# Supplementary material for: Automated sample preparation with SP3 for low‐input clinical proteomics
Source: Mol Syst Biol. 2020 Jan 16;16(1):e9111. doi: 10.15252/msb.20199111 (PMC6966100; doi:10.15252/msb.20199111)
Supplement: Supplementary file 2 — Source Data for Appendix [file MSB-16-e9111-s006.zip › Appendix Figure Source Data.xlsx]

## Sheet: Combined_Days_noMatching
Protein IDs	Majority protein IDs	Gene names	Fasta headers	Peptides 718_QE1_TM_BR96_Exp1_1	Peptides 718_QE1_TM_BR96_Exp1_2	Peptides 718_QE1_TM_BR96_Exp1_3	Peptides 718_QE1_TM_BR96_Exp1_4	Peptides 718_QE1_TM_BR96_Exp1_5	Peptides 718_QE1_TM_BR96_Exp2_1	Peptides 718_QE1_TM_BR96_Exp2_2	Peptides 718_QE1_TM_BR96_Exp2_3	Peptides 718_QE1_TM_BR96_Exp2_4	Peptides 718_QE1_TM_BR96_Exp2_5	Peptides 718_QE1_TM_BR96_manual_1	Peptides 718_QE1_TM_BR96_manual_2	Peptides 724_QE1_TM_BR96_Exp3_1	Peptides 724_QE1_TM_BR96_Exp3_2	Peptides 724_QE1_TM_BR96_Exp3_3	Peptides 724_QE1_TM_BR96_Exp3_4	Peptides 724_QE1_TM_BR96_Exp3_5	Peptides 724_QE1_TM_BR96_Exp4_1	Peptides 724_QE1_TM_BR96_Exp4_2	Peptides 724_QE1_TM_BR96_Exp4_3	Peptides 724_QE1_TM_BR96_Exp4_4	Peptides 724_QE1_TM_BR96_Exp4_5	Peptides 808_QE1_TM_BR96_Exp5_1	Peptides 808_QE1_TM_BR96_Exp5_2	Peptides 808_QE1_TM_BR96_Exp5_3	Peptides 808_QE1_TM_BR96_Exp5_4	Peptides 808_QE1_TM_BR96_Exp5_5	Peptides 808_QE1_TM_BR96_Exp6_1	Peptides 808_QE1_TM_BR96_Exp6_2	Peptides 808_QE1_TM_BR96_Exp6_3	Peptides 808_QE1_TM_BR96_Exp6_4	Peptides 808_QE1_TM_BR96_Exp6_5	Peptides 811_QE1_TM_BR96_Exp1_1	Peptides 811_QE1_TM_BR96_Exp1_1re	Peptides 811_QE1_TM_BR96_Exp1_2	Peptides 811_QE1_TM_BR96_Exp1_3	Peptides 811_QE1_TM_BR96_Exp1_4	Peptides 811_QE1_TM_BR96_Exp1_5	Peptides 811_QE1_TM_BR96_Exp2_1	Peptides 811_QE1_TM_BR96_Exp2_2	Peptides 811_QE1_TM_BR96_Exp2_3	Peptides 811_QE1_TM_BR96_Exp2_3re	Peptides 811_QE1_TM_BR96_Exp2_4	Peptides 811_QE1_TM_BR96_Exp2_5	Peptides 811_QE1_TM_BR96_Exp2_5re	Peptides 811_QE1_TM_BR96_Exp3_1
A0AV96	A0AV96	RBM47	>sp|A0AV96|RBM47_HUMAN RNA-binding protein 47 OS=Homo sapiens GN=RBM47 PE=1 SV=2	3	4	2	4	2	2	2	2	3	2	3	3	2	2	3	3	1	2	3	2	1	3	2	5	1	3	3	1	1	1	1	1	0	0	0	1	2	0	3	1	0	1	0	0	1	0
A0AVT1	A0AVT1	UBA6	>sp|A0AVT1|UBA6_HUMAN Ubiquitin-like modifier-activating enzyme 6 OS=Homo sapiens GN=UBA6 PE=1 SV=1	1	3	2	2	2	0	2	2	2	3	1	1	0	1	1	0	0	2	0	1	0	0	1	0	1	0	1	0	2	0	0	0	0	1	1	1	2	0	0	0	0	1	1	0	2	1
A0FGR8	A0FGR8	ESYT2	>sp|A0FGR8|ESYT2_HUMAN Extended synaptotagmin-2 OS=Homo sapiens GN=ESYT2 PE=1 SV=1	2	4	3	0	0	0	1	3	3	3	2	2	1	2	2	2	2	3	1	3	2	3	4	5	2	4	5	2	3	2	2	2	1	1	1	0	0	1	2	3	0	2	1	0	2	3
A0MZ66	A0MZ66	KIAA1598	>sp|A0MZ66|SHOT1_HUMAN Shootin-1 OS=Homo sapiens GN=SHTN1 PE=1 SV=4	3	2	4	2	3	2	2	3	2	3	3	2	1	2	2	2	1	1	2	3	2	1	4	3	2	4	2	2	3	0	3	4	0	3	0	1	2	2	2	1	0	1	1	0	1	1
A1KZ92	A1KZ92	PXDNL	>sp|A1KZ92|PXDNL_HUMAN Peroxidasin-like protein OS=Homo sapiens GN=PXDNL PE=1 SV=3	1	0	0	1	1	1	1	1	1	1	1	1	0	0	0	0	0	0	0	0	0	0	0	0	0	1	0	0	0	0	0	0	0	0	0	0	1	0	1	1	0	0	1	0	0	0
A1L0T0	A1L0T0	ILVBL	>sp|A1L0T0|ILVBL_HUMAN Acetolactate synthase-like protein OS=Homo sapiens GN=ILVBL PE=1 SV=2	2	2	1	1	1	1	1	2	2	2	3	2	1	0	2	1	2	0	1	0	1	0	1	1	0	2	3	3	0	1	1	2	0	2	1	0	1	2	2	1	1	0	1	1	1	1
A1X283	A1X283	SH3PXD2B	>sp|A1X283|SPD2B_HUMAN SH3 and PX domain-containing protein 2B OS=Homo sapiens GN=SH3PXD2B PE=1 SV=3	0	0	0	1	0	0	0	1	0	0	0	0	0	0	0	1	1	1	0	0	0	0	0	0	1	0	0	1	0	0	0	0	0	0	0	0	0	0	0	1	0	0	0	0	0	0
A2RRD8	A2RRD8;Q96IR2	ZNF320;ZNF845	>sp|A2RRD8|ZN320_HUMAN Zinc finger protein 320 OS=Homo sapiens GN=ZNF320 PE=1 SV=1;>sp|Q96IR2|ZN845_HUMAN Zinc finger protein 845 OS=Homo sapiens GN=ZNF845 PE=2 SV=3	1	2	0	1	1	0	0	0	0	0	1	0	0	0	0	1	0	1	0	0	0	0	0	0	0	1	1	0	1	0	1	1	0	0	1	0	0	0	0	0	0	0	0	0	0	0
A3KMH1	A3KMH1	VWA8	>sp|A3KMH1|VWA8_HUMAN von Willebrand factor A domain-containing protein 8 OS=Homo sapiens GN=VWA8 PE=1 SV=2	1	1	0	0	1	0	2	1	0	2	2	0	1	0	0	1	2	0	1	2	0	1	0	3	1	0	1	0	0	1	0	0	0	1	2	1	2	1	0	0	0	0	1	0	0	0
A3KN83	A3KN83	SBNO1	>sp|A3KN83|SBNO1_HUMAN Protein strawberry notch homolog 1 OS=Homo sapiens GN=SBNO1 PE=1 SV=1	0	0	0	0	1	1	0	0	0	0	0	0	0	0	0	1	0	0	0	0	1	0	0	0	0	0	0	0	0	0	1	0	0	0	0	0	1	0	0	0	0	0	0	0	0	0
A4D1E9	A4D1E9	GTPBP10	>sp|A4D1E9|GTPBA_HUMAN GTP-binding protein 10 OS=Homo sapiens GN=GTPBP10 PE=1 SV=1	0	1	0	0	1	1	0	1	0	1	0	0	0	0	0	0	0	1	0	0	0	0	0	0	0	0	1	0	0	0	0	0	0	0	0	0	0	1	0	0	0	2	0	0	0	0
A5YKK6	A5YKK6	CNOT1	>sp|A5YKK6|CNOT1_HUMAN CCR4-NOT transcription complex subunit 1 OS=Homo sapiens GN=CNOT1 PE=1 SV=2	6	5	4	3	6	3	3	3	4	5	6	7	4	5	3	9	4	5	6	5	5	5	7	4	4	3	1	5	5	6	7	3	1	6	4	4	6	3	7	3	0	8	5	1	5	2
Q9GZQ8	Q9GZQ8;A6NCE7	MAP1LC3B;MAP1LC3B2	>sp|Q9GZQ8|MLP3B_HUMAN Microtubule-associated proteins 1A/1B light chain 3B OS=Homo sapiens GN=MAP1LC3B PE=1 SV=3;>sp|A6NCE7|MP3B2_HUMAN Microtubule-associated proteins 1A/1B light chain 3 beta 2 OS=Homo sapiens GN=MAP1LC3B2 PE=2 SV=1	0	0	0	0	0	0	0	0	1	0	0	0	1	0	0	1	0	1	0	1	1	1	0	0	0	0	0	0	0	0	1	0	0	1	0	0	1	0	1	0	1	0	0	0	1	0
A6NDG6	A6NDG6	PGP	>sp|A6NDG6|PGP_HUMAN Glycerol-3-phosphate phosphatase OS=Homo sapiens GN=PGP PE=1 SV=1	5	6	7	8	7	5	6	9	6	7	6	8	3	8	7	8	6	9	8	9	6	7	5	9	7	6	5	4	5	7	6	6	3	8	6	4	9	8	6	5	4	8	7	3	5	4
A6NDU8	A6NDU8	C5orf51	>sp|A6NDU8|CE051_HUMAN UPF0600 protein C5orf51 OS=Homo sapiens GN=C5orf51 PE=1 SV=1	0	0	0	0	0	0	0	0	0	0	0	0	0	1	0	1	1	0	0	0	0	0	0	0	1	0	0	0	0	0	0	0	0	0	0	0	0	0	0	0	0	1	1	0	0	0
A6NHQ2	A6NHQ2	FBLL1	>sp|A6NHQ2|FBLL1_HUMAN rRNA/tRNA 2-O-methyltransferase fibrillarin-like protein 1 OS=Homo sapiens GN=FBLL1 PE=3 SV=2	2	2	2	2	2	2	2	2	2	2	2	2	1	1	1	2	2	2	1	2	2	2	2	2	2	2	2	2	2	2	2	2	2	2	1	1	2	2	2	1	2	2	2	2	2	1
A6NHR9	A6NHR9	SMCHD1	>sp|A6NHR9|SMHD1_HUMAN Structural maintenance of chromosomes flexible hinge domain-containing protein 1 OS=Homo sapiens GN=SMCHD1 PE=1 SV=2	2	1	1	0	2	1	2	2	1	4	4	1	2	3	1	4	4	4	5	3	3	3	4	5	5	2	3	3	4	3	4	6	2	2	2	2	2	1	3	3	2	3	4	3	1	2
A8CG34	A8CG34;Q96HA1	POM121C;POM121	>sp|A8CG34|P121C_HUMAN Nuclear envelope pore membrane protein POM 121C OS=Homo sapiens GN=POM121C PE=1 SV=2;>sp|Q96HA1|P121A_HUMAN Nuclear envelope pore membrane protein POM 121 OS=Homo sapiens GN=POM121 PE=1 SV=2	0	0	0	0	0	0	0	0	0	0	0	1	0	0	0	0	0	0	0	0	0	0	0	0	0	0	0	0	0	0	0	0	0	0	0	0	0	0	0	0	0	0	0	0	0	0
B1ANS9	B1ANS9	WDR64	>sp|B1ANS9|WDR64_HUMAN WD repeat-containing protein 64 OS=Homo sapiens GN=WDR64 PE=2 SV=1	0	0	0	0	0	1	0	0	0	0	0	0	1	1	0	0	1	0	1	1	1	0	0	1	0	1	0	2	0	1	1	0	0	0	0	1	0	0	0	0	0	0	0	1	0	1
B3EWF7	B3EWF7	EPM2A	>sp|B3EWF7|EP2A2_HUMAN Laforin, isoform 9 OS=Homo sapiens GN=EPM2A PE=1 SV=1	0	0	0	1	0	0	0	0	0	0	0	0	0	0	0	0	0	0	1	0	0	0	1	0	1	0	0	0	0	0	1	1	0	0	0	0	1	0	0	0	0	0	0	0	0	0
B7ZAP0	B7ZAP0	RABGAP1L	>sp|B7ZAP0|RBG10_HUMAN Rab GTPase-activating protein 1-like, isoform 10 OS=Homo sapiens GN=RABGAP1L PE=1 SV=1	0	1	0	0	0	0	0	0	0	0	0	1	0	0	1	0	1	0	1	0	1	0	0	0	0	0	1	0	0	1	0	0	0	0	0	0	0	0	0	0	0	1	0	0	0	0
E9PAV3	E9PAV3;Q13765	NACA	>sp|E9PAV3|NACAM_HUMAN Nascent polypeptide-associated complex subunit alpha, muscle-specific form OS=Homo sapiens GN=NACA PE=1 SV=1;>sp|Q13765|NACA_HUMAN Nascent polypeptide-associated complex subunit alpha OS=Homo sapiens GN=NACA PE=1 SV=1	2	6	5	5	6	6	6	3	4	4	4	5	6	3	3	4	4	4	4	3	4	3	5	5	3	6	5	4	6	5	4	5	4	2	5	4	7	2	4	5	3	5	4	4	4	5
E9PRG8	E9PRG8	C11orf48	>sp|E9PRG8|CK098_HUMAN Uncharacterized protein C11orf98 OS=Homo sapiens GN=C11orf98 PE=4 SV=1	0	0	0	0	0	0	0	0	0	0	0	0	0	0	0	0	0	0	0	0	0	0	0	0	1	0	0	0	0	0	0	0	1	0	0	0	0	0	0	0	1	0	0	0	0	0
L0R6Q1	L0R6Q1	SLC35A4	>sp|L0R6Q1|S35U4_HUMAN SLC35A4 upstream open reading frame protein OS=Homo sapiens GN=SLC35A4 PE=3 SV=1	2	1	0	1	1	1	0	1	1	2	0	0	0	0	0	1	2	1	2	1	0	1	1	2	1	2	0	2	1	0	1	1	0	2	0	0	2	2	2	2	0	1	1	0	1	0
O00115	O00115	DNASE2	>sp|O00115|DNS2A_HUMAN Deoxyribonuclease-2-alpha OS=Homo sapiens GN=DNASE2 PE=1 SV=2	0	0	1	1	0	1	1	0	0	1	1	0	0	0	1	1	0	1	1	1	0	1	0	1	1	1	1	1	1	1	1	0	0	1	0	0	1	1	1	0	0	1	0	0	1	0
O00116	O00116	AGPS	>sp|O00116|ADAS_HUMAN Alkyldihydroxyacetonephosphate synthase, peroxisomal OS=Homo sapiens GN=AGPS PE=1 SV=1	5	3	0	3	1	3	2	1	2	2	2	1	2	4	2	3	3	3	1	4	4	5	4	3	4	2	3	3	4	6	5	5	0	4	3	2	5	3	1	1	0	5	3	2	2	6
O00139	O00139	KIF2A	>sp|O00139|KIF2A_HUMAN Kinesin-like protein KIF2A OS=Homo sapiens GN=KIF2A PE=1 SV=3	1	3	4	2	3	0	2	3	1	3	3	3	2	2	1	3	2	2	4	3	3	2	3	0	2	1	2	2	2	2	3	2	0	1	1	1	4	1	1	0	1	3	1	1	1	1
O00148	O00148	DDX39A	>sp|O00148|DX39A_HUMAN ATP-dependent RNA helicase DDX39A OS=Homo sapiens GN=DDX39A PE=1 SV=2	9	10	11	11	11	13	11	12	10	9	13	11	12	11	12	15	12	14	12	15	16	13	12	11	12	11	12	11	12	12	13	12	7	12	8	10	10	10	11	12	6	11	11	9	11	9
O00151	O00151	PDLIM1	>sp|O00151|PDLI1_HUMAN PDZ and LIM domain protein 1 OS=Homo sapiens GN=PDLIM1 PE=1 SV=4	2	4	3	4	1	4	3	4	1	5	2	0	3	5	3	2	5	0	1	0	1	1	2	3	3	3	2	3	4	2	2	2	0	3	1	4	2	4	4	3	0	4	1	2	3	2
O00154	O00154	ACOT7	>sp|O00154|BACH_HUMAN Cytosolic acyl coenzyme A thioester hydrolase OS=Homo sapiens GN=ACOT7 PE=1 SV=3	1	2	1	2	2	0	3	2	1	1	2	2	2	0	3	1	2	2	1	2	2	2	4	2	2	2	3	2	0	3	3	1	1	3	0	1	2	2	3	2	3	2	2	2	2	2
O00159	O00159	MYO1C	>sp|O00159|MYO1C_HUMAN Unconventional myosin-Ic OS=Homo sapiens GN=MYO1C PE=1 SV=4	12	12	12	14	13	12	12	10	16	15	11	14	15	17	15	14	17	14	15	18	18	14	14	17	14	18	15	18	17	10	16	12	7	10	14	12	15	12	8	8	7	13	11	6	8	12
O00161	O00161	SNAP23	>sp|O00161|SNP23_HUMAN Synaptosomal-associated protein 23 OS=Homo sapiens GN=SNAP23 PE=1 SV=1	0	1	0	0	0	0	1	0	1	1	0	0	0	0	0	0	0	0	0	0	0	1	0	0	0	0	0	0	0	0	0	0	0	0	1	0	0	0	0	1	0	0	0	0	0	0
O00170	O00170	AIP	>sp|O00170|AIP_HUMAN AH receptor-interacting protein OS=Homo sapiens GN=AIP PE=1 SV=2	2	4	3	3	2	2	3	2	2	3	1	1	3	2	3	2	3	4	4	2	3	3	0	1	3	2	2	0	3	2	1	1	0	2	2	3	1	3	2	1	0	1	1	0	3	2
O00178	O00178	GTPBP1	>sp|O00178|GTPB1_HUMAN GTP-binding protein 1 OS=Homo sapiens GN=GTPBP1 PE=1 SV=3	2	2	3	2	0	2	2	1	1	2	2	2	1	2	1	2	1	1	1	1	1	0	1	0	1	2	1	2	1	2	1	0	0	1	0	0	1	0	0	1	0	0	0	0	0	0
O00186	O00186	STXBP3	>sp|O00186|STXB3_HUMAN Syntaxin-binding protein 3 OS=Homo sapiens GN=STXBP3 PE=1 SV=2	1	1	1	2	2	1	1	3	1	1	1	1	1	1	1	1	2	1	1	1	0	1	1	1	1	2	2	2	2	3	1	1	0	1	1	1	0	1	1	1	0	1	1	1	1	1
O00193	O00193	SMAP	>sp|O00193|SMAP_HUMAN Small acidic protein OS=Homo sapiens GN=SMAP PE=1 SV=1	0	0	0	0	0	0	0	0	0	0	0	0	0	0	0	1	0	0	0	0	0	0	0	0	0	0	0	0	0	0	0	0	0	0	0	0	0	0	0	0	0	0	0	0	0	0
O00194	O00194	RAB27B	>sp|O00194|RB27B_HUMAN Ras-related protein Rab-27B OS=Homo sapiens GN=RAB27B PE=1 SV=4	0	0	0	0	0	0	0	1	0	0	0	0	0	0	0	0	0	0	0	0	0	0	1	1	1	0	1	1	0	0	1	0	0	0	1	1	1	0	1	0	0	0	0	0	0	1
O00203	O00203	AP3B1	>sp|O00203|AP3B1_HUMAN AP-3 complex subunit beta-1 OS=Homo sapiens GN=AP3B1 PE=1 SV=3	3	5	5	5	5	5	3	4	4	5	5	2	4	3	3	5	5	4	5	5	2	2	4	4	7	7	4	4	5	11	7	7	4	2	4	4	7	4	3	5	3	5	3	3	2	7
O00231	O00231	PSMD11	>sp|O00231|PSD11_HUMAN 26S proteasome non-ATPase regulatory subunit 11 OS=Homo sapiens GN=PSMD11 PE=1 SV=3	7	9	7	8	9	8	7	9	10	7	7	9	8	11	7	7	9	9	10	8	7	7	8	7	9	9	9	9	10	8	10	10	5	4	7	6	9	8	7	8	5	6	7	8	7	9
O00232	O00232	PSMD12	>sp|O00232|PSD12_HUMAN 26S proteasome non-ATPase regulatory subunit 12 OS=Homo sapiens GN=PSMD12 PE=1 SV=3	7	10	5	8	7	8	8	7	9	9	7	6	10	9	11	11	9	5	9	10	11	9	11	7	10	9	8	10	7	9	8	9	1	5	6	5	8	6	7	7	1	5	6	2	4	7
O00233	O00233	PSMD9	>sp|O00233|PSMD9_HUMAN 26S proteasome non-ATPase regulatory subunit 9 OS=Homo sapiens GN=PSMD9 PE=1 SV=3	2	5	4	4	3	3	3	4	2	4	2	2	4	2	3	2	3	3	4	3	3	2	2	3	1	3	2	1	2	1	2	2	1	2	0	2	4	4	4	1	0	2	1	0	2	0
O00267	O00267	SUPT5H	>sp|O00267|SPT5H_HUMAN Transcription elongation factor SPT5 OS=Homo sapiens GN=SUPT5H PE=1 SV=1	3	3	2	2	4	3	4	4	1	4	4	4	3	3	4	4	6	6	6	5	1	1	5	1	4	3	5	5	4	5	4	8	0	4	4	5	5	1	2	4	1	3	2	2	3	3
O00273	O00273	DFFA	>sp|O00273|DFFA_HUMAN DNA fragmentation factor subunit alpha OS=Homo sapiens GN=DFFA PE=1 SV=1	0	0	0	0	0	0	0	0	0	0	0	0	0	1	0	0	0	0	0	0	0	0	0	0	0	0	0	0	0	0	0	0	0	0	0	0	0	0	0	0	0	0	0	0	0	1
O00299	O00299	CLIC1	>sp|O00299|CLIC1_HUMAN Chloride intracellular channel protein 1 OS=Homo sapiens GN=CLIC1 PE=1 SV=4	7	11	9	9	9	10	9	9	9	9	9	10	9	11	8	10	9	9	9	8	8	7	9	8	10	9	8	9	10	10	9	10	8	8	8	8	9	9	7	8	9	10	9	10	9	10
O00303	O00303	EIF3F	>sp|O00303|EIF3F_HUMAN Eukaryotic translation initiation factor 3 subunit F OS=Homo sapiens GN=EIF3F PE=1 SV=1	4	5	6	4	8	7	8	7	5	5	4	6	10	8	7	8	7	6	9	9	7	6	5	6	7	5	3	5	4	5	6	7	4	6	4	4	6	7	9	9	5	6	7	4	7	5
O00330	O00330	PDHX	>sp|O00330|ODPX_HUMAN Pyruvate dehydrogenase protein X component, mitochondrial OS=Homo sapiens GN=PDHX PE=1 SV=3	1	4	2	6	3	4	3	2	3	1	2	4	4	3	2	3	1	2	2	2	2	3	2	2	2	3	2	2	2	3	2	2	0	4	3	1	2	2	4	2	0	3	3	0	2	1
O00399	O00399	DCTN6	>sp|O00399|DCTN6_HUMAN Dynactin subunit 6 OS=Homo sapiens GN=DCTN6 PE=1 SV=1	0	0	1	0	0	0	0	0	0	0	0	0	0	0	0	0	0	0	0	0	0	0	1	0	2	0	1	0	0	1	1	0	0	0	0	0	1	1	1	1	0	1	1	0	1	0
O00400	O00400	SLC33A1	>sp|O00400|ACATN_HUMAN Acetyl-coenzyme A transporter 1 OS=Homo sapiens GN=SLC33A1 PE=1 SV=1	1	1	1	1	0	1	0	0	1	1	0	0	0	0	0	0	0	0	0	0	0	0	0	0	0	0	0	0	0	0	0	0	0	0	0	0	0	0	0	0	0	0	0	0	0	0
O00401	O00401	WASL	>sp|O00401|WASL_HUMAN Neural Wiskott-Aldrich syndrome protein OS=Homo sapiens GN=WASL PE=1 SV=2	1	0	0	0	0	0	0	0	0	0	0	0	0	0	0	0	0	0	0	1	0	0	0	0	1	0	1	0	0	0	0	0	0	0	0	0	1	0	0	0	1	0	0	0	0	0
O00410	O00410	IPO5	>sp|O00410|IPO5_HUMAN Importin-5 OS=Homo sapiens GN=IPO5 PE=1 SV=4	24	23	22	25	26	16	21	23	22	22	23	25	25	29	27	26	25	26	25	29	23	28	24	22	22	19	23	22	27	18	24	21	13	22	25	25	25	24	24	23	19	21	20	19	20	25
O00411	O00411	POLRMT	>sp|O00411|RPOM_HUMAN DNA-directed RNA polymerase, mitochondrial OS=Homo sapiens GN=POLRMT PE=1 SV=2	2	2	2	3	1	1	2	2	3	2	4	3	1	0	1	2	0	1	1	0	1	1	2	3	1	2	2	2	3	3	3	2	1	3	3	2	2	2	1	1	0	3	1	0	1	2
O00422	O00422	SAP18	>sp|O00422|SAP18_HUMAN Histone deacetylase complex subunit SAP18 OS=Homo sapiens GN=SAP18 PE=1 SV=1	2	2	1	1	3	3	2	1	3	1	1	2	4	6	2	4	7	5	2	7	1	3	3	3	4	5	3	3	3	6	3	5	1	2	4	2	1	2	4	2	0	2	1	0	1	2
O00425	O00425	IGF2BP3	>sp|O00425|IF2B3_HUMAN Insulin-like growth factor 2 mRNA-binding protein 3 OS=Homo sapiens GN=IGF2BP3 PE=1 SV=2	6	9	6	7	6	6	7	7	7	7	7	6	6	7	8	8	5	6	9	7	6	6	7	7	7	7	9	10	7	6	8	6	2	8	2	5	6	9	6	7	4	6	7	3	9	6
O00429	O00429	DNM1L	>sp|O00429|DNM1L_HUMAN Dynamin-1-like protein OS=Homo sapiens GN=DNM1L PE=1 SV=2	17	14	15	12	17	13	18	18	21	17	15	11	12	19	15	16	18	16	14	15	19	19	15	16	14	23	19	16	19	16	16	17	11	16	14	12	13	13	17	14	11	17	15	12	13	13
O00442	O00442	RTCA	>sp|O00442|RTCA_HUMAN RNA 3-terminal phosphate cyclase OS=Homo sapiens GN=RTCA PE=1 SV=1	3	1	3	2	2	1	1	1	2	2	2	3	0	3	2	2	1	1	3	1	2	1	4	3	2	3	2	2	1	0	1	1	0	1	1	1	0	2	1	1	0	0	1	0	0	0
O00461	O00461	GOLIM4	>sp|O00461|GOLI4_HUMAN Golgi integral membrane protein 4 OS=Homo sapiens GN=GOLIM4 PE=1 SV=1	2	2	2	1	2	1	4	2	3	1	2	2	2	2	2	3	1	3	2	2	1	1	2	0	2	2	3	2	1	3	3	2	0	0	2	4	2	0	0	2	0	2	0	0	1	0
O00469	O00469	PLOD2	>sp|O00469|PLOD2_HUMAN Procollagen-lysine,2-oxoglutarate 5-dioxygenase 2 OS=Homo sapiens GN=PLOD2 PE=1 SV=2	2	4	2	4	3	3	2	2	2	4	3	5	5	6	1	3	5	3	4	7	3	3	5	6	4	6	6	8	5	6	4	4	0	5	3	4	4	2	6	3	1	7	1	0	1	5
O00471	O00471	EXOC5	>sp|O00471|EXOC5_HUMAN Exocyst complex component 5 OS=Homo sapiens GN=EXOC5 PE=1 SV=1	0	0	0	0	2	0	0	0	1	0	1	1	0	0	0	1	0	0	1	0	0	0	0	0	0	1	0	1	0	0	0	0	0	0	0	0	0	0	0	0	0	0	0	0	0	0
O00483	O00483	NDUFA4	>sp|O00483|NDUA4_HUMAN Cytochrome c oxidase subunit NDUFA4 OS=Homo sapiens GN=NDUFA4 PE=1 SV=1	1	0	0	0	0	1	0	0	1	1	0	0	1	0	0	0	0	0	0	0	0	0	1	1	0	0	1	1	0	0	1	1	0	1	1	1	1	0	0	1	1	1	0	0	1	1
O00487	O00487	PSMD14	>sp|O00487|PSDE_HUMAN 26S proteasome non-ATPase regulatory subunit 14 OS=Homo sapiens GN=PSMD14 PE=1 SV=1	3	3	3	5	3	1	5	3	3	3	2	2	5	5	4	4	6	4	5	6	5	5	4	4	3	4	3	5	4	3	4	3	2	1	1	2	4	1	3	3	4	3	1	4	4	2
O00488	O00488	ZNF593	>sp|O00488|ZN593_HUMAN Zinc finger protein 593 OS=Homo sapiens GN=ZNF593 PE=1 SV=2	1	1	1	1	1	0	1	1	2	1	0	1	1	1	1	1	0	1	0	1	1	1	0	0	0	0	0	0	0	1	1	1	0	0	0	1	1	1	1	0	0	1	0	0	0	1
O00499	O00499	BIN1	>sp|O00499|BIN1_HUMAN Myc box-dependent-interacting protein 1 OS=Homo sapiens GN=BIN1 PE=1 SV=1	0	1	1	1	0	1	0	1	0	1	1	1	0	0	1	0	0	0	0	0	0	0	0	0	0	0	0	0	0	0	0	0	0	0	0	0	0	0	0	0	0	0	0	0	0	0
O00505	O00505	KPNA3	>sp|O00505|IMA4_HUMAN Importin subunit alpha-4 OS=Homo sapiens GN=KPNA3 PE=1 SV=2	1	2	2	2	1	1	2	2	2	1	2	2	2	3	4	4	5	2	4	4	2	4	3	2	2	3	3	1	3	2	4	2	0	4	2	3	1	2	3	2	0	3	3	0	1	3
O00541	O00541	PES1	>sp|O00541|PESC_HUMAN Pescadillo homolog OS=Homo sapiens GN=PES1 PE=1 SV=1	8	5	7	10	6	7	8	7	9	8	8	8	11	9	10	11	6	9	8	10	7	6	10	8	11	9	5	13	8	9	10	6	4	9	7	7	8	9	8	8	4	11	9	5	8	8
O00560	O00560	SDCBP	>sp|O00560|SDCB1_HUMAN Syntenin-1 OS=Homo sapiens GN=SDCBP PE=1 SV=1	5	4	5	6	5	4	5	7	5	4	7	5	4	4	5	5	6	5	4	6	3	4	5	5	6	6	6	4	3	6	6	5	2	4	4	3	5	4	6	3	5	5	4	4	4	3
O00566	O00566	MPHOSPH10	>sp|O00566|MPP10_HUMAN U3 small nucleolar ribonucleoprotein protein MPP10 OS=Homo sapiens GN=MPHOSPH10 PE=1 SV=2	3	2	1	1	2	3	2	1	2	2	1	3	3	1	2	3	1	2	2	1	3	3	1	2	2	1	3	1	2	1	0	1	0	0	0	0	1	1	1	0	0	3	1	0	1	0
O00567	O00567	NOP56	>sp|O00567|NOP56_HUMAN Nucleolar protein 56 OS=Homo sapiens GN=NOP56 PE=1 SV=4	7	7	7	9	9	7	10	7	8	9	9	7	8	7	9	10	10	11	9	9	12	12	11	8	8	8	11	8	9	8	8	8	4	4	10	9	10	9	11	6	4	5	5	5	6	8
O00571	O00571;O15523	DDX3X;DDX3Y	>sp|O00571|DDX3X_HUMAN ATP-dependent RNA helicase DDX3X OS=Homo sapiens GN=DDX3X PE=1 SV=3;>sp|O15523|DDX3Y_HUMAN ATP-dependent RNA helicase DDX3Y OS=Homo sapiens GN=DDX3Y PE=1 SV=2	19	15	21	26	19	17	17	23	20	18	23	19	26	22	25	24	22	23	24	23	24	22	21	22	22	24	24	24	20	23	21	25	12	23	22	20	26	19	22	25	21	25	20	15	22	21
O00592	O00592	PODXL	>sp|O00592|PODXL_HUMAN Podocalyxin OS=Homo sapiens GN=PODXL PE=1 SV=2	2	2	3	3	2	2	3	2	3	2	1	3	1	3	3	3	3	2	2	2	2	2	2	5	3	4	5	2	2	3	4	2	0	2	3	2	5	2	3	3	1	2	3	1	2	4
O00625	O00625	PIR	>sp|O00625|PIR_HUMAN Pirin OS=Homo sapiens GN=PIR PE=1 SV=1	3	2	4	5	2	2	3	4	3	3	3	5	3	2	4	3	3	2	2	2	4	4	2	3	2	3	1	2	3	3	2	3	2	3	1	1	6	3	2	2	0	3	4	3	5	2
O00629	O00629	KPNA4	>sp|O00629|IMA3_HUMAN Importin subunit alpha-3 OS=Homo sapiens GN=KPNA4 PE=1 SV=1	4	3	2	3	3	2	2	2	3	2	2	1	3	2	2	3	2	4	2	4	4	6	2	2	3	1	2	2	3	4	2	2	0	2	3	5	3	2	2	1	0	2	2	0	1	3
O00712	O00712	NFIB	>sp|O00712|NFIB_HUMAN Nuclear factor 1 B-type OS=Homo sapiens GN=NFIB PE=1 SV=2	0	0	0	0	1	0	0	0	0	0	0	0	0	0	0	0	0	0	0	0	0	0	1	0	1	1	0	0	0	1	1	1	0	0	0	0	0	0	0	0	0	0	0	0	0	0
O00743	O00743	PPP6C	>sp|O00743|PPP6_HUMAN Serine/threonine-protein phosphatase 6 catalytic subunit OS=Homo sapiens GN=PPP6C PE=1 SV=1	2	3	2	3	2	4	4	3	3	2	2	2	3	1	2	2	2	1	2	4	2	4	3	3	3	4	3	2	5	2	4	4	0	2	1	0	2	0	2	1	0	2	1	1	1	1
O00750	O00750	PIK3C2B	>sp|O00750|P3C2B_HUMAN Phosphatidylinositol 4-phosphate 3-kinase C2 domain-containing subunit beta OS=Homo sapiens GN=PIK3C2B PE=1 SV=2	0	0	2	1	1	1	0	0	1	1	0	1	0	0	0	0	0	0	0	1	0	1	1	0	1	0	1	0	0	1	0	0	0	0	1	1	0	0	2	1	0	1	1	0	0	0
O00764	O00764	PDXK	>sp|O00764|PDXK_HUMAN Pyridoxal kinase OS=Homo sapiens GN=PDXK PE=1 SV=1	6	4	6	5	5	2	6	5	7	4	7	6	4	5	4	6	5	4	6	4	5	5	5	5	5	7	3	6	4	6	3	7	3	4	4	6	5	3	6	4	3	5	3	4	4	6
O00767	O00767	SCD	>sp|O00767|ACOD_HUMAN Acyl-CoA desaturase OS=Homo sapiens GN=SCD PE=1 SV=2	2	1	2	2	2	2	2	2	1	2	2	1	1	2	1	3	2	1	2	2	2	1	1	1	1	1	0	2	1	1	1	1	0	0	0	1	0	0	0	0	0	0	0	0	1	1
O14519	O14519	CDK2AP1	>sp|O14519|CDKA1_HUMAN Cyclin-dependent kinase 2-associated protein 1 OS=Homo sapiens GN=CDK2AP1 PE=1 SV=1	1	0	1	1	1	0	1	1	0	0	0	0	0	0	1	0	0	1	0	0	0	0	1	1	1	0	1	0	1	0	0	0	1	0	1	0	0	0	0	0	0	1	0	0	0	1
O14530	O14530	TXNDC9	>sp|O14530|TXND9_HUMAN Thioredoxin domain-containing protein 9 OS=Homo sapiens GN=TXNDC9 PE=1 SV=2	2	1	3	2	3	2	3	3	3	3	1	1	3	4	1	1	2	1	2	3	3	1	1	2	2	2	0	0	1	1	1	1	1	0	2	0	1	2	2	2	0	2	1	1	1	1
O14545	O14545	TRAFD1	>sp|O14545|TRAD1_HUMAN TRAF-type zinc finger domain-containing protein 1 OS=Homo sapiens GN=TRAFD1 PE=1 SV=1	1	2	1	1	0	0	1	2	0	1	1	2	1	1	1	1	1	1	2	1	1	1	1	1	3	0	1	0	0	3	1	1	0	1	1	0	0	1	0	1	0	0	1	0	0	1
O14548	O14548	COX7A2L	>sp|O14548|COX7R_HUMAN Cytochrome c oxidase subunit 7A-related protein, mitochondrial OS=Homo sapiens GN=COX7A2L PE=1 SV=2	0	0	0	0	0	0	0	0	0	1	0	0	0	1	0	0	0	0	1	0	0	0	1	1	1	1	1	1	1	1	1	2	1	1	1	2	2	1	0	1	1	0	0	1	0	1
O14562	O14562	UBFD1	>sp|O14562|UBFD1_HUMAN Ubiquitin domain-containing protein UBFD1 OS=Homo sapiens GN=UBFD1 PE=1 SV=2	2	2	5	1	3	1	1	1	1	2	1	1	4	3	4	2	3	4	4	3	4	3	2	2	2	1	3	2	3	2	1	2	0	3	3	2	2	1	2	1	0	3	1	1	1	2
O14576	O14576	DYNC1I1	>sp|O14576|DC1I1_HUMAN Cytoplasmic dynein 1 intermediate chain 1 OS=Homo sapiens GN=DYNC1I1 PE=1 SV=2	0	0	0	0	0	0	0	0	0	0	0	0	0	0	0	0	0	0	0	0	0	0	0	0	0	0	0	0	0	0	0	0	0	0	0	0	0	0	0	1	0	0	0	0	0	0
O14579	O14579	COPE	>sp|O14579|COPE_HUMAN Coatomer subunit epsilon OS=Homo sapiens GN=COPE PE=1 SV=3	4	4	3	4	3	3	4	3	3	4	2	2	3	4	5	4	3	6	2	4	1	3	4	4	3	4	4	4	3	3	4	3	0	5	1	1	3	1	4	1	0	1	2	0	4	2
O14617	O14617	AP3D1	>sp|O14617|AP3D1_HUMAN AP-3 complex subunit delta-1 OS=Homo sapiens GN=AP3D1 PE=1 SV=1	6	4	4	6	5	2	4	4	5	5	7	6	4	2	3	3	2	1	4	3	3	3	3	2	3	3	1	1	2	6	3	2	1	5	4	4	4	2	1	2	0	2	2	1	4	0
Q92997	Q92997;O14641	DVL3;DVL2	>sp|Q92997|DVL3_HUMAN Segment polarity protein dishevelled homolog DVL-3 OS=Homo sapiens GN=DVL3 PE=1 SV=2;>sp|O14641|DVL2_HUMAN Segment polarity protein dishevelled homolog DVL-2 OS=Homo sapiens GN=DVL2 PE=1 SV=1	0	0	0	0	0	0	0	0	0	0	0	0	0	0	0	0	0	0	0	0	0	0	0	0	0	0	1	0	0	0	0	1	0	0	0	1	0	0	0	0	0	0	0	0	0	0
O14646	O14646	CHD1	>sp|O14646|CHD1_HUMAN Chromodomain-helicase-DNA-binding protein 1 OS=Homo sapiens GN=CHD1 PE=1 SV=2	1	1	1	0	0	0	1	0	1	1	1	1	0	0	0	0	1	0	0	0	0	0	1	1	0	0	0	0	2	2	0	1	0	0	0	0	0	0	0	0	0	0	0	0	0	0
O14653	O14653	GOSR2	>sp|O14653|GOSR2_HUMAN Golgi SNAP receptor complex member 2 OS=Homo sapiens GN=GOSR2 PE=1 SV=2	0	1	0	1	0	0	0	0	0	0	0	0	0	0	0	0	0	0	0	0	0	0	0	0	0	0	0	0	0	0	0	0	0	0	0	0	0	0	0	0	0	0	0	0	0	0
O14656	O14656	TOR1A	>sp|O14656|TOR1A_HUMAN Torsin-1A OS=Homo sapiens GN=TOR1A PE=1 SV=1	0	0	0	0	0	0	0	0	0	0	0	0	0	0	0	0	1	1	0	0	1	0	0	0	0	0	0	0	0	0	0	0	0	0	0	0	0	0	1	0	0	0	0	0	0	0
O14732	O14732	IMPA2	>sp|O14732|IMPA2_HUMAN Inositol monophosphatase 2 OS=Homo sapiens GN=IMPA2 PE=1 SV=1	1	2	1	1	1	2	1	1	1	1	1	1	2	2	1	2	2	1	2	2	1	1	0	2	0	1	3	2	0	0	0	1	0	1	1	1	0	1	1	0	0	2	2	0	0	1
O14737	O14737	PDCD5	>sp|O14737|PDCD5_HUMAN Programmed cell death protein 5 OS=Homo sapiens GN=PDCD5 PE=1 SV=3	4	2	2	3	3	1	3	5	2	2	2	1	2	2	2	1	2	2	3	2	3	2	1	3	1	1	1	3	3	1	2	1	0	1	0	1	3	0	2	3	0	4	2	0	1	2
O14744	O14744	PRMT5	>sp|O14744|ANM5_HUMAN Protein arginine N-methyltransferase 5 OS=Homo sapiens GN=PRMT5 PE=1 SV=4	8	10	11	10	6	9	9	11	9	10	8	8	7	6	8	7	7	7	7	7	9	8	8	11	11	9	16	10	11	11	13	9	3	11	10	8	8	8	5	7	5	10	4	7	7	8
O14745	O14745	SLC9A3R1	>sp|O14745|NHRF1_HUMAN Na(+)/H(+) exchange regulatory cofactor NHE-RF1 OS=Homo sapiens GN=SLC9A3R1 PE=1 SV=4	3	1	1	3	2	2	2	2	0	1	0	1	2	1	2	1	1	2	2	2	1	1	3	2	1	2	2	1	2	2	3	3	0	3	3	4	3	3	4	2	0	2	3	0	3	3
O14773	O14773	TPP1	>sp|O14773|TPP1_HUMAN Tripeptidyl-peptidase 1 OS=Homo sapiens GN=TPP1 PE=1 SV=2	1	0	1	1	0	0	0	0	0	0	2	0	0	1	0	1	0	0	0	1	0	1	1	0	0	0	0	0	0	1	0	0	0	1	0	0	1	0	0	0	0	0	0	0	0	1
O14776	O14776	TCERG1	>sp|O14776|TCRG1_HUMAN Transcription elongation regulator 1 OS=Homo sapiens GN=TCERG1 PE=1 SV=2	6	3	3	2	3	2	4	4	5	3	5	7	4	4	5	3	3	2	5	4	1	4	4	7	3	4	2	6	5	7	4	5	0	3	5	4	6	1	3	3	4	4	4	4	2	6
O14787	O14787	TNPO2	>sp|O14787|TNPO2_HUMAN Transportin-2 OS=Homo sapiens GN=TNPO2 PE=1 SV=3	2	3	3	2	1	1	1	4	2	1	3	2	4	5	3	4	3	4	4	2	4	2	7	3	5	5	4	6	3	6	4	6	1	1	3	4	3	2	3	4	2	4	2	2	1	4
O14818	O14818	PSMA7	>sp|O14818|PSA7_HUMAN Proteasome subunit alpha type-7 OS=Homo sapiens GN=PSMA7 PE=1 SV=1	11	10	10	9	10	10	11	9	9	9	8	8	10	9	12	10	10	10	10	10	7	10	11	10	8	10	8	11	10	7	9	9	6	9	7	9	9	8	11	8	7	8	10	8	8	11
O14828	O14828	SCAMP3	>sp|O14828|SCAM3_HUMAN Secretory carrier-associated membrane protein 3 OS=Homo sapiens GN=SCAMP3 PE=1 SV=3	3	5	5	3	4	2	4	5	4	5	4	3	3	2	2	3	2	4	2	4	3	2	4	3	3	3	3	3	3	5	3	3	2	3	2	3	4	3	2	2	4	2	3	5	3	4
O14874	O14874	BCKDK	>sp|O14874|BCKD_HUMAN [3-methyl-2-oxobutanoate dehydrogenase [lipoamide]] kinase, mitochondrial OS=Homo sapiens GN=BCKDK PE=1 SV=2	0	0	0	0	0	0	0	0	0	0	0	0	0	0	0	0	0	0	0	0	1	0	0	0	0	0	0	0	0	0	0	0	0	0	0	0	0	0	0	0	0	0	0	0	0	0
O14880	O14880	MGST3	>sp|O14880|MGST3_HUMAN Microsomal glutathione S-transferase 3 OS=Homo sapiens GN=MGST3 PE=1 SV=1	3	4	2	2	3	4	2	4	4	4	2	3	4	4	5	4	5	4	5	4	4	6	3	2	4	2	3	3	2	5	3	4	3	4	2	2	5	4	4	3	4	3	5	4	5	2
O14907	O14907	TAX1BP3	>sp|O14907|TX1B3_HUMAN Tax1-binding protein 3 OS=Homo sapiens GN=TAX1BP3 PE=1 SV=2	1	2	2	2	2	1	2	1	2	2	1	1	1	2	1	1	1	1	1	1	1	1	1	1	1	2	2	1	1	1	2	2	0	2	1	1	2	1	1	2	0	2	2	0	1	1
O14908	O14908	GIPC1	>sp|O14908|GIPC1_HUMAN PDZ domain-containing protein GIPC1 OS=Homo sapiens GN=GIPC1 PE=1 SV=2	0	0	0	0	0	0	0	1	0	0	0	0	1	0	1	0	1	1	1	0	0	0	0	1	1	1	1	0	2	1	0	0	0	0	0	1	0	0	0	1	0	0	1	0	0	1
O14925	O14925;Q5SRD1	TIMM23;TIMM23B	>sp|O14925|TIM23_HUMAN Mitochondrial import inner membrane translocase subunit Tim23 OS=Homo sapiens GN=TIMM23 PE=1 SV=1;>sp|Q5SRD1|TI23B_HUMAN Putative mitochondrial import inner membrane translocase subunit Tim23B OS=Homo sapiens GN=TIMM23B PE=5 SV=2	1	2	1	2	2	2	1	1	1	1	3	2	3	3	2	3	2	3	1	2	2	2	2	2	3	4	3	2	3	3	2	2	0	3	2	2	2	2	2	2	0	2	1	0	1	2
O14929	O14929	HAT1	>sp|O14929|HAT1_HUMAN Histone acetyltransferase type B catalytic subunit OS=Homo sapiens GN=HAT1 PE=1 SV=1	5	7	5	4	6	6	5	6	6	9	7	5	6	7	7	4	7	9	7	5	7	7	5	2	7	7	5	7	6	6	4	6	2	6	6	3	2	4	5	7	3	5	7	3	7	7
O14949	O14949	UQCRQ	>sp|O14949|QCR8_HUMAN Cytochrome b-c1 complex subunit 8 OS=Homo sapiens GN=UQCRQ PE=1 SV=4	2	3	3	2	2	2	2	2	3	3	3	3	2	3	2	3	3	3	3	2	1	2	2	2	3	3	2	2	3	3	2	3	2	3	1	3	3	2	2	2	3	2	1	3	3	3
P19105	P19105;O14950;P24844	MYL12A;MYL12B;MYL9	>sp|P19105|ML12A_HUMAN Myosin regulatory light chain 12A OS=Homo sapiens GN=MYL12A PE=1 SV=2;>sp|O14950|ML12B_HUMAN Myosin regulatory light chain 12B OS=Homo sapiens GN=MYL12B PE=1 SV=2;>sp|P24844|MYL9_HUMAN Myosin regulatory light polypeptide 9 OS=Homo sa	4	5	6	4	5	5	4	5	5	6	3	5	7	6	9	7	6	6	6	4	5	5	4	4	4	5	4	5	5	5	2	5	5	5	5	4	3	5	7	6	5	5	7	6	6	7
O14964	O14964	HGS	>sp|O14964|HGS_HUMAN Hepatocyte growth factor-regulated tyrosine kinase substrate OS=Homo sapiens GN=HGS PE=1 SV=1	3	4	4	3	4	4	1	1	2	4	3	3	3	1	3	1	3	3	3	3	3	3	7	4	3	3	3	1	2	4	3	4	0	4	2	3	2	3	6	1	1	3	4	0	1	4
O14965	O14965	AURKA	>sp|O14965|AURKA_HUMAN Aurora kinase A OS=Homo sapiens GN=AURKA PE=1 SV=2	1	1	0	0	1	1	0	1	1	1	0	0	0	0	0	0	0	1	1	0	0	0	1	1	0	0	1	0	0	1	0	1	0	0	0	0	0	0	0	0	0	1	1	0	1	0
O14972	O14972	DSCR3	>sp|O14972|DSCR3_HUMAN Down syndrome critical region protein 3 OS=Homo sapiens GN=DSCR3 PE=2 SV=1	1	1	0	1	0	0	0	1	1	1	1	1	0	1	0	0	0	0	0	0	0	0	0	1	0	0	1	0	1	0	1	0	0	1	0	0	1	0	1	0	0	0	0	0	1	0
O14974	O14974	PPP1R12A	>sp|O14974|MYPT1_HUMAN Protein phosphatase 1 regulatory subunit 12A OS=Homo sapiens GN=PPP1R12A PE=1 SV=1	6	8	8	9	6	5	6	8	9	8	5	6	7	6	10	10	9	8	11	9	7	10	6	7	8	6	5	4	6	5	8	7	0	6	5	6	5	6	4	5	0	6	3	0	4	5
O14975	O14975	SLC27A2	>sp|O14975|S27A2_HUMAN Very long-chain acyl-CoA synthetase OS=Homo sapiens GN=SLC27A2 PE=1 SV=2	1	2	0	1	0	1	1	2	2	1	1	1	1	0	2	3	2	2	2	3	0	2	0	2	1	4	2	1	1	1	2	1	0	1	1	1	1	1	2	1	1	2	1	0	0	1
O14976	O14976	GAK	>sp|O14976|GAK_HUMAN Cyclin-G-associated kinase OS=Homo sapiens GN=GAK PE=1 SV=2	1	1	0	1	0	0	0	1	0	1	0	0	0	0	0	0	0	0	0	0	0	0	1	1	0	1	1	1	1	1	0	2	0	0	0	0	0	0	0	0	0	1	0	0	0	0
O14979	O14979	HNRPDL	>sp|O14979|HNRDL_HUMAN Heterogeneous nuclear ribonucleoprotein D-like OS=Homo sapiens GN=HNRNPDL PE=1 SV=3	5	7	7	6	6	7	6	7	7	6	6	6	7	7	7	6	6	8	8	7	6	8	7	7	8	7	7	7	8	6	8	8	7	7	6	6	7	6	5	6	7	6	5	7	7	6
O14980	O14980	XPO1	>sp|O14980|XPO1_HUMAN Exportin-1 OS=Homo sapiens GN=XPO1 PE=1 SV=1	19	15	19	16	18	16	19	19	18	17	24	26	22	23	19	20	22	21	22	21	21	19	19	17	19	20	20	18	18	16	17	20	14	20	18	16	16	16	21	14	11	20	12	16	15	16
O14981	O14981	BTAF1	>sp|O14981|BTAF1_HUMAN TATA-binding protein-associated factor 172 OS=Homo sapiens GN=BTAF1 PE=1 SV=2	1	1	2	2	1	1	1	1	0	0	1	1	0	0	0	0	1	0	0	0	1	0	1	1	0	0	0	0	0	0	1	0	0	0	0	1	1	0	0	0	0	1	0	0	1	1
O15027	O15027	SEC16A	>sp|O15027|SC16A_HUMAN Protein transport protein Sec16A OS=Homo sapiens GN=SEC16A PE=1 SV=3	3	3	3	4	3	3	2	3	3	2	3	1	2	2	3	5	2	0	4	3	6	0	4	3	3	2	2	2	2	5	3	2	0	3	1	1	3	2	3	3	2	4	2	1	2	1
O15031	O15031	PLXNB2	>sp|O15031|PLXB2_HUMAN Plexin-B2 OS=Homo sapiens GN=PLXNB2 PE=1 SV=3	5	3	4	4	2	2	1	5	4	4	3	3	4	3	4	4	2	6	7	5	2	4	3	5	5	2	4	6	3	8	5	4	0	3	5	3	8	3	3	2	0	3	2	0	1	6
O15042	O15042	U2SURP	>sp|O15042|SR140_HUMAN U2 snRNP-associated SURP motif-containing protein OS=Homo sapiens GN=U2SURP PE=1 SV=2	9	8	8	10	13	7	6	8	9	8	10	9	5	6	10	9	9	8	8	9	9	6	5	6	4	6	5	6	4	4	5	5	1	11	2	4	5	4	3	6	3	7	5	0	4	5
O15067	O15067	PFAS	>sp|O15067|PUR4_HUMAN Phosphoribosylformylglycinamidine synthase OS=Homo sapiens GN=PFAS PE=1 SV=4	22	17	17	22	23	16	21	22	17	19	19	22	27	29	24	24	28	25	18	23	23	24	24	21	22	20	22	22	18	15	22	21	11	18	16	18	20	21	22	20	13	20	13	14	22	22
O15118	O15118	NPC1	>sp|O15118|NPC1_HUMAN Niemann-Pick C1 protein OS=Homo sapiens GN=NPC1 PE=1 SV=2	0	0	0	0	0	0	0	0	0	0	1	1	0	0	0	0	0	0	0	0	0	0	0	0	0	0	0	0	0	0	1	0	0	0	0	0	0	0	0	0	0	0	0	0	0	0
O15121	O15121	DEGS1	>sp|O15121|DEGS1_HUMAN Sphingolipid delta(4)-desaturase DES1 OS=Homo sapiens GN=DEGS1 PE=1 SV=1	0	0	0	0	1	0	1	0	1	1	1	0	0	0	0	0	0	0	0	0	0	1	0	0	0	0	0	0	0	0	0	0	0	0	0	0	1	0	0	0	0	0	0	0	0	0
O15126	O15126	SCAMP1	>sp|O15126|SCAM1_HUMAN Secretory carrier-associated membrane protein 1 OS=Homo sapiens GN=SCAMP1 PE=1 SV=2	1	2	2	2	2	1	2	2	0	2	2	1	0	2	1	2	1	0	0	1	1	1	1	0	0	1	1	0	0	1	0	1	0	1	1	1	0	1	1	1	0	0	1	0	1	0
O15127	O15127	SCAMP2	>sp|O15127|SCAM2_HUMAN Secretory carrier-associated membrane protein 2 OS=Homo sapiens GN=SCAMP2 PE=1 SV=2	0	0	0	1	0	1	1	1	0	1	1	0	0	0	0	0	0	0	0	0	0	0	0	1	1	0	0	0	0	1	1	1	0	0	0	0	0	0	0	0	0	0	0	0	0	0
O15143	O15143	ARPC1B	>sp|O15143|ARC1B_HUMAN Actin-related protein 2/3 complex subunit 1B OS=Homo sapiens GN=ARPC1B PE=1 SV=3	8	6	7	5	8	5	4	7	5	7	5	4	9	8	7	6	10	6	7	6	6	7	6	3	7	6	5	5	5	3	8	7	4	5	4	3	7	4	6	4	3	6	3	4	3	2
O15144	O15144	ARPC2	>sp|O15144|ARPC2_HUMAN Actin-related protein 2/3 complex subunit 2 OS=Homo sapiens GN=ARPC2 PE=1 SV=1	3	4	4	3	6	4	4	4	4	4	3	3	4	6	7	6	6	6	6	5	5	5	4	3	6	4	5	3	4	3	2	5	1	4	1	2	4	1	5	5	2	4	5	3	3	3
O15145	O15145	ARPC3	>sp|O15145|ARPC3_HUMAN Actin-related protein 2/3 complex subunit 3 OS=Homo sapiens GN=ARPC3 PE=1 SV=3	5	6	5	5	4	4	4	4	4	5	6	4	5	4	5	4	4	5	5	4	4	5	4	5	4	4	5	5	3	3	2	6	2	5	4	4	5	6	3	5	2	7	4	2	6	3
O15155	O15155	BET1	>sp|O15155|BET1_HUMAN BET1 homolog OS=Homo sapiens GN=BET1 PE=1 SV=1	0	0	0	1	0	0	0	0	0	0	0	0	0	0	0	0	0	1	0	0	0	0	1	1	1	2	1	0	0	2	1	1	0	1	0	1	0	0	0	0	0	0	1	1	0	1
O15160	O15160	POLR1C	>sp|O15160|RPAC1_HUMAN DNA-directed RNA polymerases I and III subunit RPAC1 OS=Homo sapiens GN=POLR1C PE=1 SV=1	2	0	2	3	2	2	1	3	2	1	1	2	0	1	2	2	2	3	2	3	2	1	0	2	1	3	1	0	1	1	1	2	0	1	1	1	3	0	1	1	0	1	1	0	4	2
O15164	O15164	TRIM24	>sp|O15164|TIF1A_HUMAN Transcription intermediary factor 1-alpha OS=Homo sapiens GN=TRIM24 PE=1 SV=3	0	0	0	1	0	0	0	0	0	0	0	1	0	0	0	0	0	0	1	0	0	0	0	0	1	1	0	0	0	0	0	0	0	0	0	0	0	0	0	0	0	0	0	0	0	0
O15173	O15173	PGRMC2	>sp|O15173|PGRC2_HUMAN Membrane-associated progesterone receptor component 2 OS=Homo sapiens GN=PGRMC2 PE=1 SV=1	3	4	3	2	1	1	3	1	3	3	3	2	2	2	2	2	2	2	2	2	3	2	2	2	3	2	2	2	2	2	2	2	1	3	3	2	3	2	2	2	2	3	3	2	3	3
O15212	O15212	PFDN6	>sp|O15212|PFD6_HUMAN Prefoldin subunit 6 OS=Homo sapiens GN=PFDN6 PE=1 SV=1	0	0	0	1	0	1	0	0	0	0	0	0	1	0	0	0	1	0	0	2	0	1	0	1	0	1	1	0	1	0	1	0	0	0	1	1	1	0	1	0	0	0	1	0	1	1
O15213	O15213	WDR46	>sp|O15213|WDR46_HUMAN WD repeat-containing protein 46 OS=Homo sapiens GN=WDR46 PE=1 SV=3	0	0	0	0	0	0	0	0	1	0	0	0	0	0	0	0	0	0	0	0	0	0	0	0	0	0	0	0	0	1	0	1	0	1	0	0	0	0	0	0	0	0	0	0	0	0
O15226	O15226	NKRF	>sp|O15226|NKRF_HUMAN NF-kappa-B-repressing factor OS=Homo sapiens GN=NKRF PE=1 SV=2	2	1	2	3	3	2	3	0	2	2	2	2	3	3	2	2	4	1	4	3	4	2	1	2	1	2	2	3	2	4	2	1	0	2	1	1	2	2	1	2	0	2	2	0	2	1
O15235	O15235	MRPS12	>sp|O15235|RT12_HUMAN 28S ribosomal protein S12, mitochondrial OS=Homo sapiens GN=MRPS12 PE=1 SV=1	1	0	0	0	1	0	0	0	2	1	0	0	0	0	0	1	0	0	1	1	1	0	0	0	1	0	0	0	0	0	0	0	0	0	0	0	1	0	0	0	0	0	0	1	0	0
O15258	O15258	RER1	>sp|O15258|RER1_HUMAN Protein RER1 OS=Homo sapiens GN=RER1 PE=1 SV=1	2	2	1	2	1	1	1	2	1	1	2	2	3	2	1	2	1	2	1	3	2	2	1	1	2	2	3	1	2	2	1	1	0	1	1	1	0	2	2	1	0	0	0	0	0	0
O15260	O15260	SURF4	>sp|O15260|SURF4_HUMAN Surfeit locus protein 4 OS=Homo sapiens GN=SURF4 PE=1 SV=3	3	1	3	3	2	1	3	4	3	3	4	3	3	4	4	5	3	4	4	5	5	3	2	4	3	4	3	2	4	2	3	2	3	4	3	2	4	3	3	1	2	3	2	3	3	1
O15269	O15269	SPTLC1	>sp|O15269|SPTC1_HUMAN Serine palmitoyltransferase 1 OS=Homo sapiens GN=SPTLC1 PE=1 SV=1	0	1	0	1	0	1	0	0	0	1	0	0	2	0	0	0	1	0	0	1	0	0	1	1	0	1	0	0	1	0	0	0	0	0	0	0	1	0	0	0	0	1	0	0	0	0
O15270	O15270	SPTLC2	>sp|O15270|SPTC2_HUMAN Serine palmitoyltransferase 2 OS=Homo sapiens GN=SPTLC2 PE=1 SV=1	0	0	0	0	1	0	0	0	0	0	0	0	0	0	0	0	0	0	0	0	0	0	0	0	0	0	1	1	0	1	0	1	0	0	0	0	0	0	0	0	0	0	0	0	0	0
O15294	O15294	OGT	>sp|O15294|OGT1_HUMAN UDP-N-acetylglucosamine--peptide N-acetylglucosaminyltransferase 110 kDa subunit OS=Homo sapiens GN=OGT PE=1 SV=3	2	5	3	3	2	2	1	2	2	1	4	3	1	3	4	3	4	4	4	2	1	2	3	2	1	2	1	4	4	2	6	2	0	1	1	4	2	2	0	2	1	2	2	1	1	2
O15305	O15305	PMM2	>sp|O15305|PMM2_HUMAN Phosphomannomutase 2 OS=Homo sapiens GN=PMM2 PE=1 SV=1	4	2	5	3	3	3	5	3	2	5	1	2	2	2	4	2	2	3	4	2	3	4	4	3	3	2	3	2	3	4	5	2	1	3	2	3	3	3	2	3	1	3	2	1	2	2
O15344	O15344	MID1	>sp|O15344|TRI18_HUMAN E3 ubiquitin-protein ligase Midline-1 OS=Homo sapiens GN=MID1 PE=1 SV=1	0	0	0	0	0	0	0	0	0	0	0	0	0	0	0	0	0	0	1	0	0	1	0	0	0	0	0	0	0	0	0	0	0	0	0	0	0	0	0	0	0	0	0	0	0	0
O15347	O15347	HMGB3	>sp|O15347|HMGB3_HUMAN High mobility group protein B3 OS=Homo sapiens GN=HMGB3 PE=1 SV=4	3	3	3	4	3	4	5	4	4	7	5	5	4	2	4	2	3	2	4	2	3	3	5	3	4	5	6	3	3	7	5	6	0	2	2	2	1	2	3	2	1	3	2	1	2	2
O15355	O15355	PPM1G	>sp|O15355|PPM1G_HUMAN Protein phosphatase 1G OS=Homo sapiens GN=PPM1G PE=1 SV=1	5	6	8	7	5	5	11	6	6	6	8	4	7	3	6	1	5	2	4	3	1	5	4	9	4	7	7	4	6	6	4	4	1	3	5	5	6	6	5	3	1	7	3	1	3	4
O15357	O15357	INPPL1	>sp|O15357|SHIP2_HUMAN Phosphatidylinositol 3,4,5-trisphosphate 5-phosphatase 2 OS=Homo sapiens GN=INPPL1 PE=1 SV=2	0	0	1	1	0	1	1	1	0	1	0	0	1	0	1	1	1	2	1	1	3	1	1	1	2	1	2	3	0	1	2	3	0	1	3	0	0	0	1	1	0	3	0	0	1	1
O15371	O15371	EIF3D	>sp|O15371|EIF3D_HUMAN Eukaryotic translation initiation factor 3 subunit D OS=Homo sapiens GN=EIF3D PE=1 SV=1	11	12	9	12	10	9	10	11	13	10	11	12	13	12	13	15	14	11	13	14	15	15	13	11	12	13	11	14	12	17	12	14	9	12	8	12	10	13	14	14	9	13	16	12	13	10
O15372	O15372	EIF3H	>sp|O15372|EIF3H_HUMAN Eukaryotic translation initiation factor 3 subunit H OS=Homo sapiens GN=EIF3H PE=1 SV=1	7	7	11	8	6	6	9	8	7	7	4	7	8	11	8	11	9	8	8	7	8	9	9	12	7	6	7	10	7	9	7	9	1	7	6	8	6	7	5	7	4	8	6	4	7	7
O15381	O15381	NVL	>sp|O15381|NVL_HUMAN Nuclear valosin-containing protein-like OS=Homo sapiens GN=NVL PE=1 SV=1	3	2	1	1	1	3	1	2	1	1	3	0	1	1	0	1	1	1	3	1	2	0	2	2	2	1	3	2	1	2	1	3	0	1	4	1	3	2	0	2	0	1	1	0	2	1
O15382	O15382	BCAT2	>sp|O15382|BCAT2_HUMAN Branched-chain-amino-acid aminotransferase, mitochondrial OS=Homo sapiens GN=BCAT2 PE=1 SV=2	0	0	0	1	0	1	0	0	1	0	0	0	1	2	0	1	1	1	2	0	1	0	0	0	0	0	1	1	0	1	0	0	0	1	0	0	0	1	0	1	0	0	0	0	1	0
O15397	O15397	IPO8	>sp|O15397|IPO8_HUMAN Importin-8 OS=Homo sapiens GN=IPO8 PE=1 SV=2	2	2	3	1	1	3	2	1	1	2	2	2	3	4	4	3	3	2	3	4	2	1	3	3	2	3	4	1	4	4	3	2	0	2	2	1	3	1	4	2	0	2	3	1	2	3
O15427	O15427	SLC16A3	>sp|O15427|MOT4_HUMAN Monocarboxylate transporter 4 OS=Homo sapiens GN=SLC16A3 PE=1 SV=1	5	4	3	4	5	6	4	6	4	3	7	4	5	4	5	6	7	7	4	6	6	5	6	4	3	3	4	4	4	3	5	3	1	3	3	3	5	5	4	2	2	3	5	2	4	4
O15431	O15431	SLC31A1	>sp|O15431|COPT1_HUMAN High affinity copper uptake protein 1 OS=Homo sapiens GN=SLC31A1 PE=1 SV=1	0	1	1	0	1	0	1	1	1	1	0	0	1	1	1	0	1	1	0	1	1	0	0	1	0	0	1	1	0	0	0	0	0	1	0	0	0	1	1	1	0	1	1	0	1	1
O15439	O15439	ABCC4	>sp|O15439|MRP4_HUMAN Multidrug resistance-associated protein 4 OS=Homo sapiens GN=ABCC4 PE=1 SV=3	0	0	0	0	0	0	0	0	0	0	0	0	0	0	0	0	0	0	0	0	0	0	1	1	0	0	0	0	0	1	0	1	0	0	0	0	1	0	1	0	0	0	0	0	0	0
O15446	O15446	CD3EAP	>sp|O15446|RPA34_HUMAN DNA-directed RNA polymerase I subunit RPA34 OS=Homo sapiens GN=CD3EAP PE=1 SV=1	4	2	2	2	2	2	3	3	2	2	1	2	3	3	5	3	3	2	3	1	3	2	3	1	3	3	2	3	2	4	2	4	0	1	2	3	2	1	1	3	0	3	1	0	5	3
O15460	O15460	P4HA2	>sp|O15460|P4HA2_HUMAN Prolyl 4-hydroxylase subunit alpha-2 OS=Homo sapiens GN=P4HA2 PE=1 SV=1	1	1	0	1	0	0	0	1	1	0	1	0	0	0	0	1	0	0	0	0	0	0	0	1	0	0	0	0	0	0	1	0	0	0	0	0	0	0	0	0	0	1	0	1	1	0
O15498	O15498	YKT6	>sp|O15498|YKT6_HUMAN Synaptobrevin homolog YKT6 OS=Homo sapiens GN=YKT6 PE=1 SV=1	3	2	2	2	1	0	1	1	1	2	2	2	2	0	0	1	0	1	0	1	3	1	1	2	1	2	1	1	2	2	1	2	0	2	2	2	2	1	2	1	0	2	2	0	1	1
O15511	O15511	ARPC5	>sp|O15511|ARPC5_HUMAN Actin-related protein 2/3 complex subunit 5 OS=Homo sapiens GN=ARPC5 PE=1 SV=3	2	3	3	1	0	0	4	0	4	2	1	2	1	2	2	1	1	1	3	1	1	3	0	2	3	4	2	1	3	1	2	3	0	2	3	2	2	3	3	4	0	5	5	0	3	1
O15533	O15533	TAPBP	>sp|O15533|TPSN_HUMAN Tapasin OS=Homo sapiens GN=TAPBP PE=1 SV=1	0	1	1	1	1	1	0	1	0	1	1	1	1	1	2	1	1	2	1	2	1	1	1	1	1	1	1	1	1	1	1	1	0	1	1	0	1	1	0	1	0	1	0	0	0	1
O15541	O15541	RNF113A	>sp|O15541|R113A_HUMAN RING finger protein 113A OS=Homo sapiens GN=RNF113A PE=1 SV=1	0	1	0	0	0	1	0	0	0	0	0	0	0	1	0	0	0	0	0	1	0	0	0	0	0	1	0	0	0	0	0	0	0	1	0	0	0	0	0	0	0	0	0	0	0	0
O15554	O15554	KCNN4	>sp|O15554|KCNN4_HUMAN Intermediate conductance calcium-activated potassium channel protein 4 OS=Homo sapiens GN=KCNN4 PE=1 SV=1	0	0	0	1	0	0	1	0	1	0	0	0	0	0	0	0	0	1	0	1	1	0	1	1	0	0	1	0	0	0	1	0	0	0	0	0	0	0	1	0	0	0	0	0	0	0
O43143	O43143	DHX15	>sp|O43143|DHX15_HUMAN Pre-mRNA-splicing factor ATP-dependent RNA helicase DHX15 OS=Homo sapiens GN=DHX15 PE=1 SV=2	13	15	17	15	16	16	19	17	18	15	15	18	19	21	21	21	17	22	22	18	20	24	15	17	16	19	17	15	20	20	19	13	6	16	17	17	13	18	17	16	13	21	16	10	18	15
O43156	O43156	TTI1	>sp|O43156|TTI1_HUMAN TELO2-interacting protein 1 homolog OS=Homo sapiens GN=TTI1 PE=1 SV=3	0	0	0	0	1	0	0	1	1	0	0	0	1	1	3	1	2	2	1	2	1	0	0	1	0	0	0	0	0	1	0	2	0	0	0	0	0	0	2	0	0	2	0	0	0	0
O43159	O43159	RRP8	>sp|O43159|RRP8_HUMAN Ribosomal RNA-processing protein 8 OS=Homo sapiens GN=RRP8 PE=1 SV=2	3	0	0	1	2	1	3	2	2	3	2	3	2	2	2	4	3	2	1	2	2	2	1	2	1	3	2	1	2	2	1	1	0	2	1	0	1	0	1	1	0	3	1	0	3	0
O43169	O43169	CYB5B	>sp|O43169|CYB5B_HUMAN Cytochrome b5 type B OS=Homo sapiens GN=CYB5B PE=1 SV=2	0	0	1	1	1	0	0	0	1	1	2	1	1	2	2	2	2	2	1	1	1	0	0	0	1	0	0	1	0	0	0	0	1	0	1	0	0	0	0	0	1	0	0	0	0	1
O43172	O43172	PRPF4	>sp|O43172|PRP4_HUMAN U4/U6 small nuclear ribonucleoprotein Prp4 OS=Homo sapiens GN=PRPF4 PE=1 SV=2	6	4	6	4	3	3	6	5	4	6	6	4	8	7	5	7	7	9	6	8	5	7	5	5	9	6	6	8	9	8	5	11	4	6	5	2	6	5	4	6	6	5	5	4	6	3
O43175	O43175	PHGDH	>sp|O43175|SERA_HUMAN D-3-phosphoglycerate dehydrogenase OS=Homo sapiens GN=PHGDH PE=1 SV=4	20	18	20	19	15	16	22	19	21	21	20	19	17	19	22	18	15	20	17	19	20	18	20	15	18	18	15	16	15	17	18	16	13	19	18	17	18	19	19	18	13	21	16	17	18	13
O43181	O43181	NDUFS4	>sp|O43181|NDUS4_HUMAN NADH dehydrogenase [ubiquinone] iron-sulfur protein 4, mitochondrial OS=Homo sapiens GN=NDUFS4 PE=1 SV=1	0	0	1	0	0	0	1	0	0	0	0	0	0	0	0	0	0	0	0	0	0	0	0	0	0	0	0	0	0	0	0	0	0	0	0	0	0	0	0	0	0	0	0	0	0	0
O43237	O43237	DYNC1LI2	>sp|O43237|DC1L2_HUMAN Cytoplasmic dynein 1 light intermediate chain 2 OS=Homo sapiens GN=DYNC1LI2 PE=1 SV=1	4	2	4	2	2	3	2	1	2	1	2	2	1	2	3	1	3	2	3	4	2	2	3	5	4	5	3	1	3	6	2	2	0	1	3	1	1	1	0	1	0	1	4	0	2	1
O43242	O43242	PSMD3	>sp|O43242|PSMD3_HUMAN 26S proteasome non-ATPase regulatory subunit 3 OS=Homo sapiens GN=PSMD3 PE=1 SV=2	10	10	11	9	11	10	10	10	10	11	9	12	14	12	8	11	10	12	14	12	13	9	10	10	12	12	12	12	12	13	7	14	5	11	12	11	9	9	12	8	10	10	10	7	11	9
O43251	O43251;Q9NWB1	RBFOX2;RBFOX1	>sp|O43251|RFOX2_HUMAN RNA binding protein fox-1 homolog 2 OS=Homo sapiens GN=RBFOX2 PE=1 SV=3;>sp|Q9NWB1|RFOX1_HUMAN RNA binding protein fox-1 homolog 1 OS=Homo sapiens GN=RBFOX1 PE=1 SV=2	1	0	0	0	1	0	1	1	0	1	0	0	1	1	2	1	1	0	1	0	1	0	0	0	0	0	0	0	0	0	0	0	0	0	0	0	0	0	0	0	0	0	0	0	0	0
O43252	O43252	PAPSS1	>sp|O43252|PAPS1_HUMAN Bifunctional 3-phosphoadenosine 5-phosphosulfate synthase 1 OS=Homo sapiens GN=PAPSS1 PE=1 SV=2	0	2	0	1	1	1	0	0	1	1	0	1	0	0	0	0	1	2	0	2	1	1	0	0	0	2	0	0	0	0	1	0	0	0	0	0	0	0	0	0	0	0	0	0	0	0
O43264	O43264	ZW10	>sp|O43264|ZW10_HUMAN Centromere/kinetochore protein zw10 homolog OS=Homo sapiens GN=ZW10 PE=1 SV=3	0	2	2	0	0	2	0	1	0	1	0	0	3	1	2	2	1	3	2	2	1	1	2	2	1	4	3	2	2	3	1	2	0	1	1	1	2	1	2	1	0	1	1	0	2	1
O43286	O43286	B4GALT5	>sp|O43286|B4GT5_HUMAN Beta-1,4-galactosyltransferase 5 OS=Homo sapiens GN=B4GALT5 PE=2 SV=1	1	1	1	0	1	0	1	0	1	1	0	1	1	0	1	1	1	1	1	0	1	0	1	1	0	1	1	0	0	1	1	1	1	1	1	1	0	1	1	0	1	0	1	1	0	0
O43290	O43290	SART1	>sp|O43290|SNUT1_HUMAN U4/U6.U5 tri-snRNP-associated protein 1 OS=Homo sapiens GN=SART1 PE=1 SV=1	8	5	4	5	3	3	3	2	5	4	3	3	2	2	3	3	2	3	3	4	3	1	4	4	5	5	5	4	5	6	5	7	0	3	3	4	4	2	4	2	0	3	2	0	4	3
O43314	O43314	PPIP5K2	>sp|O43314|VIP2_HUMAN Inositol hexakisphosphate and diphosphoinositol-pentakisphosphate kinase 2 OS=Homo sapiens GN=PPIP5K2 PE=1 SV=3	0	1	0	0	0	0	0	0	0	0	1	0	0	0	0	0	0	0	0	0	0	0	0	0	0	0	1	1	0	0	0	0	0	0	0	0	0	0	0	0	0	0	0	0	0	1
O43324	O43324	EEF1E1	>sp|O43324|MCA3_HUMAN Eukaryotic translation elongation factor 1 epsilon-1 OS=Homo sapiens GN=EEF1E1 PE=1 SV=1	3	2	3	3	3	2	2	3	2	2	3	4	4	1	1	3	3	4	1	2	1	3	4	4	4	3	4	3	4	5	4	3	2	3	2	1	3	2	3	3	0	3	1	4	2	1
O43390	O43390	HNRNPR	>sp|O43390|HNRPR_HUMAN Heterogeneous nuclear ribonucleoprotein R OS=Homo sapiens GN=HNRNPR PE=1 SV=1	17	19	19	17	20	15	16	19	19	20	19	15	17	20	20	18	23	22	23	24	20	21	15	18	19	19	23	20	18	21	18	23	11	19	16	10	19	17	16	18	10	16	20	11	16	10
O43395	O43395	PRPF3	>sp|O43395|PRPF3_HUMAN U4/U6 small nuclear ribonucleoprotein Prp3 OS=Homo sapiens GN=PRPF3 PE=1 SV=2	7	4	5	5	4	4	1	7	6	6	3	5	6	7	6	2	5	6	4	5	6	4	3	2	6	6	8	3	4	4	4	3	1	4	2	2	2	3	4	2	0	4	3	3	4	1
O43396	O43396	TXNL1	>sp|O43396|TXNL1_HUMAN Thioredoxin-like protein 1 OS=Homo sapiens GN=TXNL1 PE=1 SV=3	7	7	6	5	7	5	6	7	6	9	6	7	6	5	8	4	4	7	8	8	5	6	6	7	7	7	4	4	6	6	4	7	1	6	2	4	7	5	7	7	2	7	5	2	3	4
O43399	O43399	TPD52L2	>sp|O43399|TPD54_HUMAN Tumor protein D54 OS=Homo sapiens GN=TPD52L2 PE=1 SV=2	3	3	6	6	5	5	4	4	2	5	5	6	3	5	5	6	3	8	6	7	6	8	2	3	3	3	3	4	2	4	3	4	3	3	3	4	5	3	5	3	1	3	2	2	5	5
O43402	O43402	EMC8	>sp|O43402|EMC8_HUMAN ER membrane protein complex subunit 8 OS=Homo sapiens GN=EMC8 PE=1 SV=1	0	1	0	0	1	0	0	0	1	1	0	0	1	0	0	0	0	0	0	0	0	0	0	0	0	0	0	0	0	0	0	0	0	1	0	1	0	0	0	0	0	0	0	0	0	0
O43424	O43424	GRID2	>sp|O43424|GRID2_HUMAN Glutamate receptor ionotropic, delta-2 OS=Homo sapiens GN=GRID2 PE=1 SV=2	1	1	0	0	1	0	0	1	0	1	0	0	0	0	1	0	1	1	1	1	0	0	1	0	0	0	0	0	0	0	1	1	0	1	0	0	0	0	1	0	0	1	0	0	0	0
O43432	O43432	EIF4G3	>sp|O43432|IF4G3_HUMAN Eukaryotic translation initiation factor 4 gamma 3 OS=Homo sapiens GN=EIF4G3 PE=1 SV=2	5	6	5	3	5	5	5	5	5	5	5	6	5	6	5	4	5	4	5	4	3	4	4	2	4	4	3	5	5	4	3	5	0	4	4	4	7	5	6	5	2	5	4	3	4	5
O43447	O43447	PPIH	>sp|O43447|PPIH_HUMAN Peptidyl-prolyl cis-trans isomerase H OS=Homo sapiens GN=PPIH PE=1 SV=1	1	3	3	4	1	1	4	2	3	2	1	0	4	2	2	1	2	2	2	1	1	1	1	1	0	0	0	0	0	1	1	0	0	1	0	1	2	1	1	1	0	0	0	1	1	1
O43464	O43464	HTRA2	>sp|O43464|HTRA2_HUMAN Serine protease HTRA2, mitochondrial OS=Homo sapiens GN=HTRA2 PE=1 SV=2	0	0	0	0	0	0	0	0	0	0	0	0	0	0	0	1	0	0	0	0	0	0	0	0	0	0	0	0	0	0	0	0	0	0	0	0	0	0	0	0	0	0	0	0	0	0
O43488	O43488	AKR7A2	>sp|O43488|ARK72_HUMAN Aflatoxin B1 aldehyde reductase member 2 OS=Homo sapiens GN=AKR7A2 PE=1 SV=3	1	2	0	0	1	1	1	0	1	1	0	0	0	1	0	0	0	1	1	1	1	0	1	1	1	2	0	0	0	1	0	1	0	0	1	0	0	1	1	1	0	1	0	1	1	1
O43491	O43491	EPB41L2	>sp|O43491|E41L2_HUMAN Band 4.1-like protein 2 OS=Homo sapiens GN=EPB41L2 PE=1 SV=1	4	4	4	6	4	4	4	2	2	3	5	5	4	2	8	3	1	3	5	2	1	2	1	2	4	4	1	2	4	3	2	1	0	1	3	2	1	2	3	2	0	4	2	0	1	2
O43493	O43493	TGOLN2	>sp|O43493|TGON2_HUMAN Trans-Golgi network integral membrane protein 2 OS=Homo sapiens GN=TGOLN2 PE=1 SV=2	1	1	1	0	1	1	0	0	0	1	2	1	1	1	1	1	1	1	1	0	1	0	0	1	1	0	1	1	1	0	0	0	0	1	1	1	0	0	1	1	0	1	1	0	0	1
O43583	O43583	DENR	>sp|O43583|DENR_HUMAN Density-regulated protein OS=Homo sapiens GN=DENR PE=1 SV=2	4	4	3	5	4	5	5	3	4	5	5	4	3	3	5	3	3	4	2	6	3	3	4	6	4	1	3	3	5	5	3	3	0	3	3	1	3	3	4	4	1	4	3	1	2	3
O43592	O43592	XPOT	>sp|O43592|XPOT_HUMAN Exportin-T OS=Homo sapiens GN=XPOT PE=1 SV=2	8	5	6	8	8	7	6	7	10	8	9	6	5	8	7	8	8	9	8	10	8	9	5	6	7	5	4	2	7	6	6	6	2	7	6	7	9	7	8	7	0	7	5	3	4	4
O43598	O43598	DNPH1	>sp|O43598|DNPH1_HUMAN 2-deoxynucleoside 5-phosphate N-hydrolase 1 OS=Homo sapiens GN=DNPH1 PE=1 SV=1	2	4	0	2	2	3	1	2	0	1	2	2	2	2	1	1	2	2	3	1	2	2	1	1	3	1	2	3	2	2	1	1	0	3	1	1	1	2	3	2	1	2	2	1	3	2
O43615	O43615	TIMM44	>sp|O43615|TIM44_HUMAN Mitochondrial import inner membrane translocase subunit TIM44 OS=Homo sapiens GN=TIMM44 PE=1 SV=2	4	2	3	3	6	6	5	4	2	3	5	4	2	2	6	5	4	6	6	6	3	5	4	6	5	4	5	4	2	8	6	4	1	4	2	1	3	4	3	1	2	6	3	0	2	2
O43617	O43617	TRAPPC3	>sp|O43617|TPPC3_HUMAN Trafficking protein particle complex subunit 3 OS=Homo sapiens GN=TRAPPC3 PE=1 SV=1	0	1	0	1	0	0	1	0	2	0	0	1	0	0	1	0	0	0	0	0	0	0	1	0	0	0	0	0	1	1	0	0	0	1	0	1	0	0	0	0	0	1	0	0	1	0
O43633	O43633	CHMP2A	>sp|O43633|CHM2A_HUMAN Charged multivesicular body protein 2a OS=Homo sapiens GN=CHMP2A PE=1 SV=1	3	2	3	2	1	1	2	0	2	2	2	2	1	1	1	2	1	1	1	2	1	2	2	0	0	0	1	0	2	3	3	2	1	2	3	2	2	2	0	2	0	1	1	1	1	2
O43660	O43660	PLRG1	>sp|O43660|PLRG1_HUMAN Pleiotropic regulator 1 OS=Homo sapiens GN=PLRG1 PE=1 SV=1	4	5	3	4	6	3	6	5	5	4	5	3	4	6	5	5	5	10	4	3	6	3	8	4	5	3	4	3	5	5	6	4	0	4	3	3	3	5	4	2	2	4	1	1	4	3
O43665	O43665	RGS10	>sp|O43665|RGS10_HUMAN Regulator of G-protein signaling 10 OS=Homo sapiens GN=RGS10 PE=1 SV=2	1	0	1	1	0	1	1	0	0	1	1	1	0	1	1	0	0	0	1	0	2	0	1	1	1	1	1	1	1	1	1	1	0	1	1	1	1	0	0	1	0	1	1	0	0	1
O43670	O43670	ZNF207	>sp|O43670|ZN207_HUMAN BUB3-interacting and GLEBS motif-containing protein ZNF207 OS=Homo sapiens GN=ZNF207 PE=1 SV=1	4	5	3	1	2	3	2	3	3	4	3	1	4	2	5	2	1	3	3	2	4	4	1	3	2	2	2	2	1	1	2	2	1	2	2	0	3	3	0	3	1	2	1	1	1	2
O43674	O43674	NDUFB5	>sp|O43674|NDUB5_HUMAN NADH dehydrogenase [ubiquinone] 1 beta subcomplex subunit 5, mitochondrial OS=Homo sapiens GN=NDUFB5 PE=1 SV=1	1	1	1	1	2	1	3	1	2	1	1	1	0	1	1	1	0	2	1	0	0	1	0	1	0	0	2	1	1	0	1	1	0	1	2	1	2	2	2	2	0	0	2	0	3	1
O43676	O43676	NDUFB3	>sp|O43676|NDUB3_HUMAN NADH dehydrogenase [ubiquinone] 1 beta subcomplex subunit 3 OS=Homo sapiens GN=NDUFB3 PE=1 SV=3	0	0	0	0	0	0	0	0	0	0	0	0	0	0	0	0	0	0	1	0	0	0	1	0	1	0	0	0	1	0	1	0	0	0	0	0	0	0	0	0	0	0	0	0	0	0
O43678	O43678	NDUFA2	>sp|O43678|NDUA2_HUMAN NADH dehydrogenase [ubiquinone] 1 alpha subcomplex subunit 2 OS=Homo sapiens GN=NDUFA2 PE=1 SV=3	0	1	0	0	0	1	1	1	0	1	0	0	0	0	0	0	0	0	0	0	0	0	1	0	0	1	1	0	0	1	0	0	0	0	0	0	0	0	0	0	0	0	0	1	1	0
O43681	O43681	ASNA1	>sp|O43681|ASNA_HUMAN ATPase ASNA1 OS=Homo sapiens GN=ASNA1 PE=1 SV=2	6	4	5	6	6	5	5	5	6	6	7	6	6	7	6	5	5	7	8	5	2	5	6	7	7	5	5	5	6	8	8	7	3	4	3	5	5	3	6	4	5	4	4	4	3	8
O43684	O43684	BUB3	>sp|O43684|BUB3_HUMAN Mitotic checkpoint protein BUB3 OS=Homo sapiens GN=BUB3 PE=1 SV=1	7	8	6	7	7	6	8	7	8	7	6	7	8	8	7	8	10	7	9	9	9	8	7	7	9	8	6	8	7	8	8	7	5	6	9	6	9	6	7	6	5	9	6	7	7	5
O43707	O43707	ACTN4	>sp|O43707|ACTN4_HUMAN Alpha-actinin-4 OS=Homo sapiens GN=ACTN4 PE=1 SV=2	42	41	49	43	46	40	42	47	40	44	50	48	50	51	50	47	49	49	48	49	48	50	40	44	45	42	44	46	43	43	44	44	30	45	38	45	43	40	41	42	34	50	43	37	44	44
O43708	O43708	GSTZ1	>sp|O43708|MAAI_HUMAN Maleylacetoacetate isomerase OS=Homo sapiens GN=GSTZ1 PE=1 SV=3	0	0	0	0	0	0	0	0	2	0	0	0	0	1	0	0	0	0	0	0	0	0	1	1	0	0	0	0	0	0	0	0	0	0	0	0	0	0	0	0	0	0	0	0	0	0
O43709	O43709	WBSCR22	>sp|O43709|BUD23_HUMAN Probable 18S rRNA (guanine-N(7))-methyltransferase OS=Homo sapiens GN=BUD23 PE=1 SV=2	1	1	1	0	2	1	1	0	0	0	2	1	1	1	2	1	0	0	2	1	2	2	2	1	4	2	1	2	0	2	2	3	1	1	0	1	1	1	1	1	1	0	0	0	1	0
O43719	O43719	HTATSF1	>sp|O43719|HTSF1_HUMAN HIV Tat-specific factor 1 OS=Homo sapiens GN=HTATSF1 PE=1 SV=1	4	5	7	5	9	4	8	8	5	5	7	6	7	5	5	8	9	10	7	9	4	7	3	7	8	4	10	5	6	6	4	9	0	4	8	6	3	4	6	7	1	8	8	2	6	7
O43747	O43747	AP1G1	>sp|O43747|AP1G1_HUMAN AP-1 complex subunit gamma-1 OS=Homo sapiens GN=AP1G1 PE=1 SV=5	4	3	4	5	6	5	3	5	4	2	4	2	5	3	6	4	7	7	6	4	4	4	2	2	4	3	3	3	6	4	5	6	3	3	7	3	4	4	5	2	3	6	1	2	5	5
O43752	O43752	STX6	>sp|O43752|STX6_HUMAN Syntaxin-6 OS=Homo sapiens GN=STX6 PE=1 SV=1	0	0	1	1	0	1	0	0	0	1	0	0	1	0	0	0	0	0	0	0	0	0	0	0	0	0	0	0	0	0	0	0	0	0	0	0	0	0	0	0	0	0	0	0	1	0
O43760	O43760	SYNGR2	>sp|O43760|SNG2_HUMAN Synaptogyrin-2 OS=Homo sapiens GN=SYNGR2 PE=1 SV=1	0	0	1	0	0	1	0	0	0	1	0	0	0	1	0	0	0	0	0	0	0	0	1	1	1	0	0	0	0	1	0	1	0	1	1	1	0	1	1	0	0	0	1	0	0	1
O43765	O43765	SGTA	>sp|O43765|SGTA_HUMAN Small glutamine-rich tetratricopeptide repeat-containing protein alpha OS=Homo sapiens GN=SGTA PE=1 SV=1	1	1	1	1	2	0	1	1	1	0	0	0	1	1	2	1	1	2	1	0	0	1	0	0	0	1	0	0	1	1	1	0	0	1	1	0	2	0	1	0	0	1	1	0	0	1
O43768	O43768	ENSA	>sp|O43768|ENSA_HUMAN Alpha-endosulfine OS=Homo sapiens GN=ENSA PE=1 SV=1	2	3	2	2	2	2	2	3	2	2	1	1	2	3	1	3	2	2	2	2	2	0	3	3	2	2	2	2	3	0	2	1	0	2	0	2	3	1	1	2	0	2	1	0	2	1
O43772	O43772	SLC25A20	>sp|O43772|MCAT_HUMAN Mitochondrial carnitine/acylcarnitine carrier protein OS=Homo sapiens GN=SLC25A20 PE=1 SV=1	0	1	1	1	1	1	0	0	0	1	0	1	0	0	0	0	0	0	0	0	0	0	0	0	0	0	0	0	0	0	0	0	0	0	0	0	1	0	0	0	0	0	0	0	0	0
O43776	O43776	NARS	>sp|O43776|SYNC_HUMAN Asparagine--tRNA ligase, cytoplasmic OS=Homo sapiens GN=NARS PE=1 SV=1	11	10	10	9	9	13	14	12	11	15	15	10	12	12	11	11	10	10	12	11	9	13	11	11	12	12	11	10	9	12	11	6	8	13	8	10	9	10	11	11	12	9	10	8	11	6
O43795	O43795	MYO1B	>sp|O43795|MYO1B_HUMAN Unconventional myosin-Ib OS=Homo sapiens GN=MYO1B PE=1 SV=3	1	1	0	0	0	0	0	0	0	0	0	0	1	0	0	0	0	1	0	0	0	0	0	0	1	0	0	0	0	0	0	0	0	0	0	0	0	0	0	0	0	0	1	0	0	0
O43809	O43809	NUDT21	>sp|O43809|CPSF5_HUMAN Cleavage and polyadenylation specificity factor subunit 5 OS=Homo sapiens GN=NUDT21 PE=1 SV=1	4	4	2	3	4	5	1	4	3	2	5	2	3	5	4	5	3	6	5	4	3	3	4	4	2	2	4	4	4	4	3	3	3	2	1	3	4	3	2	3	3	3	1	2	3	2
O43813	O43813	LANCL1	>sp|O43813|LANC1_HUMAN LanC-like protein 1 OS=Homo sapiens GN=LANCL1 PE=1 SV=1	4	4	1	2	1	3	4	4	1	1	2	2	4	6	2	2	2	5	6	4	3	2	1	1	3	0	0	0	2	2	1	0	1	2	0	1	1	2	3	1	3	1	3	0	2	2
O43818	O43818	RRP9	>sp|O43818|U3IP2_HUMAN U3 small nucleolar RNA-interacting protein 2 OS=Homo sapiens GN=RRP9 PE=1 SV=1	1	4	3	2	4	4	2	1	1	2	3	5	1	3	3	5	4	3	2	6	2	4	3	3	2	2	4	3	3	2	2	4	0	3	2	4	2	3	2	2	0	3	4	0	5	1
O43819	O43819	SCO2	>sp|O43819|SCO2_HUMAN Protein SCO2 homolog, mitochondrial OS=Homo sapiens GN=SCO2 PE=1 SV=3	2	1	1	1	2	1	2	1	2	1	1	1	2	2	1	1	1	2	2	2	2	1	1	2	1	2	2	1	2	1	1	1	0	1	1	1	1	0	1	1	0	1	0	0	1	1
O43823	O43823	AKAP8	>sp|O43823|AKAP8_HUMAN A-kinase anchor protein 8 OS=Homo sapiens GN=AKAP8 PE=1 SV=1	2	2	2	2	3	1	1	1	1	1	1	1	0	0	1	1	1	0	0	0	0	0	1	3	0	0	1	0	1	0	1	0	0	1	2	0	2	1	0	0	0	1	1	0	2	0
O43837	O43837	IDH3B	>sp|O43837|IDH3B_HUMAN Isocitrate dehydrogenase [NAD] subunit beta, mitochondrial OS=Homo sapiens GN=IDH3B PE=1 SV=2	0	1	0	3	2	0	0	0	1	1	2	2	1	0	1	0	1	0	1	1	1	1	1	2	1	1	0	2	3	0	1	2	0	1	0	2	2	1	3	1	0	1	1	0	1	0
O43847	O43847	NRD1	>sp|O43847|NRDC_HUMAN Nardilysin OS=Homo sapiens GN=NRDC PE=1 SV=2	9	9	10	9	8	5	10	7	9	10	10	9	11	7	8	8	8	8	7	7	9	12	8	7	9	7	7	10	6	10	11	8	0	8	6	5	7	8	8	8	2	8	8	3	9	4
O43852	O43852	CALU	>sp|O43852|CALU_HUMAN Calumenin OS=Homo sapiens GN=CALU PE=1 SV=2	1	4	4	6	4	5	4	3	3	2	1	2	4	3	2	2	1	5	2	4	2	2	2	2	2	1	1	3	0	3	0	1	0	1	3	2	4	1	4	2	2	3	1	2	1	3
O43865	O43865	AHCYL1	>sp|O43865|SAHH2_HUMAN S-adenosylhomocysteine hydrolase-like protein 1 OS=Homo sapiens GN=AHCYL1 PE=1 SV=2	5	5	6	5	8	2	6	4	6	4	4	4	3	5	5	6	7	5	5	7	6	5	3	6	3	5	4	3	9	4	6	4	2	5	2	2	5	4	6	5	4	6	3	4	6	4
O43920	O43920	NDUFS5	>sp|O43920|NDUS5_HUMAN NADH dehydrogenase [ubiquinone] iron-sulfur protein 5 OS=Homo sapiens GN=NDUFS5 PE=1 SV=3	0	1	0	0	0	0	0	0	1	0	0	0	0	0	0	0	0	0	0	0	0	0	0	0	0	0	1	0	0	0	0	1	0	0	0	0	0	0	0	0	0	0	0	0	0	0
O60216	O60216	RAD21	>sp|O60216|RAD21_HUMAN Double-strand-break repair protein rad21 homolog OS=Homo sapiens GN=RAD21 PE=1 SV=2	3	6	1	2	2	4	4	2	3	5	3	1	3	2	3	3	2	3	4	2	6	4	3	2	3	3	2	3	3	3	1	4	1	4	3	2	2	0	0	1	2	1	1	1	3	2
O60231	O60231	DHX16	>sp|O60231|DHX16_HUMAN Putative pre-mRNA-splicing factor ATP-dependent RNA helicase DHX16 OS=Homo sapiens GN=DHX16 PE=1 SV=2	1	1	2	4	5	3	3	5	3	2	5	2	4	2	5	3	2	5	1	2	2	4	2	5	5	5	1	4	4	3	3	4	0	0	3	3	4	2	4	4	1	1	2	1	2	3
O60256	O60256	PRPSAP2	>sp|O60256|KPRB_HUMAN Phosphoribosyl pyrophosphate synthase-associated protein 2 OS=Homo sapiens GN=PRPSAP2 PE=1 SV=1	3	2	3	3	2	3	3	2	2	3	2	4	2	5	2	2	4	3	2	3	3	1	3	3	2	5	6	3	5	2	2	3	1	1	1	1	6	1	4	1	1	3	3	0	0	2
O60264	O60264	SMARCA5	>sp|O60264|SMCA5_HUMAN SWI/SNF-related matrix-associated actin-dependent regulator of chromatin subfamily A member 5 OS=Homo sapiens GN=SMARCA5 PE=1 SV=1	21	11	14	15	19	15	16	14	14	15	15	20	22	17	21	15	17	16	19	16	15	18	17	15	22	15	21	19	19	21	21	17	4	17	17	17	15	10	17	13	8	13	14	9	13	12
O60271	O60271	SPAG9	>sp|O60271|JIP4_HUMAN C-Jun-amino-terminal kinase-interacting protein 4 OS=Homo sapiens GN=SPAG9 PE=1 SV=4	2	2	2	2	1	2	1	1	1	3	3	2	4	4	3	2	2	2	1	3	4	1	4	3	3	2	2	2	1	2	3	2	0	1	2	2	3	1	2	1	0	2	1	0	1	2
O60287	O60287	URB1	>sp|O60287|NPA1P_HUMAN Nucleolar pre-ribosomal-associated protein 1 OS=Homo sapiens GN=URB1 PE=1 SV=4	1	1	1	0	1	1	1	0	0	0	0	3	0	0	0	0	0	0	0	0	0	0	0	0	0	0	0	1	0	0	0	0	0	0	0	0	0	0	0	0	0	0	0	0	1	0
O60306	O60306	AQR	>sp|O60306|AQR_HUMAN Intron-binding protein aquarius OS=Homo sapiens GN=AQR PE=1 SV=4	2	2	2	1	1	0	0	1	3	1	2	1	0	2	2	1	0	2	2	2	3	1	1	0	1	1	0	0	1	1	2	5	0	0	0	0	1	0	2	0	0	0	0	0	0	2
O60313	O60313	OPA1	>sp|O60313|OPA1_HUMAN Dynamin-like 120 kDa protein, mitochondrial OS=Homo sapiens GN=OPA1 PE=1 SV=3	4	1	2	3	4	2	2	5	1	4	3	1	2	2	1	5	3	3	6	3	6	5	4	1	4	3	1	3	1	2	3	3	0	4	2	4	3	1	3	5	0	2	6	0	4	1
O60318	O60318	MCM3AP	>sp|O60318|GANP_HUMAN Germinal-center associated nuclear protein OS=Homo sapiens GN=MCM3AP PE=1 SV=2	0	0	0	0	1	0	0	0	0	1	0	1	0	0	0	0	0	0	0	0	0	0	0	1	0	0	0	0	0	0	1	0	0	0	0	0	0	0	0	0	0	0	0	0	0	0
O60333	O60333;Q12756	KIF1B;KIF1A	>sp|O60333|KIF1B_HUMAN Kinesin-like protein KIF1B OS=Homo sapiens GN=KIF1B PE=1 SV=5;>sp|Q12756|KIF1A_HUMAN Kinesin-like protein KIF1A OS=Homo sapiens GN=KIF1A PE=1 SV=2	1	1	1	0	0	0	0	0	1	0	1	1	1	1	0	1	1	0	1	2	1	1	0	0	0	0	0	1	0	0	0	0	0	1	0	0	0	1	1	2	0	1	1	0	1	1
O60341	O60341	KDM1A	>sp|O60341|KDM1A_HUMAN Lysine-specific histone demethylase 1A OS=Homo sapiens GN=KDM1A PE=1 SV=2	3	3	2	3	4	3	4	3	2	4	4	3	3	4	4	4	3	6	4	4	4	3	4	3	3	3	2	2	2	2	1	3	1	2	1	0	4	1	1	2	1	3	1	0	3	0
O60427	O60427	FADS1	>sp|O60427|FADS1_HUMAN Fatty acid desaturase 1 OS=Homo sapiens GN=FADS1 PE=1 SV=3	0	0	0	0	0	0	0	0	0	0	0	0	0	0	0	0	1	1	1	0	0	0	0	0	0	0	0	0	0	1	0	0	0	0	0	0	0	0	0	0	0	0	0	0	0	0
O60443	O60443	DFNA5	>sp|O60443|DFNA5_HUMAN Non-syndromic hearing impairment protein 5 OS=Homo sapiens GN=DFNA5 PE=1 SV=2	2	1	3	3	4	3	3	3	3	4	3	3	3	4	3	3	4	2	5	4	2	4	2	2	2	2	2	2	2	2	3	3	0	1	2	2	4	1	2	2	0	2	1	1	2	3
O60488	O60488	ACSL4	>sp|O60488|ACSL4_HUMAN Long-chain-fatty-acid--CoA ligase 4 OS=Homo sapiens GN=ACSL4 PE=1 SV=2	9	8	10	8	7	9	9	6	10	7	6	8	6	6	5	6	4	3	6	6	8	4	10	9	10	5	10	9	7	12	8	8	1	9	3	6	11	3	3	3	4	5	5	2	7	7
O60493	O60493	SNX3	>sp|O60493|SNX3_HUMAN Sorting nexin-3 OS=Homo sapiens GN=SNX3 PE=1 SV=3	2	4	2	4	5	5	4	4	4	4	2	3	5	6	4	7	5	6	4	6	6	4	5	4	4	5	7	6	5	6	4	6	1	5	3	3	3	1	3	4	1	4	3	3	3	4
O60499	O60499	STX10	>sp|O60499|STX10_HUMAN Syntaxin-10 OS=Homo sapiens GN=STX10 PE=1 SV=1	0	0	0	0	1	0	0	1	0	0	1	0	0	0	0	0	0	0	0	0	0	0	0	0	0	0	1	1	0	0	0	0	0	0	0	0	0	0	1	1	0	0	1	0	0	1
O60502	O60502	MGEA5	>sp|O60502|OGA_HUMAN Protein O-GlcNAcase OS=Homo sapiens GN=MGEA5 PE=1 SV=2	2	3	0	1	0	0	0	0	0	1	1	0	2	1	0	2	1	2	1	2	1	0	1	0	1	1	0	0	1	0	1	2	0	0	0	0	0	0	2	1	0	1	2	0	0	0
O60504	O60504	SORBS3	>sp|O60504|VINEX_HUMAN Vinexin OS=Homo sapiens GN=SORBS3 PE=1 SV=2	0	0	1	1	1	0	0	1	0	0	0	0	0	1	0	1	0	1	0	1	0	0	0	0	0	1	0	0	0	0	0	0	0	0	0	0	0	0	0	0	0	0	0	0	0	0
O60506	O60506	SYNCRIP	>sp|O60506|HNRPQ_HUMAN Heterogeneous nuclear ribonucleoprotein Q OS=Homo sapiens GN=SYNCRIP PE=1 SV=2	22	17	23	22	24	16	19	22	24	17	21	17	21	22	20	23	23	26	24	23	21	20	18	20	16	21	23	23	18	23	21	24	12	19	18	18	20	17	18	19	13	20	18	15	18	15
O60508	O60508	CDC40	>sp|O60508|PRP17_HUMAN Pre-mRNA-processing factor 17 OS=Homo sapiens GN=CDC40 PE=1 SV=1	0	1	0	0	1	0	0	0	0	0	1	0	1	0	0	0	0	0	0	0	0	1	0	1	0	1	0	0	0	1	0	0	0	0	0	0	1	0	0	0	0	1	1	0	0	0
O60524	O60524	NEMF	>sp|O60524|NEMF_HUMAN Nuclear export mediator factor NEMF OS=Homo sapiens GN=NEMF PE=1 SV=4	0	0	1	0	0	1	1	0	1	0	0	1	0	0	0	0	0	0	0	0	0	0	0	0	0	0	1	1	0	0	0	0	0	0	0	0	0	0	0	0	0	0	0	0	0	0
O60547	O60547	GMDS	>sp|O60547|GMDS_HUMAN GDP-mannose 4,6 dehydratase OS=Homo sapiens GN=GMDS PE=1 SV=1	0	0	0	0	1	1	0	1	0	0	1	2	2	1	1	1	2	1	1	0	0	1	0	0	0	0	0	0	0	1	1	1	0	1	0	0	0	0	1	0	0	0	0	0	0	1
O60563	O60563	CCNT1	>sp|O60563|CCNT1_HUMAN Cyclin-T1 OS=Homo sapiens GN=CCNT1 PE=1 SV=1	2	2	3	0	2	1	2	1	1	1	4	1	1	0	2	0	1	1	1	1	1	1	1	0	3	0	1	0	1	4	3	1	1	0	1	0	0	1	0	0	1	1	1	1	0	0
O60566	O60566	BUB1B	>sp|O60566|BUB1B_HUMAN Mitotic checkpoint serine/threonine-protein kinase BUB1 beta OS=Homo sapiens GN=BUB1B PE=1 SV=3	2	1	2	0	1	1	1	0	1	0	1	2	0	0	1	1	1	0	0	2	0	1	1	2	3	1	2	0	0	1	1	2	0	1	0	0	1	0	1	0	0	0	0	0	2	0
O60568	O60568	PLOD3	>sp|O60568|PLOD3_HUMAN Procollagen-lysine,2-oxoglutarate 5-dioxygenase 3 OS=Homo sapiens GN=PLOD3 PE=1 SV=1	7	4	5	7	7	5	3	9	6	7	3	2	6	4	8	6	7	4	5	5	5	11	10	7	8	7	7	5	5	3	8	6	0	4	3	4	5	7	5	6	3	3	5	2	3	5
O60573	O60573	EIF4E2	>sp|O60573|IF4E2_HUMAN Eukaryotic translation initiation factor 4E type 2 OS=Homo sapiens GN=EIF4E2 PE=1 SV=1	1	0	1	1	1	1	1	1	1	1	1	1	0	0	0	0	0	0	0	0	0	0	0	0	0	1	0	0	0	0	0	0	0	0	0	0	1	1	1	1	0	0	1	1	0	0
O60610	O60610	DIAPH1	>sp|O60610|DIAP1_HUMAN Protein diaphanous homolog 1 OS=Homo sapiens GN=DIAPH1 PE=1 SV=2	10	10	6	9	9	9	9	8	11	12	10	7	10	8	14	9	11	9	9	13	11	11	9	8	6	11	8	10	12	10	10	12	3	7	9	5	7	7	12	4	3	10	8	1	8	11
O60645	O60645	EXOC3	>sp|O60645|EXOC3_HUMAN Exocyst complex component 3 OS=Homo sapiens GN=EXOC3 PE=1 SV=2	1	2	0	0	0	1	0	0	0	1	1	0	0	0	0	0	1	0	0	0	0	0	0	0	0	0	0	0	0	0	0	0	0	0	0	1	0	0	0	0	0	0	0	0	0	0
O60664	O60664	PLIN3	>sp|O60664|PLIN3_HUMAN Perilipin-3 OS=Homo sapiens GN=PLIN3 PE=1 SV=3	13	10	10	15	12	11	8	12	12	11	11	11	14	11	12	12	11	8	12	12	13	12	13	11	13	16	12	10	13	11	13	9	7	13	11	10	11	13	14	7	10	15	10	12	12	10
O60678	O60678	PRMT3	>sp|O60678|ANM3_HUMAN Protein arginine N-methyltransferase 3 OS=Homo sapiens GN=PRMT3 PE=1 SV=3	0	0	1	0	0	0	1	0	0	0	0	0	0	0	0	0	0	0	0	0	0	0	2	0	1	1	0	0	0	0	0	1	0	1	0	0	1	1	0	0	0	1	0	0	2	0
O60684	O60684	KPNA6	>sp|O60684|IMA7_HUMAN Importin subunit alpha-7 OS=Homo sapiens GN=KPNA6 PE=1 SV=1	3	4	4	7	4	2	3	5	5	3	3	2	7	5	7	5	7	9	5	5	8	4	5	3	2	2	2	7	4	1	6	7	1	5	5	5	7	5	3	5	2	5	4	3	7	4
O60701	O60701	UGDH	>sp|O60701|UGDH_HUMAN UDP-glucose 6-dehydrogenase OS=Homo sapiens GN=UGDH PE=1 SV=1	6	5	5	6	7	4	3	7	3	5	5	9	8	4	5	5	9	5	7	10	5	5	8	6	5	6	6	6	5	7	4	5	2	4	8	5	3	4	5	7	5	6	5	5	7	6
O60716	O60716	CTNND1	>sp|O60716|CTND1_HUMAN Catenin delta-1 OS=Homo sapiens GN=CTNND1 PE=1 SV=1	6	9	6	6	5	4	8	4	7	7	5	5	5	10	6	7	6	6	7	7	7	4	5	7	5	4	7	6	4	5	6	7	0	5	2	5	6	4	4	6	1	4	6	0	8	2
O60749	O60749	SNX2	>sp|O60749|SNX2_HUMAN Sorting nexin-2 OS=Homo sapiens GN=SNX2 PE=1 SV=2	4	5	6	3	4	4	5	6	2	5	7	7	4	6	3	6	4	5	4	2	5	3	7	6	10	8	5	5	7	7	4	5	1	4	4	6	5	5	3	3	1	5	4	2	3	3
O60762	O60762	DPM1	>sp|O60762|DPM1_HUMAN Dolichol-phosphate mannosyltransferase subunit 1 OS=Homo sapiens GN=DPM1 PE=1 SV=1	1	1	1	1	1	1	1	2	3	2	1	2	1	1	2	2	1	1	1	2	2	1	1	2	1	3	2	0	1	1	2	0	0	1	1	0	1	1	2	0	0	2	0	0	1	1
O60763	O60763	USO1	>sp|O60763|USO1_HUMAN General vesicular transport factor p115 OS=Homo sapiens GN=USO1 PE=1 SV=2	3	8	5	9	9	9	6	7	7	8	9	7	8	4	6	7	9	5	4	7	8	3	11	9	10	7	8	5	6	10	7	9	1	6	7	5	5	6	6	7	1	6	6	0	5	5
O60783	O60783	MRPS14	>sp|O60783|RT14_HUMAN 28S ribosomal protein S14, mitochondrial OS=Homo sapiens GN=MRPS14 PE=1 SV=1	0	1	0	1	0	0	0	1	1	0	0	0	0	1	0	0	1	0	1	1	1	1	0	0	0	0	0	0	0	0	0	0	0	0	0	0	0	0	0	0	0	0	0	0	0	0
O60825	O60825	PFKFB2	>sp|O60825|F262_HUMAN 6-phosphofructo-2-kinase/fructose-2,6-bisphosphatase 2 OS=Homo sapiens GN=PFKFB2 PE=1 SV=2	2	1	1	1	0	1	0	1	0	0	2	0	1	0	1	1	0	0	0	0	1	1	0	0	0	0	0	0	1	0	0	0	0	0	1	0	0	1	0	0	0	1	0	0	0	0
O60826	O60826	CCDC22	>sp|O60826|CCD22_HUMAN Coiled-coil domain-containing protein 22 OS=Homo sapiens GN=CCDC22 PE=1 SV=1	1	0	0	1	0	0	1	0	0	1	1	0	0	0	0	0	0	0	0	0	0	1	0	1	0	0	1	0	0	0	1	0	0	1	0	0	0	0	0	1	0	1	0	0	2	0
O60828	O60828	PQBP1	>sp|O60828|PQBP1_HUMAN Polyglutamine-binding protein 1 OS=Homo sapiens GN=PQBP1 PE=1 SV=1	4	5	3	2	4	4	6	4	5	6	6	5	3	3	6	5	5	3	3	5	4	6	3	4	4	6	6	5	6	4	4	7	0	6	5	4	4	4	6	6	3	5	5	4	6	7
O60830	O60830	TIMM17B	>sp|O60830|TI17B_HUMAN Mitochondrial import inner membrane translocase subunit Tim17-B OS=Homo sapiens GN=TIMM17B PE=1 SV=1	1	1	0	0	0	0	0	0	1	0	0	0	0	0	0	0	0	0	0	0	0	0	0	0	0	0	0	0	0	1	0	0	0	0	0	0	0	0	0	0	0	0	0	0	0	0
O60832	O60832	DKC1	>sp|O60832|DKC1_HUMAN H/ACA ribonucleoprotein complex subunit 4 OS=Homo sapiens GN=DKC1 PE=1 SV=3	10	7	7	9	8	4	7	8	9	10	8	9	9	10	10	9	10	9	10	8	8	10	5	7	6	8	8	6	9	6	8	7	3	5	4	4	3	6	3	6	4	6	8	4	6	5
O60841	O60841	EIF5B	>sp|O60841|IF2P_HUMAN Eukaryotic translation initiation factor 5B OS=Homo sapiens GN=EIF5B PE=1 SV=4	20	24	23	16	18	21	18	23	19	23	26	24	20	17	21	19	21	17	18	21	20	19	15	19	24	23	20	21	17	16	14	23	6	17	14	15	15	12	20	14	4	21	13	2	14	17
O60869	O60869	EDF1	>sp|O60869|EDF1_HUMAN Endothelial differentiation-related factor 1 OS=Homo sapiens GN=EDF1 PE=1 SV=1	3	4	3	5	6	6	3	6	3	3	5	4	4	3	4	3	4	2	4	3	3	2	4	4	3	3	4	7	3	3	4	4	0	3	4	2	4	3	5	4	0	3	4	1	5	4
O60870	O60870	KIN	>sp|O60870|KIN17_HUMAN DNA/RNA-binding protein KIN17 OS=Homo sapiens GN=KIN PE=1 SV=2	0	0	0	0	0	0	0	0	0	0	0	0	0	0	0	0	0	0	0	0	0	0	0	1	0	0	0	0	0	0	0	0	0	0	0	0	0	0	0	0	0	0	0	0	0	0
O60884	O60884	DNAJA2	>sp|O60884|DNJA2_HUMAN DnaJ homolog subfamily A member 2 OS=Homo sapiens GN=DNAJA2 PE=1 SV=1	6	6	5	4	5	7	6	6	6	3	5	3	5	7	8	7	8	8	7	7	9	8	6	6	7	6	5	10	6	7	6	9	0	4	3	2	6	3	5	3	2	6	3	3	6	6
O60885	O60885	BRD4	>sp|O60885|BRD4_HUMAN Bromodomain-containing protein 4 OS=Homo sapiens GN=BRD4 PE=1 SV=2	2	1	3	0	0	0	1	2	3	1	0	2	1	0	0	2	1	1	1	0	0	3	2	1	0	0	0	0	0	1	1	1	0	1	0	0	2	0	0	0	0	1	0	0	0	0
O60888	O60888	CUTA	>sp|O60888|CUTA_HUMAN Protein CutA OS=Homo sapiens GN=CUTA PE=1 SV=2	0	0	0	1	0	0	0	0	0	0	0	0	0	0	0	0	0	0	0	0	0	0	0	1	0	0	0	1	0	1	1	1	0	1	1	0	0	0	1	1	0	0	0	0	0	0
O60921	O60921	HUS1	>sp|O60921|HUS1_HUMAN Checkpoint protein HUS1 OS=Homo sapiens GN=HUS1 PE=1 SV=1	0	0	1	1	0	0	0	0	0	0	0	0	0	0	0	0	0	0	0	0	0	0	0	0	0	0	0	0	0	0	0	0	0	0	0	1	1	0	0	0	0	0	0	0	0	0
O60934	O60934	NBN	>sp|O60934|NBN_HUMAN Nibrin OS=Homo sapiens GN=NBN PE=1 SV=1	1	1	2	1	1	2	1	0	1	2	0	0	1	1	1	1	1	1	2	1	2	1	2	1	0	0	0	1	1	1	1	1	0	1	0	0	0	3	0	0	0	0	0	0	0	1
O75027	O75027	ABCB7	>sp|O75027|ABCB7_HUMAN ATP-binding cassette sub-family B member 7, mitochondrial OS=Homo sapiens GN=ABCB7 PE=1 SV=2	1	2	2	1	1	2	2	2	4	1	2	0	2	1	2	1	2	2	3	1	2	2	1	3	1	1	1	2	1	1	1	1	0	0	1	1	1	0	1	0	0	1	0	0	0	0
O75044	O75044;Q7Z6B7;P0DMP2;P0DJJ0	SRGAP2;SRGAP1;SRGAP2C	>sp|O75044|SRGP2_HUMAN SLIT-ROBO Rho GTPase-activating protein 2 OS=Homo sapiens GN=SRGAP2 PE=1 SV=2;>sp|Q7Z6B7|SRGP1_HUMAN SLIT-ROBO Rho GTPase-activating protein 1 OS=Homo sapiens GN=SRGAP1 PE=1 SV=1;>sp|P0DMP2|SRG2B_HUMAN SLIT-ROBO Rho GTPase-activating	1	0	0	0	0	0	0	0	0	1	0	0	0	0	0	0	0	0	0	1	0	0	0	0	0	0	0	0	0	0	0	0	0	0	1	0	0	1	0	0	0	0	1	0	1	0
O75083	O75083	WDR1	>sp|O75083|WDR1_HUMAN WD repeat-containing protein 1 OS=Homo sapiens GN=WDR1 PE=1 SV=4	16	15	13	15	14	13	15	13	12	16	12	11	16	14	15	17	13	18	16	14	15	13	8	11	13	11	16	9	14	14	15	12	9	12	12	11	15	11	12	12	8	11	11	11	14	10
O75116	O75116	ROCK2	>sp|O75116|ROCK2_HUMAN Rho-associated protein kinase 2 OS=Homo sapiens GN=ROCK2 PE=1 SV=4	4	6	6	4	5	5	7	4	6	4	5	5	2	7	4	4	3	5	5	4	4	5	6	3	3	4	5	5	6	4	5	4	0	3	1	2	5	4	2	4	0	5	3	0	5	3
O75122	O75122	CLASP2	>sp|O75122|CLAP2_HUMAN CLIP-associating protein 2 OS=Homo sapiens GN=CLASP2 PE=1 SV=2	1	1	1	0	0	1	0	0	0	1	1	2	1	1	1	1	1	1	0	3	1	1	0	0	1	0	0	0	0	0	0	1	0	0	1	0	1	1	0	1	0	1	1	0	1	0
O75127	O75127	PTCD1	>sp|O75127|PTCD1_HUMAN Pentatricopeptide repeat-containing protein 1, mitochondrial OS=Homo sapiens GN=PTCD1 PE=1 SV=2	0	0	0	0	1	0	0	0	0	2	0	0	0	0	0	0	0	0	1	0	0	0	0	0	1	1	0	0	0	0	0	0	0	0	0	0	0	0	0	0	0	0	0	0	0	0
O75128	O75128	COBL	>sp|O75128|COBL_HUMAN Protein cordon-bleu OS=Homo sapiens GN=COBL PE=1 SV=2	0	0	0	0	0	0	0	0	0	0	0	0	0	0	0	0	0	1	0	0	0	0	0	0	0	0	0	0	0	0	0	0	0	0	0	0	0	0	0	0	0	0	0	0	0	0
O75131	O75131	CPNE3	>sp|O75131|CPNE3_HUMAN Copine-3 OS=Homo sapiens GN=CPNE3 PE=1 SV=1	6	6	5	5	3	6	7	4	7	5	6	5	6	5	8	8	7	9	10	9	6	7	7	4	9	7	4	6	7	9	6	8	3	4	3	4	5	8	6	3	4	2	6	5	4	5
O75146	O75146	HIP1R	>sp|O75146|HIP1R_HUMAN Huntingtin-interacting protein 1-related protein OS=Homo sapiens GN=HIP1R PE=1 SV=2	1	1	1	2	2	0	1	0	2	1	2	4	1	1	1	1	0	0	0	1	1	1	1	3	1	2	1	1	2	2	0	2	0	0	1	1	2	2	1	0	0	0	2	0	1	1
O75150	O75150	RNF40	>sp|O75150|BRE1B_HUMAN E3 ubiquitin-protein ligase BRE1B OS=Homo sapiens GN=RNF40 PE=1 SV=4	0	2	3	0	3	1	1	2	3	2	3	0	2	3	3	3	4	1	3	2	2	3	4	3	4	3	2	1	1	3	2	1	0	1	1	1	2	2	1	2	0	3	1	0	1	2
O75152	O75152	ZC3H11A	>sp|O75152|ZC11A_HUMAN Zinc finger CCCH domain-containing protein 11A OS=Homo sapiens GN=ZC3H11A PE=1 SV=3	2	5	7	2	1	3	3	3	3	4	1	5	2	3	2	5	1	3	4	4	3	2	3	5	9	4	4	3	4	6	5	7	0	4	5	2	4	2	4	2	0	5	1	1	4	4
O75153	O75153	CLUH	>sp|O75153|CLU_HUMAN Clustered mitochondria protein homolog OS=Homo sapiens GN=CLUH PE=1 SV=2	8	17	14	15	18	12	10	15	12	14	13	17	15	15	12	14	12	16	17	15	12	14	11	15	15	14	19	17	17	13	17	16	7	13	13	12	9	13	15	10	4	18	11	7	15	14
O75165	O75165	DNAJC13	>sp|O75165|DJC13_HUMAN DnaJ homolog subfamily C member 13 OS=Homo sapiens GN=DNAJC13 PE=1 SV=5	5	3	1	2	3	0	0	1	1	2	2	1	2	1	2	3	1	2	4	2	2	1	1	1	1	2	2	2	1	0	1	0	0	1	1	2	1	2	2	3	0	2	2	0	1	1
O75175	O75175	CNOT3	>sp|O75175|CNOT3_HUMAN CCR4-NOT transcription complex subunit 3 OS=Homo sapiens GN=CNOT3 PE=1 SV=1	2	3	1	1	1	1	1	1	1	1	1	1	0	0	0	0	0	0	0	0	0	0	0	0	0	0	0	0	1	1	2	1	0	2	0	0	0	0	1	0	0	1	0	0	0	0
O75179	O75179	ANKRD17	>sp|O75179|ANR17_HUMAN Ankyrin repeat domain-containing protein 17 OS=Homo sapiens GN=ANKRD17 PE=1 SV=3	2	1	1	0	1	0	0	2	1	1	0	0	1	1	0	0	0	2	0	2	1	0	0	0	0	1	2	0	1	2	0	0	0	0	0	1	0	1	0	1	1	0	0	0	2	0
O75190	O75190	DNAJB6	>sp|O75190|DNJB6_HUMAN DnaJ homolog subfamily B member 6 OS=Homo sapiens GN=DNAJB6 PE=1 SV=2	0	0	1	0	1	1	1	1	0	0	0	0	0	0	0	0	0	0	1	0	0	0	1	0	0	1	1	1	1	2	1	0	0	0	1	0	0	0	0	0	0	0	0	0	0	0
O75208	O75208	COQ9	>sp|O75208|COQ9_HUMAN Ubiquinone biosynthesis protein COQ9, mitochondrial OS=Homo sapiens GN=COQ9 PE=1 SV=1	1	0	0	0	0	0	0	0	1	0	0	0	0	0	0	0	0	0	0	0	0	0	0	0	0	0	0	1	1	0	0	1	0	0	0	1	0	0	1	0	0	0	0	0	0	0
O75223	O75223	GGCT	>sp|O75223|GGCT_HUMAN Gamma-glutamylcyclotransferase OS=Homo sapiens GN=GGCT PE=1 SV=1	3	3	4	1	3	2	3	3	2	6	2	3	4	5	3	6	2	5	3	2	4	4	3	2	5	2	5	2	4	3	2	1	0	3	2	3	2	2	3	2	1	3	3	1	2	4
O75251	O75251	NDUFS7	>sp|O75251|NDUS7_HUMAN NADH dehydrogenase [ubiquinone] iron-sulfur protein 7, mitochondrial OS=Homo sapiens GN=NDUFS7 PE=1 SV=3	0	0	0	0	0	0	1	0	0	1	1	1	1	0	0	0	0	0	1	1	1	0	0	0	0	1	0	0	1	0	0	0	1	1	1	1	2	0	1	1	0	0	0	0	0	1
O75306	O75306	NDUFS2	>sp|O75306|NDUS2_HUMAN NADH dehydrogenase [ubiquinone] iron-sulfur protein 2, mitochondrial OS=Homo sapiens GN=NDUFS2 PE=1 SV=2	1	1	2	2	0	3	2	0	1	2	2	0	3	1	1	2	2	2	2	2	3	2	0	1	1	0	1	1	2	1	1	1	1	1	2	0	2	0	2	0	1	0	2	1	2	0
O75323	O75323	GBAS	>sp|O75323|NIPS2_HUMAN Protein NipSnap homolog 2 OS=Homo sapiens GN=NIPSNAP2 PE=1 SV=1	2	0	0	1	1	1	1	1	1	1	2	3	1	1	1	1	1	0	1	1	1	1	1	1	1	2	0	1	0	1	1	1	0	1	0	0	1	2	1	1	0	1	0	0	1	0
O75340	O75340	PDCD6	>sp|O75340|PDCD6_HUMAN Programmed cell death protein 6 OS=Homo sapiens GN=PDCD6 PE=1 SV=1	5	4	7	6	7	5	4	6	4	6	7	7	5	6	6	7	5	6	4	7	8	7	5	7	4	7	7	3	4	4	5	6	5	7	8	5	5	5	7	8	6	6	7	6	8	4
O75347	O75347	TBCA	>sp|O75347|TBCA_HUMAN Tubulin-specific chaperone A OS=Homo sapiens GN=TBCA PE=1 SV=3	2	3	3	3	2	5	3	3	4	3	4	4	6	5	5	3	4	5	4	4	3	7	3	2	3	2	3	2	2	3	2	4	1	2	2	2	2	2	3	3	2	2	4	0	4	2
O75348	O75348	ATP6V1G1	>sp|O75348|VATG1_HUMAN V-type proton ATPase subunit G 1 OS=Homo sapiens GN=ATP6V1G1 PE=1 SV=3	0	2	2	1	2	1	2	1	2	3	2	1	1	1	1	0	2	1	1	1	1	2	2	1	1	2	1	1	1	2	0	1	0	2	1	1	1	0	2	0	0	3	2	0	1	1
O75351	O75351	VPS4B	>sp|O75351|VPS4B_HUMAN Vacuolar protein sorting-associated protein 4B OS=Homo sapiens GN=VPS4B PE=1 SV=2	4	5	3	3	3	3	4	3	4	4	6	5	3	3	2	3	4	3	4	5	2	3	4	2	5	5	3	3	4	4	4	4	1	3	2	5	1	2	2	1	1	4	2	1	4	4
O75352	O75352	MPDU1	>sp|O75352|MPU1_HUMAN Mannose-P-dolichol utilization defect 1 protein OS=Homo sapiens GN=MPDU1 PE=1 SV=2	0	1	1	1	0	0	1	1	1	0	1	1	1	1	0	2	0	1	2	0	1	1	2	1	2	2	1	1	1	2	1	1	1	0	1	2	0	1	1	1	1	0	1	1	0	0
O75367	O75367	H2AFY	>sp|O75367|H2AY_HUMAN Core histone macro-H2A.1 OS=Homo sapiens GN=H2AFY PE=1 SV=4	8	8	9	10	8	8	8	10	10	7	8	8	9	10	8	10	9	11	10	11	9	8	9	10	8	10	10	9	9	7	8	9	9	8	9	9	11	10	10	8	8	9	7	7	11	9
O75368	O75368	SH3BGRL	>sp|O75368|SH3L1_HUMAN SH3 domain-binding glutamic acid-rich-like protein OS=Homo sapiens GN=SH3BGRL PE=1 SV=1	0	0	0	0	0	0	1	0	0	0	0	0	0	1	0	0	0	0	0	0	0	0	0	0	0	0	0	0	0	0	0	0	0	0	1	0	1	1	0	0	0	0	0	0	0	0
O75369	O75369	FLNB	>sp|O75369|FLNB_HUMAN Filamin-B OS=Homo sapiens GN=FLNB PE=1 SV=2	50	51	53	56	51	52	57	54	57	61	57	55	63	66	57	73	58	61	65	62	60	61	58	53	59	57	48	52	53	50	57	48	25	46	52	47	43	50	56	55	32	55	42	35	50	49
O75381	O75381	PEX14	>sp|O75381|PEX14_HUMAN Peroxisomal membrane protein PEX14 OS=Homo sapiens GN=PEX14 PE=1 SV=1	0	0	0	0	0	1	0	0	0	0	0	0	0	0	0	1	0	0	0	0	0	0	0	0	0	0	0	0	0	0	0	0	0	0	0	0	0	0	0	0	0	0	0	0	0	0
O75390	O75390	CS	>sp|O75390|CISY_HUMAN Citrate synthase, mitochondrial OS=Homo sapiens GN=CS PE=1 SV=2	10	8	10	8	12	13	6	9	12	9	10	9	9	10	13	14	9	11	13	12	11	14	9	11	14	13	9	11	13	13	15	15	6	10	11	11	11	9	13	14	8	11	10	11	13	11
O75391	O75391	SPAG7	>sp|O75391|SPAG7_HUMAN Sperm-associated antigen 7 OS=Homo sapiens GN=SPAG7 PE=1 SV=2	1	0	1	0	2	1	0	2	0	0	2	1	0	1	0	1	0	1	0	2	0	0	2	2	1	3	3	0	2	1	2	0	0	2	2	2	1	1	1	2	0	1	1	1	1	2
O75396	O75396	SEC22B	>sp|O75396|SC22B_HUMAN Vesicle-trafficking protein SEC22b OS=Homo sapiens GN=SEC22B PE=1 SV=4	7	7	7	9	9	8	9	8	10	9	8	8	7	10	10	6	8	8	9	7	7	8	9	9	8	8	9	9	9	5	10	8	3	7	7	7	8	7	7	9	4	5	9	5	7	5
O75400	O75400	PRPF40A	>sp|O75400|PR40A_HUMAN Pre-mRNA-processing factor 40 homolog A OS=Homo sapiens GN=PRPF40A PE=1 SV=2	4	4	3	4	5	5	5	6	5	3	3	4	5	3	3	3	5	4	3	4	5	3	3	2	5	3	2	3	6	3	2	5	1	4	2	4	2	2	3	4	0	4	2	1	3	3
O75419	O75419	CDC45	>sp|O75419|CDC45_HUMAN Cell division control protein 45 homolog OS=Homo sapiens GN=CDC45 PE=1 SV=1	0	0	0	0	0	0	0	0	0	0	0	0	0	1	0	0	0	0	0	0	0	0	0	0	0	0	0	0	0	0	1	1	0	0	0	0	0	0	0	0	0	0	0	0	0	0
O75431	O75431	MTX2	>sp|O75431|MTX2_HUMAN Metaxin-2 OS=Homo sapiens GN=MTX2 PE=1 SV=1	1	0	1	0	0	1	1	0	1	1	0	0	1	1	0	0	0	0	0	0	1	1	1	1	0	1	1	0	1	1	0	1	0	1	0	1	0	1	1	0	0	1	0	0	1	0
O75436	O75436	VPS26A	>sp|O75436|VP26A_HUMAN Vacuolar protein sorting-associated protein 26A OS=Homo sapiens GN=VPS26A PE=1 SV=2	4	5	5	6	5	4	8	5	5	5	5	5	4	2	4	6	4	5	6	6	4	3	4	4	5	6	5	6	5	6	5	7	2	3	6	3	4	3	5	4	4	4	6	3	6	5
O75439	O75439	PMPCB	>sp|O75439|MPPB_HUMAN Mitochondrial-processing peptidase subunit beta OS=Homo sapiens GN=PMPCB PE=1 SV=2	3	2	5	5	5	4	1	5	3	2	3	2	3	2	5	4	4	3	4	4	4	3	5	5	6	5	4	3	4	5	5	3	1	4	3	2	5	4	4	5	1	3	5	2	3	3
O75459	O75459	PAGE1	>sp|O75459|PAGE1_HUMAN P antigen family member 1 OS=Homo sapiens GN=PAGE1 PE=1 SV=2	0	0	1	0	0	0	1	1	0	1	0	0	0	0	0	2	0	0	0	0	0	0	1	1	0	0	0	1	1	1	1	0	0	1	0	1	0	0	1	1	0	1	1	0	1	1
O75475	O75475	PSIP1	>sp|O75475|PSIP1_HUMAN PC4 and SFRS1-interacting protein OS=Homo sapiens GN=PSIP1 PE=1 SV=1	7	8	6	5	6	8	8	6	7	6	7	6	5	5	8	6	7	9	9	9	7	8	8	10	9	7	10	6	7	10	5	8	4	7	8	6	7	6	7	6	3	7	7	4	9	7
O75477	O75477	ERLIN1	>sp|O75477|ERLN1_HUMAN Erlin-1 OS=Homo sapiens GN=ERLIN1 PE=1 SV=1	2	4	4	3	5	3	2	2	1	2	1	2	1	2	2	2	3	2	1	2	2	2	4	1	3	3	3	2	2	2	3	3	1	4	2	3	4	2	3	3	0	3	2	1	2	3
O75489	O75489	NDUFS3	>sp|O75489|NDUS3_HUMAN NADH dehydrogenase [ubiquinone] iron-sulfur protein 3, mitochondrial OS=Homo sapiens GN=NDUFS3 PE=1 SV=1	3	4	4	4	6	5	4	1	3	4	0	2	4	4	4	3	3	2	5	5	2	5	5	4	5	6	5	4	3	4	6	6	2	3	2	4	5	3	2	1	2	4	1	2	3	2
O75494	O75494	SRSF10	>sp|O75494|SRS10_HUMAN Serine/arginine-rich splicing factor 10 OS=Homo sapiens GN=SRSF10 PE=1 SV=1	2	1	3	2	3	2	0	1	2	2	1	2	0	1	3	0	0	0	0	0	0	1	1	2	0	2	2	0	3	0	2	0	3	0	0	0	0	0	1	2	3	2	1	1	1	1
O75521	O75521	ECI2	>sp|O75521|ECI2_HUMAN Enoyl-CoA delta isomerase 2, mitochondrial OS=Homo sapiens GN=ECI2 PE=1 SV=4	8	8	8	6	7	5	5	4	9	6	5	4	3	3	3	3	4	5	5	6	7	6	4	6	4	3	3	4	6	2	4	5	3	5	4	3	7	6	6	6	5	7	5	5	6	5
O75530	O75530	EED	>sp|O75530|EED_HUMAN Polycomb protein EED OS=Homo sapiens GN=EED PE=1 SV=2	1	1	1	1	1	2	1	2	1	1	2	1	0	1	0	0	0	1	1	1	1	0	1	1	2	1	1	1	1	1	2	1	0	1	1	1	1	1	1	1	0	1	1	0	1	2
O75531	O75531	BANF1	>sp|O75531|BAF_HUMAN Barrier-to-autointegration factor OS=Homo sapiens GN=BANF1 PE=1 SV=1	0	1	1	0	0	1	1	0	1	0	0	0	1	1	1	0	1	0	0	0	0	0	1	1	0	1	1	1	0	1	2	1	0	0	0	0	0	0	0	0	1	1	0	1	0	0
O75533	O75533	SF3B1	>sp|O75533|SF3B1_HUMAN Splicing factor 3B subunit 1 OS=Homo sapiens GN=SF3B1 PE=1 SV=3	25	22	23	25	27	21	26	23	22	24	27	22	26	24	28	24	19	29	22	22	24	26	25	23	25	22	23	20	22	28	23	20	4	17	20	14	19	16	19	21	13	18	21	11	20	16
O75534	O75534	CSDE1	>sp|O75534|CSDE1_HUMAN Cold shock domain-containing protein E1 OS=Homo sapiens GN=CSDE1 PE=1 SV=2	19	16	19	14	13	17	21	19	18	19	12	15	18	21	20	24	22	17	20	24	21	14	22	19	21	23	20	20	21	22	15	19	6	17	16	16	16	11	22	13	11	21	14	15	17	17
O75569	O75569	PRKRA	>sp|O75569|PRKRA_HUMAN Interferon-inducible double-stranded RNA-dependent protein kinase activator A OS=Homo sapiens GN=PRKRA PE=1 SV=1	0	0	0	0	0	0	0	0	0	0	0	0	0	0	0	0	0	0	1	0	0	0	0	0	0	0	0	0	0	0	0	1	0	0	0	0	0	0	0	0	0	0	0	0	0	0
O75600	O75600	GCAT	>sp|O75600|KBL_HUMAN 2-amino-3-ketobutyrate coenzyme A ligase, mitochondrial OS=Homo sapiens GN=GCAT PE=1 SV=1	0	0	0	0	0	0	0	0	0	1	0	0	0	0	0	0	0	0	0	0	0	0	0	0	0	0	0	0	0	0	0	0	0	0	0	0	0	0	0	0	0	0	0	0	0	0
O75607	O75607	NPM3	>sp|O75607|NPM3_HUMAN Nucleoplasmin-3 OS=Homo sapiens GN=NPM3 PE=1 SV=3	4	1	2	2	1	1	2	2	1	1	3	1	0	1	1	1	1	1	1	1	1	2	2	1	3	1	2	2	1	2	2	1	2	0	2	1	3	1	1	2	2	2	1	2	2	2
O75608	O75608	LYPLA1	>sp|O75608|LYPA1_HUMAN Acyl-protein thioesterase 1 OS=Homo sapiens GN=LYPLA1 PE=1 SV=1	0	2	1	0	1	0	1	0	1	0	0	0	0	1	1	1	0	0	0	2	2	0	0	1	0	1	1	0	0	1	2	1	0	1	1	1	2	1	1	3	0	1	1	0	2	1
O75616	O75616	ERAL1	>sp|O75616|ERAL1_HUMAN GTPase Era, mitochondrial OS=Homo sapiens GN=ERAL1 PE=1 SV=2	1	2	0	0	0	1	1	0	1	1	0	0	1	0	1	1	1	1	1	0	0	0	0	0	0	1	0	0	1	1	0	2	0	2	1	1	2	0	2	0	0	0	0	0	2	0
O75638	O75638	CTAG2	>sp|O75638|CTAG2_HUMAN Cancer/testis antigen 2 OS=Homo sapiens GN=CTAG2 PE=1 SV=2	0	0	0	0	0	0	0	0	0	0	0	0	0	0	0	0	0	0	0	0	0	0	1	0	0	0	0	0	0	1	1	0	0	0	0	0	0	0	1	0	0	0	0	0	0	0
O75643	O75643	SNRNP200	>sp|O75643|U520_HUMAN U5 small nuclear ribonucleoprotein 200 kDa helicase OS=Homo sapiens GN=SNRNP200 PE=1 SV=2	36	32	30	30	31	26	30	28	34	31	32	32	36	34	31	38	38	31	36	31	31	29	32	27	34	34	27	30	31	37	26	31	17	26	23	21	27	24	31	25	23	25	31	20	22	23
O75663	O75663	TIPRL	>sp|O75663|TIPRL_HUMAN TIP41-like protein OS=Homo sapiens GN=TIPRL PE=1 SV=2	2	2	3	2	1	3	3	2	2	1	1	1	2	2	2	3	3	3	2	2	3	3	2	4	2	3	3	2	2	3	1	2	1	3	1	2	2	2	3	3	1	2	2	1	2	1
O75683	O75683	SURF6	>sp|O75683|SURF6_HUMAN Surfeit locus protein 6 OS=Homo sapiens GN=SURF6 PE=1 SV=3	3	2	2	0	3	1	1	2	3	2	1	1	2	2	2	2	2	2	2	2	2	1	2	2	2	1	1	3	1	3	3	1	0	3	3	4	2	2	0	2	0	2	1	0	2	2
O75691	O75691	UTP20	>sp|O75691|UTP20_HUMAN Small subunit processome component 20 homolog OS=Homo sapiens GN=UTP20 PE=1 SV=3	2	4	5	3	6	3	3	7	7	4	4	5	4	4	2	6	5	4	6	5	4	4	4	4	4	3	3	1	6	3	3	3	0	2	2	0	2	4	4	2	0	4	1	0	2	1
O75694	O75694	NUP155	>sp|O75694|NU155_HUMAN Nuclear pore complex protein Nup155 OS=Homo sapiens GN=NUP155 PE=1 SV=1	17	15	13	12	16	19	13	16	11	15	16	17	17	17	15	17	16	21	18	14	18	21	18	15	19	20	16	11	18	17	19	18	8	14	14	14	14	13	16	12	10	15	14	13	14	12
O75695	O75695	RP2	>sp|O75695|XRP2_HUMAN Protein XRP2 OS=Homo sapiens GN=RP2 PE=1 SV=4	0	2	1	0	0	1	0	0	1	0	2	0	0	1	1	0	1	1	1	1	1	0	1	1	1	1	1	0	1	0	1	0	0	0	0	0	0	1	0	0	0	0	0	0	0	0
O75717	O75717	WDHD1	>sp|O75717|WDHD1_HUMAN WD repeat and HMG-box DNA-binding protein 1 OS=Homo sapiens GN=WDHD1 PE=1 SV=1	2	1	1	0	3	1	2	2	1	1	0	0	1	1	2	1	1	1	2	2	2	2	1	1	1	3	1	1	2	2	1	1	0	1	1	1	0	2	1	2	0	1	1	0	1	1
O75718	O75718	CRTAP	>sp|O75718|CRTAP_HUMAN Cartilage-associated protein OS=Homo sapiens GN=CRTAP PE=1 SV=1	3	5	4	2	3	6	5	4	3	4	5	4	6	6	3	6	4	4	5	4	5	4	6	3	5	5	2	3	3	3	3	6	2	2	3	4	4	3	3	3	2	1	5	1	4	4
O75746	O75746	SLC25A12	>sp|O75746|CMC1_HUMAN Calcium-binding mitochondrial carrier protein Aralar1 OS=Homo sapiens GN=SLC25A12 PE=1 SV=2	1	2	1	2	3	3	2	3	2	2	3	1	3	1	2	2	2	2	3	2	3	4	3	2	2	3	3	3	2	3	3	3	1	2	2	1	4	1	1	1	1	3	0	1	2	2
O75787	O75787	ATP6AP2	>sp|O75787|RENR_HUMAN Renin receptor OS=Homo sapiens GN=ATP6AP2 PE=1 SV=2	0	1	0	1	1	0	0	1	0	1	1	0	0	0	0	1	0	0	0	0	0	0	1	0	2	0	0	1	0	1	0	0	0	0	0	0	0	1	0	0	0	1	0	0	0	0
O75792	O75792	RNASEH2A	>sp|O75792|RNH2A_HUMAN Ribonuclease H2 subunit A OS=Homo sapiens GN=RNASEH2A PE=1 SV=2	0	1	1	0	0	0	0	1	0	0	0	0	0	0	0	0	0	0	0	1	0	0	0	0	0	0	0	0	0	0	0	0	0	0	0	0	0	0	0	0	0	0	0	0	0	0
O75794	O75794	CDC123	>sp|O75794|CD123_HUMAN Cell division cycle protein 123 homolog OS=Homo sapiens GN=CDC123 PE=1 SV=1	3	3	2	3	2	2	4	3	5	2	2	2	3	4	3	4	4	3	4	3	2	4	3	3	3	2	3	2	3	3	4	3	1	3	2	1	2	2	3	2	1	3	2	1	2	2
O75815	O75815	BCAR3	>sp|O75815|BCAR3_HUMAN Breast cancer anti-estrogen resistance protein 3 OS=Homo sapiens GN=BCAR3 PE=1 SV=1	0	0	0	0	0	0	0	0	0	0	0	0	0	0	0	0	1	1	1	0	0	0	0	0	0	0	0	0	1	0	0	0	0	0	0	0	0	0	1	0	0	1	0	0	0	0
O75817	O75817	POP7	>sp|O75817|POP7_HUMAN Ribonuclease P protein subunit p20 OS=Homo sapiens GN=POP7 PE=1 SV=2	0	0	0	0	0	0	1	0	0	0	0	0	0	0	0	0	1	0	0	0	0	0	0	0	1	0	0	0	0	0	0	1	0	0	0	0	0	0	0	0	0	0	0	0	0	0
O75821	O75821	EIF3G	>sp|O75821|EIF3G_HUMAN Eukaryotic translation initiation factor 3 subunit G OS=Homo sapiens GN=EIF3G PE=1 SV=2	6	9	7	8	7	8	6	7	10	10	8	6	7	6	8	7	8	8	9	7	4	6	10	7	10	10	6	6	9	8	5	10	2	9	6	4	8	5	6	5	3	4	7	3	7	6
O75822	O75822	EIF3J	>sp|O75822|EIF3J_HUMAN Eukaryotic translation initiation factor 3 subunit J OS=Homo sapiens GN=EIF3J PE=1 SV=2	5	5	6	6	6	7	6	3	5	7	6	6	8	6	7	6	7	8	6	7	7	7	6	4	9	7	9	5	6	7	6	6	3	6	6	7	6	5	7	6	5	6	6	5	8	5
O75828	O75828	CBR3	>sp|O75828|CBR3_HUMAN Carbonyl reductase [NADPH] 3 OS=Homo sapiens GN=CBR3 PE=1 SV=3	3	3	2	3	2	3	2	2	2	2	2	2	2	1	3	2	2	2	2	2	2	2	3	2	1	3	3	2	3	2	3	2	2	3	1	3	5	3	3	2	2	3	2	2	2	4
O75832	O75832	PSMD10	>sp|O75832|PSD10_HUMAN 26S proteasome non-ATPase regulatory subunit 10 OS=Homo sapiens GN=PSMD10 PE=1 SV=1	3	5	3	3	3	5	6	2	2	3	3	0	2	4	2	1	1	1	2	3	3	2	3	3	2	1	3	0	0	4	2	2	0	2	1	3	4	4	3	2	1	3	3	2	3	2
O75844	O75844	ZMPSTE24	>sp|O75844|FACE1_HUMAN CAAX prenyl protease 1 homolog OS=Homo sapiens GN=ZMPSTE24 PE=1 SV=2	6	4	5	6	4	4	6	5	6	6	6	6	6	4	6	3	5	4	4	7	5	6	6	6	6	6	8	4	4	5	6	7	0	4	4	4	4	8	8	7	0	4	3	4	3	6
O75874	O75874	IDH1	>sp|O75874|IDHC_HUMAN Isocitrate dehydrogenase [NADP] cytoplasmic OS=Homo sapiens GN=IDH1 PE=1 SV=2	17	15	12	10	12	15	14	11	16	14	16	11	16	17	12	16	15	15	15	14	13	14	14	12	9	11	11	12	12	10	12	12	8	12	13	13	15	13	9	12	9	8	11	10	15	14
O75880	O75880	SCO1	>sp|O75880|SCO1_HUMAN Protein SCO1 homolog, mitochondrial OS=Homo sapiens GN=SCO1 PE=1 SV=1	2	1	2	2	2	0	2	3	1	1	1	2	2	4	1	3	3	3	2	3	2	2	2	1	1	0	2	1	1	0	2	1	0	0	1	2	2	0	1	2	0	0	1	0	2	1
O75884	O75884	RBBP9	>sp|O75884|RBBP9_HUMAN Putative hydrolase RBBP9 OS=Homo sapiens GN=RBBP9 PE=1 SV=2	0	0	1	0	0	0	0	0	0	0	0	0	0	1	0	0	0	0	0	0	0	0	0	0	0	0	0	0	0	0	0	0	0	0	0	0	0	0	0	0	0	0	0	0	0	0
O75909	O75909	CCNK	>sp|O75909|CCNK_HUMAN Cyclin-K OS=Homo sapiens GN=CCNK PE=1 SV=2	0	1	1	0	0	0	1	1	0	0	0	0	1	0	0	2	0	1	1	0	1	1	0	0	1	0	1	0	0	0	0	1	0	1	0	0	0	0	0	0	0	0	0	0	0	0
O75915	O75915	ARL6IP5	>sp|O75915|PRAF3_HUMAN PRA1 family protein 3 OS=Homo sapiens GN=ARL6IP5 PE=1 SV=1	3	3	4	3	3	3	4	1	3	4	3	3	5	2	5	4	4	4	2	2	5	3	3	3	3	4	3	3	4	4	4	5	2	2	3	3	2	2	2	2	2	3	2	3	2	2
O75928	O75928;O75925	PIAS2;PIAS1	>sp|O75928|PIAS2_HUMAN E3 SUMO-protein ligase PIAS2 OS=Homo sapiens GN=PIAS2 PE=1 SV=3;>sp|O75925|PIAS1_HUMAN E3 SUMO-protein ligase PIAS1 OS=Homo sapiens GN=PIAS1 PE=1 SV=2	0	0	0	0	0	0	0	0	0	0	0	0	0	0	0	0	0	0	1	0	0	0	0	0	0	0	0	0	0	1	0	0	0	0	0	0	0	0	0	0	0	0	0	0	0	0
O75934	O75934	BCAS2	>sp|O75934|SPF27_HUMAN Pre-mRNA-splicing factor SPF27 OS=Homo sapiens GN=BCAS2 PE=1 SV=1	0	0	0	0	0	1	0	0	0	0	0	0	0	0	0	0	0	0	0	0	0	0	0	0	0	0	0	0	0	0	0	0	0	0	0	0	0	0	0	0	0	0	0	0	0	0
O75935	O75935	DCTN3	>sp|O75935|DCTN3_HUMAN Dynactin subunit 3 OS=Homo sapiens GN=DCTN3 PE=1 SV=1	1	0	1	1	2	0	1	0	2	1	2	2	0	2	1	0	0	0	0	0	0	2	1	1	1	1	1	2	2	1	1	1	0	0	1	1	3	1	1	1	0	1	1	0	1	1
O75937	O75937	DNAJC8	>sp|O75937|DNJC8_HUMAN DnaJ homolog subfamily C member 8 OS=Homo sapiens GN=DNAJC8 PE=1 SV=2	5	6	4	4	4	3	4	4	7	5	3	5	4	5	5	6	4	6	3	6	5	6	3	2	2	3	5	4	5	3	4	3	2	2	3	3	5	2	4	1	3	1	2	2	1	0
O75940	O75940	SMNDC1	>sp|O75940|SPF30_HUMAN Survival of motor neuron-related-splicing factor 30 OS=Homo sapiens GN=SMNDC1 PE=1 SV=1	0	1	3	3	2	3	1	3	2	3	2	0	1	2	1	3	2	2	3	1	1	2	2	2	2	1	2	1	2	2	4	2	1	3	2	2	2	4	2	3	1	3	3	1	2	2
O75947	O75947	ATP5H	>sp|O75947|ATP5H_HUMAN ATP synthase subunit d, mitochondrial OS=Homo sapiens GN=ATP5H PE=1 SV=3	2	2	2	3	3	1	0	0	0	0	1	0	2	0	2	1	3	1	1	1	2	1	3	1	2	2	3	3	0	3	1	1	1	3	2	3	2	0	2	1	1	1	2	0	0	2
O75955	O75955	FLOT1	>sp|O75955|FLOT1_HUMAN Flotillin-1 OS=Homo sapiens GN=FLOT1 PE=1 SV=3	4	2	2	4	2	2	4	2	1	1	3	2	3	2	2	3	5	3	3	3	2	4	2	1	2	2	1	0	0	4	1	3	0	3	1	2	1	1	0	2	0	1	1	0	3	1
O75962	O75962	TRIO	>sp|O75962|TRIO_HUMAN Triple functional domain protein OS=Homo sapiens GN=TRIO PE=1 SV=2	1	0	0	0	0	0	1	0	0	1	0	0	0	0	0	0	0	0	0	0	0	0	0	0	1	1	0	0	1	0	0	0	0	0	1	0	0	0	0	0	0	0	0	0	1	0
O75964	O75964	ATP5L	>sp|O75964|ATP5L_HUMAN ATP synthase subunit g, mitochondrial OS=Homo sapiens GN=ATP5L PE=1 SV=3	3	3	3	4	4	3	3	3	2	4	4	4	4	5	4	3	4	3	4	4	4	4	3	4	4	3	5	4	5	4	3	3	3	5	3	4	4	5	4	2	3	6	5	3	4	3
O75976	O75976	CPD	>sp|O75976|CBPD_HUMAN Carboxypeptidase D OS=Homo sapiens GN=CPD PE=1 SV=2	1	1	1	0	0	0	1	0	0	0	1	1	0	0	0	0	1	1	0	2	0	1	1	1	1	0	0	0	0	0	0	1	0	2	1	0	2	0	0	0	1	2	0	1	1	0
O76003	O76003	GLRX3	>sp|O76003|GLRX3_HUMAN Glutaredoxin-3 OS=Homo sapiens GN=GLRX3 PE=1 SV=2	7	6	10	8	9	7	6	9	9	5	9	5	11	10	10	11	12	9	8	9	7	7	7	9	7	9	7	9	8	6	5	9	3	6	6	8	7	8	10	6	7	10	5	8	8	6
O76021	O76021	RSL1D1	>sp|O76021|RL1D1_HUMAN Ribosomal L1 domain-containing protein 1 OS=Homo sapiens GN=RSL1D1 PE=1 SV=3	21	21	23	26	20	19	24	22	21	20	22	21	23	24	24	24	28	18	25	23	26	23	19	23	20	19	19	20	22	20	18	21	7	24	19	19	19	19	24	20	11	22	23	11	19	17
O76031	O76031	CLPX	>sp|O76031|CLPX_HUMAN ATP-dependent Clp protease ATP-binding subunit clpX-like, mitochondrial OS=Homo sapiens GN=CLPX PE=1 SV=2	3	2	3	5	3	2	5	1	4	3	3	3	6	6	1	4	1	4	4	3	4	3	2	4	1	1	4	4	3	5	3	4	1	3	2	2	3	3	3	1	1	3	4	1	3	1
O76070	O76070	SNCG	>sp|O76070|SYUG_HUMAN Gamma-synuclein OS=Homo sapiens GN=SNCG PE=1 SV=2	8	8	7	6	6	6	6	7	5	8	6	6	7	6	8	6	6	7	7	7	7	7	5	5	7	7	8	6	7	7	7	7	3	5	6	6	4	5	6	5	1	5	4	3	6	7
O76071	O76071	CIAO1	>sp|O76071|CIAO1_HUMAN Probable cytosolic iron-sulfur protein assembly protein CIAO1 OS=Homo sapiens GN=CIAO1 PE=1 SV=1	3	2	1	2	2	2	2	1	1	2	2	2	2	3	2	5	3	6	3	3	2	1	4	3	4	5	1	3	4	2	4	2	2	2	2	2	3	2	2	2	1	3	2	2	1	2
O76080	O76080	ZFAND5	>sp|O76080|ZFAN5_HUMAN AN1-type zinc finger protein 5 OS=Homo sapiens GN=ZFAND5 PE=1 SV=1	0	0	0	0	0	0	1	0	0	0	0	0	0	0	1	1	1	1	0	1	1	0	0	0	0	1	0	0	0	0	0	0	0	0	0	0	0	0	0	0	0	0	0	0	0	0
Q13068	Q13068;P0CL82;P0CL81;P0CL80;O76087;Q13065	GAGE4;GAGE12I;GAGE12G;GAGE12F;GAGE7;GAGE1	>sp|Q13068|GAGE4_HUMAN G antigen 4 OS=Homo sapiens GN=GAGE4 PE=1 SV=2;>sp|P0CL82|GG12I_HUMAN G antigen 12I OS=Homo sapiens GN=GAGE12I PE=1 SV=1;>sp|P0CL81|GG12G_HUMAN G antigen 12G OS=Homo sapiens GN=GAGE12G PE=3 SV=1;>sp|P0CL80|GG12F_HUMAN G antigen 12F O	0	0	0	0	0	0	0	0	0	0	0	0	0	0	0	0	0	0	0	0	0	0	0	0	0	0	0	0	0	0	0	0	0	0	0	0	0	0	0	0	0	0	0	0	0	0
O76094	O76094	SRP72	>sp|O76094|SRP72_HUMAN Signal recognition particle subunit SRP72 OS=Homo sapiens GN=SRP72 PE=1 SV=3	10	7	3	6	6	3	4	10	5	9	8	4	4	6	7	10	5	7	7	7	3	5	4	11	5	8	8	7	7	6	6	9	3	6	7	4	5	9	8	7	1	10	6	1	8	5
O94760	O94760	DDAH1	>sp|O94760|DDAH1_HUMAN N(G),N(G)-dimethylarginine dimethylaminohydrolase 1 OS=Homo sapiens GN=DDAH1 PE=1 SV=3	2	1	0	3	0	2	2	1	2	1	0	0	2	1	0	0	0	0	1	1	0	1	1	3	0	1	0	0	2	1	0	0	0	0	1	0	2	1	1	1	0	0	0	0	0	2
O94766	O94766	B3GAT3	>sp|O94766|B3GA3_HUMAN Galactosylgalactosylxylosylprotein 3-beta-glucuronosyltransferase 3 OS=Homo sapiens GN=B3GAT3 PE=1 SV=2	0	0	0	0	0	0	0	0	0	0	0	0	0	0	0	0	0	0	0	0	0	0	0	0	0	0	0	0	0	0	0	0	1	0	0	0	0	0	0	0	1	0	0	1	0	0
O94776	O94776	MTA2	>sp|O94776|MTA2_HUMAN Metastasis-associated protein MTA2 OS=Homo sapiens GN=MTA2 PE=1 SV=1	6	8	7	6	10	7	7	7	8	8	10	8	10	10	14	11	8	13	11	11	11	13	10	9	9	8	9	7	10	8	15	7	1	10	8	8	12	9	9	7	3	11	6	3	11	6
O94804	O94804	STK10	>sp|O94804|STK10_HUMAN Serine/threonine-protein kinase 10 OS=Homo sapiens GN=STK10 PE=1 SV=1	0	0	0	0	0	0	0	0	0	0	0	0	0	0	0	0	0	0	1	0	0	0	0	0	0	0	1	0	0	1	1	1	0	0	0	0	0	0	0	0	0	0	0	0	0	0
O94826	O94826	TOMM70A	>sp|O94826|TOM70_HUMAN Mitochondrial import receptor subunit TOM70 OS=Homo sapiens GN=TOMM70 PE=1 SV=1	10	12	13	9	13	7	17	13	13	9	9	10	10	18	11	10	14	14	11	10	8	13	9	10	9	11	15	10	13	11	10	11	2	9	7	6	13	4	12	7	3	10	5	3	6	9
O94842	O94842	TOX4	>sp|O94842|TOX4_HUMAN TOX high mobility group box family member 4 OS=Homo sapiens GN=TOX4 PE=1 SV=1	0	0	0	0	0	0	1	0	1	0	0	0	0	0	0	0	0	1	0	1	0	0	0	1	1	1	0	0	0	1	0	0	0	0	0	0	0	0	0	0	0	0	1	0	1	0
O94855	O94855	SEC24D	>sp|O94855|SC24D_HUMAN Protein transport protein Sec24D OS=Homo sapiens GN=SEC24D PE=1 SV=2	1	2	1	1	0	0	0	0	1	0	1	0	0	0	1	0	0	0	1	0	0	1	1	1	0	1	0	1	2	0	2	0	0	1	1	0	1	0	0	0	0	0	0	0	0	1
O94874	O94874	UFL1	>sp|O94874|UFL1_HUMAN E3 UFM1-protein ligase 1 OS=Homo sapiens GN=UFL1 PE=1 SV=2	0	3	1	1	4	2	1	0	2	1	1	0	1	1	1	1	1	2	0	1	1	0	3	3	1	2	1	2	1	1	3	2	0	0	1	1	3	1	0	2	1	1	1	0	1	0
O94880	O94880	PHF14	>sp|O94880|PHF14_HUMAN PHD finger protein 14 OS=Homo sapiens GN=PHF14 PE=1 SV=2	0	1	0	0	0	0	0	0	1	1	0	0	0	0	0	1	0	0	0	0	1	1	1	0	1	0	0	0	0	1	0	0	0	0	0	0	1	0	0	0	0	0	0	0	0	0
O94888	O94888	UBXN7	>sp|O94888|UBXN7_HUMAN UBX domain-containing protein 7 OS=Homo sapiens GN=UBXN7 PE=1 SV=2	0	0	0	0	0	0	0	0	0	0	0	0	0	1	0	0	0	0	0	0	0	0	0	0	0	0	0	0	0	0	0	0	0	0	0	0	0	0	0	0	0	0	1	0	0	0
O94901	O94901	SUN1	>sp|O94901|SUN1_HUMAN SUN domain-containing protein 1 OS=Homo sapiens GN=SUN1 PE=1 SV=3	0	0	0	0	0	0	0	0	0	0	0	0	0	0	0	0	0	0	0	1	1	0	0	0	0	0	0	0	0	0	0	0	0	0	0	0	0	0	0	0	0	0	0	0	0	0
O94905	O94905	ERLIN2	>sp|O94905|ERLN2_HUMAN Erlin-2 OS=Homo sapiens GN=ERLIN2 PE=1 SV=1	2	2	3	2	3	1	1	1	1	1	0	2	2	1	1	2	2	2	2	2	4	4	3	0	2	2	2	1	2	2	3	2	1	5	2	3	3	2	3	2	0	3	2	1	3	2
O94906	O94906	PRPF6	>sp|O94906|PRP6_HUMAN Pre-mRNA-processing factor 6 OS=Homo sapiens GN=PRPF6 PE=1 SV=1	9	9	9	7	9	8	10	7	9	7	7	7	13	10	10	11	16	8	13	10	9	11	7	8	9	7	9	7	8	9	8	8	0	7	7	7	7	9	6	8	0	6	8	1	7	6
O94925	O94925	GLS	>sp|O94925|GLSK_HUMAN Glutaminase kidney isoform, mitochondrial OS=Homo sapiens GN=GLS PE=1 SV=1	3	3	1	2	2	2	3	1	3	2	3	3	1	0	0	1	2	3	2	1	2	2	3	4	2	4	3	2	2	3	2	5	0	4	2	2	2	3	4	3	0	2	1	1	2	2
O94966	O94966	USP19	>sp|O94966|UBP19_HUMAN Ubiquitin carboxyl-terminal hydrolase 19 OS=Homo sapiens GN=USP19 PE=1 SV=2	0	0	1	0	0	0	0	0	0	1	0	0	0	0	0	0	1	0	0	0	0	0	1	0	1	0	0	1	0	1	0	0	0	0	1	1	0	0	1	0	0	1	2	1	2	1
O94973	O94973	AP2A2	>sp|O94973|AP2A2_HUMAN AP-2 complex subunit alpha-2 OS=Homo sapiens GN=AP2A2 PE=1 SV=2	4	2	4	5	4	2	4	5	3	4	4	1	3	4	4	5	4	5	4	5	4	5	2	4	2	2	5	5	4	2	5	5	0	3	2	3	5	3	4	3	0	2	4	1	2	3
O94979	O94979	SEC31A	>sp|O94979|SC31A_HUMAN Protein transport protein Sec31A OS=Homo sapiens GN=SEC31A PE=1 SV=3	16	16	15	15	15	14	15	18	15	15	17	19	18	17	18	15	14	22	15	17	13	18	15	13	14	14	16	17	14	17	15	10	4	11	19	15	11	16	12	14	3	13	12	3	10	15
O94992	O94992	HEXIM1	>sp|O94992|HEXI1_HUMAN Protein HEXIM1 OS=Homo sapiens GN=HEXIM1 PE=1 SV=1	0	2	1	2	1	0	0	0	0	1	2	0	0	0	0	0	0	0	0	1	0	0	0	1	0	0	0	0	0	1	0	0	0	1	1	1	0	0	0	1	1	0	0	0	1	1
O95049	O95049	TJP3	>sp|O95049|ZO3_HUMAN Tight junction protein ZO-3 OS=Homo sapiens GN=TJP3 PE=1 SV=3	0	0	0	0	0	0	0	0	0	0	0	0	0	0	0	0	0	1	0	0	0	0	0	0	0	0	0	0	0	0	0	0	0	0	0	0	0	0	0	0	0	0	0	0	0	1
O95070	O95070	YIF1A	>sp|O95070|YIF1A_HUMAN Protein YIF1A OS=Homo sapiens GN=YIF1A PE=1 SV=2	0	0	1	0	0	0	0	0	0	0	0	0	0	0	0	0	0	0	0	0	0	0	0	0	0	0	0	0	0	0	0	0	0	0	0	0	0	0	0	0	0	0	0	0	0	0
O95071	O95071	UBR5	>sp|O95071|UBR5_HUMAN E3 ubiquitin-protein ligase UBR5 OS=Homo sapiens GN=UBR5 PE=1 SV=2	0	1	2	1	1	1	0	0	0	1	0	2	0	0	2	0	0	1	0	0	0	0	1	1	4	1	0	0	3	1	2	0	0	0	0	0	1	1	1	0	0	0	0	0	0	1
O95081	O95081	AGFG2	>sp|O95081|AGFG2_HUMAN Arf-GAP domain and FG repeat-containing protein 2 OS=Homo sapiens GN=AGFG2 PE=1 SV=2	0	1	1	1	2	1	1	1	0	0	0	0	1	1	1	0	1	0	0	1	0	0	0	0	1	0	0	0	0	0	0	0	0	0	0	0	0	0	0	0	0	0	0	0	0	0
O95104	O95104	SCAF4	>sp|O95104|SFR15_HUMAN Splicing factor, arginine/serine-rich 15 OS=Homo sapiens GN=SCAF4 PE=1 SV=3	1	1	0	1	0	0	0	0	0	1	1	0	0	0	0	0	1	0	0	0	0	0	0	0	0	1	0	0	0	0	0	0	0	0	0	0	0	0	0	0	0	0	0	0	0	0
O95139	O95139	NDUFB6	>sp|O95139|NDUB6_HUMAN NADH dehydrogenase [ubiquinone] 1 beta subcomplex subunit 6 OS=Homo sapiens GN=NDUFB6 PE=1 SV=3	2	2	3	2	1	1	1	2	1	1	1	1	0	0	0	0	0	0	0	0	1	0	2	2	2	0	1	2	2	0	0	1	0	2	1	2	1	1	1	1	0	0	3	0	1	1
O95140	O95140	MFN2	>sp|O95140|MFN2_HUMAN Mitofusin-2 OS=Homo sapiens GN=MFN2 PE=1 SV=3	0	0	0	0	0	0	0	1	0	0	1	0	0	0	1	0	0	0	0	0	0	0	0	0	0	1	0	0	0	0	0	0	0	0	0	0	0	0	0	0	0	0	0	0	0	0
O95149	O95149	SNUPN	>sp|O95149|SPN1_HUMAN Snurportin-1 OS=Homo sapiens GN=SNUPN PE=1 SV=1	0	0	0	1	0	0	0	0	0	0	0	0	0	0	0	0	0	0	0	0	1	0	0	0	0	0	0	0	0	0	1	0	0	0	0	0	0	0	0	0	0	1	0	0	0	0
O95155	O95155	UBE4B	>sp|O95155|UBE4B_HUMAN Ubiquitin conjugation factor E4 B OS=Homo sapiens GN=UBE4B PE=1 SV=1	3	0	1	1	1	1	2	1	0	1	0	1	2	3	3	1	2	2	2	2	3	2	1	2	2	3	1	0	2	0	1	1	2	2	1	1	2	0	1	2	1	1	3	1	1	1
O95163	O95163	IKBKAP	>sp|O95163|ELP1_HUMAN Elongator complex protein 1 OS=Homo sapiens GN=IKBKAP PE=1 SV=3	7	8	14	3	9	10	9	9	8	7	12	8	11	8	8	8	11	11	9	10	9	11	5	5	6	6	2	3	4	8	4	9	2	7	6	3	8	4	5	4	4	5	5	2	5	3
O95166	O95166	GABARAP	>sp|O95166|GBRAP_HUMAN Gamma-aminobutyric acid receptor-associated protein OS=Homo sapiens GN=GABARAP PE=1 SV=1	0	0	0	0	0	0	0	0	0	0	0	0	0	1	0	0	0	1	0	1	0	1	0	0	0	0	0	0	0	0	0	0	0	0	0	0	0	0	0	0	0	0	0	0	0	1
O95168	O95168	NDUFB4	>sp|O95168|NDUB4_HUMAN NADH dehydrogenase [ubiquinone] 1 beta subcomplex subunit 4 OS=Homo sapiens GN=NDUFB4 PE=1 SV=3	0	2	0	1	0	1	0	0	1	1	0	0	1	0	1	1	1	1	1	1	1	1	1	1	1	1	1	1	1	1	1	0	0	1	1	1	0	1	1	1	0	1	0	0	1	0
O95182	O95182	NDUFA7	>sp|O95182|NDUA7_HUMAN NADH dehydrogenase [ubiquinone] 1 alpha subcomplex subunit 7 OS=Homo sapiens GN=NDUFA7 PE=1 SV=3	1	0	2	1	2	0	2	1	0	2	2	1	1	1	0	1	1	1	0	0	0	0	2	1	1	1	1	0	1	1	0	1	0	2	1	1	0	1	2	1	0	2	0	0	1	0
O95197	O95197	RTN3	>sp|O95197|RTN3_HUMAN Reticulon-3 OS=Homo sapiens GN=RTN3 PE=1 SV=2	2	2	2	2	1	2	2	1	1	1	2	2	1	2	1	2	1	1	1	2	1	1	2	1	3	2	2	2	2	2	1	2	1	2	2	1	1	1	1	1	1	1	2	1	2	1
O95202	O95202	LETM1	>sp|O95202|LETM1_HUMAN Mitochondrial proton/calcium exchanger protein OS=Homo sapiens GN=LETM1 PE=1 SV=1	5	5	4	6	5	3	3	7	5	6	4	3	5	10	4	4	4	6	8	4	6	6	6	4	4	4	3	4	3	3	6	3	1	7	3	3	5	5	5	4	1	6	3	1	6	1
O95218	O95218	ZRANB2	>sp|O95218|ZRAB2_HUMAN Zinc finger Ran-binding domain-containing protein 2 OS=Homo sapiens GN=ZRANB2 PE=1 SV=2	6	5	4	6	5	6	5	6	5	5	5	5	6	7	7	5	7	6	6	8	6	6	5	4	3	5	5	6	5	5	7	4	1	4	3	5	5	4	6	5	2	5	4	3	6	3
O95232	O95232	LUC7L3	>sp|O95232|LC7L3_HUMAN Luc7-like protein 3 OS=Homo sapiens GN=LUC7L3 PE=1 SV=2	5	6	4	5	5	4	6	3	5	8	5	4	5	5	6	8	5	5	8	7	10	7	4	5	4	6	5	4	3	5	4	4	1	2	4	4	2	4	5	5	1	4	5	1	5	6
O95235	O95235	KIF20A	>sp|O95235|KI20A_HUMAN Kinesin-like protein KIF20A OS=Homo sapiens GN=KIF20A PE=1 SV=1	0	0	0	0	0	0	0	0	0	0	1	0	0	0	0	0	0	1	0	0	0	0	0	0	1	0	1	0	1	1	2	0	0	0	0	0	0	0	0	0	0	0	0	0	0	0
O95239	O95239;Q2VIQ3	KIF4A;KIF4B	>sp|O95239|KIF4A_HUMAN Chromosome-associated kinesin KIF4A OS=Homo sapiens GN=KIF4A PE=1 SV=3;>sp|Q2VIQ3|KIF4B_HUMAN Chromosome-associated kinesin KIF4B OS=Homo sapiens GN=KIF4B PE=2 SV=2	1	2	3	1	4	2	2	2	4	3	3	1	0	3	1	2	1	2	1	1	1	0	4	5	2	3	3	4	3	2	3	1	0	1	2	1	3	2	3	1	0	2	1	0	2	2
O95249	O95249	GOSR1	>sp|O95249|GOSR1_HUMAN Golgi SNAP receptor complex member 1 OS=Homo sapiens GN=GOSR1 PE=1 SV=1	0	0	0	0	0	0	0	0	0	0	0	0	0	0	1	1	0	1	0	1	0	0	0	0	1	0	0	0	1	0	0	0	0	0	0	0	0	0	0	0	0	0	0	0	0	0
O95251	O95251	KAT7	>sp|O95251|KAT7_HUMAN Histone acetyltransferase KAT7 OS=Homo sapiens GN=KAT7 PE=1 SV=1	0	0	0	1	0	0	0	0	0	0	0	0	0	1	0	0	0	1	0	0	0	0	0	1	1	0	1	2	1	1	1	0	0	1	1	0	0	0	1	0	0	1	0	0	0	0
O95292	O95292	VAPB	>sp|O95292|VAPB_HUMAN Vesicle-associated membrane protein-associated protein B/C OS=Homo sapiens GN=VAPB PE=1 SV=3	1	1	2	2	0	2	0	1	2	2	1	2	1	1	1	2	1	2	1	1	2	0	0	0	0	1	1	1	0	0	0	0	0	1	0	1	0	1	0	1	1	0	1	0	1	1
O95295	O95295	SNAPIN	>sp|O95295|SNAPN_HUMAN SNARE-associated protein Snapin OS=Homo sapiens GN=SNAPIN PE=1 SV=1	0	0	0	0	0	0	0	0	0	0	0	0	0	0	0	0	0	0	0	0	0	0	0	1	0	1	0	0	0	0	0	0	0	0	0	0	1	0	0	0	0	0	0	0	0	0
O95297	O95297	MPZL1	>sp|O95297|MPZL1_HUMAN Myelin protein zero-like protein 1 OS=Homo sapiens GN=MPZL1 PE=1 SV=1	2	2	2	1	0	0	2	1	2	2	0	1	1	2	1	0	1	2	3	2	2	2	0	1	1	2	1	1	1	1	0	0	0	0	1	1	1	1	1	0	0	0	0	0	0	2
O95298	O95298	NDUFC2	>sp|O95298|NDUC2_HUMAN NADH dehydrogenase [ubiquinone] 1 subunit C2 OS=Homo sapiens GN=NDUFC2 PE=1 SV=1	0	0	0	0	1	1	0	1	0	0	0	0	0	0	0	0	0	0	0	0	0	0	0	0	0	0	0	0	0	0	0	0	0	0	0	0	0	0	0	0	0	0	0	0	0	0
O95299	O95299	NDUFA10	>sp|O95299|NDUAA_HUMAN NADH dehydrogenase [ubiquinone] 1 alpha subcomplex subunit 10, mitochondrial OS=Homo sapiens GN=NDUFA10 PE=1 SV=1	0	0	0	1	1	0	1	3	1	2	2	1	3	0	1	1	0	1	2	2	1	1	2	1	2	1	1	1	1	1	1	1	0	1	1	1	2	0	1	0	0	2	0	0	1	1
O95302	O95302	FKBP9	>sp|O95302|FKBP9_HUMAN Peptidyl-prolyl cis-trans isomerase FKBP9 OS=Homo sapiens GN=FKBP9 PE=1 SV=2	0	2	0	1	1	1	0	0	1	2	0	0	0	0	0	0	0	0	1	0	0	1	0	0	0	0	0	0	0	0	0	0	0	0	0	0	0	0	0	0	0	0	0	0	0	0
O95336	O95336	PGLS	>sp|O95336|6PGL_HUMAN 6-phosphogluconolactonase OS=Homo sapiens GN=PGLS PE=1 SV=2	0	1	1	0	0	0	0	0	0	1	0	0	0	0	0	0	0	0	0	0	0	0	1	1	2	1	0	0	1	0	0	0	0	0	1	2	1	1	1	0	0	0	0	0	1	0
O95340	O95340	PAPSS2	>sp|O95340|PAPS2_HUMAN Bifunctional 3-phosphoadenosine 5-phosphosulfate synthase 2 OS=Homo sapiens GN=PAPSS2 PE=1 SV=2	6	10	12	10	12	11	10	12	10	10	12	12	15	12	17	15	13	12	14	13	13	14	10	12	11	8	11	12	11	12	12	11	2	8	9	9	7	10	9	8	3	9	11	7	7	8
O95347	O95347	SMC2	>sp|O95347|SMC2_HUMAN Structural maintenance of chromosomes protein 2 OS=Homo sapiens GN=SMC2 PE=1 SV=2	7	12	7	11	10	6	9	8	13	8	9	8	12	9	11	13	9	12	13	11	12	9	15	11	7	10	8	7	16	14	6	12	1	5	5	5	11	5	10	8	6	9	8	4	7	8
O95352	O95352	ATG7	>sp|O95352|ATG7_HUMAN Ubiquitin-like modifier-activating enzyme ATG7 OS=Homo sapiens GN=ATG7 PE=1 SV=1	0	0	1	1	0	0	0	0	0	0	0	0	1	1	0	0	0	0	1	0	0	0	0	1	0	0	0	0	0	1	1	0	0	0	0	0	1	0	1	1	0	0	1	0	0	0
O95359	O95359	TACC2	>sp|O95359|TACC2_HUMAN Transforming acidic coiled-coil-containing protein 2 OS=Homo sapiens GN=TACC2 PE=1 SV=3	1	2	2	2	1	1	2	1	2	1	1	1	2	2	1	1	1	2	2	2	1	1	2	2	1	1	2	0	1	2	2	3	1	1	1	2	4	3	1	2	0	1	1	0	1	2
O95361	O95361;Q309B1	TRIM16;TRIM16L	>sp|O95361|TRI16_HUMAN Tripartite motif-containing protein 16 OS=Homo sapiens GN=TRIM16 PE=1 SV=3;>sp|Q309B1|TR16L_HUMAN Tripartite motif-containing protein 16-like protein OS=Homo sapiens GN=TRIM16L PE=2 SV=3	1	0	0	0	0	0	0	0	0	0	0	0	0	0	0	0	0	0	1	0	0	0	0	0	0	0	0	0	1	1	0	1	0	1	1	0	1	0	0	0	0	0	1	0	0	0
O95363	O95363	FARS2	>sp|O95363|SYFM_HUMAN Phenylalanine--tRNA ligase, mitochondrial OS=Homo sapiens GN=FARS2 PE=1 SV=1	0	0	0	0	0	0	1	1	0	0	0	0	0	0	0	1	0	0	1	1	0	0	0	0	0	0	0	0	0	0	0	0	0	0	1	0	1	0	0	0	0	1	0	0	0	1
O95365	O95365	ZBTB7A	>sp|O95365|ZBT7A_HUMAN Zinc finger and BTB domain-containing protein 7A OS=Homo sapiens GN=ZBTB7A PE=1 SV=1	0	0	0	0	0	0	0	0	0	0	0	0	0	0	0	0	0	1	0	0	0	0	0	0	0	0	0	0	0	0	0	0	0	0	0	0	0	0	0	0	0	0	0	0	0	0
O95373	O95373	IPO7	>sp|O95373|IPO7_HUMAN Importin-7 OS=Homo sapiens GN=IPO7 PE=1 SV=1	21	14	21	21	20	16	20	21	21	19	20	23	21	20	18	20	22	17	17	19	22	20	22	25	18	23	23	21	21	20	23	22	13	16	18	15	18	15	21	19	11	20	20	15	17	20
O95376	O95376	ARIH2	>sp|O95376|ARI2_HUMAN E3 ubiquitin-protein ligase ARIH2 OS=Homo sapiens GN=ARIH2 PE=1 SV=1	0	0	0	0	0	0	0	0	0	0	0	0	0	0	0	0	0	0	0	0	0	0	0	0	1	0	0	0	0	0	0	1	0	0	0	0	0	0	0	0	0	0	0	0	0	0
O95391	O95391	SLU7	>sp|O95391|SLU7_HUMAN Pre-mRNA-splicing factor SLU7 OS=Homo sapiens GN=SLU7 PE=1 SV=2	0	0	0	0	0	0	0	0	0	0	0	0	0	0	0	0	0	0	0	0	0	0	0	0	0	0	0	0	0	0	0	0	0	0	1	0	0	0	0	0	0	0	0	0	0	0
O95394	O95394	PGM3	>sp|O95394|AGM1_HUMAN Phosphoacetylglucosamine mutase OS=Homo sapiens GN=PGM3 PE=1 SV=1	4	3	3	3	4	2	1	3	2	2	3	3	2	3	1	1	4	3	4	2	3	3	2	0	0	2	0	0	1	0	1	0	0	2	2	2	2	2	3	1	0	1	1	0	1	2
O95399	O95399	UTS2	>sp|O95399|UTS2_HUMAN Urotensin-2 OS=Homo sapiens GN=UTS2 PE=1 SV=1	1	1	1	1	1	1	1	1	1	1	1	1	1	1	0	1	1	0	1	0	1	0	1	1	1	1	1	1	0	1	1	1	0	1	1	1	1	0	1	1	1	1	1	0	1	1
O95433	O95433	AHSA1	>sp|O95433|AHSA1_HUMAN Activator of 90 kDa heat shock protein ATPase homolog 1 OS=Homo sapiens GN=AHSA1 PE=1 SV=1	8	8	7	8	8	8	8	10	6	9	5	3	6	7	6	9	7	8	7	7	7	7	8	7	8	6	5	5	6	7	9	9	3	3	6	5	6	6	5	6	5	4	9	3	5	5
O95453	O95453	PARN	>sp|O95453|PARN_HUMAN Poly(A)-specific ribonuclease PARN OS=Homo sapiens GN=PARN PE=1 SV=1	0	0	1	1	0	2	0	1	0	0	0	1	0	0	0	0	0	0	0	0	0	0	0	0	0	0	0	1	0	0	0	0	0	1	0	0	1	0	0	0	0	0	0	0	2	0
O95456	O95456	PSMG1	>sp|O95456|PSMG1_HUMAN Proteasome assembly chaperone 1 OS=Homo sapiens GN=PSMG1 PE=1 SV=1	3	3	2	2	1	1	3	2	3	2	3	2	3	3	5	5	5	5	4	5	4	2	2	2	4	3	2	3	3	5	2	4	3	4	4	3	1	3	2	3	2	2	3	1	3	4
O95478	O95478	NSA2	>sp|O95478|NSA2_HUMAN Ribosome biogenesis protein NSA2 homolog OS=Homo sapiens GN=NSA2 PE=1 SV=1	3	4	2	2	5	2	2	3	2	2	4	1	2	1	1	3	4	4	2	2	4	3	1	2	2	4	4	2	3	3	3	3	1	2	1	2	3	1	4	2	1	4	2	2	1	0
O95486	O95486	SEC24A	>sp|O95486|SC24A_HUMAN Protein transport protein Sec24A OS=Homo sapiens GN=SEC24A PE=1 SV=2	0	0	0	1	0	0	1	0	0	0	1	0	0	1	0	0	1	1	1	0	2	0	0	0	2	0	0	0	0	0	0	0	0	1	1	1	0	0	0	0	0	1	0	0	0	0
O95487	O95487	SEC24B	>sp|O95487|SC24B_HUMAN Protein transport protein Sec24B OS=Homo sapiens GN=SEC24B PE=1 SV=2	1	3	1	2	1	2	1	1	0	1	2	1	0	2	0	1	1	1	0	1	1	1	3	0	1	2	2	1	1	0	1	0	0	0	3	1	1	1	0	1	0	0	1	0	2	1
O95544	O95544	NADK	>sp|O95544|NADK_HUMAN NAD kinase OS=Homo sapiens GN=NADK PE=1 SV=1	0	0	0	0	0	1	0	0	0	0	0	0	0	0	0	0	0	0	1	0	0	0	0	0	0	0	0	0	0	0	0	1	0	0	0	0	0	0	0	0	0	0	0	0	0	0
O95551	O95551	TDP2	>sp|O95551|TYDP2_HUMAN Tyrosyl-DNA phosphodiesterase 2 OS=Homo sapiens GN=TDP2 PE=1 SV=1	1	2	1	1	1	2	0	1	1	1	1	1	1	1	0	0	0	1	1	0	0	1	0	0	0	2	0	0	1	0	1	1	0	1	1	0	0	0	2	1	0	1	0	0	1	0
O95562	O95562	SFT2D2	>sp|O95562|SFT2B_HUMAN Vesicle transport protein SFT2B OS=Homo sapiens GN=SFT2D2 PE=1 SV=1	0	0	0	0	1	0	0	0	0	0	0	0	0	0	0	0	0	0	0	0	0	0	0	0	1	0	0	0	0	0	0	0	0	1	1	0	0	0	1	0	0	0	1	0	1	0
O95563	O95563	MPC2	>sp|O95563|MPC2_HUMAN Mitochondrial pyruvate carrier 2 OS=Homo sapiens GN=MPC2 PE=1 SV=1	0	1	0	0	0	0	0	0	2	0	0	0	0	0	0	0	0	0	0	1	0	0	0	1	0	1	0	0	0	0	0	0	0	0	0	0	0	0	1	0	0	1	0	0	2	0
O95573	O95573	ACSL3	>sp|O95573|ACSL3_HUMAN Long-chain-fatty-acid--CoA ligase 3 OS=Homo sapiens GN=ACSL3 PE=1 SV=3	8	6	9	9	11	9	9	9	10	9	11	10	9	12	9	12	10	11	13	10	11	10	10	6	6	7	6	8	6	6	8	5	3	10	6	6	6	9	6	10	4	7	10	2	6	3
O95602	O95602	POLR1A	>sp|O95602|RPA1_HUMAN DNA-directed RNA polymerase I subunit RPA1 OS=Homo sapiens GN=POLR1A PE=1 SV=2	1	3	1	3	2	0	2	2	2	2	1	1	2	1	2	0	0	2	0	2	1	1	3	2	2	6	3	1	4	5	1	3	0	1	2	3	2	2	1	0	0	1	0	0	2	3
O95625	O95625	ZBTB11	>sp|O95625|ZBT11_HUMAN Zinc finger and BTB domain-containing protein 11 OS=Homo sapiens GN=ZBTB11 PE=1 SV=2	0	0	0	0	0	0	0	0	0	0	0	0	0	0	0	0	0	0	0	0	1	0	1	0	0	0	1	0	1	1	0	0	0	0	0	0	0	0	0	0	0	0	0	0	0	0
O95633	O95633	FSTL3	>sp|O95633|FSTL3_HUMAN Follistatin-related protein 3 OS=Homo sapiens GN=FSTL3 PE=1 SV=1	0	0	0	0	0	0	0	1	0	1	0	0	0	0	0	0	0	0	0	0	0	0	0	0	0	0	0	0	0	0	0	0	0	0	0	1	0	0	0	0	0	0	0	0	1	0
O95639	O95639	CPSF4	>sp|O95639|CPSF4_HUMAN Cleavage and polyadenylation specificity factor subunit 4 OS=Homo sapiens GN=CPSF4 PE=1 SV=1	1	0	0	0	0	0	0	0	0	0	0	0	0	0	0	0	0	0	0	0	0	0	0	0	0	0	0	0	0	0	0	0	0	0	0	0	0	0	0	0	0	0	0	0	0	0
O95671	O95671	ASMTL	>sp|O95671|ASML_HUMAN N-acetylserotonin O-methyltransferase-like protein OS=Homo sapiens GN=ASMTL PE=1 SV=3	1	1	0	0	0	0	1	0	1	0	0	0	1	1	1	0	1	0	1	1	1	0	0	0	0	0	1	0	0	0	0	0	0	0	0	0	0	0	0	0	0	0	0	0	0	0
O95707	O95707	POP4	>sp|O95707|RPP29_HUMAN Ribonuclease P protein subunit p29 OS=Homo sapiens GN=POP4 PE=1 SV=2	1	1	1	1	0	0	1	1	0	1	0	0	0	0	0	0	0	0	1	1	0	0	1	1	1	0	1	1	1	1	1	0	0	1	1	0	1	0	1	1	0	1	1	0	1	0
O95721	O95721	SNAP29	>sp|O95721|SNP29_HUMAN Synaptosomal-associated protein 29 OS=Homo sapiens GN=SNAP29 PE=1 SV=1	1	1	0	1	0	2	0	0	0	0	0	0	0	0	0	2	0	1	0	2	0	1	0	1	0	1	1	0	0	1	0	1	0	0	0	0	2	1	0	0	0	0	2	0	0	0
O95747	O95747	OXSR1	>sp|O95747|OXSR1_HUMAN Serine/threonine-protein kinase OSR1 OS=Homo sapiens GN=OXSR1 PE=1 SV=1	5	4	5	4	5	5	4	6	4	5	5	4	4	3	3	6	4	5	3	3	3	4	5	5	4	4	5	4	5	3	4	5	1	3	4	6	4	3	3	3	3	3	2	2	5	3
O95757	O95757	HSPA4L	>sp|O95757|HS74L_HUMAN Heat shock 70 kDa protein 4L OS=Homo sapiens GN=HSPA4L PE=1 SV=3	16	14	19	14	13	12	15	15	17	16	18	10	18	18	18	16	18	18	19	15	14	18	17	13	17	14	17	15	11	15	13	17	7	15	14	10	15	11	16	18	5	15	15	5	15	14
O95758	O95758	PTBP3	>sp|O95758|PTBP3_HUMAN Polypyrimidine tract-binding protein 3 OS=Homo sapiens GN=PTBP3 PE=1 SV=2	3	3	4	2	2	1	4	4	2	3	1	3	4	2	3	1	3	2	3	4	1	3	3	3	3	3	2	3	5	2	4	2	1	1	4	3	4	1	4	0	0	1	1	0	3	1
O95777	O95777	NAA38	>sp|O95777|LSM8_HUMAN U6 snRNA-associated Sm-like protein LSm8 OS=Homo sapiens GN=LSM8 PE=1 SV=3	0	1	0	0	0	0	0	0	0	0	0	0	0	0	1	1	0	0	0	0	0	0	1	1	1	1	1	2	0	1	0	1	0	0	0	0	0	0	0	0	0	0	1	0	0	0
O95782	O95782	AP2A1	>sp|O95782|AP2A1_HUMAN AP-2 complex subunit alpha-1 OS=Homo sapiens GN=AP2A1 PE=1 SV=3	11	7	8	11	7	9	8	12	9	11	9	7	9	8	8	8	9	11	8	9	9	11	6	8	7	6	10	10	7	6	13	9	2	6	5	6	8	11	10	7	2	10	5	4	9	6
O95785	O95785	WIZ	>sp|O95785|WIZ_HUMAN Protein Wiz OS=Homo sapiens GN=WIZ PE=1 SV=2	0	0	0	0	0	0	0	0	0	0	0	0	0	0	0	0	0	0	0	0	0	0	0	1	1	0	0	0	0	0	0	0	0	0	0	0	0	0	0	1	0	1	0	0	0	0
O95801	O95801	TTC4	>sp|O95801|TTC4_HUMAN Tetratricopeptide repeat protein 4 OS=Homo sapiens GN=TTC4 PE=1 SV=3	1	0	0	0	0	0	1	1	1	1	1	0	0	0	0	0	0	0	0	0	0	0	0	1	0	0	0	0	0	0	1	0	0	0	0	1	0	0	0	0	0	0	1	0	0	0
O95807	O95807	TMEM50A	>sp|O95807|TM50A_HUMAN Transmembrane protein 50A OS=Homo sapiens GN=TMEM50A PE=1 SV=1	0	0	0	0	0	0	0	0	0	0	1	1	0	0	0	0	0	0	0	0	0	0	0	0	0	0	0	0	0	0	0	0	0	0	0	0	0	0	0	0	0	0	0	0	0	0
O95816	O95816	BAG2	>sp|O95816|BAG2_HUMAN BAG family molecular chaperone regulator 2 OS=Homo sapiens GN=BAG2 PE=1 SV=1	7	8	8	6	7	8	7	8	10	7	7	4	8	7	8	8	8	8	9	11	8	8	6	6	7	9	7	9	6	4	6	6	4	6	6	6	6	5	5	7	6	8	6	3	6	9
O95817	O95817	BAG3	>sp|O95817|BAG3_HUMAN BAG family molecular chaperone regulator 3 OS=Homo sapiens GN=BAG3 PE=1 SV=3	1	1	1	1	0	0	2	2	0	2	2	0	1	0	1	1	1	0	2	0	2	1	0	1	0	0	1	1	1	2	2	1	0	1	1	0	1	1	1	0	0	1	0	1	1	1
O95819	O95819	MAP4K4	>sp|O95819|M4K4_HUMAN Mitogen-activated protein kinase kinase kinase kinase 4 OS=Homo sapiens GN=MAP4K4 PE=1 SV=2	0	0	0	1	1	0	0	0	0	0	0	0	2	1	0	1	0	0	0	1	0	0	0	0	0	0	1	0	0	0	0	0	0	0	0	0	0	0	0	0	0	0	0	0	0	0
O95831	O95831	AIFM1	>sp|O95831|AIFM1_HUMAN Apoptosis-inducing factor 1, mitochondrial OS=Homo sapiens GN=AIFM1 PE=1 SV=1	10	13	10	8	7	7	11	11	9	10	11	8	12	10	12	10	9	10	14	8	9	10	10	12	10	11	12	13	12	13	10	13	10	9	11	10	9	8	10	10	10	10	8	9	9	9
O95834	O95834	EML2	>sp|O95834|EMAL2_HUMAN Echinoderm microtubule-associated protein-like 2 OS=Homo sapiens GN=EML2 PE=1 SV=1	2	1	0	0	0	1	2	1	1	2	1	0	1	1	0	3	1	1	1	0	1	1	1	0	0	0	2	0	0	2	0	0	0	0	0	0	1	1	1	0	0	0	0	0	0	0
O95857	O95857	TSPAN13	>sp|O95857|TSN13_HUMAN Tetraspanin-13 OS=Homo sapiens GN=TSPAN13 PE=2 SV=1	0	0	1	0	0	0	0	0	0	0	0	0	0	0	0	0	0	0	0	0	0	0	0	1	0	0	0	0	0	0	0	0	0	1	0	0	0	0	0	0	0	0	0	0	0	0
O95861	O95861	BPNT1	>sp|O95861|BPNT1_HUMAN 3(2),5-bisphosphate nucleotidase 1 OS=Homo sapiens GN=BPNT1 PE=1 SV=1	2	3	2	2	3	4	1	2	2	2	2	3	4	3	5	4	2	3	1	3	3	3	3	3	4	3	1	1	1	3	2	3	1	3	1	2	1	3	1	3	2	2	2	2	4	1
O95881	O95881	TXNDC12	>sp|O95881|TXD12_HUMAN Thioredoxin domain-containing protein 12 OS=Homo sapiens GN=TXNDC12 PE=1 SV=1	0	0	1	1	1	0	1	1	0	0	0	0	0	0	0	0	1	0	1	0	0	0	0	1	0	1	0	0	1	0	2	0	0	0	0	0	0	0	0	0	0	0	0	0	1	0
O95905	O95905	ECD	>sp|O95905|ECD_HUMAN Protein ecdysoneless homolog OS=Homo sapiens GN=ECD PE=1 SV=1	1	0	0	0	1	0	1	0	1	0	0	1	0	0	1	0	0	0	1	0	1	1	0	0	1	1	1	0	1	0	0	1	0	0	0	0	0	0	0	1	0	1	1	1	0	0
O95926	O95926	SYF2	>sp|O95926|SYF2_HUMAN Pre-mRNA-splicing factor SYF2 OS=Homo sapiens GN=SYF2 PE=1 SV=1	0	0	0	0	0	0	0	0	0	0	0	0	0	0	0	0	0	0	0	0	0	0	0	0	0	0	0	0	0	0	0	0	0	0	0	0	0	0	0	0	0	0	0	0	0	0
O95983	O95983	MBD3	>sp|O95983|MBD3_HUMAN Methyl-CpG-binding domain protein 3 OS=Homo sapiens GN=MBD3 PE=1 SV=1	1	0	0	0	0	0	0	0	0	0	0	0	0	1	1	0	0	0	0	0	0	0	1	0	0	0	0	0	1	0	2	0	0	0	0	0	1	1	0	0	0	0	0	0	1	1
O95994	O95994	AGR2	>sp|O95994|AGR2_HUMAN Anterior gradient protein 2 homolog OS=Homo sapiens GN=AGR2 PE=1 SV=1	2	2	2	2	2	2	2	2	3	2	1	1	1	2	2	3	2	3	2	2	1	3	3	4	3	2	2	5	5	3	1	3	0	2	2	2	1	3	4	2	2	2	0	1	2	2
O96000	O96000	NDUFB10	>sp|O96000|NDUBA_HUMAN NADH dehydrogenase [ubiquinone] 1 beta subcomplex subunit 10 OS=Homo sapiens GN=NDUFB10 PE=1 SV=3	2	2	3	2	1	1	4	4	4	5	5	3	3	3	2	3	3	4	4	3	3	3	3	2	3	3	3	1	3	3	2	2	1	1	3	1	3	3	3	1	2	2	2	2	3	3
O96005	O96005	CLPTM1	>sp|O96005|CLPT1_HUMAN Cleft lip and palate transmembrane protein 1 OS=Homo sapiens GN=CLPTM1 PE=1 SV=1	2	3	2	2	3	3	3	1	3	1	2	2	5	1	1	2	3	1	3	2	2	2	4	3	4	4	2	4	3	3	3	4	0	4	3	3	3	3	2	1	0	1	2	0	3	3
O96006	O96006	ZBED1	>sp|O96006|ZBED1_HUMAN Zinc finger BED domain-containing protein 1 OS=Homo sapiens GN=ZBED1 PE=1 SV=1	1	1	0	1	1	2	0	1	1	1	0	1	0	0	0	1	0	0	0	0	0	0	0	0	0	0	0	0	0	0	1	1	0	1	0	1	1	1	0	0	0	0	1	0	0	0
O96008	O96008	TOMM40	>sp|O96008|TOM40_HUMAN Mitochondrial import receptor subunit TOM40 homolog OS=Homo sapiens GN=TOMM40 PE=1 SV=1	6	5	6	8	6	5	8	6	9	6	6	4	8	11	7	7	7	8	9	8	9	9	7	6	6	5	10	7	10	9	9	10	2	9	6	8	7	5	8	9	4	7	4	5	6	7
O96013	O96013	PAK4	>sp|O96013|PAK4_HUMAN Serine/threonine-protein kinase PAK 4 OS=Homo sapiens GN=PAK4 PE=1 SV=1	2	1	2	2	1	1	1	2	3	3	0	1	1	1	0	2	0	2	1	1	1	1	2	1	2	1	1	1	2	1	1	2	0	1	1	0	2	1	1	0	0	0	0	0	2	0
O96017	O96017	CHEK2	>sp|O96017|CHK2_HUMAN Serine/threonine-protein kinase Chk2 OS=Homo sapiens GN=CHEK2 PE=1 SV=1	0	1	0	1	0	1	0	0	0	1	1	0	0	1	0	0	0	0	0	0	0	0	0	0	0	0	0	0	0	0	0	1	0	1	0	0	0	0	1	0	0	0	0	0	2	0
O96019	O96019	ACTL6A	>sp|O96019|ACL6A_HUMAN Actin-like protein 6A OS=Homo sapiens GN=ACTL6A PE=1 SV=1	6	6	6	3	6	4	7	6	4	7	5	3	5	5	6	9	7	5	7	5	5	8	6	4	5	5	6	5	5	5	6	5	1	6	6	6	7	7	5	6	3	9	6	2	8	4
P00338	P00338	LDHA	>sp|P00338|LDHA_HUMAN L-lactate dehydrogenase A chain OS=Homo sapiens GN=LDHA PE=1 SV=2	22	18	21	20	22	19	24	21	24	20	21	19	21	24	24	22	23	26	24	23	23	24	20	21	20	22	20	24	19	22	21	23	16	20	22	19	19	19	20	20	15	22	19	20	22	22
P00367	P00367;P49448	GLUD1;GLUD2	>sp|P00367|DHE3_HUMAN Glutamate dehydrogenase 1, mitochondrial OS=Homo sapiens GN=GLUD1 PE=1 SV=2;>sp|P49448|DHE4_HUMAN Glutamate dehydrogenase 2, mitochondrial OS=Homo sapiens GN=GLUD2 PE=1 SV=2	9	7	10	11	9	10	9	14	9	12	9	14	11	11	13	14	10	11	13	10	10	14	9	9	9	12	9	10	10	10	10	11	2	10	5	9	8	11	8	10	6	9	10	6	12	8
P00374	P00374	DHFR	>sp|P00374|DYR_HUMAN Dihydrofolate reductase OS=Homo sapiens GN=DHFR PE=1 SV=2	3	1	1	2	3	2	3	1	0	2	1	2	2	3	3	2	3	3	1	2	2	3	3	1	1	3	1	1	3	4	2	3	0	0	3	3	3	1	2	3	1	3	1	0	3	0
P00387	P00387	CYB5R3	>sp|P00387|NB5R3_HUMAN NADH-cytochrome b5 reductase 3 OS=Homo sapiens GN=CYB5R3 PE=1 SV=3	7	6	8	8	4	4	9	8	10	6	9	10	8	8	9	11	8	7	9	9	6	10	8	8	10	10	10	9	11	9	9	10	5	3	8	7	6	4	7	8	6	7	4	8	4	7
P00390	P00390	GSR	>sp|P00390|GSHR_HUMAN Glutathione reductase, mitochondrial OS=Homo sapiens GN=GSR PE=1 SV=2	4	4	6	6	4	6	5	5	4	4	5	3	5	5	7	7	7	6	5	6	8	7	4	4	5	5	6	3	5	5	5	6	2	5	6	5	3	5	7	6	4	3	5	5	6	6
P00395	P00395	MT-CO1	>sp|P00395|COX1_HUMAN Cytochrome c oxidase subunit 1 OS=Homo sapiens GN=MT-CO1 PE=1 SV=1	1	1	1	0	0	0	1	1	1	1	1	0	1	0	1	1	1	1	1	1	1	1	1	0	1	1	0	0	0	2	1	2	0	0	0	0	0	0	0	0	0	0	0	0	0	1
P00403	P00403	MT-CO2	>sp|P00403|COX2_HUMAN Cytochrome c oxidase subunit 2 OS=Homo sapiens GN=MT-CO2 PE=1 SV=1	1	2	4	2	4	3	1	2	3	3	3	4	4	2	1	3	5	4	2	2	3	3	3	2	4	2	4	3	2	2	2	4	2	3	3	1	2	3	3	3	2	2	3	3	2	2
P00441	P00441	SOD1	>sp|P00441|SODC_HUMAN Superoxide dismutase [Cu-Zn] OS=Homo sapiens GN=SOD1 PE=1 SV=2	2	2	3	6	2	2	2	6	3	5	2	2	4	2	4	4	4	3	4	6	2	2	1	2	1	3	3	2	3	2	4	1	2	1	0	0	2	1	3	1	2	2	2	1	3	1
P00491	P00491	PNP	>sp|P00491|PNPH_HUMAN Purine nucleoside phosphorylase OS=Homo sapiens GN=PNP PE=1 SV=2	9	9	8	11	12	9	10	10	8	9	8	8	12	11	11	9	11	11	13	12	12	13	11	12	12	15	12	12	11	13	11	13	9	14	13	10	10	11	13	13	12	13	13	10	12	13
P00492	P00492	HPRT1	>sp|P00492|HPRT_HUMAN Hypoxanthine-guanine phosphoribosyltransferase OS=Homo sapiens GN=HPRT1 PE=1 SV=2	7	8	9	8	8	7	9	7	8	8	9	8	8	7	8	8	9	8	8	8	8	9	8	8	8	9	7	9	8	7	8	9	7	9	7	8	9	9	8	8	6	8	7	7	6	8
P00505	P00505	GOT2	>sp|P00505|AATM_HUMAN Aspartate aminotransferase, mitochondrial OS=Homo sapiens GN=GOT2 PE=1 SV=3	15	15	12	12	16	16	16	14	14	18	15	16	16	12	15	15	12	13	14	17	15	14	15	16	16	16	14	15	13	13	14	13	10	16	14	14	16	12	17	15	11	14	15	11	15	14
P00533	P00533	EGFR	>sp|P00533|EGFR_HUMAN Epidermal growth factor receptor OS=Homo sapiens GN=EGFR PE=1 SV=2	3	6	4	6	8	5	6	6	4	5	3	3	4	2	5	4	7	5	7	4	5	4	5	5	5	5	5	3	5	5	2	5	0	3	5	2	4	3	3	1	0	4	3	2	3	4
P00558	P00558	PGK1	>sp|P00558|PGK1_HUMAN Phosphoglycerate kinase 1 OS=Homo sapiens GN=PGK1 PE=1 SV=3	28	28	29	32	25	27	32	27	31	28	31	32	32	30	29	26	28	29	28	25	28	30	26	25	26	27	26	24	26	29	30	23	23	28	26	25	24	26	25	24	21	29	22	23	25	25
P00568	P00568	AK1	>sp|P00568|KAD1_HUMAN Adenylate kinase isoenzyme 1 OS=Homo sapiens GN=AK1 PE=1 SV=3	7	4	2	5	4	3	3	3	6	5	7	5	8	7	7	5	6	5	4	5	4	5	4	5	4	5	5	4	2	4	4	6	2	4	3	5	6	1	4	6	3	4	3	2	4	2
P00846	P00846	MT-ATP6	>sp|P00846|ATP6_HUMAN ATP synthase subunit a OS=Homo sapiens GN=MT-ATP6 PE=1 SV=1	0	1	0	1	1	1	0	0	0	1	0	0	1	1	0	1	0	1	0	0	0	0	0	0	0	0	0	1	0	0	0	0	1	1	0	1	1	1	1	1	0	1	1	0	0	0
P00966	P00966	ASS1	>sp|P00966|ASSY_HUMAN Argininosuccinate synthase OS=Homo sapiens GN=ASS1 PE=1 SV=2	23	14	21	21	19	14	19	19	21	22	16	17	23	23	22	23	19	23	20	19	23	22	22	22	26	20	24	26	23	23	19	24	21	18	21	21	20	21	21	19	19	18	17	20	20	26
P01111	P01111	NRAS	>sp|P01111|RASN_HUMAN GTPase NRas OS=Homo sapiens GN=NRAS PE=1 SV=1	1	3	1	0	1	2	1	0	0	1	1	1	1	1	1	1	3	1	1	1	1	1	1	2	2	1	0	0	1	2	1	2	1	4	3	1	4	1	2	1	0	2	2	1	1	1
P01116	P01116	KRAS	>sp|P01116|RASK_HUMAN GTPase KRas OS=Homo sapiens GN=KRAS PE=1 SV=1	1	1	0	0	1	0	1	0	2	0	0	0	0	0	0	0	1	0	2	0	0	0	1	2	2	1	1	1	1	2	1	1	0	2	1	0	2	0	1	0	0	0	0	0	1	0
P01130	P01130	LDLR	>sp|P01130|LDLR_HUMAN Low-density lipoprotein receptor OS=Homo sapiens GN=LDLR PE=1 SV=1	1	0	0	0	1	0	0	1	1	0	0	0	0	1	0	0	0	0	0	0	0	0	0	1	1	0	1	0	0	0	1	0	0	1	0	0	1	0	0	0	0	0	0	0	0	0
P01834	P01834;P0DOX7	IGKC	>sp|P01834|IGKC_HUMAN Immunoglobulin kappa constant OS=Homo sapiens GN=IGKC PE=1 SV=2;>sp|P0DOX7|IGK_HUMAN Immunoglobulin kappa light chain OS=Homo sapiens PE=1 SV=1	0	0	0	0	0	0	0	0	0	0	0	0	0	0	0	1	0	0	0	0	0	0	0	0	0	0	0	0	0	0	0	0	0	0	0	0	0	0	0	0	0	0	0	0	0	0
P01891	P01891;P16190;P30459;P16189	HLA-A	>sp|P01891|1A68_HUMAN HLA class I histocompatibility antigen, A-68 alpha chain OS=Homo sapiens GN=HLA-A PE=1 SV=4;>sp|P16190|1A33_HUMAN HLA class I histocompatibility antigen, A-33 alpha chain OS=Homo sapiens GN=HLA-A PE=1 SV=3;>sp|P30459|1A74_HUMAN HLA cl	6	6	7	7	6	6	7	6	6	8	4	4	5	7	9	4	4	5	3	6	6	7	7	7	9	9	7	6	8	8	7	9	4	5	8	7	6	6	4	5	3	7	6	1	3	7
P02786	P02786	TFRC	>sp|P02786|TFR1_HUMAN Transferrin receptor protein 1 OS=Homo sapiens GN=TFRC PE=1 SV=2	21	18	22	21	24	19	19	21	17	20	19	18	22	22	21	24	19	22	21	22	22	20	18	23	16	18	21	19	18	17	20	20	16	18	17	16	23	16	18	19	14	17	19	14	16	16
P03915	P03915	MT-ND5	>sp|P03915|NU5M_HUMAN NADH-ubiquinone oxidoreductase chain 5 OS=Homo sapiens GN=MT-ND5 PE=1 SV=2	0	0	0	0	0	0	0	0	0	0	0	0	0	0	0	0	0	0	0	0	0	0	0	0	0	0	0	0	0	1	1	1	0	0	0	0	0	0	0	0	0	0	0	0	0	0
P03928	P03928	MT-ATP8	>sp|P03928|ATP8_HUMAN ATP synthase protein 8 OS=Homo sapiens GN=MT-ATP8 PE=1 SV=1	1	0	0	0	0	0	0	0	1	0	0	0	0	1	0	0	0	0	0	0	0	0	1	1	1	1	1	1	1	0	1	0	0	0	1	0	0	1	0	1	0	0	1	0	1	0
P04040	P04040	CAT	>sp|P04040|CATA_HUMAN Catalase OS=Homo sapiens GN=CAT PE=1 SV=3	9	8	8	10	10	8	9	8	11	8	12	5	10	10	9	14	11	8	10	10	11	11	5	5	8	7	5	7	6	7	7	8	2	5	5	9	5	6	5	5	6	6	5	5	3	5
P04062	P04062	GBA	>sp|P04062|GLCM_HUMAN Glucosylceramidase OS=Homo sapiens GN=GBA PE=1 SV=3	0	1	0	1	1	1	0	0	1	2	1	0	2	1	2	0	1	3	0	1	0	2	0	0	2	0	3	1	1	3	1	3	0	1	1	0	1	0	1	0	0	2	0	1	3	0
P04075	P04075	ALDOA	>sp|P04075|ALDOA_HUMAN Fructose-bisphosphate aldolase A OS=Homo sapiens GN=ALDOA PE=1 SV=2	29	27	32	26	31	26	28	30	30	28	31	29	31	29	31	27	34	32	30	31	29	32	32	33	31	30	33	29	31	25	31	29	19	30	30	29	32	27	31	27	26	31	29	25	29	33
P04080	P04080	CSTB	>sp|P04080|CYTB_HUMAN Cystatin-B OS=Homo sapiens GN=CSTB PE=1 SV=2	3	2	2	4	3	4	3	4	3	3	4	3	4	4	4	4	2	4	3	3	5	4	5	4	4	4	4	6	5	4	5	3	2	5	4	4	5	3	4	4	3	4	3	3	6	5
P04083	P04083	ANXA1	>sp|P04083|ANXA1_HUMAN Annexin A1 OS=Homo sapiens GN=ANXA1 PE=1 SV=2	18	17	20	19	19	19	18	20	18	18	18	19	23	21	20	21	21	22	21	22	19	21	18	21	19	23	21	20	23	18	18	20	17	17	21	21	19	20	20	18	14	20	19	17	18	21
P04150	P04150	NR3C1	>sp|P04150|GCR_HUMAN Glucocorticoid receptor OS=Homo sapiens GN=NR3C1 PE=1 SV=1	1	2	1	2	1	1	2	1	1	1	0	1	0	1	1	0	0	1	0	2	1	0	1	1	2	1	0	0	0	1	1	1	0	0	0	1	0	0	2	0	0	1	0	0	0	0
P04179	P04179	SOD2	>sp|P04179|SODM_HUMAN Superoxide dismutase [Mn], mitochondrial OS=Homo sapiens GN=SOD2 PE=1 SV=2	0	0	0	0	0	1	0	0	0	0	0	0	0	0	0	0	0	0	0	0	0	0	0	1	1	2	0	0	0	1	0	1	0	0	2	1	1	0	0	0	0	1	0	0	0	1
P04181	P04181	OAT	>sp|P04181|OAT_HUMAN Ornithine aminotransferase, mitochondrial OS=Homo sapiens GN=OAT PE=1 SV=1	3	4	4	2	2	4	2	3	2	5	2	3	4	4	4	4	4	3	4	5	4	3	4	4	5	6	4	3	4	4	5	8	4	4	3	3	3	5	2	4	4	4	4	4	2	3
P04183	P04183	TK1	>sp|P04183|KITH_HUMAN Thymidine kinase, cytosolic OS=Homo sapiens GN=TK1 PE=1 SV=2	2	1	3	2	2	2	3	3	5	3	3	2	6	4	4	3	3	4	3	3	3	4	2	3	3	2	2	2	2	3	2	3	1	2	2	2	2	2	2	2	1	3	1	0	3	2
P04279	P04279;Q02383	SEMG1;SEMG2	>sp|P04279|SEMG1_HUMAN Semenogelin-1 OS=Homo sapiens GN=SEMG1 PE=1 SV=2;>sp|Q02383|SEMG2_HUMAN Semenogelin-2 OS=Homo sapiens GN=SEMG2 PE=1 SV=1	0	0	0	0	0	0	0	0	0	0	0	0	0	0	0	2	0	0	0	0	0	0	0	0	0	0	0	0	0	0	0	0	0	0	0	0	0	0	0	0	0	0	0	0	0	0
P04406	P04406	GAPDH	>sp|P04406|G3P_HUMAN Glyceraldehyde-3-phosphate dehydrogenase OS=Homo sapiens GN=GAPDH PE=1 SV=3	21	21	25	26	23	22	24	23	23	24	22	24	21	21	23	23	21	20	21	23	21	21	20	22	20	22	21	25	22	24	19	21	19	21	20	20	23	21	21	22	20	23	21	21	22	22
P04632	P04632	CAPNS1	>sp|P04632|CPNS1_HUMAN Calpain small subunit 1 OS=Homo sapiens GN=CAPNS1 PE=1 SV=1	2	1	3	1	0	1	2	2	2	1	1	1	2	3	1	3	2	2	0	1	2	2	1	2	0	0	2	2	1	1	1	2	0	0	0	0	2	2	1	1	1	1	0	1	2	1
P04792	P04792	HSPB1	>sp|P04792|HSPB1_HUMAN Heat shock protein beta-1 OS=Homo sapiens GN=HSPB1 PE=1 SV=2	12	14	12	16	13	15	10	10	14	13	13	9	15	11	13	12	15	13	11	13	13	12	15	14	12	14	14	11	14	14	13	15	11	14	11	12	16	11	14	11	10	12	12	11	15	13
P04818	P04818	TYMS	>sp|P04818|TYSY_HUMAN Thymidylate synthase OS=Homo sapiens GN=TYMS PE=1 SV=3	4	5	6	5	6	4	3	5	3	3	4	5	6	4	4	5	5	5	3	4	7	6	6	5	4	4	5	4	6	4	3	7	3	6	2	4	5	5	8	4	4	6	4	4	4	5
P04843	P04843	RPN1	>sp|P04843|RPN1_HUMAN Dolichyl-diphosphooligosaccharide--protein glycosyltransferase subunit 1 OS=Homo sapiens GN=RPN1 PE=1 SV=1	22	19	17	20	18	17	17	17	19	19	24	25	20	21	19	20	14	15	19	19	19	17	19	20	20	19	19	16	21	16	18	17	13	19	18	16	16	20	22	18	14	22	23	15	20	19
P04844	P04844	RPN2	>sp|P04844|RPN2_HUMAN Dolichyl-diphosphooligosaccharide--protein glycosyltransferase subunit 2 OS=Homo sapiens GN=RPN2 PE=1 SV=3	8	3	7	5	8	4	6	7	6	7	7	8	6	7	7	8	5	9	8	8	7	7	8	4	8	7	5	5	6	7	5	8	5	3	7	6	6	7	9	5	7	4	6	7	11	7
P04899	P04899	GNAI2	>sp|P04899|GNAI2_HUMAN Guanine nucleotide-binding protein G(i) subunit alpha-2 OS=Homo sapiens GN=GNAI2 PE=1 SV=3	2	4	2	6	0	4	3	4	3	4	4	5	4	4	3	4	2	5	3	2	6	3	2	3	5	3	5	5	2	4	3	6	1	4	3	4	4	5	6	4	4	2	3	4	4	3
P05023	P05023	ATP1A1	>sp|P05023|AT1A1_HUMAN Sodium/potassium-transporting ATPase subunit alpha-1 OS=Homo sapiens GN=ATP1A1 PE=1 SV=1	17	18	21	21	21	21	16	16	18	19	18	21	19	19	18	20	19	18	22	19	22	21	21	20	25	20	22	20	23	19	24	24	8	21	21	21	19	17	23	20	7	21	18	13	19	19
P05026	P05026	ATP1B1	>sp|P05026|AT1B1_HUMAN Sodium/potassium-transporting ATPase subunit beta-1 OS=Homo sapiens GN=ATP1B1 PE=1 SV=1	0	0	2	1	0	0	1	1	0	0	0	1	2	1	1	1	1	4	2	2	2	1	0	0	1	1	1	0	0	0	1	1	0	0	0	0	0	0	1	1	1	0	0	1	0	0
P05114	P05114	HMGN1	>sp|P05114|HMGN1_HUMAN Non-histone chromosomal protein HMG-14 OS=Homo sapiens GN=HMGN1 PE=1 SV=3	4	5	4	4	3	2	5	4	4	5	3	4	2	4	3	4	4	4	4	4	4	3	4	3	3	3	3	5	4	5	3	4	0	2	2	2	2	2	3	3	0	3	3	0	2	3
P05141	P05141	SLC25A5	>sp|P05141|ADT2_HUMAN ADP/ATP translocase 2 OS=Homo sapiens GN=SLC25A5 PE=1 SV=7	12	14	13	16	13	13	13	12	17	15	15	15	14	13	14	14	13	15	16	13	16	15	14	15	12	14	14	14	14	15	13	15	12	13	15	11	11	13	14	13	9	12	15	12	15	14
P05166	P05166	PCCB	>sp|P05166|PCCB_HUMAN Propionyl-CoA carboxylase beta chain, mitochondrial OS=Homo sapiens GN=PCCB PE=1 SV=3	0	0	0	1	0	0	0	0	0	0	0	1	0	0	0	0	0	0	0	0	0	0	0	0	0	0	0	0	0	0	0	0	0	0	0	0	0	0	0	0	0	0	0	0	0	0
P05187	P05187;P10696	ALPP;ALPPL2	>sp|P05187|PPB1_HUMAN Alkaline phosphatase, placental type OS=Homo sapiens GN=ALPP PE=1 SV=2;>sp|P10696|PPBN_HUMAN Alkaline phosphatase, placental-like OS=Homo sapiens GN=ALPPL2 PE=2 SV=4	8	7	7	9	7	5	8	9	7	4	6	7	5	7	7	5	10	7	2	8	4	5	8	4	5	2	8	5	8	5	7	8	0	7	5	1	5	6	5	4	1	7	6	1	3	7
P05198	P05198	EIF2S1	>sp|P05198|IF2A_HUMAN Eukaryotic translation initiation factor 2 subunit 1 OS=Homo sapiens GN=EIF2S1 PE=1 SV=3	14	10	14	9	15	9	13	16	17	13	16	13	12	17	16	17	13	14	15	14	16	15	10	11	12	12	13	14	15	13	12	10	5	14	11	12	13	16	14	9	7	14	13	8	13	13
P05204	P05204	HMGN2	>sp|P05204|HMGN2_HUMAN Non-histone chromosomal protein HMG-17 OS=Homo sapiens GN=HMGN2 PE=1 SV=3	5	4	6	7	5	4	5	6	5	5	4	3	4	3	5	3	4	3	3	3	4	4	5	3	4	3	4	7	3	4	5	4	0	3	4	6	3	3	3	2	1	3	4	1	5	5
P05362	P05362	ICAM1	>sp|P05362|ICAM1_HUMAN Intercellular adhesion molecule 1 OS=Homo sapiens GN=ICAM1 PE=1 SV=2	1	3	3	2	3	3	3	3	3	2	1	2	2	3	3	4	3	3	2	3	2	2	2	2	3	3	1	1	2	3	2	2	0	2	1	1	3	2	2	3	0	2	2	0	3	2
P05386	P05386	RPLP1	>sp|P05386|RLA1_HUMAN 60S acidic ribosomal protein P1 OS=Homo sapiens GN=RPLP1 PE=1 SV=1	0	1	1	1	0	1	0	0	0	0	1	0	2	1	1	1	1	1	0	0	1	0	2	1	2	1	1	1	2	1	1	2	1	1	1	1	1	1	1	1	2	1	1	1	1	1
P05387	P05387	RPLP2	>sp|P05387|RLA2_HUMAN 60S acidic ribosomal protein P2 OS=Homo sapiens GN=RPLP2 PE=1 SV=1	3	4	4	2	3	4	3	3	3	4	2	1	4	4	4	4	3	3	4	3	4	4	5	5	4	4	5	4	4	4	5	4	2	4	2	5	3	3	3	4	3	3	4	2	4	5
P05388	P05388;Q8NHW5	RPLP0;RPLP0P6	>sp|P05388|RLA0_HUMAN 60S acidic ribosomal protein P0 OS=Homo sapiens GN=RPLP0 PE=1 SV=1;>sp|Q8NHW5|RLA0L_HUMAN 60S acidic ribosomal protein P0-like OS=Homo sapiens GN=RPLP0P6 PE=5 SV=1	13	12	14	16	14	13	13	13	13	15	11	12	13	13	14	14	13	13	12	12	13	14	11	14	13	13	15	13	15	14	15	14	7	9	10	11	13	11	14	12	11	12	12	12	11	10
P05413	P05413	FABP3	>sp|P05413|FABPH_HUMAN Fatty acid-binding protein, heart OS=Homo sapiens GN=FABP3 PE=1 SV=4	1	1	1	1	1	0	1	1	1	1	1	1	0	0	1	0	1	1	1	0	0	1	1	1	0	0	1	0	0	0	1	0	0	1	0	0	1	0	0	0	0	0	0	0	0	0
P05455	P05455	SSB	>sp|P05455|LA_HUMAN Lupus La protein OS=Homo sapiens GN=SSB PE=1 SV=2	16	10	14	11	13	10	12	14	11	9	14	8	14	14	13	18	16	14	15	10	14	15	13	12	11	16	15	11	14	13	14	15	5	9	9	11	13	12	13	14	7	11	10	8	11	12
P05549	P05549;Q6VUC0	TFAP2A;TFAP2E	>sp|P05549|AP2A_HUMAN Transcription factor AP-2-alpha OS=Homo sapiens GN=TFAP2A PE=1 SV=1;>sp|Q6VUC0|AP2E_HUMAN Transcription factor AP-2-epsilon OS=Homo sapiens GN=TFAP2E PE=2 SV=1	0	1	1	2	0	0	2	1	0	1	1	2	0	1	0	0	0	0	0	1	1	1	1	1	0	1	1	1	1	1	2	0	0	1	0	0	0	0	2	0	0	1	0	0	1	1
P05556	P05556	ITGB1	>sp|P05556|ITB1_HUMAN Integrin beta-1 OS=Homo sapiens GN=ITGB1 PE=1 SV=2	12	8	12	14	14	12	13	13	12	12	12	12	14	14	12	15	14	11	16	13	12	16	15	14	12	15	17	11	14	13	16	15	7	16	13	15	12	11	14	13	9	15	13	11	15	16
P06132	P06132	UROD	>sp|P06132|DCUP_HUMAN Uroporphyrinogen decarboxylase OS=Homo sapiens GN=UROD PE=1 SV=2	0	2	3	0	0	2	0	1	2	3	3	0	2	1	3	3	3	2	2	2	2	2	2	3	1	2	2	1	2	4	2	5	0	1	1	3	2	1	0	1	0	2	2	1	1	1
P06241	P06241	FYN	>sp|P06241|FYN_HUMAN Tyrosine-protein kinase Fyn OS=Homo sapiens GN=FYN PE=1 SV=3	2	2	1	2	2	0	1	1	1	3	1	1	1	1	2	1	2	2	1	2	2	2	2	2	4	1	2	2	2	1	1	1	0	1	1	1	3	1	3	1	0	1	1	0	2	1
P06454	P06454	PTMA	>sp|P06454|PTMA_HUMAN Prothymosin alpha OS=Homo sapiens GN=PTMA PE=1 SV=2	2	3	2	2	3	1	3	4	2	2	1	1	2	4	3	4	4	3	4	4	3	2	2	3	3	2	4	3	4	4	2	4	1	2	3	4	1	3	4	3	1	2	4	1	4	4
P06493	P06493	CDK1	>sp|P06493|CDK1_HUMAN Cyclin-dependent kinase 1 OS=Homo sapiens GN=CDK1 PE=1 SV=3	12	14	12	9	8	5	11	10	10	9	10	9	12	11	9	12	13	12	11	14	13	10	15	12	12	11	10	12	11	12	12	16	6	13	8	10	13	10	12	10	7	16	8	10	11	9
P06576	P06576	ATP5B	>sp|P06576|ATPB_HUMAN ATP synthase subunit beta, mitochondrial OS=Homo sapiens GN=ATP5B PE=1 SV=3	20	18	21	19	21	19	21	20	23	21	17	19	24	21	24	20	20	25	20	22	23	22	22	18	23	24	22	21	24	20	21	24	17	20	18	18	19	20	21	19	21	19	20	23	19	19
P06703	P06703	S100A6	>sp|P06703|S10A6_HUMAN Protein S100-A6 OS=Homo sapiens GN=S100A6 PE=1 SV=1	0	0	0	2	0	0	0	2	1	0	0	0	0	0	0	0	0	0	0	0	1	0	1	0	1	2	1	2	1	1	1	1	1	0	1	1	1	1	0	1	0	0	0	1	0	1
P06730	P06730	EIF4E	>sp|P06730|IF4E_HUMAN Eukaryotic translation initiation factor 4E OS=Homo sapiens GN=EIF4E PE=1 SV=2	3	2	2	3	4	1	2	3	3	3	3	3	1	3	5	3	3	3	3	2	2	2	3	3	2	3	3	2	3	4	3	5	0	4	3	2	1	2	2	2	2	3	2	1	2	2
P06733	P06733	ENO1	>sp|P06733|ENOA_HUMAN Alpha-enolase OS=Homo sapiens GN=ENO1 PE=1 SV=2	31	32	31	32	28	25	32	35	32	29	29	29	31	30	30	33	35	30	32	34	32	33	31	33	30	31	32	34	32	30	30	32	27	31	32	29	26	26	31	33	31	33	32	31	31	34
P06737	P06737	PYGL	>sp|P06737|PYGL_HUMAN Glycogen phosphorylase, liver form OS=Homo sapiens GN=PYGL PE=1 SV=4	1	0	1	0	2	1	0	2	1	1	1	2	1	1	1	0	1	0	0	1	1	1	0	0	1	0	0	1	0	2	0	1	0	0	1	0	1	0	1	0	0	0	0	0	1	1
P06744	P06744	GPI	>sp|P06744|G6PI_HUMAN Glucose-6-phosphate isomerase OS=Homo sapiens GN=GPI PE=1 SV=4	17	17	18	19	18	18	19	21	19	17	21	23	23	21	24	23	23	23	27	22	21	23	20	21	24	25	24	27	21	22	21	23	14	22	17	19	22	18	19	19	18	19	17	18	18	17
P06748	P06748	NPM1	>sp|P06748|NPM_HUMAN Nucleophosmin OS=Homo sapiens GN=NPM1 PE=1 SV=2	13	12	11	13	11	11	14	13	13	12	14	17	13	14	14	12	13	11	11	13	11	12	11	11	11	11	13	13	12	11	13	12	9	10	13	12	15	11	10	14	10	11	10	11	11	12
P06753	P06753	TPM3	>sp|P06753|TPM3_HUMAN Tropomyosin alpha-3 chain OS=Homo sapiens GN=TPM3 PE=1 SV=2	2	4	2	3	2	4	5	5	4	3	12	11	4	4	4	2	2	3	5	3	2	4	2	4	4	4	2	5	4	4	2	2	0	1	3	5	2	1	3	3	1	4	3	0	1	3
P06756	P06756	ITGAV	>sp|P06756|ITAV_HUMAN Integrin alpha-V OS=Homo sapiens GN=ITGAV PE=1 SV=2	1	2	1	1	1	1	0	0	0	2	0	3	2	0	0	0	0	0	1	0	0	2	1	2	0	1	0	1	1	0	2	2	0	2	0	0	1	0	0	0	0	0	0	0	1	1
P07099	P07099	EPHX1	>sp|P07099|HYEP_HUMAN Epoxide hydrolase 1 OS=Homo sapiens GN=EPHX1 PE=1 SV=1	4	4	7	4	4	0	6	4	3	3	3	1	2	1	2	1	2	1	1	2	3	2	4	4	5	3	3	4	5	5	4	3	4	4	3	2	1	3	3	2	4	3	4	4	3	2
P07108	P07108	DBI	>sp|P07108|ACBP_HUMAN Acyl-CoA-binding protein OS=Homo sapiens GN=DBI PE=1 SV=2	0	2	0	1	0	2	2	2	0	0	0	0	0	0	1	0	0	0	1	0	0	1	0	2	0	0	0	1	1	1	1	1	0	0	1	0	0	0	1	0	0	1	0	0	0	0
P07195	P07195	LDHB	>sp|P07195|LDHB_HUMAN L-lactate dehydrogenase B chain OS=Homo sapiens GN=LDHB PE=1 SV=2	17	17	18	17	18	18	17	19	18	17	18	18	19	18	20	19	19	19	19	18	18	19	17	18	17	18	19	19	17	18	18	19	17	16	16	19	17	18	18	17	16	19	15	19	18	18
P07203	P07203	GPX1	>sp|P07203|GPX1_HUMAN Glutathione peroxidase 1 OS=Homo sapiens GN=GPX1 PE=1 SV=4	3	2	2	2	2	1	1	2	2	2	1	1	2	2	2	1	1	0	2	2	0	1	3	1	2	1	2	2	2	1	1	2	0	1	1	2	1	0	1	2	0	0	0	0	0	2
P07237	P07237	P4HB	>sp|P07237|PDIA1_HUMAN Protein disulfide-isomerase OS=Homo sapiens GN=P4HB PE=1 SV=3	22	19	23	26	19	25	24	20	21	22	21	23	22	21	23	23	21	20	20	20	18	19	22	23	21	20	22	26	21	21	24	20	17	22	22	23	21	21	21	21	20	19	24	23	30	26
P07305	P07305	H1F0	>sp|P07305|H10_HUMAN Histone H1.0 OS=Homo sapiens GN=H1F0 PE=1 SV=3	1	1	1	1	1	0	1	1	2	1	1	0	0	1	1	1	1	1	1	1	1	1	1	1	1	1	1	0	1	1	1	1	0	1	1	1	1	1	1	1	0	1	1	0	0	1
P07311	P07311	ACYP1	>sp|P07311|ACYP1_HUMAN Acylphosphatase-1 OS=Homo sapiens GN=ACYP1 PE=1 SV=2	0	0	0	0	1	0	1	1	1	1	1	0	0	0	0	1	1	0	1	1	1	1	1	1	1	0	1	1	1	1	1	1	0	0	1	0	0	1	0	1	0	0	0	0	0	0
P07339	P07339	CTSD	>sp|P07339|CATD_HUMAN Cathepsin D OS=Homo sapiens GN=CTSD PE=1 SV=1	2	2	1	2	2	2	2	3	2	3	2	0	1	2	1	1	3	1	1	2	0	1	1	4	3	4	3	1	3	3	4	1	0	2	3	3	2	2	2	2	1	1	0	1	1	2
P07355	P07355;A6NMY6	ANXA2;ANXA2P2	>sp|P07355|ANXA2_HUMAN Annexin A2 OS=Homo sapiens GN=ANXA2 PE=1 SV=2;>sp|A6NMY6|AXA2L_HUMAN Putative annexin A2-like protein OS=Homo sapiens GN=ANXA2P2 PE=5 SV=2	27	22	26	23	24	26	27	27	28	26	27	25	22	21	30	23	26	26	24	24	25	23	27	24	24	25	27	27	28	25	23	27	20	23	24	22	25	23	25	24	26	25	20	25	25	26
P07384	P07384	CAPN1	>sp|P07384|CAN1_HUMAN Calpain-1 catalytic subunit OS=Homo sapiens GN=CAPN1 PE=1 SV=1	1	2	2	0	1	3	1	1	3	3	3	2	1	1	0	2	1	2	0	1	3	1	0	2	1	0	1	1	1	2	2	0	2	0	0	0	1	2	2	2	0	0	1	1	2	0
P07437	P07437	TUBB	>sp|P07437|TBB5_HUMAN Tubulin beta chain OS=Homo sapiens GN=TUBB PE=1 SV=2	23	19	22	24	23	17	21	23	22	21	24	24	23	25	22	22	23	24	25	20	21	22	22	20	21	21	21	23	20	21	20	23	21	23	23	23	24	22	23	22	20	21	23	22	22	22
P07686	P07686	HEXB	>sp|P07686|HEXB_HUMAN Beta-hexosaminidase subunit beta OS=Homo sapiens GN=HEXB PE=1 SV=3	1	2	0	2	0	0	1	1	0	1	2	1	0	0	1	1	1	1	0	2	1	2	1	1	1	1	1	1	0	1	0	0	0	0	1	0	1	1	0	0	0	1	0	0	0	0
P07711	P07711	CTSL1	>sp|P07711|CATL1_HUMAN Cathepsin L1 OS=Homo sapiens GN=CTSL PE=1 SV=2	0	0	0	0	0	0	0	0	0	0	0	0	0	0	0	0	0	0	0	0	0	0	0	0	0	0	1	0	0	0	1	0	0	1	0	0	0	0	0	1	0	1	0	0	0	0
P07741	P07741	APRT	>sp|P07741|APT_HUMAN Adenine phosphoribosyltransferase OS=Homo sapiens GN=APRT PE=1 SV=2	9	5	7	6	4	4	4	6	6	5	6	5	5	4	6	8	7	8	6	6	7	8	8	8	4	5	5	6	7	7	7	9	6	4	5	5	7	5	5	6	6	4	3	7	4	6
P07814	P07814	EPRS	>sp|P07814|SYEP_HUMAN Bifunctional glutamate/proline--tRNA ligase OS=Homo sapiens GN=EPRS PE=1 SV=5	50	48	53	59	59	47	54	54	57	55	50	52	62	50	54	55	54	51	61	53	56	58	57	51	46	52	53	53	60	49	57	48	23	46	45	41	47	37	51	46	36	56	44	32	51	50
P07858	P07858	CTSB	>sp|P07858|CATB_HUMAN Cathepsin B OS=Homo sapiens GN=CTSB PE=1 SV=3	1	1	1	1	1	1	0	1	1	1	0	0	1	0	1	0	0	0	0	0	0	0	1	1	0	0	0	0	0	0	1	0	0	1	1	0	1	0	0	0	0	0	0	0	1	0
P07900	P07900	HSP90AA1	>sp|P07900|HS90A_HUMAN Heat shock protein HSP 90-alpha OS=Homo sapiens GN=HSP90AA1 PE=1 SV=5	47	44	46	50	45	40	45	47	45	46	50	47	49	44	49	45	45	44	42	42	47	48	43	43	43	44	45	47	44	45	46	44	35	46	48	45	47	45	48	45	37	46	44	40	45	47
P07910	P07910	HNRNPC	>sp|P07910|HNRPC_HUMAN Heterogeneous nuclear ribonucleoproteins C1/C2 OS=Homo sapiens GN=HNRNPC PE=1 SV=4	14	15	12	16	11	11	16	14	15	14	15	14	12	14	13	15	12	13	16	16	14	13	12	11	13	16	15	15	15	14	11	15	10	13	10	11	16	12	12	11	8	13	12	10	11	11
P07947	P07947	YES1	>sp|P07947|YES_HUMAN Tyrosine-protein kinase Yes OS=Homo sapiens GN=YES1 PE=1 SV=3	1	1	2	1	1	0	1	1	1	2	1	1	1	2	3	1	1	2	2	4	2	3	2	1	1	1	1	1	1	3	1	2	0	1	2	1	1	1	3	1	1	1	2	1	1	1
P07954	P07954	FH	>sp|P07954|FUMH_HUMAN Fumarate hydratase, mitochondrial OS=Homo sapiens GN=FH PE=1 SV=3	13	12	11	13	15	11	10	16	9	16	12	14	16	14	15	13	13	17	15	14	13	17	12	14	13	16	16	10	12	12	15	16	4	13	10	8	12	10	14	11	8	12	10	10	11	11
P08047	P08047	SP1	>sp|P08047|SP1_HUMAN Transcription factor Sp1 OS=Homo sapiens GN=SP1 PE=1 SV=3	1	1	0	1	0	0	1	1	1	1	0	0	1	0	1	1	1	0	1	1	0	0	1	1	1	1	1	1	1	1	1	1	0	1	1	1	1	1	1	1	0	1	1	0	1	1
P08133	P08133	ANXA6	>sp|P08133|ANXA6_HUMAN Annexin A6 OS=Homo sapiens GN=ANXA6 PE=1 SV=3	21	21	23	17	21	18	20	19	22	22	18	20	23	21	21	19	24	23	20	18	21	21	20	17	19	19	20	25	20	18	18	18	7	16	15	15	16	15	17	16	7	15	17	6	16	15
P08134	P08134	RHOC	>sp|P08134|RHOC_HUMAN Rho-related GTP-binding protein RhoC OS=Homo sapiens GN=RHOC PE=1 SV=1	6	6	7	4	6	7	5	6	6	5	5	6	6	7	6	6	5	7	7	7	8	7	5	4	3	7	4	5	6	4	3	5	4	7	6	6	5	6	6	6	4	6	6	4	6	6
P08174	P08174	CD55	>sp|P08174|DAF_HUMAN Complement decay-accelerating factor OS=Homo sapiens GN=CD55 PE=1 SV=4	7	7	6	8	6	6	7	9	5	9	7	6	6	8	7	6	7	7	9	6	10	9	8	9	7	10	8	7	9	7	12	7	4	7	7	8	6	6	8	7	5	5	9	5	7	8
P08195	P08195	SLC3A2	>sp|P08195|4F2_HUMAN 4F2 cell-surface antigen heavy chain OS=Homo sapiens GN=SLC3A2 PE=1 SV=3	23	23	23	25	23	21	23	22	20	23	23	25	27	26	25	28	26	23	29	23	27	27	23	25	22	23	22	27	24	24	24	26	24	25	23	22	25	24	25	25	19	24	25	24	22	24
P08237	P08237	PFKM	>sp|P08237|PFKAM_HUMAN ATP-dependent 6-phosphofructokinase, muscle type OS=Homo sapiens GN=PFKM PE=1 SV=2	20	19	20	15	19	12	15	18	21	17	20	16	18	20	20	17	17	18	22	19	21	21	18	15	10	18	15	16	17	18	15	14	6	12	12	9	16	14	15	14	8	14	17	12	13	10
P08238	P08238	HSP90AB1	>sp|P08238|HS90B_HUMAN Heat shock protein HSP 90-beta OS=Homo sapiens GN=HSP90AB1 PE=1 SV=4	48	41	47	46	52	47	50	53	51	49	51	51	53	49	51	50	51	48	47	44	51	49	47	50	47	51	51	52	47	49	48	50	42	48	48	49	49	45	49	49	43	48	49	43	46	53
P08240	P08240	SRPR	>sp|P08240|SRPRA_HUMAN Signal recognition particle receptor subunit alpha OS=Homo sapiens GN=SRPRA PE=1 SV=2	7	9	9	11	5	8	5	8	12	7	7	5	7	10	5	11	6	9	6	8	9	7	7	9	5	8	5	3	6	6	7	6	4	6	4	4	6	6	6	6	1	10	3	2	6	4
P08243	P08243	ASNS	>sp|P08243|ASNS_HUMAN Asparagine synthetase [glutamine-hydrolyzing] OS=Homo sapiens GN=ASNS PE=1 SV=4	4	3	5	5	5	4	4	5	6	5	5	3	6	6	8	6	7	7	6	5	4	7	5	6	6	5	6	5	4	5	5	5	1	6	2	2	5	3	7	6	3	5	5	4	6	5
P08397	P08397	HMBS	>sp|P08397|HEM3_HUMAN Porphobilinogen deaminase OS=Homo sapiens GN=HMBS PE=1 SV=2	0	0	0	0	0	1	1	1	0	0	0	0	0	0	1	0	0	0	0	2	1	1	0	0	1	0	0	0	2	2	1	2	0	0	0	1	1	0	0	1	1	0	0	0	0	0
P08559	P08559	PDHA1	>sp|P08559|ODPA_HUMAN Pyruvate dehydrogenase E1 component subunit alpha, somatic form, mitochondrial OS=Homo sapiens GN=PDHA1 PE=1 SV=3	5	6	9	6	7	6	7	7	8	6	7	8	8	8	5	8	7	8	8	7	8	8	11	9	11	9	9	6	10	7	11	12	5	8	6	5	8	8	9	8	8	8	6	8	6	5
P08572	P08572	COL4A2	>sp|P08572|CO4A2_HUMAN Collagen alpha-2(IV) chain OS=Homo sapiens GN=COL4A2 PE=1 SV=4	0	0	0	0	0	0	0	0	0	0	0	0	1	1	0	1	0	0	0	0	1	0	0	1	0	0	1	0	1	0	0	0	0	0	1	1	0	0	1	0	0	1	0	0	1	1
P08574	P08574	CYC1	>sp|P08574|CY1_HUMAN Cytochrome c1, heme protein, mitochondrial OS=Homo sapiens GN=CYC1 PE=1 SV=3	6	6	4	4	4	5	5	6	6	6	5	4	4	7	3	5	5	5	3	4	2	4	3	3	3	5	2	2	1	2	2	1	2	2	2	2	3	2	3	4	3	3	3	3	4	3
P08579	P08579	SNRPB2	>sp|P08579|RU2B_HUMAN U2 small nuclear ribonucleoprotein B OS=Homo sapiens GN=SNRPB2 PE=1 SV=1	4	4	4	4	2	4	2	3	3	2	3	0	5	2	5	3	3	6	4	4	4	4	3	4	3	3	2	3	5	3	2	4	1	2	0	1	2	2	3	2	1	3	1	1	3	1
P08581	P08581	MET	>sp|P08581|MET_HUMAN Hepatocyte growth factor receptor OS=Homo sapiens GN=MET PE=1 SV=4	1	0	1	1	0	0	0	0	0	1	1	1	0	1	1	1	0	0	0	0	0	0	0	1	1	0	0	0	0	1	1	0	0	0	0	0	1	0	0	0	0	1	0	1	0	0
P08621	P08621	SNRNP70	>sp|P08621|RU17_HUMAN U1 small nuclear ribonucleoprotein 70 kDa OS=Homo sapiens GN=SNRNP70 PE=1 SV=2	10	10	8	10	10	10	10	8	12	11	10	13	8	8	10	11	8	11	9	9	10	9	11	11	10	10	9	13	9	12	13	11	6	12	11	11	9	11	12	7	6	11	10	7	10	11
P08651	P08651	NFIC	>sp|P08651|NFIC_HUMAN Nuclear factor 1 C-type OS=Homo sapiens GN=NFIC PE=1 SV=2	0	0	0	0	0	0	1	1	0	0	0	1	1	1	2	1	2	1	2	1	1	1	1	2	2	2	1	0	1	2	3	2	0	0	1	1	2	0	0	1	0	0	2	0	0	0
P08670	P08670	VIM	>sp|P08670|VIME_HUMAN Vimentin OS=Homo sapiens GN=VIM PE=1 SV=4	44	40	46	44	46	43	42	43	42	44	43	48	43	47	46	46	46	44	47	46	44	43	42	42	40	44	47	46	45	41	41	41	33	40	41	39	43	43	40	40	37	38	37	42	39	40
P08708	P08708	RPS17	>sp|P08708|RS17_HUMAN 40S ribosomal protein S17 OS=Homo sapiens GN=RPS17 PE=1 SV=2	10	8	9	10	10	5	10	10	11	8	10	10	10	9	11	8	8	10	9	9	10	11	8	8	8	8	9	11	5	11	7	9	9	7	9	8	10	9	9	9	7	9	6	7	9	7
P08754	P08754	GNAI3	>sp|P08754|GNAI3_HUMAN Guanine nucleotide-binding protein G(k) subunit alpha OS=Homo sapiens GN=GNAI3 PE=1 SV=3	6	5	5	8	4	8	8	5	3	6	8	7	6	8	5	8	9	11	5	7	9	4	5	5	10	7	11	11	6	6	6	11	2	7	7	6	6	10	8	7	7	6	4	6	6	6
P08758	P08758	ANXA5	>sp|P08758|ANXA5_HUMAN Annexin A5 OS=Homo sapiens GN=ANXA5 PE=1 SV=2	14	15	15	11	14	13	13	18	16	15	16	16	14	13	16	15	14	13	17	15	14	16	14	13	17	16	15	18	18	16	16	17	18	15	16	13	10	15	17	13	16	14	13	15	14	15
P08865	P08865	RPSA	>sp|P08865|RSSA_HUMAN 40S ribosomal protein SA OS=Homo sapiens GN=RPSA PE=1 SV=4	11	10	12	9	11	9	12	10	12	11	9	9	12	11	11	11	11	11	11	13	11	12	11	12	12	10	12	11	12	12	11	14	12	8	12	11	12	10	11	11	14	11	11	12	10	12
P08962	P08962	CD63	>sp|P08962|CD63_HUMAN CD63 antigen OS=Homo sapiens GN=CD63 PE=1 SV=2	2	2	2	3	2	2	2	2	2	1	1	1	2	2	2	2	2	2	2	2	2	2	1	1	1	2	1	1	2	1	2	1	1	2	1	1	1	1	2	1	0	2	2	1	2	0
P09001	P09001	MRPL3	>sp|P09001|RM03_HUMAN 39S ribosomal protein L3, mitochondrial OS=Homo sapiens GN=MRPL3 PE=1 SV=1	1	2	3	2	3	2	1	2	2	5	5	2	2	3	4	2	3	2	3	4	5	2	3	3	3	3	4	2	3	3	3	4	0	2	2	0	1	1	2	1	0	1	2	2	2	1
P09012	P09012	SNRPA	>sp|P09012|SNRPA_HUMAN U1 small nuclear ribonucleoprotein A OS=Homo sapiens GN=SNRPA PE=1 SV=3	6	5	4	4	4	7	4	3	5	3	5	5	4	3	5	5	4	7	4	4	5	5	4	5	5	3	4	4	3	5	3	5	2	4	3	3	4	5	5	6	2	6	5	3	6	2
P09110	P09110	ACAA1	>sp|P09110|THIK_HUMAN 3-ketoacyl-CoA thiolase, peroxisomal OS=Homo sapiens GN=ACAA1 PE=1 SV=2	0	1	0	0	0	0	0	0	0	0	0	0	0	1	0	0	0	0	0	1	0	0	0	0	0	0	0	0	0	0	0	0	0	0	1	1	1	0	1	0	0	1	0	0	0	0
P09132	P09132	SRP19	>sp|P09132|SRP19_HUMAN Signal recognition particle 19 kDa protein OS=Homo sapiens GN=SRP19 PE=1 SV=3	1	1	1	1	0	0	1	1	1	1	2	1	1	0	1	1	1	0	1	1	0	0	0	1	1	1	0	0	1	0	2	1	0	1	1	1	0	0	1	1	0	2	1	0	1	1
P09234	P09234	SNRPC	>sp|P09234|RU1C_HUMAN U1 small nuclear ribonucleoprotein C OS=Homo sapiens GN=SNRPC PE=1 SV=1	1	1	1	0	2	1	1	1	1	1	1	0	1	1	2	1	1	1	1	1	1	2	2	2	2	1	1	1	1	1	1	1	2	1	2	1	1	1	1	1	2	1	1	1	1	2
P09382	P09382	LGALS1	>sp|P09382|LEG1_HUMAN Galectin-1 OS=Homo sapiens GN=LGALS1 PE=1 SV=2	5	5	4	4	5	5	4	6	6	5	3	5	4	5	5	6	7	6	6	5	5	6	6	8	6	6	5	4	7	5	8	5	3	7	5	5	5	3	8	7	4	7	4	3	3	4
P09417	P09417	QDPR	>sp|P09417|DHPR_HUMAN Dihydropteridine reductase OS=Homo sapiens GN=QDPR PE=1 SV=2	0	0	0	0	0	0	0	0	0	0	0	0	1	0	0	0	0	0	1	1	1	0	0	1	1	2	0	0	0	1	1	0	0	0	0	0	0	0	0	0	0	0	0	0	0	0
P09429	P09429;B2RPK0	HMGB1;HMGB1P1	>sp|P09429|HMGB1_HUMAN High mobility group protein B1 OS=Homo sapiens GN=HMGB1 PE=1 SV=3;>sp|B2RPK0|HGB1A_HUMAN Putative high mobility group protein B1-like 1 OS=Homo sapiens GN=HMGB1P1 PE=5 SV=1	11	10	11	12	11	9	11	14	12	13	11	14	11	14	13	14	13	14	12	14	12	14	10	12	12	12	13	13	9	11	13	13	5	12	12	15	16	13	11	12	6	13	11	11	13	13
P09525	P09525	ANXA4	>sp|P09525|ANXA4_HUMAN Annexin A4 OS=Homo sapiens GN=ANXA4 PE=1 SV=4	4	4	4	5	3	4	3	4	4	6	3	4	6	4	4	5	3	6	3	5	6	8	5	2	4	7	5	7	5	3	5	4	0	4	4	4	6	6	4	4	1	6	6	2	3	5
P09543	P09543	CNP	>sp|P09543|CN37_HUMAN 2,3-cyclic-nucleotide 3-phosphodiesterase OS=Homo sapiens GN=CNP PE=1 SV=2	1	1	2	3	2	3	0	4	1	1	2	1	1	2	3	1	1	0	2	2	1	3	3	3	3	6	2	2	2	3	3	3	1	2	3	2	3	2	1	1	1	3	3	0	0	2
P09601	P09601	HMOX1	>sp|P09601|HMOX1_HUMAN Heme oxygenase 1 OS=Homo sapiens GN=HMOX1 PE=1 SV=1	0	1	2	1	1	1	0	1	1	1	1	0	1	0	1	1	0	1	0	0	0	0	1	1	0	1	1	1	2	1	1	1	0	1	0	0	0	0	1	1	0	0	0	0	0	0
P09622	P09622	DLD	>sp|P09622|DLDH_HUMAN Dihydrolipoyl dehydrogenase, mitochondrial OS=Homo sapiens GN=DLD PE=1 SV=2	7	10	8	13	6	8	5	12	10	10	6	8	9	11	12	9	10	8	11	8	11	12	7	9	8	11	9	10	7	8	10	7	3	8	6	6	11	9	9	6	4	11	9	4	8	8
P09651	P09651	HNRNPA1	>sp|P09651|ROA1_HUMAN Heterogeneous nuclear ribonucleoprotein A1 OS=Homo sapiens GN=HNRNPA1 PE=1 SV=5	24	20	22	23	20	23	23	23	23	20	25	23	21	24	24	24	23	22	21	25	25	20	24	21	23	23	24	26	24	26	21	21	14	22	19	20	20	20	21	21	16	21	18	14	25	19
P09661	P09661	SNRPA1	>sp|P09661|RU2A_HUMAN U2 small nuclear ribonucleoprotein A OS=Homo sapiens GN=SNRPA1 PE=1 SV=2	5	5	4	6	4	4	6	5	6	5	4	4	4	7	4	6	7	4	5	6	6	5	7	6	7	7	8	8	5	7	5	7	3	6	6	4	8	6	4	6	3	5	4	4	3	5
P09669	P09669	COX6C	>sp|P09669|COX6C_HUMAN Cytochrome c oxidase subunit 6C OS=Homo sapiens GN=COX6C PE=1 SV=2	3	2	4	4	2	3	2	2	3	2	4	3	2	2	2	2	4	2	2	3	3	3	3	2	2	3	2	2	3	3	3	3	1	2	2	2	1	2	2	2	2	1	2	2	2	1
P09874	P09874	PARP1	>sp|P09874|PARP1_HUMAN Poly [ADP-ribose] polymerase 1 OS=Homo sapiens GN=PARP1 PE=1 SV=4	25	31	35	27	29	23	30	33	32	29	28	32	36	31	34	35	29	32	34	33	34	33	28	32	34	37	34	31	30	31	27	35	16	24	27	29	28	25	22	25	22	23	24	21	26	29
P09884	P09884	POLA1	>sp|P09884|DPOLA_HUMAN DNA polymerase alpha catalytic subunit OS=Homo sapiens GN=POLA1 PE=1 SV=2	4	3	4	4	3	2	2	3	2	2	3	4	4	5	1	2	4	4	2	3	2	3	1	1	2	4	2	3	4	2	1	1	0	4	3	2	3	1	2	0	0	3	2	1	1	0
P09960	P09960	LTA4H	>sp|P09960|LKHA4_HUMAN Leukotriene A-4 hydrolase OS=Homo sapiens GN=LTA4H PE=1 SV=2	12	13	13	13	11	12	13	14	13	15	14	10	13	15	14	16	15	14	14	12	16	15	8	12	11	8	10	9	15	13	13	11	5	9	14	10	13	10	14	9	7	12	9	11	7	10
P09972	P09972	ALDOC	>sp|P09972|ALDOC_HUMAN Fructose-bisphosphate aldolase C OS=Homo sapiens GN=ALDOC PE=1 SV=2	9	8	10	7	9	8	7	8	8	8	8	9	8	12	9	8	9	10	10	11	7	9	7	8	7	9	8	8	7	5	8	5	4	8	7	7	9	8	10	6	7	9	7	6	8	8
Q71UI9	Q71UI9;P0C0S5	H2AFV;H2AFZ	>sp|Q71UI9|H2AV_HUMAN Histone H2A.V OS=Homo sapiens GN=H2AFV PE=1 SV=3;>sp|P0C0S5|H2AZ_HUMAN Histone H2A.Z OS=Homo sapiens GN=H2AFZ PE=1 SV=2	4	3	4	4	4	4	4	4	4	4	4	4	4	4	4	4	4	4	4	4	4	4	4	4	4	4	4	4	4	4	4	4	4	4	5	5	4	5	5	5	3	3	5	4	4	4
Q99878	Q99878;Q96KK5;P0C0S8;Q9BTM1	HIST1H2AJ;HIST1H2AH;HIST1H2AG;H2AFJ	>sp|Q99878|H2A1J_HUMAN Histone H2A type 1-J OS=Homo sapiens GN=HIST1H2AJ PE=1 SV=3;>sp|Q96KK5|H2A1H_HUMAN Histone H2A type 1-H OS=Homo sapiens GN=HIST1H2AH PE=1 SV=3;>sp|P0C0S8|H2A1_HUMAN Histone H2A type 1 OS=Homo sapiens GN=HIST1H2AG PE=1 SV=2;>sp|Q9BTM1	5	5	6	8	6	4	5	6	6	5	7	8	7	7	7	7	7	6	6	7	6	6	6	5	7	7	7	8	6	6	5	6	5	6	5	5	7	5	5	3	6	6	6	5	6	5
P0CG30	P0CG30;P0CG29	GSTT2B;GSTT2	>sp|P0CG30|GSTT2_HUMAN Glutathione S-transferase theta-2B OS=Homo sapiens GN=GSTT2B PE=1 SV=1;>sp|P0CG29|GST2_HUMAN Glutathione S-transferase theta-2 OS=Homo sapiens GN=GSTT2 PE=1 SV=1	0	0	0	0	0	0	0	0	1	0	0	0	0	0	1	0	0	0	0	0	0	0	0	0	0	0	0	0	0	0	0	0	0	0	0	0	0	0	0	0	0	0	0	0	0	0
P0CG39	P0CG39	POTEJ	>sp|P0CG39|POTEJ_HUMAN POTE ankyrin domain family member J OS=Homo sapiens GN=POTEJ PE=3 SV=1	5	5	5	4	5	5	5	5	5	5	5	4	6	5	5	5	5	6	5	5	5	5	5	5	5	5	5	5	5	5	5	5	5	5	5	5	5	5	5	5	5	5	5	5	5	5
P0CW18	P0CW18	PRSS56	>sp|P0CW18|PRS56_HUMAN Serine protease 56 OS=Homo sapiens GN=PRSS56 PE=1 SV=1	7	7	9	11	8	6	10	8	7	8	8	8	8	6	8	9	6	10	9	10	6	7	10	9	8	10	7	9	9	7	9	6	4	7	4	7	7	5	10	8	2	6	7	3	6	5
P0DMN0	P0DMN0;P0DMM9		>sp|P0DMN0|ST1A4_HUMAN Sulfotransferase 1A4 OS=Homo sapiens GN=SULT1A4 PE=1 SV=1;>sp|P0DMM9|ST1A3_HUMAN Sulfotransferase 1A3 OS=Homo sapiens GN=SULT1A3 PE=1 SV=1	1	2	0	4	1	2	1	2	0	2	2	2	2	2	1	2	1	0	1	1	2	1	3	3	2	0	2	0	1	1	3	1	0	1	3	1	2	0	3	1	0	0	1	0	4	3
P0DMV9	P0DMV9;P0DMV8		>sp|P0DMV9|HS71B_HUMAN Heat shock 70 kDa protein 1B OS=Homo sapiens GN=HSPA1B PE=1 SV=1;>sp|P0DMV8|HS71A_HUMAN Heat shock 70 kDa protein 1A OS=Homo sapiens GN=HSPA1A PE=1 SV=1	33	35	29	33	33	28	34	36	33	32	30	39	34	33	33	34	36	33	32	38	36	34	37	35	34	34	34	37	36	36	34	34	30	28	29	32	33	29	34	34	30	31	33	29	31	31
Q01081	Q01081;P0DN76	U2AF1	>sp|Q01081|U2AF1_HUMAN Splicing factor U2AF 35 kDa subunit OS=Homo sapiens GN=U2AF1 PE=1 SV=3;>sp|P0DN76|U2AF5_HUMAN Splicing factor U2AF 35 kDa subunit-like protein OS=Homo sapiens GN=U2AF1L5 PE=1 SV=1	4	5	4	5	6	4	4	5	5	4	3	5	7	7	6	8	5	6	6	7	6	6	5	5	6	5	6	7	5	5	5	6	2	5	6	5	6	5	5	6	4	6	5	4	7	5
P35520	P35520;P0DN79	CBS	>sp|P35520|CBS_HUMAN Cystathionine beta-synthase OS=Homo sapiens GN=CBS PE=1 SV=2;>sp|P0DN79|CBSL_HUMAN Cystathionine beta-synthase-like protein OS=Homo sapiens GN=CBSL PE=1 SV=1	9	9	8	9	8	8	7	10	6	8	7	6	7	11	7	12	11	12	15	13	8	13	12	11	15	13	12	14	13	12	15	13	4	11	10	8	8	8	12	12	7	8	9	8	9	8
P0DP25	P0DP25;P0DP24;P0DP23		>sp|P0DP25|CALM3_HUMAN Calmodulin-3 OS=Homo sapiens GN=CALM3 PE=1 SV=1;>sp|P0DP24|CALM2_HUMAN Calmodulin-2 OS=Homo sapiens GN=CALM2 PE=1 SV=1;>sp|P0DP23|CALM1_HUMAN Calmodulin-1 OS=Homo sapiens GN=CALM1 PE=1 SV=1	0	0	0	0	0	1	0	1	0	0	0	0	0	0	0	2	1	0	0	0	0	0	0	0	0	0	0	1	1	0	1	1	0	0	0	0	0	0	0	1	0	0	1	0	0	0
P10155	P10155	TROVE2	>sp|P10155|RO60_HUMAN 60 kDa SS-A/Ro ribonucleoprotein OS=Homo sapiens GN=TROVE2 PE=1 SV=2	6	6	4	1	3	4	5	5	7	6	4	5	6	5	6	6	8	5	6	5	5	5	5	7	6	7	9	8	5	6	6	6	2	4	4	3	6	4	6	4	0	5	3	1	5	3
P10316	P10316;P01892	HLA-A	>sp|P10316|1A69_HUMAN HLA class I histocompatibility antigen, A-69 alpha chain OS=Homo sapiens GN=HLA-A PE=1 SV=2;>sp|P01892|1A02_HUMAN HLA class I histocompatibility antigen, A-2 alpha chain OS=Homo sapiens GN=HLA-A PE=1 SV=1	6	7	6	6	5	5	6	7	6	8	3	3	4	6	7	4	3	4	2	6	5	7	6	6	7	8	7	5	7	8	7	8	3	4	7	6	5	5	2	4	2	6	5	0	2	6
P10412	P10412	HIST1H1E	>sp|P10412|H14_HUMAN Histone H1.4 OS=Homo sapiens GN=HIST1H1E PE=1 SV=2	7	7	4	10	8	7	7	10	8	8	6	10	7	8	10	8	9	7	6	8	9	7	6	7	7	8	10	11	6	7	7	6	5	8	8	7	8	7	9	7	5	9	9	6	11	7
P10515	P10515	DLAT	>sp|P10515|ODP2_HUMAN Dihydrolipoyllysine-residue acetyltransferase component of pyruvate dehydrogenase complex, mitochondrial OS=Homo sapiens GN=DLAT PE=1 SV=3	3	2	4	4	2	3	1	2	2	4	2	3	3	3	1	3	5	3	0	3	2	3	5	2	3	4	4	5	3	4	4	7	3	3	5	5	4	1	2	0	2	2	3	1	4	6
P10586	P10586	PTPRF	>sp|P10586|PTPRF_HUMAN Receptor-type tyrosine-protein phosphatase F OS=Homo sapiens GN=PTPRF PE=1 SV=2	1	1	0	1	1	0	1	1	0	0	2	2	0	0	0	0	0	0	1	0	1	0	1	0	1	1	0	0	1	1	0	0	0	1	1	1	1	1	2	1	0	1	0	0	1	1
P10599	P10599	TXN	>sp|P10599|THIO_HUMAN Thioredoxin OS=Homo sapiens GN=TXN PE=1 SV=3	4	5	3	5	3	5	4	3	4	5	5	6	4	3	4	3	4	4	4	3	4	3	3	5	4	4	4	5	5	5	4	4	3	3	4	4	3	4	3	3	2	4	3	3	4	3
P10606	P10606	COX5B	>sp|P10606|COX5B_HUMAN Cytochrome c oxidase subunit 5B, mitochondrial OS=Homo sapiens GN=COX5B PE=1 SV=2	0	0	1	1	1	0	0	1	0	0	0	0	0	1	0	0	0	2	1	0	1	0	0	1	0	0	0	0	0	1	1	0	0	0	0	0	0	0	0	0	0	0	0	0	0	0
P10619	P10619	CTSA	>sp|P10619|PPGB_HUMAN Lysosomal protective protein OS=Homo sapiens GN=CTSA PE=1 SV=2	2	0	3	2	3	2	1	2	2	2	1	2	2	1	1	2	1	2	2	2	3	1	1	1	1	2	3	1	1	1	2	1	1	2	0	1	2	1	2	1	1	1	1	1	2	1
P10620	P10620	MGST1	>sp|P10620|MGST1_HUMAN Microsomal glutathione S-transferase 1 OS=Homo sapiens GN=MGST1 PE=1 SV=1	4	3	4	4	3	4	3	4	3	3	2	4	3	3	4	2	4	2	3	3	3	3	2	3	4	3	4	2	3	2	4	4	1	2	2	2	3	1	2	2	1	3	2	2	2	2
P10644	P10644	PRKAR1A	>sp|P10644|KAP0_HUMAN cAMP-dependent protein kinase type I-alpha regulatory subunit OS=Homo sapiens GN=PRKAR1A PE=1 SV=1	3	6	5	5	3	4	3	6	3	5	3	5	5	4	2	7	4	3	6	4	4	4	3	4	5	6	4	4	4	3	4	4	2	2	4	2	2	6	2	3	1	4	2	1	4	2
P10768	P10768	ESD	>sp|P10768|ESTD_HUMAN S-formylglutathione hydrolase OS=Homo sapiens GN=ESD PE=1 SV=2	6	4	2	4	5	3	5	5	3	2	3	2	4	5	4	5	4	5	6	3	4	3	5	3	2	4	5	6	4	5	6	4	2	3	4	6	7	3	5	3	1	2	4	3	3	3
P10809	P10809	HSPD1	>sp|P10809|CH60_HUMAN 60 kDa heat shock protein, mitochondrial OS=Homo sapiens GN=HSPD1 PE=1 SV=2	44	39	45	44	39	38	44	46	45	41	43	46	47	44	44	47	45	41	45	45	47	44	46	44	40	46	45	47	43	41	42	44	33	42	44	41	38	43	44	45	39	46	43	37	42	44
P10909	P10909	CLU	>sp|P10909|CLUS_HUMAN Clusterin OS=Homo sapiens GN=CLU PE=1 SV=1	2	0	1	1	0	1	2	1	1	0	1	1	0	1	1	1	2	1	2	1	1	1	0	1	0	0	0	0	0	0	0	0	0	1	1	1	2	1	1	0	0	1	1	0	1	1
P11021	P11021	HSPA5	>sp|P11021|GRP78_HUMAN 78 kDa glucose-regulated protein OS=Homo sapiens GN=HSPA5 PE=1 SV=2	34	33	33	35	37	34	35	38	35	35	33	36	28	31	31	33	32	27	29	30	33	33	30	37	30	34	37	39	35	27	31	31	25	34	32	36	36	35	32	33	26	36	36	29	34	33
P11047	P11047	LAMC1	>sp|P11047|LAMC1_HUMAN Laminin subunit gamma-1 OS=Homo sapiens GN=LAMC1 PE=1 SV=3	1	1	1	1	0	0	1	0	0	1	0	1	1	0	0	0	1	0	0	1	0	1	1	0	2	0	0	0	0	1	1	0	0	0	1	1	1	0	0	0	0	0	1	0	1	0
P11117	P11117	ACP2	>sp|P11117|PPAL_HUMAN Lysosomal acid phosphatase OS=Homo sapiens GN=ACP2 PE=1 SV=3	0	1	0	0	0	0	1	0	1	0	1	0	0	0	0	0	0	0	0	0	0	0	0	0	0	0	1	1	0	0	2	0	0	0	0	0	0	1	0	0	0	0	0	0	0	0
P11142	P11142	HSPA8	>sp|P11142|HSP7C_HUMAN Heat shock cognate 71 kDa protein OS=Homo sapiens GN=HSPA8 PE=1 SV=1	38	37	36	39	36	36	38	43	36	37	42	40	40	36	34	36	37	35	39	39	38	42	37	42	35	38	41	39	36	35	41	34	28	34	37	37	35	35	35	37	30	36	36	31	36	35
P11166	P11166	SLC2A1	>sp|P11166|GTR1_HUMAN Solute carrier family 2, facilitated glucose transporter member 1 OS=Homo sapiens GN=SLC2A1 PE=1 SV=2	5	6	5	5	3	5	4	6	3	7	3	5	3	4	4	4	5	5	5	4	3	4	5	5	3	4	5	6	5	6	4	7	3	5	4	4	5	4	5	3	4	4	4	4	5	6
P11169	P11169;Q8TDB8	SLC2A3;SLC2A14	>sp|P11169|GTR3_HUMAN Solute carrier family 2, facilitated glucose transporter member 3 OS=Homo sapiens GN=SLC2A3 PE=1 SV=1;>sp|Q8TDB8|GTR14_HUMAN Solute carrier family 2, facilitated glucose transporter member 14 OS=Homo sapiens GN=SLC2A14 PE=2 SV=1	3	2	2	0	0	0	0	1	1	2	3	2	1	1	0	2	0	0	0	0	2	2	2	1	2	2	1	1	2	2	1	1	2	1	1	1	2	0	1	0	1	1	0	1	0	1
P11171	P11171	EPB41	>sp|P11171|41_HUMAN Protein 4.1 OS=Homo sapiens GN=EPB41 PE=1 SV=4	0	0	1	1	0	0	0	1	0	0	0	1	0	0	0	0	1	0	0	0	0	1	1	1	1	1	0	1	1	1	0	0	0	0	0	1	0	1	0	0	0	1	0	0	0	0
P11172	P11172	UMPS	>sp|P11172|UMPS_HUMAN Uridine 5-monophosphate synthase OS=Homo sapiens GN=UMPS PE=1 SV=1	6	3	6	4	2	1	6	7	4	7	5	5	2	2	3	3	7	2	3	3	2	6	6	4	4	4	4	4	5	1	4	6	4	2	5	4	5	2	4	3	2	5	7	2	3	2
P11177	P11177	PDHB	>sp|P11177|ODPB_HUMAN Pyruvate dehydrogenase E1 component subunit beta, mitochondrial OS=Homo sapiens GN=PDHB PE=1 SV=3	6	4	4	6	4	6	4	4	3	5	4	4	6	4	4	6	6	4	5	4	3	5	5	4	6	3	5	6	5	5	2	5	5	4	6	3	3	5	4	4	5	3	4	5	3	5
P11182	P11182	DBT	>sp|P11182|ODB2_HUMAN Lipoamide acyltransferase component of branched-chain alpha-keto acid dehydrogenase complex, mitochondrial OS=Homo sapiens GN=DBT PE=1 SV=3	0	1	0	1	1	2	1	1	2	2	1	0	1	2	0	1	1	1	0	0	0	0	0	0	2	0	1	0	0	1	0	0	0	1	0	0	0	1	0	0	0	0	0	0	0	2
P11216	P11216	PYGB	>sp|P11216|PYGB_HUMAN Glycogen phosphorylase, brain form OS=Homo sapiens GN=PYGB PE=1 SV=5	1	0	1	0	0	1	0	0	0	0	0	0	0	0	0	0	0	0	0	0	0	0	0	1	2	0	0	0	0	2	0	0	0	0	0	1	1	0	0	0	0	0	0	0	1	0
P11233	P11233	RALA	>sp|P11233|RALA_HUMAN Ras-related protein Ral-A OS=Homo sapiens GN=RALA PE=1 SV=1	4	3	4	5	4	3	5	3	3	2	3	5	3	3	3	3	5	2	2	3	3	2	2	3	5	3	2	3	5	4	3	4	1	4	1	3	6	2	3	3	1	5	4	0	3	2
P11279	P11279	LAMP1	>sp|P11279|LAMP1_HUMAN Lysosome-associated membrane glycoprotein 1 OS=Homo sapiens GN=LAMP1 PE=1 SV=3	2	4	3	5	4	4	1	4	3	5	2	3	3	3	2	6	4	3	4	3	3	2	4	5	3	4	2	5	4	5	4	2	3	4	3	4	6	3	3	2	4	3	4	3	3	4
P11310	P11310	ACADM	>sp|P11310|ACADM_HUMAN Medium-chain specific acyl-CoA dehydrogenase, mitochondrial OS=Homo sapiens GN=ACADM PE=1 SV=1	9	7	7	6	7	8	7	8	5	6	6	5	6	7	9	10	9	11	8	9	8	10	6	8	11	7	9	9	8	8	8	8	4	9	7	7	6	7	7	7	6	6	7	7	8	8
P11387	P11387	TOP1	>sp|P11387|TOP1_HUMAN DNA topoisomerase 1 OS=Homo sapiens GN=TOP1 PE=1 SV=2	15	14	13	17	16	7	12	14	11	16	13	12	9	10	15	15	17	11	14	12	13	14	12	13	12	16	14	15	14	14	15	15	2	14	8	6	12	9	11	9	7	12	11	8	11	8
P11388	P11388	TOP2A	>sp|P11388|TOP2A_HUMAN DNA topoisomerase 2-alpha OS=Homo sapiens GN=TOP2A PE=1 SV=3	27	23	27	26	23	23	24	30	26	25	23	20	28	31	28	26	25	29	29	32	29	28	19	15	24	23	16	24	21	28	19	25	5	23	21	24	20	21	23	22	11	24	22	13	22	22
P11413	P11413	G6PD	>sp|P11413|G6PD_HUMAN Glucose-6-phosphate 1-dehydrogenase OS=Homo sapiens GN=G6PD PE=1 SV=4	15	14	16	14	18	15	15	18	22	19	19	18	24	20	19	18	20	23	19	20	22	24	17	18	19	17	16	18	15	20	19	17	16	15	19	18	17	20	15	16	18	16	16	17	19	15
P11441	P11441	UBL4A	>sp|P11441|UBL4A_HUMAN Ubiquitin-like protein 4A OS=Homo sapiens GN=UBL4A PE=1 SV=1	1	0	0	0	0	1	0	0	0	0	0	0	1	0	0	0	0	0	0	0	0	0	0	0	0	0	0	0	0	0	0	0	0	0	0	0	1	0	0	0	0	0	0	0	1	0
P11498	P11498	PC	>sp|P11498|PYC_HUMAN Pyruvate carboxylase, mitochondrial OS=Homo sapiens GN=PC PE=1 SV=2	19	13	16	17	14	14	19	21	15	13	16	13	17	12	16	17	15	14	15	16	12	15	9	14	14	17	12	14	13	14	17	15	5	15	13	11	14	15	14	17	11	13	11	8	13	14
P11532	P11532	DMD	>sp|P11532|DMD_HUMAN Dystrophin OS=Homo sapiens GN=DMD PE=1 SV=3	1	1	2	0	1	0	1	1	1	2	1	1	1	2	2	1	1	3	1	2	2	3	2	1	2	2	1	2	3	3	3	4	0	3	1	1	2	1	2	1	0	3	1	0	0	1
P11586	P11586	MTHFD1	>sp|P11586|C1TC_HUMAN C-1-tetrahydrofolate synthase, cytoplasmic OS=Homo sapiens GN=MTHFD1 PE=1 SV=3	21	16	21	20	18	14	16	18	22	18	20	18	21	22	21	25	22	19	21	25	21	23	16	21	14	19	18	21	22	20	21	16	14	19	20	15	21	19	24	20	13	18	18	17	24	19
P11717	P11717	IGF2R	>sp|P11717|MPRI_HUMAN Cation-independent mannose-6-phosphate receptor OS=Homo sapiens GN=IGF2R PE=1 SV=3	7	10	8	7	6	6	7	8	6	5	5	5	6	8	7	7	7	9	13	6	2	12	10	5	7	8	4	9	9	12	7	9	3	7	6	5	9	10	9	7	1	6	5	1	6	4
P11766	P11766	ADH5	>sp|P11766|ADHX_HUMAN Alcohol dehydrogenase class-3 OS=Homo sapiens GN=ADH5 PE=1 SV=4	7	7	8	9	8	6	8	8	6	8	7	10	8	8	7	8	9	9	10	9	9	11	8	10	9	9	8	6	11	8	8	9	4	8	7	8	9	9	9	8	6	6	7	6	9	9
P11802	P11802	CDK4	>sp|P11802|CDK4_HUMAN Cyclin-dependent kinase 4 OS=Homo sapiens GN=CDK4 PE=1 SV=2	3	3	2	4	0	2	4	5	3	3	2	2	3	4	2	5	3	3	6	4	3	2	3	2	2	3	4	1	3	5	3	4	1	4	3	4	3	1	4	3	2	3	2	3	4	3
P11908	P11908	PRPS2	>sp|P11908|PRPS2_HUMAN Ribose-phosphate pyrophosphokinase 2 OS=Homo sapiens GN=PRPS2 PE=1 SV=2	9	7	8	9	10	7	9	10	8	8	9	8	7	8	9	9	7	10	5	6	9	7	7	7	9	9	6	9	8	11	10	9	3	5	4	4	5	6	6	7	3	5	4	3	4	8
P11940	P11940	PABPC1	>sp|P11940|PABP1_HUMAN Polyadenylate-binding protein 1 OS=Homo sapiens GN=PABPC1 PE=1 SV=2	20	22	19	24	25	24	18	23	19	19	20	21	26	27	26	23	26	21	24	25	24	25	27	22	24	22	21	25	24	25	28	23	17	24	27	25	24	22	23	25	15	25	24	20	22	26
P12004	P12004	PCNA	>sp|P12004|PCNA_HUMAN Proliferating cell nuclear antigen OS=Homo sapiens GN=PCNA PE=1 SV=1	6	7	5	5	7	6	5	5	7	8	8	6	7	5	8	7	9	6	6	4	7	6	7	7	9	4	4	6	6	6	4	7	4	6	6	5	8	6	7	6	4	5	7	5	6	5
P12081	P12081	HARS	>sp|P12081|SYHC_HUMAN Histidine--tRNA ligase, cytoplasmic OS=Homo sapiens GN=HARS PE=1 SV=2	6	9	6	10	6	7	7	3	10	9	7	8	10	6	7	8	8	7	8	10	8	9	6	5	7	7	8	8	7	6	9	7	4	6	8	7	9	7	5	7	5	7	5	4	6	6
P12235	P12235	SLC25A4	>sp|P12235|ADT1_HUMAN ADP/ATP translocase 1 OS=Homo sapiens GN=SLC25A4 PE=1 SV=4	10	10	9	8	9	7	11	8	12	10	12	9	11	10	12	10	12	12	13	9	13	9	11	11	11	9	7	11	10	12	10	11	8	8	10	12	8	9	9	8	8	8	9	13	10	9
P12236	P12236	SLC25A6	>sp|P12236|ADT3_HUMAN ADP/ATP translocase 3 OS=Homo sapiens GN=SLC25A6 PE=1 SV=4	13	15	15	15	13	11	16	15	17	15	17	15	17	14	17	17	17	17	19	15	19	17	17	17	15	14	14	16	17	18	15	17	13	14	18	15	14	13	15	15	13	13	15	16	16	17
P12268	P12268	IMPDH2	>sp|P12268|IMDH2_HUMAN Inosine-5-monophosphate dehydrogenase 2 OS=Homo sapiens GN=IMPDH2 PE=1 SV=2	14	16	20	18	21	18	16	21	17	16	16	19	17	17	19	19	17	21	19	19	21	18	18	18	17	20	19	19	19	18	17	20	11	17	16	16	16	15	16	15	8	19	14	13	15	15
P12270	P12270	TPR	>sp|P12270|TPR_HUMAN Nucleoprotein TPR OS=Homo sapiens GN=TPR PE=1 SV=3	23	23	25	23	24	14	18	26	24	22	20	21	18	18	25	18	22	26	22	23	22	23	21	21	19	20	22	25	23	16	24	17	10	13	20	17	26	16	13	14	8	13	20	7	18	19
P12277	P12277	CKB	>sp|P12277|KCRB_HUMAN Creatine kinase B-type OS=Homo sapiens GN=CKB PE=1 SV=1	16	16	16	15	14	13	16	20	13	13	18	16	16	17	17	15	16	16	14	16	17	16	14	14	17	17	17	16	15	12	15	16	12	14	13	11	19	14	18	14	13	14	14	12	15	14
P12429	P12429	ANXA3	>sp|P12429|ANXA3_HUMAN Annexin A3 OS=Homo sapiens GN=ANXA3 PE=1 SV=3	0	5	4	6	2	3	4	3	1	3	6	4	3	0	3	3	4	2	2	2	3	1	2	2	3	4	4	6	1	2	3	3	0	1	1	3	5	1	2	1	2	5	1	0	2	2
P12532	P12532	CKMT1A	>sp|P12532|KCRU_HUMAN Creatine kinase U-type, mitochondrial OS=Homo sapiens GN=CKMT1A PE=1 SV=1	4	2	1	3	3	2	2	3	3	2	2	2	3	4	2	2	3	3	4	4	1	2	5	4	4	4	3	4	4	1	3	4	1	3	4	2	3	1	1	2	3	2	3	3	3	3
P12694	P12694	BCKDHA	>sp|P12694|ODBA_HUMAN 2-oxoisovalerate dehydrogenase subunit alpha, mitochondrial OS=Homo sapiens GN=BCKDHA PE=1 SV=2	0	0	0	0	0	1	0	1	1	0	1	1	1	1	1	1	0	0	2	1	1	1	0	0	0	0	2	1	2	0	1	0	0	0	0	0	0	0	1	0	0	0	0	0	0	0
P12814	P12814	ACTN1	>sp|P12814|ACTN1_HUMAN Alpha-actinin-1 OS=Homo sapiens GN=ACTN1 PE=1 SV=2	28	31	33	35	29	27	30	35	32	33	33	33	34	35	39	34	35	33	33	33	32	34	30	31	34	31	28	31	27	30	33	32	14	26	28	27	31	23	31	30	21	30	26	21	30	29
P12882	P12882;Q9UKX3;P11055;Q9UKX2	MYH1;MYH13;MYH3;MYH2	>sp|P12882|MYH1_HUMAN Myosin-1 OS=Homo sapiens GN=MYH1 PE=1 SV=3;>sp|Q9UKX3|MYH13_HUMAN Myosin-13 OS=Homo sapiens GN=MYH13 PE=2 SV=2;>sp|P11055|MYH3_HUMAN Myosin-3 OS=Homo sapiens GN=MYH3 PE=1 SV=3;>sp|Q9UKX2|MYH2_HUMAN Myosin-2 OS=Homo sapiens GN=MYH2 PE=	0	1	1	0	1	0	0	2	0	1	1	1	1	1	2	1	1	1	1	0	1	1	0	1	1	0	2	1	0	0	0	0	1	0	1	1	0	0	0	2	0	1	1	2	1	2
P12955	P12955	PEPD	>sp|P12955|PEPD_HUMAN Xaa-Pro dipeptidase OS=Homo sapiens GN=PEPD PE=1 SV=3	6	6	5	8	4	6	8	4	3	6	4	4	2	2	4	3	4	3	2	4	5	3	6	5	6	4	5	4	6	5	8	5	2	4	5	4	5	4	3	3	2	5	3	2	3	3
P12956	P12956	XRCC6	>sp|P12956|XRCC6_HUMAN X-ray repair cross-complementing protein 6 OS=Homo sapiens GN=XRCC6 PE=1 SV=2	21	17	19	20	22	15	21	22	22	18	20	22	18	24	20	20	20	21	22	24	18	20	17	18	17	25	23	22	21	17	22	20	12	19	19	20	20	18	24	19	18	19	19	16	16	18
P13010	P13010	XRCC5	>sp|P13010|XRCC5_HUMAN X-ray repair cross-complementing protein 5 OS=Homo sapiens GN=XRCC5 PE=1 SV=3	23	21	24	24	22	17	27	28	23	25	18	20	32	28	30	31	28	27	34	21	30	27	23	26	25	29	30	24	29	25	25	27	15	14	23	19	20	18	24	19	17	21	16	16	19	21
P13073	P13073	COX4I1	>sp|P13073|COX41_HUMAN Cytochrome c oxidase subunit 4 isoform 1, mitochondrial OS=Homo sapiens GN=COX4I1 PE=1 SV=1	8	6	5	7	6	4	7	7	6	6	8	7	7	7	5	5	7	7	5	5	6	5	5	6	6	6	5	8	4	4	6	6	2	5	3	3	6	4	6	5	3	7	5	2	6	1
P13164	P13164;Q01629;Q01628	IFITM1;IFITM2;IFITM3	>sp|P13164|IFM1_HUMAN Interferon-induced transmembrane protein 1 OS=Homo sapiens GN=IFITM1 PE=1 SV=3;>sp|Q01629|IFM2_HUMAN Interferon-induced transmembrane protein 2 OS=Homo sapiens GN=IFITM2 PE=1 SV=2;>sp|Q01628|IFM3_HUMAN Interferon-induced transmembrane	0	0	0	0	0	0	0	1	1	0	1	1	1	0	1	0	0	1	0	0	0	0	0	0	0	0	1	0	1	1	1	0	0	0	0	0	0	0	0	1	0	1	1	0	0	1
P13284	P13284	IFI30	>sp|P13284|GILT_HUMAN Gamma-interferon-inducible lysosomal thiol reductase OS=Homo sapiens GN=IFI30 PE=1 SV=3	1	0	1	0	0	0	1	0	0	0	0	0	1	1	1	0	1	1	1	1	0	0	0	1	0	1	0	0	0	0	0	0	0	0	0	0	0	0	1	0	0	1	1	0	1	0
P13473	P13473	LAMP2	>sp|P13473|LAMP2_HUMAN Lysosome-associated membrane glycoprotein 2 OS=Homo sapiens GN=LAMP2 PE=1 SV=2	0	1	0	1	1	1	1	1	1	1	1	1	1	0	0	1	1	1	0	1	0	1	2	3	2	1	2	1	3	1	1	2	1	0	1	1	1	0	1	0	1	1	1	1	1	1
P13489	P13489	RNH1	>sp|P13489|RINI_HUMAN Ribonuclease inhibitor OS=Homo sapiens GN=RNH1 PE=1 SV=2	7	9	8	9	7	7	10	6	9	9	7	5	7	7	7	9	7	6	9	7	5	4	9	5	10	6	6	6	7	5	8	9	4	9	6	9	9	9	8	7	5	7	5	2	6	9
P13498	P13498	CYBA	>sp|P13498|CY24A_HUMAN Cytochrome b-245 light chain OS=Homo sapiens GN=CYBA PE=1 SV=3	0	0	0	0	1	0	1	0	1	0	0	0	0	1	0	1	0	1	0	0	0	1	0	1	0	0	0	0	1	0	1	1	0	0	0	0	2	0	0	0	0	0	0	0	0	0
P13639	P13639	EEF2	>sp|P13639|EF2_HUMAN Elongation factor 2 OS=Homo sapiens GN=EEF2 PE=1 SV=4	51	40	48	50	49	35	44	47	52	47	44	47	51	51	53	54	52	53	51	53	50	53	48	47	46	49	53	55	49	45	45	47	40	44	46	46	46	43	48	43	41	48	42	47	45	47
P13667	P13667	PDIA4	>sp|P13667|PDIA4_HUMAN Protein disulfide-isomerase A4 OS=Homo sapiens GN=PDIA4 PE=1 SV=2	20	23	21	22	20	21	21	24	22	22	23	18	26	25	25	24	24	21	24	23	24	21	23	20	22	23	21	22	20	21	23	25	9	13	18	20	18	18	18	20	13	22	20	11	16	17
P13674	P13674	P4HA1	>sp|P13674|P4HA1_HUMAN Prolyl 4-hydroxylase subunit alpha-1 OS=Homo sapiens GN=P4HA1 PE=1 SV=2	4	3	4	1	2	3	3	3	3	4	2	3	2	2	2	1	3	3	5	2	1	4	2	3	4	1	3	3	4	2	2	4	0	3	4	1	5	3	3	2	2	3	3	2	3	2
P13693	P13693	TPT1	>sp|P13693|TCTP_HUMAN Translationally-controlled tumor protein OS=Homo sapiens GN=TPT1 PE=1 SV=1	5	5	3	2	2	3	3	3	4	2	2	2	3	4	3	3	2	4	2	3	3	3	2	2	3	4	2	5	2	3	5	1	0	5	3	3	5	2	4	4	0	2	3	2	2	2
P13797	P13797	PLS3	>sp|P13797|PLST_HUMAN Plastin-3 OS=Homo sapiens GN=PLS3 PE=1 SV=4	26	22	26	22	22	20	23	29	24	21	23	24	27	23	29	25	26	26	28	25	28	24	22	27	20	23	26	23	24	22	22	20	7	23	19	18	22	20	25	22	14	23	20	15	21	26
P13798	P13798	APEH	>sp|P13798|ACPH_HUMAN Acylamino-acid-releasing enzyme OS=Homo sapiens GN=APEH PE=1 SV=4	6	9	6	6	6	5	8	7	8	5	6	6	4	5	6	4	6	5	7	8	3	5	6	7	7	6	3	4	6	6	5	5	1	7	4	2	6	4	7	4	3	5	5	2	8	3
P13804	P13804	ETFA	>sp|P13804|ETFA_HUMAN Electron transfer flavoprotein subunit alpha, mitochondrial OS=Homo sapiens GN=ETFA PE=1 SV=1	8	9	11	11	9	10	8	7	10	8	10	9	11	11	11	11	11	12	10	8	12	11	9	7	9	10	9	9	9	12	9	10	3	6	7	7	9	7	9	6	5	9	7	5	6	7
P13807	P13807	GYS1	>sp|P13807|GYS1_HUMAN Glycogen [starch] synthase, muscle OS=Homo sapiens GN=GYS1 PE=1 SV=2	2	0	1	1	1	1	1	4	2	3	0	3	2	3	2	1	3	2	3	2	2	3	0	1	1	1	1	1	1	1	1	1	0	2	1	2	1	0	2	1	0	2	0	0	0	1
P13861	P13861	PRKAR2A	>sp|P13861|KAP2_HUMAN cAMP-dependent protein kinase type II-alpha regulatory subunit OS=Homo sapiens GN=PRKAR2A PE=1 SV=2	4	6	8	6	4	5	4	8	7	9	5	8	6	8	5	6	7	9	9	12	7	7	5	5	1	7	5	4	7	5	10	7	1	5	2	4	7	5	5	6	4	6	4	2	5	3
P13984	P13984	GTF2F2	>sp|P13984|T2FB_HUMAN General transcription factor IIF subunit 2 OS=Homo sapiens GN=GTF2F2 PE=1 SV=2	2	3	1	1	0	0	1	1	2	1	2	1	1	1	1	0	0	0	2	0	1	1	1	1	3	1	2	1	2	3	3	4	0	2	2	2	1	1	1	0	1	1	0	1	3	1
P13987	P13987	CD59	>sp|P13987|CD59_HUMAN CD59 glycoprotein OS=Homo sapiens GN=CD59 PE=1 SV=1	3	2	3	3	3	3	2	3	3	3	2	3	3	3	3	3	3	3	3	4	3	3	2	2	3	1	2	2	2	2	2	2	2	3	2	3	3	1	3	2	2	3	2	2	3	3
P13995	P13995	MTHFD2	>sp|P13995|MTDC_HUMAN Bifunctional methylenetetrahydrofolate dehydrogenase/cyclohydrolase, mitochondrial OS=Homo sapiens GN=MTHFD2 PE=1 SV=2	1	2	1	0	2	0	2	2	2	2	3	3	1	3	4	2	3	1	2	2	1	2	3	2	2	1	1	2	1	4	1	4	1	3	3	2	4	2	2	2	1	2	3	2	2	4
P14174	P14174	MIF	>sp|P14174|MIF_HUMAN Macrophage migration inhibitory factor OS=Homo sapiens GN=MIF PE=1 SV=4	2	2	3	3	3	2	3	3	2	2	2	1	2	1	1	1	1	1	1	2	1	2	3	3	3	2	2	2	2	3	3	3	2	2	2	2	2	2	3	3	2	3	2	3	4	3
P14314	P14314	PRKCSH	>sp|P14314|GLU2B_HUMAN Glucosidase 2 subunit beta OS=Homo sapiens GN=PRKCSH PE=1 SV=2	7	5	5	5	6	6	7	6	5	7	5	6	4	6	5	5	4	6	5	6	4	4	9	6	4	6	7	3	4	5	5	5	4	7	9	8	6	6	5	3	2	7	5	5	6	5
P14324	P14324	FDPS	>sp|P14324|FPPS_HUMAN Farnesyl pyrophosphate synthase OS=Homo sapiens GN=FDPS PE=1 SV=4	5	4	6	5	7	4	5	8	7	4	4	5	7	7	8	9	9	7	5	7	7	6	8	5	8	7	7	5	8	7	6	7	4	6	6	6	5	6	6	6	7	5	8	6	6	6
P14373	P14373	TRIM27	>sp|P14373|TRI27_HUMAN Zinc finger protein RFP OS=Homo sapiens GN=TRIM27 PE=1 SV=1	1	1	0	0	0	1	0	1	0	0	0	0	0	1	0	1	0	1	0	0	1	0	0	0	0	0	0	0	0	0	0	0	0	0	0	0	0	0	0	0	0	1	0	0	0	0
P14384	P14384	CPM	>sp|P14384|CBPM_HUMAN Carboxypeptidase M OS=Homo sapiens GN=CPM PE=1 SV=2	3	2	3	1	2	0	1	2	1	2	0	0	0	1	1	1	1	2	2	2	0	1	2	2	4	3	1	1	2	1	1	2	2	2	2	1	1	2	1	2	1	2	2	2	1	2
P14406	P14406	COX7A2	>sp|P14406|CX7A2_HUMAN Cytochrome c oxidase subunit 7A2, mitochondrial OS=Homo sapiens GN=COX7A2 PE=1 SV=1	1	1	1	0	0	1	0	0	0	1	0	0	0	0	0	1	0	0	0	0	0	0	0	0	1	0	0	0	0	1	0	1	1	0	0	0	1	0	1	0	1	0	0	1	0	0
P14550	P14550	AKR1A1	>sp|P14550|AK1A1_HUMAN Alcohol dehydrogenase [NADP(+)] OS=Homo sapiens GN=AKR1A1 PE=1 SV=3	6	8	6	5	5	8	7	5	7	9	4	6	8	7	2	5	7	6	9	5	6	3	5	6	5	3	4	6	4	7	5	2	2	7	1	1	4	5	4	3	2	6	5	3	7	3
P14618	P14618	PKM	>sp|P14618|KPYM_HUMAN Pyruvate kinase PKM OS=Homo sapiens GN=PKM PE=1 SV=4	42	39	41	39	38	41	40	43	43	41	45	38	39	36	37	36	37	39	38	36	37	38	38	41	38	38	38	42	39	35	36	36	36	36	39	40	41	38	38	37	35	44	37	39	38	36
P14625	P14625	HSP90B1	>sp|P14625|ENPL_HUMAN Endoplasmin OS=Homo sapiens GN=HSP90B1 PE=1 SV=1	34	31	33	32	33	30	33	36	32	35	28	32	34	31	33	34	35	30	37	36	32	33	34	41	36	37	37	41	34	34	37	37	18	29	26	30	38	30	36	29	24	30	29	28	30	29
P14635	P14635	CCNB1	>sp|P14635|CCNB1_HUMAN G2/mitotic-specific cyclin-B1 OS=Homo sapiens GN=CCNB1 PE=1 SV=1	3	2	3	3	2	1	3	4	3	2	2	3	2	2	0	2	1	3	3	1	1	1	2	2	3	2	1	2	2	2	1	2	1	2	1	1	2	2	2	1	1	3	0	1	2	2
P63162	P63162;P14678	SNRPN;SNRPB	>sp|P63162|RSMN_HUMAN Small nuclear ribonucleoprotein-associated protein N OS=Homo sapiens GN=SNRPN PE=1 SV=1;>sp|P14678|RSMB_HUMAN Small nuclear ribonucleoprotein-associated proteins B and B OS=Homo sapiens GN=SNRPB PE=1 SV=2	6	5	4	7	4	5	5	5	6	4	5	6	5	6	6	6	6	4	5	5	4	5	7	6	5	7	7	5	5	5	5	6	5	6	6	7	7	6	7	8	4	7	6	5	6	5
P14735	P14735	IDE	>sp|P14735|IDE_HUMAN Insulin-degrading enzyme OS=Homo sapiens GN=IDE PE=1 SV=4	9	6	7	5	5	4	6	6	6	6	7	6	5	5	8	4	7	5	8	7	5	7	10	9	8	9	9	6	5	9	6	8	1	4	6	5	7	3	6	3	3	6	2	2	3	6
P14866	P14866	HNRNPL	>sp|P14866|HNRPL_HUMAN Heterogeneous nuclear ribonucleoprotein L OS=Homo sapiens GN=HNRNPL PE=1 SV=2	21	24	18	20	20	20	22	22	22	21	21	22	24	27	18	20	23	21	23	22	20	23	21	23	22	22	21	22	23	22	19	22	14	21	25	21	19	22	22	21	12	22	22	15	24	21
P14868	P14868	DARS	>sp|P14868|SYDC_HUMAN Aspartate--tRNA ligase, cytoplasmic OS=Homo sapiens GN=DARS PE=1 SV=2	10	15	10	14	10	9	10	13	9	10	10	9	10	8	11	12	8	11	8	11	13	9	14	13	12	13	12	16	14	15	10	11	5	12	11	11	11	11	10	9	11	11	9	10	8	11
P14923	P14923	JUP	>sp|P14923|PLAK_HUMAN Junction plakoglobin OS=Homo sapiens GN=JUP PE=1 SV=3	12	14	11	11	10	11	10	10	10	9	12	11	10	10	8	11	11	12	12	9	12	9	13	13	14	13	11	8	14	14	17	12	3	10	12	12	13	8	12	8	7	9	8	2	8	11
P14927	P14927	UQCRB	>sp|P14927|QCR7_HUMAN Cytochrome b-c1 complex subunit 7 OS=Homo sapiens GN=UQCRB PE=1 SV=2	3	2	2	1	2	3	0	1	1	0	0	0	4	2	2	1	1	0	0	2	2	1	0	0	0	0	0	0	0	0	0	1	1	3	0	0	1	3	1	0	1	1	3	2	1	1
P15104	P15104	GLUL	>sp|P15104|GLNA_HUMAN Glutamine synthetase OS=Homo sapiens GN=GLUL PE=1 SV=4	0	0	0	0	0	0	0	0	0	0	0	0	0	0	0	0	0	0	0	0	0	0	0	0	0	0	0	0	0	0	0	0	0	0	0	0	1	0	0	0	0	0	0	0	0	0
P15121	P15121	AKR1B1	>sp|P15121|ALDR_HUMAN Aldose reductase OS=Homo sapiens GN=AKR1B1 PE=1 SV=3	12	11	15	13	12	9	10	14	13	12	9	10	14	13	15	16	16	15	15	13	16	15	13	14	13	16	14	14	15	16	15	15	5	10	10	11	11	9	11	9	8	11	10	8	13	10
P15151	P15151	PVR	>sp|P15151|PVR_HUMAN Poliovirus receptor OS=Homo sapiens GN=PVR PE=1 SV=2	2	2	2	2	1	1	0	4	2	3	4	3	1	3	1	0	2	0	3	0	2	2	2	2	2	2	3	1	1	0	3	2	0	1	0	0	2	0	0	2	0	1	1	0	2	0
P15170	P15170	GSPT1	>sp|P15170|ERF3A_HUMAN Eukaryotic peptide chain release factor GTP-binding subunit ERF3A OS=Homo sapiens GN=GSPT1 PE=1 SV=1	16	15	17	15	15	14	16	17	15	14	16	15	20	14	16	17	17	17	17	17	18	19	15	14	18	18	20	14	16	14	19	11	8	18	12	17	15	16	18	15	9	19	17	12	18	17
P15291	P15291	B4GALT1	>sp|P15291|B4GT1_HUMAN Beta-1,4-galactosyltransferase 1 OS=Homo sapiens GN=B4GALT1 PE=1 SV=5	0	0	0	0	1	0	1	0	1	1	0	0	0	0	0	0	0	0	0	1	0	0	2	1	1	0	1	0	1	1	1	1	1	0	0	1	0	1	0	2	1	0	0	1	1	0
P15311	P15311	EZR	>sp|P15311|EZRI_HUMAN Ezrin OS=Homo sapiens GN=EZR PE=1 SV=4	29	22	29	30	29	25	28	31	29	27	28	28	31	29	29	32	32	29	31	30	29	31	31	33	25	29	28	30	27	30	30	28	20	28	32	32	28	28	30	24	20	31	26	26	31	30
P15328	P15328	FOLR1	>sp|P15328|FOLR1_HUMAN Folate receptor alpha OS=Homo sapiens GN=FOLR1 PE=1 SV=3	4	4	3	3	3	2	4	3	5	3	4	3	2	2	3	4	3	3	2	2	2	1	3	2	2	3	3	1	3	2	1	2	0	2	2	1	2	2	5	3	1	4	2	0	2	2
P15374	P15374	UCHL3	>sp|P15374|UCHL3_HUMAN Ubiquitin carboxyl-terminal hydrolase isozyme L3 OS=Homo sapiens GN=UCHL3 PE=1 SV=1	0	1	0	0	0	0	0	0	0	0	0	0	0	0	0	0	0	0	0	0	0	0	0	0	0	0	0	0	0	0	0	0	0	0	0	0	0	0	0	0	0	0	0	0	0	0
P15529	P15529	CD46	>sp|P15529|MCP_HUMAN Membrane cofactor protein OS=Homo sapiens GN=CD46 PE=1 SV=3	0	0	0	0	0	0	0	0	0	0	0	1	0	1	0	0	0	0	0	0	0	0	0	0	0	0	0	0	0	0	0	0	0	0	0	0	0	0	0	0	0	0	0	0	0	0
P15531	P15531	NME1	>sp|P15531|NDKA_HUMAN Nucleoside diphosphate kinase A OS=Homo sapiens GN=NME1 PE=1 SV=1	10	10	9	10	10	10	10	10	10	11	12	10	11	11	9	10	11	10	11	10	9	11	9	11	8	10	8	9	9	10	10	9	8	9	9	10	9	9	9	9	8	10	10	10	10	10
P15559	P15559	NQO1	>sp|P15559|NQO1_HUMAN NAD(P)H dehydrogenase [quinone] 1 OS=Homo sapiens GN=NQO1 PE=1 SV=1	6	5	7	5	5	4	4	3	4	5	3	3	5	5	4	5	5	6	7	4	5	6	3	3	6	5	4	5	5	5	6	6	1	5	3	4	6	3	3	4	2	4	5	2	5	3
P15586	P15586	GNS	>sp|P15586|GNS_HUMAN N-acetylglucosamine-6-sulfatase OS=Homo sapiens GN=GNS PE=1 SV=3	2	3	2	2	2	2	3	2	2	2	4	3	4	3	4	3	3	3	3	4	2	2	3	4	3	3	3	3	3	4	2	3	3	2	3	3	1	2	1	4	3	1	1	2	1	3
P15880	P15880	RPS2	>sp|P15880|RS2_HUMAN 40S ribosomal protein S2 OS=Homo sapiens GN=RPS2 PE=1 SV=2	13	13	12	10	10	9	13	16	16	14	8	11	13	13	14	14	14	15	12	13	13	13	17	15	12	13	15	13	15	14	14	11	11	12	12	13	11	13	12	13	11	12	13	9	10	14
P15924	P15924	DSP	>sp|P15924|DESP_HUMAN Desmoplakin OS=Homo sapiens GN=DSP PE=1 SV=3	28	42	34	34	30	26	33	33	33	35	30	33	40	32	38	36	26	44	34	35	37	40	33	32	29	39	37	32	33	34	38	35	11	23	33	31	35	28	32	26	10	34	31	13	30	29
P15927	P15927	RPA2	>sp|P15927|RFA2_HUMAN Replication protein A 32 kDa subunit OS=Homo sapiens GN=RPA2 PE=1 SV=1	1	1	0	1	1	2	1	1	1	1	0	1	1	2	0	0	0	0	0	1	1	1	1	1	1	1	1	1	1	2	1	2	0	0	1	0	0	0	1	1	1	2	1	1	1	1
P16066	P16066	NPR1	>sp|P16066|ANPRA_HUMAN Atrial natriuretic peptide receptor 1 OS=Homo sapiens GN=NPR1 PE=1 SV=1	0	0	1	0	0	0	1	0	0	0	0	0	0	0	0	0	1	0	0	0	0	0	0	0	0	1	1	0	1	1	0	1	0	0	1	0	0	0	0	0	0	0	0	0	0	0
P16070	P16070	CD44	>sp|P16070|CD44_HUMAN CD44 antigen OS=Homo sapiens GN=CD44 PE=1 SV=3	4	4	5	6	6	3	5	5	3	4	3	3	4	4	3	4	4	4	4	4	3	3	6	5	3	6	7	5	3	3	5	4	3	4	2	5	7	4	3	4	3	7	3	3	3	3
P16083	P16083	NQO2	>sp|P16083|NQO2_HUMAN Ribosyldihydronicotinamide dehydrogenase [quinone] OS=Homo sapiens GN=NQO2 PE=1 SV=5	1	1	1	2	2	0	1	1	1	0	1	0	1	2	2	1	1	4	1	1	1	1	0	3	1	1	1	0	1	1	0	1	0	1	0	0	2	1	2	0	0	0	1	1	2	2
P16152	P16152	CBR1	>sp|P16152|CBR1_HUMAN Carbonyl reductase [NADPH] 1 OS=Homo sapiens GN=CBR1 PE=1 SV=3	8	11	8	8	7	9	9	8	8	8	8	8	12	10	11	9	10	9	12	11	12	8	9	8	7	8	6	10	10	10	10	7	8	11	4	8	10	10	6	12	9	9	10	8	8	7
P16278	P16278	GLB1	>sp|P16278|BGAL_HUMAN Beta-galactosidase OS=Homo sapiens GN=GLB1 PE=1 SV=2	1	1	2	3	1	2	2	2	3	1	1	2	1	3	3	1	2	2	1	3	1	2	2	0	2	0	1	2	0	1	1	2	0	2	1	2	2	0	2	0	0	1	1	1	3	1
P16333	P16333	NCK1	>sp|P16333|NCK1_HUMAN Cytoplasmic protein NCK1 OS=Homo sapiens GN=NCK1 PE=1 SV=1	0	1	1	1	1	1	2	0	1	0	0	0	1	0	0	1	1	1	2	0	0	1	1	2	1	0	0	0	0	0	2	0	0	1	0	0	0	0	0	0	0	2	1	0	1	0
P16401	P16401	HIST1H1B	>sp|P16401|H15_HUMAN Histone H1.5 OS=Homo sapiens GN=HIST1H1B PE=1 SV=3	12	12	10	11	10	9	11	12	11	10	10	10	8	10	10	10	8	9	9	10	10	10	9	9	9	10	9	10	10	8	7	8	4	9	7	7	8	9	9	10	6	10	8	7	10	9
P16403	P16403;P16402	HIST1H1C;HIST1H1D	>sp|P16403|H12_HUMAN Histone H1.2 OS=Homo sapiens GN=HIST1H1C PE=1 SV=2;>sp|P16402|H13_HUMAN Histone H1.3 OS=Homo sapiens GN=HIST1H1D PE=1 SV=2	10	11	8	13	11	11	10	13	11	11	10	12	9	11	12	11	11	10	8	10	11	9	9	9	9	11	12	14	9	10	10	9	6	12	10	9	11	9	12	10	6	16	11	7	13	10
P16435	P16435	POR	>sp|P16435|NCPR_HUMAN NADPH--cytochrome P450 reductase OS=Homo sapiens GN=POR PE=1 SV=2	12	12	18	13	15	11	17	16	12	15	19	18	17	16	17	18	18	17	22	22	20	19	17	18	20	18	18	20	18	20	17	18	10	17	17	18	19	18	23	15	15	19	18	15	16	19
P16615	P16615	ATP2A2	>sp|P16615|AT2A2_HUMAN Sarcoplasmic/endoplasmic reticulum calcium ATPase 2 OS=Homo sapiens GN=ATP2A2 PE=1 SV=1	19	15	16	12	21	12	19	15	16	16	12	15	22	14	21	20	14	19	17	21	16	21	16	20	20	17	14	17	17	17	17	20	10	15	14	14	14	15	16	11	10	16	11	12	9	13
P16930	P16930	FAH	>sp|P16930|FAAA_HUMAN Fumarylacetoacetase OS=Homo sapiens GN=FAH PE=1 SV=2	0	0	0	0	0	0	0	0	0	0	0	0	0	0	0	0	0	0	0	0	0	0	0	0	0	0	0	0	0	0	0	0	1	0	0	0	2	0	0	0	0	0	0	0	0	0
P16949	P16949	STMN1	>sp|P16949|STMN1_HUMAN Stathmin OS=Homo sapiens GN=STMN1 PE=1 SV=3	7	5	5	6	5	6	5	5	4	3	3	5	3	4	5	3	3	1	4	3	3	0	1	2	3	1	1	2	3	3	0	2	0	4	3	3	4	4	3	3	0	3	0	0	4	5
P16989	P16989	YBX3	>sp|P16989|YBOX3_HUMAN Y-box-binding protein 3 OS=Homo sapiens GN=YBX3 PE=1 SV=4	10	9	10	12	11	12	10	12	10	9	10	10	10	13	11	12	13	11	10	11	10	11	13	10	12	10	10	10	10	13	12	12	6	7	11	11	10	11	9	11	8	11	10	6	10	12
P17066	P17066	HSPA6	>sp|P17066|HSP76_HUMAN Heat shock 70 kDa protein 6 OS=Homo sapiens GN=HSPA6 PE=1 SV=2	10	10	7	9	8	9	10	11	9	10	10	10	10	9	10	10	9	9	11	10	10	9	10	10	10	10	11	11	10	11	10	9	9	8	9	8	8	9	9	9	8	8	10	9	7	8
P17096	P17096	HMGA1	>sp|P17096|HMGA1_HUMAN High mobility group protein HMG-I/HMG-Y OS=Homo sapiens GN=HMGA1 PE=1 SV=3	3	3	3	3	4	3	3	3	3	3	3	3	3	3	4	4	3	3	4	3	3	3	3	3	3	2	3	4	3	3	3	2	0	4	2	3	3	2	3	3	1	4	3	1	2	3
P17152	P17152	TMEM11	>sp|P17152|TMM11_HUMAN Transmembrane protein 11, mitochondrial OS=Homo sapiens GN=TMEM11 PE=1 SV=1	0	0	1	2	1	0	0	0	0	0	0	1	0	0	0	0	0	0	0	0	0	0	0	1	1	1	0	0	1	0	1	0	0	0	0	0	1	1	1	0	0	1	0	0	0	1
P17174	P17174	GOT1	>sp|P17174|AATC_HUMAN Aspartate aminotransferase, cytoplasmic OS=Homo sapiens GN=GOT1 PE=1 SV=3	6	7	7	8	8	5	9	7	8	10	4	6	12	9	10	7	7	7	9	9	11	8	5	6	6	7	6	7	8	5	5	5	3	7	7	7	7	6	6	5	5	7	5	4	6	9
P17301	P17301	ITGA2	>sp|P17301|ITA2_HUMAN Integrin alpha-2 OS=Homo sapiens GN=ITGA2 PE=1 SV=1	0	0	0	0	0	0	0	0	0	0	0	0	0	0	0	1	0	1	0	0	0	1	0	0	0	0	0	0	0	0	0	0	0	0	0	0	0	0	0	0	0	0	0	0	0	0
P17342	P17342	NPR3	>sp|P17342|ANPRC_HUMAN Atrial natriuretic peptide receptor 3 OS=Homo sapiens GN=NPR3 PE=1 SV=2	0	0	1	0	0	0	0	0	0	0	0	0	0	0	0	1	0	0	0	0	0	0	0	0	0	0	0	0	0	0	0	0	0	0	0	0	0	0	0	0	0	0	0	0	0	1
P17480	P17480	UBTF	>sp|P17480|UBF1_HUMAN Nucleolar transcription factor 1 OS=Homo sapiens GN=UBTF PE=1 SV=1	4	6	5	5	4	3	4	3	5	5	6	3	4	5	5	4	6	6	7	8	5	4	4	3	3	5	4	4	3	7	3	6	1	3	2	3	3	2	6	1	1	4	4	2	4	4
P17544	P17544	ATF7	>sp|P17544|ATF7_HUMAN Cyclic AMP-dependent transcription factor ATF-7 OS=Homo sapiens GN=ATF7 PE=1 SV=2	0	1	0	0	0	0	0	0	0	0	0	0	0	0	0	0	0	0	0	0	0	0	0	0	0	0	0	0	0	0	0	0	0	0	0	0	0	0	0	0	0	0	0	0	0	0
P17655	P17655	CAPN2	>sp|P17655|CAN2_HUMAN Calpain-2 catalytic subunit OS=Homo sapiens GN=CAPN2 PE=1 SV=6	7	8	6	8	7	6	7	5	5	6	9	8	6	7	8	8	7	8	8	11	7	6	2	7	5	6	5	4	5	5	6	3	0	6	4	5	6	8	9	5	0	7	6	2	5	4
P17676	P17676	CEBPB	>sp|P17676|CEBPB_HUMAN CCAAT/enhancer-binding protein beta OS=Homo sapiens GN=CEBPB PE=1 SV=2	0	0	0	0	0	0	0	0	0	0	0	0	0	0	0	0	0	0	0	0	0	0	0	0	0	0	0	0	0	0	1	0	0	0	0	0	0	0	0	0	0	0	0	0	0	0
P17812	P17812	CTPS1	>sp|P17812|PYRG1_HUMAN CTP synthase 1 OS=Homo sapiens GN=CTPS1 PE=1 SV=2	10	12	10	12	9	13	10	12	13	13	12	12	16	14	12	11	16	14	19	16	11	14	17	12	15	14	11	11	15	15	12	16	11	10	14	17	16	12	16	14	10	14	13	14	14	13
P17844	P17844	DDX5	>sp|P17844|DDX5_HUMAN Probable ATP-dependent RNA helicase DDX5 OS=Homo sapiens GN=DDX5 PE=1 SV=1	28	25	29	28	29	27	31	30	30	29	31	29	30	29	30	29	33	30	34	30	32	26	27	27	30	30	26	27	27	31	26	30	17	27	27	27	28	27	28	26	19	22	28	21	29	26
P17858	P17858	PFKL	>sp|P17858|PFKAL_HUMAN ATP-dependent 6-phosphofructokinase, liver type OS=Homo sapiens GN=PFKL PE=1 SV=6	9	7	12	10	8	6	10	8	14	9	9	7	11	8	5	7	10	10	12	8	8	10	11	8	11	11	10	8	6	11	9	13	5	6	10	9	6	6	6	3	4	6	5	5	3	9
P17931	P17931	LGALS3	>sp|P17931|LEG3_HUMAN Galectin-3 OS=Homo sapiens GN=LGALS3 PE=1 SV=5	3	1	2	4	1	2	2	2	3	3	0	0	2	3	2	2	2	4	2	3	2	3	3	2	2	4	1	3	2	3	2	1	0	2	1	1	2	1	2	2	0	1	1	1	3	0
P17980	P17980	PSMC3	>sp|P17980|PRS6A_HUMAN 26S proteasome regulatory subunit 6A OS=Homo sapiens GN=PSMC3 PE=1 SV=3	12	13	12	15	13	12	12	11	14	11	14	12	11	13	11	13	15	12	13	13	12	12	12	16	12	14	16	13	12	13	12	14	9	12	14	11	16	13	10	11	9	13	10	8	10	12
P17987	P17987	TCP1	>sp|P17987|TCPA_HUMAN T-complex protein 1 subunit alpha OS=Homo sapiens GN=TCP1 PE=1 SV=1	24	18	26	25	23	19	27	23	26	27	22	19	26	24	24	26	22	28	27	24	27	26	23	24	25	24	28	24	27	23	20	26	19	21	24	19	27	22	23	23	22	25	24	20	26	26
P18031	P18031	PTPN1	>sp|P18031|PTN1_HUMAN Tyrosine-protein phosphatase non-receptor type 1 OS=Homo sapiens GN=PTPN1 PE=1 SV=1	0	0	1	3	2	1	3	1	1	3	3	6	3	3	5	2	4	4	2	4	3	3	2	2	2	2	3	3	3	3	3	3	0	3	1	2	3	3	2	3	0	3	2	0	2	2
P18074	P18074	ERCC2	>sp|P18074|ERCC2_HUMAN TFIIH basal transcription factor complex helicase XPD subunit OS=Homo sapiens GN=ERCC2 PE=1 SV=1	0	0	0	0	0	0	0	0	0	0	0	0	0	0	0	0	0	0	0	0	0	0	0	0	0	0	1	0	0	0	0	0	0	0	0	1	1	0	0	0	0	1	0	0	0	0
P18077	P18077	RPL35A	>sp|P18077|RL35A_HUMAN 60S ribosomal protein L35a OS=Homo sapiens GN=RPL35A PE=1 SV=2	7	5	6	7	6	10	4	6	6	9	5	7	7	7	7	7	8	7	7	6	6	7	7	7	7	4	5	8	7	6	6	6	5	7	6	5	6	9	6	8	5	7	8	4	5	5
P18084	P18084	ITGB5	>sp|P18084|ITB5_HUMAN Integrin beta-5 OS=Homo sapiens GN=ITGB5 PE=1 SV=1	0	0	0	1	1	0	1	0	1	0	0	1	0	0	1	1	1	0	0	1	1	0	0	2	0	1	1	1	1	0	1	1	0	0	0	0	0	0	0	0	0	0	0	0	0	0
P18085	P18085	ARF4	>sp|P18085|ARF4_HUMAN ADP-ribosylation factor 4 OS=Homo sapiens GN=ARF4 PE=1 SV=3	7	6	6	6	6	4	8	6	9	4	6	6	7	7	8	7	8	7	6	7	7	9	7	7	8	6	6	8	6	8	6	10	7	8	7	6	5	8	5	8	6	5	8	8	8	7
P18124	P18124	RPL7	>sp|P18124|RL7_HUMAN 60S ribosomal protein L7 OS=Homo sapiens GN=RPL7 PE=1 SV=1	19	13	16	16	17	14	17	18	16	17	17	17	17	17	20	18	19	16	18	17	18	18	16	18	17	16	17	16	17	16	15	18	10	15	18	18	16	16	16	19	15	18	18	15	18	17
P18206	P18206	VCL	>sp|P18206|VINC_HUMAN Vinculin OS=Homo sapiens GN=VCL PE=1 SV=4	23	23	25	25	21	23	23	25	26	23	21	21	24	25	25	26	27	25	30	21	28	26	28	22	22	28	25	27	22	27	22	22	11	20	18	14	17	18	20	21	15	23	19	14	27	15
P18564	P18564	ITGB6	>sp|P18564|ITB6_HUMAN Integrin beta-6 OS=Homo sapiens GN=ITGB6 PE=1 SV=2	1	1	0	1	1	1	0	1	0	0	1	1	0	0	1	1	1	1	0	1	1	1	0	0	0	0	1	0	0	1	1	0	0	0	1	0	0	1	0	1	1	1	1	1	1	0
P18583	P18583	SON	>sp|P18583|SON_HUMAN Protein SON OS=Homo sapiens GN=SON PE=1 SV=4	2	6	5	4	3	4	3	4	4	4	3	2	3	4	4	3	3	6	3	2	3	4	3	3	5	3	3	2	2	3	4	5	2	3	6	4	5	2	3	5	2	1	4	3	2	2
P18615	P18615	NELFE	>sp|P18615|NELFE_HUMAN Negative elongation factor E OS=Homo sapiens GN=NELFE PE=1 SV=3	1	2	1	0	0	0	0	1	2	2	2	0	0	2	0	0	1	0	0	1	0	0	1	1	2	2	1	1	1	2	3	3	0	0	0	1	0	1	1	1	0	2	0	0	0	0
P18621	P18621	RPL17	>sp|P18621|RL17_HUMAN 60S ribosomal protein L17 OS=Homo sapiens GN=RPL17 PE=1 SV=3	10	9	9	10	8	8	9	8	9	12	8	9	10	11	10	10	9	9	10	9	9	10	10	10	10	12	9	11	10	9	11	10	5	9	10	9	11	8	7	7	4	10	9	4	7	9
P18669	P18669	PGAM1	>sp|P18669|PGAM1_HUMAN Phosphoglycerate mutase 1 OS=Homo sapiens GN=PGAM1 PE=1 SV=2	14	13	12	15	14	13	14	13	15	14	14	15	15	16	15	15	13	15	15	17	14	14	16	14	15	15	16	17	17	13	13	16	12	16	12	13	14	15	15	14	11	15	13	13	13	13
P18754	P18754	RCC1	>sp|P18754|RCC1_HUMAN Regulator of chromosome condensation OS=Homo sapiens GN=RCC1 PE=1 SV=1	7	8	10	9	9	7	7	8	8	9	8	6	7	8	7	7	9	9	9	6	7	8	7	9	9	7	5	5	8	6	9	10	5	7	7	8	9	10	6	9	4	7	10	7	7	5
P18846	P18846	ATF1	>sp|P18846|ATF1_HUMAN Cyclic AMP-dependent transcription factor ATF-1 OS=Homo sapiens GN=ATF1 PE=1 SV=2	0	0	0	0	0	1	0	0	0	0	0	1	1	0	0	0	0	0	0	0	0	1	0	0	0	0	0	0	0	0	0	0	0	1	0	0	1	0	0	1	0	0	0	0	1	0
P18858	P18858	LIG1	>sp|P18858|DNLI1_HUMAN DNA ligase 1 OS=Homo sapiens GN=LIG1 PE=1 SV=1	1	1	1	1	1	1	0	1	0	2	1	1	3	1	1	0	0	0	1	2	0	3	0	2	0	3	2	1	1	1	1	1	0	1	0	1	0	1	0	1	0	1	0	0	0	2
P18859	P18859	ATP5J	>sp|P18859|ATP5J_HUMAN ATP synthase-coupling factor 6, mitochondrial OS=Homo sapiens GN=ATP5J PE=1 SV=1	1	0	0	0	0	0	0	0	0	0	0	0	0	0	0	0	0	1	0	0	0	0	0	0	0	0	0	0	0	0	0	0	0	0	0	0	0	0	0	0	0	0	0	0	0	0
P18887	P18887	XRCC1	>sp|P18887|XRCC1_HUMAN DNA repair protein XRCC1 OS=Homo sapiens GN=XRCC1 PE=1 SV=2	4	3	3	4	3	1	2	2	2	1	2	1	3	3	3	3	3	3	2	3	3	3	4	2	4	2	2	3	3	2	3	5	0	2	2	1	3	0	2	2	0	3	1	0	2	2
P19075	P19075	TSPAN8	>sp|P19075|TSN8_HUMAN Tetraspanin-8 OS=Homo sapiens GN=TSPAN8 PE=1 SV=1	0	1	0	0	1	1	0	0	0	0	0	0	0	0	1	0	1	0	0	0	0	0	1	0	0	1	0	0	1	0	1	1	0	0	0	1	0	0	0	0	0	1	0	0	1	0
P19174	P19174	PLCG1	>sp|P19174|PLCG1_HUMAN 1-phosphatidylinositol 4,5-bisphosphate phosphodiesterase gamma-1 OS=Homo sapiens GN=PLCG1 PE=1 SV=1	0	2	0	0	0	0	0	0	0	0	0	0	0	1	0	0	0	0	0	0	0	0	0	0	0	0	0	0	0	0	0	0	0	0	0	0	0	0	0	0	0	0	0	0	0	0
P19338	P19338	NCL	>sp|P19338|NUCL_HUMAN Nucleolin OS=Homo sapiens GN=NCL PE=1 SV=3	30	26	29	30	29	29	28	35	31	25	28	30	27	30	29	28	30	29	30	31	29	29	30	31	29	32	30	36	30	29	30	28	16	31	30	25	32	30	31	29	21	30	31	23	34	25
P19388	P19388	POLR2E	>sp|P19388|RPAB1_HUMAN DNA-directed RNA polymerases I, II, and III subunit RPABC1 OS=Homo sapiens GN=POLR2E PE=1 SV=4	1	2	1	3	1	3	1	1	1	1	1	1	1	1	2	0	1	2	0	0	0	3	3	0	1	1	1	2	1	2	0	1	0	2	2	1	0	1	2	1	1	2	2	0	2	2
P19525	P19525	EIF2AK2	>sp|P19525|E2AK2_HUMAN Interferon-induced, double-stranded RNA-activated protein kinase OS=Homo sapiens GN=EIF2AK2 PE=1 SV=2	4	3	2	2	4	3	2	6	5	1	3	1	2	6	5	6	4	5	5	3	7	6	5	2	6	2	4	3	3	6	2	6	2	4	2	0	1	3	6	4	2	2	3	2	8	0
P19623	P19623	SRM	>sp|P19623|SPEE_HUMAN Spermidine synthase OS=Homo sapiens GN=SRM PE=1 SV=1	1	2	3	3	3	1	3	2	3	2	2	4	3	4	1	2	3	2	4	3	4	2	5	3	5	2	1	4	3	3	2	2	2	3	1	1	3	2	3	4	1	4	2	1	3	3
P19784	P19784	CSNK2A2	>sp|P19784|CSK22_HUMAN Casein kinase II subunit alpha OS=Homo sapiens GN=CSNK2A2 PE=1 SV=1	2	2	3	3	2	1	3	2	2	2	2	3	2	3	1	1	2	2	1	2	2	1	3	3	4	4	3	4	3	5	5	5	1	3	1	2	2	3	1	3	1	3	1	1	2	3
P19838	P19838	NFKB1	>sp|P19838|NFKB1_HUMAN Nuclear factor NF-kappa-B p105 subunit OS=Homo sapiens GN=NFKB1 PE=1 SV=2	1	1	1	1	0	0	1	1	0	0	1	0	0	0	0	0	0	0	0	1	0	0	1	1	1	0	1	0	0	0	0	0	0	0	0	0	1	0	0	0	0	0	0	0	0	0
P19971	P19971	TYMP	>sp|P19971|TYPH_HUMAN Thymidine phosphorylase OS=Homo sapiens GN=TYMP PE=1 SV=2	1	1	2	0	2	1	1	0	0	2	0	0	1	3	1	0	1	1	0	2	1	1	0	0	1	1	1	0	1	0	2	1	0	1	0	1	1	1	1	2	0	1	1	0	2	1
P20020	P20020	ATP2B1	>sp|P20020|AT2B1_HUMAN Plasma membrane calcium-transporting ATPase 1 OS=Homo sapiens GN=ATP2B1 PE=1 SV=3	7	4	3	4	4	4	3	4	5	4	4	8	4	7	4	5	5	7	7	6	7	4	5	6	8	9	9	8	9	4	7	7	0	6	4	5	7	6	7	6	1	7	8	3	5	4
P20042	P20042	EIF2S2	>sp|P20042|IF2B_HUMAN Eukaryotic translation initiation factor 2 subunit 2 OS=Homo sapiens GN=EIF2S2 PE=1 SV=2	11	10	9	8	11	10	9	8	10	8	8	12	12	11	11	11	9	8	13	7	9	10	6	9	11	9	9	7	7	7	5	8	5	7	8	9	5	8	8	9	5	10	7	8	8	10
P20073	P20073	ANXA7	>sp|P20073|ANXA7_HUMAN Annexin A7 OS=Homo sapiens GN=ANXA7 PE=1 SV=3	8	9	13	12	12	11	9	13	9	11	10	7	12	12	11	11	10	12	14	13	10	11	10	10	10	11	10	10	10	9	7	8	2	9	8	6	12	9	10	6	6	11	10	6	9	10
P20290	P20290	BTF3	>sp|P20290|BTF3_HUMAN Transcription factor BTF3 OS=Homo sapiens GN=BTF3 PE=1 SV=1	8	7	8	8	8	4	8	10	7	6	5	7	8	8	9	9	8	8	8	8	8	8	8	7	8	9	6	7	8	6	6	9	5	5	5	7	7	6	8	6	4	7	6	6	5	7
P20338	P20338	RAB4A	>sp|P20338|RAB4A_HUMAN Ras-related protein Rab-4A OS=Homo sapiens GN=RAB4A PE=1 SV=3	1	1	2	3	2	2	1	3	3	2	2	2	1	2	2	2	2	2	1	2	2	1	1	1	2	2	2	0	1	2	1	3	0	1	1	2	1	1	1	1	0	1	1	0	1	2
P20339	P20339	RAB5A	>sp|P20339|RAB5A_HUMAN Ras-related protein Rab-5A OS=Homo sapiens GN=RAB5A PE=1 SV=2	4	4	4	5	3	2	3	3	5	3	5	6	6	6	3	3	3	3	3	3	4	3	3	4	2	3	2	2	2	1	2	3	3	1	3	3	3	2	4	3	1	2	3	3	3	2
P20340	P20340;Q9NRW1	RAB6A;RAB6B	>sp|P20340|RAB6A_HUMAN Ras-related protein Rab-6A OS=Homo sapiens GN=RAB6A PE=1 SV=3;>sp|Q9NRW1|RAB6B_HUMAN Ras-related protein Rab-6B OS=Homo sapiens GN=RAB6B PE=1 SV=1	2	3	2	2	2	3	1	1	1	3	2	2	3	2	4	4	3	2	2	4	5	2	1	1	3	3	3	4	4	3	3	1	1	2	4	4	4	2	3	2	0	2	2	1	3	3
P20618	P20618	PSMB1	>sp|P20618|PSB1_HUMAN Proteasome subunit beta type-1 OS=Homo sapiens GN=PSMB1 PE=1 SV=2	7	5	5	6	8	5	7	5	8	5	8	5	5	6	7	5	6	7	6	5	7	6	7	6	8	7	5	8	7	6	7	8	6	3	5	6	10	6	5	6	5	5	7	5	6	7
P20645	P20645	M6PR	>sp|P20645|MPRD_HUMAN Cation-dependent mannose-6-phosphate receptor OS=Homo sapiens GN=M6PR PE=1 SV=1	3	3	2	3	4	3	2	3	3	2	2	2	2	1	2	0	2	2	2	2	2	2	2	3	1	2	2	3	3	2	0	2	0	2	3	2	4	1	3	2	0	3	3	1	2	3
P20700	P20700	LMNB1	>sp|P20700|LMNB1_HUMAN Lamin-B1 OS=Homo sapiens GN=LMNB1 PE=1 SV=2	15	12	21	20	20	20	20	22	16	17	17	22	23	27	23	23	23	25	22	23	26	29	21	20	21	24	18	24	23	17	20	17	7	18	21	20	18	17	21	22	12	24	19	14	19	20
P20810	P20810	CAST	>sp|P20810|ICAL_HUMAN Calpastatin OS=Homo sapiens GN=CAST PE=1 SV=4	15	13	16	17	14	17	14	16	13	13	15	15	16	15	17	12	12	10	9	13	10	16	13	16	12	17	15	16	13	15	14	14	2	13	13	16	15	15	12	13	5	19	10	3	15	8
P20839	P20839	IMPDH1	>sp|P20839|IMDH1_HUMAN Inosine-5-monophosphate dehydrogenase 1 OS=Homo sapiens GN=IMPDH1 PE=1 SV=2	3	2	3	6	3	2	2	4	6	3	4	3	2	2	3	1	4	5	4	4	3	2	6	6	4	4	5	2	4	7	5	7	1	2	3	4	2	2	2	1	2	2	2	1	1	2
P20962	P20962	PTMS	>sp|P20962|PTMS_HUMAN Parathymosin OS=Homo sapiens GN=PTMS PE=1 SV=2	1	1	0	0	1	1	1	1	2	0	0	0	1	1	1	1	1	1	1	0	1	1	0	1	1	0	0	1	1	1	0	1	0	0	1	1	0	0	0	0	0	1	0	0	0	1
Q9UQ88	Q9UQ88;P21127	CDK11A;CDK11B	>sp|Q9UQ88|CD11A_HUMAN Cyclin-dependent kinase 11A OS=Homo sapiens GN=CDK11A PE=1 SV=4;>sp|P21127|CD11B_HUMAN Cyclin-dependent kinase 11B OS=Homo sapiens GN=CDK11B PE=1 SV=3	0	0	0	0	0	1	0	0	1	0	2	0	1	0	0	0	0	0	0	0	1	0	0	3	0	1	0	0	0	1	1	0	0	0	1	0	0	0	1	0	0	0	1	0	0	0
P21266	P21266	GSTM3	>sp|P21266|GSTM3_HUMAN Glutathione S-transferase Mu 3 OS=Homo sapiens GN=GSTM3 PE=1 SV=3	9	8	10	11	13	9	7	10	9	8	7	8	12	9	11	9	11	12	11	10	11	12	10	9	10	12	11	12	8	10	10	13	3	7	11	8	7	10	8	8	3	10	8	6	8	9
P21281	P21281	ATP6V1B2	>sp|P21281|VATB2_HUMAN V-type proton ATPase subunit B, brain isoform OS=Homo sapiens GN=ATP6V1B2 PE=1 SV=3	3	2	1	1	2	1	2	2	1	1	0	2	0	2	4	2	0	3	2	2	0	3	3	2	2	2	1	2	2	4	3	2	0	1	1	1	2	1	1	1	0	1	1	0	2	2
P21283	P21283	ATP6V1C1	>sp|P21283|VATC1_HUMAN V-type proton ATPase subunit C 1 OS=Homo sapiens GN=ATP6V1C1 PE=1 SV=4	1	1	1	0	1	1	1	0	0	1	0	0	1	2	0	3	2	3	1	2	1	3	3	1	2	1	0	1	1	2	1	2	0	2	0	2	1	2	1	0	0	2	1	0	1	0
P21291	P21291	CSRP1	>sp|P21291|CSRP1_HUMAN Cysteine and glycine-rich protein 1 OS=Homo sapiens GN=CSRP1 PE=1 SV=3	8	8	8	8	7	5	9	8	7	7	7	8	9	8	9	8	9	9	9	8	8	8	9	9	9	8	8	8	7	9	8	9	3	8	9	8	9	6	7	8	3	8	9	6	8	9
P21333	P21333	FLNA	>sp|P21333|FLNA_HUMAN Filamin-A OS=Homo sapiens GN=FLNA PE=1 SV=4	75	71	80	77	70	77	84	85	78	74	80	75	76	82	81	86	82	84	83	75	77	83	72	73	73	80	71	76	83	74	81	73	41	70	80	71	73	67	78	78	60	76	77	55	73	76
P21359	P21359	NF1	>sp|P21359|NF1_HUMAN Neurofibromin OS=Homo sapiens GN=NF1 PE=1 SV=2	0	0	0	0	0	0	0	0	0	0	0	0	0	0	0	0	0	0	0	0	0	0	0	0	0	0	0	1	0	0	0	0	0	0	0	0	0	0	1	0	0	1	1	0	0	0
P21399	P21399	ACO1	>sp|P21399|ACOC_HUMAN Cytoplasmic aconitate hydratase OS=Homo sapiens GN=ACO1 PE=1 SV=3	9	8	6	11	8	7	9	6	5	9	8	6	7	9	6	11	6	7	10	7	8	5	6	5	4	7	7	4	8	5	5	5	3	7	7	7	8	7	7	7	4	7	7	4	5	7
P21796	P21796	VDAC1	>sp|P21796|VDAC1_HUMAN Voltage-dependent anion-selective channel protein 1 OS=Homo sapiens GN=VDAC1 PE=1 SV=2	14	14	16	14	14	13	17	14	18	14	13	13	16	14	15	16	17	17	18	16	16	18	16	15	14	17	16	17	16	15	15	17	11	16	17	16	16	15	18	16	13	17	16	13	14	15
P21912	P21912	SDHB	>sp|P21912|SDHB_HUMAN Succinate dehydrogenase [ubiquinone] iron-sulfur subunit, mitochondrial OS=Homo sapiens GN=SDHB PE=1 SV=3	9	5	5	7	5	4	4	5	8	7	5	5	4	4	8	6	5	6	4	5	5	5	6	5	7	4	7	6	6	7	6	6	0	5	5	5	4	2	3	0	2	5	1	2	5	2
P21926	P21926	CD9	>sp|P21926|CD9_HUMAN CD9 antigen OS=Homo sapiens GN=CD9 PE=1 SV=4	1	1	2	1	2	2	1	2	0	1	2	3	1	1	1	1	1	0	1	1	1	1	2	2	1	2	2	1	1	1	1	1	1	1	1	1	1	0	1	1	1	1	0	1	1	1
P21953	P21953	BCKDHB	>sp|P21953|ODBB_HUMAN 2-oxoisovalerate dehydrogenase subunit beta, mitochondrial OS=Homo sapiens GN=BCKDHB PE=1 SV=2	0	0	0	0	0	0	0	0	0	0	0	0	0	0	0	0	0	0	0	0	0	0	0	0	0	0	0	0	0	0	0	0	0	0	0	0	0	1	1	0	0	0	0	0	0	0
P21964	P21964	COMT	>sp|P21964|COMT_HUMAN Catechol O-methyltransferase OS=Homo sapiens GN=COMT PE=1 SV=2	3	2	3	3	5	2	0	4	2	4	4	2	4	3	3	6	8	4	6	4	4	2	4	6	5	5	3	6	5	6	4	4	1	1	2	1	3	2	5	0	2	2	2	6	2	6
P22059	P22059	OSBP	>sp|P22059|OSBP1_HUMAN Oxysterol-binding protein 1 OS=Homo sapiens GN=OSBP PE=1 SV=1	6	8	4	5	5	4	4	7	6	6	4	5	4	5	2	3	4	4	5	4	9	6	4	4	6	3	6	3	4	5	5	3	1	5	3	3	3	6	3	5	1	4	3	1	6	2
P22061	P22061	PCMT1	>sp|P22061|PIMT_HUMAN Protein-L-isoaspartate(D-aspartate) O-methyltransferase OS=Homo sapiens GN=PCMT1 PE=1 SV=4	2	2	1	2	1	4	1	3	1	1	1	1	2	3	2	2	2	2	0	0	1	0	0	2	2	2	2	1	2	2	1	0	1	1	3	2	2	1	2	1	2	2	1	1	1	1
P22087	P22087	FBL	>sp|P22087|FBRL_HUMAN rRNA 2-O-methyltransferase fibrillarin OS=Homo sapiens GN=FBL PE=1 SV=2	11	12	11	10	11	12	14	10	11	10	10	10	13	13	16	13	14	13	14	15	14	15	12	10	13	11	10	14	10	13	13	11	7	10	10	8	10	11	10	11	7	11	11	4	10	11
P22102	P22102	GART	>sp|P22102|PUR2_HUMAN Trifunctional purine biosynthetic protein adenosine-3 OS=Homo sapiens GN=GART PE=1 SV=1	16	21	18	20	17	18	19	19	18	16	20	18	23	26	23	23	23	29	29	27	26	27	19	18	21	19	21	17	21	21	21	17	11	13	19	16	18	15	19	17	17	15	18	16	19	16
P22234	P22234	PAICS	>sp|P22234|PUR6_HUMAN Multifunctional protein ADE2 OS=Homo sapiens GN=PAICS PE=1 SV=3	17	16	18	18	17	13	18	20	22	18	21	20	22	21	21	24	23	20	24	21	25	21	17	20	19	22	21	20	19	19	18	20	13	18	19	20	18	20	21	22	15	20	18	16	18	21
P22307	P22307	SCP2	>sp|P22307|NLTP_HUMAN Non-specific lipid-transfer protein OS=Homo sapiens GN=SCP2 PE=1 SV=2	4	4	4	6	6	3	3	6	4	3	4	3	4	4	3	3	6	2	4	1	4	3	6	5	3	6	5	5	5	4	3	4	1	5	4	7	5	4	3	3	1	3	4	1	3	4
P22314	P22314	UBA1	>sp|P22314|UBA1_HUMAN Ubiquitin-like modifier-activating enzyme 1 OS=Homo sapiens GN=UBA1 PE=1 SV=3	24	23	28	27	25	19	31	26	28	27	28	20	36	32	33	32	31	31	32	33	32	35	31	29	28	33	30	28	32	32	28	34	24	28	27	26	32	22	28	25	23	29	22	28	25	30
P22392	P22392;O60361	NME2;NME2P1	>sp|P22392|NDKB_HUMAN Nucleoside diphosphate kinase B OS=Homo sapiens GN=NME2 PE=1 SV=1;>sp|O60361|NDK8_HUMAN Putative nucleoside diphosphate kinase OS=Homo sapiens GN=NME2P1 PE=5 SV=1	11	11	12	11	11	10	12	11	11	12	10	11	12	12	11	11	10	12	12	10	11	12	10	13	9	11	10	13	10	12	8	9	9	11	12	9	8	12	11	11	8	12	12	9	8	11
P22626	P22626	HNRNPA2B1	>sp|P22626|ROA2_HUMAN Heterogeneous nuclear ribonucleoproteins A2/B1 OS=Homo sapiens GN=HNRNPA2B1 PE=1 SV=2	29	28	28	27	30	28	27	28	30	27	29	29	27	26	28	28	29	28	28	29	28	28	27	26	27	28	26	27	24	24	25	26	17	27	26	25	28	24	29	28	21	26	26	23	29	26
P22670	P22670	RFX1	>sp|P22670|RFX1_HUMAN MHC class II regulatory factor RFX1 OS=Homo sapiens GN=RFX1 PE=1 SV=2	0	1	0	0	0	0	0	0	0	0	0	0	1	0	0	0	0	0	0	0	0	0	0	0	0	0	1	0	0	0	0	0	0	0	0	0	0	0	0	0	0	0	0	0	0	0
P22694	P22694	PRKACB	>sp|P22694|KAPCB_HUMAN cAMP-dependent protein kinase catalytic subunit beta OS=Homo sapiens GN=PRKACB PE=1 SV=2	1	1	3	1	1	1	1	1	2	2	2	2	1	0	0	0	2	0	2	0	1	2	1	1	1	3	1	0	1	1	1	3	0	1	1	1	0	1	2	1	0	1	1	0	0	0
P22695	P22695	UQCRC2	>sp|P22695|QCR2_HUMAN Cytochrome b-c1 complex subunit 2, mitochondrial OS=Homo sapiens GN=UQCRC2 PE=1 SV=3	12	9	8	8	8	8	10	11	8	9	11	11	7	11	9	7	8	13	9	10	7	11	11	7	6	6	6	7	7	9	5	7	2	7	7	8	5	5	7	6	5	8	7	3	6	6
P23193	P23193	TCEA1	>sp|P23193|TCEA1_HUMAN Transcription elongation factor A protein 1 OS=Homo sapiens GN=TCEA1 PE=1 SV=2	8	10	8	7	10	9	10	9	7	9	11	8	9	10	8	9	8	11	9	9	10	10	7	7	8	8	8	6	6	7	10	7	1	5	7	6	7	5	5	8	2	4	6	1	7	6
P23229	P23229	ITGA6	>sp|P23229|ITA6_HUMAN Integrin alpha-6 OS=Homo sapiens GN=ITGA6 PE=1 SV=5	1	0	0	2	1	1	0	0	0	1	1	2	2	1	0	1	1	1	1	2	0	1	0	0	0	1	0	0	2	0	0	0	0	1	1	1	1	3	2	1	0	1	1	0	1	0
P23246	P23246	SFPQ	>sp|P23246|SFPQ_HUMAN Splicing factor, proline- and glutamine-rich OS=Homo sapiens GN=SFPQ PE=1 SV=2	30	25	27	29	26	25	26	29	27	25	29	28	28	28	26	25	29	30	29	28	30	28	25	28	26	29	30	28	29	27	26	25	15	31	26	26	23	23	30	20	14	27	25	18	23	25
P23258	P23258;Q9NRH3	TUBG1;TUBG2	>sp|P23258|TBG1_HUMAN Tubulin gamma-1 chain OS=Homo sapiens GN=TUBG1 PE=1 SV=2;>sp|Q9NRH3|TBG2_HUMAN Tubulin gamma-2 chain OS=Homo sapiens GN=TUBG2 PE=2 SV=1	4	2	3	1	2	2	4	6	3	1	1	5	4	3	2	3	2	4	5	4	1	2	3	4	5	3	5	3	3	4	4	6	3	3	2	2	3	3	3	4	2	5	2	2	4	4
P23284	P23284	PPIB	>sp|P23284|PPIB_HUMAN Peptidyl-prolyl cis-trans isomerase B OS=Homo sapiens GN=PPIB PE=1 SV=2	15	16	14	12	13	12	15	11	12	13	13	11	14	12	12	15	12	14	16	14	14	14	16	15	13	12	15	14	13	11	14	13	12	14	13	12	14	15	15	15	15	14	12	12	13	12
P23368	P23368	ME2	>sp|P23368|MAOM_HUMAN NAD-dependent malic enzyme, mitochondrial OS=Homo sapiens GN=ME2 PE=1 SV=1	0	2	1	1	2	1	2	1	2	1	1	3	1	1	1	1	1	0	1	3	1	2	2	1	1	0	1	2	2	1	1	1	1	3	3	4	3	3	3	2	1	3	1	2	3	1
P23381	P23381	WARS	>sp|P23381|SYWC_HUMAN Tryptophan--tRNA ligase, cytoplasmic OS=Homo sapiens GN=WARS PE=1 SV=2	10	12	11	12	13	11	13	12	14	14	13	10	12	12	11	14	8	14	12	13	14	14	16	11	15	12	12	13	11	14	14	16	5	11	15	11	14	11	12	7	8	14	4	8	11	8
P23396	P23396	RPS3	>sp|P23396|RS3_HUMAN 40S ribosomal protein S3 OS=Homo sapiens GN=RPS3 PE=1 SV=2	15	13	14	14	15	15	16	13	15	15	16	16	14	17	17	18	14	15	15	14	16	16	16	16	16	18	14	17	17	14	15	14	14	15	14	17	14	16	15	17	11	17	16	16	15	13
P23434	P23434	GCSH	>sp|P23434|GCSH_HUMAN Glycine cleavage system H protein, mitochondrial OS=Homo sapiens GN=GCSH PE=1 SV=2	0	1	0	1	0	0	1	0	0	1	1	0	0	1	0	0	1	0	1	0	0	0	0	0	0	1	0	0	1	1	0	1	0	0	1	1	1	1	1	1	0	0	0	0	0	0
P23458	P23458	JAK1	>sp|P23458|JAK1_HUMAN Tyrosine-protein kinase JAK1 OS=Homo sapiens GN=JAK1 PE=1 SV=2	2	3	2	0	0	2	3	0	1	3	1	0	1	1	2	2	1	2	1	2	1	1	0	0	0	0	0	0	2	2	0	0	0	0	0	1	1	0	0	0	0	0	0	0	0	0
P23511	P23511	NFYA	>sp|P23511|NFYA_HUMAN Nuclear transcription factor Y subunit alpha OS=Homo sapiens GN=NFYA PE=1 SV=2	0	0	0	0	0	0	0	1	0	0	0	0	0	0	0	0	0	0	0	0	0	0	1	0	0	0	0	0	0	0	0	0	0	0	0	0	0	0	0	0	0	0	0	0	0	0
P23526	P23526	AHCY	>sp|P23526|SAHH_HUMAN Adenosylhomocysteinase OS=Homo sapiens GN=AHCY PE=1 SV=4	12	15	12	14	14	11	14	15	12	15	13	13	16	14	15	16	12	14	14	16	14	16	11	14	15	15	14	12	15	14	11	15	7	11	12	15	16	14	15	13	9	13	12	8	14	13
P23528	P23528	CFL1	>sp|P23528|COF1_HUMAN Cofilin-1 OS=Homo sapiens GN=CFL1 PE=1 SV=3	12	12	15	10	16	10	12	15	11	12	12	16	14	14	12	13	13	14	14	13	12	11	16	16	14	16	16	15	15	14	15	12	10	13	16	14	14	13	15	14	13	13	14	13	14	15
P23588	P23588	EIF4B	>sp|P23588|IF4B_HUMAN Eukaryotic translation initiation factor 4B OS=Homo sapiens GN=EIF4B PE=1 SV=2	24	22	24	21	23	20	22	19	20	20	18	21	21	20	19	22	17	21	22	17	19	19	18	21	19	20	20	20	17	19	18	22	3	17	15	16	17	13	17	18	1	21	15	2	19	17
P23634	P23634	ATP2B4	>sp|P23634|AT2B4_HUMAN Plasma membrane calcium-transporting ATPase 4 OS=Homo sapiens GN=ATP2B4 PE=1 SV=2	5	3	2	5	3	3	2	4	5	3	3	5	2	5	2	3	4	5	5	4	4	3	4	4	5	6	6	4	3	3	4	3	0	4	2	4	3	4	5	3	1	5	3	3	3	2
P23786	P23786	CPT2	>sp|P23786|CPT2_HUMAN Carnitine O-palmitoyltransferase 2, mitochondrial OS=Homo sapiens GN=CPT2 PE=1 SV=2	2	3	1	1	0	0	2	0	1	1	1	3	2	1	1	4	1	3	4	2	3	1	1	2	2	2	1	2	1	0	4	3	0	0	0	1	1	1	1	0	0	2	0	0	2	0
P23919	P23919	DTYMK	>sp|P23919|KTHY_HUMAN Thymidylate kinase OS=Homo sapiens GN=DTYMK PE=1 SV=4	4	3	2	3	2	3	2	4	4	3	2	1	5	6	4	3	1	2	3	3	7	4	4	3	2	3	3	3	3	4	1	3	0	2	1	2	3	1	1	1	0	3	2	0	2	2
P23921	P23921	RRM1	>sp|P23921|RIR1_HUMAN Ribonucleoside-diphosphate reductase large subunit OS=Homo sapiens GN=RRM1 PE=1 SV=1	20	12	15	20	23	14	24	19	20	17	20	18	20	22	24	19	18	19	21	23	21	19	23	22	22	19	19	19	27	25	19	20	9	15	19	19	20	17	23	21	13	25	19	16	19	20
P24390	P24390	KDELR1	>sp|P24390|ERD21_HUMAN ER lumen protein-retaining receptor 1 OS=Homo sapiens GN=KDELR1 PE=1 SV=1	0	0	0	0	0	0	0	0	0	0	0	0	1	1	0	0	0	0	0	0	0	0	0	0	0	0	0	0	0	0	0	0	0	1	0	0	0	1	0	1	0	0	0	0	0	0
P24534	P24534	EEF1B2	>sp|P24534|EF1B_HUMAN Elongation factor 1-beta OS=Homo sapiens GN=EEF1B2 PE=1 SV=3	3	3	5	5	2	4	5	5	3	2	3	0	4	3	3	4	2	2	3	2	2	3	5	4	2	6	6	1	4	2	5	1	2	3	3	4	4	4	4	4	1	6	3	2	6	4
P24539	P24539	ATP5F1	>sp|P24539|AT5F1_HUMAN ATP synthase F(0) complex subunit B1, mitochondrial OS=Homo sapiens GN=ATP5F1 PE=1 SV=2	6	5	6	7	8	6	4	5	7	4	6	7	4	7	6	7	9	10	8	7	6	5	6	5	4	7	7	5	6	8	5	7	0	4	5	5	6	3	6	2	2	4	6	3	4	6
P24666	P24666	ACP1	>sp|P24666|PPAC_HUMAN Low molecular weight phosphotyrosine protein phosphatase OS=Homo sapiens GN=ACP1 PE=1 SV=3	3	1	2	1	3	2	1	1	3	2	4	1	3	3	3	3	3	2	2	3	3	2	4	3	2	4	3	2	3	2	2	2	0	2	2	3	3	2	2	3	0	1	3	3	2	3
P24752	P24752	ACAT1	>sp|P24752|THIL_HUMAN Acetyl-CoA acetyltransferase, mitochondrial OS=Homo sapiens GN=ACAT1 PE=1 SV=1	8	12	10	9	9	8	12	11	12	10	9	8	13	12	9	14	12	13	11	12	11	11	14	13	10	14	12	12	12	9	6	15	4	11	8	9	10	8	7	9	8	12	8	7	11	9
P24928	P24928	POLR2A	>sp|P24928|RPB1_HUMAN DNA-directed RNA polymerase II subunit RPB1 OS=Homo sapiens GN=POLR2A PE=1 SV=2	3	5	6	5	5	5	5	3	2	5	6	4	4	5	3	3	2	3	4	1	3	8	6	2	4	5	3	5	5	7	2	4	0	2	1	0	2	3	3	1	0	6	2	0	2	1
P24941	P24941	CDK2	>sp|P24941|CDK2_HUMAN Cyclin-dependent kinase 2 OS=Homo sapiens GN=CDK2 PE=1 SV=2	5	5	3	5	4	4	5	3	4	4	8	6	4	4	5	4	4	6	6	5	4	5	6	7	5	6	5	6	7	6	8	9	6	2	4	4	10	2	5	5	4	7	3	3	5	4
P25205	P25205	MCM3	>sp|P25205|MCM3_HUMAN DNA replication licensing factor MCM3 OS=Homo sapiens GN=MCM3 PE=1 SV=3	21	19	20	17	20	20	21	20	24	21	20	21	22	22	23	25	21	23	19	18	18	21	18	23	21	20	14	16	20	23	16	25	7	17	15	14	16	17	22	19	13	22	18	8	20	14
P25325	P25325	MPST	>sp|P25325|THTM_HUMAN 3-mercaptopyruvate sulfurtransferase OS=Homo sapiens GN=MPST PE=1 SV=3	2	2	2	1	0	1	0	0	0	2	2	1	1	1	0	0	0	1	0	0	0	0	0	0	1	0	1	1	1	1	1	1	0	1	1	1	0	2	2	0	0	2	0	0	0	2
P25398	P25398	RPS12	>sp|P25398|RS12_HUMAN 40S ribosomal protein S12 OS=Homo sapiens GN=RPS12 PE=1 SV=3	7	7	8	8	8	5	8	7	8	6	5	5	6	6	8	5	6	7	4	6	6	7	7	8	7	6	6	6	8	7	7	7	6	6	6	7	8	4	6	8	6	7	7	6	5	7
P25440	P25440	BRD2	>sp|P25440|BRD2_HUMAN Bromodomain-containing protein 2 OS=Homo sapiens GN=BRD2 PE=1 SV=2	1	0	1	0	0	0	1	1	1	2	1	2	0	0	1	0	0	1	0	0	0	0	1	0	0	0	0	1	0	1	1	1	0	2	0	0	1	1	1	1	0	1	0	0	0	0
P25445	P25445	FAS	>sp|P25445|TNR6_HUMAN Tumor necrosis factor receptor superfamily member 6 OS=Homo sapiens GN=FAS PE=1 SV=1	0	0	0	0	0	0	0	0	0	0	0	0	0	0	0	0	0	0	0	0	1	0	0	0	0	0	0	0	0	0	0	0	0	0	0	0	0	0	1	0	0	0	1	0	0	0
P25490	P25490	YY1	>sp|P25490|TYY1_HUMAN Transcriptional repressor protein YY1 OS=Homo sapiens GN=YY1 PE=1 SV=2	1	2	1	3	1	0	4	1	2	1	1	2	1	1	1	2	1	1	1	0	1	2	1	0	3	2	1	2	0	3	0	4	0	2	0	0	1	1	1	1	0	3	0	0	2	1
P25685	P25685	DNAJB1	>sp|P25685|DNJB1_HUMAN DnaJ homolog subfamily B member 1 OS=Homo sapiens GN=DNAJB1 PE=1 SV=4	8	8	8	6	8	7	6	7	8	10	4	5	6	3	6	4	5	5	7	6	3	6	5	7	8	8	8	9	7	5	4	7	2	4	5	4	5	4	4	5	4	6	6	3	7	6
P25705	P25705	ATP5A1	>sp|P25705|ATPA_HUMAN ATP synthase subunit alpha, mitochondrial OS=Homo sapiens GN=ATP5A1 PE=1 SV=1	24	23	24	28	24	23	24	25	24	22	22	26	26	28	30	25	29	27	26	29	29	28	23	26	25	28	26	24	23	26	22	19	18	21	25	22	28	23	29	27	24	30	28	23	27	20
P25786	P25786	PSMA1	>sp|P25786|PSA1_HUMAN Proteasome subunit alpha type-1 OS=Homo sapiens GN=PSMA1 PE=1 SV=1	12	12	14	13	13	11	11	14	14	11	15	12	9	13	16	14	14	12	14	15	13	14	11	12	12	14	11	10	12	14	15	11	2	11	8	8	11	7	12	14	4	13	11	6	12	9
P25787	P25787	PSMA2	>sp|P25787|PSA2_HUMAN Proteasome subunit alpha type-2 OS=Homo sapiens GN=PSMA2 PE=1 SV=2	6	5	7	8	5	5	6	8	7	5	3	6	7	7	4	5	9	6	6	6	9	9	7	10	8	5	6	7	8	9	8	4	4	3	7	5	5	3	6	5	3	7	3	5	8	5
P25788	P25788	PSMA3	>sp|P25788|PSA3_HUMAN Proteasome subunit alpha type-3 OS=Homo sapiens GN=PSMA3 PE=1 SV=2	6	8	9	9	7	9	9	8	8	8	5	7	8	8	8	6	7	6	7	8	7	8	7	9	9	9	8	8	8	7	8	9	4	7	10	10	7	7	9	9	7	6	8	7	6	10
P25789	P25789	PSMA4	>sp|P25789|PSA4_HUMAN Proteasome subunit alpha type-4 OS=Homo sapiens GN=PSMA4 PE=1 SV=1	11	6	8	9	6	5	6	10	10	9	8	8	7	8	8	9	6	10	9	8	11	7	6	8	9	9	7	8	5	8	6	9	4	9	7	6	9	8	7	10	4	9	8	4	11	8
P25815	P25815	S100P	>sp|P25815|S100P_HUMAN Protein S100-P OS=Homo sapiens GN=S100P PE=1 SV=2	1	1	1	1	1	2	1	2	1	1	1	1	1	1	1	1	1	1	1	1	1	1	2	1	1	2	2	2	2	2	2	2	1	2	1	1	1	1	1	2	1	1	1	0	1	1
P26006	P26006	ITGA3	>sp|P26006|ITA3_HUMAN Integrin alpha-3 OS=Homo sapiens GN=ITGA3 PE=1 SV=5	0	1	0	0	0	0	0	1	1	0	0	0	0	0	0	0	0	0	0	0	0	0	1	1	1	0	0	0	1	1	1	1	0	1	0	0	0	0	0	0	0	0	0	0	0	0
P26038	P26038	MSN	>sp|P26038|MOES_HUMAN Moesin OS=Homo sapiens GN=MSN PE=1 SV=3	34	34	34	37	30	27	31	32	31	29	32	33	31	30	30	34	32	34	34	32	26	30	29	34	28	29	32	30	31	28	28	34	21	30	32	33	36	30	32	37	24	31	35	23	33	30
P26196	P26196	DDX6	>sp|P26196|DDX6_HUMAN Probable ATP-dependent RNA helicase DDX6 OS=Homo sapiens GN=DDX6 PE=1 SV=2	8	6	8	7	7	7	7	8	4	8	7	6	10	10	6	11	10	11	13	9	9	10	9	9	7	9	8	8	6	6	9	7	3	6	4	5	7	7	8	8	3	8	5	3	6	4
P26232	P26232	CTNNA2	>sp|P26232|CTNA2_HUMAN Catenin alpha-2 OS=Homo sapiens GN=CTNNA2 PE=1 SV=5	3	4	3	4	3	2	3	2	4	4	3	5	3	4	1	4	3	3	3	3	1	1	6	3	4	3	4	2	4	3	5	2	1	4	5	4	4	4	2	4	2	4	4	3	3	4
P26358	P26358	DNMT1	>sp|P26358|DNMT1_HUMAN DNA (cytosine-5)-methyltransferase 1 OS=Homo sapiens GN=DNMT1 PE=1 SV=2	14	18	13	13	14	12	15	12	14	13	10	8	9	12	11	11	10	9	8	11	10	9	15	11	15	14	16	13	14	16	16	15	2	15	9	8	16	14	13	12	3	11	13	3	8	10
P26368	P26368	U2AF2	>sp|P26368|U2AF2_HUMAN Splicing factor U2AF 65 kDa subunit OS=Homo sapiens GN=U2AF2 PE=1 SV=4	7	7	6	9	7	6	5	8	5	7	8	7	8	6	6	8	8	6	9	6	8	5	7	8	6	6	8	6	6	8	6	9	3	7	9	7	7	4	9	5	3	8	6	4	8	6
P26373	P26373	RPL13	>sp|P26373|RL13_HUMAN 60S ribosomal protein L13 OS=Homo sapiens GN=RPL13 PE=1 SV=4	8	13	13	13	11	11	10	15	13	13	14	10	13	12	12	12	13	12	12	12	14	13	10	13	12	11	13	10	11	12	12	11	7	10	11	10	12	11	12	12	7	8	13	6	14	8
P26440	P26440	IVD	>sp|P26440|IVD_HUMAN Isovaleryl-CoA dehydrogenase, mitochondrial OS=Homo sapiens GN=IVD PE=1 SV=1	0	0	0	0	1	1	0	0	0	0	0	0	0	1	0	0	1	1	0	1	1	0	1	1	1	2	0	0	0	0	1	1	0	0	0	1	1	1	0	1	0	2	1	0	1	0
P26447	P26447	S100A4	>sp|P26447|S10A4_HUMAN Protein S100-A4 OS=Homo sapiens GN=S100A4 PE=1 SV=1	2	3	5	5	3	2	3	3	5	3	2	3	4	4	4	3	6	3	4	3	3	3	2	5	4	4	7	4	5	4	5	4	4	3	5	5	4	3	5	4	4	4	4	4	4	4
P26583	P26583	HMGB2	>sp|P26583|HMGB2_HUMAN High mobility group protein B2 OS=Homo sapiens GN=HMGB2 PE=1 SV=2	6	6	7	7	7	5	6	8	7	7	6	7	7	6	7	8	8	6	7	8	8	4	7	7	6	8	8	10	7	6	5	8	4	2	5	6	3	5	7	6	3	8	5	4	6	8
P26599	P26599	PTBP1	>sp|P26599|PTBP1_HUMAN Polypyrimidine tract-binding protein 1 OS=Homo sapiens GN=PTBP1 PE=1 SV=1	13	13	18	16	17	11	20	19	18	13	14	13	19	16	19	17	15	17	21	18	18	19	19	17	19	19	17	18	20	19	17	19	12	11	18	15	14	13	18	17	16	17	15	15	19	18
P26639	P26639	TARS	>sp|P26639|SYTC_HUMAN Threonine--tRNA ligase, cytoplasmic OS=Homo sapiens GN=TARS PE=1 SV=3	29	21	26	29	24	24	26	25	27	27	30	28	31	31	31	29	28	29	31	29	30	31	28	33	30	31	32	29	31	26	30	28	17	31	33	32	30	27	30	28	24	26	29	26	25	32
P26640	P26640	VARS	>sp|P26640|SYVC_HUMAN Valine--tRNA ligase OS=Homo sapiens GN=VARS PE=1 SV=4	26	20	23	22	24	21	25	27	26	21	25	25	26	24	30	24	30	28	30	25	26	26	25	22	25	22	27	25	29	25	23	26	16	21	20	18	29	24	30	17	16	30	18	17	24	19
P26641	P26641	EEF1G	>sp|P26641|EF1G_HUMAN Elongation factor 1-gamma OS=Homo sapiens GN=EEF1G PE=1 SV=3	20	21	20	19	20	20	21	20	24	20	22	18	23	24	24	26	26	24	24	21	22	24	20	20	20	19	20	22	24	20	19	19	12	20	21	21	19	19	18	20	15	21	20	17	18	23
P26885	P26885	FKBP2	>sp|P26885|FKBP2_HUMAN Peptidyl-prolyl cis-trans isomerase FKBP2 OS=Homo sapiens GN=FKBP2 PE=1 SV=2	2	1	2	1	1	2	1	0	2	2	1	2	0	2	1	0	1	1	1	0	0	0	0	1	1	1	1	1	2	1	1	1	1	2	2	1	1	1	0	0	0	2	0	2	1	1
P27105	P27105	STOM	>sp|P27105|STOM_HUMAN Erythrocyte band 7 integral membrane protein OS=Homo sapiens GN=STOM PE=1 SV=3	6	5	4	4	4	5	3	5	5	6	6	6	4	5	4	5	4	5	5	5	5	4	2	5	3	2	5	5	5	3	4	4	2	4	6	7	7	3	6	4	1	5	6	3	6	5
P27348	P27348	YWHAQ	>sp|P27348|1433T_HUMAN 14-3-3 protein theta OS=Homo sapiens GN=YWHAQ PE=1 SV=1	12	13	13	13	12	13	13	13	12	12	14	14	17	13	14	14	13	14	14	14	11	13	12	13	14	12	11	12	12	13	14	15	9	11	14	14	13	12	12	14	10	12	11	10	11	10
P27361	P27361	MAPK3	>sp|P27361|MK03_HUMAN Mitogen-activated protein kinase 3 OS=Homo sapiens GN=MAPK3 PE=1 SV=4	1	2	1	1	1	0	2	0	0	1	0	0	2	6	1	3	3	4	2	2	2	1	2	1	2	2	3	2	2	2	3	3	0	2	3	2	2	1	1	1	1	1	1	1	2	1
P27449	P27449	ATP6V0C	>sp|P27449|VATL_HUMAN V-type proton ATPase 16 kDa proteolipid subunit OS=Homo sapiens GN=ATP6V0C PE=1 SV=1	0	0	0	0	1	0	0	0	0	1	0	1	0	1	0	1	0	1	0	0	0	0	0	0	0	0	0	0	0	0	0	1	0	0	0	0	0	0	0	0	0	0	0	0	0	0
P27635	P27635	RPL10	>sp|P27635|RL10_HUMAN 60S ribosomal protein L10 OS=Homo sapiens GN=RPL10 PE=1 SV=4	9	9	10	9	9	9	11	9	10	9	11	10	10	10	9	10	12	10	7	10	10	10	10	10	9	11	10	9	9	9	8	10	8	9	11	10	9	10	9	9	9	8	10	8	9	9
P27694	P27694	RPA1	>sp|P27694|RFA1_HUMAN Replication protein A 70 kDa DNA-binding subunit OS=Homo sapiens GN=RPA1 PE=1 SV=2	7	8	6	7	8	6	8	12	8	8	6	5	8	6	6	6	9	8	8	5	6	11	9	7	5	6	7	8	5	7	7	7	2	8	5	7	5	7	6	6	2	3	2	3	6	2
P27695	P27695	APEX1	>sp|P27695|APEX1_HUMAN DNA-(apurinic or apyrimidinic site) lyase OS=Homo sapiens GN=APEX1 PE=1 SV=2	11	10	14	13	13	11	8	15	15	13	14	13	16	13	14	13	11	12	13	14	13	13	13	12	12	10	12	12	14	11	12	14	7	10	12	13	11	12	11	12	8	10	10	9	11	13
P27707	P27707	DCK	>sp|P27707|DCK_HUMAN Deoxycytidine kinase OS=Homo sapiens GN=DCK PE=1 SV=1	0	1	0	0	1	0	1	0	1	0	2	0	0	0	0	1	0	0	1	0	1	0	1	0	1	1	0	0	0	0	0	0	0	0	1	0	0	0	0	0	0	1	0	0	0	0
P27708	P27708	CAD	>sp|P27708|PYR1_HUMAN CAD protein OS=Homo sapiens GN=CAD PE=1 SV=3	11	12	11	11	9	11	14	12	9	9	12	11	9	10	15	16	13	14	14	13	11	11	12	10	11	9	11	10	9	10	11	12	4	8	9	9	13	11	5	7	5	7	7	6	8	5
P27797	P27797	CALR	>sp|P27797|CALR_HUMAN Calreticulin OS=Homo sapiens GN=CALR PE=1 SV=1	15	15	16	15	14	13	15	18	18	13	16	17	15	14	14	13	13	15	12	15	15	16	15	15	15	13	15	19	14	15	14	14	7	13	14	14	16	12	13	14	11	15	11	14	15	14
P27816	P27816	MAP4	>sp|P27816|MAP4_HUMAN Microtubule-associated protein 4 OS=Homo sapiens GN=MAP4 PE=1 SV=3	25	23	21	22	25	21	22	23	21	24	21	23	18	23	19	26	24	23	21	25	22	24	24	24	26	29	27	23	23	23	28	22	6	20	22	20	24	22	23	20	8	21	18	9	24	21
P27824	P27824	CANX	>sp|P27824|CALX_HUMAN Calnexin OS=Homo sapiens GN=CANX PE=1 SV=2	19	18	17	19	19	19	15	18	16	19	21	25	17	19	20	20	17	18	20	19	20	19	19	17	19	23	18	22	19	21	20	18	10	18	19	17	18	15	19	16	14	19	17	16	18	16
P28066	P28066	PSMA5	>sp|P28066|PSA5_HUMAN Proteasome subunit alpha type-5 OS=Homo sapiens GN=PSMA5 PE=1 SV=3	3	6	3	3	5	6	3	4	3	2	4	5	7	4	6	5	4	6	4	5	5	6	5	4	3	6	3	4	3	5	4	2	3	6	3	4	6	3	4	2	4	4	3	4	5	3
P28070	P28070	PSMB4	>sp|P28070|PSB4_HUMAN Proteasome subunit beta type-4 OS=Homo sapiens GN=PSMB4 PE=1 SV=4	4	3	3	5	4	6	4	5	3	4	4	4	7	6	8	8	8	7	7	6	7	6	4	5	4	5	7	5	5	7	4	6	1	6	5	4	6	6	7	6	2	5	7	2	5	6
P28072	P28072	PSMB6	>sp|P28072|PSB6_HUMAN Proteasome subunit beta type-6 OS=Homo sapiens GN=PSMB6 PE=1 SV=4	3	2	4	4	3	3	4	6	3	7	5	5	6	3	4	2	2	4	4	5	4	4	3	3	4	6	7	5	3	4	3	6	2	5	6	4	3	5	6	5	3	3	3	2	4	7
P28074	P28074	PSMB5	>sp|P28074|PSB5_HUMAN Proteasome subunit beta type-5 OS=Homo sapiens GN=PSMB5 PE=1 SV=3	5	5	9	7	5	7	6	8	9	8	6	5	10	8	12	5	10	9	8	8	8	9	9	8	5	6	7	7	9	7	8	10	5	9	10	7	6	7	8	10	10	9	9	9	9	9
P28288	P28288	ABCD3	>sp|P28288|ABCD3_HUMAN ATP-binding cassette sub-family D member 3 OS=Homo sapiens GN=ABCD3 PE=1 SV=1	8	5	7	6	7	6	4	8	8	7	5	3	6	6	6	7	8	9	7	4	7	7	8	6	7	9	6	8	7	11	8	8	3	4	5	5	5	6	6	5	5	5	3	4	5	6
P28331	P28331	NDUFS1	>sp|P28331|NDUS1_HUMAN NADH-ubiquinone oxidoreductase 75 kDa subunit, mitochondrial OS=Homo sapiens GN=NDUFS1 PE=1 SV=3	6	5	6	5	5	4	7	7	5	7	4	4	4	1	4	2	4	2	4	3	5	4	7	10	4	5	7	6	5	5	8	5	2	5	4	7	7	8	5	7	1	5	1	1	3	4
P28340	P28340	POLD1	>sp|P28340|DPOD1_HUMAN DNA polymerase delta catalytic subunit OS=Homo sapiens GN=POLD1 PE=1 SV=2	1	4	1	2	3	4	1	1	1	0	3	2	2	3	2	4	4	2	2	3	1	5	2	2	2	3	2	2	1	2	4	1	1	1	2	1	6	1	2	0	1	1	1	1	3	1
P28482	P28482	MAPK1	>sp|P28482|MK01_HUMAN Mitogen-activated protein kinase 1 OS=Homo sapiens GN=MAPK1 PE=1 SV=3	4	5	3	3	2	3	2	3	3	4	4	3	4	7	3	5	2	4	3	2	2	2	2	3	5	2	5	4	2	4	1	5	1	2	4	3	5	1	4	1	2	2	1	0	4	2
P28715	P28715	ERCC5	>sp|P28715|ERCC5_HUMAN DNA repair protein complementing XP-G cells OS=Homo sapiens GN=ERCC5 PE=1 SV=3	0	0	0	0	0	0	0	0	0	0	0	0	0	0	0	0	0	0	0	0	0	0	0	0	0	0	0	0	0	0	0	0	0	0	0	0	0	0	0	0	0	0	0	0	0	0
P28838	P28838	LAP3	>sp|P28838|AMPL_HUMAN Cytosol aminopeptidase OS=Homo sapiens GN=LAP3 PE=1 SV=3	4	3	4	4	3	4	3	4	6	3	3	6	4	5	6	5	5	5	4	4	3	2	2	4	5	3	8	3	7	5	7	7	1	2	7	4	4	2	4	1	1	3	3	4	2	2
P29084	P29084	GTF2E2	>sp|P29084|T2EB_HUMAN Transcription initiation factor IIE subunit beta OS=Homo sapiens GN=GTF2E2 PE=1 SV=1	0	1	0	1	0	0	0	0	0	2	0	2	0	0	0	0	0	1	0	0	1	0	1	3	1	2	1	1	1	1	1	1	0	0	0	0	0	0	0	0	0	1	0	0	0	0
P29144	P29144	TPP2	>sp|P29144|TPP2_HUMAN Tripeptidyl-peptidase 2 OS=Homo sapiens GN=TPP2 PE=1 SV=4	2	6	5	3	6	5	3	8	6	5	6	6	5	6	9	7	7	8	6	8	5	5	7	4	7	5	7	4	6	4	6	5	1	3	7	6	8	4	7	5	0	8	4	2	5	4
P29218	P29218	IMPA1	>sp|P29218|IMPA1_HUMAN Inositol monophosphatase 1 OS=Homo sapiens GN=IMPA1 PE=1 SV=1	0	0	1	1	0	0	0	1	2	1	1	0	0	0	2	1	0	2	1	1	2	0	1	1	2	3	0	1	1	1	1	2	0	2	0	0	2	1	1	2	1	1	2	0	2	1
P29353	P29353	SHC1	>sp|P29353|SHC1_HUMAN SHC-transforming protein 1 OS=Homo sapiens GN=SHC1 PE=1 SV=4	2	2	2	4	2	3	4	2	3	3	3	2	3	3	2	2	3	3	2	4	2	2	2	2	1	4	3	2	2	4	3	3	2	1	2	3	2	3	3	2	2	2	1	2	3	2
P29372	P29372	MPG	>sp|P29372|3MG_HUMAN DNA-3-methyladenine glycosylase OS=Homo sapiens GN=MPG PE=1 SV=3	1	1	1	1	2	2	2	2	3	2	2	3	2	1	1	1	1	3	1	1	4	2	2	1	2	2	1	3	1	4	1	2	1	3	2	1	2	1	2	2	0	1	2	1	4	1
P29401	P29401	TKT	>sp|P29401|TKT_HUMAN Transketolase OS=Homo sapiens GN=TKT PE=1 SV=3	30	26	31	29	30	24	32	32	29	29	27	26	35	35	34	34	34	32	36	33	32	37	31	35	34	33	33	34	35	32	33	33	22	25	31	27	31	26	32	33	28	28	27	27	29	31
P29558	P29558	RBMS1	>sp|P29558|RBMS1_HUMAN RNA-binding motif, single-stranded-interacting protein 1 OS=Homo sapiens GN=RBMS1 PE=1 SV=3	0	0	0	0	0	0	0	1	0	0	1	0	0	0	2	1	1	2	1	1	0	0	0	0	0	0	0	0	0	0	0	0	0	0	0	0	0	0	1	0	0	0	1	0	1	0
P29692	P29692	EEF1D	>sp|P29692|EF1D_HUMAN Elongation factor 1-delta OS=Homo sapiens GN=EEF1D PE=1 SV=5	11	13	13	12	11	12	12	12	12	12	11	10	12	11	9	10	12	10	12	10	12	7	11	12	8	14	14	10	11	9	11	11	6	9	10	10	11	10	10	10	9	13	8	7	13	9
P29966	P29966	MARCKS	>sp|P29966|MARCS_HUMAN Myristoylated alanine-rich C-kinase substrate OS=Homo sapiens GN=MARCKS PE=1 SV=4	1	3	4	4	4	4	3	4	2	5	3	0	1	3	0	2	2	4	3	1	0	0	1	3	0	2	2	3	2	1	2	1	0	2	2	2	2	1	2	3	0	3	3	0	2	1
P29992	P29992	GNA11	>sp|P29992|GNA11_HUMAN Guanine nucleotide-binding protein subunit alpha-11 OS=Homo sapiens GN=GNA11 PE=1 SV=2	0	0	0	0	0	1	0	0	0	0	1	1	2	0	1	1	1	1	0	1	2	0	0	0	1	0	0	0	0	1	0	1	0	1	1	1	1	1	0	1	0	1	1	0	1	0
P30040	P30040	ERP29	>sp|P30040|ERP29_HUMAN Endoplasmic reticulum resident protein 29 OS=Homo sapiens GN=ERP29 PE=1 SV=4	5	5	3	6	2	4	4	5	5	5	3	3	3	5	3	2	4	4	2	3	1	3	5	4	5	3	3	3	3	4	5	4	2	4	6	4	3	5	3	7	3	3	3	3	4	6
P30041	P30041	PRDX6	>sp|P30041|PRDX6_HUMAN Peroxiredoxin-6 OS=Homo sapiens GN=PRDX6 PE=1 SV=3	17	12	15	13	15	10	13	17	16	14	12	12	15	16	17	16	15	16	18	15	18	14	18	17	17	20	16	15	16	18	15	18	14	15	14	14	17	14	17	16	16	14	18	13	10	13
P30042	P30042	C21orf33	>sp|P30042|ES1_HUMAN ES1 protein homolog, mitochondrial OS=Homo sapiens GN=C21orf33 PE=1 SV=3	1	1	1	0	2	0	1	0	0	1	0	0	2	2	1	1	1	1	0	0	1	0	0	1	0	1	0	0	2	0	0	0	0	1	0	0	1	1	1	1	0	0	1	0	1	0
P30043	P30043	BLVRB	>sp|P30043|BLVRB_HUMAN Flavin reductase (NADPH) OS=Homo sapiens GN=BLVRB PE=1 SV=3	8	6	5	6	5	6	7	4	7	5	5	6	7	6	7	8	8	6	7	6	6	7	6	7	6	8	5	3	6	7	6	7	4	5	5	5	5	4	5	4	2	4	7	4	6	5
P30044	P30044	PRDX5	>sp|P30044|PRDX5_HUMAN Peroxiredoxin-5, mitochondrial OS=Homo sapiens GN=PRDX5 PE=1 SV=4	6	4	5	6	5	4	4	4	6	6	6	1	5	7	2	5	6	7	5	6	6	6	7	5	6	7	6	5	5	5	6	7	5	4	4	5	6	6	8	5	3	6	3	5	5	6
P30046	P30046;A6NHG4	DDT;DDTL	>sp|P30046|DOPD_HUMAN D-dopachrome decarboxylase OS=Homo sapiens GN=DDT PE=1 SV=3;>sp|A6NHG4|DDTL_HUMAN D-dopachrome decarboxylase-like protein OS=Homo sapiens GN=DDTL PE=2 SV=1	0	2	2	0	0	2	1	1	0	1	1	0	3	1	3	2	4	5	3	1	2	1	1	0	1	2	1	1	1	2	2	0	1	1	3	2	0	2	2	2	1	1	0	2	1	1
P30047	P30047	GCHFR	>sp|P30047|GFRP_HUMAN GTP cyclohydrolase 1 feedback regulatory protein OS=Homo sapiens GN=GCHFR PE=1 SV=3	0	0	1	1	0	0	0	0	2	0	0	0	0	0	0	1	2	1	0	1	0	1	0	0	1	1	1	0	0	0	1	0	0	1	2	0	1	0	1	2	0	2	1	0	0	0
P30048	P30048	PRDX3	>sp|P30048|PRDX3_HUMAN Thioredoxin-dependent peroxide reductase, mitochondrial OS=Homo sapiens GN=PRDX3 PE=1 SV=3	4	4	9	7	8	6	7	7	5	5	4	5	8	10	8	8	6	8	6	7	9	8	7	8	8	8	7	7	8	7	8	6	5	5	7	6	9	7	5	7	5	6	7	6	6	8
P30049	P30049	ATP5D	>sp|P30049|ATPD_HUMAN ATP synthase subunit delta, mitochondrial OS=Homo sapiens GN=ATP5D PE=1 SV=2	0	0	0	0	0	0	0	0	0	0	0	0	0	0	0	1	1	0	0	1	0	0	0	0	0	0	0	0	0	0	0	0	0	1	0	1	0	0	0	1	0	0	1	0	1	0
P30050	P30050	RPL12	>sp|P30050|RL12_HUMAN 60S ribosomal protein L12 OS=Homo sapiens GN=RPL12 PE=1 SV=1	8	8	8	8	7	8	8	7	9	8	10	9	8	8	7	7	8	7	7	6	8	7	7	7	8	7	8	8	8	8	8	8	7	7	8	10	9	8	8	8	6	9	8	7	8	10
P30084	P30084	ECHS1	>sp|P30084|ECHM_HUMAN Enoyl-CoA hydratase, mitochondrial OS=Homo sapiens GN=ECHS1 PE=1 SV=4	11	12	13	11	12	11	11	14	10	14	10	10	13	13	16	12	11	13	14	13	13	14	12	14	16	13	14	12	13	13	16	9	8	12	12	11	14	10	11	10	10	12	12	10	12	11
P30085	P30085	CMPK1	>sp|P30085|KCY_HUMAN UMP-CMP kinase OS=Homo sapiens GN=CMPK1 PE=1 SV=3	6	6	8	4	5	5	7	6	8	6	4	4	6	4	7	7	8	7	8	7	7	7	7	7	7	8	8	10	8	5	4	7	4	2	7	6	5	6	6	5	1	6	7	3	5	6
P30086	P30086	PEBP1	>sp|P30086|PEBP1_HUMAN Phosphatidylethanolamine-binding protein 1 OS=Homo sapiens GN=PEBP1 PE=1 SV=3	13	9	11	11	12	13	11	11	11	12	11	10	12	13	12	11	11	12	11	12	10	13	12	11	13	13	12	12	12	12	11	13	8	11	11	11	11	12	12	12	12	11	12	8	13	12
P30101	P30101	PDIA3	>sp|P30101|PDIA3_HUMAN Protein disulfide-isomerase A3 OS=Homo sapiens GN=PDIA3 PE=1 SV=4	32	25	29	30	28	26	26	29	31	27	25	26	28	36	31	33	34	30	32	32	34	33	32	30	27	29	29	28	34	31	30	30	17	27	29	25	30	26	26	27	26	27	25	24	27	28
P30153	P30153	PPP2R1A	>sp|P30153|2AAA_HUMAN Serine/threonine-protein phosphatase 2A 65 kDa regulatory subunit A alpha isoform OS=Homo sapiens GN=PPP2R1A PE=1 SV=4	17	13	16	12	14	10	13	15	17	15	17	13	17	19	20	16	17	21	18	17	15	18	18	20	18	19	18	13	19	19	20	17	7	18	15	14	15	16	20	13	11	18	13	11	15	17
P30154	P30154	PPP2R1B	>sp|P30154|2AAB_HUMAN Serine/threonine-protein phosphatase 2A 65 kDa regulatory subunit A beta isoform OS=Homo sapiens GN=PPP2R1B PE=1 SV=3	5	3	8	4	4	4	6	6	5	4	4	5	5	4	8	6	5	5	6	8	6	5	6	6	7	5	5	5	5	6	5	4	2	4	4	3	6	5	6	4	3	8	5	2	4	6
P30260	P30260	CDC27	>sp|P30260|CDC27_HUMAN Cell division cycle protein 27 homolog OS=Homo sapiens GN=CDC27 PE=1 SV=2	0	0	0	0	0	0	0	0	0	0	1	0	0	0	0	0	0	0	0	0	0	0	2	0	0	0	0	0	1	0	1	0	0	1	1	0	1	0	0	0	0	0	1	1	0	0
P30405	P30405	PPIF	>sp|P30405|PPIF_HUMAN Peptidyl-prolyl cis-trans isomerase F, mitochondrial OS=Homo sapiens GN=PPIF PE=1 SV=1	5	4	4	3	5	3	5	4	5	4	3	4	6	4	6	6	7	4	7	5	6	5	6	4	4	5	5	4	4	4	5	5	2	6	4	3	5	3	3	3	4	6	6	3	3	4
P30408	P30408	TM4SF1	>sp|P30408|T4S1_HUMAN Transmembrane 4 L6 family member 1 OS=Homo sapiens GN=TM4SF1 PE=1 SV=1	1	1	1	1	1	1	1	1	1	1	1	1	1	1	1	1	1	1	0	0	1	1	0	1	1	1	0	1	0	0	0	1	0	0	1	0	0	0	1	0	0	1	0	0	1	1
P30419	P30419	NMT1	>sp|P30419|NMT1_HUMAN Glycylpeptide N-tetradecanoyltransferase 1 OS=Homo sapiens GN=NMT1 PE=1 SV=2	6	8	4	8	6	5	5	7	5	8	9	8	6	8	6	7	6	6	10	6	9	6	7	6	5	7	6	6	6	4	5	7	1	6	8	5	5	6	6	6	1	6	7	2	9	5
P30453	P30453;P30457;P30450;P18462;P30456	HLA-A	>sp|P30453|1A34_HUMAN HLA class I histocompatibility antigen, A-34 alpha chain OS=Homo sapiens GN=HLA-A PE=1 SV=1;>sp|P30457|1A66_HUMAN HLA class I histocompatibility antigen, A-66 alpha chain OS=Homo sapiens GN=HLA-A PE=1 SV=1;>sp|P30450|1A26_HUMAN HLA cl	5	5	5	6	4	5	5	5	4	6	4	3	4	7	7	4	4	4	3	5	5	6	5	5	5	6	5	4	6	6	5	5	3	3	5	5	4	4	2	3	2	5	4	0	2	5
P30685	P30685;P30491;P30495;P10319;P30498;P30490;P18464;P18465;P30485;P30461;P03989;P30488;P30487;P30483	HLA-B	>sp|P30685|1B35_HUMAN HLA class I histocompatibility antigen, B-35 alpha chain OS=Homo sapiens GN=HLA-B PE=1 SV=1;>sp|P30491|1B53_HUMAN HLA class I histocompatibility antigen, B-53 alpha chain OS=Homo sapiens GN=HLA-B PE=1 SV=1;>sp|P30495|1B56_HUMAN HLA cl	4	5	3	3	5	5	4	3	4	4	4	3	2	5	6	3	2	2	3	4	2	4	3	3	4	6	3	4	5	4	5	5	2	2	3	2	2	3	4	3	1	3	3	0	2	2
P30508	P30508;P30510;Q29960;Q07000;P30505;P30504;Q9TNN7;Q95604	HLA-C	>sp|P30508|1C12_HUMAN HLA class I histocompatibility antigen, Cw-12 alpha chain OS=Homo sapiens GN=HLA-C PE=1 SV=2;>sp|P30510|1C14_HUMAN HLA class I histocompatibility antigen, Cw-14 alpha chain OS=Homo sapiens GN=HLA-C PE=1 SV=2;>sp|Q29960|1C16_HUMAN HLA	6	5	5	6	6	4	7	6	6	6	4	6	4	6	6	4	5	5	7	3	4	5	4	5	6	5	4	4	5	6	6	4	3	4	4	4	3	5	3	5	2	4	4	1	3	3
P30519	P30519	HMOX2	>sp|P30519|HMOX2_HUMAN Heme oxygenase 2 OS=Homo sapiens GN=HMOX2 PE=1 SV=2	4	2	2	3	2	2	2	1	2	1	3	1	3	3	4	2	2	3	4	1	3	1	2	1	2	0	2	2	1	2	3	1	1	2	1	2	3	2	3	1	0	1	2	1	3	1
P30520	P30520	ADSS	>sp|P30520|PURA2_HUMAN Adenylosuccinate synthetase isozyme 2 OS=Homo sapiens GN=ADSS PE=1 SV=3	8	9	7	5	6	9	4	8	8	10	8	6	6	6	7	8	7	7	7	5	4	5	4	7	7	10	6	4	5	6	4	7	2	9	6	6	6	6	6	5	3	3	6	3	6	4
P30533	P30533	LRPAP1	>sp|P30533|AMRP_HUMAN Alpha-2-macroglobulin receptor-associated protein OS=Homo sapiens GN=LRPAP1 PE=1 SV=1	2	3	3	1	3	2	3	3	2	1	1	1	3	3	3	3	1	2	4	4	3	3	3	2	4	3	4	4	1	3	1	2	0	1	2	2	5	1	2	2	1	2	2	0	2	2
P30536	P30536	TSPO	>sp|P30536|TSPO_HUMAN Translocator protein OS=Homo sapiens GN=TSPO PE=1 SV=3	0	1	2	1	0	0	1	1	1	1	1	2	1	1	1	1	1	1	2	1	2	0	1	1	0	1	1	1	0	0	1	1	0	2	2	1	2	1	1	1	0	1	1	1	1	1
P30566	P30566	ADSL	>sp|P30566|PUR8_HUMAN Adenylosuccinate lyase OS=Homo sapiens GN=ADSL PE=1 SV=2	4	6	5	9	9	6	5	8	6	4	4	3	4	7	7	9	7	7	6	8	10	8	6	6	6	8	6	5	4	5	5	4	2	4	3	3	4	2	3	3	3	4	7	3	6	4
P30622	P30622	CLIP1	>sp|P30622|CLIP1_HUMAN CAP-Gly domain-containing linker protein 1 OS=Homo sapiens GN=CLIP1 PE=1 SV=2	6	6	7	5	7	7	4	9	5	6	7	4	4	5	6	6	5	7	7	9	5	4	7	5	8	6	5	6	8	6	9	7	0	5	7	7	7	4	7	3	0	5	5	1	7	4
P30626	P30626	SRI	>sp|P30626|SORCN_HUMAN Sorcin OS=Homo sapiens GN=SRI PE=1 SV=1	0	0	0	1	0	0	0	0	0	0	0	0	0	1	0	1	1	1	1	1	0	2	0	0	1	0	0	0	0	1	0	0	0	1	0	0	0	0	2	0	0	1	0	0	0	0
P30740	P30740	SERPINB1	>sp|P30740|ILEU_HUMAN Leukocyte elastase inhibitor OS=Homo sapiens GN=SERPINB1 PE=1 SV=1	3	3	3	2	3	4	3	4	4	4	2	2	5	5	5	6	3	6	4	4	4	4	4	3	1	1	1	1	2	3	2	2	1	2	2	1	5	4	2	3	1	2	2	2	2	2
P30825	P30825	SLC7A1	>sp|P30825|CTR1_HUMAN High affinity cationic amino acid transporter 1 OS=Homo sapiens GN=SLC7A1 PE=1 SV=1	0	0	0	0	0	0	0	1	1	0	0	0	0	0	0	0	1	0	0	0	0	0	0	1	1	0	1	0	0	1	2	1	0	0	0	0	0	0	0	0	0	0	0	0	0	1
P30837	P30837	ALDH1B1	>sp|P30837|AL1B1_HUMAN Aldehyde dehydrogenase X, mitochondrial OS=Homo sapiens GN=ALDH1B1 PE=1 SV=3	0	1	0	0	1	1	0	0	0	1	0	0	0	0	1	0	0	0	0	0	1	0	0	0	0	1	0	1	1	0	1	0	0	0	0	0	0	0	0	0	0	1	0	0	0	0
P30876	P30876	POLR2B	>sp|P30876|RPB2_HUMAN DNA-directed RNA polymerase II subunit RPB2 OS=Homo sapiens GN=POLR2B PE=1 SV=1	2	3	2	4	3	3	4	3	5	3	5	1	3	4	7	1	3	4	5	4	4	6	4	2	6	3	4	4	5	3	7	5	1	5	3	5	4	6	4	2	0	6	1	1	3	3
P31040	P31040	SDHA	>sp|P31040|SDHA_HUMAN Succinate dehydrogenase [ubiquinone] flavoprotein subunit, mitochondrial OS=Homo sapiens GN=SDHA PE=1 SV=2	19	17	16	19	17	17	19	17	18	22	18	18	21	19	22	22	21	20	21	19	23	17	24	21	25	23	21	20	21	22	23	24	9	21	19	20	20	19	21	20	13	21	17	15	22	20
P31150	P31150	GDI1	>sp|P31150|GDIA_HUMAN Rab GDP dissociation inhibitor alpha OS=Homo sapiens GN=GDI1 PE=1 SV=2	7	8	8	9	9	6	7	9	10	9	8	6	7	8	9	9	12	10	10	8	7	8	11	7	7	8	8	7	10	8	10	12	3	7	7	7	4	8	7	8	2	8	6	3	8	7
P31153	P31153	MAT2A	>sp|P31153|METK2_HUMAN S-adenosylmethionine synthase isoform type-2 OS=Homo sapiens GN=MAT2A PE=1 SV=1	11	10	13	7	11	12	10	11	11	11	11	11	11	11	10	11	11	10	12	11	10	13	11	11	8	10	8	10	11	13	9	11	7	11	7	8	11	9	12	9	8	15	9	9	11	9
P31327	P31327	CPS1	>sp|P31327|CPSM_HUMAN Carbamoyl-phosphate synthase [ammonia], mitochondrial OS=Homo sapiens GN=CPS1 PE=1 SV=2	42	39	47	40	47	33	44	44	47	43	45	47	45	43	43	42	45	47	46	46	46	44	51	52	55	51	50	45	49	48	49	47	35	42	47	48	48	41	48	44	41	53	41	39	48	43
P31350	P31350	RRM2	>sp|P31350|RIR2_HUMAN Ribonucleoside-diphosphate reductase subunit M2 OS=Homo sapiens GN=RRM2 PE=1 SV=1	3	1	1	2	2	1	1	1	2	2	1	1	2	2	2	1	3	3	2	3	1	2	1	2	4	2	2	2	2	2	2	7	0	3	2	0	2	1	2	1	1	2	1	0	3	1
P31483	P31483	TIA1	>sp|P31483|TIA1_HUMAN Nucleolysin TIA-1 isoform p40 OS=Homo sapiens GN=TIA1 PE=1 SV=3	2	1	1	1	0	1	0	0	1	2	0	1	3	2	1	2	3	3	3	2	2	1	1	2	0	0	1	3	3	2	1	2	0	2	2	0	2	2	2	3	0	0	1	1	0	2
P31689	P31689	DNAJA1	>sp|P31689|DNJA1_HUMAN DnaJ homolog subfamily A member 1 OS=Homo sapiens GN=DNAJA1 PE=1 SV=2	8	9	8	10	12	9	9	7	13	10	7	13	9	12	12	12	9	13	15	12	12	11	12	8	11	9	12	14	10	12	11	13	7	9	12	13	11	11	11	9	7	11	12	8	12	13
P31751	P31751	AKT2	>sp|P31751|AKT2_HUMAN RAC-beta serine/threonine-protein kinase OS=Homo sapiens GN=AKT2 PE=1 SV=2	1	0	1	0	0	0	0	1	0	0	0	1	0	0	0	0	0	0	0	0	0	0	0	0	0	0	0	1	1	0	0	0	0	0	0	0	0	0	0	0	0	0	0	0	0	0
P31930	P31930	UQCRC1	>sp|P31930|QCR1_HUMAN Cytochrome b-c1 complex subunit 1, mitochondrial OS=Homo sapiens GN=UQCRC1 PE=1 SV=3	10	11	11	11	11	12	8	9	9	11	9	8	9	8	10	8	9	10	5	10	9	8	8	6	4	10	8	5	8	7	7	8	3	8	10	6	10	11	10	7	5	8	7	6	8	8
P31937	P31937	HIBADH	>sp|P31937|3HIDH_HUMAN 3-hydroxyisobutyrate dehydrogenase, mitochondrial OS=Homo sapiens GN=HIBADH PE=1 SV=2	2	1	1	2	1	2	1	1	2	3	0	1	0	2	2	0	2	1	1	1	2	2	1	2	0	2	0	2	1	1	3	0	1	2	1	1	4	2	3	2	0	1	3	0	4	1
P31939	P31939	ATIC	>sp|P31939|PUR9_HUMAN Bifunctional purine biosynthesis protein PURH OS=Homo sapiens GN=ATIC PE=1 SV=3	16	22	16	20	20	19	16	16	17	19	15	16	21	21	22	27	20	22	20	24	24	26	15	18	19	14	23	20	18	16	14	16	12	16	15	17	20	19	19	13	12	15	16	14	17	15
P31942	P31942	HNRNPH3	>sp|P31942|HNRH3_HUMAN Heterogeneous nuclear ribonucleoprotein H3 OS=Homo sapiens GN=HNRNPH3 PE=1 SV=2	8	9	8	8	9	7	9	8	8	6	6	7	10	11	10	8	8	10	10	7	9	8	7	8	8	8	9	9	9	7	6	10	3	8	6	8	7	6	7	4	5	8	4	4	6	6
P31943	P31943	HNRNPH1	>sp|P31943|HNRH1_HUMAN Heterogeneous nuclear ribonucleoprotein H OS=Homo sapiens GN=HNRNPH1 PE=1 SV=4	16	15	16	17	17	18	16	16	14	15	15	14	15	15	16	15	16	15	13	12	15	16	14	14	16	17	16	17	16	16	14	17	10	17	15	14	15	15	16	14	14	17	15	12	17	16
P31946	P31946	YWHAB	>sp|P31946|1433B_HUMAN 14-3-3 protein beta/alpha OS=Homo sapiens GN=YWHAB PE=1 SV=3	13	15	12	13	14	13	13	11	11	12	13	14	14	15	15	14	14	13	12	14	12	13	13	11	12	11	13	13	13	12	14	14	7	12	14	13	13	10	12	13	9	12	10	9	9	13
P31947	P31947	SFN	>sp|P31947|1433S_HUMAN 14-3-3 protein sigma OS=Homo sapiens GN=SFN PE=1 SV=1	7	10	6	8	9	6	8	7	5	7	9	9	11	10	8	8	9	12	7	10	11	7	8	9	8	10	7	9	7	10	11	10	4	5	9	9	9	8	9	8	6	7	9	6	6	9
P31948	P31948	STIP1	>sp|P31948|STIP1_HUMAN Stress-induced-phosphoprotein 1 OS=Homo sapiens GN=STIP1 PE=1 SV=1	25	28	31	29	26	25	27	25	21	30	26	18	26	30	27	23	27	28	33	24	28	23	21	20	19	24	21	15	19	22	18	16	8	28	23	22	27	19	23	22	9	24	24	13	20	21
P31949	P31949	S100A11	>sp|P31949|S10AB_HUMAN Protein S100-A11 OS=Homo sapiens GN=S100A11 PE=1 SV=2	2	3	4	4	3	3	1	2	2	3	1	1	4	4	3	4	5	4	3	3	2	5	3	3	3	5	4	4	4	4	4	5	1	2	3	4	5	2	4	3	3	3	2	4	3	4
P32004	P32004	L1CAM	>sp|P32004|L1CAM_HUMAN Neural cell adhesion molecule L1 OS=Homo sapiens GN=L1CAM PE=1 SV=2	12	10	13	10	10	11	10	10	8	13	13	10	9	9	7	7	8	5	12	9	7	8	7	7	6	11	10	8	10	11	8	7	2	8	9	8	10	8	10	10	4	6	8	5	9	7
P32119	P32119	PRDX2	>sp|P32119|PRDX2_HUMAN Peroxiredoxin-2 OS=Homo sapiens GN=PRDX2 PE=1 SV=5	9	8	10	13	9	8	9	12	11	9	8	10	10	11	12	11	10	10	12	11	10	10	10	10	10	10	12	10	11	8	9	10	7	8	9	9	10	9	9	9	8	11	9	8	8	10
P32321	P32321	DCTD	>sp|P32321|DCTD_HUMAN Deoxycytidylate deaminase OS=Homo sapiens GN=DCTD PE=1 SV=2	0	0	0	0	0	0	0	0	0	0	0	0	0	0	0	0	0	0	0	0	0	0	0	0	0	0	0	0	0	1	1	0	0	0	0	0	0	1	0	1	0	1	1	0	0	0
P32322	P32322	PYCR1	>sp|P32322|P5CR1_HUMAN Pyrroline-5-carboxylate reductase 1, mitochondrial OS=Homo sapiens GN=PYCR1 PE=1 SV=2	5	9	5	5	4	6	5	8	6	7	5	6	7	9	7	6	8	8	10	5	9	10	10	10	9	10	7	9	10	6	10	9	4	5	8	7	10	3	9	8	4	9	5	5	6	6
P32754	P32754	HPD	>sp|P32754|HPPD_HUMAN 4-hydroxyphenylpyruvate dioxygenase OS=Homo sapiens GN=HPD PE=1 SV=2	23	17	22	19	22	17	18	18	19	19	14	15	20	22	23	24	25	22	22	21	22	24	21	19	21	18	18	18	20	22	20	22	16	21	17	19	18	18	20	20	16	20	15	15	20	19
P32929	P32929	CTH	>sp|P32929|CGL_HUMAN Cystathionine gamma-lyase OS=Homo sapiens GN=CTH PE=1 SV=3	4	4	2	3	2	4	3	1	3	5	2	2	3	0	1	2	1	4	2	1	2	3	2	3	2	3	3	2	5	1	2	3	0	2	1	0	2	2	3	0	0	1	1	0	1	1
P32969	P32969	RPL9	>sp|P32969|RL9_HUMAN 60S ribosomal protein L9 OS=Homo sapiens GN=RPL9 PE=1 SV=1	7	4	10	6	7	6	6	10	6	6	7	8	7	8	10	9	9	10	9	10	9	9	11	9	9	10	8	8	9	8	8	10	7	5	7	6	6	5	7	8	7	9	7	7	8	8
P32970	P32970	CD70	>sp|P32970|CD70_HUMAN CD70 antigen OS=Homo sapiens GN=CD70 PE=1 SV=2	0	0	0	0	1	0	0	0	0	0	0	0	0	0	0	0	0	0	1	0	1	0	0	0	0	0	0	0	0	0	0	0	0	0	0	0	1	0	0	0	0	1	0	0	0	0
P33176	P33176	KIF5B	>sp|P33176|KINH_HUMAN Kinesin-1 heavy chain OS=Homo sapiens GN=KIF5B PE=1 SV=1	23	18	20	19	19	17	21	20	16	19	20	14	20	19	19	20	22	21	24	25	20	24	21	19	18	17	21	19	15	22	15	19	5	16	11	11	14	13	14	18	7	15	16	8	18	15
P33240	P33240	CSTF2	>sp|P33240|CSTF2_HUMAN Cleavage stimulation factor subunit 2 OS=Homo sapiens GN=CSTF2 PE=1 SV=1	0	0	0	0	0	0	0	0	0	0	0	0	0	0	0	0	0	0	0	0	0	0	0	0	0	0	0	0	0	0	0	0	0	0	0	0	0	0	0	0	0	0	0	0	0	0
P33316	P33316	DUT	>sp|P33316|DUT_HUMAN Deoxyuridine 5-triphosphate nucleotidohydrolase, mitochondrial OS=Homo sapiens GN=DUT PE=1 SV=4	5	3	5	6	6	6	4	3	5	4	4	3	7	5	5	4	4	6	6	4	4	6	4	8	3	5	5	3	4	4	6	6	4	5	4	5	5	3	5	5	4	4	5	5	3	6
P33897	P33897	ABCD1	>sp|P33897|ABCD1_HUMAN ATP-binding cassette sub-family D member 1 OS=Homo sapiens GN=ABCD1 PE=1 SV=2	1	2	2	3	3	2	4	2	2	2	2	2	1	1	1	1	3	3	3	2	3	2	3	3	2	3	3	4	4	3	3	3	0	2	1	2	2	1	1	1	0	3	1	0	2	0
P33947	P33947	KDELR2	>sp|P33947|ERD22_HUMAN ER lumen protein-retaining receptor 2 OS=Homo sapiens GN=KDELR2 PE=1 SV=1	0	0	0	0	0	0	0	0	0	0	0	0	0	0	0	0	0	0	0	0	0	0	0	0	0	0	0	0	0	0	0	1	0	1	0	0	0	1	0	1	0	0	0	0	0	0
P33991	P33991	MCM4	>sp|P33991|MCM4_HUMAN DNA replication licensing factor MCM4 OS=Homo sapiens GN=MCM4 PE=1 SV=5	16	11	16	16	12	10	15	16	23	15	14	14	16	12	18	16	16	16	13	18	16	16	14	13	15	14	16	13	14	18	15	18	7	12	9	12	13	15	11	9	6	16	9	8	12	13
P33992	P33992	MCM5	>sp|P33992|MCM5_HUMAN DNA replication licensing factor MCM5 OS=Homo sapiens GN=MCM5 PE=1 SV=5	14	9	13	15	12	13	9	11	12	15	12	14	16	11	10	12	10	13	12	10	14	15	14	13	12	13	9	14	13	10	8	13	11	14	17	13	14	11	13	8	8	12	10	4	13	16
P33993	P33993	MCM7	>sp|P33993|MCM7_HUMAN DNA replication licensing factor MCM7 OS=Homo sapiens GN=MCM7 PE=1 SV=4	15	15	17	15	15	11	16	15	16	15	16	17	16	16	21	18	18	19	17	14	19	19	15	17	17	19	16	18	17	17	16	21	7	15	16	14	16	12	14	12	10	17	13	8	17	12
P34059	P34059	GALNS	>sp|P34059|GALNS_HUMAN N-acetylgalactosamine-6-sulfatase OS=Homo sapiens GN=GALNS PE=1 SV=1	1	0	0	0	0	1	0	0	0	0	0	0	0	0	0	0	0	0	0	0	0	0	0	0	0	0	0	0	0	0	0	0	0	1	0	0	0	0	0	0	0	1	0	0	0	0
P34896	P34896	SHMT1	>sp|P34896|GLYC_HUMAN Serine hydroxymethyltransferase, cytosolic OS=Homo sapiens GN=SHMT1 PE=1 SV=1	4	2	4	4	4	3	5	4	4	3	5	5	0	2	4	3	3	3	4	2	4	2	4	5	5	3	3	2	3	4	4	5	2	2	1	2	2	2	3	0	1	3	2	1	2	2
P34897	P34897	SHMT2	>sp|P34897|GLYM_HUMAN Serine hydroxymethyltransferase, mitochondrial OS=Homo sapiens GN=SHMT2 PE=1 SV=3	13	10	15	15	14	11	14	17	13	13	14	11	18	14	18	19	14	16	18	16	16	18	14	18	15	17	14	17	14	16	12	12	13	8	11	10	13	11	12	14	17	14	13	15	13	13
P34932	P34932	HSPA4	>sp|P34932|HSP74_HUMAN Heat shock 70 kDa protein 4 OS=Homo sapiens GN=HSPA4 PE=1 SV=4	38	37	33	32	31	31	38	36	32	33	37	33	41	38	38	42	37	41	40	37	40	38	34	36	42	34	41	40	33	35	33	34	16	37	37	33	40	28	30	32	18	33	32	19	36	34
P35221	P35221	CTNNA1	>sp|P35221|CTNA1_HUMAN Catenin alpha-1 OS=Homo sapiens GN=CTNNA1 PE=1 SV=1	19	12	17	16	15	8	12	15	15	15	13	10	13	12	11	16	12	13	13	14	11	11	15	12	12	15	15	11	14	15	17	12	2	12	13	14	16	8	12	10	5	14	12	9	14	11
P35222	P35222	CTNNB1	>sp|P35222|CTNB1_HUMAN Catenin beta-1 OS=Homo sapiens GN=CTNNB1 PE=1 SV=1	3	3	2	3	3	3	2	2	3	1	2	2	2	1	2	2	1	2	2	6	2	2	3	3	3	4	3	2	2	2	3	2	1	2	3	2	3	2	2	2	2	3	1	0	2	3
P35232	P35232	PHB	>sp|P35232|PHB_HUMAN Prohibitin OS=Homo sapiens GN=PHB PE=1 SV=1	10	7	10	10	10	8	10	8	12	12	8	7	13	12	13	10	14	13	12	10	14	14	11	12	12	12	14	11	12	13	8	12	10	11	10	11	12	11	14	11	9	12	11	12	11	11
P35237	P35237	SERPINB6	>sp|P35237|SPB6_HUMAN Serpin B6 OS=Homo sapiens GN=SERPINB6 PE=1 SV=3	15	11	16	15	18	11	15	18	18	11	15	12	16	15	16	18	17	13	16	17	15	16	12	15	19	16	17	16	14	17	17	16	10	15	16	12	14	15	16	15	8	17	13	10	15	15
P35241	P35241	RDX	>sp|P35241|RADI_HUMAN Radixin OS=Homo sapiens GN=RDX PE=1 SV=1	21	21	24	24	22	23	25	26	22	26	20	21	23	21	24	26	26	25	28	24	19	28	22	24	19	17	21	22	16	19	19	20	12	20	20	21	23	23	19	17	14	23	23	12	19	21
P35244	P35244	RPA3	>sp|P35244|RFA3_HUMAN Replication protein A 14 kDa subunit OS=Homo sapiens GN=RPA3 PE=1 SV=1	0	0	0	0	0	0	0	0	0	0	0	0	0	0	0	0	0	0	0	0	0	0	0	0	0	0	0	0	0	0	0	0	1	0	0	0	1	0	0	0	1	0	0	1	0	0
P35249	P35249	RFC4	>sp|P35249|RFC4_HUMAN Replication factor C subunit 4 OS=Homo sapiens GN=RFC4 PE=1 SV=2	0	2	0	2	2	2	2	0	0	0	0	0	1	5	3	1	3	1	4	3	3	3	0	1	3	2	4	2	2	1	0	2	0	1	2	2	4	1	2	1	0	3	2	1	3	2
P35250	P35250	RFC2	>sp|P35250|RFC2_HUMAN Replication factor C subunit 2 OS=Homo sapiens GN=RFC2 PE=1 SV=3	5	3	3	3	4	2	3	3	5	4	3	2	4	7	2	4	4	4	5	3	4	4	5	3	4	5	4	4	3	5	5	4	1	2	1	3	4	2	0	1	2	1	1	1	4	3
P35251	P35251	RFC1	>sp|P35251|RFC1_HUMAN Replication factor C subunit 1 OS=Homo sapiens GN=RFC1 PE=1 SV=4	2	4	1	0	1	2	2	3	3	3	2	0	1	2	1	0	1	0	2	1	1	0	2	3	3	2	2	1	0	0	1	4	0	1	0	2	3	2	2	3	0	1	1	0	2	0
P35268	P35268	RPL22	>sp|P35268|RL22_HUMAN 60S ribosomal protein L22 OS=Homo sapiens GN=RPL22 PE=1 SV=2	4	4	3	3	2	4	3	4	5	2	5	4	4	2	2	2	3	2	3	3	3	2	1	3	2	2	2	1	2	1	3	3	1	3	3	2	2	3	3	5	2	2	3	3	3	3
P35269	P35269	GTF2F1	>sp|P35269|T2FA_HUMAN General transcription factor IIF subunit 1 OS=Homo sapiens GN=GTF2F1 PE=1 SV=2	1	2	3	2	0	0	2	2	2	2	4	2	0	2	2	2	1	1	1	1	0	2	4	2	4	1	4	1	1	2	1	3	1	0	0	1	0	0	1	0	1	1	2	1	2	1
P35270	P35270	SPR	>sp|P35270|SPRE_HUMAN Sepiapterin reductase OS=Homo sapiens GN=SPR PE=1 SV=1	6	4	5	4	6	3	5	4	4	4	4	3	3	4	4	5	5	3	2	5	3	4	6	5	4	5	7	4	5	5	6	4	1	5	4	4	4	4	8	4	2	6	2	2	6	4
P35573	P35573	AGL	>sp|P35573|GDE_HUMAN Glycogen debranching enzyme OS=Homo sapiens GN=AGL PE=1 SV=3	8	9	5	6	5	5	8	8	8	10	7	7	5	4	7	8	7	7	5	5	6	6	8	6	7	6	6	5	6	8	6	8	3	5	7	5	7	3	5	6	4	8	3	1	5	4
P35579	P35579	MYH9	>sp|P35579|MYH9_HUMAN Myosin-9 OS=Homo sapiens GN=MYH9 PE=1 SV=4	88	78	88	90	90	79	87	94	85	81	83	86	86	89	97	84	93	88	95	96	89	83	79	91	97	87	96	89	89	79	81	97	38	84	83	76	91	78	87	86	53	84	82	56	88	73
P35606	P35606	COPB2	>sp|P35606|COPB2_HUMAN Coatomer subunit beta OS=Homo sapiens GN=COPB2 PE=1 SV=2	12	11	14	16	16	11	14	13	17	10	11	11	20	20	20	21	18	22	20	17	18	20	18	19	20	21	17	14	16	14	16	14	8	19	15	12	15	12	21	11	11	16	18	15	19	15
P35610	P35610	SOAT1	>sp|P35610|SOAT1_HUMAN Sterol O-acyltransferase 1 OS=Homo sapiens GN=SOAT1 PE=1 SV=3	4	2	4	3	3	3	4	5	2	2	5	2	2	3	4	4	3	3	5	6	5	5	4	3	2	3	2	2	3	3	4	3	0	3	4	2	2	2	3	3	1	4	3	1	1	2
P35611	P35611	ADD1	>sp|P35611|ADDA_HUMAN Alpha-adducin OS=Homo sapiens GN=ADD1 PE=1 SV=2	0	1	1	1	2	1	1	1	0	1	0	0	1	0	1	1	0	1	1	0	1	1	1	0	1	1	0	1	1	2	1	3	0	1	0	0	0	2	2	1	0	1	0	0	0	1
P35613	P35613	BSG	>sp|P35613|BASI_HUMAN Basigin OS=Homo sapiens GN=BSG PE=1 SV=2	7	7	7	6	6	7	8	7	6	6	6	6	5	7	6	6	7	8	5	6	7	7	8	9	8	8	7	7	8	9	7	9	6	5	3	7	7	6	7	7	7	6	6	6	5	6
P35637	P35637	FUS	>sp|P35637|FUS_HUMAN RNA-binding protein FUS OS=Homo sapiens GN=FUS PE=1 SV=1	7	6	7	6	8	7	7	8	6	6	7	8	8	8	10	9	8	8	8	9	6	10	7	8	8	9	7	10	8	6	6	6	1	8	6	4	7	7	7	7	4	8	7	2	8	5
P35658	P35658	NUP214	>sp|P35658|NU214_HUMAN Nuclear pore complex protein Nup214 OS=Homo sapiens GN=NUP214 PE=1 SV=2	2	4	5	1	1	6	1	1	2	4	3	1	3	3	2	2	4	3	3	3	1	1	3	2	1	5	3	3	3	3	4	1	0	4	3	4	3	1	3	2	0	3	0	1	5	2
P35659	P35659	DEK	>sp|P35659|DEK_HUMAN Protein DEK OS=Homo sapiens GN=DEK PE=1 SV=1	5	5	3	7	6	6	5	8	7	6	5	5	8	9	6	6	5	5	5	5	8	9	4	7	5	6	5	7	7	6	5	6	2	5	5	4	5	8	5	6	2	7	4	4	5	7
P35998	P35998	PSMC2	>sp|P35998|PRS7_HUMAN 26S proteasome regulatory subunit 7 OS=Homo sapiens GN=PSMC2 PE=1 SV=3	16	15	15	15	13	10	15	15	15	17	11	16	17	14	15	16	14	17	18	19	17	17	11	15	14	16	14	13	14	13	15	15	6	17	13	12	14	12	15	18	4	16	20	6	13	13
P36404	P36404	ARL2	>sp|P36404|ARL2_HUMAN ADP-ribosylation factor-like protein 2 OS=Homo sapiens GN=ARL2 PE=1 SV=4	1	1	1	0	1	2	1	1	2	1	0	0	0	0	0	1	2	0	0	1	1	0	0	1	2	0	0	1	0	2	1	2	0	0	0	1	0	1	0	0	0	1	0	0	1	0
P36405	P36405	ARL3	>sp|P36405|ARL3_HUMAN ADP-ribosylation factor-like protein 3 OS=Homo sapiens GN=ARL3 PE=1 SV=2	3	5	3	2	3	2	3	2	3	3	2	2	2	3	1	2	2	2	2	3	2	4	4	2	2	4	3	2	2	1	2	2	0	2	1	2	3	2	2	2	1	2	2	1	2	1
P36406	P36406	TRIM23	>sp|P36406|TRI23_HUMAN E3 ubiquitin-protein ligase TRIM23 OS=Homo sapiens GN=TRIM23 PE=1 SV=1	0	0	0	0	0	0	0	0	0	0	0	0	1	1	0	0	0	1	0	1	1	1	0	0	0	0	0	1	0	0	0	0	1	0	0	0	0	0	1	0	0	0	0	0	0	0
P36507	P36507	MAP2K2	>sp|P36507|MP2K2_HUMAN Dual specificity mitogen-activated protein kinase kinase 2 OS=Homo sapiens GN=MAP2K2 PE=1 SV=1	6	6	6	4	6	4	7	7	10	7	6	6	6	8	8	5	7	7	7	9	9	7	6	8	7	9	9	8	11	6	11	7	1	5	5	4	6	5	5	4	3	6	6	2	5	3
P36542	P36542	ATP5C1	>sp|P36542|ATPG_HUMAN ATP synthase subunit gamma, mitochondrial OS=Homo sapiens GN=ATP5C1 PE=1 SV=1	7	7	5	7	10	5	7	8	7	4	4	8	8	5	7	7	7	7	8	8	9	8	6	9	6	8	7	5	5	7	6	7	4	3	4	7	8	6	8	4	5	6	8	7	5	7
P36543	P36543	ATP6V1E1	>sp|P36543|VATE1_HUMAN V-type proton ATPase subunit E 1 OS=Homo sapiens GN=ATP6V1E1 PE=1 SV=1	1	1	1	1	1	2	1	0	1	2	0	1	1	1	2	1	1	1	1	1	1	1	0	0	0	0	0	0	0	0	1	0	0	0	0	0	1	1	1	0	0	0	0	0	0	0
P36551	P36551	CPOX	>sp|P36551|HEM6_HUMAN Oxygen-dependent coproporphyrinogen-III oxidase, mitochondrial OS=Homo sapiens GN=CPOX PE=1 SV=3	1	2	2	1	1	2	2	1	1	2	2	2	3	2	4	3	3	3	4	3	2	1	2	4	3	2	1	2	2	1	3	4	0	3	0	2	1	3	2	2	0	2	2	2	2	1
P36578	P36578	RPL4	>sp|P36578|RL4_HUMAN 60S ribosomal protein L4 OS=Homo sapiens GN=RPL4 PE=1 SV=5	22	18	20	26	22	22	19	25	21	23	21	21	23	26	22	24	22	23	22	24	25	24	20	23	20	21	21	27	20	18	21	18	20	22	21	19	21	19	21	19	21	23	20	20	19	21
P36639	P36639	NUDT1	>sp|P36639|8ODP_HUMAN 7,8-dihydro-8-oxoguanine triphosphatase OS=Homo sapiens GN=NUDT1 PE=1 SV=3	0	1	0	1	0	0	0	0	0	0	0	0	0	0	0	0	0	0	0	0	0	0	0	0	0	0	0	0	0	1	0	0	0	1	0	0	0	0	0	0	0	0	1	0	0	0
P36776	P36776	LONP1	>sp|P36776|LONM_HUMAN Lon protease homolog, mitochondrial OS=Homo sapiens GN=LONP1 PE=1 SV=2	17	13	13	19	18	12	13	20	17	12	17	18	23	18	18	23	17	18	23	22	23	19	21	20	23	20	16	23	18	16	18	20	8	16	17	17	14	14	18	16	15	17	17	12	20	15
P36871	P36871	PGM1	>sp|P36871|PGM1_HUMAN Phosphoglucomutase-1 OS=Homo sapiens GN=PGM1 PE=1 SV=3	22	20	18	18	23	15	18	20	21	17	19	18	23	25	25	26	25	25	27	23	25	27	19	18	21	20	19	20	25	23	17	20	15	18	17	16	19	15	21	17	16	21	16	19	24	17
P36873	P36873	PPP1CC	>sp|P36873|PP1G_HUMAN Serine/threonine-protein phosphatase PP1-gamma catalytic subunit OS=Homo sapiens GN=PPP1CC PE=1 SV=1	11	9	10	11	11	8	10	10	12	10	14	12	10	10	13	9	11	12	11	10	10	12	12	9	10	12	8	9	9	13	11	11	9	10	11	9	8	12	9	9	9	11	11	11	12	12
P36897	P36897	TGFBR1	>sp|P36897|TGFR1_HUMAN TGF-beta receptor type-1 OS=Homo sapiens GN=TGFBR1 PE=1 SV=1	1	1	0	0	1	1	1	1	1	1	0	1	1	1	0	1	1	0	0	0	1	0	0	1	0	1	0	0	1	0	0	0	0	1	0	0	0	0	1	1	0	1	0	0	0	0
P36915	P36915	GNL1	>sp|P36915|GNL1_HUMAN Guanine nucleotide-binding protein-like 1 OS=Homo sapiens GN=GNL1 PE=1 SV=2	1	1	1	2	1	2	2	2	2	1	0	1	0	0	1	1	0	1	1	1	1	1	2	0	1	0	1	1	2	0	1	1	0	0	0	0	2	1	0	0	0	0	1	1	0	0
P36952	P36952	SERPINB5	>sp|P36952|SPB5_HUMAN Serpin B5 OS=Homo sapiens GN=SERPINB5 PE=1 SV=2	15	10	10	11	13	10	11	14	12	12	8	10	11	12	15	12	13	15	13	15	14	14	12	11	11	13	9	13	11	10	12	14	4	12	11	10	14	10	13	13	6	12	11	4	9	11
P36957	P36957	DLST	>sp|P36957|ODO2_HUMAN Dihydrolipoyllysine-residue succinyltransferase component of 2-oxoglutarate dehydrogenase complex, mitochondrial OS=Homo sapiens GN=DLST PE=1 SV=4	4	4	4	4	2	2	3	4	5	4	3	2	2	2	3	2	4	2	1	2	1	2	2	5	2	4	2	4	4	5	4	6	2	4	1	1	3	4	3	1	1	1	3	2	2	2
P36969	P36969	GPX4	>sp|P36969|GPX4_HUMAN Phospholipid hydroperoxide glutathione peroxidase, mitochondrial OS=Homo sapiens GN=GPX4 PE=1 SV=3	1	2	1	1	1	1	1	1	2	2	1	1	0	1	0	0	0	0	1	0	1	2	0	2	1	2	1	1	1	1	0	0	0	0	0	0	0	0	1	0	0	1	0	0	1	0
P37108	P37108	SRP14	>sp|P37108|SRP14_HUMAN Signal recognition particle 14 kDa protein OS=Homo sapiens GN=SRP14 PE=1 SV=2	3	2	3	4	2	3	3	3	4	4	5	6	4	4	4	3	5	3	3	5	4	6	7	5	8	8	6	6	6	7	7	6	3	3	5	5	5	5	3	3	3	5	2	3	5	4
P37198	P37198	NUP62	>sp|P37198|NUP62_HUMAN Nuclear pore glycoprotein p62 OS=Homo sapiens GN=NUP62 PE=1 SV=3	0	0	1	0	0	0	0	1	1	0	0	0	1	0	0	1	0	0	0	0	0	0	0	0	0	0	0	0	0	0	0	0	0	0	1	0	0	0	0	0	1	1	0	0	0	0
P84074	P84074;P61601;P37235	HPCA;NCALD;HPCAL1	>sp|P84074|HPCA_HUMAN Neuron-specific calcium-binding protein hippocalcin OS=Homo sapiens GN=HPCA PE=1 SV=2;>sp|P61601|NCALD_HUMAN Neurocalcin-delta OS=Homo sapiens GN=NCALD PE=1 SV=2;>sp|P37235|HPCL1_HUMAN Hippocalcin-like protein 1 OS=Homo sapiens GN=HPC	1	1	0	0	0	0	1	0	0	0	0	0	0	0	0	0	0	1	0	1	0	0	1	1	1	1	1	1	1	1	1	0	0	1	1	1	1	1	1	0	0	1	1	0	1	1
P37268	P37268	FDFT1	>sp|P37268|FDFT_HUMAN Squalene synthase OS=Homo sapiens GN=FDFT1 PE=1 SV=1	0	1	0	0	0	1	0	0	0	0	0	0	1	0	0	0	0	1	0	0	0	1	0	0	1	1	1	1	1	2	1	3	0	2	0	1	0	1	0	1	0	1	1	0	0	1
P37802	P37802	TAGLN2	>sp|P37802|TAGL2_HUMAN Transgelin-2 OS=Homo sapiens GN=TAGLN2 PE=1 SV=3	13	12	14	13	14	10	14	15	13	13	14	12	12	14	13	13	15	13	14	13	12	13	10	11	14	14	10	11	15	13	9	12	9	14	13	12	11	10	14	12	11	13	12	10	13	16
P37837	P37837	TALDO1	>sp|P37837|TALDO_HUMAN Transaldolase OS=Homo sapiens GN=TALDO1 PE=1 SV=2	8	11	8	11	8	11	8	7	10	8	6	9	11	12	11	10	12	11	11	10	11	8	14	13	9	10	9	10	12	12	10	10	4	10	7	8	10	11	10	12	5	7	8	10	7	10
P38117	P38117	ETFB	>sp|P38117|ETFB_HUMAN Electron transfer flavoprotein subunit beta OS=Homo sapiens GN=ETFB PE=1 SV=3	8	10	8	11	11	10	8	10	11	10	9	11	7	12	12	8	9	10	10	11	11	9	9	9	10	12	12	8	11	11	12	8	7	6	8	9	10	9	12	9	8	8	8	7	10	10
P38159	P38159	RBMX	>sp|P38159|RBMX_HUMAN RNA-binding motif protein, X chromosome OS=Homo sapiens GN=RBMX PE=1 SV=3	17	16	16	17	16	15	21	19	15	19	15	15	16	17	18	17	19	19	16	19	16	16	17	16	17	16	17	16	16	16	19	15	6	17	13	17	16	16	16	16	7	19	16	8	14	14
P38432	P38432	COIL	>sp|P38432|COIL_HUMAN Coilin OS=Homo sapiens GN=COIL PE=1 SV=1	2	3	3	2	4	5	4	2	2	4	2	3	2	2	3	2	0	1	1	1	1	1	3	3	4	1	2	1	2	1	2	2	0	4	4	2	3	2	0	4	1	3	1	1	1	2
P38435	P38435	GGCX	>sp|P38435|VKGC_HUMAN Vitamin K-dependent gamma-carboxylase OS=Homo sapiens GN=GGCX PE=1 SV=2	2	2	0	0	1	1	0	0	0	2	1	0	0	0	0	0	0	0	0	0	0	0	0	1	1	0	0	1	0	1	1	0	0	0	0	0	0	1	0	0	0	1	0	0	0	0
P38606	P38606	ATP6V1A	>sp|P38606|VATA_HUMAN V-type proton ATPase catalytic subunit A OS=Homo sapiens GN=ATP6V1A PE=1 SV=2	7	7	8	8	9	5	7	7	8	7	8	7	7	7	8	7	7	11	8	8	7	8	7	7	9	11	7	6	5	12	11	6	3	7	5	8	6	6	8	3	6	7	9	6	8	6
P38646	P38646	HSPA9	>sp|P38646|GRP75_HUMAN Stress-70 protein, mitochondrial OS=Homo sapiens GN=HSPA9 PE=1 SV=2	38	32	35	34	32	33	30	39	36	34	36	38	43	41	39	40	38	36	43	38	39	40	37	38	35	37	41	36	37	35	39	32	24	37	34	32	38	37	37	33	29	37	34	32	33	33
P38919	P38919	EIF4A3	>sp|P38919|IF4A3_HUMAN Eukaryotic initiation factor 4A-III OS=Homo sapiens GN=EIF4A3 PE=1 SV=4	14	10	16	16	12	12	16	16	15	13	14	14	17	16	15	19	17	15	16	14	15	14	14	15	17	12	13	15	14	18	13	19	9	16	14	17	13	14	14	16	10	15	14	11	15	16
P38935	P38935	IGHMBP2	>sp|P38935|SMBP2_HUMAN DNA-binding protein SMUBP-2 OS=Homo sapiens GN=IGHMBP2 PE=1 SV=3	0	0	0	0	0	0	0	1	0	0	0	0	0	0	0	0	0	0	0	0	0	0	0	0	0	0	0	0	0	0	0	0	0	0	0	0	0	0	0	0	0	0	0	0	0	0
P39019	P39019	RPS19	>sp|P39019|RS19_HUMAN 40S ribosomal protein S19 OS=Homo sapiens GN=RPS19 PE=1 SV=2	12	11	11	12	10	11	12	14	9	12	12	13	12	11	11	12	9	12	11	11	9	11	10	10	12	9	10	12	11	12	14	8	7	10	11	10	10	6	14	8	8	10	10	10	10	8
P39023	P39023	RPL3	>sp|P39023|RL3_HUMAN 60S ribosomal protein L3 OS=Homo sapiens GN=RPL3 PE=1 SV=2	18	20	25	19	19	20	19	19	24	23	22	18	22	23	21	23	21	23	20	21	20	21	22	19	21	20	18	21	20	19	16	18	13	16	17	19	20	20	19	21	12	25	20	13	22	20
P39656	P39656	DDOST	>sp|P39656|OST48_HUMAN Dolichyl-diphosphooligosaccharide--protein glycosyltransferase 48 kDa subunit OS=Homo sapiens GN=DDOST PE=1 SV=4	5	2	5	3	4	2	4	6	7	2	4	6	7	8	8	6	10	8	9	10	11	9	6	6	6	6	6	4	5	6	6	8	4	4	2	4	2	4	8	7	3	7	4	4	5	4
P39687	P39687	ANP32A	>sp|P39687|AN32A_HUMAN Acidic leucine-rich nuclear phosphoprotein 32 family member A OS=Homo sapiens GN=ANP32A PE=1 SV=1	1	2	1	1	1	1	3	2	2	1	3	4	2	2	2	3	3	2	2	3	1	2	3	2	3	3	2	2	1	3	3	2	1	2	3	2	4	2	3	2	1	4	2	1	2	3
P39880	P39880	CUX1	>sp|P39880|CUX1_HUMAN Homeobox protein cut-like 1 OS=Homo sapiens GN=CUX1 PE=1 SV=3	1	0	0	1	0	0	0	1	0	0	2	0	1	0	1	0	0	1	0	0	0	1	0	0	0	0	0	0	2	0	1	1	0	0	1	0	2	1	0	0	0	0	0	0	0	0
P40121	P40121	CAPG	>sp|P40121|CAPG_HUMAN Macrophage-capping protein OS=Homo sapiens GN=CAPG PE=1 SV=2	9	8	9	9	8	7	6	7	6	8	8	9	10	9	8	12	8	10	10	8	10	10	8	9	6	6	10	7	7	5	9	9	3	5	9	9	8	7	8	6	5	8	7	6	9	8
P40123	P40123	CAP2	>sp|P40123|CAP2_HUMAN Adenylyl cyclase-associated protein 2 OS=Homo sapiens GN=CAP2 PE=1 SV=1	0	0	1	3	1	1	0	1	1	1	2	1	1	2	2	1	1	1	1	1	1	3	0	0	2	2	1	1	1	2	1	1	2	1	0	1	0	1	0	1	1	1	0	1	1	1
P40222	P40222	TXLNA	>sp|P40222|TXLNA_HUMAN Alpha-taxilin OS=Homo sapiens GN=TXLNA PE=1 SV=3	3	5	5	3	5	3	4	3	7	5	5	6	5	4	5	4	6	7	6	5	6	6	6	6	4	6	2	2	4	4	6	6	0	3	3	4	7	3	5	3	0	5	2	0	3	2
P40227	P40227	CCT6A	>sp|P40227|TCPZ_HUMAN T-complex protein 1 subunit zeta OS=Homo sapiens GN=CCT6A PE=1 SV=3	18	12	18	16	18	13	16	19	18	17	15	16	20	20	22	21	23	23	23	24	22	23	17	15	22	16	16	16	16	18	14	25	14	13	12	11	16	12	14	17	13	17	16	14	13	14
P40261	P40261	NNMT	>sp|P40261|NNMT_HUMAN Nicotinamide N-methyltransferase OS=Homo sapiens GN=NNMT PE=1 SV=1	2	0	2	0	0	1	2	2	3	0	3	2	2	2	4	3	3	3	1	1	2	3	4	2	5	3	2	3	4	3	2	3	1	2	5	5	1	4	5	4	1	2	1	3	3	4
P40424	P40424;P40425	PBX1;PBX2	>sp|P40424|PBX1_HUMAN Pre-B-cell leukemia transcription factor 1 OS=Homo sapiens GN=PBX1 PE=1 SV=1;>sp|P40425|PBX2_HUMAN Pre-B-cell leukemia transcription factor 2 OS=Homo sapiens GN=PBX2 PE=1 SV=2	0	0	0	0	0	0	0	0	0	0	0	0	0	1	0	0	0	0	0	0	0	0	0	0	0	0	1	0	0	0	0	0	0	1	0	0	0	0	0	0	0	0	0	0	0	0
P40429	P40429	RPL13A	>sp|P40429|RL13A_HUMAN 60S ribosomal protein L13a OS=Homo sapiens GN=RPL13A PE=1 SV=2	10	12	12	11	13	10	9	9	10	12	11	9	9	11	10	9	10	12	10	12	9	9	13	12	13	14	12	13	13	13	11	12	7	11	9	10	11	12	11	11	7	13	11	9	12	9
P40616	P40616	ARL1	>sp|P40616|ARL1_HUMAN ADP-ribosylation factor-like protein 1 OS=Homo sapiens GN=ARL1 PE=1 SV=1	4	3	2	2	1	2	2	1	3	3	2	2	4	3	2	4	3	2	4	4	2	2	4	3	5	5	4	4	3	5	2	5	3	2	2	2	2	1	2	2	4	3	1	3	1	4
P40692	P40692	MLH1	>sp|P40692|MLH1_HUMAN DNA mismatch repair protein Mlh1 OS=Homo sapiens GN=MLH1 PE=1 SV=1	1	1	0	2	1	2	0	1	2	3	1	2	0	1	0	2	0	0	2	0	0	0	4	1	1	1	3	1	1	1	0	1	0	0	1	0	1	1	0	1	0	0	1	0	0	0
P40763	P40763	STAT3	>sp|P40763|STAT3_HUMAN Signal transducer and activator of transcription 3 OS=Homo sapiens GN=STAT3 PE=1 SV=2	12	9	9	11	11	7	8	9	9	11	11	11	9	8	11	9	8	8	11	10	9	11	7	8	7	9	10	10	6	11	7	9	4	11	8	9	7	7	8	7	4	6	7	3	8	9
P40818	P40818	USP8	>sp|P40818|UBP8_HUMAN Ubiquitin carboxyl-terminal hydrolase 8 OS=Homo sapiens GN=USP8 PE=1 SV=1	2	0	2	1	2	2	1	2	2	2	2	2	1	1	1	1	1	2	2	1	1	0	1	2	1	1	2	2	2	1	3	1	0	1	1	2	1	1	0	0	0	0	2	0	1	0
P40925	P40925	MDH1	>sp|P40925|MDHC_HUMAN Malate dehydrogenase, cytoplasmic OS=Homo sapiens GN=MDH1 PE=1 SV=4	10	10	10	10	10	9	11	12	13	11	11	10	12	11	11	8	11	8	10	10	11	9	10	9	10	12	11	9	6	9	8	9	3	8	10	11	9	9	9	8	4	9	10	4	7	8
P40926	P40926	MDH2	>sp|P40926|MDHM_HUMAN Malate dehydrogenase, mitochondrial OS=Homo sapiens GN=MDH2 PE=1 SV=3	14	14	12	14	16	17	12	14	12	15	14	14	15	15	14	15	16	18	18	16	15	14	16	15	15	15	16	14	15	15	16	16	10	14	15	13	12	15	14	16	12	15	15	15	12	12
P40937	P40937	RFC5	>sp|P40937|RFC5_HUMAN Replication factor C subunit 5 OS=Homo sapiens GN=RFC5 PE=1 SV=1	1	2	2	2	2	2	4	3	2	1	3	2	3	3	3	3	3	3	4	6	2	2	3	4	3	4	2	2	3	2	1	1	1	3	1	3	3	2	3	3	0	4	2	3	1	2
P40938	P40938	RFC3	>sp|P40938|RFC3_HUMAN Replication factor C subunit 3 OS=Homo sapiens GN=RFC3 PE=1 SV=2	4	5	5	4	4	3	4	4	3	3	4	3	4	3	3	4	2	3	1	4	3	5	3	3	3	4	4	4	4	3	4	3	1	5	5	2	3	2	3	3	0	4	3	0	1	2
P40939	P40939	HADHA	>sp|P40939|ECHA_HUMAN Trifunctional enzyme subunit alpha, mitochondrial OS=Homo sapiens GN=HADHA PE=1 SV=2	8	15	18	18	14	13	18	18	19	14	16	13	15	13	17	19	20	18	22	14	16	18	13	16	18	15	14	13	18	18	15	17	7	13	10	14	12	13	15	10	13	16	13	14	15	11
P41091	P41091;Q2VIR3	EIF2S3;EIF2S3L	>sp|P41091|IF2G_HUMAN Eukaryotic translation initiation factor 2 subunit 3 OS=Homo sapiens GN=EIF2S3 PE=1 SV=3;>sp|Q2VIR3|IF2GL_HUMAN Putative eukaryotic translation initiation factor 2 subunit 3-like protein OS=Homo sapiens GN=EIF2S3L PE=5 SV=2	16	16	18	19	14	14	14	17	17	17	19	19	18	18	16	23	21	18	18	19	19	18	17	17	16	20	17	17	16	18	16	16	11	18	15	16	15	19	17	17	10	15	14	13	18	15
P41214	P41214	EIF2D	>sp|P41214|EIF2D_HUMAN Eukaryotic translation initiation factor 2D OS=Homo sapiens GN=EIF2D PE=1 SV=3	0	0	1	0	1	0	2	2	2	2	0	1	1	1	0	1	0	1	1	1	0	0	0	2	0	0	2	1	0	1	1	0	0	1	0	1	0	2	0	1	0	0	0	0	0	1
P41223	P41223	BUD31	>sp|P41223|BUD31_HUMAN Protein BUD31 homolog OS=Homo sapiens GN=BUD31 PE=1 SV=2	1	2	4	4	3	2	1	2	2	1	1	2	3	3	2	3	4	2	3	1	1	3	3	3	2	2	3	2	3	3	2	4	1	1	1	2	1	2	1	2	2	1	3	2	3	2
P41227	P41227	NAA10	>sp|P41227|NAA10_HUMAN N-alpha-acetyltransferase 10 OS=Homo sapiens GN=NAA10 PE=1 SV=1	7	7	6	4	7	6	5	7	5	4	3	5	6	7	5	3	5	6	6	6	5	5	3	3	5	4	6	5	5	2	3	3	0	7	2	4	6	2	4	5	1	5	2	0	5	3
P41240	P41240	CSK	>sp|P41240|CSK_HUMAN Tyrosine-protein kinase CSK OS=Homo sapiens GN=CSK PE=1 SV=1	2	2	1	1	1	1	1	1	2	1	2	1	2	1	1	2	1	1	3	1	2	1	1	1	2	1	1	1	2	1	2	3	0	2	1	2	2	2	2	0	0	2	2	1	2	2
P41250	P41250	GARS	>sp|P41250|GARS_HUMAN Glycine--tRNA ligase OS=Homo sapiens GN=GARS PE=1 SV=3	17	13	17	19	17	14	15	15	13	16	19	18	16	14	15	15	15	11	16	14	14	13	18	14	16	15	16	17	20	13	16	16	7	12	15	16	16	15	13	13	10	19	12	13	16	16
P41252	P41252	IARS	>sp|P41252|SYIC_HUMAN Isoleucine--tRNA ligase, cytoplasmic OS=Homo sapiens GN=IARS PE=1 SV=2	26	21	20	21	24	21	22	23	18	20	23	19	27	25	21	22	30	26	24	28	25	25	23	28	23	24	28	25	22	26	24	28	18	20	23	24	20	22	22	25	20	19	20	27	24	21
P41440	P41440	SLC19A1	>sp|P41440|S19A1_HUMAN Folate transporter 1 OS=Homo sapiens GN=SLC19A1 PE=1 SV=3	0	0	0	0	0	0	0	0	0	0	0	0	0	0	0	0	0	0	0	0	0	0	0	0	0	1	0	0	0	0	0	0	0	0	0	0	0	1	0	0	0	0	0	0	0	0
P41567	P41567;O60739	EIF1;EIF1B	>sp|P41567|EIF1_HUMAN Eukaryotic translation initiation factor 1 OS=Homo sapiens GN=EIF1 PE=1 SV=1;>sp|O60739|EIF1B_HUMAN Eukaryotic translation initiation factor 1b OS=Homo sapiens GN=EIF1B PE=1 SV=2	1	1	2	2	2	1	2	2	1	1	2	1	3	3	3	4	4	2	4	3	2	3	3	2	2	2	2	1	1	1	1	3	2	2	2	1	1	1	4	1	2	3	1	2	1	1
P41743	P41743	PRKCI	>sp|P41743|KPCI_HUMAN Protein kinase C iota type OS=Homo sapiens GN=PRKCI PE=1 SV=2	1	1	1	0	2	2	3	1	2	0	1	1	0	0	0	1	0	0	0	1	1	1	0	1	2	2	1	3	3	2	1	3	0	1	1	2	2	0	0	2	0	0	0	1	1	3
P42025	P42025	ACTR1B	>sp|P42025|ACTY_HUMAN Beta-centractin OS=Homo sapiens GN=ACTR1B PE=1 SV=1	4	3	4	3	5	1	4	3	5	5	3	3	3	5	4	3	2	4	5	4	4	3	3	5	4	3	3	5	3	3	4	3	0	2	4	1	3	3	5	2	3	3	3	3	2	2
P42126	P42126	ECI1	>sp|P42126|ECI1_HUMAN Enoyl-CoA delta isomerase 1, mitochondrial OS=Homo sapiens GN=ECI1 PE=1 SV=1	3	3	5	2	2	3	5	2	5	4	3	3	2	1	1	1	2	3	3	2	2	1	3	3	3	2	1	2	0	2	2	1	1	3	1	1	3	3	2	2	2	3	1	0	1	2
P42166	P42166	TMPO	>sp|P42166|LAP2A_HUMAN Lamina-associated polypeptide 2, isoform alpha OS=Homo sapiens GN=TMPO PE=1 SV=2	7	12	9	9	13	12	8	12	9	11	7	11	12	12	11	10	9	13	13	12	12	13	9	15	15	13	9	12	13	10	11	13	6	11	14	14	14	12	10	15	8	8	12	7	10	15
P42167	P42167	TMPO	>sp|P42167|LAP2B_HUMAN Lamina-associated polypeptide 2, isoforms beta/gamma OS=Homo sapiens GN=TMPO PE=1 SV=2	8	9	10	14	10	11	9	14	11	10	12	13	12	11	12	13	11	11	11	11	13	13	9	15	13	12	14	13	11	11	14	11	6	9	13	13	16	10	13	12	10	11	13	10	9	14
P42224	P42224	STAT1	>sp|P42224|STAT1_HUMAN Signal transducer and activator of transcription 1-alpha/beta OS=Homo sapiens GN=STAT1 PE=1 SV=2	6	3	2	3	2	3	4	2	3	3	3	2	2	4	2	3	4	4	1	2	3	2	5	2	6	3	2	4	2	3	4	5	0	2	2	2	3	3	4	4	1	2	3	3	3	4
P42226	P42226	STAT6	>sp|P42226|STAT6_HUMAN Signal transducer and activator of transcription 6 OS=Homo sapiens GN=STAT6 PE=1 SV=1	1	1	3	1	2	0	1	2	1	1	1	2	1	1	1	0	1	1	1	0	2	1	2	1	1	3	1	3	2	1	1	0	0	0	1	1	2	1	2	1	0	2	2	0	2	0
P42285	P42285	SKIV2L2	>sp|P42285|SK2L2_HUMAN Superkiller viralicidic activity 2-like 2 OS=Homo sapiens GN=SKIV2L2 PE=1 SV=3	8	6	11	6	8	8	9	10	12	6	8	7	7	10	7	10	10	12	10	11	11	10	7	12	11	10	9	7	9	14	8	10	3	7	6	5	8	5	9	5	6	8	7	8	7	5
P42345	P42345	MTOR	>sp|P42345|MTOR_HUMAN Serine/threonine-protein kinase mTOR OS=Homo sapiens GN=MTOR PE=1 SV=1	0	0	0	1	0	1	0	0	0	0	0	0	0	0	1	0	0	0	1	0	0	0	0	0	0	1	0	0	0	0	1	0	0	1	0	0	1	0	0	0	0	0	0	0	0	0
P42574	P42574	CASP3	>sp|P42574|CASP3_HUMAN Caspase-3 OS=Homo sapiens GN=CASP3 PE=1 SV=2	1	0	1	1	1	0	1	0	1	0	0	1	0	0	0	0	0	1	0	1	1	0	0	0	1	1	0	0	1	0	0	1	0	0	0	0	0	0	1	0	0	1	0	0	0	1
P42677	P42677	RPS27	>sp|P42677|RS27_HUMAN 40S ribosomal protein S27 OS=Homo sapiens GN=RPS27 PE=1 SV=3	4	4	3	5	4	4	6	6	5	5	4	4	5	5	5	5	5	5	5	5	5	5	5	3	4	5	5	4	5	3	4	4	3	4	4	4	4	4	4	4	4	2	4	4	5	5
P42695	P42695	NCAPD3	>sp|P42695|CNDD3_HUMAN Condensin-2 complex subunit D3 OS=Homo sapiens GN=NCAPD3 PE=1 SV=2	0	0	0	1	1	0	0	0	0	0	1	0	0	1	0	1	0	0	0	0	0	0	1	0	0	1	1	1	0	0	1	0	0	1	1	0	1	0	1	0	0	1	0	0	0	0
P42696	P42696	RBM34	>sp|P42696|RBM34_HUMAN RNA-binding protein 34 OS=Homo sapiens GN=RBM34 PE=1 SV=2	0	0	0	2	2	0	0	0	0	1	1	0	1	0	1	0	0	1	1	0	0	2	1	0	2	0	1	0	0	1	1	2	0	0	0	1	2	3	2	1	0	1	3	0	1	1
P42704	P42704	LRPPRC	>sp|P42704|LPPRC_HUMAN Leucine-rich PPR motif-containing protein, mitochondrial OS=Homo sapiens GN=LRPPRC PE=1 SV=3	46	47	46	50	51	35	53	49	52	52	49	47	56	45	51	47	43	52	55	53	46	49	49	45	47	54	47	52	52	53	50	52	28	44	47	50	52	52	46	45	39	45	46	40	45	45
P42765	P42765	ACAA2	>sp|P42765|THIM_HUMAN 3-ketoacyl-CoA thiolase, mitochondrial OS=Homo sapiens GN=ACAA2 PE=1 SV=2	11	12	12	12	10	8	13	11	14	10	6	11	12	11	11	9	9	12	13	10	12	13	9	14	12	10	12	13	12	10	13	14	5	9	8	8	11	11	11	10	3	12	10	4	10	8
P42766	P42766	RPL35	>sp|P42766|RL35_HUMAN 60S ribosomal protein L35 OS=Homo sapiens GN=RPL35 PE=1 SV=2	2	2	4	3	4	4	3	3	4	3	4	6	3	4	3	2	4	2	1	4	3	2	4	4	4	5	3	7	3	4	3	3	3	4	5	3	5	3	4	3	3	4	3	3	5	3
P42771	P42771	CDKN2A	>sp|P42771|CDN2A_HUMAN Cyclin-dependent kinase inhibitor 2A OS=Homo sapiens GN=CDKN2A PE=1 SV=2	0	0	0	0	0	0	0	0	0	0	0	0	0	0	0	0	0	0	0	0	0	0	1	1	2	1	1	2	2	1	2	3	1	0	0	1	1	1	1	1	1	1	1	1	1	1
P42785	P42785	PRCP	>sp|P42785|PCP_HUMAN Lysosomal Pro-X carboxypeptidase OS=Homo sapiens GN=PRCP PE=1 SV=1	0	0	0	0	0	0	0	0	0	0	0	0	1	0	0	0	0	1	0	0	0	0	1	0	0	3	0	1	0	1	1	2	0	0	1	0	0	0	1	0	0	1	0	0	0	0
P42892	P42892	ECE1	>sp|P42892|ECE1_HUMAN Endothelin-converting enzyme 1 OS=Homo sapiens GN=ECE1 PE=1 SV=2	1	0	0	1	1	1	0	0	0	0	0	0	0	0	0	0	0	0	0	0	0	0	1	0	0	0	0	0	0	0	0	0	0	0	0	0	0	1	0	1	0	0	0	0	0	0
P43003	P43003	SLC1A3	>sp|P43003|EAA1_HUMAN Excitatory amino acid transporter 1 OS=Homo sapiens GN=SLC1A3 PE=1 SV=1	2	2	2	2	3	2	2	2	3	3	2	2	1	0	3	0	2	1	1	0	1	0	1	1	1	1	1	1	1	2	1	3	1	2	2	2	1	0	2	0	1	2	1	1	1	1
P43034	P43034	PAFAH1B1	>sp|P43034|LIS1_HUMAN Platelet-activating factor acetylhydrolase IB subunit alpha OS=Homo sapiens GN=PAFAH1B1 PE=1 SV=2	6	10	9	6	8	7	8	8	7	9	7	5	8	9	11	9	8	8	8	9	8	9	9	8	6	10	8	6	9	12	6	10	0	6	6	7	6	5	8	6	4	7	4	4	6	4
P43121	P43121	MCAM	>sp|P43121|MUC18_HUMAN Cell surface glycoprotein MUC18 OS=Homo sapiens GN=MCAM PE=1 SV=2	2	4	2	6	3	3	2	0	5	4	3	2	2	4	2	4	2	3	2	3	2	2	2	3	4	1	2	2	2	3	4	5	0	4	1	1	3	2	3	2	0	2	2	0	3	2
P43243	P43243	MATR3	>sp|P43243|MATR3_HUMAN Matrin-3 OS=Homo sapiens GN=MATR3 PE=1 SV=2	25	21	25	25	20	20	25	28	24	26	25	22	23	24	19	20	23	25	27	21	21	23	19	24	23	23	22	22	20	23	20	24	10	15	23	20	21	21	22	20	15	19	20	17	19	24
P43246	P43246	MSH2	>sp|P43246|MSH2_HUMAN DNA mismatch repair protein Msh2 OS=Homo sapiens GN=MSH2 PE=1 SV=1	8	5	5	10	7	5	9	6	9	5	5	5	8	6	8	5	5	6	5	6	5	4	6	8	4	8	5	5	3	6	5	6	2	6	3	2	4	5	6	3	3	6	6	1	3	4
P43304	P43304	GPD2	>sp|P43304|GPDM_HUMAN Glycerol-3-phosphate dehydrogenase, mitochondrial OS=Homo sapiens GN=GPD2 PE=1 SV=3	4	7	6	8	7	5	8	5	8	5	7	6	9	5	7	7	7	7	8	5	9	10	8	9	10	9	9	8	12	10	10	12	3	3	7	7	5	3	5	5	5	10	5	5	6	7
P43307	P43307	SSR1	>sp|P43307|SSRA_HUMAN Translocon-associated protein subunit alpha OS=Homo sapiens GN=SSR1 PE=1 SV=3	2	0	1	1	1	0	1	1	1	1	1	0	3	1	1	2	1	2	1	1	1	1	0	1	1	1	2	2	1	1	1	1	0	2	2	1	1	1	2	2	2	2	3	2	3	1
P43355	P43355	MAGEA1	>sp|P43355|MAGA1_HUMAN Melanoma-associated antigen 1 OS=Homo sapiens GN=MAGEA1 PE=1 SV=1	2	1	0	2	0	1	2	1	1	2	1	0	1	1	0	1	1	0	0	0	2	1	2	1	1	0	0	2	1	2	2	1	0	0	1	1	1	1	1	1	0	1	1	0	1	0
P43487	P43487	RANBP1	>sp|P43487|RANG_HUMAN Ran-specific GTPase-activating protein OS=Homo sapiens GN=RANBP1 PE=1 SV=1	6	4	4	6	8	8	7	6	5	4	4	5	7	6	7	5	7	7	6	6	6	4	5	6	6	7	5	7	7	6	4	5	5	5	5	5	4	6	6	5	5	5	5	6	8	6
P43490	P43490	NAMPT	>sp|P43490|NAMPT_HUMAN Nicotinamide phosphoribosyltransferase OS=Homo sapiens GN=NAMPT PE=1 SV=1	10	9	7	8	6	7	9	7	8	10	10	6	7	6	6	7	9	6	10	6	8	10	5	3	8	7	5	7	8	11	11	9	4	6	7	7	5	5	6	5	4	8	3	8	3	5
P43686	P43686	PSMC4	>sp|P43686|PRS6B_HUMAN 26S proteasome regulatory subunit 6B OS=Homo sapiens GN=PSMC4 PE=1 SV=2	14	11	10	11	10	11	15	13	13	13	11	14	8	8	9	7	9	8	9	7	8	9	12	10	14	11	10	11	11	12	12	12	5	9	6	7	9	9	9	8	5	11	8	5	9	9
P43897	P43897	TSFM	>sp|P43897|EFTS_HUMAN Elongation factor Ts, mitochondrial OS=Homo sapiens GN=TSFM PE=1 SV=2	5	2	4	2	4	1	5	3	3	1	5	6	5	5	4	6	6	4	6	6	6	5	2	1	1	5	5	3	0	3	2	6	4	1	2	3	2	3	3	5	3	1	4	4	3	3
P45877	P45877	PPIC	>sp|P45877|PPIC_HUMAN Peptidyl-prolyl cis-trans isomerase C OS=Homo sapiens GN=PPIC PE=1 SV=1	1	0	0	0	0	1	0	1	1	0	0	0	0	0	0	1	2	1	1	0	1	0	0	0	0	0	0	0	1	1	0	0	0	0	0	1	0	0	1	0	0	1	0	0	1	0
P45880	P45880	VDAC2	>sp|P45880|VDAC2_HUMAN Voltage-dependent anion-selective channel protein 2 OS=Homo sapiens GN=VDAC2 PE=1 SV=2	9	9	12	13	10	11	13	10	11	10	12	11	14	13	12	15	13	11	14	13	13	10	13	14	13	13	14	13	14	14	13	12	8	11	13	13	14	12	11	14	11	13	12	10	13	13
P45973	P45973	CBX5	>sp|P45973|CBX5_HUMAN Chromobox protein homolog 5 OS=Homo sapiens GN=CBX5 PE=1 SV=1	6	4	7	8	7	5	6	9	6	7	5	4	8	7	7	7	5	5	9	7	9	10	10	8	8	9	9	7	7	7	9	5	2	7	8	6	7	4	6	5	2	9	5	4	3	4
P45974	P45974	USP5	>sp|P45974|UBP5_HUMAN Ubiquitin carboxyl-terminal hydrolase 5 OS=Homo sapiens GN=USP5 PE=1 SV=2	14	15	18	16	18	14	21	17	10	12	13	11	15	20	17	19	16	20	19	20	19	21	11	20	12	14	14	11	20	14	11	17	4	12	15	12	18	14	16	13	8	16	14	9	15	12
P46013	P46013	MKI67	>sp|P46013|KI67_HUMAN Proliferation marker protein Ki-67 OS=Homo sapiens GN=MKI67 PE=1 SV=2	31	27	33	34	35	23	28	36	31	34	31	28	31	29	33	28	29	32	38	35	35	33	39	34	34	43	34	35	38	35	37	32	6	27	27	31	32	25	30	26	10	35	25	5	27	26
P46060	P46060	RANGAP1	>sp|P46060|RAGP1_HUMAN Ran GTPase-activating protein 1 OS=Homo sapiens GN=RANGAP1 PE=1 SV=1	11	10	8	13	11	12	13	12	11	12	12	7	10	10	10	10	12	14	9	12	13	12	10	13	11	7	9	13	13	6	10	9	5	11	10	10	13	15	13	12	11	13	9	8	11	8
P46063	P46063	RECQL	>sp|P46063|RECQ1_HUMAN ATP-dependent DNA helicase Q1 OS=Homo sapiens GN=RECQL PE=1 SV=3	12	10	12	11	13	8	12	15	15	11	12	9	10	10	9	9	8	11	14	14	8	14	13	10	9	12	9	9	10	13	14	9	2	8	11	6	11	5	10	6	3	8	5	4	11	5
P46087	P46087	NOP2	>sp|P46087|NOP2_HUMAN Probable 28S rRNA (cytosine(4447)-C(5))-methyltransferase OS=Homo sapiens GN=NOP2 PE=1 SV=2	17	16	17	13	12	13	15	17	15	13	12	18	18	14	13	14	17	15	16	14	16	15	10	14	10	17	13	12	16	15	17	10	6	12	13	14	10	13	13	14	7	15	15	6	15	11
P46100	P46100	ATRX	>sp|P46100|ATRX_HUMAN Transcriptional regulator ATRX OS=Homo sapiens GN=ATRX PE=1 SV=5	0	0	1	1	1	0	0	2	0	0	0	0	1	0	0	0	1	1	1	1	1	1	1	0	0	1	1	1	0	0	0	0	0	0	0	0	1	0	1	0	0	0	0	0	1	0
P46108	P46108	CRK	>sp|P46108|CRK_HUMAN Adapter molecule crk OS=Homo sapiens GN=CRK PE=1 SV=2	2	2	2	3	3	1	1	2	1	1	3	3	3	2	2	2	2	2	2	3	3	3	4	1	3	2	2	1	2	1	2	1	2	1	1	0	2	2	1	2	1	3	1	2	1	1
P46109	P46109	CRKL	>sp|P46109|CRKL_HUMAN Crk-like protein OS=Homo sapiens GN=CRKL PE=1 SV=1	1	2	1	1	1	1	0	1	0	1	1	1	0	1	0	0	0	2	1	1	0	1	0	1	0	1	0	0	0	2	2	0	0	0	1	1	0	1	3	0	1	0	0	0	0	0
P46379	P46379	BAG6	>sp|P46379|BAG6_HUMAN Large proline-rich protein BAG6 OS=Homo sapiens GN=BAG6 PE=1 SV=2	5	6	5	4	6	5	2	5	4	6	5	3	0	4	5	2	2	8	6	3	3	5	6	5	6	8	7	5	6	5	6	6	4	5	5	3	5	5	6	6	3	6	6	3	5	6
P46459	P46459	NSF	>sp|P46459|NSF_HUMAN Vesicle-fusing ATPase OS=Homo sapiens GN=NSF PE=1 SV=3	4	4	2	6	4	3	3	3	5	4	5	5	5	5	3	6	8	4	5	4	4	4	1	4	2	5	2	3	3	2	3	3	3	5	5	3	4	5	7	4	2	5	3	2	4	1
P46734	P46734	MAP2K3	>sp|P46734|MP2K3_HUMAN Dual specificity mitogen-activated protein kinase kinase 3 OS=Homo sapiens GN=MAP2K3 PE=1 SV=2	1	2	2	2	2	1	4	0	3	1	2	1	2	1	3	4	1	1	1	3	4	0	3	2	2	1	1	2	1	3	2	2	0	2	1	2	2	1	0	0	0	1	1	0	1	2
P46736	P46736	BRCC3	>sp|P46736|BRCC3_HUMAN Lys-63-specific deubiquitinase BRCC36 OS=Homo sapiens GN=BRCC3 PE=1 SV=2	1	1	0	1	0	0	0	1	0	0	0	0	0	0	0	0	0	0	1	1	1	1	1	1	2	1	1	1	1	1	1	1	0	0	1	1	1	1	0	1	0	1	1	0	0	1
P46776	P46776	RPL27A	>sp|P46776|RL27A_HUMAN 60S ribosomal protein L27a OS=Homo sapiens GN=RPL27A PE=1 SV=2	9	9	9	9	8	9	10	10	8	9	9	9	7	7	8	6	8	5	7	8	7	8	6	9	6	6	9	9	6	5	7	7	5	7	7	5	8	7	7	7	5	7	7	6	7	8
P46777	P46777	RPL5	>sp|P46777|RL5_HUMAN 60S ribosomal protein L5 OS=Homo sapiens GN=RPL5 PE=1 SV=3	14	15	11	14	12	14	14	14	12	13	15	15	14	14	15	16	12	14	14	14	12	14	15	14	13	15	14	15	14	13	13	16	10	12	12	14	14	13	13	14	11	12	12	12	14	14
P46778	P46778	RPL21	>sp|P46778|RL21_HUMAN 60S ribosomal protein L21 OS=Homo sapiens GN=RPL21 PE=1 SV=2	7	8	7	6	7	7	7	8	7	9	6	6	7	8	6	6	5	4	8	5	7	8	6	9	6	7	8	6	8	5	8	6	4	9	4	4	9	6	9	8	5	7	6	7	5	6
P46779	P46779	RPL28	>sp|P46779|RL28_HUMAN 60S ribosomal protein L28 OS=Homo sapiens GN=RPL28 PE=1 SV=3	9	10	9	10	9	9	8	11	9	9	11	11	8	11	10	10	10	10	11	11	11	9	10	10	9	8	10	10	10	10	10	11	5	10	10	9	9	11	9	11	5	10	6	6	8	9
P46781	P46781	RPS9	>sp|P46781|RS9_HUMAN 40S ribosomal protein S9 OS=Homo sapiens GN=RPS9 PE=1 SV=3	11	14	11	14	13	12	11	11	12	15	13	12	13	12	15	15	13	13	13	12	13	15	13	14	14	14	16	14	15	14	13	13	11	15	15	15	10	13	15	17	13	13	11	11	11	13
P46782	P46782	RPS5	>sp|P46782|RS5_HUMAN 40S ribosomal protein S5 OS=Homo sapiens GN=RPS5 PE=1 SV=4	9	9	11	8	10	9	11	10	11	11	10	12	11	12	10	12	11	9	11	11	7	11	10	12	11	12	9	12	11	12	10	10	9	9	10	10	10	9	6	9	9	10	10	10	12	9
P46783	P46783	RPS10	>sp|P46783|RS10_HUMAN 40S ribosomal protein S10 OS=Homo sapiens GN=RPS10 PE=1 SV=1	12	11	13	12	12	9	10	12	11	11	12	13	12	13	11	13	11	13	12	12	11	11	12	13	11	13	14	14	10	10	12	12	4	12	14	11	15	12	14	13	6	12	11	7	14	8
P46926	P46926	GNPDA1	>sp|P46926|GNPI1_HUMAN Glucosamine-6-phosphate isomerase 1 OS=Homo sapiens GN=GNPDA1 PE=1 SV=1	5	5	3	3	3	2	6	6	6	4	6	4	3	3	5	4	4	4	4	3	5	4	3	4	5	6	3	3	6	7	6	5	2	3	2	1	1	3	5	4	1	2	5	3	3	1
P46934	P46934	NEDD4	>sp|P46934|NEDD4_HUMAN E3 ubiquitin-protein ligase NEDD4 OS=Homo sapiens GN=NEDD4 PE=1 SV=4	1	1	0	1	1	1	0	0	0	0	1	1	0	0	0	1	0	0	1	0	0	2	0	0	0	0	0	0	0	0	1	0	1	0	0	1	2	1	0	0	0	0	0	0	0	0
P46940	P46940	IQGAP1	>sp|P46940|IQGA1_HUMAN Ras GTPase-activating-like protein IQGAP1 OS=Homo sapiens GN=IQGAP1 PE=1 SV=1	43	39	46	42	46	35	44	46	43	43	43	41	53	49	48	48	46	57	49	49	49	51	45	46	52	48	43	43	46	49	43	52	19	38	43	44	40	40	48	44	37	43	39	34	45	39
P46976	P46976	GYG1	>sp|P46976|GLYG_HUMAN Glycogenin-1 OS=Homo sapiens GN=GYG1 PE=1 SV=4	0	1	1	1	0	1	0	1	0	0	1	1	0	0	0	0	1	0	0	0	0	0	0	0	1	0	0	0	0	1	0	0	0	1	1	1	0	0	1	1	0	0	0	0	1	0
P46977	P46977	STT3A	>sp|P46977|STT3A_HUMAN Dolichyl-diphosphooligosaccharide--protein glycosyltransferase subunit STT3A OS=Homo sapiens GN=STT3A PE=1 SV=2	2	1	1	1	3	2	1	1	3	1	1	2	1	2	4	3	3	2	2	4	3	3	2	3	1	3	3	3	1	2	2	5	2	4	2	2	2	4	4	2	0	3	5	3	4	1
P47712	P47712	PLA2G4A	>sp|P47712|PA24A_HUMAN Cytosolic phospholipase A2 OS=Homo sapiens GN=PLA2G4A PE=1 SV=2	9	9	9	9	8	5	9	14	8	8	7	7	11	12	10	11	10	13	13	8	9	14	9	11	10	11	10	12	10	10	10	11	3	6	5	8	3	5	9	7	4	9	7	4	8	7
P47755	P47755	CAPZA2	>sp|P47755|CAZA2_HUMAN F-actin-capping protein subunit alpha-2 OS=Homo sapiens GN=CAPZA2 PE=1 SV=3	2	3	2	1	1	1	1	0	2	3	3	2	3	3	3	1	3	2	3	4	2	1	2	2	2	2	3	3	1	2	1	3	1	1	0	1	1	1	2	2	1	1	4	3	1	2
P47756	P47756	CAPZB	>sp|P47756|CAPZB_HUMAN F-actin-capping protein subunit beta OS=Homo sapiens GN=CAPZB PE=1 SV=4	7	8	8	6	6	7	8	9	9	8	9	8	6	9	9	9	7	7	9	7	8	6	8	6	9	8	7	6	7	10	10	10	3	8	7	4	7	5	11	8	3	7	9	3	8	6
P47813	P47813;O14602	EIF1AX;EIF1AY	>sp|P47813|IF1AX_HUMAN Eukaryotic translation initiation factor 1A, X-chromosomal OS=Homo sapiens GN=EIF1AX PE=1 SV=2;>sp|O14602|IF1AY_HUMAN Eukaryotic translation initiation factor 1A, Y-chromosomal OS=Homo sapiens GN=EIF1AY PE=1 SV=4	5	6	8	6	5	7	6	7	6	6	6	4	7	7	7	6	6	7	8	7	7	6	6	5	4	5	5	6	6	5	6	6	3	5	5	6	3	5	6	7	2	6	7	5	7	6
P47897	P47897	QARS	>sp|P47897|SYQ_HUMAN Glutamine--tRNA ligase OS=Homo sapiens GN=QARS PE=1 SV=1	16	12	13	15	16	11	15	19	17	17	16	13	15	19	14	18	18	20	18	19	20	17	18	16	15	18	18	17	20	21	20	21	5	14	11	14	19	16	15	12	8	18	14	12	13	14
P47914	P47914	RPL29	>sp|P47914|RL29_HUMAN 60S ribosomal protein L29 OS=Homo sapiens GN=RPL29 PE=1 SV=2	2	3	3	2	3	3	3	3	2	3	2	2	3	2	3	3	3	3	2	3	3	3	2	3	2	1	1	2	2	3	3	2	1	2	1	3	3	2	3	3	2	3	3	1	2	3
P47985	P47985;P0C7P4	UQCRFS1;UQCRFS1P1	>sp|P47985|UCRI_HUMAN Cytochrome b-c1 complex subunit Rieske, mitochondrial OS=Homo sapiens GN=UQCRFS1 PE=1 SV=2;>sp|P0C7P4|UCRIL_HUMAN Putative cytochrome b-c1 complex subunit Rieske-like protein 1 OS=Homo sapiens GN=UQCRFS1P1 PE=5 SV=1	1	1	2	2	2	1	1	2	1	2	1	1	3	2	2	4	4	3	2	2	3	2	1	2	1	1	2	1	1	1	2	1	2	1	1	1	1	1	2	1	2	1	2	2	2	1
P48047	P48047	ATP5O	>sp|P48047|ATPO_HUMAN ATP synthase subunit O, mitochondrial OS=Homo sapiens GN=ATP5O PE=1 SV=1	8	9	9	10	9	10	10	9	7	11	9	7	9	9	11	10	11	9	9	8	9	8	8	9	7	9	9	9	7	6	8	6	5	9	9	9	11	6	8	8	5	9	8	6	8	8
P48059	P48059;Q7Z4I7	LIMS1;LIMS2	>sp|P48059|LIMS1_HUMAN LIM and senescent cell antigen-like-containing domain protein 1 OS=Homo sapiens GN=LIMS1 PE=1 SV=4;>sp|Q7Z4I7|LIMS2_HUMAN LIM and senescent cell antigen-like-containing domain protein 2 OS=Homo sapiens GN=LIMS2 PE=1 SV=1	1	1	0	0	1	0	2	0	0	2	1	0	1	0	2	0	1	0	1	1	1	0	0	2	0	1	1	0	0	0	1	1	0	1	0	0	1	0	0	1	0	0	0	0	1	0
P48067	P48067	SLC6A9	>sp|P48067|SC6A9_HUMAN Sodium- and chloride-dependent glycine transporter 1 OS=Homo sapiens GN=SLC6A9 PE=1 SV=3	0	0	0	0	0	0	0	0	0	0	0	0	0	0	0	2	0	1	0	0	0	0	0	0	0	0	0	0	0	0	0	0	0	0	0	0	0	0	0	0	0	0	0	0	0	0
P48147	P48147	PREP	>sp|P48147|PPCE_HUMAN Prolyl endopeptidase OS=Homo sapiens GN=PREP PE=1 SV=2	12	8	7	9	8	8	9	8	9	8	7	6	5	7	7	7	6	7	7	9	5	6	4	5	6	8	6	8	5	9	7	9	3	5	5	5	8	7	7	11	1	5	7	4	8	4
P48163	P48163	ME1	>sp|P48163|MAOX_HUMAN NADP-dependent malic enzyme OS=Homo sapiens GN=ME1 PE=1 SV=1	4	0	5	2	3	1	4	1	3	3	4	2	3	4	1	4	4	5	2	3	2	4	0	1	3	2	2	1	1	4	1	5	2	2	2	2	2	3	1	1	2	2	3	2	4	2
P48382	P48382	RFX5	>sp|P48382|RFX5_HUMAN DNA-binding protein RFX5 OS=Homo sapiens GN=RFX5 PE=1 SV=1	1	0	0	0	1	1	0	0	0	0	1	0	0	0	1	0	0	0	0	0	0	0	0	0	0	0	0	0	0	0	0	0	0	0	0	0	0	0	0	0	0	0	0	0	0	0
P48426	P48426;P78356	PIP4K2A;PIP4K2B	>sp|P48426|PI42A_HUMAN Phosphatidylinositol 5-phosphate 4-kinase type-2 alpha OS=Homo sapiens GN=PIP4K2A PE=1 SV=2;>sp|P78356|PI42B_HUMAN Phosphatidylinositol 5-phosphate 4-kinase type-2 beta OS=Homo sapiens GN=PIP4K2B PE=1 SV=1	0	0	1	0	0	0	0	0	0	0	0	0	0	1	0	0	0	0	0	0	0	0	0	0	0	0	0	0	0	0	0	0	0	0	0	0	0	0	0	0	0	0	0	0	0	0
P48444	P48444	ARCN1	>sp|P48444|COPD_HUMAN Coatomer subunit delta OS=Homo sapiens GN=ARCN1 PE=1 SV=1	13	10	11	13	12	10	9	10	15	12	10	9	9	11	16	11	12	13	10	10	13	14	11	9	13	15	16	14	12	13	18	13	2	5	9	8	10	7	8	10	4	8	7	1	10	12
P48506	P48506	GCLC	>sp|P48506|GSH1_HUMAN Glutamate--cysteine ligase catalytic subunit OS=Homo sapiens GN=GCLC PE=1 SV=2	1	0	1	0	0	0	0	1	0	0	0	0	0	1	1	0	1	1	1	0	0	1	0	0	1	0	0	0	0	0	0	0	0	0	0	0	0	0	0	0	0	0	0	0	0	0
P48507	P48507	GCLM	>sp|P48507|GSH0_HUMAN Glutamate--cysteine ligase regulatory subunit OS=Homo sapiens GN=GCLM PE=1 SV=1	4	4	5	5	4	4	3	3	5	5	4	5	4	6	4	5	4	4	5	6	5	4	2	2	4	2	3	3	4	5	5	4	2	4	4	4	4	4	3	2	3	5	3	3	4	5
P48509	P48509	CD151	>sp|P48509|CD151_HUMAN CD151 antigen OS=Homo sapiens GN=CD151 PE=1 SV=3	0	0	0	0	1	0	0	0	1	0	0	1	0	0	0	0	1	0	1	0	0	1	0	0	1	0	0	0	0	1	0	1	0	0	0	1	0	0	0	0	0	0	1	0	0	0
P48556	P48556	PSMD8	>sp|P48556|PSMD8_HUMAN 26S proteasome non-ATPase regulatory subunit 8 OS=Homo sapiens GN=PSMD8 PE=1 SV=2	3	1	4	3	2	4	2	1	3	2	2	5	2	4	3	3	6	4	6	4	3	7	6	3	4	6	4	4	4	5	4	5	2	4	3	2	3	4	2	3	2	2	2	1	4	2
P48634	P48634	PRRC2A	>sp|P48634|PRC2A_HUMAN Protein PRRC2A OS=Homo sapiens GN=PRRC2A PE=1 SV=3	1	6	4	3	5	2	2	3	4	3	2	4	4	3	2	3	3	4	3	3	5	1	3	2	2	4	6	3	2	1	4	4	3	2	1	2	4	4	2	2	4	4	1	1	3	1
P48637	P48637	GSS	>sp|P48637|GSHB_HUMAN Glutathione synthetase OS=Homo sapiens GN=GSS PE=1 SV=1	2	2	3	3	3	3	3	2	3	3	3	2	2	4	5	1	3	4	3	4	6	2	5	3	4	2	2	1	3	2	1	1	2	3	1	1	2	1	3	1	2	2	2	1	4	1
P48643	P48643	CCT5	>sp|P48643|TCPE_HUMAN T-complex protein 1 subunit epsilon OS=Homo sapiens GN=CCT5 PE=1 SV=1	24	23	29	26	30	20	28	27	29	27	21	24	26	25	28	28	28	26	28	25	26	28	25	27	30	27	27	30	28	27	25	27	18	22	22	19	27	22	23	24	23	24	23	22	26	24
P48651	P48651	PTDSS1	>sp|P48651|PTSS1_HUMAN Phosphatidylserine synthase 1 OS=Homo sapiens GN=PTDSS1 PE=1 SV=1	0	1	0	1	1	1	1	0	0	0	1	1	0	0	0	0	0	0	1	0	0	0	1	0	1	0	0	0	0	1	0	1	0	0	0	0	0	0	1	0	0	1	0	0	0	0
P48729	P48729	CSNK1A1	>sp|P48729|KC1A_HUMAN Casein kinase I isoform alpha OS=Homo sapiens GN=CSNK1A1 PE=1 SV=2	4	4	4	5	5	4	3	3	4	3	5	3	3	3	6	4	2	6	5	3	3	3	2	3	5	4	4	4	1	5	6	3	1	4	3	3	2	2	4	2	1	5	4	1	3	2
P48735	P48735	IDH2	>sp|P48735|IDHP_HUMAN Isocitrate dehydrogenase [NADP], mitochondrial OS=Homo sapiens GN=IDH2 PE=1 SV=2	2	1	0	0	1	2	3	3	2	0	3	2	1	2	2	1	2	2	2	1	2	1	4	0	2	2	2	0	1	2	0	3	0	2	1	2	2	2	4	2	1	2	2	0	3	1
P48739	P48739	PITPNB	>sp|P48739|PIPNB_HUMAN Phosphatidylinositol transfer protein beta isoform OS=Homo sapiens GN=PITPNB PE=1 SV=2	7	3	3	4	6	5	5	6	5	5	4	6	9	5	5	6	6	6	6	3	5	7	4	6	6	5	6	5	5	4	4	7	3	6	5	3	6	5	5	3	2	5	3	2	3	5
P48960	P48960	CD97	>sp|P48960|CD97_HUMAN CD97 antigen OS=Homo sapiens GN=CD97 PE=1 SV=4	1	2	2	3	1	1	3	1	2	0	3	1	0	1	1	1	1	1	1	1	1	0	0	2	2	1	2	1	3	1	1	1	0	0	2	0	2	1	2	1	0	1	0	0	1	1
P49005	P49005	POLD2	>sp|P49005|DPOD2_HUMAN DNA polymerase delta subunit 2 OS=Homo sapiens GN=POLD2 PE=1 SV=1	0	1	0	1	0	0	0	0	0	0	0	2	1	2	0	0	2	1	0	0	0	0	0	1	1	0	0	1	0	0	1	0	0	0	0	1	1	0	1	1	0	0	1	0	2	0
P49006	P49006	MARCKSL1	>sp|P49006|MRP_HUMAN MARCKS-related protein OS=Homo sapiens GN=MARCKSL1 PE=1 SV=2	2	1	1	1	1	0	1	1	1	1	1	1	1	1	2	1	1	1	1	1	1	1	1	1	1	1	1	1	1	1	1	1	0	1	2	2	1	1	1	1	0	1	1	0	1	2
P49023	P49023	PXN	>sp|P49023|PAXI_HUMAN Paxillin OS=Homo sapiens GN=PXN PE=1 SV=3	1	4	0	0	1	1	0	2	0	0	1	0	1	1	0	0	0	0	0	1	0	0	0	0	0	1	2	0	0	0	0	0	0	1	0	0	0	1	1	0	0	1	0	0	1	0
P49189	P49189	ALDH9A1	>sp|P49189|AL9A1_HUMAN 4-trimethylaminobutyraldehyde dehydrogenase OS=Homo sapiens GN=ALDH9A1 PE=1 SV=3	8	9	11	11	9	9	8	9	11	10	7	10	6	7	9	7	11	6	6	6	7	9	11	9	10	10	8	8	12	11	9	11	6	7	5	9	11	6	8	7	5	7	9	5	10	8
P49207	P49207	RPL34	>sp|P49207|RL34_HUMAN 60S ribosomal protein L34 OS=Homo sapiens GN=RPL34 PE=1 SV=3	5	6	5	4	5	6	5	5	5	4	5	4	5	3	6	5	5	4	5	5	6	5	4	4	6	3	5	4	4	3	3	5	4	4	5	4	3	2	4	4	3	4	4	4	5	3
P49257	P49257	LMAN1	>sp|P49257|LMAN1_HUMAN Protein ERGIC-53 OS=Homo sapiens GN=LMAN1 PE=1 SV=2	6	5	8	4	7	5	6	7	7	5	4	4	4	6	6	6	5	4	6	5	6	5	6	7	8	8	7	5	8	8	5	7	2	6	6	4	6	4	5	5	5	5	3	6	6	3
P49321	P49321	NASP	>sp|P49321|NASP_HUMAN Nuclear autoantigenic sperm protein OS=Homo sapiens GN=NASP PE=1 SV=2	4	1	2	4	4	3	2	4	3	2	1	1	4	3	2	1	2	2	2	2	1	2	0	3	1	4	3	2	3	3	4	3	1	4	2	3	6	2	2	4	0	3	1	1	4	3
P49327	P49327	FASN	>sp|P49327|FAS_HUMAN Fatty acid synthase OS=Homo sapiens GN=FASN PE=1 SV=3	81	70	81	75	74	66	86	91	78	80	75	76	93	92	96	99	94	94	93	85	92	93	88	91	93	101	95	95	93	92	89	96	64	77	72	80	84	81	88	85	77	85	87	77	81	86
P49354	P49354	FNTA	>sp|P49354|FNTA_HUMAN Protein farnesyltransferase/geranylgeranyltransferase type-1 subunit alpha OS=Homo sapiens GN=FNTA PE=1 SV=1	1	1	1	1	1	1	1	1	1	1	1	2	1	2	2	3	2	3	2	3	2	2	1	2	3	3	2	3	3	1	3	3	0	3	3	3	1	2	2	2	1	2	4	1	2	3
P49366	P49366	DHPS	>sp|P49366|DHYS_HUMAN Deoxyhypusine synthase OS=Homo sapiens GN=DHPS PE=1 SV=1	1	2	0	1	0	0	0	0	0	1	0	2	2	0	2	3	2	2	2	2	1	0	0	0	1	1	0	0	1	0	0	0	0	1	0	0	1	1	0	0	0	0	0	0	0	0
P49368	P49368	CCT3	>sp|P49368|TCPG_HUMAN T-complex protein 1 subunit gamma OS=Homo sapiens GN=CCT3 PE=1 SV=4	27	27	28	26	28	27	26	28	30	27	22	29	30	31	30	27	32	28	31	32	32	32	25	26	26	27	30	30	25	26	24	28	18	27	22	27	24	26	26	25	18	27	23	19	21	23
P49406	P49406	MRPL19	>sp|P49406|RM19_HUMAN 39S ribosomal protein L19, mitochondrial OS=Homo sapiens GN=MRPL19 PE=1 SV=2	1	1	2	1	1	2	1	2	1	2	0	0	0	2	2	3	1	2	3	3	1	1	4	3	4	2	3	2	3	6	2	4	2	2	3	1	1	1	2	2	2	2	1	1	1	3
P49407	P49407	ARRB1	>sp|P49407|ARRB1_HUMAN Beta-arrestin-1 OS=Homo sapiens GN=ARRB1 PE=1 SV=2	1	0	0	0	0	0	0	0	1	1	1	0	0	1	1	0	1	1	0	0	0	1	1	0	0	0	1	0	0	1	1	1	0	0	1	0	0	1	0	0	0	0	0	0	0	0
P49411	P49411	TUFM	>sp|P49411|EFTU_HUMAN Elongation factor Tu, mitochondrial OS=Homo sapiens GN=TUFM PE=1 SV=2	16	20	18	21	20	16	21	18	18	21	20	18	21	21	25	21	24	24	20	23	20	24	21	21	22	23	22	21	24	24	18	24	13	16	20	19	17	19	18	19	15	23	19	15	18	20
P49419	P49419	ALDH7A1	>sp|P49419|AL7A1_HUMAN Alpha-aminoadipic semialdehyde dehydrogenase OS=Homo sapiens GN=ALDH7A1 PE=1 SV=5	6	6	8	7	6	4	6	7	7	7	5	3	9	10	12	10	10	10	10	8	11	9	7	6	6	7	5	7	7	5	7	5	4	5	5	2	6	5	4	4	5	6	6	5	5	6
P49454	P49454	CENPF	>sp|P49454|CENPF_HUMAN Centromere protein F OS=Homo sapiens GN=CENPF PE=1 SV=2	0	0	0	1	0	0	0	0	0	0	0	0	0	0	1	0	0	0	0	0	0	0	0	0	0	0	0	0	0	0	0	0	0	1	0	0	0	0	0	0	0	0	0	0	0	0
P49458	P49458	SRP9	>sp|P49458|SRP09_HUMAN Signal recognition particle 9 kDa protein OS=Homo sapiens GN=SRP9 PE=1 SV=2	4	3	3	4	5	3	4	5	4	4	2	2	3	4	4	4	2	4	4	5	4	5	3	4	3	3	4	3	3	2	3	3	2	5	3	4	3	5	4	3	2	3	5	1	5	3
P49585	P49585	PCYT1A	>sp|P49585|PCY1A_HUMAN Choline-phosphate cytidylyltransferase A OS=Homo sapiens GN=PCYT1A PE=1 SV=2	0	0	1	2	3	1	0	1	0	1	1	0	1	2	2	1	1	1	0	2	1	0	0	0	1	0	0	0	0	1	1	0	0	0	0	0	0	1	0	0	0	0	1	0	1	0
P49588	P49588	AARS	>sp|P49588|SYAC_HUMAN Alanine--tRNA ligase, cytoplasmic OS=Homo sapiens GN=AARS PE=1 SV=2	31	28	33	32	33	29	33	35	29	28	31	27	33	33	35	29	35	37	36	36	36	35	37	36	30	34	34	33	36	36	32	34	15	31	30	29	30	27	32	34	17	34	23	21	31	32
P49589	P49589	CARS	>sp|P49589|SYCC_HUMAN Cysteine--tRNA ligase, cytoplasmic OS=Homo sapiens GN=CARS PE=1 SV=3	6	6	6	3	5	4	5	6	7	5	7	2	6	6	4	2	4	6	3	5	4	5	3	3	7	3	4	3	5	6	2	5	0	4	4	2	4	4	5	7	2	3	4	2	4	3
P49590	P49590	HARS2	>sp|P49590|SYHM_HUMAN Probable histidine--tRNA ligase, mitochondrial OS=Homo sapiens GN=HARS2 PE=1 SV=1	4	4	2	3	2	3	3	0	3	4	1	3	2	3	2	3	4	1	2	4	4	1	2	2	3	3	4	3	3	3	4	4	2	3	2	3	4	3	3	3	1	3	3	2	4	3
P49591	P49591	SARS	>sp|P49591|SYSC_HUMAN Serine--tRNA ligase, cytoplasmic OS=Homo sapiens GN=SARS PE=1 SV=3	8	8	9	11	9	7	9	11	13	8	7	6	8	8	9	9	9	8	9	9	10	10	6	10	12	8	11	9	13	10	8	8	9	10	8	9	8	11	10	8	9	8	10	7	10	9
P49642	P49642	PRIM1	>sp|P49642|PRI1_HUMAN DNA primase small subunit OS=Homo sapiens GN=PRIM1 PE=1 SV=1	3	2	2	2	1	2	3	2	1	3	2	1	1	0	1	1	1	0	2	1	1	1	1	2	2	3	1	1	2	1	1	1	0	2	1	1	0	0	2	1	0	3	0	0	0	0
P49643	P49643	PRIM2	>sp|P49643|PRI2_HUMAN DNA primase large subunit OS=Homo sapiens GN=PRIM2 PE=1 SV=2	3	1	1	4	5	4	1	3	2	3	2	3	5	4	1	1	1	4	5	3	2	2	4	1	2	3	2	2	3	1	1	3	1	2	2	2	2	2	2	0	0	2	2	0	1	2
P49674	P49674	CSNK1E	>sp|P49674|KC1E_HUMAN Casein kinase I isoform epsilon OS=Homo sapiens GN=CSNK1E PE=1 SV=1	0	0	1	1	0	1	0	0	0	0	1	1	0	0	0	1	0	0	0	0	0	0	1	0	0	0	0	1	1	1	0	1	0	1	0	1	0	0	0	0	0	1	0	0	0	1
P49711	P49711	CTCF	>sp|P49711|CTCF_HUMAN Transcriptional repressor CTCF OS=Homo sapiens GN=CTCF PE=1 SV=1	1	2	1	0	1	0	0	1	1	1	2	0	0	0	1	0	1	0	0	0	0	0	0	0	1	1	0	0	0	0	2	0	0	1	0	0	1	1	0	0	0	1	0	0	2	0
P49720	P49720	PSMB3	>sp|P49720|PSB3_HUMAN Proteasome subunit beta type-3 OS=Homo sapiens GN=PSMB3 PE=1 SV=2	7	2	6	5	8	6	5	5	7	7	6	5	6	7	5	6	7	4	11	7	6	11	5	3	8	5	5	5	5	6	6	8	4	6	5	4	7	4	5	5	2	5	6	2	3	4
P49721	P49721	PSMB2	>sp|P49721|PSB2_HUMAN Proteasome subunit beta type-2 OS=Homo sapiens GN=PSMB2 PE=1 SV=1	6	5	4	4	4	1	3	5	5	4	6	5	8	4	4	5	6	6	3	4	5	6	6	7	6	6	6	4	6	5	7	5	2	3	8	6	5	6	6	6	5	5	5	3	6	7
P49736	P49736	MCM2	>sp|P49736|MCM2_HUMAN DNA replication licensing factor MCM2 OS=Homo sapiens GN=MCM2 PE=1 SV=4	15	19	16	16	14	12	17	14	15	15	16	15	14	12	19	14	15	14	17	18	19	20	16	12	18	16	14	12	15	19	12	16	9	12	10	17	12	10	13	11	12	12	10	11	11	14
P49748	P49748	ACADVL	>sp|P49748|ACADV_HUMAN Very long-chain specific acyl-CoA dehydrogenase, mitochondrial OS=Homo sapiens GN=ACADVL PE=1 SV=1	14	10	6	8	9	6	10	8	11	8	8	9	9	7	9	11	10	10	7	8	9	5	12	10	11	11	10	10	9	13	11	12	3	9	10	11	10	12	12	7	6	12	9	5	11	13
P49750	P49750	YLPM1	>sp|P49750|YLPM1_HUMAN YLP motif-containing protein 1 OS=Homo sapiens GN=YLPM1 PE=1 SV=3	3	0	1	1	0	0	0	1	1	0	2	2	0	0	1	0	0	0	0	1	0	0	1	1	0	0	0	1	0	0	2	0	1	1	2	1	1	0	0	0	1	3	1	1	1	1
P49755	P49755	TMED10	>sp|P49755|TMEDA_HUMAN Transmembrane emp24 domain-containing protein 10 OS=Homo sapiens GN=TMED10 PE=1 SV=2	6	3	3	2	3	3	5	3	2	4	5	4	4	5	2	5	5	4	2	4	5	2	5	2	6	4	4	5	4	3	5	5	1	6	4	2	7	7	7	6	3	5	5	2	3	3
P49756	P49756	RBM25	>sp|P49756|RBM25_HUMAN RNA-binding protein 25 OS=Homo sapiens GN=RBM25 PE=1 SV=3	3	2	3	3	2	1	3	3	4	4	4	2	2	3	2	3	2	3	4	4	6	3	3	2	2	2	3	4	2	3	3	4	1	3	3	2	4	3	3	2	1	2	3	3	1	3
P49757	P49757	NUMB	>sp|P49757|NUMB_HUMAN Protein numb homolog OS=Homo sapiens GN=NUMB PE=1 SV=2	0	1	0	0	0	0	0	0	0	0	0	0	0	0	0	0	0	0	0	0	0	0	0	0	0	1	0	0	0	0	0	0	0	0	0	0	0	0	0	0	0	0	0	0	0	0
P49770	P49770	EIF2B2	>sp|P49770|EI2BB_HUMAN Translation initiation factor eIF-2B subunit beta OS=Homo sapiens GN=EIF2B2 PE=1 SV=3	1	2	2	1	1	1	1	0	1	1	1	2	0	1	0	1	1	2	1	1	1	1	1	1	1	2	2	1	1	2	1	2	0	0	0	1	1	1	1	0	0	0	1	0	0	0
P49773	P49773	HINT1	>sp|P49773|HINT1_HUMAN Histidine triad nucleotide-binding protein 1 OS=Homo sapiens GN=HINT1 PE=1 SV=2	0	0	1	1	0	1	1	0	0	1	0	0	2	1	1	1	1	0	1	1	1	0	1	1	1	0	0	1	2	0	1	2	1	1	1	1	3	0	0	2	1	0	0	3	0	0
P49790	P49790	NUP153	>sp|P49790|NU153_HUMAN Nuclear pore complex protein Nup153 OS=Homo sapiens GN=NUP153 PE=1 SV=2	3	4	4	6	6	5	4	3	2	3	3	4	5	3	5	6	4	4	4	5	6	6	8	3	9	5	6	4	7	3	4	8	0	1	2	3	6	5	4	3	1	3	3	1	4	3
P49792	P49792	RANBP2	>sp|P49792|RBP2_HUMAN E3 SUMO-protein ligase RanBP2 OS=Homo sapiens GN=RANBP2 PE=1 SV=2	30	29	26	32	30	22	33	32	27	29	28	29	26	27	25	35	29	26	30	27	31	32	25	36	28	28	29	32	28	31	31	31	2	23	18	19	31	30	29	29	3	27	24	3	23	23
P49821	P49821	NDUFV1	>sp|P49821|NDUV1_HUMAN NADH dehydrogenase [ubiquinone] flavoprotein 1, mitochondrial OS=Homo sapiens GN=NDUFV1 PE=1 SV=4	1	2	2	2	1	1	0	2	1	3	1	1	1	1	0	1	0	1	1	0	0	1	1	3	0	3	1	2	1	2	0	0	2	3	1	1	0	3	1	1	1	0	1	1	0	0
P49840	P49840	GSK3A	>sp|P49840|GSK3A_HUMAN Glycogen synthase kinase-3 alpha OS=Homo sapiens GN=GSK3A PE=1 SV=2	0	0	0	0	0	0	0	0	1	1	0	0	1	2	1	0	2	1	1	0	1	0	1	0	1	0	0	0	0	0	0	1	0	0	1	0	1	0	0	0	0	0	0	0	0	0
P49841	P49841	GSK3B	>sp|P49841|GSK3B_HUMAN Glycogen synthase kinase-3 beta OS=Homo sapiens GN=GSK3B PE=1 SV=2	1	1	1	1	2	1	1	2	3	2	2	1	3	3	2	2	3	2	3	2	2	2	3	3	2	2	2	2	2	2	2	1	1	1	2	1	2	3	1	1	1	2	2	1	2	1
P49902	P49902	NT5C2	>sp|P49902|5NTC_HUMAN Cytosolic purine 5-nucleotidase OS=Homo sapiens GN=NT5C2 PE=1 SV=1	2	1	3	1	3	2	2	2	2	2	0	0	3	2	2	1	2	4	2	3	3	1	3	2	4	0	0	0	0	1	2	4	1	2	2	2	2	2	2	1	0	4	2	1	0	0
P49903	P49903	SEPHS1	>sp|P49903|SPS1_HUMAN Selenide, water dikinase 1 OS=Homo sapiens GN=SEPHS1 PE=1 SV=2	1	1	0	1	0	1	0	0	0	0	1	0	1	1	1	0	0	0	0	0	0	0	0	0	0	0	0	0	1	0	0	0	0	0	1	1	1	0	0	0	0	0	0	0	0	0
P49915	P49915	GMPS	>sp|P49915|GUAA_HUMAN GMP synthase [glutamine-hydrolyzing] OS=Homo sapiens GN=GMPS PE=1 SV=1	16	17	19	16	12	16	16	12	17	21	17	16	18	19	21	17	14	21	19	18	20	19	17	20	16	13	17	20	18	17	15	14	7	12	16	15	15	13	16	11	9	10	10	10	14	12
P49916	P49916	LIG3	>sp|P49916|DNLI3_HUMAN DNA ligase 3 OS=Homo sapiens GN=LIG3 PE=1 SV=2	1	1	2	2	2	1	2	1	1	1	1	1	1	1	2	1	1	2	2	1	1	2	2	3	1	2	2	1	1	2	2	2	0	1	1	1	2	1	2	1	0	1	0	0	2	1
P49959	P49959	MRE11A	>sp|P49959|MRE11_HUMAN Double-strand break repair protein MRE11 OS=Homo sapiens GN=MRE11 PE=1 SV=3	3	4	2	3	2	5	4	3	2	3	4	4	2	3	2	3	3	5	3	3	4	3	4	2	2	2	3	4	2	2	2	2	0	3	6	4	3	2	1	2	2	4	4	2	4	3
P50213	P50213	IDH3A	>sp|P50213|IDH3A_HUMAN Isocitrate dehydrogenase [NAD] subunit alpha, mitochondrial OS=Homo sapiens GN=IDH3A PE=1 SV=1	6	6	5	4	3	4	3	3	5	5	3	2	5	4	6	5	6	5	7	3	4	6	5	3	3	4	2	1	3	3	5	6	3	3	2	1	5	3	4	1	3	2	2	2	4	1
P50238	P50238	CRIP1	>sp|P50238|CRIP1_HUMAN Cysteine-rich protein 1 OS=Homo sapiens GN=CRIP1 PE=1 SV=3	4	5	5	4	4	4	4	4	2	4	4	2	3	4	2	4	3	4	4	4	4	4	4	5	4	3	5	4	5	5	4	4	1	4	3	4	3	4	4	5	3	4	5	1	5	3
P50336	P50336	PPOX	>sp|P50336|PPOX_HUMAN Protoporphyrinogen oxidase OS=Homo sapiens GN=PPOX PE=1 SV=1	0	0	0	0	0	0	0	2	0	0	0	1	0	0	1	0	0	1	1	1	1	0	0	1	1	2	1	1	0	0	1	1	0	0	0	0	0	0	0	0	1	1	0	1	0	0
P50395	P50395	GDI2	>sp|P50395|GDIB_HUMAN Rab GDP dissociation inhibitor beta OS=Homo sapiens GN=GDI2 PE=1 SV=2	21	20	25	24	23	15	24	25	24	21	18	22	22	24	26	24	27	23	25	22	24	24	21	23	21	21	26	24	25	20	19	24	15	21	20	19	21	20	20	19	14	22	23	20	21	20
P50402	P50402	EMD	>sp|P50402|EMD_HUMAN Emerin OS=Homo sapiens GN=EMD PE=1 SV=1	6	8	7	6	7	6	7	9	6	7	5	6	7	4	5	9	6	7	4	8	6	6	8	7	6	8	7	8	7	8	6	8	2	3	5	5	6	5	6	7	2	3	5	4	7	6
P50416	P50416	CPT1A	>sp|P50416|CPT1A_HUMAN Carnitine O-palmitoyltransferase 1, liver isoform OS=Homo sapiens GN=CPT1A PE=1 SV=2	9	8	11	9	10	8	7	8	8	10	8	7	9	12	11	7	9	9	11	10	9	11	11	8	9	8	7	9	8	12	10	12	1	7	8	5	9	9	9	8	4	7	4	4	7	9
P50454	P50454	SERPINH1	>sp|P50454|SERPH_HUMAN Serpin H1 OS=Homo sapiens GN=SERPINH1 PE=1 SV=2	19	18	20	22	19	19	19	21	21	19	18	21	18	20	17	18	21	19	18	20	18	19	20	20	17	22	21	20	19	19	21	22	15	19	19	17	19	21	21	19	15	20	19	14	21	19
P50502	P50502;Q8IZP2;Q8NFI4	ST13;ST13P4;ST13P5	>sp|P50502|F10A1_HUMAN Hsc70-interacting protein OS=Homo sapiens GN=ST13 PE=1 SV=2;>sp|Q8IZP2|ST134_HUMAN Putative protein FAM10A4 OS=Homo sapiens GN=ST13P4 PE=5 SV=1;>sp|Q8NFI4|F10A5_HUMAN Putative protein FAM10A5 OS=Homo sapiens GN=ST13P5 PE=5 SV=1	6	7	6	6	7	7	6	7	7	9	7	5	5	6	4	6	5	5	7	5	5	5	7	6	7	8	8	4	7	7	9	5	6	7	6	7	8	7	6	6	5	8	6	6	6	7
P50548	P50548	ERF	>sp|P50548|ERF_HUMAN ETS domain-containing transcription factor ERF OS=Homo sapiens GN=ERF PE=1 SV=2	0	0	0	0	0	0	0	0	0	0	0	0	0	1	0	0	0	0	0	0	0	0	0	0	0	0	0	0	0	0	0	0	0	0	0	0	0	0	0	0	0	0	0	0	0	0
P50552	P50552	VASP	>sp|P50552|VASP_HUMAN Vasodilator-stimulated phosphoprotein OS=Homo sapiens GN=VASP PE=1 SV=3	12	9	8	10	9	6	5	8	6	11	8	7	12	10	10	9	8	9	7	9	11	9	8	8	11	8	8	5	8	7	9	8	1	9	7	5	5	7	8	7	2	9	4	1	8	5
P50570	P50570	DNM2	>sp|P50570|DYN2_HUMAN Dynamin-2 OS=Homo sapiens GN=DNM2 PE=1 SV=2	10	8	9	7	9	8	11	10	10	8	12	11	10	12	11	7	8	10	7	11	7	10	7	13	5	8	11	8	10	9	4	11	3	9	8	6	6	8	10	8	2	11	8	3	8	5
P50579	P50579	METAP2	>sp|P50579|MAP2_HUMAN Methionine aminopeptidase 2 OS=Homo sapiens GN=METAP2 PE=1 SV=1	12	12	12	12	10	6	11	9	12	10	10	12	9	9	11	10	11	11	10	13	10	11	8	5	12	9	11	9	7	10	10	12	4	8	10	11	10	10	12	9	5	11	11	3	9	9
P50583	P50583	NUDT2	>sp|P50583|AP4A_HUMAN Bis(5-nucleosyl)-tetraphosphatase [asymmetrical] OS=Homo sapiens GN=NUDT2 PE=1 SV=3	1	1	1	2	2	1	1	0	2	0	2	1	1	3	2	3	1	1	1	1	1	1	1	1	0	2	1	1	0	0	0	1	0	0	1	2	0	1	0	0	0	1	1	0	1	3
P50613	P50613	CDK7	>sp|P50613|CDK7_HUMAN Cyclin-dependent kinase 7 OS=Homo sapiens GN=CDK7 PE=1 SV=1	0	1	0	0	0	0	0	0	0	0	0	0	0	0	1	0	0	0	0	1	0	0	0	0	0	0	0	0	0	0	1	1	0	1	1	0	0	0	0	0	0	0	0	0	0	0
P50748	P50748	KNTC1	>sp|P50748|KNTC1_HUMAN Kinetochore-associated protein 1 OS=Homo sapiens GN=KNTC1 PE=1 SV=1	0	0	0	0	0	0	0	2	0	0	0	1	0	0	0	0	0	0	0	0	0	0	0	0	0	0	0	0	0	0	0	1	0	0	0	0	0	0	0	0	0	0	0	0	0	0
P50750	P50750	CDK9	>sp|P50750|CDK9_HUMAN Cyclin-dependent kinase 9 OS=Homo sapiens GN=CDK9 PE=1 SV=3	3	1	1	2	0	1	2	1	3	1	3	1	1	1	0	2	2	1	1	2	1	1	2	1	2	3	2	1	2	3	3	3	1	2	1	2	3	1	2	2	1	1	2	1	2	2
P50851	P50851	LRBA	>sp|P50851|LRBA_HUMAN Lipopolysaccharide-responsive and beige-like anchor protein OS=Homo sapiens GN=LRBA PE=1 SV=4	0	0	0	0	0	0	0	0	0	0	1	0	2	0	0	0	0	1	0	0	0	0	0	0	0	0	0	0	0	1	0	1	0	0	0	0	0	0	0	0	0	0	0	0	0	0
P50897	P50897	PPT1	>sp|P50897|PPT1_HUMAN Palmitoyl-protein thioesterase 1 OS=Homo sapiens GN=PPT1 PE=1 SV=1	2	3	2	1	1	2	2	2	1	1	1	0	0	2	2	0	1	1	2	1	1	2	2	2	1	3	2	1	2	1	2	2	1	1	2	1	1	2	1	2	1	1	1	0	1	2
P50914	P50914	RPL14	>sp|P50914|RL14_HUMAN 60S ribosomal protein L14 OS=Homo sapiens GN=RPL14 PE=1 SV=4	8	7	6	7	5	5	8	5	6	5	6	6	6	5	5	6	6	6	6	5	5	7	6	6	6	5	7	8	6	6	6	6	3	6	7	6	5	5	7	7	3	5	6	3	6	6
P50990	P50990	CCT8	>sp|P50990|TCPQ_HUMAN T-complex protein 1 subunit theta OS=Homo sapiens GN=CCT8 PE=1 SV=4	25	28	27	26	26	26	27	28	27	23	29	29	31	30	30	24	28	28	33	27	25	29	32	22	26	29	29	26	28	30	28	25	17	23	26	30	27	23	25	27	16	22	24	19	24	25
P50991	P50991	CCT4	>sp|P50991|TCPD_HUMAN T-complex protein 1 subunit delta OS=Homo sapiens GN=CCT4 PE=1 SV=4	25	21	28	24	23	21	24	26	25	19	23	22	23	27	26	27	28	25	23	26	24	27	22	21	24	24	24	27	22	26	26	25	19	23	29	24	23	22	22	26	18	22	24	19	25	24
P50995	P50995	ANXA11	>sp|P50995|ANX11_HUMAN Annexin A11 OS=Homo sapiens GN=ANXA11 PE=1 SV=1	7	7	4	4	5	6	4	4	4	9	4	7	3	5	5	6	5	8	8	6	5	6	5	5	4	5	6	5	7	5	8	5	2	7	9	9	6	5	5	4	4	9	4	5	6	6
P51003	P51003;Q9NRJ5	PAPOLA;PAPOLB	>sp|P51003|PAPOA_HUMAN Poly(A) polymerase alpha OS=Homo sapiens GN=PAPOLA PE=1 SV=4;>sp|Q9NRJ5|PAPOB_HUMAN Poly(A) polymerase beta OS=Homo sapiens GN=PAPOLB PE=2 SV=1	1	0	0	0	0	0	0	0	0	0	0	0	0	0	0	0	0	0	1	0	0	0	0	0	0	0	1	0	0	0	0	0	0	1	0	0	0	1	0	0	0	0	0	0	0	0
P51114	P51114	FXR1	>sp|P51114|FXR1_HUMAN Fragile X mental retardation syndrome-related protein 1 OS=Homo sapiens GN=FXR1 PE=1 SV=3	7	8	7	7	7	5	8	7	8	7	6	5	6	5	7	7	5	8	8	9	7	6	9	8	11	8	10	10	10	9	6	8	3	5	5	6	6	4	7	6	3	6	4	2	6	9
P51116	P51116	FXR2	>sp|P51116|FXR2_HUMAN Fragile X mental retardation syndrome-related protein 2 OS=Homo sapiens GN=FXR2 PE=1 SV=2	5	6	4	7	7	5	3	5	3	6	3	6	4	5	4	3	3	5	5	4	3	4	3	8	6	5	6	4	5	6	4	4	1	4	3	4	5	6	6	5	1	5	3	2	3	4
P51148	P51148	RAB5C	>sp|P51148|RAB5C_HUMAN Ras-related protein Rab-5C OS=Homo sapiens GN=RAB5C PE=1 SV=2	6	9	9	7	9	7	8	8	8	7	8	8	7	8	7	7	7	7	8	8	6	7	8	7	8	7	6	8	7	6	8	7	5	5	7	5	6	5	8	5	4	6	5	7	8	6
P51149	P51149	RAB7A	>sp|P51149|RAB7A_HUMAN Ras-related protein Rab-7a OS=Homo sapiens GN=RAB7A PE=1 SV=1	7	4	7	8	7	7	7	7	7	7	8	6	7	9	7	9	8	7	9	8	7	8	8	9	10	8	8	9	10	9	8	8	5	8	9	9	8	3	8	7	5	8	7	6	7	7
P51151	P51151	RAB9A	>sp|P51151|RAB9A_HUMAN Ras-related protein Rab-9A OS=Homo sapiens GN=RAB9A PE=1 SV=1	0	2	2	2	1	3	3	2	2	1	0	1	1	3	2	3	4	3	3	3	4	3	0	1	1	0	1	2	1	0	1	0	1	1	1	1	0	2	1	1	3	1	1	2	1	0
P51153	P51153	RAB13	>sp|P51153|RAB13_HUMAN Ras-related protein Rab-13 OS=Homo sapiens GN=RAB13 PE=1 SV=1	5	3	2	2	4	2	4	5	2	5	3	2	1	2	4	6	5	4	3	4	5	5	3	3	3	3	2	3	2	3	3	2	1	4	1	1	5	2	3	2	1	3	2	2	2	2
P51398	P51398	DAP3	>sp|P51398|RT29_HUMAN 28S ribosomal protein S29, mitochondrial OS=Homo sapiens GN=DAP3 PE=1 SV=1	3	3	3	2	3	4	2	4	3	3	2	4	2	4	3	1	4	3	3	3	3	4	4	3	3	3	2	2	4	2	4	2	2	3	4	3	2	3	3	2	2	3	3	2	2	2
P51452	P51452	DUSP3	>sp|P51452|DUS3_HUMAN Dual specificity protein phosphatase 3 OS=Homo sapiens GN=DUSP3 PE=1 SV=1	2	0	1	2	1	2	2	0	0	1	1	2	1	1	0	1	1	1	1	0	1	1	2	2	1	0	1	3	3	2	1	1	0	0	1	1	0	0	0	0	0	2	0	0	1	1
P51532	P51532	SMARCA4	>sp|P51532|SMCA4_HUMAN Transcription activator BRG1 OS=Homo sapiens GN=SMARCA4 PE=1 SV=2	9	6	7	4	5	4	6	2	7	6	8	6	6	7	5	6	7	9	6	8	7	6	4	4	4	5	4	7	7	7	5	5	0	6	8	3	4	5	7	6	2	7	5	1	7	4
P51553	P51553	IDH3G	>sp|P51553|IDH3G_HUMAN Isocitrate dehydrogenase [NAD] subunit gamma, mitochondrial OS=Homo sapiens GN=IDH3G PE=1 SV=1	1	1	1	1	2	0	1	1	2	1	1	1	0	0	1	1	0	2	1	1	0	0	1	1	1	2	2	1	1	3	2	2	1	0	2	1	2	1	1	1	0	0	0	0	0	1
P51570	P51570	GALK1	>sp|P51570|GALK1_HUMAN Galactokinase OS=Homo sapiens GN=GALK1 PE=1 SV=1	3	3	2	2	3	2	3	2	2	3	1	1	1	2	1	1	2	2	2	1	1	1	1	1	1	1	1	1	1	2	2	1	1	2	1	1	2	0	1	0	0	1	1	0	1	1
P51571	P51571	SSR4	>sp|P51571|SSRD_HUMAN Translocon-associated protein subunit delta OS=Homo sapiens GN=SSR4 PE=1 SV=1	3	4	3	4	2	3	4	3	4	4	3	5	3	4	5	2	3	3	3	4	5	4	4	3	4	4	3	5	5	4	3	3	3	4	4	4	2	4	2	3	4	4	3	3	4	4
P51572	P51572	BCAP31	>sp|P51572|BAP31_HUMAN B-cell receptor-associated protein 31 OS=Homo sapiens GN=BCAP31 PE=1 SV=3	6	5	4	4	3	5	5	4	6	6	6	4	7	7	5	7	4	7	7	9	6	5	5	5	7	7	6	7	5	5	4	5	1	3	5	5	4	5	5	5	1	4	6	1	6	4
P51580	P51580	TPMT	>sp|P51580|TPMT_HUMAN Thiopurine S-methyltransferase OS=Homo sapiens GN=TPMT PE=1 SV=1	1	2	1	0	2	1	2	0	1	1	2	1	1	1	0	0	0	2	1	1	1	1	1	2	2	2	1	1	1	2	2	2	0	2	1	0	2	1	1	2	0	1	1	0	1	0
P51610	P51610	HCFC1	>sp|P51610|HCFC1_HUMAN Host cell factor 1 OS=Homo sapiens GN=HCFC1 PE=1 SV=2	7	8	9	7	6	6	9	9	4	7	11	6	5	8	5	7	7	10	10	7	9	5	12	7	9	9	9	13	7	8	11	8	1	5	2	8	9	7	4	4	1	3	4	2	9	5
P51648	P51648	ALDH3A2	>sp|P51648|AL3A2_HUMAN Fatty aldehyde dehydrogenase OS=Homo sapiens GN=ALDH3A2 PE=1 SV=1	1	2	5	2	5	3	3	2	1	3	3	2	3	2	4	2	4	4	3	4	2	3	1	3	2	3	2	2	2	1	3	1	0	4	2	2	6	4	3	2	1	2	2	0	2	1
P51649	P51649	ALDH5A1	>sp|P51649|SSDH_HUMAN Succinate-semialdehyde dehydrogenase, mitochondrial OS=Homo sapiens GN=ALDH5A1 PE=1 SV=2	0	0	1	0	0	0	1	1	0	0	0	0	1	1	1	0	1	1	0	1	0	1	0	0	0	0	0	0	0	0	0	0	0	0	0	0	0	1	1	0	0	0	0	0	0	0
P51659	P51659	HSD17B4	>sp|P51659|DHB4_HUMAN Peroxisomal multifunctional enzyme type 2 OS=Homo sapiens GN=HSD17B4 PE=1 SV=3	12	14	13	14	13	11	15	15	15	14	16	17	15	17	19	17	16	17	18	16	16	17	19	17	16	18	17	14	16	17	13	16	9	13	12	12	12	11	13	15	9	16	12	12	15	12
P51665	P51665	PSMD7	>sp|P51665|PSMD7_HUMAN 26S proteasome non-ATPase regulatory subunit 7 OS=Homo sapiens GN=PSMD7 PE=1 SV=2	6	4	9	7	4	2	8	7	8	7	5	6	4	5	7	4	6	6	5	6	7	7	10	9	6	7	8	6	7	7	6	4	4	4	3	2	4	4	4	3	5	6	6	3	3	2
P51692	P51692;P42229	STAT5B;STAT5A	>sp|P51692|STA5B_HUMAN Signal transducer and activator of transcription 5B OS=Homo sapiens GN=STAT5B PE=1 SV=2;>sp|P42229|STA5A_HUMAN Signal transducer and activator of transcription 5A OS=Homo sapiens GN=STAT5A PE=1 SV=1	0	1	0	1	0	0	1	1	0	2	0	0	0	0	0	0	0	0	0	0	2	0	0	0	1	0	0	0	0	1	0	0	0	1	0	0	0	1	0	0	0	0	0	0	0	0
P51784	P51784	USP11	>sp|P51784|UBP11_HUMAN Ubiquitin carboxyl-terminal hydrolase 11 OS=Homo sapiens GN=USP11 PE=1 SV=3	2	0	1	0	0	0	0	0	0	2	1	1	1	0	0	0	1	0	0	0	0	0	1	1	0	0	0	1	0	1	0	0	0	0	0	0	0	1	1	1	0	1	1	0	1	0
P51808	P51808	DYNLT3	>sp|P51808|DYLT3_HUMAN Dynein light chain Tctex-type 3 OS=Homo sapiens GN=DYNLT3 PE=1 SV=1	0	1	0	0	0	1	0	1	1	0	0	0	1	1	1	1	1	1	1	1	1	0	0	0	0	0	0	0	0	2	0	1	0	0	0	0	1	0	0	0	0	0	0	1	0	0
P51809	P51809	VAMP7	>sp|P51809|VAMP7_HUMAN Vesicle-associated membrane protein 7 OS=Homo sapiens GN=VAMP7 PE=1 SV=3	2	1	1	2	1	2	0	1	0	2	2	2	1	0	1	2	3	3	1	1	2	1	1	1	1	1	1	2	0	2	0	3	1	0	0	0	2	1	3	0	0	0	0	1	1	1
P51812	P51812	RPS6KA3	>sp|P51812|KS6A3_HUMAN Ribosomal protein S6 kinase alpha-3 OS=Homo sapiens GN=RPS6KA3 PE=1 SV=1	0	3	3	2	2	1	1	4	3	2	3	3	6	5	2	5	5	6	7	4	4	7	1	3	4	6	1	4	4	5	4	5	1	3	0	1	2	1	3	1	1	2	4	1	2	0
P51858	P51858	HDGF	>sp|P51858|HDGF_HUMAN Hepatoma-derived growth factor OS=Homo sapiens GN=HDGF PE=1 SV=1	12	10	15	11	12	14	11	10	12	12	13	12	12	13	10	12	11	13	12	11	12	10	9	9	12	11	11	10	15	11	6	11	4	12	12	10	10	14	11	13	6	9	13	9	11	14
P51946	P51946	CCNH	>sp|P51946|CCNH_HUMAN Cyclin-H OS=Homo sapiens GN=CCNH PE=1 SV=1	0	0	0	0	0	0	0	0	1	0	0	0	0	0	0	0	0	0	1	1	0	0	0	0	0	0	0	0	0	0	0	0	0	0	0	0	0	1	0	0	0	0	0	0	0	0
P51965	P51965	UBE2E1	>sp|P51965|UB2E1_HUMAN Ubiquitin-conjugating enzyme E2 E1 OS=Homo sapiens GN=UBE2E1 PE=1 SV=1	2	2	2	1	2	2	1	2	1	2	1	2	2	2	2	2	2	1	1	1	1	1	2	1	1	1	1	1	1	1	1	2	0	1	1	1	1	1	2	1	0	1	1	0	1	1
P51970	P51970	NDUFA8	>sp|P51970|NDUA8_HUMAN NADH dehydrogenase [ubiquinone] 1 alpha subcomplex subunit 8 OS=Homo sapiens GN=NDUFA8 PE=1 SV=3	1	3	3	2	3	3	3	2	3	2	1	2	3	3	4	4	3	3	3	3	3	3	1	2	1	2	2	1	2	1	2	2	1	2	1	1	2	2	2	1	2	1	1	2	3	1
P51991	P51991	HNRNPA3	>sp|P51991|ROA3_HUMAN Heterogeneous nuclear ribonucleoprotein A3 OS=Homo sapiens GN=HNRNPA3 PE=1 SV=2	13	14	14	18	15	11	17	16	17	15	14	16	17	16	18	19	15	13	17	19	16	17	13	13	15	13	17	16	14	12	16	14	11	15	14	14	14	16	15	15	9	15	13	13	13	17
P52209	P52209	PGD	>sp|P52209|6PGD_HUMAN 6-phosphogluconate dehydrogenase, decarboxylating OS=Homo sapiens GN=PGD PE=1 SV=3	13	13	13	9	14	9	17	16	13	13	11	14	13	11	12	11	9	12	15	12	11	14	17	18	16	17	13	17	17	17	16	18	7	10	12	13	14	13	13	13	10	15	10	7	13	14
P52272	P52272	HNRNPM	>sp|P52272|HNRPM_HUMAN Heterogeneous nuclear ribonucleoprotein M OS=Homo sapiens GN=HNRNPM PE=1 SV=3	32	30	38	35	39	30	31	35	33	30	32	34	34	36	37	32	36	34	35	37	37	32	32	37	30	34	34	34	36	36	33	29	21	31	26	25	35	38	34	33	17	32	31	21	31	30
P52292	P52292	KPNA2	>sp|P52292|IMA1_HUMAN Importin subunit alpha-1 OS=Homo sapiens GN=KPNA2 PE=1 SV=1	9	8	8	10	10	9	9	9	8	10	8	9	9	8	10	12	9	12	10	12	11	14	13	11	15	13	14	12	10	12	10	12	7	10	9	10	11	10	11	11	10	11	11	10	11	11
P52294	P52294	KPNA1	>sp|P52294|IMA5_HUMAN Importin subunit alpha-5 OS=Homo sapiens GN=KPNA1 PE=1 SV=3	1	5	2	2	2	3	2	4	2	4	3	2	6	3	4	3	4	5	1	3	4	2	2	2	2	2	2	2	2	1	2	2	1	5	2	1	4	4	2	2	0	1	3	2	3	2
P52298	P52298	NCBP2	>sp|P52298|NCBP2_HUMAN Nuclear cap-binding protein subunit 2 OS=Homo sapiens GN=NCBP2 PE=1 SV=1	2	1	2	2	2	2	0	1	1	1	2	2	2	0	1	1	1	0	0	0	1	1	1	1	1	1	1	0	2	1	2	1	0	1	1	1	3	1	1	1	0	1	1	0	0	0
P52306	P52306	RAP1GDS1	>sp|P52306|GDS1_HUMAN Rap1 GTPase-GDP dissociation stimulator 1 OS=Homo sapiens GN=RAP1GDS1 PE=1 SV=3	0	0	1	1	0	1	1	1	1	1	0	1	2	1	0	0	0	1	0	1	1	0	0	2	1	0	0	1	0	0	0	1	1	0	0	0	1	0	1	0	0	0	0	0	1	0
P52434	P52434	POLR2H	>sp|P52434|RPAB3_HUMAN DNA-directed RNA polymerases I, II, and III subunit RPABC3 OS=Homo sapiens GN=POLR2H PE=1 SV=4	1	0	2	1	3	3	2	3	2	2	2	2	2	1	3	3	1	2	1	2	1	2	1	1	1	1	0	1	1	0	0	0	0	2	2	0	1	2	1	2	0	0	1	0	0	1
P52564	P52564	MAP2K6	>sp|P52564|MP2K6_HUMAN Dual specificity mitogen-activated protein kinase kinase 6 OS=Homo sapiens GN=MAP2K6 PE=1 SV=1	2	2	1	2	2	3	3	1	2	3	3	2	4	3	4	2	3	2	3	2	3	2	2	3	2	2	2	2	3	3	5	3	1	4	3	3	2	3	2	3	0	3	3	1	3	1
P52565	P52565	ARHGDIA	>sp|P52565|GDIR1_HUMAN Rho GDP-dissociation inhibitor 1 OS=Homo sapiens GN=ARHGDIA PE=1 SV=3	8	8	8	8	8	7	8	9	7	6	8	7	9	10	9	11	10	10	7	9	10	10	8	6	5	9	8	7	9	8	7	10	4	8	9	7	7	7	6	7	6	7	7	5	8	7
P52594	P52594	AGFG1	>sp|P52594|AGFG1_HUMAN Arf-GAP domain and FG repeat-containing protein 1 OS=Homo sapiens GN=AGFG1 PE=1 SV=2	1	1	2	0	0	0	2	1	1	1	2	1	2	2	3	1	2	1	2	2	2	1	1	2	2	2	2	1	2	1	2	2	0	1	2	1	1	1	2	3	0	2	2	0	0	1
P52597	P52597	HNRNPF	>sp|P52597|HNRPF_HUMAN Heterogeneous nuclear ribonucleoprotein F OS=Homo sapiens GN=HNRNPF PE=1 SV=3	11	11	10	10	11	9	12	12	12	13	9	12	15	16	15	12	14	15	14	16	16	15	13	14	11	13	15	13	15	10	12	11	8	13	12	10	12	13	14	11	11	11	13	12	13	12
P52657	P52657	GTF2A2	>sp|P52657|T2AG_HUMAN Transcription initiation factor IIA subunit 2 OS=Homo sapiens GN=GTF2A2 PE=1 SV=1	0	0	1	1	0	0	1	1	0	1	0	0	0	1	1	0	0	1	0	1	0	0	0	0	0	0	0	0	0	0	1	1	0	0	1	0	1	1	1	0	0	1	1	0	1	0
P52701	P52701	MSH6	>sp|P52701|MSH6_HUMAN DNA mismatch repair protein Msh6 OS=Homo sapiens GN=MSH6 PE=1 SV=2	6	9	6	7	6	6	6	7	8	9	6	5	8	8	5	5	8	5	8	6	8	7	9	6	8	10	5	10	8	7	7	7	2	5	5	4	5	6	5	2	2	6	6	2	5	7
P52732	P52732	KIF11	>sp|P52732|KIF11_HUMAN Kinesin-like protein KIF11 OS=Homo sapiens GN=KIF11 PE=1 SV=2	0	1	1	1	1	0	3	2	3	2	1	0	1	2	2	0	0	2	0	3	1	1	0	1	0	0	0	0	0	1	1	2	0	3	1	1	0	1	0	1	0	1	0	0	0	0
P52735	P52735	VAV2	>sp|P52735|VAV2_HUMAN Guanine nucleotide exchange factor VAV2 OS=Homo sapiens GN=VAV2 PE=1 SV=2	1	0	1	1	1	0	1	2	1	1	2	1	1	0	1	1	0	1	1	1	1	2	1	0	1	0	1	0	1	1	1	1	1	2	1	2	1	2	1	1	0	2	2	0	1	2
P52756	P52756	RBM5	>sp|P52756|RBM5_HUMAN RNA-binding protein 5 OS=Homo sapiens GN=RBM5 PE=1 SV=2	1	0	1	0	0	0	0	0	0	0	1	0	0	0	0	0	0	0	0	0	0	0	0	0	0	0	0	0	0	1	0	0	0	0	0	0	0	0	0	0	0	0	0	0	0	0
P52758	P52758	HRSP12	>sp|P52758|RIDA_HUMAN 2-iminobutanoate/2-iminopropanoate deaminase OS=Homo sapiens GN=RIDA PE=1 SV=1	0	0	0	1	0	0	0	0	0	0	0	0	0	0	0	0	1	1	1	1	0	0	0	0	0	0	0	0	0	0	0	0	0	0	0	0	0	0	0	0	0	0	0	0	0	0
P52788	P52788	SMS	>sp|P52788|SPSY_HUMAN Spermine synthase OS=Homo sapiens GN=SMS PE=1 SV=2	3	1	2	5	4	2	4	5	2	3	4	3	6	3	3	5	4	3	2	5	3	3	3	5	3	6	5	2	4	4	3	3	1	5	4	4	4	4	6	7	4	5	4	4	6	6
P52789	P52789	HK2	>sp|P52789|HXK2_HUMAN Hexokinase-2 OS=Homo sapiens GN=HK2 PE=1 SV=2	8	5	8	6	5	6	6	6	6	8	6	7	4	4	4	3	5	7	7	4	4	8	11	5	6	5	8	9	6	7	7	6	0	6	4	5	6	6	5	2	2	8	4	1	8	5
P52815	P52815	MRPL12	>sp|P52815|RM12_HUMAN 39S ribosomal protein L12, mitochondrial OS=Homo sapiens GN=MRPL12 PE=1 SV=2	1	0	1	1	0	1	1	0	0	1	0	0	0	0	0	1	1	0	0	0	0	0	0	0	0	0	0	0	1	0	1	0	1	0	0	0	2	1	0	1	1	1	0	0	1	0
P52888	P52888	THOP1	>sp|P52888|THOP1_HUMAN Thimet oligopeptidase OS=Homo sapiens GN=THOP1 PE=1 SV=2	12	9	9	10	9	7	13	11	8	9	11	8	10	8	7	8	10	7	10	10	8	8	14	9	11	11	8	11	10	9	13	7	3	7	8	8	8	8	11	5	5	7	8	4	5	10
P52907	P52907	CAPZA1	>sp|P52907|CAZA1_HUMAN F-actin-capping protein subunit alpha-1 OS=Homo sapiens GN=CAPZA1 PE=1 SV=3	8	11	9	10	11	9	9	6	10	10	8	7	7	9	9	8	10	9	10	10	9	8	9	8	9	9	9	8	8	8	8	8	5	6	6	7	8	8	7	7	6	6	7	7	7	7
P52943	P52943	CRIP2	>sp|P52943|CRIP2_HUMAN Cysteine-rich protein 2 OS=Homo sapiens GN=CRIP2 PE=1 SV=1	4	2	3	5	3	3	2	3	3	3	4	3	3	4	4	4	3	4	4	3	4	4	1	4	3	4	3	3	2	2	4	7	2	2	3	4	2	3	2	3	2	2	3	2	2	3
P52948	P52948	NUP98	>sp|P52948|NUP98_HUMAN Nuclear pore complex protein Nup98-Nup96 OS=Homo sapiens GN=NUP98 PE=1 SV=4	9	10	9	8	7	6	9	8	12	7	10	9	5	6	4	10	7	9	8	8	8	3	7	10	9	12	8	5	8	10	9	7	2	6	7	5	3	3	7	4	4	6	5	3	8	1
P53004	P53004	BLVRA	>sp|P53004|BIEA_HUMAN Biliverdin reductase A OS=Homo sapiens GN=BLVRA PE=1 SV=2	7	4	4	4	5	4	4	4	4	6	2	4	6	4	7	8	6	5	7	8	7	8	3	5	3	3	7	6	6	4	5	9	4	5	6	3	3	6	4	5	3	7	7	3	5	4
P53007	P53007	SLC25A1	>sp|P53007|TXTP_HUMAN Tricarboxylate transport protein, mitochondrial OS=Homo sapiens GN=SLC25A1 PE=1 SV=2	7	4	4	5	5	4	7	3	6	5	5	5	5	5	6	6	5	4	6	6	4	7	3	6	5	5	3	6	5	6	5	2	1	4	5	4	5	5	4	5	2	4	3	3	2	5
P53041	P53041	PPP5C	>sp|P53041|PPP5_HUMAN Serine/threonine-protein phosphatase 5 OS=Homo sapiens GN=PPP5C PE=1 SV=1	4	4	7	9	8	5	4	8	4	3	6	6	1	5	4	6	4	5	6	6	5	7	5	5	7	8	5	4	5	4	8	6	1	5	5	4	7	3	5	2	2	4	3	2	3	4
P53350	P53350	PLK1	>sp|P53350|PLK1_HUMAN Serine/threonine-protein kinase PLK1 OS=Homo sapiens GN=PLK1 PE=1 SV=1	0	1	1	2	1	1	1	1	1	2	0	1	1	1	1	1	1	1	1	1	1	1	2	1	1	1	1	1	2	1	0	1	0	0	2	1	0	0	0	1	0	0	0	0	0	1
P53365	P53365	ARFIP2	>sp|P53365|ARFP2_HUMAN Arfaptin-2 OS=Homo sapiens GN=ARFIP2 PE=1 SV=1	1	1	1	2	0	0	1	0	1	1	1	2	1	1	1	1	2	1	0	0	1	1	3	1	1	1	2	1	2	1	2	1	0	1	1	1	1	2	2	2	1	0	1	0	0	0
P53367	P53367	ARFIP1	>sp|P53367|ARFP1_HUMAN Arfaptin-1 OS=Homo sapiens GN=ARFIP1 PE=1 SV=2	0	0	0	0	0	0	0	0	1	0	1	0	0	2	0	1	0	0	0	0	0	2	1	0	0	1	0	0	0	0	0	1	0	0	0	0	0	0	0	0	0	0	0	0	0	0
P53384	P53384	NUBP1	>sp|P53384|NUBP1_HUMAN Cytosolic Fe-S cluster assembly factor NUBP1 OS=Homo sapiens GN=NUBP1 PE=1 SV=2	1	1	0	1	2	0	1	1	0	1	0	0	1	1	1	0	0	0	1	1	1	1	1	1	1	1	1	1	2	0	1	1	0	1	1	0	1	1	1	1	0	1	1	0	1	1
P53396	P53396	ACLY	>sp|P53396|ACLY_HUMAN ATP-citrate synthase OS=Homo sapiens GN=ACLY PE=1 SV=3	29	26	26	28	33	26	30	30	26	30	27	31	31	27	31	27	30	27	34	30	33	30	30	31	27	35	30	31	31	32	35	34	20	25	26	28	32	29	29	27	23	26	28	23	27	29
P53582	P53582	METAP1	>sp|P53582|MAP11_HUMAN Methionine aminopeptidase 1 OS=Homo sapiens GN=METAP1 PE=1 SV=2	6	4	5	2	6	3	4	5	4	3	5	5	4	2	4	4	2	4	4	5	4	3	4	4	6	3	6	2	5	4	5	5	2	3	4	4	4	4	3	2	3	2	4	3	6	3
P53597	P53597	SUCLG1	>sp|P53597|SUCA_HUMAN Succinate--CoA ligase [ADP/GDP-forming] subunit alpha, mitochondrial OS=Homo sapiens GN=SUCLG1 PE=1 SV=4	1	1	2	2	2	2	2	1	3	1	1	3	2	0	3	1	1	0	1	1	1	3	1	2	1	3	4	4	2	1	3	1	0	1	2	2	4	3	2	3	2	2	3	1	4	1
P53602	P53602	MVD	>sp|P53602|MVD1_HUMAN Diphosphomevalonate decarboxylase OS=Homo sapiens GN=MVD PE=1 SV=1	1	0	1	1	0	0	1	1	0	0	1	0	0	0	0	0	1	0	0	1	0	1	1	1	1	0	0	0	0	2	0	1	1	0	0	0	1	0	1	0	0	2	1	0	0	0
P53611	P53611	RABGGTB	>sp|P53611|PGTB2_HUMAN Geranylgeranyl transferase type-2 subunit beta OS=Homo sapiens GN=RABGGTB PE=1 SV=2	3	2	1	4	2	2	2	2	3	2	1	2	3	4	3	3	2	4	4	3	4	2	2	2	2	2	2	2	3	2	2	3	1	3	2	1	3	2	1	2	1	2	1	1	3	1
P53618	P53618	COPB1	>sp|P53618|COPB_HUMAN Coatomer subunit beta OS=Homo sapiens GN=COPB1 PE=1 SV=3	14	14	16	14	15	10	15	15	13	14	13	11	16	18	16	20	18	17	17	21	21	17	16	12	16	19	19	17	14	20	19	21	5	12	16	18	13	13	9	12	9	17	16	10	12	15
P53621	P53621	COPA	>sp|P53621|COPA_HUMAN Coatomer subunit alpha OS=Homo sapiens GN=COPA PE=1 SV=2	25	23	24	28	23	25	27	32	26	27	30	27	26	33	29	31	31	27	33	28	28	31	29	25	27	28	26	30	32	28	33	32	14	21	24	25	25	22	23	19	15	26	22	19	19	23
P53634	P53634	CTSC	>sp|P53634|CATC_HUMAN Dipeptidyl peptidase 1 OS=Homo sapiens GN=CTSC PE=1 SV=2	3	3	3	3	2	1	3	2	1	4	2	4	2	3	3	2	2	0	1	1	1	1	3	3	1	3	2	2	3	3	3	3	1	3	2	2	4	1	2	2	2	3	3	1	3	2
P53675	P53675	CLTCL1	>sp|P53675|CLH2_HUMAN Clathrin heavy chain 2 OS=Homo sapiens GN=CLTCL1 PE=1 SV=2	14	10	15	14	17	11	13	18	13	11	12	13	13	15	14	14	14	13	15	14	17	15	17	13	12	13	13	11	11	10	11	15	11	13	12	10	12	10	14	14	11	9	12	11	12	12
P53680	P53680	AP2S1	>sp|P53680|AP2S1_HUMAN AP-2 complex subunit sigma OS=Homo sapiens GN=AP2S1 PE=1 SV=2	1	1	0	1	1	1	1	1	1	1	1	1	2	2	2	2	2	1	2	1	1	1	2	1	0	1	1	1	1	1	1	1	0	0	1	1	1	1	1	0	1	1	1	0	2	1
P53701	P53701	HCCS	>sp|P53701|CCHL_HUMAN Cytochrome c-type heme lyase OS=Homo sapiens GN=HCCS PE=1 SV=1	6	7	8	6	6	7	8	4	6	8	5	3	8	6	7	5	8	7	8	6	6	5	7	8	6	7	8	5	9	9	6	6	2	3	7	7	6	4	5	3	4	7	7	1	7	6
P53803	P53803	POLR2K	>sp|P53803|RPAB4_HUMAN DNA-directed RNA polymerases I, II, and III subunit RPABC4 OS=Homo sapiens GN=POLR2K PE=1 SV=1	1	0	0	0	0	0	1	0	1	0	0	0	1	0	0	0	0	0	1	0	1	0	0	0	0	0	0	0	0	0	0	0	0	0	0	0	0	0	0	0	0	0	0	0	0	0
P53814	P53814	SMTN	>sp|P53814|SMTN_HUMAN Smoothelin OS=Homo sapiens GN=SMTN PE=1 SV=7	0	0	0	0	0	0	0	0	0	0	0	0	0	0	0	0	0	0	0	0	0	0	0	0	0	0	0	0	0	0	0	0	0	0	0	0	0	0	0	0	0	0	0	0	0	0
P53985	P53985	SLC16A1	>sp|P53985|MOT1_HUMAN Monocarboxylate transporter 1 OS=Homo sapiens GN=SLC16A1 PE=1 SV=3	2	1	1	1	1	1	2	1	1	2	1	1	2	2	2	2	2	2	1	1	2	1	3	1	2	2	2	2	2	1	1	3	0	1	1	1	1	1	1	1	1	1	1	1	1	1
P53990	P53990	IST1	>sp|P53990|IST1_HUMAN IST1 homolog OS=Homo sapiens GN=IST1 PE=1 SV=1	3	2	2	2	3	1	2	1	1	3	1	2	2	2	1	1	2	1	1	1	2	1	2	1	1	0	1	1	1	1	2	1	1	1	2	0	2	2	1	2	0	3	2	0	1	1
P53992	P53992	SEC24C	>sp|P53992|SC24C_HUMAN Protein transport protein Sec24C OS=Homo sapiens GN=SEC24C PE=1 SV=3	9	10	9	10	9	7	10	8	6	11	6	10	8	6	10	10	7	11	8	8	9	10	8	12	8	9	6	7	7	8	9	7	4	7	8	4	8	8	7	4	4	5	7	8	7	7
P53999	P53999	SUB1	>sp|P53999|TCP4_HUMAN Activated RNA polymerase II transcriptional coactivator p15 OS=Homo sapiens GN=SUB1 PE=1 SV=3	7	4	6	9	7	8	7	10	8	5	7	8	7	7	6	6	7	7	5	5	5	8	6	7	4	5	5	5	6	5	4	6	4	5	6	5	5	4	6	5	5	5	3	6	5	5
P54105	P54105	CLNS1A	>sp|P54105|ICLN_HUMAN Methylosome subunit pICln OS=Homo sapiens GN=CLNS1A PE=1 SV=1	0	0	0	0	0	0	0	0	0	0	0	0	2	0	1	0	0	0	0	0	0	0	0	0	0	0	0	0	0	0	0	0	0	0	0	0	0	0	1	0	0	0	0	0	0	0
P54132	P54132	BLM	>sp|P54132|BLM_HUMAN Bloom syndrome protein OS=Homo sapiens GN=BLM PE=1 SV=1	1	1	1	1	1	1	1	1	1	1	1	1	2	1	1	1	1	1	1	1	1	1	1	1	1	1	1	1	1	1	1	1	0	1	1	1	1	1	1	1	0	1	1	0	1	1
P54136	P54136	RARS	>sp|P54136|SYRC_HUMAN Arginine--tRNA ligase, cytoplasmic OS=Homo sapiens GN=RARS PE=1 SV=2	19	15	14	15	14	14	19	15	14	16	14	14	13	20	17	18	18	17	20	15	18	15	22	18	22	20	17	21	20	14	22	19	12	9	15	18	17	13	15	17	16	13	18	14	21	16
P54278	P54278	PMS2	>sp|P54278|PMS2_HUMAN Mismatch repair endonuclease PMS2 OS=Homo sapiens GN=PMS2 PE=1 SV=2	1	1	1	1	1	1	1	1	1	1	1	1	1	0	1	1	1	1	0	1	1	1	0	1	1	2	1	0	1	1	1	1	0	1	1	1	1	1	1	1	0	1	1	0	1	1
P54577	P54577	YARS	>sp|P54577|SYYC_HUMAN Tyrosine--tRNA ligase, cytoplasmic OS=Homo sapiens GN=YARS PE=1 SV=4	20	19	22	26	22	19	19	22	18	21	20	18	22	19	22	23	20	24	25	25	21	24	23	22	25	19	24	23	18	22	23	24	9	16	15	17	16	13	16	15	7	18	17	13	14	16
P54578	P54578	USP14	>sp|P54578|UBP14_HUMAN Ubiquitin carboxyl-terminal hydrolase 14 OS=Homo sapiens GN=USP14 PE=1 SV=3	12	10	13	12	13	9	12	16	9	12	14	11	16	15	13	14	13	11	16	14	15	15	10	11	11	12	10	13	11	9	9	15	4	16	8	10	9	12	13	9	8	12	8	9	12	7
P54619	P54619	PRKAG1	>sp|P54619|AAKG1_HUMAN 5-AMP-activated protein kinase subunit gamma-1 OS=Homo sapiens GN=PRKAG1 PE=1 SV=1	0	0	0	0	0	0	0	0	0	0	0	0	0	0	0	0	0	0	0	0	2	1	1	1	1	1	1	1	1	0	0	1	0	0	0	0	0	0	1	0	1	1	0	0	0	1
P54709	P54709	ATP1B3	>sp|P54709|AT1B3_HUMAN Sodium/potassium-transporting ATPase subunit beta-3 OS=Homo sapiens GN=ATP1B3 PE=1 SV=1	3	4	4	3	2	4	2	4	3	2	2	2	3	2	4	3	2	3	3	3	3	3	3	3	4	3	2	2	3	2	3	4	2	1	2	3	3	3	2	3	3	3	4	3	2	3
P54725	P54725	RAD23A	>sp|P54725|RD23A_HUMAN UV excision repair protein RAD23 homolog A OS=Homo sapiens GN=RAD23A PE=1 SV=1	1	3	2	2	2	3	2	2	0	1	2	2	2	4	1	3	2	1	2	1	1	1	2	2	2	2	2	1	2	3	2	2	0	1	1	3	3	2	3	3	0	5	2	1	2	0
P54727	P54727	RAD23B	>sp|P54727|RD23B_HUMAN UV excision repair protein RAD23 homolog B OS=Homo sapiens GN=RAD23B PE=1 SV=1	3	5	7	8	8	7	6	4	1	5	3	4	6	6	4	3	5	3	4	3	3	5	6	5	4	5	5	3	3	7	7	4	1	4	4	7	7	4	5	6	1	4	4	1	2	3
P54819	P54819	AK2	>sp|P54819|KAD2_HUMAN Adenylate kinase 2, mitochondrial OS=Homo sapiens GN=AK2 PE=1 SV=2	8	6	6	6	7	6	6	5	7	6	5	3	5	6	7	6	5	5	5	7	4	5	7	8	6	5	6	4	6	4	3	2	3	5	7	6	7	5	8	6	3	7	4	3	5	6
P54886	P54886	ALDH18A1	>sp|P54886|P5CS_HUMAN Delta-1-pyrroline-5-carboxylate synthase OS=Homo sapiens GN=ALDH18A1 PE=1 SV=2	12	9	10	7	12	8	9	12	9	7	10	5	10	7	8	5	9	6	10	10	11	10	9	9	11	10	13	8	11	9	8	14	4	7	8	5	12	8	13	7	5	10	5	6	9	7
P54920	P54920	NAPA	>sp|P54920|SNAA_HUMAN Alpha-soluble NSF attachment protein OS=Homo sapiens GN=NAPA PE=1 SV=3	0	0	0	0	1	2	1	0	1	0	0	1	1	1	0	2	0	1	0	1	0	0	2	0	4	2	2	0	2	1	2	3	0	4	1	2	1	2	2	2	0	1	2	0	2	1
P55010	P55010	EIF5	>sp|P55010|IF5_HUMAN Eukaryotic translation initiation factor 5 OS=Homo sapiens GN=EIF5 PE=1 SV=2	4	3	4	5	5	3	3	3	3	3	4	5	4	4	3	3	5	6	5	6	2	1	3	3	4	4	2	2	4	4	7	6	3	4	2	2	2	3	1	2	3	2	3	1	3	3
P55036	P55036	PSMD4	>sp|P55036|PSMD4_HUMAN 26S proteasome non-ATPase regulatory subunit 4 OS=Homo sapiens GN=PSMD4 PE=1 SV=1	6	4	4	4	3	2	4	3	4	5	3	3	5	6	3	7	4	4	6	6	5	3	2	4	3	3	5	4	3	2	5	2	2	3	4	3	5	4	5	4	3	3	4	2	4	2
P55039	P55039	DRG2	>sp|P55039|DRG2_HUMAN Developmentally-regulated GTP-binding protein 2 OS=Homo sapiens GN=DRG2 PE=1 SV=1	0	0	1	0	0	0	0	0	1	0	0	0	0	1	0	1	1	0	0	1	0	0	1	1	2	0	1	0	1	1	2	1	0	2	1	1	1	0	3	0	0	1	0	0	1	1
P55060	P55060	CSE1L	>sp|P55060|XPO2_HUMAN Exportin-2 OS=Homo sapiens GN=CSE1L PE=1 SV=3	19	19	20	19	21	17	17	21	19	19	19	21	25	23	21	24	23	23	22	24	25	25	18	21	25	20	21	25	24	20	20	22	15	17	22	21	19	23	21	16	16	26	16	14	22	17
P55072	P55072	VCP	>sp|P55072|TERA_HUMAN Transitional endoplasmic reticulum ATPase OS=Homo sapiens GN=VCP PE=1 SV=4	36	31	38	35	37	34	33	39	38	41	43	39	33	45	39	40	40	43	38	38	33	36	40	39	39	42	41	35	40	39	37	38	18	30	35	33	34	31	35	36	27	37	38	32	38	33
P55081	P55081	MFAP1	>sp|P55081|MFAP1_HUMAN Microfibrillar-associated protein 1 OS=Homo sapiens GN=MFAP1 PE=1 SV=2	2	1	2	1	2	2	2	2	2	2	2	1	2	2	2	3	0	2	0	1	1	0	2	1	3	1	3	2	2	4	0	2	0	1	1	3	2	2	2	2	0	0	0	0	1	3
P55084	P55084	HADHB	>sp|P55084|ECHB_HUMAN Trifunctional enzyme subunit beta, mitochondrial OS=Homo sapiens GN=HADHB PE=1 SV=3	10	13	9	10	9	9	8	11	9	7	11	9	8	9	10	9	11	11	9	12	9	8	10	11	11	12	11	10	14	12	14	12	4	10	7	8	8	8	9	8	5	8	12	9	9	6
P55145	P55145	MANF	>sp|P55145|MANF_HUMAN Mesencephalic astrocyte-derived neurotrophic factor OS=Homo sapiens GN=MANF PE=1 SV=3	2	1	3	1	4	1	3	3	4	5	2	2	5	5	6	4	5	5	3	3	5	5	4	3	4	3	4	2	5	4	4	1	2	4	3	3	2	2	5	4	2	4	2	2	4	5
P55209	P55209	NAP1L1	>sp|P55209|NP1L1_HUMAN Nucleosome assembly protein 1-like 1 OS=Homo sapiens GN=NAP1L1 PE=1 SV=1	7	6	8	5	7	6	8	5	6	6	9	8	10	7	8	8	7	7	8	6	7	6	5	9	5	7	6	6	4	7	4	7	4	6	7	8	6	8	8	6	5	7	6	6	7	7
P55210	P55210	CASP7	>sp|P55210|CASP7_HUMAN Caspase-7 OS=Homo sapiens GN=CASP7 PE=1 SV=1	0	0	0	1	0	0	1	0	0	0	0	0	1	0	0	0	1	0	0	0	0	0	0	0	1	0	0	0	0	1	0	0	0	0	1	0	0	0	0	0	0	0	0	0	0	0
P55211	P55211	CASP9	>sp|P55211|CASP9_HUMAN Caspase-9 OS=Homo sapiens GN=CASP9 PE=1 SV=3	0	0	0	0	0	1	0	0	0	1	0	0	0	0	1	0	1	0	0	0	0	0	1	0	0	0	0	0	0	0	0	1	0	0	0	0	0	0	0	0	0	0	0	0	0	0
P55263	P55263	ADK	>sp|P55263|ADK_HUMAN Adenosine kinase OS=Homo sapiens GN=ADK PE=1 SV=2	4	5	3	2	1	1	5	4	4	5	1	1	5	6	7	4	5	5	7	3	4	6	5	4	4	5	4	3	6	5	2	6	1	5	0	2	2	2	6	3	1	5	5	2	5	1
P55265	P55265	ADAR	>sp|P55265|DSRAD_HUMAN Double-stranded RNA-specific adenosine deaminase OS=Homo sapiens GN=ADAR PE=1 SV=4	12	15	14	13	11	17	16	14	13	14	13	8	13	12	10	13	11	14	15	13	15	9	12	11	11	13	12	10	17	11	13	14	3	11	8	7	13	6	8	12	5	10	9	3	11	10
P55327	P55327	TPD52	>sp|P55327|TPD52_HUMAN Tumor protein D52 OS=Homo sapiens GN=TPD52 PE=1 SV=2	4	3	4	4	5	3	4	3	4	4	6	4	3	2	2	0	1	3	2	0	1	1	1	3	2	3	1	1	2	3	3	1	0	2	2	2	3	2	3	2	0	2	2	0	2	1
P55735	P55735	SEC13	>sp|P55735|SEC13_HUMAN Protein SEC13 homolog OS=Homo sapiens GN=SEC13 PE=1 SV=3	6	6	6	6	7	4	7	5	4	7	6	5	5	2	6	6	5	9	6	4	5	5	6	5	5	4	6	4	6	4	6	5	3	7	6	6	7	7	3	6	5	4	6	2	4	2
P55769	P55769	NHP2L1	>sp|P55769|NH2L1_HUMAN NHP2-like protein 1 OS=Homo sapiens GN=SNU13 PE=1 SV=3	4	3	4	2	3	2	4	3	5	4	4	3	3	3	6	5	2	3	4	3	4	3	5	3	5	6	2	3	4	5	5	7	3	3	2	5	6	3	5	4	4	4	2	5	4	3
P55786	P55786	NPEPPS	>sp|P55786|PSA_HUMAN Puromycin-sensitive aminopeptidase OS=Homo sapiens GN=NPEPPS PE=1 SV=2	13	11	12	14	11	13	10	14	12	9	14	13	13	14	16	15	14	16	13	15	13	13	16	19	16	15	16	16	16	19	15	18	9	16	10	12	13	10	12	15	7	13	10	12	14	11
P55795	P55795	HNRNPH2	>sp|P55795|HNRH2_HUMAN Heterogeneous nuclear ribonucleoprotein H2 OS=Homo sapiens GN=HNRNPH2 PE=1 SV=1	11	8	11	10	10	10	8	12	7	7	7	7	12	12	9	10	10	13	11	8	11	10	11	7	11	10	9	11	11	10	7	10	6	10	11	8	7	8	11	9	7	12	9	7	11	9
P55809	P55809	OXCT1	>sp|P55809|SCOT1_HUMAN Succinyl-CoA:3-ketoacid coenzyme A transferase 1, mitochondrial OS=Homo sapiens GN=OXCT1 PE=1 SV=1	13	9	15	16	16	9	13	13	13	13	14	12	11	14	14	15	14	13	15	16	15	13	12	12	15	15	13	13	15	16	12	14	3	11	11	11	13	11	11	11	6	12	13	6	10	12
P55884	P55884	EIF3B	>sp|P55884|EIF3B_HUMAN Eukaryotic translation initiation factor 3 subunit B OS=Homo sapiens GN=EIF3B PE=1 SV=3	21	19	20	17	21	19	22	22	20	22	17	22	18	21	23	22	19	25	17	23	22	21	21	19	18	20	17	15	22	15	21	21	16	19	22	20	25	18	21	19	16	22	20	19	19	18
P56134	P56134	ATP5J2	>sp|P56134|ATPK_HUMAN ATP synthase subunit f, mitochondrial OS=Homo sapiens GN=ATP5J2 PE=1 SV=3	3	3	2	3	3	3	3	3	3	3	3	3	1	2	3	3	1	2	2	2	2	2	1	1	2	1	3	0	3	2	3	1	2	3	4	2	2	2	2	3	2	2	3	2	2	3
P56182	P56182	RRP1	>sp|P56182|RRP1_HUMAN Ribosomal RNA processing protein 1 homolog A OS=Homo sapiens GN=RRP1 PE=1 SV=1	4	2	4	1	5	1	3	4	4	3	3	3	3	4	4	4	5	5	4	4	3	4	4	4	4	5	3	3	6	4	3	3	0	3	3	4	3	2	3	4	0	5	4	1	2	2
P56192	P56192	MARS	>sp|P56192|SYMC_HUMAN Methionine--tRNA ligase, cytoplasmic OS=Homo sapiens GN=MARS PE=1 SV=2	11	12	13	14	13	13	11	12	15	10	15	17	9	17	14	11	13	14	9	12	12	17	11	11	14	10	14	10	13	10	15	12	6	11	9	8	15	9	8	8	5	13	8	6	9	9
P56199	P56199	ITGA1	>sp|P56199|ITA1_HUMAN Integrin alpha-1 OS=Homo sapiens GN=ITGA1 PE=1 SV=2	2	3	2	2	4	3	4	1	2	4	1	2	2	0	2	3	2	3	3	2	4	2	2	2	3	3	1	2	3	3	3	2	1	3	2	2	3	2	3	1	0	2	2	0	4	2
P56211	P56211	ARPP19	>sp|P56211|ARP19_HUMAN cAMP-regulated phosphoprotein 19 OS=Homo sapiens GN=ARPP19 PE=1 SV=2	1	1	0	1	1	1	0	1	0	1	0	0	0	1	0	1	0	0	0	0	1	0	1	1	2	1	1	1	1	0	1	0	0	1	0	1	1	0	1	0	1	2	0	0	1	0
P56378	P56378	MP68	>sp|P56378|68MP_HUMAN 6.8 kDa mitochondrial proteolipid OS=Homo sapiens GN=MP68 PE=1 SV=1	0	0	0	0	0	0	1	0	1	0	0	0	0	0	0	0	0	0	0	0	0	0	0	0	1	0	0	1	0	0	0	1	0	0	0	0	0	0	0	0	0	2	0	0	0	0
Q5VTU8	Q5VTU8;P56381	ATP5EP2;ATP5E	>sp|Q5VTU8|AT5EL_HUMAN ATP synthase subunit epsilon-like protein, mitochondrial OS=Homo sapiens GN=ATP5EP2 PE=3 SV=1;>sp|P56381|ATP5E_HUMAN ATP synthase subunit epsilon, mitochondrial OS=Homo sapiens GN=ATP5E PE=1 SV=2	3	2	2	3	2	3	3	2	3	2	1	1	2	3	1	3	2	3	1	3	3	1	1	2	2	2	2	2	1	2	1	2	0	3	3	2	3	3	1	1	1	3	3	0	2	1
P56385	P56385	ATP5I	>sp|P56385|ATP5I_HUMAN ATP synthase subunit e, mitochondrial OS=Homo sapiens GN=ATP5I PE=1 SV=2	3	4	2	2	4	3	3	2	3	3	2	2	2	3	3	1	1	4	2	3	2	3	1	1	2	1	2	1	3	3	3	3	1	0	1	1	0	1	2	0	1	2	0	2	2	1
P56537	P56537	EIF6	>sp|P56537|IF6_HUMAN Eukaryotic translation initiation factor 6 OS=Homo sapiens GN=EIF6 PE=1 SV=1	4	3	6	4	3	5	4	4	4	5	4	4	2	6	5	5	5	2	2	3	1	3	5	4	4	3	3	2	5	3	6	5	3	2	3	3	4	5	4	4	5	4	3	4	5	4
P56545	P56545	CTBP2	>sp|P56545|CTBP2_HUMAN C-terminal-binding protein 2 OS=Homo sapiens GN=CTBP2 PE=1 SV=1	6	5	5	3	2	3	2	4	2	3	3	3	4	2	2	1	2	2	2	1	1	5	5	3	2	4	4	1	5	5	4	3	1	3	3	2	4	2	3	2	1	6	4	1	4	2
P56556	P56556	NDUFA6	>sp|P56556|NDUA6_HUMAN NADH dehydrogenase [ubiquinone] 1 alpha subcomplex subunit 6 OS=Homo sapiens GN=NDUFA6 PE=1 SV=3	0	1	0	1	0	0	0	0	0	0	0	1	1	1	1	2	2	3	0	1	0	2	2	1	1	1	1	2	1	1	0	1	0	0	0	0	0	1	0	0	1	0	1	1	0	1
P56589	P56589	PEX3	>sp|P56589|PEX3_HUMAN Peroxisomal biogenesis factor 3 OS=Homo sapiens GN=PEX3 PE=1 SV=1	1	1	0	0	1	0	0	0	1	0	0	0	0	0	0	0	0	0	1	0	0	1	0	1	0	1	0	0	0	0	0	0	0	0	0	0	0	0	1	0	0	1	0	0	0	0
P56945	P56945	BCAR1	>sp|P56945|BCAR1_HUMAN Breast cancer anti-estrogen resistance protein 1 OS=Homo sapiens GN=BCAR1 PE=1 SV=2	0	0	0	0	0	0	0	1	1	0	0	0	0	0	0	0	0	0	0	0	1	0	0	0	0	0	0	0	0	0	0	1	0	0	0	0	0	0	0	0	0	0	0	0	0	0
P57081	P57081	WDR4	>sp|P57081|WDR4_HUMAN tRNA (guanine-N(7)-)-methyltransferase non-catalytic subunit WDR4 OS=Homo sapiens GN=WDR4 PE=1 SV=2	1	1	1	1	1	1	1	1	1	1	1	0	0	1	1	0	0	1	0	0	0	0	1	0	1	1	1	1	1	1	1	1	0	1	1	1	1	1	1	1	0	1	1	0	1	0
P57088	P57088	TMEM33	>sp|P57088|TMM33_HUMAN Transmembrane protein 33 OS=Homo sapiens GN=TMEM33 PE=1 SV=2	4	5	6	4	4	5	5	5	6	5	5	7	6	5	7	3	6	3	4	3	6	4	6	4	6	5	4	3	4	5	5	5	2	5	3	5	6	3	3	2	3	4	3	3	5	6
P57678	P57678	GEMIN4	>sp|P57678|GEMI4_HUMAN Gem-associated protein 4 OS=Homo sapiens GN=GEMIN4 PE=1 SV=2	4	4	4	5	3	0	3	5	4	3	4	2	5	5	2	6	3	3	2	5	5	5	4	6	2	5	2	4	7	1	4	5	1	2	3	3	2	3	3	1	0	3	2	1	2	3
P57740	P57740	NUP107	>sp|P57740|NU107_HUMAN Nuclear pore complex protein Nup107 OS=Homo sapiens GN=NUP107 PE=1 SV=1	5	5	6	5	5	5	5	7	5	5	7	6	4	5	5	5	5	4	8	7	5	4	5	7	6	4	8	7	7	4	5	5	1	3	5	3	3	1	3	2	1	5	3	3	3	3
P57772	P57772	EEFSEC	>sp|P57772|SELB_HUMAN Selenocysteine-specific elongation factor OS=Homo sapiens GN=EEFSEC PE=1 SV=4	1	0	0	0	0	0	0	0	1	0	0	0	0	0	0	0	0	0	0	0	0	0	0	0	0	0	0	0	0	0	0	1	0	0	0	0	0	0	0	0	0	0	0	0	0	0
P58107	P58107	EPPK1	>sp|P58107|EPIPL_HUMAN Epiplakin OS=Homo sapiens GN=EPPK1 PE=1 SV=2	23	21	27	29	26	22	26	29	23	25	24	22	31	31	25	31	26	28	28	25	30	28	27	29	27	33	33	25	26	33	32	31	9	25	20	24	26	23	29	25	14	28	27	14	24	20
P58546	P58546	MTPN	>sp|P58546|MTPN_HUMAN Myotrophin OS=Homo sapiens GN=MTPN PE=1 SV=2	1	1	1	0	0	1	0	0	0	1	0	0	0	1	0	0	0	0	0	0	0	0	0	1	0	0	0	0	1	0	1	0	0	0	1	1	0	1	0	1	0	0	1	0	0	1
P59998	P59998	ARPC4	>sp|P59998|ARPC4_HUMAN Actin-related protein 2/3 complex subunit 4 OS=Homo sapiens GN=ARPC4 PE=1 SV=3	5	5	6	6	5	5	7	5	6	6	6	6	6	7	6	7	7	7	7	6	8	3	2	5	5	6	3	7	5	6	4	5	1	4	5	5	3	2	3	3	2	6	3	4	4	5
P60002	P60002	ELOF1	>sp|P60002|ELOF1_HUMAN Transcription elongation factor 1 homolog OS=Homo sapiens GN=ELOF1 PE=3 SV=1	1	1	1	1	1	0	1	1	1	1	1	1	0	1	1	1	1	1	1	1	1	1	1	1	1	1	1	1	1	1	1	1	0	0	1	0	1	0	1	1	0	1	1	0	1	1
P60033	P60033	CD81	>sp|P60033|CD81_HUMAN CD81 antigen OS=Homo sapiens GN=CD81 PE=1 SV=1	0	0	0	0	0	0	0	0	0	0	0	0	0	0	1	0	0	0	0	0	0	0	2	2	3	1	1	0	1	2	1	2	1	1	1	1	1	0	1	0	0	0	0	0	0	1
P60059	P60059	SEC61G	>sp|P60059|SC61G_HUMAN Protein transport protein Sec61 subunit gamma OS=Homo sapiens GN=SEC61G PE=1 SV=1	1	1	1	1	1	2	1	1	1	2	1	0	1	1	1	1	1	1	1	1	1	1	2	2	2	2	2	2	1	2	2	2	1	2	1	1	1	1	1	1	1	2	1	1	1	1
P60174	P60174	TPI1	>sp|P60174|TPIS_HUMAN Triosephosphate isomerase OS=Homo sapiens GN=TPI1 PE=1 SV=3	14	13	16	13	13	15	14	16	17	14	16	16	15	15	14	16	17	15	15	15	15	12	11	14	14	17	14	14	11	14	15	17	14	15	17	15	17	15	17	15	15	16	17	13	17	16
P60228	P60228	EIF3E	>sp|P60228|EIF3E_HUMAN Eukaryotic translation initiation factor 3 subunit E OS=Homo sapiens GN=EIF3E PE=1 SV=1	10	11	14	11	12	10	12	13	15	12	13	11	15	15	14	13	13	16	16	13	14	12	15	14	16	16	14	16	15	15	15	16	11	13	13	12	15	12	11	11	10	13	13	10	14	12
P60468	P60468	SEC61B	>sp|P60468|SC61B_HUMAN Protein transport protein Sec61 subunit beta OS=Homo sapiens GN=SEC61B PE=1 SV=2	1	2	2	2	2	1	2	2	2	2	2	3	2	2	2	2	2	2	2	3	2	3	3	3	2	2	3	3	3	2	3	2	0	2	2	2	3	3	2	2	1	3	2	0	2	2
P60510	P60510	PPP4C	>sp|P60510|PP4C_HUMAN Serine/threonine-protein phosphatase 4 catalytic subunit OS=Homo sapiens GN=PPP4C PE=1 SV=1	0	0	0	1	1	0	0	1	0	0	1	1	1	1	1	1	1	1	0	1	1	0	0	0	0	1	0	0	0	0	0	0	0	1	0	0	0	0	0	0	0	0	0	0	1	0
P60602	P60602	ROMO1	>sp|P60602|ROMO1_HUMAN Reactive oxygen species modulator 1 OS=Homo sapiens GN=ROMO1 PE=1 SV=1	0	0	0	0	1	1	0	0	1	1	0	1	0	0	1	0	0	0	0	0	1	0	0	1	1	0	0	0	0	0	0	0	1	1	0	1	0	0	0	1	1	0	1	1	0	1
P60660	P60660	MYL6	>sp|P60660|MYL6_HUMAN Myosin light polypeptide 6 OS=Homo sapiens GN=MYL6 PE=1 SV=2	2	3	5	2	1	6	6	4	3	4	3	1	5	3	4	3	3	3	2	2	3	3	3	4	2	5	2	3	5	2	3	3	3	3	3	2	4	3	3	4	3	3	2	2	2	4
P60709	P60709	ACTB	>sp|P60709|ACTB_HUMAN Actin, cytoplasmic 1 OS=Homo sapiens GN=ACTB PE=1 SV=1	28	28	28	28	31	27	30	29	29	29	34	30	29	29	30	29	31	28	30	29	29	30	29	30	29	29	31	29	31	29	28	30	27	28	28	29	30	30	29	29	26	30	29	28	29	28
P60842	P60842	EIF4A1	>sp|P60842|IF4A1_HUMAN Eukaryotic initiation factor 4A-I OS=Homo sapiens GN=EIF4A1 PE=1 SV=1	24	23	24	23	23	21	23	24	22	22	22	22	24	26	25	24	22	24	25	22	22	25	22	22	21	23	23	25	20	24	23	26	18	23	22	23	21	21	24	23	21	22	23	23	21	23
P60866	P60866	RPS20	>sp|P60866|RS20_HUMAN 40S ribosomal protein S20 OS=Homo sapiens GN=RPS20 PE=1 SV=1	5	4	3	4	5	4	5	4	5	4	4	4	4	3	5	4	4	3	4	5	3	4	4	4	2	3	2	5	3	3	3	3	3	4	4	4	4	2	3	3	3	3	3	5	5	5
P60891	P60891	PRPS1	>sp|P60891|PRPS1_HUMAN Ribose-phosphate pyrophosphokinase 1 OS=Homo sapiens GN=PRPS1 PE=1 SV=2	9	10	9	9	10	6	11	9	10	10	11	7	8	8	10	7	11	10	8	7	9	9	8	7	10	10	7	7	8	11	10	8	2	6	4	4	5	6	7	7	2	5	6	3	5	6
P60900	P60900	PSMA6	>sp|P60900|PSA6_HUMAN Proteasome subunit alpha type-6 OS=Homo sapiens GN=PSMA6 PE=1 SV=1	9	7	11	11	12	8	11	11	10	7	9	10	13	12	9	13	9	8	8	9	12	10	8	10	6	10	10	10	9	7	8	8	6	8	9	9	11	9	10	11	9	12	10	8	10	8
P60903	P60903	S100A10	>sp|P60903|S10AA_HUMAN Protein S100-A10 OS=Homo sapiens GN=S100A10 PE=1 SV=2	4	2	3	4	4	3	3	3	3	2	1	2	2	3	4	2	4	3	3	2	3	3	2	2	2	2	2	3	3	3	2	3	1	2	3	3	2	2	2	2	2	3	2	1	4	2
P60953	P60953	CDC42	>sp|P60953|CDC42_HUMAN Cell division control protein 42 homolog OS=Homo sapiens GN=CDC42 PE=1 SV=2	5	5	4	5	4	5	5	6	6	4	4	6	6	6	7	6	6	6	7	7	7	6	7	5	7	7	7	7	5	7	7	6	4	5	6	5	5	5	6	5	6	5	7	5	5	7
P60981	P60981	DSTN	>sp|P60981|DEST_HUMAN Destrin OS=Homo sapiens GN=DSTN PE=1 SV=3	5	7	6	7	7	7	7	6	8	6	6	9	8	9	9	6	8	10	9	8	8	6	7	8	5	8	6	7	6	4	6	8	3	5	9	4	6	4	10	6	4	6	6	5	6	5
P60983	P60983	GMFB	>sp|P60983|GMFB_HUMAN Glia maturation factor beta OS=Homo sapiens GN=GMFB PE=1 SV=2	1	2	1	1	1	1	1	0	1	1	1	1	0	1	1	0	0	0	1	1	0	1	0	1	0	0	0	0	0	0	0	0	0	1	1	1	1	1	0	1	0	0	1	1	0	1
P61006	P61006	RAB8A	>sp|P61006|RAB8A_HUMAN Ras-related protein Rab-8A OS=Homo sapiens GN=RAB8A PE=1 SV=1	6	6	6	5	7	5	8	7	7	8	7	6	6	6	6	6	7	7	5	7	7	5	6	7	6	6	6	4	7	6	6	7	2	6	4	5	8	4	4	5	1	6	6	1	7	6
P61009	P61009	SPCS3	>sp|P61009|SPCS3_HUMAN Signal peptidase complex subunit 3 OS=Homo sapiens GN=SPCS3 PE=1 SV=1	3	3	2	3	2	2	2	2	2	2	2	3	1	1	1	2	2	2	1	1	1	1	2	2	2	2	1	1	1	2	2	3	0	1	0	2	2	1	1	1	0	0	1	1	1	1
P61011	P61011	SRP54	>sp|P61011|SRP54_HUMAN Signal recognition particle 54 kDa protein OS=Homo sapiens GN=SRP54 PE=1 SV=1	3	3	3	4	4	2	2	3	3	3	1	1	3	2	2	1	1	2	2	1	2	5	3	1	5	3	1	2	2	3	4	2	1	3	1	3	3	2	2	5	1	3	2	1	2	3
P61019	P61019	RAB2A	>sp|P61019|RAB2A_HUMAN Ras-related protein Rab-2A OS=Homo sapiens GN=RAB2A PE=1 SV=1	9	10	8	11	11	9	8	10	7	7	9	8	9	9	7	10	7	8	7	7	9	9	6	9	9	10	11	7	10	8	10	10	6	8	8	11	11	10	7	8	7	6	6	8	7	7
P61020	P61020	RAB5B	>sp|P61020|RAB5B_HUMAN Ras-related protein Rab-5B OS=Homo sapiens GN=RAB5B PE=1 SV=1	4	4	3	2	3	3	4	2	4	4	3	3	3	3	2	1	2	1	2	3	2	1	5	4	4	5	1	2	3	3	4	5	3	2	2	2	4	1	3	1	1	2	1	3	2	1
P61024	P61024	CKS1B	>sp|P61024|CKS1_HUMAN Cyclin-dependent kinases regulatory subunit 1 OS=Homo sapiens GN=CKS1B PE=1 SV=1	2	1	2	1	3	1	3	1	2	2	1	0	2	1	2	3	3	0	1	1	0	2	1	0	2	0	0	0	0	0	0	1	0	0	0	0	0	1	0	0	1	2	1	0	0	0
P61026	P61026	RAB10	>sp|P61026|RAB10_HUMAN Ras-related protein Rab-10 OS=Homo sapiens GN=RAB10 PE=1 SV=1	5	5	4	4	6	4	6	5	5	5	5	5	5	5	5	5	6	5	4	5	7	7	5	4	5	5	5	5	5	6	5	5	2	5	4	4	5	6	5	4	3	4	4	4	6	4
P61077	P61077;P62837	UBE2D3;UBE2D2	>sp|P61077|UB2D3_HUMAN Ubiquitin-conjugating enzyme E2 D3 OS=Homo sapiens GN=UBE2D3 PE=1 SV=1;>sp|P62837|UB2D2_HUMAN Ubiquitin-conjugating enzyme E2 D2 OS=Homo sapiens GN=UBE2D2 PE=1 SV=1	1	1	0	0	0	0	3	0	2	0	1	0	2	2	0	1	2	2	2	1	1	2	1	1	1	1	1	2	1	1	0	1	0	0	1	1	0	0	1	0	1	0	2	1	1	0
P61081	P61081	UBE2M	>sp|P61081|UBC12_HUMAN NEDD8-conjugating enzyme Ubc12 OS=Homo sapiens GN=UBE2M PE=1 SV=1	5	4	3	3	3	4	4	4	4	6	4	4	2	2	7	0	3	7	3	6	4	5	3	3	5	3	4	3	3	3	4	5	3	2	5	4	4	4	2	3	2	3	4	2	5	4
P61086	P61086	UBE2K	>sp|P61086|UBE2K_HUMAN Ubiquitin-conjugating enzyme E2 K OS=Homo sapiens GN=UBE2K PE=1 SV=3	3	3	4	1	1	2	3	3	1	3	2	1	3	2	1	3	0	1	4	2	1	2	4	3	5	2	1	1	2	2	3	2	1	2	1	0	3	4	3	2	1	3	1	1	2	2
P61088	P61088;Q5JXB2	UBE2N;UBE2NL	>sp|P61088|UBE2N_HUMAN Ubiquitin-conjugating enzyme E2 N OS=Homo sapiens GN=UBE2N PE=1 SV=1;>sp|Q5JXB2|UE2NL_HUMAN Putative ubiquitin-conjugating enzyme E2 N-like OS=Homo sapiens GN=UBE2NL PE=1 SV=1	4	4	5	6	7	7	5	7	3	5	3	2	3	6	4	7	3	4	4	3	4	5	2	5	4	5	4	3	4	2	4	3	4	5	3	4	5	3	5	3	2	4	4	2	4	2
P61106	P61106	RAB14	>sp|P61106|RAB14_HUMAN Ras-related protein Rab-14 OS=Homo sapiens GN=RAB14 PE=1 SV=4	8	7	9	9	10	8	13	9	6	9	12	9	12	10	9	9	7	9	10	8	9	10	3	8	9	6	2	8	8	9	6	7	2	4	7	7	8	5	6	3	5	7	5	6	6	6
P61158	P61158	ACTR3	>sp|P61158|ARP3_HUMAN Actin-related protein 3 OS=Homo sapiens GN=ACTR3 PE=1 SV=3	9	7	7	11	9	7	7	7	11	9	8	10	12	10	11	8	6	10	11	9	8	10	8	8	9	9	6	11	12	11	9	5	5	6	7	8	7	6	6	7	7	7	9	8	6	6
P61160	P61160	ACTR2	>sp|P61160|ARP2_HUMAN Actin-related protein 2 OS=Homo sapiens GN=ACTR2 PE=1 SV=1	5	6	6	6	6	4	5	6	6	6	4	4	7	6	7	5	9	10	9	10	6	7	5	8	5	5	5	4	6	4	5	7	2	7	3	2	6	3	5	4	4	4	6	6	8	3
P61163	P61163	ACTR1A	>sp|P61163|ACTZ_HUMAN Alpha-centractin OS=Homo sapiens GN=ACTR1A PE=1 SV=1	6	6	6	3	6	4	5	6	6	8	4	5	5	7	5	5	5	5	8	4	6	4	4	5	4	4	2	4	4	4	4	4	1	4	5	3	4	6	6	4	4	5	6	4	5	3
P61165	P61165	TMEM258	>sp|P61165|TM258_HUMAN Transmembrane protein 258 OS=Homo sapiens GN=TMEM258 PE=1 SV=1	1	1	1	1	1	1	1	1	1	1	1	1	1	1	1	1	1	1	1	1	0	1	1	1	1	1	1	1	1	1	1	1	0	1	0	0	0	1	1	1	0	1	1	0	1	0
P61201	P61201	COPS2	>sp|P61201|CSN2_HUMAN COP9 signalosome complex subunit 2 OS=Homo sapiens GN=COPS2 PE=1 SV=1	7	7	7	4	5	5	4	7	4	4	9	4	7	6	9	6	6	8	7	7	6	7	4	5	6	6	4	8	7	6	5	6	2	5	5	5	5	6	6	6	1	7	5	4	5	6
P61221	P61221	ABCE1	>sp|P61221|ABCE1_HUMAN ATP-binding cassette sub-family E member 1 OS=Homo sapiens GN=ABCE1 PE=1 SV=1	3	1	2	4	2	2	2	4	2	2	3	3	3	5	4	5	5	3	5	4	3	4	4	5	6	5	3	3	4	4	3	3	2	2	5	5	4	2	3	3	1	4	4	2	3	4
P61224	P61224;A6NIZ1	RAP1B	>sp|P61224|RAP1B_HUMAN Ras-related protein Rap-1b OS=Homo sapiens GN=RAP1B PE=1 SV=1;>sp|A6NIZ1|RP1BL_HUMAN Ras-related protein Rap-1b-like protein OS=Homo sapiens PE=2 SV=1	5	4	6	5	4	5	8	4	4	6	5	8	6	5	6	5	6	6	3	7	7	8	4	6	8	7	7	7	6	7	6	5	2	6	7	6	7	6	8	7	4	6	6	4	7	7
P61247	P61247	RPS3A	>sp|P61247|RS3A_HUMAN 40S ribosomal protein S3a OS=Homo sapiens GN=RPS3A PE=1 SV=2	17	12	16	14	17	12	16	17	13	18	13	15	14	14	15	15	14	12	14	10	15	14	18	16	13	15	19	19	17	13	16	17	9	14	14	13	13	12	13	13	12	15	13	14	14	12
P61254	P61254	RPL26	>sp|P61254|RL26_HUMAN 60S ribosomal protein L26 OS=Homo sapiens GN=RPL26 PE=1 SV=1	7	5	7	8	6	6	8	6	9	7	6	9	6	6	7	7	6	8	6	4	4	7	6	8	6	7	7	7	6	6	6	5	6	5	9	8	6	8	7	7	5	7	7	6	6	8
P61289	P61289	PSME3	>sp|P61289|PSME3_HUMAN Proteasome activator complex subunit 3 OS=Homo sapiens GN=PSME3 PE=1 SV=1	7	5	4	5	7	9	6	6	5	4	5	5	7	7	7	6	7	8	7	8	8	9	5	6	5	6	5	6	6	5	7	6	4	5	5	6	6	7	6	7	4	5	7	7	5	5
P61313	P61313	RPL15	>sp|P61313|RL15_HUMAN 60S ribosomal protein L15 OS=Homo sapiens GN=RPL15 PE=1 SV=2	14	13	13	13	14	12	13	13	14	12	13	11	13	12	14	13	14	12	14	13	11	13	12	11	13	12	12	12	13	13	12	11	7	11	14	12	11	13	13	12	8	12	13	9	14	11
P61326	P61326	MAGOH	>sp|P61326|MGN_HUMAN Protein mago nashi homolog OS=Homo sapiens GN=MAGOH PE=1 SV=1	5	4	7	5	3	4	4	4	6	3	5	3	6	3	5	4	5	4	5	4	4	6	5	4	7	4	4	4	6	6	5	8	2	4	4	2	1	3	5	5	2	5	4	2	3	4
P61353	P61353	RPL27	>sp|P61353|RL27_HUMAN 60S ribosomal protein L27 OS=Homo sapiens GN=RPL27 PE=1 SV=2	7	7	9	9	8	8	5	7	8	7	6	9	8	6	8	6	6	7	7	8	9	6	6	5	5	6	8	7	6	6	7	6	5	6	7	5	7	6	8	5	6	6	6	6	6	5
P61421	P61421	ATP6V0D1	>sp|P61421|VA0D1_HUMAN V-type proton ATPase subunit d 1 OS=Homo sapiens GN=ATP6V0D1 PE=1 SV=1	0	0	0	0	0	0	0	0	0	0	0	0	0	0	0	0	0	0	0	0	0	0	0	1	0	1	0	0	0	0	0	0	0	0	0	0	0	0	0	0	0	0	0	0	0	0
P61513	P61513	RPL37A	>sp|P61513|RL37A_HUMAN 60S ribosomal protein L37a OS=Homo sapiens GN=RPL37A PE=1 SV=2	7	7	6	6	7	7	6	7	6	8	8	7	7	6	6	6	7	7	6	4	8	6	7	7	8	5	4	5	7	7	7	8	2	5	6	5	4	4	5	5	1	6	4	3	5	6
P61586	P61586	RHOA	>sp|P61586|RHOA_HUMAN Transforming protein RhoA OS=Homo sapiens GN=RHOA PE=1 SV=1	7	8	8	7	9	9	9	9	10	8	6	8	9	9	10	9	9	10	10	10	11	9	7	6	5	10	8	7	10	7	7	7	3	8	6	6	8	6	7	7	6	7	6	4	7	9
P61604	P61604	HSPE1	>sp|P61604|CH10_HUMAN 10 kDa heat shock protein, mitochondrial OS=Homo sapiens GN=HSPE1 PE=1 SV=2	8	7	7	7	7	7	7	7	9	7	4	6	7	7	5	6	7	6	6	6	7	7	8	7	8	9	7	7	9	8	9	7	6	8	9	9	8	8	7	7	6	9	9	6	5	9
P61619	P61619;Q9H9S3	SEC61A1;SEC61A2	>sp|P61619|S61A1_HUMAN Protein transport protein Sec61 subunit alpha isoform 1 OS=Homo sapiens GN=SEC61A1 PE=1 SV=2;>sp|Q9H9S3|S61A2_HUMAN Protein transport protein Sec61 subunit alpha isoform 2 OS=Homo sapiens GN=SEC61A2 PE=2 SV=3	3	4	4	4	6	2	3	2	4	4	5	3	4	4	2	3	4	4	5	5	5	3	4	4	3	1	4	1	2	3	4	3	1	3	2	2	3	4	3	3	1	3	2	1	1	2
P61758	P61758	VBP1	>sp|P61758|PFD3_HUMAN Prefoldin subunit 3 OS=Homo sapiens GN=VBP1 PE=1 SV=3	2	2	2	3	3	2	0	1	2	2	2	1	3	2	2	1	2	1	2	3	2	2	2	2	2	3	2	2	3	2	1	1	0	2	3	1	3	2	1	1	1	2	1	1	2	1
P61764	P61764	STXBP1	>sp|P61764|STXB1_HUMAN Syntaxin-binding protein 1 OS=Homo sapiens GN=STXBP1 PE=1 SV=1	1	4	4	1	3	3	3	3	5	3	3	5	4	6	2	5	5	6	4	5	2	8	1	3	1	0	4	2	1	4	2	0	0	2	5	2	3	2	3	3	0	4	2	1	4	3
P61769	P61769	B2M	>sp|P61769|B2MG_HUMAN Beta-2-microglobulin OS=Homo sapiens GN=B2M PE=1 SV=1	0	1	1	1	0	0	1	1	0	0	0	0	1	0	1	0	0	1	0	0	1	0	0	0	1	0	0	1	0	0	1	0	0	0	0	0	1	0	0	0	1	1	0	0	2	0
P61803	P61803	DAD1	>sp|P61803|DAD1_HUMAN Dolichyl-diphosphooligosaccharide--protein glycosyltransferase subunit DAD1 OS=Homo sapiens GN=DAD1 PE=1 SV=3	1	2	1	2	1	0	1	0	1	1	1	1	2	1	2	2	2	1	2	2	2	2	1	0	2	0	0	1	2	1	2	1	1	0	1	1	3	0	0	1	0	0	0	1	0	2
P61916	P61916	NPC2	>sp|P61916|NPC2_HUMAN Epididymal secretory protein E1 OS=Homo sapiens GN=NPC2 PE=1 SV=1	4	2	1	1	2	2	2	2	2	3	1	1	1	1	2	1	2	2	2	1	1	2	3	2	2	1	1	1	1	2	2	3	1	2	2	2	3	1	1	1	0	1	2	0	1	1
P61923	P61923	COPZ1	>sp|P61923|COPZ1_HUMAN Coatomer subunit zeta-1 OS=Homo sapiens GN=COPZ1 PE=1 SV=1	2	2	2	3	1	3	2	1	1	3	2	1	1	2	1	0	2	0	0	0	1	0	1	4	2	3	1	1	2	2	3	3	2	3	2	2	3	1	1	1	1	1	2	0	2	3
P61927	P61927	RPL37	>sp|P61927|RL37_HUMAN 60S ribosomal protein L37 OS=Homo sapiens GN=RPL37 PE=1 SV=2	0	2	0	2	1	2	1	3	2	1	1	1	1	1	1	1	1	1	1	1	1	1	1	0	1	1	0	0	1	1	1	0	0	3	2	1	5	1	1	3	0	2	2	0	3	1
P61956	P61956	SUMO2	>sp|P61956|SUMO2_HUMAN Small ubiquitin-related modifier 2 OS=Homo sapiens GN=SUMO2 PE=1 SV=3	1	3	2	2	2	0	3	1	1	1	2	2	1	2	3	3	3	2	3	1	2	1	2	2	2	2	2	2	2	2	2	2	1	2	2	2	2	0	3	0	0	1	0	1	2	2
P61960	P61960	UFM1	>sp|P61960|UFM1_HUMAN Ubiquitin-fold modifier 1 OS=Homo sapiens GN=UFM1 PE=1 SV=1	0	0	0	0	0	0	0	0	0	0	0	0	0	1	1	1	1	1	1	1	1	1	0	0	0	0	0	0	0	0	0	0	1	0	0	0	0	0	0	0	0	0	0	0	0	0
P61962	P61962	DCAF7	>sp|P61962|DCAF7_HUMAN DDB1- and CUL4-associated factor 7 OS=Homo sapiens GN=DCAF7 PE=1 SV=1	0	1	0	1	0	0	0	1	0	0	0	0	1	0	0	0	0	0	1	0	0	0	0	0	0	0	1	0	0	0	0	0	0	0	0	0	0	0	0	0	0	0	0	0	0	0
P61964	P61964	WDR5	>sp|P61964|WDR5_HUMAN WD repeat-containing protein 5 OS=Homo sapiens GN=WDR5 PE=1 SV=1	2	2	3	3	4	3	3	3	2	2	2	2	2	3	3	1	3	2	2	2	1	4	2	3	2	1	1	1	2	2	2	2	0	3	2	2	3	3	2	2	1	4	0	0	2	1
P61966	P61966	AP1S1	>sp|P61966|AP1S1_HUMAN AP-1 complex subunit sigma-1A OS=Homo sapiens GN=AP1S1 PE=1 SV=1	1	1	2	2	2	1	1	1	2	1	1	2	2	2	2	1	2	2	2	2	2	2	1	2	1	2	2	1	1	1	2	2	0	2	1	1	2	1	1	2	1	2	1	0	1	1
P61968	P61968	LMO4	>sp|P61968|LMO4_HUMAN LIM domain transcription factor LMO4 OS=Homo sapiens GN=LMO4 PE=1 SV=1	0	0	0	0	0	0	0	0	0	0	0	0	0	0	0	0	0	0	0	0	0	0	0	0	0	0	0	0	0	0	0	1	0	0	0	0	0	0	0	0	0	0	0	0	0	0
P61970	P61970	NUTF2	>sp|P61970|NTF2_HUMAN Nuclear transport factor 2 OS=Homo sapiens GN=NUTF2 PE=1 SV=1	0	0	0	0	0	0	1	0	1	0	0	0	0	0	0	0	0	0	0	0	0	0	0	0	0	0	0	0	1	0	0	0	0	1	0	0	1	0	0	0	0	0	0	0	0	0
P61978	P61978	HNRNPK	>sp|P61978|HNRPK_HUMAN Heterogeneous nuclear ribonucleoprotein K OS=Homo sapiens GN=HNRNPK PE=1 SV=1	20	21	27	27	25	19	24	28	26	24	24	23	23	22	23	25	28	25	25	25	24	24	25	26	25	26	28	29	25	24	21	26	12	21	24	24	24	23	24	22	17	22	22	18	25	26
P61981	P61981	YWHAG	>sp|P61981|1433G_HUMAN 14-3-3 protein gamma OS=Homo sapiens GN=YWHAG PE=1 SV=2	15	13	12	12	15	15	12	10	13	16	14	13	13	17	15	14	13	15	16	17	15	17	15	14	12	13	15	15	15	12	12	14	9	10	15	11	13	12	13	12	11	14	15	13	11	14
P62070	P62070	RRAS2	>sp|P62070|RRAS2_HUMAN Ras-related protein R-Ras2 OS=Homo sapiens GN=RRAS2 PE=1 SV=1	2	2	0	2	2	0	2	2	2	2	0	1	1	0	1	1	0	1	2	1	0	0	2	1	1	2	1	1	2	2	2	2	0	1	2	1	2	2	1	1	1	3	0	2	1	2
P62081	P62081	RPS7	>sp|P62081|RS7_HUMAN 40S ribosomal protein S7 OS=Homo sapiens GN=RPS7 PE=1 SV=1	12	11	14	13	14	9	13	16	17	14	16	18	13	14	12	12	14	14	13	14	14	14	11	13	12	14	13	14	13	13	14	11	7	14	15	14	14	12	12	11	7	15	14	8	11	16
P62136	P62136	PPP1CA	>sp|P62136|PP1A_HUMAN Serine/threonine-protein phosphatase PP1-alpha catalytic subunit OS=Homo sapiens GN=PPP1CA PE=1 SV=1	12	10	12	10	11	9	10	9	10	10	14	11	11	11	12	8	9	10	10	8	11	11	13	11	13	12	9	10	9	13	11	13	9	9	10	9	9	11	9	11	11	12	12	11	12	10
P62140	P62140	PPP1CB	>sp|P62140|PP1B_HUMAN Serine/threonine-protein phosphatase PP1-beta catalytic subunit OS=Homo sapiens GN=PPP1CB PE=1 SV=3	11	8	11	10	13	7	9	7	10	10	13	14	12	11	13	10	11	11	12	8	12	12	13	9	10	14	10	10	10	12	11	10	8	9	12	10	8	12	10	11	11	12	12	12	12	11
P62191	P62191	PSMC1	>sp|P62191|PRS4_HUMAN 26S proteasome regulatory subunit 4 OS=Homo sapiens GN=PSMC1 PE=1 SV=1	14	10	13	13	10	12	10	13	12	12	8	13	13	13	14	16	15	13	12	11	15	11	13	12	12	11	9	13	14	14	12	11	6	9	14	13	10	12	12	12	9	10	10	7	11	14
P62195	P62195	PSMC5	>sp|P62195|PRS8_HUMAN 26S proteasome regulatory subunit 8 OS=Homo sapiens GN=PSMC5 PE=1 SV=1	12	10	11	9	10	9	12	15	15	10	10	11	12	11	14	12	10	11	12	11	14	12	12	11	9	11	9	11	8	9	9	10	7	11	13	13	10	8	13	11	10	10	9	10	10	11
P62241	P62241	RPS8	>sp|P62241|RS8_HUMAN 40S ribosomal protein S8 OS=Homo sapiens GN=RPS8 PE=1 SV=2	10	9	7	9	8	11	9	11	8	11	10	10	10	10	10	11	11	11	11	11	9	10	8	10	9	9	9	10	9	10	10	11	9	11	13	11	6	10	9	10	9	8	11	10	7	11
P62244	P62244	RPS15A	>sp|P62244|RS15A_HUMAN 40S ribosomal protein S15a OS=Homo sapiens GN=RPS15A PE=1 SV=2	5	3	6	6	4	5	5	6	6	5	6	7	4	5	3	7	5	5	4	4	4	5	5	6	5	7	6	7	4	5	7	8	5	4	7	6	4	7	7	5	6	3	7	7	8	6
P62249	P62249	RPS16	>sp|P62249|RS16_HUMAN 40S ribosomal protein S16 OS=Homo sapiens GN=RPS16 PE=1 SV=2	12	13	11	14	11	10	10	11	13	13	11	10	10	11	11	11	12	8	13	8	13	12	10	9	10	13	11	14	11	10	11	10	9	11	11	10	11	11	10	11	11	13	15	13	10	8
P62258	P62258	YWHAE	>sp|P62258|1433E_HUMAN 14-3-3 protein epsilon OS=Homo sapiens GN=YWHAE PE=1 SV=1	19	19	17	18	22	20	19	18	17	19	19	19	21	21	19	21	18	19	21	21	20	19	18	16	19	19	20	21	19	17	20	20	12	20	19	20	17	20	21	20	13	21	19	16	21	19
P62263	P62263	RPS14	>sp|P62263|RS14_HUMAN 40S ribosomal protein S14 OS=Homo sapiens GN=RPS14 PE=1 SV=3	9	8	8	10	9	9	9	9	9	9	9	9	8	8	8	9	9	8	9	9	8	8	7	9	9	8	9	10	8	9	8	9	7	9	8	9	9	8	9	9	8	9	9	8	9	9
P62266	P62266	RPS23	>sp|P62266|RS23_HUMAN 40S ribosomal protein S23 OS=Homo sapiens GN=RPS23 PE=1 SV=3	6	4	7	6	6	5	6	8	5	4	4	3	6	6	5	5	7	7	6	7	8	8	7	7	6	7	7	6	6	6	5	6	5	6	4	5	5	5	5	5	6	6	5	7	7	7
P62269	P62269	RPS18	>sp|P62269|RS18_HUMAN 40S ribosomal protein S18 OS=Homo sapiens GN=RPS18 PE=1 SV=3	9	12	10	12	9	12	9	9	10	12	9	11	8	11	10	10	9	10	7	9	8	9	9	10	9	12	11	10	10	11	7	11	5	12	10	9	11	7	9	14	8	12	12	9	11	12
P62273	P62273	RPS29	>sp|P62273|RS29_HUMAN 40S ribosomal protein S29 OS=Homo sapiens GN=RPS29 PE=1 SV=2	3	3	3	2	3	1	3	2	3	3	2	3	2	3	4	3	3	4	4	3	4	3	4	4	4	3	4	5	4	3	4	4	2	2	3	3	1	2	2	2	2	2	1	3	3	3
P62277	P62277	RPS13	>sp|P62277|RS13_HUMAN 40S ribosomal protein S13 OS=Homo sapiens GN=RPS13 PE=1 SV=2	12	10	10	11	9	10	11	12	12	11	13	10	11	11	11	11	11	11	11	9	10	10	10	12	13	12	13	12	10	11	13	13	9	10	14	13	11	10	12	10	10	12	10	9	11	10
P62280	P62280	RPS11	>sp|P62280|RS11_HUMAN 40S ribosomal protein S11 OS=Homo sapiens GN=RPS11 PE=1 SV=3	14	12	9	13	10	10	14	12	12	13	9	14	10	11	11	11	11	11	11	12	10	10	11	11	12	12	11	13	13	12	9	10	8	10	13	12	10	10	11	11	7	11	10	7	10	10
P62304	P62304	SNRPE	>sp|P62304|RUXE_HUMAN Small nuclear ribonucleoprotein E OS=Homo sapiens GN=SNRPE PE=1 SV=1	2	2	2	3	2	2	2	2	3	2	3	3	4	3	2	4	4	2	3	3	2	3	3	2	3	3	3	3	3	2	1	3	2	2	2	2	3	2	2	0	2	2	2	2	2	2
P62306	P62306	SNRPF	>sp|P62306|RUXF_HUMAN Small nuclear ribonucleoprotein F OS=Homo sapiens GN=SNRPF PE=1 SV=1	1	2	2	0	2	2	2	1	1	1	1	2	3	2	2	1	2	1	3	1	1	3	1	1	1	4	2	1	2	2	2	2	1	3	2	2	1	1	3	1	1	2	1	1	1	2
P62308	P62308;A8MWD9	SNRPG	>sp|P62308|RUXG_HUMAN Small nuclear ribonucleoprotein G OS=Homo sapiens GN=SNRPG PE=1 SV=1;>sp|A8MWD9|RUXGL_HUMAN Putative small nuclear ribonucleoprotein G-like protein 15 OS=Homo sapiens GN=SNRPGP15 PE=5 SV=2	1	2	3	2	2	2	2	1	1	2	1	2	1	1	0	2	2	1	2	1	2	3	2	3	1	2	2	3	2	2	1	1	0	2	2	1	2	3	2	2	0	2	1	0	3	1
P62312	P62312	LSM6	>sp|P62312|LSM6_HUMAN U6 snRNA-associated Sm-like protein LSm6 OS=Homo sapiens GN=LSM6 PE=1 SV=1	0	0	0	0	0	0	0	0	0	0	1	0	0	2	0	1	1	0	1	1	0	1	0	0	0	0	0	0	0	0	0	0	0	0	0	0	0	0	1	0	0	0	0	0	0	0
P62314	P62314	SNRPD1	>sp|P62314|SMD1_HUMAN Small nuclear ribonucleoprotein Sm D1 OS=Homo sapiens GN=SNRPD1 PE=1 SV=1	2	2	3	2	2	3	3	3	3	2	2	3	4	3	4	4	4	4	4	4	4	4	4	4	4	5	4	4	4	4	4	4	2	2	4	3	4	2	3	3	3	3	4	3	4	3
P62316	P62316	SNRPD2	>sp|P62316|SMD2_HUMAN Small nuclear ribonucleoprotein Sm D2 OS=Homo sapiens GN=SNRPD2 PE=1 SV=1	6	8	8	8	7	6	7	7	7	8	7	6	7	7	7	8	5	7	8	6	7	7	6	6	3	5	7	6	4	5	4	4	4	4	4	6	6	6	6	4	5	7	4	3	4	4
P62318	P62318	SNRPD3	>sp|P62318|SMD3_HUMAN Small nuclear ribonucleoprotein Sm D3 OS=Homo sapiens GN=SNRPD3 PE=1 SV=1	3	2	4	4	3	3	3	5	4	2	4	4	5	5	6	4	4	5	5	5	4	4	3	4	4	5	6	5	4	4	4	4	3	4	6	4	5	4	4	4	4	5	4	3	5	5
P62330	P62330	ARF6	>sp|P62330|ARF6_HUMAN ADP-ribosylation factor 6 OS=Homo sapiens GN=ARF6 PE=1 SV=2	1	1	1	0	3	0	2	0	1	1	1	1	1	0	1	2	3	2	1	3	1	1	3	1	2	1	1	2	1	1	1	1	0	1	1	0	2	1	0	2	0	1	3	0	1	0
P62333	P62333	PSMC6	>sp|P62333|PRS10_HUMAN 26S proteasome regulatory subunit 10B OS=Homo sapiens GN=PSMC6 PE=1 SV=1	12	10	12	13	6	11	11	10	13	10	12	12	10	12	11	12	10	10	12	10	7	9	13	14	10	7	10	12	12	7	10	10	6	12	8	10	9	12	11	8	8	11	8	9	10	8
P62424	P62424	RPL7A	>sp|P62424|RL7A_HUMAN 60S ribosomal protein L7a OS=Homo sapiens GN=RPL7A PE=1 SV=2	15	15	20	18	14	15	18	17	14	18	17	14	14	17	15	19	19	16	18	18	19	18	17	19	16	20	20	18	18	16	18	17	11	16	17	16	17	14	18	19	13	20	18	13	17	13
P62487	P62487	POLR2G	>sp|P62487|RPB7_HUMAN DNA-directed RNA polymerase II subunit RPB7 OS=Homo sapiens GN=POLR2G PE=1 SV=1	0	0	0	1	0	1	0	0	1	0	0	0	0	1	0	1	0	0	0	0	0	0	2	0	0	0	0	0	0	0	0	1	0	0	0	0	0	0	0	1	0	1	1	0	1	0
P62495	P62495	ETF1	>sp|P62495|ERF1_HUMAN Eukaryotic peptide chain release factor subunit 1 OS=Homo sapiens GN=ETF1 PE=1 SV=3	7	8	10	11	7	6	7	9	8	8	8	8	9	12	11	10	10	11	12	11	10	10	14	8	11	15	9	13	12	12	15	15	5	9	9	9	10	10	11	11	6	9	11	6	10	9
P62633	P62633	CNBP	>sp|P62633|CNBP_HUMAN Cellular nucleic acid-binding protein OS=Homo sapiens GN=CNBP PE=1 SV=1	6	6	5	6	5	5	5	5	5	5	6	5	5	7	6	6	4	7	5	7	6	6	4	6	7	5	5	4	4	5	4	7	0	4	4	4	4	4	7	4	0	4	4	1	5	5
P62699	P62699	YPEL5	>sp|P62699|YPEL5_HUMAN Protein yippee-like 5 OS=Homo sapiens GN=YPEL5 PE=1 SV=1	0	0	0	0	0	0	0	0	0	1	0	0	0	0	0	0	0	0	0	0	0	0	0	0	0	0	0	0	0	0	0	0	0	0	0	0	1	0	0	0	0	0	0	0	0	0
P62701	P62701	RPS4X	>sp|P62701|RS4X_HUMAN 40S ribosomal protein S4, X isoform OS=Homo sapiens GN=RPS4X PE=1 SV=2	15	15	16	19	16	11	16	18	15	15	18	20	20	18	17	19	20	15	17	18	17	20	13	16	16	14	16	15	16	15	15	15	12	12	16	16	17	15	15	14	15	16	14	13	15	16
P62714	P62714	PPP2CB	>sp|P62714|PP2AB_HUMAN Serine/threonine-protein phosphatase 2A catalytic subunit beta isoform OS=Homo sapiens GN=PPP2CB PE=1 SV=1	3	6	5	6	6	6	4	4	5	6	7	7	8	10	8	7	10	6	9	7	8	9	8	7	7	7	7	8	5	6	5	6	5	5	7	7	5	3	5	5	5	5	3	5	4	7
P62745	P62745	RHOB	>sp|P62745|RHOB_HUMAN Rho-related GTP-binding protein RhoB OS=Homo sapiens GN=RHOB PE=1 SV=1	1	2	2	2	1	3	1	2	1	2	0	2	2	1	2	1	3	3	1	2	2	1	2	1	1	2	1	1	2	1	1	0	0	2	1	2	2	1	2	1	1	3	1	1	2	1
P62750	P62750	RPL23A	>sp|P62750|RL23A_HUMAN 60S ribosomal protein L23a OS=Homo sapiens GN=RPL23A PE=1 SV=1	7	8	10	9	6	8	9	10	10	9	10	9	10	10	12	11	9	11	12	8	12	10	10	8	10	11	14	12	12	12	9	10	4	7	8	8	7	5	11	7	6	8	10	8	11	8
P62753	P62753	RPS6	>sp|P62753|RS6_HUMAN 40S ribosomal protein S6 OS=Homo sapiens GN=RPS6 PE=1 SV=1	10	9	8	9	12	9	9	7	10	10	9	13	9	9	7	9	7	9	8	8	8	9	11	8	7	11	8	10	10	10	9	7	7	9	9	8	8	8	9	8	7	10	9	8	10	7
P62805	P62805	HIST1H4A	>sp|P62805|H4_HUMAN Histone H4 OS=Homo sapiens GN=HIST1H4A PE=1 SV=2	12	8	12	12	9	10	10	10	9	12	12	14	10	10	9	11	11	10	10	11	12	10	13	10	10	10	13	12	13	10	9	11	10	11	11	10	14	11	11	12	10	10	11	10	10	11
P62807	P62807;O60814;Q99879;Q99877;Q93079;Q5QNW6;P58876;P57053	HIST1H2BC;HIST1H2BK;HIST1H2BM;HIST1H2BN;HIST1H2BH;HIST2H2BF;HIST1H2BD;H2BFS	>sp|P62807|H2B1C_HUMAN Histone H2B type 1-C/E/F/G/I OS=Homo sapiens GN=HIST1H2BC PE=1 SV=4;>sp|O60814|H2B1K_HUMAN Histone H2B type 1-K OS=Homo sapiens GN=HIST1H2BK PE=1 SV=3;>sp|Q99879|H2B1M_HUMAN Histone H2B type 1-M OS=Homo sapiens GN=HIST1H2BM PE=1 SV=3	8	9	9	8	8	9	9	8	9	9	7	12	7	8	9	7	8	7	9	9	7	7	8	9	5	8	9	11	9	8	8	7	8	8	9	8	10	8	7	10	7	9	10	8	10	7
P62820	P62820	RAB1A	>sp|P62820|RAB1A_HUMAN Ras-related protein Rab-1A OS=Homo sapiens GN=RAB1A PE=1 SV=3	7	6	6	6	5	7	7	9	8	7	5	6	6	8	7	7	6	9	5	8	8	7	7	6	7	7	6	6	7	5	6	8	2	7	7	7	8	9	7	5	4	9	7	4	7	7
P62826	P62826	RAN	>sp|P62826|RAN_HUMAN GTP-binding nuclear protein Ran OS=Homo sapiens GN=RAN PE=1 SV=3	12	10	11	11	10	11	11	15	11	12	11	12	12	14	11	12	13	13	15	10	12	14	11	10	11	12	12	12	10	12	12	12	13	12	9	12	10	11	12	9	9	13	12	11	11	9
P62829	P62829	RPL23	>sp|P62829|RL23_HUMAN 60S ribosomal protein L23 OS=Homo sapiens GN=RPL23 PE=1 SV=1	8	7	7	8	7	8	9	8	8	9	7	8	9	7	9	7	9	7	8	9	8	7	8	7	7	7	8	9	8	7	7	8	5	8	8	8	7	8	6	7	7	7	6	7	8	8
P62834	P62834	RAP1A	>sp|P62834|RAP1A_HUMAN Ras-related protein Rap-1A OS=Homo sapiens GN=RAP1A PE=1 SV=1	5	3	5	3	5	5	7	5	4	6	5	6	4	3	6	5	5	5	2	4	7	7	4	4	7	6	6	6	5	5	5	3	1	6	5	5	5	4	6	6	2	5	5	3	6	5
P62841	P62841	RPS15	>sp|P62841|RS15_HUMAN 40S ribosomal protein S15 OS=Homo sapiens GN=RPS15 PE=1 SV=2	5	4	5	7	6	6	5	7	6	5	5	5	4	4	5	4	4	6	5	4	4	6	5	5	5	5	6	6	6	6	5	5	3	5	6	4	7	6	6	5	3	6	6	4	6	6
P62847	P62847	RPS24	>sp|P62847|RS24_HUMAN 40S ribosomal protein S24 OS=Homo sapiens GN=RPS24 PE=1 SV=1	4	5	5	4	4	4	4	5	5	5	5	4	5	5	5	5	5	5	5	5	4	5	6	6	5	5	5	6	6	5	6	6	4	6	5	6	5	6	5	5	5	6	5	6	6	5
P62851	P62851	RPS25	>sp|P62851|RS25_HUMAN 40S ribosomal protein S25 OS=Homo sapiens GN=RPS25 PE=1 SV=1	3	4	4	5	6	2	1	4	3	3	4	4	1	3	4	3	3	2	3	4	4	1	4	5	4	6	4	5	4	3	4	3	4	5	3	4	5	4	2	4	5	3	5	3	4	4
P62854	P62854;Q5JNZ5	RPS26;RPS26P11	>sp|P62854|RS26_HUMAN 40S ribosomal protein S26 OS=Homo sapiens GN=RPS26 PE=1 SV=3;>sp|Q5JNZ5|RS26L_HUMAN Putative 40S ribosomal protein S26-like 1 OS=Homo sapiens GN=RPS26P11 PE=5 SV=1	3	3	3	4	4	3	3	2	3	3	4	4	4	3	4	4	4	3	3	4	4	3	4	3	3	2	2	2	2	4	2	3	2	4	4	4	2	4	4	4	2	4	3	3	4	2
P62857	P62857	RPS28	>sp|P62857|RS28_HUMAN 40S ribosomal protein S28 OS=Homo sapiens GN=RPS28 PE=1 SV=1	3	2	3	2	3	3	3	3	3	2	2	3	3	3	3	3	3	3	3	3	3	3	3	2	2	2	3	2	3	3	3	3	2	2	3	3	2	1	2	2	2	3	2	3	2	3
P62861	P62861	FAU	>sp|P62861|RS30_HUMAN 40S ribosomal protein S30 OS=Homo sapiens GN=FAU PE=1 SV=1	1	1	1	3	2	1	0	3	0	0	1	2	2	2	2	3	1	2	1	1	3	1	2	3	2	2	2	3	1	2	2	1	2	2	2	1	2	1	3	1	2	3	1	3	2	2
P62873	P62873	GNB1	>sp|P62873|GBB1_HUMAN Guanine nucleotide-binding protein G(I)/G(S)/G(T) subunit beta-1 OS=Homo sapiens GN=GNB1 PE=1 SV=3	8	6	9	7	7	3	8	6	8	6	5	8	6	6	6	5	5	3	6	6	5	8	4	5	8	5	6	8	7	7	7	7	3	4	4	3	3	3	5	3	5	5	4	3	3	3
P62875	P62875	POLR2L	>sp|P62875|RPAB5_HUMAN DNA-directed RNA polymerases I, II, and III subunit RPABC5 OS=Homo sapiens GN=POLR2L PE=1 SV=1	1	1	1	0	1	1	0	1	1	1	0	0	1	1	0	0	0	1	2	1	1	2	1	0	1	1	0	0	1	0	1	1	0	1	1	1	0	1	0	0	1	0	0	1	0	0
P62877	P62877	RBX1	>sp|P62877|RBX1_HUMAN E3 ubiquitin-protein ligase RBX1 OS=Homo sapiens GN=RBX1 PE=1 SV=1	2	2	1	1	1	2	2	1	2	1	2	3	2	2	1	1	2	2	1	1	2	2	2	3	2	3	2	2	1	1	1	1	0	1	3	3	2	1	2	2	0	2	3	0	3	3
P62879	P62879	GNB2	>sp|P62879|GBB2_HUMAN Guanine nucleotide-binding protein G(I)/G(S)/G(T) subunit beta-2 OS=Homo sapiens GN=GNB2 PE=1 SV=3	10	10	10	7	8	7	12	10	11	8	8	7	9	12	9	9	10	8	10	10	10	11	7	7	10	8	9	10	9	9	9	11	4	8	6	8	5	7	9	7	6	9	6	5	7	8
P62888	P62888	RPL30	>sp|P62888|RL30_HUMAN 60S ribosomal protein L30 OS=Homo sapiens GN=RPL30 PE=1 SV=2	6	7	6	5	6	7	6	5	6	6	5	6	5	5	4	5	5	5	6	4	6	5	4	5	4	6	5	4	4	6	5	5	4	7	5	5	5	7	6	5	3	5	7	4	5	6
Q59GN2	Q59GN2;P62891	RPL39P5;RPL39	>sp|Q59GN2|R39L5_HUMAN Putative 60S ribosomal protein L39-like 5 OS=Homo sapiens GN=RPL39P5 PE=5 SV=2;>sp|P62891|RL39_HUMAN 60S ribosomal protein L39 OS=Homo sapiens GN=RPL39 PE=1 SV=2	2	2	2	2	1	2	2	2	2	2	1	1	2	2	2	2	2	2	2	2	2	2	2	2	2	2	1	1	1	2	2	2	0	2	1	2	2	1	2	1	1	2	1	1	1	1
P62899	P62899	RPL31	>sp|P62899|RL31_HUMAN 60S ribosomal protein L31 OS=Homo sapiens GN=RPL31 PE=1 SV=1	7	5	7	5	8	8	7	6	8	6	7	7	6	5	7	7	7	6	7	5	6	5	4	5	6	6	6	7	7	5	7	6	1	7	7	6	3	7	7	5	4	8	4	2	7	4
P62906	P62906	RPL10A	>sp|P62906|RL10A_HUMAN 60S ribosomal protein L10a OS=Homo sapiens GN=RPL10A PE=1 SV=2	11	8	10	10	11	8	7	12	10	9	9	10	9	10	10	12	10	9	10	10	11	11	10	10	10	11	12	10	10	10	10	9	7	10	9	8	12	8	10	11	7	10	9	7	10	10
P62910	P62910	RPL32	>sp|P62910|RL32_HUMAN 60S ribosomal protein L32 OS=Homo sapiens GN=RPL32 PE=1 SV=2	8	9	9	8	10	8	8	10	9	9	8	10	10	10	8	8	8	9	8	8	9	9	9	11	8	8	9	10	8	7	10	7	4	8	10	8	12	7	9	9	5	9	7	7	8	10
P62913	P62913	RPL11	>sp|P62913|RL11_HUMAN 60S ribosomal protein L11 OS=Homo sapiens GN=RPL11 PE=1 SV=2	6	6	3	5	5	6	4	7	5	4	5	7	7	5	8	6	8	6	8	8	8	9	7	4	5	4	6	8	7	7	3	7	3	6	6	6	6	6	5	6	4	6	5	7	3	6
P62917	P62917	RPL8	>sp|P62917|RL8_HUMAN 60S ribosomal protein L8 OS=Homo sapiens GN=RPL8 PE=1 SV=2	15	11	14	16	12	13	14	14	17	16	14	16	16	15	13	18	14	15	15	16	16	14	17	15	14	15	16	14	15	12	13	14	8	16	13	15	17	14	15	16	10	17	16	12	12	15
P62937	P62937	PPIA	>sp|P62937|PPIA_HUMAN Peptidyl-prolyl cis-trans isomerase A OS=Homo sapiens GN=PPIA PE=1 SV=2	11	10	11	10	11	11	12	12	12	11	11	10	14	14	12	13	11	13	12	12	13	12	11	11	13	12	12	13	12	13	10	11	9	12	13	12	11	12	12	11	11	12	11	13	11	14
P62942	P62942	FKBP1A	>sp|P62942|FKB1A_HUMAN Peptidyl-prolyl cis-trans isomerase FKBP1A OS=Homo sapiens GN=FKBP1A PE=1 SV=2	2	3	2	1	1	1	2	2	2	2	0	0	3	1	1	1	1	1	2	1	0	1	2	2	1	2	3	1	1	1	1	1	1	2	0	2	3	2	2	2	1	2	1	1	2	2
P62979	P62979;P0CG47;P0CG48	RPS27A;UBB;UBC	>sp|P62979|RS27A_HUMAN Ubiquitin-40S ribosomal protein S27a OS=Homo sapiens GN=RPS27A PE=1 SV=2;>sp|P0CG47|UBB_HUMAN Polyubiquitin-B OS=Homo sapiens GN=UBB PE=1 SV=1;>sp|P0CG48|UBC_HUMAN Polyubiquitin-C OS=Homo sapiens GN=UBC PE=1 SV=3	9	8	9	9	8	8	8	9	9	8	8	9	9	9	9	9	9	9	9	8	9	9	9	9	9	8	9	9	9	8	7	9	3	8	8	9	8	8	8	8	5	9	8	5	8	8
P62987	P62987	UBA52	>sp|P62987|RL40_HUMAN Ubiquitin-60S ribosomal protein L40 OS=Homo sapiens GN=UBA52 PE=1 SV=2	5	5	5	6	6	5	5	5	5	4	5	5	5	5	5	5	5	5	5	5	5	5	5	5	5	5	5	6	5	5	4	5	2	5	5	5	6	5	5	5	3	5	5	3	6	5
P62993	P62993	GRB2	>sp|P62993|GRB2_HUMAN Growth factor receptor-bound protein 2 OS=Homo sapiens GN=GRB2 PE=1 SV=1	3	4	4	5	4	4	4	3	3	4	3	1	3	4	5	4	4	4	4	3	3	2	2	4	3	4	2	2	3	2	5	5	4	2	4	2	5	5	3	4	3	3	3	3	4	5
P62995	P62995	TRA2B	>sp|P62995|TRA2B_HUMAN Transformer-2 protein homolog beta OS=Homo sapiens GN=TRA2B PE=1 SV=1	5	5	7	3	5	5	8	6	7	5	7	6	5	6	4	5	4	8	5	4	5	8	8	7	6	4	6	7	8	8	7	8	4	5	4	6	4	7	5	8	3	4	5	5	5	5
P63000	P63000;P60763	RAC1;RAC3	>sp|P63000|RAC1_HUMAN Ras-related C3 botulinum toxin substrate 1 OS=Homo sapiens GN=RAC1 PE=1 SV=1;>sp|P60763|RAC3_HUMAN Ras-related C3 botulinum toxin substrate 3 OS=Homo sapiens GN=RAC3 PE=1 SV=1	6	7	8	6	8	7	6	7	6	6	7	7	8	7	8	7	6	7	6	6	6	7	7	7	6	6	6	6	7	7	7	6	3	6	5	7	7	7	5	6	5	6	6	5	6	8
P63010	P63010	AP2B1	>sp|P63010|AP2B1_HUMAN AP-2 complex subunit beta OS=Homo sapiens GN=AP2B1 PE=1 SV=1	15	15	16	14	13	11	14	14	12	16	18	9	12	15	12	12	10	11	14	11	7	13	10	12	14	12	11	11	13	14	11	15	6	10	12	8	8	10	10	10	10	12	9	10	11	8
P63092	P63092;Q5JWF2	GNAS	>sp|P63092|GNAS2_HUMAN Guanine nucleotide-binding protein G(s) subunit alpha isoforms short OS=Homo sapiens GN=GNAS PE=1 SV=1;>sp|Q5JWF2|GNAS1_HUMAN Guanine nucleotide-binding protein G(s) subunit alpha isoforms XLas OS=Homo sapiens GN=GNAS PE=1 SV=2	6	5	3	4	2	5	4	5	6	5	5	5	4	3	5	7	5	4	4	5	5	6	6	6	7	6	6	9	5	6	7	6	0	3	5	4	3	5	6	5	3	6	3	2	6	6
P63096	P63096	GNAI1	>sp|P63096|GNAI1_HUMAN Guanine nucleotide-binding protein G(i) subunit alpha-1 OS=Homo sapiens GN=GNAI1 PE=1 SV=2	3	2	3	5	1	3	4	4	4	4	5	3	5	6	3	4	3	4	3	5	6	3	2	4	5	6	4	5	4	3	4	6	0	3	4	2	4	6	5	3	4	1	3	3	3	3
P63104	P63104	YWHAZ	>sp|P63104|1433Z_HUMAN 14-3-3 protein zeta/delta OS=Homo sapiens GN=YWHAZ PE=1 SV=1	16	15	14	14	13	16	15	11	13	15	17	17	15	15	16	12	15	15	15	12	16	15	13	17	16	14	15	12	13	16	18	16	12	13	17	17	15	15	17	17	16	14	15	10	16	18
P63151	P63151	PPP2R2A	>sp|P63151|2ABA_HUMAN Serine/threonine-protein phosphatase 2A 55 kDa regulatory subunit B alpha isoform OS=Homo sapiens GN=PPP2R2A PE=1 SV=1	1	1	4	5	4	0	5	3	6	2	3	5	5	4	4	8	3	5	4	3	3	4	5	7	4	4	4	3	5	3	6	7	2	3	4	5	5	4	5	5	3	5	5	4	2	4
P63165	P63165	SUMO1	>sp|P63165|SUMO1_HUMAN Small ubiquitin-related modifier 1 OS=Homo sapiens GN=SUMO1 PE=1 SV=1	1	1	0	1	1	1	2	2	1	2	2	3	3	1	2	2	3	2	2	3	2	1	2	2	1	1	1	2	2	2	0	1	0	0	2	2	2	2	2	1	2	2	1	1	2	2
P63167	P63167	DYNLL1	>sp|P63167|DYL1_HUMAN Dynein light chain 1, cytoplasmic OS=Homo sapiens GN=DYNLL1 PE=1 SV=1	2	2	3	4	3	3	3	2	4	3	3	3	3	3	3	4	3	3	3	2	3	3	3	3	3	4	3	3	3	4	3	3	2	4	4	3	3	3	3	3	3	3	3	2	3	3
P63172	P63172	DYNLT1	>sp|P63172|DYLT1_HUMAN Dynein light chain Tctex-type 1 OS=Homo sapiens GN=DYNLT1 PE=1 SV=1	0	0	0	1	0	0	0	0	0	0	0	0	0	0	1	0	0	0	0	0	0	0	0	0	0	0	0	0	0	0	0	0	0	0	0	1	0	0	0	0	0	0	0	0	0	0
P63173	P63173	RPL38	>sp|P63173|RL38_HUMAN 60S ribosomal protein L38 OS=Homo sapiens GN=RPL38 PE=1 SV=2	6	6	6	6	6	5	6	6	5	6	5	4	6	5	5	5	6	6	6	5	6	6	6	6	6	6	6	6	6	5	6	6	4	6	5	5	6	5	5	6	4	6	6	6	6	6
P63208	P63208	SKP1	>sp|P63208|SKP1_HUMAN S-phase kinase-associated protein 1 OS=Homo sapiens GN=SKP1 PE=1 SV=2	1	2	3	1	0	1	2	2	1	2	2	1	2	2	2	0	1	2	2	1	1	2	3	2	3	2	2	2	3	3	3	2	0	2	1	2	2	1	2	1	1	2	1	0	1	2
P63218	P63218	GNG5	>sp|P63218|GBG5_HUMAN Guanine nucleotide-binding protein G(I)/G(S)/G(O) subunit gamma-5 OS=Homo sapiens GN=GNG5 PE=1 SV=3	0	0	0	1	0	0	0	1	0	0	0	0	0	1	1	0	0	2	1	0	0	2	0	1	1	0	0	1	1	1	0	0	0	0	1	1	0	0	0	0	0	0	0	0	0	0
P63220	P63220	RPS21	>sp|P63220|RS21_HUMAN 40S ribosomal protein S21 OS=Homo sapiens GN=RPS21 PE=1 SV=1	5	5	4	5	4	4	3	4	5	5	3	3	3	4	4	3	3	6	5	3	3	3	5	4	6	6	5	4	4	5	6	5	3	5	6	4	4	4	5	5	2	6	5	3	5	5
P63241	P63241;Q6IS14;Q9GZV4	EIF5A;EIF5AL1;EIF5A2	>sp|P63241|IF5A1_HUMAN Eukaryotic translation initiation factor 5A-1 OS=Homo sapiens GN=EIF5A PE=1 SV=2;>sp|Q6IS14|IF5AL_HUMAN Eukaryotic translation initiation factor 5A-1-like OS=Homo sapiens GN=EIF5AL1 PE=2 SV=2;>sp|Q9GZV4|IF5A2_HUMAN Eukaryotic transla	13	10	13	14	13	11	14	14	14	12	13	9	14	14	14	13	13	13	12	14	13	12	9	13	12	14	13	12	11	9	10	13	7	11	13	13	10	10	15	10	8	15	10	12	12	12
P63244	P63244	GNB2L1	>sp|P63244|RACK1_HUMAN Receptor of activated protein C kinase 1 OS=Homo sapiens GN=RACK1 PE=1 SV=3	15	17	17	17	17	15	20	14	19	13	15	12	19	20	18	19	18	18	18	19	19	17	17	18	17	18	19	17	16	19	20	19	13	14	14	18	16	15	16	16	14	16	14	13	15	16
P63261	P63261	ACTG1	>sp|P63261|ACTG_HUMAN Actin, cytoplasmic 2 OS=Homo sapiens GN=ACTG1 PE=1 SV=1	29	29	29	29	32	28	31	30	29	30	35	30	29	29	30	30	32	29	31	29	30	31	30	31	30	30	32	30	32	30	29	31	28	29	29	30	31	31	30	30	27	30	30	29	30	29
P63267	P63267;P62736	ACTG2;ACTA2	>sp|P63267|ACTH_HUMAN Actin, gamma-enteric smooth muscle OS=Homo sapiens GN=ACTG2 PE=1 SV=1;>sp|P62736|ACTA_HUMAN Actin, aortic smooth muscle OS=Homo sapiens GN=ACTA2 PE=1 SV=1	14	17	14	14	16	16	16	15	15	15	19	16	14	15	16	15	16	14	16	15	15	16	15	16	15	15	17	15	15	15	14	15	13	15	14	15	16	16	15	15	13	16	15	15	15	14
P63279	P63279	UBE2I	>sp|P63279|UBC9_HUMAN SUMO-conjugating enzyme UBC9 OS=Homo sapiens GN=UBE2I PE=1 SV=1	6	7	5	6	6	6	5	6	5	6	4	4	7	7	7	7	6	6	5	7	5	8	7	5	5	6	4	5	6	5	6	6	4	4	5	7	6	5	5	6	4	6	5	5	6	6
P63313	P63313	TMSB10	>sp|P63313|TYB10_HUMAN Thymosin beta-10 OS=Homo sapiens GN=TMSB10 PE=1 SV=2	2	2	4	2	2	1	2	2	2	3	0	0	2	2	2	2	3	2	1	1	1	1	2	2	3	1	2	1	3	3	2	3	0	2	1	1	2	2	2	1	1	2	1	1	1	1
P67775	P67775	PPP2CA	>sp|P67775|PP2AA_HUMAN Serine/threonine-protein phosphatase 2A catalytic subunit alpha isoform OS=Homo sapiens GN=PPP2CA PE=1 SV=1	3	6	6	8	8	7	5	5	6	7	8	8	9	10	9	8	11	7	9	8	9	11	9	8	7	9	8	9	6	7	5	7	5	7	9	8	7	5	7	5	5	7	5	5	5	9
P67809	P67809	YBX1	>sp|P67809|YBOX1_HUMAN Nuclease-sensitive element-binding protein 1 OS=Homo sapiens GN=YBX1 PE=1 SV=3	14	14	14	17	15	14	13	17	14	14	12	14	15	15	16	15	16	15	16	15	15	15	18	13	16	13	16	14	15	17	15	15	4	14	16	13	15	16	15	16	8	15	16	7	17	16
P67812	P67812	SEC11A	>sp|P67812|SC11A_HUMAN Signal peptidase complex catalytic subunit SEC11A OS=Homo sapiens GN=SEC11A PE=1 SV=1	1	2	2	2	2	2	2	1	2	2	2	2	2	3	2	2	3	3	2	3	2	2	2	3	2	3	3	2	2	3	2	2	0	2	1	2	3	2	2	3	2	3	2	2	2	2
P67870	P67870	CSNK2B	>sp|P67870|CSK2B_HUMAN Casein kinase II subunit beta OS=Homo sapiens GN=CSNK2B PE=1 SV=1	0	0	0	0	0	1	0	0	0	0	0	0	1	0	0	0	1	1	0	1	0	0	0	0	0	0	1	1	0	1	0	1	0	0	0	0	0	0	2	1	0	0	0	1	0	1
P67936	P67936	TPM4	>sp|P67936|TPM4_HUMAN Tropomyosin alpha-4 chain OS=Homo sapiens GN=TPM4 PE=1 SV=3	1	3	1	1	1	4	5	6	1	2	16	14	4	3	2	2	1	3	5	1	1	3	0	3	2	2	0	3	3	2	1	0	0	1	1	3	4	0	2	1	0	4	2	0	0	1
P68032	P68032;P68133	ACTC1;ACTA1	>sp|P68032|ACTC_HUMAN Actin, alpha cardiac muscle 1 OS=Homo sapiens GN=ACTC1 PE=1 SV=1;>sp|P68133|ACTS_HUMAN Actin, alpha skeletal muscle OS=Homo sapiens GN=ACTA1 PE=1 SV=1	15	17	15	15	17	16	18	17	17	16	21	18	16	17	18	17	18	16	18	17	17	17	17	18	17	17	19	17	17	17	15	17	14	16	16	16	17	17	17	17	15	18	16	17	16	16
P68036	P68036	UBE2L3	>sp|P68036|UB2L3_HUMAN Ubiquitin-conjugating enzyme E2 L3 OS=Homo sapiens GN=UBE2L3 PE=1 SV=1	4	4	6	6	4	6	3	8	4	5	5	7	6	5	6	7	4	5	6	5	6	6	5	6	5	4	5	5	6	4	3	4	3	2	5	4	4	5	4	2	5	4	2	5	2	7
P68104	P68104;Q5VTE0	EEF1A1;EEF1A1P5	>sp|P68104|EF1A1_HUMAN Elongation factor 1-alpha 1 OS=Homo sapiens GN=EEF1A1 PE=1 SV=1;>sp|Q5VTE0|EF1A3_HUMAN Putative elongation factor 1-alpha-like 3 OS=Homo sapiens GN=EEF1A1P5 PE=5 SV=1	28	20	25	28	23	21	27	27	28	24	25	27	25	22	26	25	27	26	22	23	23	22	25	25	26	27	26	29	26	24	26	27	22	26	27	25	27	24	22	23	23	27	22	24	27	27
P68363	P68363	TUBA1B	>sp|P68363|TBA1B_HUMAN Tubulin alpha-1B chain OS=Homo sapiens GN=TUBA1B PE=1 SV=1	22	20	23	22	25	21	22	24	25	21	22	26	30	28	30	25	28	27	27	28	29	28	25	26	28	25	28	27	28	25	24	29	16	23	24	25	23	25	24	26	22	25	24	18	26	28
P68366	P68366	TUBA4A	>sp|P68366|TBA4A_HUMAN Tubulin alpha-4A chain OS=Homo sapiens GN=TUBA4A PE=1 SV=1	21	19	22	19	24	21	23	22	23	22	21	24	25	23	24	21	24	23	23	22	25	22	24	24	26	21	25	23	24	25	22	25	14	21	22	23	21	23	23	23	20	21	19	16	22	25
P68371	P68371	TUBB4B	>sp|P68371|TBB4B_HUMAN Tubulin beta-4B chain OS=Homo sapiens GN=TUBB4B PE=1 SV=1	25	19	23	24	23	18	22	25	23	22	24	24	23	24	23	23	23	24	25	22	22	22	22	20	21	21	22	23	20	20	20	24	21	23	22	23	23	22	22	23	20	21	23	22	22	22
P68400	P68400;Q8NEV1	CSNK2A1;CSNK2A3	>sp|P68400|CSK21_HUMAN Casein kinase II subunit alpha OS=Homo sapiens GN=CSNK2A1 PE=1 SV=1;>sp|Q8NEV1|CSK23_HUMAN Casein kinase II subunit alpha 3 OS=Homo sapiens GN=CSNK2A3 PE=1 SV=2	6	7	7	6	7	5	8	6	8	5	7	7	6	7	6	4	4	5	7	5	7	5	6	5	8	5	5	5	6	7	7	8	5	8	4	5	4	5	5	3	5	4	4	3	5	5
P68402	P68402	PAFAH1B2	>sp|P68402|PA1B2_HUMAN Platelet-activating factor acetylhydrolase IB subunit beta OS=Homo sapiens GN=PAFAH1B2 PE=1 SV=1	1	1	1	1	1	1	1	1	1	1	1	1	1	1	1	1	1	1	1	1	1	1	1	1	1	1	1	1	1	1	1	1	0	1	1	1	1	2	1	1	0	1	1	0	1	1
P68431	P68431;Q16695;Q6NXT2	HIST1H3A;HIST3H3;H3F3C	>sp|P68431|H31_HUMAN Histone H3.1 OS=Homo sapiens GN=HIST1H3A PE=1 SV=2;>sp|Q16695|H31T_HUMAN Histone H3.1t OS=Homo sapiens GN=HIST3H3 PE=1 SV=3;>sp|Q6NXT2|H3C_HUMAN Histone H3.3C OS=Homo sapiens GN=H3F3C PE=1 SV=3	4	4	5	5	5	5	4	4	5	4	5	5	6	6	6	6	6	7	5	5	6	7	4	6	5	5	5	7	6	5	5	5	4	5	3	4	4	5	5	5	5	4	5	3	6	5
P78310	P78310	CXADR	>sp|P78310|CXAR_HUMAN Coxsackievirus and adenovirus receptor OS=Homo sapiens GN=CXADR PE=1 SV=1	0	0	0	0	0	0	0	0	0	0	0	0	0	0	0	0	0	0	0	0	1	0	0	0	0	0	1	1	0	1	0	0	0	0	0	0	1	0	0	1	0	0	1	0	0	0
P78316	P78316	NOP14	>sp|P78316|NOP14_HUMAN Nucleolar protein 14 OS=Homo sapiens GN=NOP14 PE=1 SV=3	0	0	2	1	1	1	2	1	3	2	2	1	1	2	0	3	1	1	4	1	1	2	0	1	1	1	1	2	1	2	0	1	0	1	1	1	2	0	1	0	0	1	0	0	1	0
P78318	P78318	IGBP1	>sp|P78318|IGBP1_HUMAN Immunoglobulin-binding protein 1 OS=Homo sapiens GN=IGBP1 PE=1 SV=1	2	1	1	0	0	0	1	0	1	0	0	0	2	2	0	0	2	1	2	1	1	0	0	2	1	1	1	0	2	0	1	0	0	1	1	1	1	1	1	1	0	1	1	0	0	1
P78330	P78330	PSPH	>sp|P78330|SERB_HUMAN Phosphoserine phosphatase OS=Homo sapiens GN=PSPH PE=1 SV=2	3	1	1	2	2	2	1	2	1	0	2	2	2	1	1	3	0	0	2	2	2	1	3	1	0	0	0	0	0	2	0	1	0	0	0	1	0	0	0	0	0	0	1	1	0	0
P78344	P78344	EIF4G2	>sp|P78344|IF4G2_HUMAN Eukaryotic translation initiation factor 4 gamma 2 OS=Homo sapiens GN=EIF4G2 PE=1 SV=1	13	12	18	18	14	11	14	12	14	13	14	13	12	15	18	12	13	13	12	13	15	14	14	14	17	17	15	12	17	17	19	14	8	12	14	14	15	8	13	13	6	14	15	8	15	12
P78346	P78346	RPP30	>sp|P78346|RPP30_HUMAN Ribonuclease P protein subunit p30 OS=Homo sapiens GN=RPP30 PE=1 SV=1	0	0	0	2	0	0	0	0	0	1	0	0	1	1	1	1	1	1	1	0	0	2	1	1	3	1	1	1	1	1	1	2	0	1	1	1	1	1	1	2	2	1	1	1	1	1
P78347	P78347	GTF2I	>sp|P78347|GTF2I_HUMAN General transcription factor II-I OS=Homo sapiens GN=GTF2I PE=1 SV=2	11	12	8	9	11	11	10	12	15	12	14	7	11	12	14	12	10	15	13	14	16	16	9	9	10	13	7	10	11	11	10	11	3	7	6	7	7	6	8	6	5	9	8	3	4	5
P78362	P78362	SRPK2	>sp|P78362|SRPK2_HUMAN SRSF protein kinase 2 OS=Homo sapiens GN=SRPK2 PE=1 SV=3	2	1	2	1	2	2	2	2	2	2	1	3	2	2	1	2	1	0	1	2	2	2	3	2	2	3	1	2	2	2	2	2	0	2	2	1	2	2	2	2	0	2	1	0	2	2
P78371	P78371	CCT2	>sp|P78371|TCPB_HUMAN T-complex protein 1 subunit beta OS=Homo sapiens GN=CCT2 PE=1 SV=4	35	24	34	30	34	25	33	33	31	29	29	34	30	35	30	33	31	37	32	32	31	31	32	32	29	27	31	34	30	24	33	29	23	29	29	27	34	30	31	31	22	30	30	24	29	30
P78406	P78406	RAE1	>sp|P78406|RAE1L_HUMAN mRNA export factor OS=Homo sapiens GN=RAE1 PE=1 SV=1	6	5	5	5	5	2	6	6	6	7	6	4	4	3	2	2	4	3	5	4	2	5	3	3	4	4	2	4	7	6	4	6	0	2	1	1	4	3	2	2	2	2	2	2	1	2
P78417	P78417	GSTO1	>sp|P78417|GSTO1_HUMAN Glutathione S-transferase omega-1 OS=Homo sapiens GN=GSTO1 PE=1 SV=2	8	6	5	5	5	4	5	7	3	6	5	6	2	7	7	5	8	8	5	7	6	4	7	5	6	4	6	5	3	6	5	4	2	6	5	4	7	7	4	6	3	3	5	3	6	5
P78527	P78527	PRKDC	>sp|P78527|PRKDC_HUMAN DNA-dependent protein kinase catalytic subunit OS=Homo sapiens GN=PRKDC PE=1 SV=3	89	92	83	81	82	80	96	96	93	83	95	102	92	93	88	95	96	88	98	93	91	90	82	87	97	81	82	80	88	91	99	94	41	68	79	69	75	71	80	67	45	66	58	48	71	70
P78549	P78549	NTHL1	>sp|P78549|NTH_HUMAN Endonuclease III-like protein 1 OS=Homo sapiens GN=NTHL1 PE=1 SV=2	1	2	0	0	1	1	2	1	1	2	1	0	0	0	0	0	0	0	0	0	1	1	0	1	1	1	0	0	0	1	0	1	0	0	1	0	1	0	0	0	0	0	0	0	0	0
P78563	P78563	ADARB1	>sp|P78563|RED1_HUMAN Double-stranded RNA-specific editase 1 OS=Homo sapiens GN=ADARB1 PE=1 SV=1	0	1	1	0	1	0	0	0	0	1	2	1	0	0	0	0	0	1	0	0	0	0	0	0	0	0	0	0	0	0	0	0	0	0	0	0	1	0	0	0	0	0	0	0	1	0
P80217	P80217	IFI35	>sp|P80217|IN35_HUMAN Interferon-induced 35 kDa protein OS=Homo sapiens GN=IFI35 PE=1 SV=5	0	0	1	0	1	0	0	0	0	1	0	0	0	0	0	0	0	0	0	0	0	0	0	0	0	1	0	0	0	0	0	0	0	0	0	0	1	0	1	0	0	0	0	0	1	1
P80723	P80723	BASP1	>sp|P80723|BASP1_HUMAN Brain acid soluble protein 1 OS=Homo sapiens GN=BASP1 PE=1 SV=2	18	17	17	18	18	16	20	16	18	18	12	14	17	17	15	17	21	18	17	20	17	18	16	17	17	18	17	20	20	19	18	19	0	17	14	17	18	16	14	18	1	15	14	2	17	15
P82650	P82650	MRPS22	>sp|P82650|RT22_HUMAN 28S ribosomal protein S22, mitochondrial OS=Homo sapiens GN=MRPS22 PE=1 SV=1	1	2	3	1	1	2	3	2	1	2	2	1	2	1	2	3	1	1	3	2	1	3	1	1	1	2	2	1	2	1	1	1	0	2	2	1	5	1	1	2	0	2	2	0	1	1
P82663	P82663	MRPS25	>sp|P82663|RT25_HUMAN 28S ribosomal protein S25, mitochondrial OS=Homo sapiens GN=MRPS25 PE=1 SV=1	1	2	0	1	1	1	0	1	0	0	1	1	1	1	1	2	0	1	0	1	1	1	1	2	3	1	0	1	2	0	1	2	0	2	0	1	1	0	1	1	0	1	0	0	0	0
P82673	P82673	MRPS35	>sp|P82673|RT35_HUMAN 28S ribosomal protein S35, mitochondrial OS=Homo sapiens GN=MRPS35 PE=1 SV=1	2	3	2	5	2	2	3	5	4	4	2	3	1	1	2	0	1	2	2	0	1	2	4	3	4	3	5	4	4	4	5	5	2	0	2	4	3	1	2	2	2	3	1	1	0	4
P82675	P82675	MRPS5	>sp|P82675|RT05_HUMAN 28S ribosomal protein S5, mitochondrial OS=Homo sapiens GN=MRPS5 PE=1 SV=2	0	1	0	1	1	1	1	1	1	0	1	1	2	2	2	0	2	1	1	2	2	1	3	2	0	1	2	3	1	3	2	2	0	1	1	3	2	0	4	2	0	1	1	0	3	1
P82909	P82909	MRPS36	>sp|P82909|RT36_HUMAN 28S ribosomal protein S36, mitochondrial OS=Homo sapiens GN=MRPS36 PE=1 SV=2	1	1	1	2	1	1	1	2	2	3	2	1	0	1	2	1	0	1	1	2	2	1	1	1	2	1	1	1	1	2	2	1	0	3	2	1	2	1	3	2	0	1	1	0	2	1
P82912	P82912	MRPS11	>sp|P82912|RT11_HUMAN 28S ribosomal protein S11, mitochondrial OS=Homo sapiens GN=MRPS11 PE=1 SV=2	0	0	0	0	0	0	0	0	1	0	0	0	0	0	0	0	1	0	0	0	0	1	0	0	1	0	1	0	1	1	0	1	0	0	0	1	0	0	1	0	1	0	1	1	0	0
P82914	P82914	MRPS15	>sp|P82914|RT15_HUMAN 28S ribosomal protein S15, mitochondrial OS=Homo sapiens GN=MRPS15 PE=1 SV=1	0	0	1	0	0	1	1	0	1	1	1	0	1	1	2	0	2	1	0	0	1	0	0	0	1	1	1	0	1	0	1	0	0	0	1	1	0	0	1	0	0	0	0	0	0	0
P82921	P82921	MRPS21	>sp|P82921|RT21_HUMAN 28S ribosomal protein S21, mitochondrial OS=Homo sapiens GN=MRPS21 PE=1 SV=2	0	1	0	1	0	1	0	0	1	0	0	0	0	0	0	0	0	0	0	0	0	1	0	0	0	0	0	0	0	0	0	1	0	0	1	0	0	0	0	0	0	0	0	0	0	0
P82930	P82930	MRPS34	>sp|P82930|RT34_HUMAN 28S ribosomal protein S34, mitochondrial OS=Homo sapiens GN=MRPS34 PE=1 SV=2	3	4	2	2	3	3	6	5	4	4	3	4	2	4	6	5	5	5	3	3	3	1	5	4	4	4	3	4	1	3	5	5	4	5	5	4	5	4	3	4	7	3	4	4	3	4
P82932	P82932	MRPS6	>sp|P82932|RT06_HUMAN 28S ribosomal protein S6, mitochondrial OS=Homo sapiens GN=MRPS6 PE=1 SV=3	1	0	0	0	0	0	0	1	0	0	0	0	0	1	1	1	1	1	1	1	0	2	0	1	1	1	1	1	1	0	1	0	0	0	1	0	0	0	0	0	0	0	0	0	1	0
P82933	P82933	MRPS9	>sp|P82933|RT09_HUMAN 28S ribosomal protein S9, mitochondrial OS=Homo sapiens GN=MRPS9 PE=1 SV=2	2	2	2	4	3	2	2	3	3	3	3	1	2	2	2	5	3	2	4	5	3	5	3	2	2	0	4	4	2	3	1	3	0	3	2	2	3	4	3	1	0	5	3	2	5	1
P82970	P82970	HMGN5	>sp|P82970|HMGN5_HUMAN High mobility group nucleosome-binding domain-containing protein 5 OS=Homo sapiens GN=HMGN5 PE=1 SV=1	3	2	2	2	2	2	3	3	3	3	3	2	2	2	2	3	1	2	2	2	1	2	2	1	1	1	0	1	1	2	1	2	0	2	3	3	1	3	1	2	0	3	2	0	2	2
P82979	P82979	SARNP	>sp|P82979|SARNP_HUMAN SAP domain-containing ribonucleoprotein OS=Homo sapiens GN=SARNP PE=1 SV=3	4	2	3	5	3	4	4	5	4	4	3	5	5	4	3	5	3	3	4	3	3	4	3	6	2	3	4	4	5	4	2	4	2	2	2	2	3	3	3	4	3	3	3	5	4	4
P83111	P83111	LACTB	>sp|P83111|LACTB_HUMAN Serine beta-lactamase-like protein LACTB, mitochondrial OS=Homo sapiens GN=LACTB PE=1 SV=2	1	1	0	1	0	0	0	0	0	0	1	0	1	1	0	0	0	2	1	0	0	1	1	1	0	1	1	0	0	0	1	0	0	0	1	0	0	0	1	0	0	0	0	0	0	0
P83436	P83436	COG7	>sp|P83436|COG7_HUMAN Conserved oligomeric Golgi complex subunit 7 OS=Homo sapiens GN=COG7 PE=1 SV=1	0	0	0	0	0	0	0	1	1	0	1	1	1	0	1	1	1	1	1	0	1	1	1	1	1	0	1	0	1	1	1	0	0	0	1	1	0	0	0	0	0	1	0	0	0	0
P83731	P83731	RPL24	>sp|P83731|RL24_HUMAN 60S ribosomal protein L24 OS=Homo sapiens GN=RPL24 PE=1 SV=1	8	8	9	9	7	7	8	7	9	9	8	6	7	6	4	6	7	6	7	5	7	8	6	4	6	4	7	9	6	6	7	6	5	6	6	6	6	7	6	8	7	7	6	4	5	7
P83881	P83881	RPL36A	>sp|P83881|RL36A_HUMAN 60S ribosomal protein L36a OS=Homo sapiens GN=RPL36A PE=1 SV=2	6	6	4	5	3	4	3	4	5	4	5	5	5	4	3	3	5	4	6	3	5	6	6	7	6	6	4	4	6	4	6	7	2	4	6	7	4	5	6	5	1	5	4	3	6	4
P83916	P83916	CBX1	>sp|P83916|CBX1_HUMAN Chromobox protein homolog 1 OS=Homo sapiens GN=CBX1 PE=1 SV=1	2	1	1	3	1	1	0	1	2	2	2	2	2	2	2	1	3	1	2	2	2	1	1	1	0	2	2	1	2	0	1	0	1	1	1	0	1	0	1	1	1	0	1	0	1	1
P84077	P84077;P61204	ARF1;ARF3	>sp|P84077|ARF1_HUMAN ADP-ribosylation factor 1 OS=Homo sapiens GN=ARF1 PE=1 SV=2;>sp|P61204|ARF3_HUMAN ADP-ribosylation factor 3 OS=Homo sapiens GN=ARF3 PE=1 SV=2	10	7	9	9	8	6	7	9	9	7	7	9	9	8	9	9	10	8	7	9	9	10	10	9	10	10	8	10	9	10	8	11	9	9	9	9	10	9	9	8	7	9	9	9	8	9
P84085	P84085	ARF5	>sp|P84085|ARF5_HUMAN ADP-ribosylation factor 5 OS=Homo sapiens GN=ARF5 PE=1 SV=2	4	3	3	5	3	2	7	4	6	3	6	4	6	5	6	5	7	6	5	6	6	7	5	4	6	6	3	5	3	5	6	6	4	4	5	4	3	4	4	4	4	5	5	5	4	5
P84090	P84090	ERH	>sp|P84090|ERH_HUMAN Enhancer of rudimentary homolog OS=Homo sapiens GN=ERH PE=1 SV=1	3	2	3	2	2	2	2	1	1	2	0	0	2	3	2	3	1	3	1	2	1	2	2	0	2	2	2	2	1	2	2	2	0	2	1	1	1	3	2	2	0	2	1	0	2	1
P84095	P84095	RHOG	>sp|P84095|RHOG_HUMAN Rho-related GTP-binding protein RhoG OS=Homo sapiens GN=RHOG PE=1 SV=1	3	3	3	4	6	3	2	5	4	3	5	4	4	3	4	5	4	5	4	6	2	5	5	6	6	6	5	4	6	6	5	5	2	5	4	3	4	4	3	4	3	5	4	2	4	6
P84098	P84098	RPL19	>sp|P84098|RL19_HUMAN 60S ribosomal protein L19 OS=Homo sapiens GN=RPL19 PE=1 SV=1	7	7	5	12	5	6	6	6	7	6	9	9	5	5	5	8	7	5	7	5	8	5	7	8	8	8	9	10	4	6	5	7	5	4	5	6	8	5	6	3	5	8	5	5	9	7
P84101	P84101	SERF2	>sp|P84101|SERF2_HUMAN Small EDRK-rich factor 2 OS=Homo sapiens GN=SERF2 PE=1 SV=1	2	1	2	2	1	1	1	1	2	1	2	1	1	1	0	1	2	2	1	1	2	2	1	2	1	3	1	1	1	2	2	2	0	2	0	2	2	1	2	0	0	1	2	0	2	1
P84103	P84103	SRSF3	>sp|P84103|SRSF3_HUMAN Serine/arginine-rich splicing factor 3 OS=Homo sapiens GN=SRSF3 PE=1 SV=1	7	8	8	7	9	7	7	10	6	8	6	4	7	6	9	9	8	7	9	5	7	9	7	5	7	9	6	5	6	6	8	8	4	5	6	5	5	4	5	6	4	6	4	3	6	3
P84243	P84243	H3F3A	>sp|P84243|H33_HUMAN Histone H3.3 OS=Homo sapiens GN=H3F3A PE=1 SV=2	4	4	4	4	4	5	4	5	6	3	5	5	6	6	6	5	6	6	5	6	6	7	5	6	5	6	5	6	5	5	5	5	4	5	3	4	4	5	6	5	5	5	5	4	5	6
P85037	P85037	FOXK1	>sp|P85037|FOXK1_HUMAN Forkhead box protein K1 OS=Homo sapiens GN=FOXK1 PE=1 SV=1	2	1	2	1	0	1	1	2	1	1	1	0	2	1	1	3	1	1	2	1	1	0	0	1	1	0	0	1	1	2	0	0	0	1	1	1	1	0	1	2	0	1	0	0	1	1
P86791	P86791;P86790	CCZ1;CCZ1B	>sp|P86791|CCZ1_HUMAN Vacuolar fusion protein CCZ1 homolog OS=Homo sapiens GN=CCZ1 PE=1 SV=1;>sp|P86790|CCZ1B_HUMAN Vacuolar fusion protein CCZ1 homolog B OS=Homo sapiens GN=CCZ1B PE=1 SV=1	0	0	0	0	0	0	0	0	0	0	0	0	0	0	0	0	0	0	0	0	0	1	0	0	0	0	0	0	0	0	0	0	0	0	0	0	0	0	0	0	0	0	0	0	0	0
P98082	P98082	DAB2	>sp|P98082|DAB2_HUMAN Disabled homolog 2 OS=Homo sapiens GN=DAB2 PE=1 SV=3	2	0	1	4	2	2	3	1	4	2	1	1	1	2	2	3	1	2	1	2	2	1	4	3	4	3	3	4	3	3	4	4	1	0	2	3	2	0	5	1	2	2	2	1	2	4
P98161	P98161	PKD1	>sp|P98161|PKD1_HUMAN Polycystin-1 OS=Homo sapiens GN=PKD1 PE=1 SV=3	1	1	1	1	0	1	0	0	1	1	1	0	1	0	1	0	0	0	0	0	0	0	1	2	1	1	0	0	1	1	0	1	0	0	1	1	2	1	2	0	0	1	0	0	0	0
P98170	P98170	XIAP	>sp|P98170|XIAP_HUMAN E3 ubiquitin-protein ligase XIAP OS=Homo sapiens GN=XIAP PE=1 SV=2	0	0	0	0	0	0	0	0	0	1	0	0	0	0	0	0	0	1	0	1	0	0	0	0	0	0	0	0	0	1	0	0	0	0	0	0	0	0	0	0	0	0	0	0	0	0
P98175	P98175	RBM10	>sp|P98175|RBM10_HUMAN RNA-binding protein 10 OS=Homo sapiens GN=RBM10 PE=1 SV=3	2	2	2	0	2	0	1	1	0	2	2	1	1	2	2	2	2	1	1	0	1	1	0	0	1	3	0	0	1	0	0	2	0	2	1	1	1	1	2	2	0	1	0	1	1	0
P98179	P98179	RBM3	>sp|P98179|RBM3_HUMAN RNA-binding protein 3 OS=Homo sapiens GN=RBM3 PE=1 SV=1	0	2	2	2	2	3	1	2	0	3	3	3	2	3	2	2	3	2	2	2	2	2	3	2	2	1	2	1	2	4	2	2	1	2	2	3	3	1	1	2	2	1	1	2	1	2
P98194	P98194	ATP2C1	>sp|P98194|AT2C1_HUMAN Calcium-transporting ATPase type 2C member 1 OS=Homo sapiens GN=ATP2C1 PE=1 SV=3	2	3	3	1	1	0	2	3	2	2	1	2	1	2	0	2	2	1	1	1	3	1	1	1	1	1	1	1	1	1	1	2	0	2	1	1	1	0	1	1	0	2	1	0	1	1
Q00059	Q00059	TFAM	>sp|Q00059|TFAM_HUMAN Transcription factor A, mitochondrial OS=Homo sapiens GN=TFAM PE=1 SV=1	3	3	2	2	3	3	4	4	4	0	3	4	2	3	5	4	3	3	4	4	5	4	2	2	3	3	3	2	3	2	3	3	1	1	1	2	3	1	4	2	2	2	2	0	3	1
Q00169	Q00169	PITPNA	>sp|Q00169|PIPNA_HUMAN Phosphatidylinositol transfer protein alpha isoform OS=Homo sapiens GN=PITPNA PE=1 SV=2	3	3	2	2	3	2	2	3	2	3	2	3	1	3	3	1	2	1	2	1	2	2	1	2	2	1	1	2	2	2	1	1	1	2	1	2	2	2	3	1	2	2	1	2	2	2
Q00325	Q00325	SLC25A3	>sp|Q00325|MPCP_HUMAN Phosphate carrier protein, mitochondrial OS=Homo sapiens GN=SLC25A3 PE=1 SV=2	11	9	8	9	10	9	10	11	8	8	8	9	12	10	9	11	11	10	12	12	10	12	10	7	9	7	10	8	7	9	11	9	6	8	8	8	8	7	9	9	6	11	8	7	11	7
Q00341	Q00341	HDLBP	>sp|Q00341|VIGLN_HUMAN Vigilin OS=Homo sapiens GN=HDLBP PE=1 SV=2	23	15	19	17	20	19	16	20	15	14	16	19	19	20	23	25	18	17	22	17	17	18	21	19	17	18	17	21	13	19	18	20	8	14	14	16	14	10	14	12	11	13	14	9	10	16
Q00403	Q00403	GTF2B	>sp|Q00403|TF2B_HUMAN Transcription initiation factor IIB OS=Homo sapiens GN=GTF2B PE=1 SV=1	2	2	3	3	2	2	3	3	2	2	2	3	1	2	1	1	2	2	1	1	1	1	2	3	3	0	4	1	2	2	4	5	0	4	1	1	2	1	2	1	0	5	1	0	3	1
Q00535	Q00535	CDK5	>sp|Q00535|CDK5_HUMAN Cyclin-dependent-like kinase 5 OS=Homo sapiens GN=CDK5 PE=1 SV=3	4	3	2	3	2	3	4	2	4	3	2	3	4	4	1	2	3	2	3	2	3	1	3	3	2	2	3	2	2	2	3	3	2	0	2	3	3	1	2	1	2	3	2	2	2	1
Q00577	Q00577	PURA	>sp|Q00577|PURA_HUMAN Transcriptional activator protein Pur-alpha OS=Homo sapiens GN=PURA PE=1 SV=2	1	1	3	1	3	1	4	1	2	2	2	2	3	3	0	3	1	2	2	1	1	1	1	3	1	1	2	1	0	2	2	1	1	2	0	0	2	1	0	2	1	1	2	1	2	0
Q00587	Q00587	CDC42EP1	>sp|Q00587|BORG5_HUMAN Cdc42 effector protein 1 OS=Homo sapiens GN=CDC42EP1 PE=1 SV=1	0	0	0	0	0	0	0	0	0	0	0	0	0	1	0	0	0	0	0	0	0	0	0	0	0	0	0	0	0	0	0	0	0	0	0	0	0	0	0	0	0	0	0	0	0	0
Q00610	Q00610	CLTC	>sp|Q00610|CLH1_HUMAN Clathrin heavy chain 1 OS=Homo sapiens GN=CLTC PE=1 SV=5	52	45	58	56	58	41	55	61	54	48	54	50	55	62	57	63	54	61	58	62	61	63	60	60	60	55	51	58	55	58	51	65	42	55	54	50	55	51	55	50	47	56	54	46	56	55
Q00653	Q00653	NFKB2	>sp|Q00653|NFKB2_HUMAN Nuclear factor NF-kappa-B p100 subunit OS=Homo sapiens GN=NFKB2 PE=1 SV=4	4	2	0	1	2	2	2	2	2	2	2	1	0	2	2	0	1	3	2	4	3	2	0	2	1	2	1	1	1	0	1	0	0	2	0	1	1	1	2	1	0	1	1	1	2	0
Q00688	Q00688	FKBP3	>sp|Q00688|FKBP3_HUMAN Peptidyl-prolyl cis-trans isomerase FKBP3 OS=Homo sapiens GN=FKBP3 PE=1 SV=1	5	5	4	4	5	3	5	6	5	6	5	5	6	4	5	6	5	6	7	6	5	7	5	5	5	6	5	5	6	4	5	5	2	4	5	4	4	4	4	3	4	5	5	3	5	3
Q00765	Q00765	REEP5	>sp|Q00765|REEP5_HUMAN Receptor expression-enhancing protein 5 OS=Homo sapiens GN=REEP5 PE=1 SV=3	5	4	5	6	5	4	4	5	4	3	5	4	4	4	4	3	4	4	3	4	3	4	5	6	6	6	5	5	6	6	7	5	1	3	3	4	5	5	3	4	2	5	2	2	5	4
Q00796	Q00796	SORD	>sp|Q00796|DHSO_HUMAN Sorbitol dehydrogenase OS=Homo sapiens GN=SORD PE=1 SV=4	8	8	5	5	7	6	9	7	6	5	8	8	7	9	9	10	9	7	10	8	7	11	8	6	5	5	3	6	6	6	6	7	0	7	5	6	8	3	7	5	3	8	9	2	9	6
Q00839	Q00839	HNRNPU	>sp|Q00839|HNRPU_HUMAN Heterogeneous nuclear ribonucleoprotein U OS=Homo sapiens GN=HNRNPU PE=1 SV=6	28	30	33	31	32	26	33	34	28	32	30	34	28	32	35	33	29	31	31	33	29	32	28	32	33	31	33	39	30	32	30	32	15	28	28	30	35	27	33	27	18	31	30	22	32	31
Q01082	Q01082	SPTBN1	>sp|Q01082|SPTB2_HUMAN Spectrin beta chain, non-erythrocytic 1 OS=Homo sapiens GN=SPTBN1 PE=1 SV=2	45	40	51	47	47	43	44	44	47	53	44	44	44	39	51	45	42	47	49	46	44	46	52	48	46	48	49	50	48	48	49	47	15	42	43	39	43	36	48	36	26	46	34	23	44	39
Q01085	Q01085	TIAL1	>sp|Q01085|TIAR_HUMAN Nucleolysin TIAR OS=Homo sapiens GN=TIAL1 PE=1 SV=1	3	3	3	4	2	2	3	1	2	2	2	1	3	4	1	2	1	4	2	0	4	2	0	1	3	1	1	2	2	4	1	2	1	2	2	1	1	4	4	2	1	4	2	2	1	3
Q01105	Q01105	SET	>sp|Q01105|SET_HUMAN Protein SET OS=Homo sapiens GN=SET PE=1 SV=3	6	5	6	5	7	5	5	7	7	3	5	3	8	6	5	7	8	6	6	5	3	7	3	5	4	7	3	4	5	4	6	5	2	3	5	5	4	4	6	5	4	5	4	5	4	3
Q01130	Q01130	SRSF2	>sp|Q01130|SRSF2_HUMAN Serine/arginine-rich splicing factor 2 OS=Homo sapiens GN=SRSF2 PE=1 SV=4	5	3	3	5	4	4	5	4	5	5	6	4	6	4	6	4	5	5	6	5	5	5	4	4	4	4	4	5	5	6	3	5	3	5	5	6	3	5	5	4	4	5	4	4	4	5
Q01433	Q01433	AMPD2	>sp|Q01433|AMPD2_HUMAN AMP deaminase 2 OS=Homo sapiens GN=AMPD2 PE=1 SV=2	1	1	3	2	3	4	1	0	1	2	1	1	0	0	0	0	2	1	1	0	1	1	0	0	1	1	1	1	1	1	0	0	0	0	0	0	0	1	0	0	0	1	1	0	0	0
Q01518	Q01518	CAP1	>sp|Q01518|CAP1_HUMAN Adenylyl cyclase-associated protein 1 OS=Homo sapiens GN=CAP1 PE=1 SV=5	16	13	16	18	17	13	16	18	17	13	16	17	17	14	15	17	16	18	17	14	18	21	14	17	17	17	18	17	17	17	20	16	6	14	15	15	18	14	17	15	10	18	13	12	18	15
Q01581	Q01581	HMGCS1	>sp|Q01581|HMCS1_HUMAN Hydroxymethylglutaryl-CoA synthase, cytoplasmic OS=Homo sapiens GN=HMGCS1 PE=1 SV=2	4	5	3	4	3	4	3	4	2	2	1	1	3	3	3	4	1	2	4	3	2	3	2	1	2	2	4	2	3	3	5	1	0	2	0	3	3	4	3	4	1	4	5	0	4	2
Q01650	Q01650	SLC7A5	>sp|Q01650|LAT1_HUMAN Large neutral amino acids transporter small subunit 1 OS=Homo sapiens GN=SLC7A5 PE=1 SV=2	6	4	4	6	5	6	7	5	5	5	5	5	7	7	6	8	7	6	6	6	7	7	6	6	5	5	6	5	4	6	5	5	2	5	6	6	5	5	6	5	3	6	6	2	4	6
Q01658	Q01658	DR1	>sp|Q01658|NC2B_HUMAN Protein Dr1 OS=Homo sapiens GN=DR1 PE=1 SV=1	1	1	0	1	1	1	1	0	0	1	0	0	1	1	1	1	1	1	1	1	1	1	0	1	0	0	0	0	0	0	0	0	0	0	0	0	0	1	0	0	0	0	0	0	0	0
Q01664	Q01664	TFAP4	>sp|Q01664|TFAP4_HUMAN Transcription factor AP-4 OS=Homo sapiens GN=TFAP4 PE=1 SV=2	0	0	0	1	0	0	0	0	0	0	0	0	0	0	0	0	0	0	0	0	0	0	0	0	0	0	0	0	0	0	0	0	0	0	0	0	0	0	0	0	0	0	0	0	0	0
Q01780	Q01780	EXOSC10	>sp|Q01780|EXOSX_HUMAN Exosome component 10 OS=Homo sapiens GN=EXOSC10 PE=1 SV=2	4	3	1	2	1	3	0	1	3	1	0	3	2	3	2	3	4	3	3	4	3	3	2	1	1	2	2	0	1	2	0	1	0	2	0	0	1	0	1	2	1	1	0	0	2	0
Q01813	Q01813	PFKP	>sp|Q01813|PFKAP_HUMAN ATP-dependent 6-phosphofructokinase, platelet type OS=Homo sapiens GN=PFKP PE=1 SV=2	14	16	15	19	13	9	16	17	20	15	18	12	18	20	20	16	21	20	20	16	18	18	17	13	15	15	16	16	17	17	17	15	13	13	13	15	16	13	12	13	13	13	12	11	14	9
Q01844	Q01844	EWSR1	>sp|Q01844|EWS_HUMAN RNA-binding protein EWS OS=Homo sapiens GN=EWSR1 PE=1 SV=1	3	4	3	2	3	3	2	2	2	2	3	4	3	3	2	3	3	2	4	3	3	5	2	2	2	2	2	1	2	2	2	1	2	2	2	2	4	3	3	2	3	2	3	1	3	2
Q01970	Q01970	PLCB3	>sp|Q01970|PLCB3_HUMAN 1-phosphatidylinositol 4,5-bisphosphate phosphodiesterase beta-3 OS=Homo sapiens GN=PLCB3 PE=1 SV=2	0	0	0	0	0	0	0	0	0	0	0	0	1	1	0	0	0	0	1	1	0	1	2	0	1	0	1	1	1	1	2	0	0	0	0	0	1	0	1	0	0	0	0	0	0	0
Q01974	Q01974	ROR2	>sp|Q01974|ROR2_HUMAN Tyrosine-protein kinase transmembrane receptor ROR2 OS=Homo sapiens GN=ROR2 PE=1 SV=2	0	0	0	1	0	0	0	0	0	0	1	0	0	0	0	0	0	0	0	0	0	0	0	0	0	0	0	0	0	0	0	0	0	0	0	0	0	0	0	0	0	0	0	0	0	0
Q02127	Q02127	DHODH	>sp|Q02127|PYRD_HUMAN Dihydroorotate dehydrogenase (quinone), mitochondrial OS=Homo sapiens GN=DHODH PE=1 SV=3	0	0	0	0	0	0	0	1	0	0	0	0	0	0	0	0	0	0	0	0	0	0	1	0	2	1	0	0	0	1	0	1	0	0	0	0	0	0	0	0	0	0	0	0	0	0
Q02218	Q02218	OGDH	>sp|Q02218|ODO1_HUMAN 2-oxoglutarate dehydrogenase, mitochondrial OS=Homo sapiens GN=OGDH PE=1 SV=3	12	12	10	8	12	6	11	11	13	9	10	9	12	11	15	15	14	13	15	11	15	13	10	12	11	11	12	9	11	13	12	12	3	8	7	5	10	10	10	6	3	9	6	5	7	12
Q02241	Q02241	KIF23	>sp|Q02241|KIF23_HUMAN Kinesin-like protein KIF23 OS=Homo sapiens GN=KIF23 PE=1 SV=3	1	1	0	0	0	0	0	1	0	0	1	0	0	0	0	0	0	0	0	1	0	1	1	0	0	0	1	0	1	0	1	0	0	0	0	0	0	0	0	0	0	1	0	0	1	0
Q02447	Q02447	SP3	>sp|Q02447|SP3_HUMAN Transcription factor Sp3 OS=Homo sapiens GN=SP3 PE=1 SV=3	0	0	0	1	0	0	0	0	0	0	0	1	0	0	0	0	0	0	0	0	0	0	0	0	0	0	0	0	0	0	0	0	0	0	0	0	0	0	0	0	0	0	0	0	0	0
Q02487	Q02487	DSC2	>sp|Q02487|DSC2_HUMAN Desmocollin-2 OS=Homo sapiens GN=DSC2 PE=1 SV=1	0	1	0	0	0	1	1	0	1	0	0	0	1	0	1	0	1	1	0	1	1	1	0	0	1	1	1	0	0	1	1	1	0	1	0	0	1	0	0	0	0	0	0	0	1	0
Q02543	Q02543	RPL18A	>sp|Q02543|RL18A_HUMAN 60S ribosomal protein L18a OS=Homo sapiens GN=RPL18A PE=1 SV=2	15	14	13	15	15	14	13	14	12	15	14	14	14	16	14	15	13	12	13	13	13	13	13	13	12	13	15	14	13	13	13	15	12	13	13	12	16	12	13	13	12	15	13	12	14	11
Q02750	Q02750	MAP2K1	>sp|Q02750|MP2K1_HUMAN Dual specificity mitogen-activated protein kinase kinase 1 OS=Homo sapiens GN=MAP2K1 PE=1 SV=2	6	5	6	7	7	4	5	6	7	5	6	4	6	7	5	7	8	9	9	8	6	7	6	7	4	4	7	4	5	4	7	6	1	2	5	4	5	5	5	4	3	4	6	1	4	4
Q02790	Q02790	FKBP4	>sp|Q02790|FKBP4_HUMAN Peptidyl-prolyl cis-trans isomerase FKBP4 OS=Homo sapiens GN=FKBP4 PE=1 SV=3	21	21	23	23	22	16	24	24	21	25	20	22	24	22	21	22	22	23	23	26	24	24	25	23	23	22	24	22	23	21	23	20	17	24	23	22	25	26	23	24	18	23	22	17	20	24
Q02809	Q02809	PLOD1	>sp|Q02809|PLOD1_HUMAN Procollagen-lysine,2-oxoglutarate 5-dioxygenase 1 OS=Homo sapiens GN=PLOD1 PE=1 SV=2	5	4	4	6	4	6	7	6	5	6	5	6	6	6	3	6	8	4	7	3	7	5	5	6	7	5	6	7	3	7	6	7	2	4	2	4	5	3	3	2	1	4	4	3	2	4
Q02818	Q02818	NUCB1	>sp|Q02818|NUCB1_HUMAN Nucleobindin-1 OS=Homo sapiens GN=NUCB1 PE=1 SV=4	1	0	0	0	0	0	0	0	0	0	1	0	0	0	0	0	0	0	0	0	0	0	0	0	0	0	0	0	0	0	0	0	0	0	0	0	0	0	0	0	0	0	0	0	0	0
Q02878	Q02878	RPL6	>sp|Q02878|RL6_HUMAN 60S ribosomal protein L6 OS=Homo sapiens GN=RPL6 PE=1 SV=3	15	17	14	17	14	14	17	18	16	15	12	16	17	18	15	17	16	18	15	17	12	14	15	15	14	16	14	18	13	14	17	17	11	13	13	12	13	12	13	14	10	13	13	11	12	15
Q02880	Q02880	TOP2B	>sp|Q02880|TOP2B_HUMAN DNA topoisomerase 2-beta OS=Homo sapiens GN=TOP2B PE=1 SV=3	10	11	10	9	10	9	10	11	12	12	12	6	9	11	9	10	8	10	8	10	7	13	9	6	11	11	10	9	12	13	7	10	3	8	6	10	10	8	8	6	3	11	8	6	6	10
Q02978	Q02978	SLC25A11	>sp|Q02978|M2OM_HUMAN Mitochondrial 2-oxoglutarate/malate carrier protein OS=Homo sapiens GN=SLC25A11 PE=1 SV=3	5	6	4	5	5	6	4	6	4	4	4	5	5	7	5	7	7	9	5	7	5	5	6	4	4	6	4	5	5	5	6	7	2	8	4	5	6	7	5	6	6	6	8	4	3	5
Q03135	Q03135	CAV1	>sp|Q03135|CAV1_HUMAN Caveolin-1 OS=Homo sapiens GN=CAV1 PE=1 SV=4	0	2	2	2	2	0	2	0	2	0	5	2	0	0	2	2	1	0	2	1	0	1	1	1	1	1	1	1	2	2	2	1	0	0	1	1	0	0	0	0	1	0	0	1	0	0
Q03154	Q03154	ACY1	>sp|Q03154|ACY1_HUMAN Aminoacylase-1 OS=Homo sapiens GN=ACY1 PE=1 SV=1	0	1	0	0	0	1	0	0	1	0	0	0	0	0	0	1	0	0	0	0	0	0	0	0	0	0	0	0	0	0	0	0	0	0	0	0	0	0	0	0	0	0	0	0	0	0
Q03169	Q03169	TNFAIP2	>sp|Q03169|TNAP2_HUMAN Tumor necrosis factor alpha-induced protein 2 OS=Homo sapiens GN=TNFAIP2 PE=2 SV=2	0	0	0	0	1	0	0	0	0	0	0	0	0	0	0	0	0	0	1	0	1	0	0	0	0	0	0	0	0	1	0	0	0	0	0	0	0	0	0	0	0	0	0	0	0	0
Q03252	Q03252	LMNB2	>sp|Q03252|LMNB2_HUMAN Lamin-B2 OS=Homo sapiens GN=LMNB2 PE=1 SV=4	9	8	9	11	11	10	10	7	8	8	8	8	10	8	8	10	8	11	12	11	12	10	11	12	12	13	11	10	10	6	7	9	1	9	8	11	7	7	6	8	2	9	8	3	11	7
Q03518	Q03518	TAP1	>sp|Q03518|TAP1_HUMAN Antigen peptide transporter 1 OS=Homo sapiens GN=TAP1 PE=1 SV=2	1	1	2	1	0	1	1	1	0	0	0	1	0	0	0	0	0	1	0	0	1	0	0	0	0	1	0	1	0	0	0	0	0	0	1	1	0	0	0	0	0	0	1	0	0	0
Q03519	Q03519;Q9NUT2;Q9NRK6	TAP2;ABCB8;ABCB10	>sp|Q03519|TAP2_HUMAN Antigen peptide transporter 2 OS=Homo sapiens GN=TAP2 PE=1 SV=1;>sp|Q9NUT2|ABCB8_HUMAN ATP-binding cassette sub-family B member 8, mitochondrial OS=Homo sapiens GN=ABCB8 PE=1 SV=3;>sp|Q9NRK6|ABCBA_HUMAN ATP-binding cassette sub-family	0	0	1	0	0	0	0	0	0	0	0	0	0	0	0	0	1	0	1	0	0	0	0	0	0	0	0	0	1	0	0	0	0	1	0	0	0	0	0	0	0	0	0	0	0	0
Q03701	Q03701	CEBPZ	>sp|Q03701|CEBPZ_HUMAN CCAAT/enhancer-binding protein zeta OS=Homo sapiens GN=CEBPZ PE=1 SV=3	6	5	7	4	3	3	6	6	5	6	5	5	5	4	5	5	4	7	5	6	4	3	6	6	7	3	4	4	3	4	5	4	2	3	1	2	3	2	3	5	1	5	4	0	4	2
Q04206	Q04206	RELA	>sp|Q04206|TF65_HUMAN Transcription factor p65 OS=Homo sapiens GN=RELA PE=1 SV=2	1	0	1	1	0	1	1	1	0	1	0	0	1	1	0	1	0	2	1	1	1	1	1	1	0	1	1	0	1	1	1	0	0	1	1	1	1	1	1	1	0	1	1	0	0	1
Q04323	Q04323	UBXN1	>sp|Q04323|UBXN1_HUMAN UBX domain-containing protein 1 OS=Homo sapiens GN=UBXN1 PE=1 SV=2	2	3	3	1	1	3	2	1	1	3	2	1	4	2	2	1	2	1	1	3	1	1	3	4	3	2	2	2	4	2	3	3	0	3	4	2	4	3	1	3	1	1	2	1	3	4
Q04446	Q04446	GBE1	>sp|Q04446|GLGB_HUMAN 1,4-alpha-glucan-branching enzyme OS=Homo sapiens GN=GBE1 PE=1 SV=3	5	3	4	2	2	2	5	1	6	3	5	6	2	4	2	3	3	1	4	1	2	2	2	5	3	4	4	4	3	3	2	4	1	4	2	0	1	0	2	0	1	2	1	1	3	1
Q04637	Q04637	EIF4G1	>sp|Q04637|IF4G1_HUMAN Eukaryotic translation initiation factor 4 gamma 1 OS=Homo sapiens GN=EIF4G1 PE=1 SV=4	30	29	29	33	27	30	26	31	29	28	28	30	29	30	35	28	33	30	28	31	30	28	31	24	28	30	23	28	28	32	20	31	5	24	30	24	29	24	28	25	11	28	24	13	29	28
Q04721	Q04721	NOTCH2	>sp|Q04721|NOTC2_HUMAN Neurogenic locus notch homolog protein 2 OS=Homo sapiens GN=NOTCH2 PE=1 SV=3	0	0	0	0	0	0	0	0	1	0	0	0	0	0	0	0	0	0	0	1	0	0	0	0	0	0	0	0	1	0	0	0	0	0	0	0	0	0	0	0	0	0	0	0	1	0
Q04726	Q04726	TLE3	>sp|Q04726|TLE3_HUMAN Transducin-like enhancer protein 3 OS=Homo sapiens GN=TLE3 PE=1 SV=2	2	1	1	0	0	1	0	1	1	2	1	1	1	1	1	1	2	2	1	1	2	4	1	0	2	0	0	0	0	1	2	1	0	1	1	0	3	2	1	1	1	2	1	1	1	0
Q04760	Q04760	GLO1	>sp|Q04760|LGUL_HUMAN Lactoylglutathione lyase OS=Homo sapiens GN=GLO1 PE=1 SV=4	4	4	2	2	4	1	3	1	2	3	4	1	2	2	2	0	3	4	2	1	1	2	4	4	3	2	3	2	2	4	4	4	2	3	2	0	5	1	3	2	2	3	4	3	2	2
Q04837	Q04837	SSBP1	>sp|Q04837|SSBP_HUMAN Single-stranded DNA-binding protein, mitochondrial OS=Homo sapiens GN=SSBP1 PE=1 SV=1	6	7	7	7	8	8	7	7	6	6	8	7	5	7	7	5	7	7	6	8	6	7	5	5	6	8	6	4	6	6	6	4	6	7	6	5	5	7	6	8	5	5	5	7	6	6
Q04864	Q04864	REL	>sp|Q04864|REL_HUMAN Proto-oncogene c-Rel OS=Homo sapiens GN=REL PE=1 SV=1	0	0	0	0	0	0	0	0	0	0	0	0	0	0	0	0	0	0	0	0	1	0	0	0	0	0	0	0	0	0	0	0	0	0	0	0	0	0	0	0	0	0	0	0	0	0
Q04917	Q04917	YWHAH	>sp|Q04917|1433F_HUMAN 14-3-3 protein eta OS=Homo sapiens GN=YWHAH PE=1 SV=4	9	8	6	9	9	10	7	6	8	7	9	9	9	8	6	8	9	7	8	9	12	9	7	6	9	7	6	6	8	6	7	9	6	4	8	8	9	5	8	7	6	6	10	6	9	7
Q04941	Q04941	PLP2	>sp|Q04941|PLP2_HUMAN Proteolipid protein 2 OS=Homo sapiens GN=PLP2 PE=1 SV=1	0	0	0	0	0	0	0	0	0	0	0	0	0	0	0	0	0	0	0	0	0	0	1	0	0	0	0	0	0	0	0	0	0	0	0	0	0	0	0	0	0	0	0	0	0	0
Q05048	Q05048	CSTF1	>sp|Q05048|CSTF1_HUMAN Cleavage stimulation factor subunit 1 OS=Homo sapiens GN=CSTF1 PE=1 SV=1	1	1	2	4	2	1	1	2	1	3	3	2	2	3	2	2	3	4	2	2	2	2	2	0	2	0	2	1	2	2	3	2	0	0	1	1	3	1	3	1	0	3	1	0	1	1
Q05086	Q05086	UBE3A	>sp|Q05086|UBE3A_HUMAN Ubiquitin-protein ligase E3A OS=Homo sapiens GN=UBE3A PE=1 SV=4	0	0	0	0	0	0	0	0	0	0	0	0	0	0	1	0	1	0	0	0	1	0	0	1	0	0	0	1	0	0	0	0	0	0	0	0	0	0	0	0	1	1	0	0	0	0
Q05209	Q05209	PTPN12	>sp|Q05209|PTN12_HUMAN Tyrosine-protein phosphatase non-receptor type 12 OS=Homo sapiens GN=PTPN12 PE=1 SV=3	0	0	0	0	0	0	0	0	0	0	0	1	0	0	0	0	0	0	0	0	0	0	0	0	0	0	0	0	0	0	0	0	0	0	0	0	0	0	0	0	0	0	0	0	0	0
Q05397	Q05397	PTK2	>sp|Q05397|FAK1_HUMAN Focal adhesion kinase 1 OS=Homo sapiens GN=PTK2 PE=1 SV=2	0	0	0	0	0	1	0	0	0	0	0	0	1	0	0	1	0	0	0	0	0	0	0	0	0	0	0	0	0	0	0	0	0	0	0	0	0	0	0	0	0	0	0	0	0	0
Q05519	Q05519	SRSF11	>sp|Q05519|SRS11_HUMAN Serine/arginine-rich splicing factor 11 OS=Homo sapiens GN=SRSF11 PE=1 SV=1	1	1	3	2	3	3	2	3	2	3	2	2	3	3	3	3	3	4	3	4	3	4	4	2	3	3	3	2	3	3	3	3	3	2	2	2	2	2	2	2	3	2	2	3	2	2
Q05655	Q05655	PRKCD	>sp|Q05655|KPCD_HUMAN Protein kinase C delta type OS=Homo sapiens GN=PRKCD PE=1 SV=2	0	0	0	0	0	0	1	0	0	0	0	1	0	1	0	2	1	1	0	1	0	0	1	0	0	1	0	1	0	0	2	2	0	0	0	0	2	0	0	0	0	0	0	0	0	0
Q05D32	Q05D32	CTDSPL2	>sp|Q05D32|CTSL2_HUMAN CTD small phosphatase-like protein 2 OS=Homo sapiens GN=CTDSPL2 PE=1 SV=2	0	1	1	1	2	1	1	1	0	1	0	0	0	1	0	0	0	1	1	1	0	1	1	0	1	0	0	0	1	0	1	1	0	0	1	2	1	1	0	0	0	0	0	0	0	2
Q06124	Q06124	PTPN11	>sp|Q06124|PTN11_HUMAN Tyrosine-protein phosphatase non-receptor type 11 OS=Homo sapiens GN=PTPN11 PE=1 SV=2	7	7	6	6	2	3	7	6	5	4	4	3	5	5	4	6	3	5	6	4	4	4	2	4	5	7	5	4	10	3	4	3	0	4	4	6	7	2	4	4	0	4	2	0	4	5
Q06136	Q06136	KDSR	>sp|Q06136|KDSR_HUMAN 3-ketodihydrosphingosine reductase OS=Homo sapiens GN=KDSR PE=1 SV=1	0	1	1	1	1	0	1	1	2	2	0	1	0	0	0	0	0	1	0	0	0	0	1	1	0	1	1	1	1	1	0	1	0	1	1	1	1	1	1	1	0	1	0	0	0	1
Q06203	Q06203	PPAT	>sp|Q06203|PUR1_HUMAN Amidophosphoribosyltransferase OS=Homo sapiens GN=PPAT PE=1 SV=1	3	2	1	4	1	2	2	2	2	2	2	1	2	2	2	0	2	1	3	2	2	3	2	4	0	2	3	1	3	1	1	1	0	3	3	4	4	3	4	2	0	3	2	2	3	3
Q06210	Q06210	GFPT1	>sp|Q06210|GFPT1_HUMAN Glutamine--fructose-6-phosphate aminotransferase [isomerizing] 1 OS=Homo sapiens GN=GFPT1 PE=1 SV=3	11	10	12	14	13	8	13	19	9	11	13	12	14	14	14	14	11	15	13	17	17	19	15	13	13	14	12	14	10	11	11	9	5	9	10	11	14	11	15	9	7	10	9	13	12	8
Q06265	Q06265	EXOSC9	>sp|Q06265|EXOS9_HUMAN Exosome complex component RRP45 OS=Homo sapiens GN=EXOSC9 PE=1 SV=3	2	2	3	1	2	1	2	2	4	2	2	3	2	2	1	3	0	1	0	1	2	0	1	3	3	2	3	2	3	2	2	2	0	1	2	1	1	1	2	2	1	3	2	0	1	2
Q06323	Q06323	PSME1	>sp|Q06323|PSME1_HUMAN Proteasome activator complex subunit 1 OS=Homo sapiens GN=PSME1 PE=1 SV=1	6	3	4	5	3	4	4	2	3	3	7	6	4	6	3	2	3	4	3	2	4	4	3	5	5	5	3	5	4	4	3	4	0	3	1	2	4	3	5	3	1	3	2	0	3	1
Q06546	Q06546	GABPA	>sp|Q06546|GABPA_HUMAN GA-binding protein alpha chain OS=Homo sapiens GN=GABPA PE=1 SV=1	1	0	0	0	0	0	0	0	0	0	0	0	0	0	0	0	0	0	0	1	0	0	0	0	0	0	0	1	0	0	0	0	0	0	0	0	0	0	0	0	0	0	0	0	0	0
Q06587	Q06587	RING1	>sp|Q06587|RING1_HUMAN E3 ubiquitin-protein ligase RING1 OS=Homo sapiens GN=RING1 PE=1 SV=2	0	1	0	1	1	1	0	0	1	1	0	1	0	1	0	0	0	0	0	0	0	1	0	0	1	0	1	1	0	1	2	0	0	1	1	0	2	0	0	0	0	0	0	0	0	0
Q06609	Q06609	RAD51	>sp|Q06609|RAD51_HUMAN DNA repair protein RAD51 homolog 1 OS=Homo sapiens GN=RAD51 PE=1 SV=1	0	0	1	0	0	0	0	0	0	0	0	1	0	0	0	1	0	1	0	0	1	0	0	0	0	0	0	0	0	1	1	1	0	0	0	0	0	0	0	0	0	0	0	0	1	0
Q06787	Q06787	FMR1	>sp|Q06787|FMR1_HUMAN Synaptic functional regulator FMR1 OS=Homo sapiens GN=FMR1 PE=1 SV=1	2	2	3	5	2	2	2	4	3	3	2	1	2	3	4	3	2	4	3	3	3	2	4	4	4	4	3	2	3	2	3	6	2	2	3	6	4	3	1	4	0	2	2	2	2	3
Q06830	Q06830	PRDX1	>sp|Q06830|PRDX1_HUMAN Peroxiredoxin-1 OS=Homo sapiens GN=PRDX1 PE=1 SV=1	19	17	19	21	18	19	17	19	16	18	18	19	18	17	20	18	18	17	17	16	17	16	19	18	18	18	17	17	16	17	17	17	12	16	19	16	19	18	17	18	11	17	16	14	16	20
Q07020	Q07020	RPL18	>sp|Q07020|RL18_HUMAN 60S ribosomal protein L18 OS=Homo sapiens GN=RPL18 PE=1 SV=2	7	9	8	9	7	7	8	7	6	5	7	6	5	5	6	5	5	7	5	5	6	6	10	8	9	10	9	9	10	9	9	10	7	8	9	7	7	8	8	7	5	8	7	7	7	8
Q07021	Q07021	C1QBP	>sp|Q07021|C1QBP_HUMAN Complement component 1 Q subcomponent-binding protein, mitochondrial OS=Homo sapiens GN=C1QBP PE=1 SV=1	4	3	4	4	3	4	4	3	4	5	2	3	4	3	3	3	3	4	3	4	2	3	4	5	5	3	5	5	4	4	4	5	4	4	5	5	5	4	3	3	2	3	4	5	3	5
Q07065	Q07065	CKAP4	>sp|Q07065|CKAP4_HUMAN Cytoskeleton-associated protein 4 OS=Homo sapiens GN=CKAP4 PE=1 SV=2	18	17	20	20	14	17	22	18	21	19	17	17	21	18	21	18	17	18	24	20	19	20	14	19	17	14	21	19	19	16	18	17	13	18	15	11	17	15	16	14	13	14	15	9	13	15
Q07157	Q07157	TJP1	>sp|Q07157|ZO1_HUMAN Tight junction protein ZO-1 OS=Homo sapiens GN=TJP1 PE=1 SV=3	1	1	2	2	1	1	1	2	1	3	2	1	0	2	2	1	1	3	2	1	1	1	3	3	3	2	1	2	2	3	3	3	0	2	1	1	2	1	2	1	0	3	0	0	1	1
Q07666	Q07666	KHDRBS1	>sp|Q07666|KHDR1_HUMAN KH domain-containing, RNA-binding, signal transduction-associated protein 1 OS=Homo sapiens GN=KHDRBS1 PE=1 SV=1	4	4	7	5	3	6	6	7	4	7	5	3	5	7	7	6	6	6	6	9	8	5	4	6	6	8	7	7	5	5	4	5	1	4	3	3	4	4	5	4	3	6	3	3	3	4
Q07812	Q07812	BAX	>sp|Q07812|BAX_HUMAN Apoptosis regulator BAX OS=Homo sapiens GN=BAX PE=1 SV=1	1	1	2	1	1	1	2	1	1	1	1	2	1	0	0	0	0	1	1	1	0	1	2	1	2	1	0	0	2	2	0	1	0	2	1	0	1	0	1	0	0	1	0	0	1	1
Q07866	Q07866	KLC1	>sp|Q07866|KLC1_HUMAN Kinesin light chain 1 OS=Homo sapiens GN=KLC1 PE=1 SV=2	2	0	2	2	0	1	2	1	1	1	1	1	1	1	1	1	0	1	2	0	2	4	2	2	3	1	1	1	3	3	1	1	0	0	1	2	2	2	1	1	0	3	2	0	2	3
Q07955	Q07955	SRSF1	>sp|Q07955|SRSF1_HUMAN Serine/arginine-rich splicing factor 1 OS=Homo sapiens GN=SRSF1 PE=1 SV=2	8	11	9	7	10	12	9	11	12	8	11	10	12	12	13	11	13	11	11	11	12	11	8	11	13	11	10	11	10	12	11	10	4	10	11	9	9	11	12	9	8	10	11	6	12	7
Q07960	Q07960	ARHGAP1	>sp|Q07960|RHG01_HUMAN Rho GTPase-activating protein 1 OS=Homo sapiens GN=ARHGAP1 PE=1 SV=1	2	2	2	0	2	2	1	2	2	2	0	0	3	3	3	2	2	2	3	3	4	0	2	4	0	3	1	0	3	2	0	0	3	2	2	0	1	3	3	1	2	2	1	2	1	0
Q08170	Q08170	SRSF4	>sp|Q08170|SRSF4_HUMAN Serine/arginine-rich splicing factor 4 OS=Homo sapiens GN=SRSF4 PE=1 SV=2	2	4	4	2	3	2	2	3	2	3	1	1	2	1	3	2	3	2	2	2	2	2	2	2	2	2	3	3	5	1	3	2	0	2	2	3	3	2	2	3	1	1	3	1	1	3
Q08209	Q08209	PPP3CA	>sp|Q08209|PP2BA_HUMAN Serine/threonine-protein phosphatase 2B catalytic subunit alpha isoform OS=Homo sapiens GN=PPP3CA PE=1 SV=1	3	3	3	3	3	1	2	2	1	2	2	3	1	1	2	2	1	1	0	0	1	1	1	0	1	2	1	2	2	1	0	2	1	1	3	1	1	1	0	1	0	2	0	0	1	2
Q08211	Q08211	DHX9	>sp|Q08211|DHX9_HUMAN ATP-dependent RNA helicase A OS=Homo sapiens GN=DHX9 PE=1 SV=4	32	31	32	33	34	30	35	32	34	32	34	35	36	36	34	38	37	37	38	35	35	32	35	30	39	36	31	35	35	28	40	36	26	31	36	27	35	31	35	36	31	34	33	26	32	35
Q08257	Q08257	CRYZ	>sp|Q08257|QOR_HUMAN Quinone oxidoreductase OS=Homo sapiens GN=CRYZ PE=1 SV=1	3	4	2	3	3	1	3	4	2	1	3	3	4	2	3	4	3	3	5	5	4	3	3	1	6	6	4	2	2	4	3	2	1	2	4	3	4	3	2	1	1	3	3	1	4	1
Q08378	Q08378	GOLGA3	>sp|Q08378|GOGA3_HUMAN Golgin subfamily A member 3 OS=Homo sapiens GN=GOLGA3 PE=1 SV=2	0	2	1	0	0	0	0	0	0	1	0	0	0	0	0	0	1	0	1	0	1	0	0	0	0	0	0	1	0	0	0	0	0	0	0	0	0	0	0	0	0	0	0	0	0	0
Q08379	Q08379	GOLGA2	>sp|Q08379|GOGA2_HUMAN Golgin subfamily A member 2 OS=Homo sapiens GN=GOLGA2 PE=1 SV=3	3	2	2	5	3	2	6	3	4	4	3	4	2	3	3	5	3	2	4	3	3	4	3	4	6	3	7	2	3	2	5	3	0	3	4	5	5	3	2	3	0	5	2	0	2	4
Q08380	Q08380	LGALS3BP	>sp|Q08380|LG3BP_HUMAN Galectin-3-binding protein OS=Homo sapiens GN=LGALS3BP PE=1 SV=1	5	6	5	3	4	5	5	4	6	6	5	5	8	4	5	5	8	5	7	5	3	5	4	3	3	4	3	3	3	2	5	7	3	3	3	3	5	4	5	3	2	5	4	2	6	5
Q08499	Q08499	PDE4D	>sp|Q08499|PDE4D_HUMAN cAMP-specific 3,5-cyclic phosphodiesterase 4D OS=Homo sapiens GN=PDE4D PE=1 SV=2	0	1	1	2	2	1	1	3	1	2	0	0	0	1	0	0	0	1	1	1	0	1	1	1	2	1	1	1	1	1	3	2	0	0	0	0	0	0	1	1	0	1	1	0	2	0
Q08752	Q08752	PPID	>sp|Q08752|PPID_HUMAN Peptidyl-prolyl cis-trans isomerase D OS=Homo sapiens GN=PPID PE=1 SV=3	2	3	5	2	3	4	3	3	2	4	4	3	3	3	5	4	2	5	4	5	5	3	3	2	2	2	2	2	4	2	2	2	1	1	3	1	3	2	2	2	2	5	3	1	3	2
Q08945	Q08945	SSRP1	>sp|Q08945|SSRP1_HUMAN FACT complex subunit SSRP1 OS=Homo sapiens GN=SSRP1 PE=1 SV=1	13	12	15	17	19	11	13	16	16	16	21	15	14	14	14	15	16	15	13	12	17	12	10	13	12	14	15	12	13	12	11	13	10	10	12	14	15	11	12	12	6	12	9	6	12	10
Q08AD1	Q08AD1	CAMSAP2	>sp|Q08AD1|CAMP2_HUMAN Calmodulin-regulated spectrin-associated protein 2 OS=Homo sapiens GN=CAMSAP2 PE=1 SV=3	0	0	0	0	0	0	0	0	0	0	0	0	0	0	2	0	0	1	0	1	0	0	0	0	0	0	0	0	0	1	0	0	0	0	0	0	0	0	0	0	0	0	0	0	0	0
Q08AM6	Q08AM6	VAC14	>sp|Q08AM6|VAC14_HUMAN Protein VAC14 homolog OS=Homo sapiens GN=VAC14 PE=1 SV=1	0	1	0	0	0	0	0	0	0	1	0	0	0	0	0	1	0	0	0	1	0	0	0	0	0	0	0	0	0	0	0	0	0	0	0	0	0	0	0	0	0	0	0	0	0	0
Q08J23	Q08J23	NSUN2	>sp|Q08J23|NSUN2_HUMAN tRNA (cytosine(34)-C(5))-methyltransferase OS=Homo sapiens GN=NSUN2 PE=1 SV=2	23	23	23	25	22	22	24	25	24	31	27	25	27	25	26	26	26	25	23	29	28	21	25	25	22	25	23	24	24	27	22	27	14	29	23	26	21	24	26	22	14	24	19	18	20	21
Q09028	Q09028	RBBP4	>sp|Q09028|RBBP4_HUMAN Histone-binding protein RBBP4 OS=Homo sapiens GN=RBBP4 PE=1 SV=3	5	6	6	6	4	5	6	4	5	5	3	3	5	4	8	4	4	5	4	5	3	5	4	4	7	7	5	3	5	3	6	6	3	5	4	6	9	4	5	6	4	6	6	4	4	6
Q09161	Q09161	NCBP1	>sp|Q09161|NCBP1_HUMAN Nuclear cap-binding protein subunit 1 OS=Homo sapiens GN=NCBP1 PE=1 SV=1	5	4	8	2	3	4	5	6	10	4	3	3	9	7	11	8	7	11	10	11	8	6	4	7	10	4	5	8	6	5	7	8	2	4	4	3	3	4	4	6	3	5	6	2	4	6
Q09472	Q09472;Q92793	EP300;CREBBP	>sp|Q09472|EP300_HUMAN Histone acetyltransferase p300 OS=Homo sapiens GN=EP300 PE=1 SV=2;>sp|Q92793|CBP_HUMAN CREB-binding protein OS=Homo sapiens GN=CREBBP PE=1 SV=3	0	1	1	1	1	1	1	1	1	1	1	1	1	1	1	1	1	1	1	1	1	1	0	1	1	1	1	0	2	0	0	0	0	1	1	0	1	1	0	0	0	1	1	1	1	1
Q09666	Q09666	AHNAK	>sp|Q09666|AHNK_HUMAN Neuroblast differentiation-associated protein AHNAK OS=Homo sapiens GN=AHNAK PE=1 SV=2	86	85	96	93	97	78	80	95	88	89	93	112	101	101	93	102	97	105	102	104	102	97	96	87	96	84	94	98	88	93	92	87	43	70	76	81	79	85	88	86	52	77	73	52	75	71
Q0VDF9	Q0VDF9	HSPA14	>sp|Q0VDF9|HSP7E_HUMAN Heat shock 70 kDa protein 14 OS=Homo sapiens GN=HSPA14 PE=1 SV=1	5	4	2	3	3	3	3	3	3	2	3	2	0	5	3	2	3	2	5	1	2	3	5	4	4	5	5	3	2	2	5	4	1	3	3	3	4	3	3	3	2	3	2	1	3	2
Q0VGL1	Q0VGL1	LAMTOR4	>sp|Q0VGL1|LTOR4_HUMAN Ragulator complex protein LAMTOR4 OS=Homo sapiens GN=LAMTOR4 PE=1 SV=1	0	0	0	0	0	0	0	0	0	0	0	0	0	0	0	0	0	0	0	0	0	0	0	0	0	0	0	0	0	0	0	0	0	0	0	0	0	1	0	0	0	1	0	0	1	0
Q10471	Q10471	GALNT2	>sp|Q10471|GALT2_HUMAN Polypeptide N-acetylgalactosaminyltransferase 2 OS=Homo sapiens GN=GALNT2 PE=1 SV=1	12	11	11	10	11	15	13	11	15	11	14	12	12	12	12	17	10	14	13	16	12	14	14	14	15	15	16	12	13	18	19	18	6	11	9	13	9	11	17	12	8	12	11	8	10	13
Q10567	Q10567	AP1B1	>sp|Q10567|AP1B1_HUMAN AP-1 complex subunit beta-1 OS=Homo sapiens GN=AP1B1 PE=1 SV=2	10	7	10	11	8	4	9	10	8	11	13	6	9	13	10	9	8	10	9	9	7	9	10	10	9	9	10	9	12	11	9	13	3	9	7	6	8	9	8	6	7	9	7	6	9	8
Q10570	Q10570	CPSF1	>sp|Q10570|CPSF1_HUMAN Cleavage and polyadenylation specificity factor subunit 1 OS=Homo sapiens GN=CPSF1 PE=1 SV=2	1	3	0	0	1	2	0	2	3	3	1	1	0	0	0	1	0	1	1	0	0	0	3	3	3	2	2	2	1	1	2	1	0	2	2	1	1	0	3	2	0	2	1	0	2	1
Q10589	Q10589	BST2	>sp|Q10589|BST2_HUMAN Bone marrow stromal antigen 2 OS=Homo sapiens GN=BST2 PE=1 SV=1	2	1	1	1	1	1	1	1	2	2	1	0	1	2	1	1	1	1	2	2	0	1	1	1	1	1	2	1	1	1	1	1	0	1	2	1	2	1	2	0	0	0	0	0	1	1
Q10713	Q10713	PMPCA	>sp|Q10713|MPPA_HUMAN Mitochondrial-processing peptidase subunit alpha OS=Homo sapiens GN=PMPCA PE=1 SV=2	4	2	4	2	4	4	2	3	5	6	3	3	1	2	4	2	4	4	4	3	3	3	7	10	7	6	6	7	9	5	7	9	1	4	4	8	7	4	5	3	1	4	3	0	3	3
Q12768	Q12768	KIAA0196	>sp|Q12768|WASC5_HUMAN WASH complex subunit 5 OS=Homo sapiens GN=WASHC5 PE=1 SV=1	1	1	1	1	1	0	1	1	1	1	2	1	0	0	0	0	1	1	0	1	0	1	1	0	0	0	1	0	1	2	1	1	0	0	0	0	1	1	0	1	0	0	0	0	0	0
Q12769	Q12769	NUP160	>sp|Q12769|NU160_HUMAN Nuclear pore complex protein Nup160 OS=Homo sapiens GN=NUP160 PE=1 SV=3	9	8	6	3	7	6	8	7	8	7	9	10	7	7	8	7	6	7	9	6	8	7	9	7	11	8	5	9	8	8	10	9	2	8	7	4	6	5	8	7	3	9	4	1	6	6
Q12788	Q12788	TBL3	>sp|Q12788|TBL3_HUMAN Transducin beta-like protein 3 OS=Homo sapiens GN=TBL3 PE=1 SV=2	6	7	7	7	5	7	5	8	7	4	7	5	10	12	5	9	6	8	8	6	6	6	6	7	6	7	7	6	6	6	7	5	4	11	4	6	10	8	8	8	4	7	9	2	6	4
Q12789	Q12789	GTF3C1	>sp|Q12789|TF3C1_HUMAN General transcription factor 3C polypeptide 1 OS=Homo sapiens GN=GTF3C1 PE=1 SV=4	2	3	0	1	1	2	1	0	0	0	1	1	0	0	2	3	0	1	1	1	0	1	1	3	1	0	1	0	1	0	0	0	0	0	0	1	0	0	0	3	0	0	0	0	0	0
Q12792	Q12792	TWF1	>sp|Q12792|TWF1_HUMAN Twinfilin-1 OS=Homo sapiens GN=TWF1 PE=1 SV=3	7	5	6	6	6	6	7	6	4	5	5	6	7	8	6	7	7	9	5	5	7	6	6	8	6	8	4	7	6	7	9	5	4	6	6	6	3	6	5	7	6	5	7	6	5	7
Q12797	Q12797	ASPH	>sp|Q12797|ASPH_HUMAN Aspartyl/asparaginyl beta-hydroxylase OS=Homo sapiens GN=ASPH PE=1 SV=3	8	8	7	4	7	6	9	6	6	7	7	5	6	9	10	8	7	9	9	8	9	8	4	6	7	8	8	8	7	8	3	8	1	8	5	5	6	8	7	8	0	7	7	2	6	8
Q12800	Q12800	TFCP2	>sp|Q12800|TFCP2_HUMAN Alpha-globin transcription factor CP2 OS=Homo sapiens GN=TFCP2 PE=1 SV=2	0	2	0	0	1	0	0	1	0	1	0	1	0	0	0	0	0	0	0	1	0	0	1	1	1	1	1	2	1	0	1	2	0	1	0	1	0	0	1	0	0	0	0	0	0	1
Q12802	Q12802	AKAP13	>sp|Q12802|AKP13_HUMAN A-kinase anchor protein 13 OS=Homo sapiens GN=AKAP13 PE=1 SV=2	0	0	1	0	0	0	0	1	0	0	0	0	0	0	0	0	0	1	0	0	0	1	0	0	0	0	0	0	0	0	1	1	0	0	1	0	0	1	0	0	0	0	0	0	1	0
Q12824	Q12824	SMARCB1	>sp|Q12824|SNF5_HUMAN SWI/SNF-related matrix-associated actin-dependent regulator of chromatin subfamily B member 1 OS=Homo sapiens GN=SMARCB1 PE=1 SV=2	0	0	0	1	0	0	0	0	2	0	1	2	0	0	0	0	1	1	1	0	1	0	1	1	2	1	1	0	1	3	1	1	1	0	0	0	3	1	0	0	0	1	0	0	0	1
Q12830	Q12830	BPTF	>sp|Q12830|BPTF_HUMAN Nucleosome-remodeling factor subunit BPTF OS=Homo sapiens GN=BPTF PE=1 SV=3	0	1	0	0	1	0	0	0	0	0	0	0	0	0	1	0	0	0	0	0	0	0	1	0	0	0	0	0	0	0	0	0	0	0	0	0	0	0	0	0	0	1	0	0	0	0
Q12834	Q12834	CDC20	>sp|Q12834|CDC20_HUMAN Cell division cycle protein 20 homolog OS=Homo sapiens GN=CDC20 PE=1 SV=2	2	0	1	0	0	0	1	1	0	1	1	0	0	0	0	1	1	0	0	0	0	0	0	1	0	0	2	0	2	0	0	1	0	0	1	2	0	0	0	0	0	0	0	0	1	0
Q12846	Q12846	STX4	>sp|Q12846|STX4_HUMAN Syntaxin-4 OS=Homo sapiens GN=STX4 PE=1 SV=2	2	0	1	0	0	1	1	0	0	2	0	0	1	0	0	0	0	0	0	1	0	0	0	0	1	0	0	0	0	2	1	1	0	0	1	1	0	1	0	0	0	1	0	0	0	0
Q12849	Q12849	GRSF1	>sp|Q12849|GRSF1_HUMAN G-rich sequence factor 1 OS=Homo sapiens GN=GRSF1 PE=1 SV=3	3	1	5	8	4	2	3	4	4	2	3	0	4	2	2	2	2	2	2	3	3	4	4	2	2	4	1	2	3	4	3	5	1	0	1	1	3	2	4	1	0	1	2	1	1	1
Q12857	Q12857	NFIA	>sp|Q12857|NFIA_HUMAN Nuclear factor 1 A-type OS=Homo sapiens GN=NFIA PE=1 SV=2	1	0	0	1	1	1	0	0	0	1	1	2	0	0	1	2	0	1	1	1	0	0	2	1	1	1	1	0	0	1	2	1	0	0	1	1	0	1	1	1	0	1	1	0	1	1
Q12874	Q12874	SF3A3	>sp|Q12874|SF3A3_HUMAN Splicing factor 3A subunit 3 OS=Homo sapiens GN=SF3A3 PE=1 SV=1	9	7	9	8	6	8	11	10	8	9	9	10	6	6	10	6	8	5	8	7	9	7	7	7	7	8	8	8	8	8	8	11	0	3	9	6	7	5	5	3	0	7	4	4	4	6
Q12888	Q12888	TP53BP1	>sp|Q12888|TP53B_HUMAN TP53-binding protein 1 OS=Homo sapiens GN=TP53BP1 PE=1 SV=2	2	2	2	2	0	1	0	1	3	1	2	1	0	1	2	1	0	1	3	0	1	4	4	3	3	2	2	2	4	3	3	2	0	2	2	3	2	3	1	2	0	2	1	0	2	2
Q12894	Q12894	IFRD2	>sp|Q12894|IFRD2_HUMAN Interferon-related developmental regulator 2 OS=Homo sapiens GN=IFRD2 PE=1 SV=3	0	0	1	0	0	0	0	2	1	0	0	0	0	0	0	0	0	0	0	0	0	0	2	1	0	1	0	0	0	0	1	0	0	0	0	0	1	1	1	1	0	0	2	0	1	1
Q12899	Q12899	TRIM26	>sp|Q12899|TRI26_HUMAN Tripartite motif-containing protein 26 OS=Homo sapiens GN=TRIM26 PE=1 SV=1	0	0	0	0	0	0	0	0	0	0	0	0	0	0	0	0	0	0	0	0	0	0	0	0	0	0	0	0	0	0	1	0	0	0	0	0	0	0	0	0	0	0	0	0	0	0
Q12904	Q12904	AIMP1	>sp|Q12904|AIMP1_HUMAN Aminoacyl tRNA synthase complex-interacting multifunctional protein 1 OS=Homo sapiens GN=AIMP1 PE=1 SV=2	8	8	9	9	6	6	7	6	7	5	11	6	9	10	7	8	8	11	9	8	9	6	8	8	10	7	7	7	9	7	9	9	6	6	9	7	8	5	8	8	7	6	4	6	7	8
Q12905	Q12905	ILF2	>sp|Q12905|ILF2_HUMAN Interleukin enhancer-binding factor 2 OS=Homo sapiens GN=ILF2 PE=1 SV=2	8	8	11	12	11	8	13	10	10	11	11	12	12	11	12	12	12	12	10	12	12	11	14	11	14	12	12	12	11	13	12	13	12	10	12	11	9	10	10	11	13	9	13	13	9	11
Q12906	Q12906	ILF3	>sp|Q12906|ILF3_HUMAN Interleukin enhancer-binding factor 3 OS=Homo sapiens GN=ILF3 PE=1 SV=3	22	23	19	22	17	17	19	18	23	23	23	22	25	22	20	24	20	21	20	28	17	22	25	19	27	27	24	23	22	29	21	26	11	21	17	20	23	19	22	23	12	22	21	15	20	23
Q12907	Q12907	LMAN2	>sp|Q12907|LMAN2_HUMAN Vesicular integral-membrane protein VIP36 OS=Homo sapiens GN=LMAN2 PE=1 SV=1	6	4	3	3	3	4	7	4	6	3	4	3	4	3	7	4	5	5	3	3	1	3	4	4	7	7	5	5	6	5	6	6	1	4	4	5	4	4	2	2	5	4	4	4	4	6
Q12931	Q12931	TRAP1	>sp|Q12931|TRAP1_HUMAN Heat shock protein 75 kDa, mitochondrial OS=Homo sapiens GN=TRAP1 PE=1 SV=3	19	17	19	24	20	21	21	22	22	22	18	22	21	21	19	21	24	20	23	20	21	24	27	20	24	20	23	21	23	23	19	21	13	21	16	20	23	19	25	19	18	23	19	17	26	20
Q12933	Q12933	TRAF2	>sp|Q12933|TRAF2_HUMAN TNF receptor-associated factor 2 OS=Homo sapiens GN=TRAF2 PE=1 SV=2	0	2	2	2	2	3	0	3	0	1	2	1	0	1	1	0	0	1	1	0	1	0	3	1	1	1	0	0	1	1	2	1	0	1	1	1	2	1	1	0	0	0	0	0	1	3
Q12965	Q12965	MYO1E	>sp|Q12965|MYO1E_HUMAN Unconventional myosin-Ie OS=Homo sapiens GN=MYO1E PE=1 SV=2	11	15	12	12	14	15	11	12	10	12	12	11	10	12	11	9	12	14	14	12	11	15	12	10	10	10	11	9	9	8	10	8	5	8	11	9	14	11	10	8	5	12	11	6	10	10
Q12972	Q12972	PPP1R8	>sp|Q12972|PP1R8_HUMAN Nuclear inhibitor of protein phosphatase 1 OS=Homo sapiens GN=PPP1R8 PE=1 SV=2	1	0	0	0	0	0	0	0	0	1	1	1	1	1	0	0	0	1	1	1	0	0	1	1	2	1	1	0	2	1	1	1	1	0	1	0	0	0	1	0	0	1	0	0	1	0
Q12974	Q12974	PTP4A2	>sp|Q12974|TP4A2_HUMAN Protein tyrosine phosphatase type IVA 2 OS=Homo sapiens GN=PTP4A2 PE=1 SV=1	3	3	4	2	2	3	3	1	2	1	3	1	3	4	2	2	4	2	2	5	5	3	2	1	0	2	1	1	2	1	1	0	1	1	1	1	1	1	1	1	1	1	2	0	1	1
Q12986	Q12986	NFX1	>sp|Q12986|NFX1_HUMAN Transcriptional repressor NF-X1 OS=Homo sapiens GN=NFX1 PE=1 SV=2	1	0	1	0	0	0	0	0	0	0	0	1	0	0	0	1	0	0	0	2	0	0	0	0	1	0	1	2	0	0	1	1	0	0	0	0	0	0	1	0	0	0	0	0	0	0
Q12996	Q12996	CSTF3	>sp|Q12996|CSTF3_HUMAN Cleavage stimulation factor subunit 3 OS=Homo sapiens GN=CSTF3 PE=1 SV=1	2	2	2	1	2	2	3	0	3	1	3	3	1	0	1	3	3	1	1	2	1	1	0	0	0	0	0	0	1	1	0	0	1	0	0	0	2	3	3	2	0	0	2	0	2	0
Q13011	Q13011	ECH1	>sp|Q13011|ECH1_HUMAN Delta(3,5)-Delta(2,4)-dienoyl-CoA isomerase, mitochondrial OS=Homo sapiens GN=ECH1 PE=1 SV=2	7	4	8	9	6	7	10	11	9	7	8	7	10	9	10	10	10	11	10	9	11	7	10	8	8	12	9	11	10	8	9	11	5	9	8	9	9	6	7	8	7	12	7	9	10	7
Q13042	Q13042	CDC16	>sp|Q13042|CDC16_HUMAN Cell division cycle protein 16 homolog OS=Homo sapiens GN=CDC16 PE=1 SV=2	0	0	0	1	0	0	0	0	0	1	0	0	0	0	0	0	1	0	0	0	0	0	1	0	0	0	0	0	0	0	0	0	0	0	0	0	0	0	0	0	0	0	0	0	0	0
Q13045	Q13045	FLII	>sp|Q13045|FLII_HUMAN Protein flightless-1 homolog OS=Homo sapiens GN=FLII PE=1 SV=2	3	4	4	4	4	7	5	2	3	4	3	5	2	4	2	2	5	4	2	2	3	3	3	4	1	4	2	3	3	5	3	3	1	4	2	5	3	3	5	3	0	5	4	0	2	3
Q13049	Q13049	TRIM32	>sp|Q13049|TRI32_HUMAN E3 ubiquitin-protein ligase TRIM32 OS=Homo sapiens GN=TRIM32 PE=1 SV=2	0	0	0	0	0	0	0	0	0	0	0	0	0	0	0	0	0	0	0	0	0	0	0	0	1	0	0	1	0	0	0	0	0	0	0	0	0	0	0	0	0	0	0	0	0	0
Q13057	Q13057	COASY	>sp|Q13057|COASY_HUMAN Bifunctional coenzyme A synthase OS=Homo sapiens GN=COASY PE=1 SV=4	9	7	7	7	8	5	8	6	7	8	7	4	4	5	5	6	3	8	5	5	5	5	9	5	4	4	4	8	7	4	7	9	4	8	7	7	8	4	4	7	3	6	5	5	7	7
Q13084	Q13084	MRPL28	>sp|Q13084|RM28_HUMAN 39S ribosomal protein L28, mitochondrial OS=Homo sapiens GN=MRPL28 PE=1 SV=4	1	2	3	2	4	1	2	2	3	2	4	2	1	2	2	1	1	2	2	2	1	3	3	1	1	1	1	1	1	1	1	1	0	1	2	1	1	1	0	0	0	1	1	0	0	1
Q13085	Q13085	ACACA	>sp|Q13085|ACACA_HUMAN Acetyl-CoA carboxylase 1 OS=Homo sapiens GN=ACACA PE=1 SV=2	9	8	5	7	6	6	7	5	7	10	4	5	5	6	4	5	4	3	4	3	4	6	7	5	4	7	6	4	4	5	7	6	1	5	4	4	4	7	4	7	0	6	3	0	5	3
Q13098	Q13098	GPS1	>sp|Q13098|CSN1_HUMAN COP9 signalosome complex subunit 1 OS=Homo sapiens GN=GPS1 PE=1 SV=4	5	5	4	4	6	3	7	7	6	6	5	6	6	4	4	6	5	3	3	3	6	5	6	6	8	7	6	7	6	6	6	8	1	5	4	3	3	2	3	4	2	5	1	4	3	4
Q13111	Q13111	CHAF1A	>sp|Q13111|CAF1A_HUMAN Chromatin assembly factor 1 subunit A OS=Homo sapiens GN=CHAF1A PE=1 SV=2	0	1	0	0	1	0	1	0	0	0	1	1	0	0	0	0	0	1	0	1	0	0	0	2	0	1	1	1	1	1	1	1	0	0	0	0	0	0	0	0	0	1	1	0	1	0
Q13112	Q13112	CHAF1B	>sp|Q13112|CAF1B_HUMAN Chromatin assembly factor 1 subunit B OS=Homo sapiens GN=CHAF1B PE=1 SV=1	2	2	2	2	1	3	1	1	2	2	2	2	2	0	0	1	2	2	1	1	2	2	3	3	2	3	3	1	2	2	2	3	1	1	1	1	0	1	0	1	1	1	0	1	0	0
Q13123	Q13123	IK	>sp|Q13123|RED_HUMAN Protein Red OS=Homo sapiens GN=IK PE=1 SV=3	3	4	3	5	6	5	2	5	4	3	5	6	6	3	3	4	4	4	5	5	5	5	3	4	3	2	6	3	2	4	1	4	1	6	2	3	3	2	3	4	1	5	3	0	8	2
Q13126	Q13126	MTAP	>sp|Q13126|MTAP_HUMAN S-methyl-5-thioadenosine phosphorylase OS=Homo sapiens GN=MTAP PE=1 SV=2	7	4	5	4	4	4	6	8	5	4	4	5	3	6	6	4	5	8	5	7	5	6	4	4	4	6	6	4	4	3	5	4	2	2	2	2	6	4	3	3	1	3	3	2	5	1
Q13131	Q13131	PRKAA1	>sp|Q13131|AAPK1_HUMAN 5-AMP-activated protein kinase catalytic subunit alpha-1 OS=Homo sapiens GN=PRKAA1 PE=1 SV=4	0	0	2	1	1	2	0	1	0	1	1	0	1	0	0	0	0	0	0	0	0	1	2	0	1	0	1	0	1	2	2	2	0	0	0	0	1	0	0	0	1	1	1	0	0	0
Q13136	Q13136	PPFIA1	>sp|Q13136|LIPA1_HUMAN Liprin-alpha-1 OS=Homo sapiens GN=PPFIA1 PE=1 SV=1	0	0	0	0	0	0	0	0	0	1	0	0	0	0	1	1	1	0	0	0	0	0	0	0	0	0	0	0	0	0	1	0	0	0	0	0	0	0	0	0	0	0	0	0	0	0
Q13144	Q13144	EIF2B5	>sp|Q13144|EI2BE_HUMAN Translation initiation factor eIF-2B subunit epsilon OS=Homo sapiens GN=EIF2B5 PE=1 SV=3	1	0	1	0	0	0	0	0	1	1	0	0	0	0	0	0	0	0	0	0	1	1	1	0	0	1	1	0	1	1	1	1	0	0	0	0	0	1	0	0	0	0	0	0	1	0
Q13148	Q13148	TARDBP	>sp|Q13148|TADBP_HUMAN TAR DNA-binding protein 43 OS=Homo sapiens GN=TARDBP PE=1 SV=1	6	4	7	7	5	2	8	5	4	7	6	5	7	9	9	6	7	5	5	9	5	8	7	6	6	8	7	9	7	7	6	7	4	6	7	5	5	4	6	6	4	6	5	5	7	9
Q13151	Q13151	HNRNPA0	>sp|Q13151|ROA0_HUMAN Heterogeneous nuclear ribonucleoprotein A0 OS=Homo sapiens GN=HNRNPA0 PE=1 SV=1	10	10	10	12	13	8	13	12	10	13	8	10	10	13	11	11	13	10	11	11	11	11	11	11	10	10	10	14	11	10	11	10	7	8	13	9	9	11	10	11	9	10	13	7	12	9
Q13155	Q13155	AIMP2	>sp|Q13155|AIMP2_HUMAN Aminoacyl tRNA synthase complex-interacting multifunctional protein 2 OS=Homo sapiens GN=AIMP2 PE=1 SV=2	7	4	7	8	8	4	7	6	6	6	8	8	4	8	7	9	7	8	10	6	9	5	5	5	4	5	6	7	7	4	6	5	4	6	4	5	4	6	6	4	6	7	3	5	5	4
Q13162	Q13162	PRDX4	>sp|Q13162|PRDX4_HUMAN Peroxiredoxin-4 OS=Homo sapiens GN=PRDX4 PE=1 SV=1	12	9	12	12	10	10	10	12	9	10	12	9	11	12	13	11	12	9	12	11	12	11	12	12	12	12	11	10	11	11	10	11	8	12	8	9	9	11	13	11	9	13	10	7	11	10
Q13177	Q13177	PAK2	>sp|Q13177|PAK2_HUMAN Serine/threonine-protein kinase PAK 2 OS=Homo sapiens GN=PAK2 PE=1 SV=3	7	5	4	7	4	5	6	9	7	7	4	4	5	6	8	8	7	8	8	5	6	7	6	5	6	6	5	7	7	6	3	4	0	3	5	5	5	4	7	4	2	4	4	3	6	4
Q13185	Q13185	CBX3	>sp|Q13185|CBX3_HUMAN Chromobox protein homolog 3 OS=Homo sapiens GN=CBX3 PE=1 SV=4	8	6	7	8	8	5	7	7	8	6	7	7	9	7	7	8	8	7	8	8	9	7	6	5	7	7	9	8	6	6	7	6	5	8	5	6	6	6	6	6	7	6	6	5	6	7
Q13188	Q13188;Q13043	STK3;STK4	>sp|Q13188|STK3_HUMAN Serine/threonine-protein kinase 3 OS=Homo sapiens GN=STK3 PE=1 SV=2;>sp|Q13043|STK4_HUMAN Serine/threonine-protein kinase 4 OS=Homo sapiens GN=STK4 PE=1 SV=2	0	0	0	0	0	0	0	0	0	0	0	0	0	1	0	1	0	0	1	0	0	0	0	0	0	0	0	0	0	0	0	0	0	1	0	0	1	0	0	0	0	1	0	0	0	0
Q13200	Q13200	PSMD2	>sp|Q13200|PSMD2_HUMAN 26S proteasome non-ATPase regulatory subunit 2 OS=Homo sapiens GN=PSMD2 PE=1 SV=3	28	24	29	23	25	21	30	28	28	29	27	27	28	27	25	31	25	27	26	24	27	26	25	28	27	27	26	29	29	26	22	27	10	19	24	24	25	22	24	21	15	25	19	15	22	26
Q13206	Q13206	DDX10	>sp|Q13206|DDX10_HUMAN Probable ATP-dependent RNA helicase DDX10 OS=Homo sapiens GN=DDX10 PE=1 SV=2	0	0	0	1	0	0	0	2	0	0	0	0	0	0	1	0	1	1	0	0	0	0	0	1	0	0	0	0	0	0	0	1	0	0	0	0	1	1	1	0	0	0	1	0	0	0
Q13217	Q13217	DNAJC3	>sp|Q13217|DNJC3_HUMAN DnaJ homolog subfamily C member 3 OS=Homo sapiens GN=DNAJC3 PE=1 SV=1	2	2	1	0	0	1	0	0	1	1	1	1	0	1	1	1	2	2	2	1	1	2	2	0	2	2	1	3	1	2	2	2	0	0	0	0	1	0	0	0	0	1	0	0	1	0
Q13228	Q13228	SELENBP1	>sp|Q13228|SBP1_HUMAN Selenium-binding protein 1 OS=Homo sapiens GN=SELENBP1 PE=1 SV=2	12	11	8	7	12	8	13	10	10	12	9	9	12	11	14	9	11	14	12	9	12	13	10	11	11	11	7	7	10	10	11	9	6	5	7	8	10	9	11	8	8	6	9	9	12	4
Q13232	Q13232	NME3	>sp|Q13232|NDK3_HUMAN Nucleoside diphosphate kinase 3 OS=Homo sapiens GN=NME3 PE=1 SV=2	0	0	0	0	0	0	1	0	0	0	0	0	0	0	0	0	0	0	0	0	0	0	0	0	0	0	0	0	0	0	0	0	0	0	0	0	0	0	0	0	0	0	0	0	0	0
Q13242	Q13242	SRSF9	>sp|Q13242|SRSF9_HUMAN Serine/arginine-rich splicing factor 9 OS=Homo sapiens GN=SRSF9 PE=1 SV=1	5	5	4	4	3	5	5	3	5	5	3	2	6	5	6	2	4	5	5	6	5	5	3	3	3	2	1	4	4	2	4	3	2	4	2	3	5	3	6	4	1	4	3	2	3	3
Q13243	Q13243	SRSF5	>sp|Q13243|SRSF5_HUMAN Serine/arginine-rich splicing factor 5 OS=Homo sapiens GN=SRSF5 PE=1 SV=1	2	2	1	1	1	1	2	0	1	1	4	2	2	1	2	1	2	1	1	2	2	0	1	1	2	1	1	2	2	1	1	3	1	2	1	1	3	0	1	2	1	1	3	2	1	1
Q13247	Q13247	SRSF6	>sp|Q13247|SRSF6_HUMAN Serine/arginine-rich splicing factor 6 OS=Homo sapiens GN=SRSF6 PE=1 SV=2	6	6	6	4	4	6	5	7	7	7	6	4	7	5	11	6	6	7	8	9	8	6	6	5	8	4	9	7	7	5	7	6	2	7	9	6	9	7	9	8	5	5	9	4	5	6
Q13257	Q13257	MAD2L1	>sp|Q13257|MD2L1_HUMAN Mitotic spindle assembly checkpoint protein MAD2A OS=Homo sapiens GN=MAD2L1 PE=1 SV=1	0	1	1	0	1	0	0	0	0	0	0	1	1	0	0	0	0	0	0	0	1	0	0	1	1	0	0	0	0	0	1	1	0	0	0	0	0	0	1	0	0	0	0	0	0	0
Q13263	Q13263	TRIM28	>sp|Q13263|TIF1B_HUMAN Transcription intermediary factor 1-beta OS=Homo sapiens GN=TRIM28 PE=1 SV=5	24	21	24	26	25	23	23	25	24	24	25	27	23	31	23	27	25	31	28	32	26	24	26	25	30	24	23	26	30	26	25	26	13	26	20	19	27	23	23	31	12	27	29	13	29	22
Q13283	Q13283	G3BP1	>sp|Q13283|G3BP1_HUMAN Ras GTPase-activating protein-binding protein 1 OS=Homo sapiens GN=G3BP1 PE=1 SV=1	12	15	16	14	16	16	14	16	15	17	13	15	16	16	17	17	16	16	17	16	16	18	14	14	17	16	15	16	19	15	15	16	6	13	15	12	18	12	18	15	11	13	14	12	14	14
Q13287	Q13287	NMI	>sp|Q13287|NMI_HUMAN N-myc-interactor OS=Homo sapiens GN=NMI PE=1 SV=2	0	1	0	0	0	0	0	0	0	1	0	0	0	1	0	0	0	1	0	1	0	0	0	0	0	0	0	0	0	0	0	0	0	0	0	0	0	0	0	0	0	0	0	0	0	0
Q13310	Q13310	PABPC4	>sp|Q13310|PABP4_HUMAN Polyadenylate-binding protein 4 OS=Homo sapiens GN=PABPC4 PE=1 SV=1	20	21	17	22	18	16	16	24	18	15	20	18	22	19	21	14	19	15	17	18	19	17	19	21	16	19	19	24	20	17	18	18	12	18	19	17	17	16	18	17	14	20	18	16	14	20
Q13315	Q13315	ATM	>sp|Q13315|ATM_HUMAN Serine-protein kinase ATM OS=Homo sapiens GN=ATM PE=1 SV=4	0	0	0	0	0	0	0	0	0	0	0	0	0	0	0	0	0	0	0	1	0	0	0	0	0	0	0	1	1	0	0	0	0	0	0	0	0	0	0	0	0	0	1	0	0	0
Q13347	Q13347	EIF3I	>sp|Q13347|EIF3I_HUMAN Eukaryotic translation initiation factor 3 subunit I OS=Homo sapiens GN=EIF3I PE=1 SV=1	5	7	8	8	8	6	7	9	8	7	7	8	8	10	12	11	10	12	9	12	9	12	10	11	9	8	9	10	11	9	10	12	4	8	9	8	8	7	9	7	7	7	6	6	11	7
Q13362	Q13362	PPP2R5C	>sp|Q13362|2A5G_HUMAN Serine/threonine-protein phosphatase 2A 56 kDa regulatory subunit gamma isoform OS=Homo sapiens GN=PPP2R5C PE=1 SV=3	3	2	1	2	2	3	1	2	2	2	2	2	2	3	2	1	2	2	1	2	2	2	2	1	2	1	2	2	2	1	2	3	0	0	1	1	1	1	1	0	1	0	2	0	2	1
Q13395	Q13395	TARBP1	>sp|Q13395|TARB1_HUMAN Probable methyltransferase TARBP1 OS=Homo sapiens GN=TARBP1 PE=1 SV=1	0	0	0	0	0	0	0	1	0	0	0	0	0	0	1	1	0	0	1	0	0	0	0	0	0	0	0	0	0	0	0	0	0	0	0	0	0	0	0	0	0	0	0	0	1	0
Q13404	Q13404	UBE2V1	>sp|Q13404|UB2V1_HUMAN Ubiquitin-conjugating enzyme E2 variant 1 OS=Homo sapiens GN=UBE2V1 PE=1 SV=2	2	4	4	4	4	2	3	2	3	2	2	2	3	3	3	2	3	2	3	2	2	2	2	2	1	2	3	2	3	1	1	1	0	2	1	1	1	1	3	2	1	3	3	1	4	1
Q13405	Q13405	MRPL49	>sp|Q13405|RM49_HUMAN 39S ribosomal protein L49, mitochondrial OS=Homo sapiens GN=MRPL49 PE=1 SV=1	2	1	2	2	3	1	2	2	1	3	1	1	2	3	2	3	2	2	2	2	2	1	1	3	3	1	1	1	0	1	2	2	1	2	1	2	2	1	1	1	1	1	2	0	2	2
Q13409	Q13409	DYNC1I2	>sp|Q13409|DC1I2_HUMAN Cytoplasmic dynein 1 intermediate chain 2 OS=Homo sapiens GN=DYNC1I2 PE=1 SV=3	7	7	6	6	5	6	7	6	6	3	5	5	5	4	5	6	5	4	5	4	7	3	3	5	5	6	5	3	4	7	2	7	1	8	6	6	5	4	5	6	2	6	4	1	3	5
Q13416	Q13416	ORC2	>sp|Q13416|ORC2_HUMAN Origin recognition complex subunit 2 OS=Homo sapiens GN=ORC2 PE=1 SV=2	0	0	0	0	0	0	0	1	0	0	0	0	0	0	0	1	0	0	1	1	0	0	0	0	0	0	0	0	0	0	0	0	0	0	0	0	0	0	0	0	0	0	0	0	0	0
Q13418	Q13418	ILK	>sp|Q13418|ILK_HUMAN Integrin-linked protein kinase OS=Homo sapiens GN=ILK PE=1 SV=2	2	4	4	8	3	3	3	5	2	4	5	5	6	4	2	2	2	5	2	3	4	4	3	3	4	5	4	4	4	3	5	4	2	3	4	3	3	2	2	2	2	2	1	2	3	3
Q13423	Q13423	NNT	>sp|Q13423|NNTM_HUMAN NAD(P) transhydrogenase, mitochondrial OS=Homo sapiens GN=NNT PE=1 SV=3	1	0	0	1	0	0	0	0	1	1	2	0	0	0	0	0	0	0	0	0	0	0	0	0	0	0	0	0	0	0	0	0	0	1	0	0	1	0	1	1	0	1	0	0	1	0
Q13425	Q13425	SNTB2	>sp|Q13425|SNTB2_HUMAN Beta-2-syntrophin OS=Homo sapiens GN=SNTB2 PE=1 SV=1	1	1	1	2	1	0	2	0	0	1	0	0	0	0	2	1	2	0	1	0	1	2	0	0	0	0	0	0	0	0	2	0	0	3	0	0	1	2	0	1	0	0	2	0	1	0
Q13427	Q13427	PPIG	>sp|Q13427|PPIG_HUMAN Peptidyl-prolyl cis-trans isomerase G OS=Homo sapiens GN=PPIG PE=1 SV=2	1	0	1	1	1	1	1	1	2	1	0	0	2	0	1	1	1	1	1	1	1	0	1	1	0	1	1	1	1	1	0	1	0	1	0	0	0	1	1	0	0	0	0	0	0	0
Q13428	Q13428	TCOF1	>sp|Q13428|TCOF_HUMAN Treacle protein OS=Homo sapiens GN=TCOF1 PE=1 SV=3	11	11	11	11	10	13	13	12	12	10	11	13	11	12	12	10	13	14	13	11	13	10	12	6	10	12	10	7	11	11	9	11	2	8	7	8	10	8	6	10	2	6	7	2	6	9
Q13435	Q13435	SF3B2	>sp|Q13435|SF3B2_HUMAN Splicing factor 3B subunit 2 OS=Homo sapiens GN=SF3B2 PE=1 SV=2	17	21	20	18	16	16	17	13	17	21	22	22	18	20	13	18	16	15	17	11	13	16	11	19	14	20	19	19	18	14	15	18	3	15	15	18	13	15	18	13	7	19	18	6	12	19
Q13442	Q13442	PDAP1	>sp|Q13442|HAP28_HUMAN 28 kDa heat- and acid-stable phosphoprotein OS=Homo sapiens GN=PDAP1 PE=1 SV=1	6	6	6	5	7	6	6	6	6	6	5	4	6	5	6	9	5	5	7	8	5	7	6	7	5	6	5	6	7	6	6	3	1	6	5	5	7	5	7	6	2	6	7	2	7	6
Q13443	Q13443	ADAM9	>sp|Q13443|ADAM9_HUMAN Disintegrin and metalloproteinase domain-containing protein 9 OS=Homo sapiens GN=ADAM9 PE=1 SV=1	2	2	2	1	1	1	2	1	2	0	1	0	0	0	1	1	1	1	0	2	0	0	0	2	1	2	1	0	1	1	0	3	0	2	1	2	2	2	2	2	0	1	0	0	1	1
Q13444	Q13444	ADAM15	>sp|Q13444|ADA15_HUMAN Disintegrin and metalloproteinase domain-containing protein 15 OS=Homo sapiens GN=ADAM15 PE=1 SV=4	0	0	0	0	1	1	0	0	0	1	0	0	1	0	0	0	0	1	0	1	0	1	1	1	0	0	1	0	1	1	1	0	0	0	0	1	1	0	0	0	0	0	0	0	0	0
Q13445	Q13445	TMED1	>sp|Q13445|TMED1_HUMAN Transmembrane emp24 domain-containing protein 1 OS=Homo sapiens GN=TMED1 PE=1 SV=1	0	0	0	0	0	0	0	0	0	0	0	0	0	0	0	0	0	0	0	0	0	0	1	0	1	0	0	0	0	0	0	0	0	0	0	0	0	0	0	0	0	0	0	0	0	0
Q13451	Q13451	FKBP5	>sp|Q13451|FKBP5_HUMAN Peptidyl-prolyl cis-trans isomerase FKBP5 OS=Homo sapiens GN=FKBP5 PE=1 SV=2	0	2	2	5	2	2	2	3	0	2	2	2	3	2	2	1	3	2	2	1	2	2	1	1	1	1	1	1	3	1	4	1	0	2	0	1	1	0	1	3	0	1	1	0	0	0
Q13464	Q13464	ROCK1	>sp|Q13464|ROCK1_HUMAN Rho-associated protein kinase 1 OS=Homo sapiens GN=ROCK1 PE=1 SV=1	1	1	0	0	1	2	1	0	2	1	0	1	0	1	0	1	1	1	0	0	1	0	2	1	1	2	2	1	2	3	2	1	0	1	0	0	2	1	0	1	0	1	0	0	1	1
Q13485	Q13485	SMAD4	>sp|Q13485|SMAD4_HUMAN Mothers against decapentaplegic homolog 4 OS=Homo sapiens GN=SMAD4 PE=1 SV=1	0	0	0	0	0	0	0	0	0	0	0	0	0	1	0	0	0	0	0	0	0	0	0	0	0	0	0	0	0	0	0	0	0	0	0	0	0	0	0	0	0	0	0	0	0	0
Q13492	Q13492	PICALM	>sp|Q13492|PICAL_HUMAN Phosphatidylinositol-binding clathrin assembly protein OS=Homo sapiens GN=PICALM PE=1 SV=2	2	2	3	3	2	2	1	2	1	2	2	3	2	2	1	2	2	0	1	1	1	0	3	5	3	4	2	4	3	1	4	3	1	2	1	2	3	3	2	3	1	2	1	2	1	1
Q13501	Q13501	SQSTM1	>sp|Q13501|SQSTM_HUMAN Sequestosome-1 OS=Homo sapiens GN=SQSTM1 PE=1 SV=1	8	8	7	6	6	8	7	7	6	6	8	6	5	7	7	6	7	8	6	6	7	5	5	6	6	7	5	6	5	5	6	6	1	6	5	6	3	5	5	3	1	5	2	4	6	5
Q13505	Q13505	MTX1	>sp|Q13505|MTX1_HUMAN Metaxin-1 OS=Homo sapiens GN=MTX1 PE=1 SV=2	1	2	1	0	0	0	2	0	0	0	0	0	1	0	2	0	0	0	0	0	0	0	2	0	0	0	0	0	1	0	0	0	0	0	0	1	0	0	0	0	0	0	0	0	0	0
Q13509	Q13509	TUBB3	>sp|Q13509|TBB3_HUMAN Tubulin beta-3 chain OS=Homo sapiens GN=TUBB3 PE=1 SV=2	16	15	17	16	16	14	15	17	18	16	15	14	17	17	17	15	14	16	17	15	11	13	13	15	16	13	16	15	13	13	14	16	15	18	15	15	16	16	14	16	14	17	14	15	14	15
Q13523	Q13523	PRPF4B	>sp|Q13523|PRP4B_HUMAN Serine/threonine-protein kinase PRP4 homolog OS=Homo sapiens GN=PRPF4B PE=1 SV=3	3	3	4	3	3	1	4	2	4	1	2	2	2	2	2	2	2	2	2	2	4	4	3	4	3	4	5	1	3	3	4	3	0	1	2	3	3	2	2	4	2	0	2	1	3	2
Q13526	Q13526	PIN1	>sp|Q13526|PIN1_HUMAN Peptidyl-prolyl cis-trans isomerase NIMA-interacting 1 OS=Homo sapiens GN=PIN1 PE=1 SV=1	3	3	4	2	4	2	4	2	4	3	3	2	3	3	2	2	3	2	2	3	4	1	2	3	3	2	4	1	2	2	2	2	1	3	2	2	3	3	4	2	1	3	2	0	3	2
Q13535	Q13535	ATR	>sp|Q13535|ATR_HUMAN Serine/threonine-protein kinase ATR OS=Homo sapiens GN=ATR PE=1 SV=3	1	0	0	0	1	0	1	0	1	0	1	0	0	0	0	0	1	1	1	1	1	0	1	1	1	1	0	1	1	0	0	0	0	0	2	0	1	1	1	1	0	2	0	0	0	1
Q13547	Q13547	HDAC1	>sp|Q13547|HDAC1_HUMAN Histone deacetylase 1 OS=Homo sapiens GN=HDAC1 PE=1 SV=1	6	4	5	7	8	6	5	8	6	6	5	6	7	9	9	8	8	7	7	9	5	7	4	6	7	4	7	4	4	9	6	7	2	5	5	6	5	5	7	6	5	4	7	3	5	4
Q13555	Q13555;Q13554	CAMK2G;CAMK2B	>sp|Q13555|KCC2G_HUMAN Calcium/calmodulin-dependent protein kinase type II subunit gamma OS=Homo sapiens GN=CAMK2G PE=1 SV=3;>sp|Q13554|KCC2B_HUMAN Calcium/calmodulin-dependent protein kinase type II subunit beta OS=Homo sapiens GN=CAMK2B PE=1 SV=3	2	2	3	2	2	3	3	2	1	4	2	1	4	2	2	2	3	2	4	2	3	3	1	1	2	1	3	1	3	2	1	1	0	0	1	1	1	2	1	1	0	1	1	0	2	1
Q13561	Q13561	DCTN2	>sp|Q13561|DCTN2_HUMAN Dynactin subunit 2 OS=Homo sapiens GN=DCTN2 PE=1 SV=4	1	1	1	0	1	1	0	1	0	1	0	0	0	0	0	1	0	0	0	0	0	0	2	1	1	1	0	0	1	1	1	1	0	1	1	1	2	3	1	1	0	1	1	0	0	2
Q13564	Q13564	NAE1	>sp|Q13564|ULA1_HUMAN NEDD8-activating enzyme E1 regulatory subunit OS=Homo sapiens GN=NAE1 PE=1 SV=1	3	3	3	3	2	2	3	3	2	3	3	2	2	3	2	1	3	3	4	3	4	1	1	2	2	1	3	1	2	2	0	2	0	1	0	1	0	0	1	2	0	3	1	0	2	1
Q13572	Q13572	ITPK1	>sp|Q13572|ITPK1_HUMAN Inositol-tetrakisphosphate 1-kinase OS=Homo sapiens GN=ITPK1 PE=1 SV=2	0	0	0	0	0	0	0	1	1	0	0	0	0	0	0	0	0	0	0	1	0	0	0	0	0	0	0	0	0	0	0	0	0	0	1	0	0	0	0	0	0	0	0	0	0	0
Q13573	Q13573	SNW1	>sp|Q13573|SNW1_HUMAN SNW domain-containing protein 1 OS=Homo sapiens GN=SNW1 PE=1 SV=1	6	5	4	3	6	3	7	5	8	6	5	5	4	4	5	4	4	4	7	3	4	4	5	4	5	7	4	8	3	6	3	6	0	4	3	5	2	4	5	4	1	3	3	1	2	5
Q13586	Q13586	STIM1	>sp|Q13586|STIM1_HUMAN Stromal interaction molecule 1 OS=Homo sapiens GN=STIM1 PE=1 SV=3	0	0	0	0	0	0	0	0	0	0	0	0	0	0	2	0	0	0	0	0	0	0	0	0	0	0	0	0	0	0	0	0	0	0	0	0	0	0	0	0	0	0	0	0	0	0
Q13595	Q13595	TRA2A	>sp|Q13595|TRA2A_HUMAN Transformer-2 protein homolog alpha OS=Homo sapiens GN=TRA2A PE=1 SV=1	4	5	4	2	4	1	5	4	4	4	2	3	3	5	4	3	4	5	4	4	4	4	5	4	4	5	4	3	3	5	4	3	1	3	2	2	3	5	4	4	1	3	4	1	4	3
Q13596	Q13596	SNX1	>sp|Q13596|SNX1_HUMAN Sorting nexin-1 OS=Homo sapiens GN=SNX1 PE=1 SV=3	3	3	2	1	2	2	0	2	2	2	3	4	2	1	0	1	2	1	2	2	2	1	4	4	2	2	2	1	2	2	2	1	0	2	1	2	2	4	2	2	1	0	1	0	1	1
Q13601	Q13601	KRR1	>sp|Q13601|KRR1_HUMAN KRR1 small subunit processome component homolog OS=Homo sapiens GN=KRR1 PE=1 SV=4	2	3	2	2	1	1	3	2	1	1	2	1	2	2	0	2	1	2	1	0	2	0	3	2	3	2	2	2	2	3	3	2	2	1	3	3	2	1	1	0	1	0	0	1	0	1
Q13610	Q13610	PWP1	>sp|Q13610|PWP1_HUMAN Periodic tryptophan protein 1 homolog OS=Homo sapiens GN=PWP1 PE=1 SV=1	1	1	2	1	1	1	4	1	3	3	2	1	1	2	1	0	0	0	0	1	1	0	2	1	4	4	1	1	2	3	1	1	2	1	1	2	1	1	1	1	1	1	1	5	1	1
Q13614	Q13614	MTMR2	>sp|Q13614|MTMR2_HUMAN Myotubularin-related protein 2 OS=Homo sapiens GN=MTMR2 PE=1 SV=4	0	0	0	0	0	0	0	0	0	0	0	0	0	0	0	0	1	0	0	1	0	0	0	2	0	0	1	0	0	0	0	0	0	0	0	0	0	0	0	0	0	0	0	0	1	1
Q13616	Q13616	CUL1	>sp|Q13616|CUL1_HUMAN Cullin-1 OS=Homo sapiens GN=CUL1 PE=1 SV=2	5	6	6	3	4	2	2	4	4	5	7	5	5	5	7	3	1	4	8	3	4	6	8	7	7	8	6	8	6	6	6	7	1	4	7	5	5	4	4	4	2	6	0	2	3	6
Q13617	Q13617	CUL2	>sp|Q13617|CUL2_HUMAN Cullin-2 OS=Homo sapiens GN=CUL2 PE=1 SV=2	4	2	3	2	4	2	3	4	3	3	1	1	1	2	3	2	3	1	2	2	3	0	4	2	2	4	2	2	3	2	2	3	0	0	0	0	3	0	2	1	1	0	1	0	1	0
Q13618	Q13618	CUL3	>sp|Q13618|CUL3_HUMAN Cullin-3 OS=Homo sapiens GN=CUL3 PE=1 SV=2	3	3	3	2	3	3	0	5	1	1	4	2	2	2	2	1	1	2	2	1	1	2	1	2	2	2	1	0	1	2	2	2	0	3	3	1	0	3	1	2	0	2	0	0	2	3
Q13619	Q13619	CUL4A	>sp|Q13619|CUL4A_HUMAN Cullin-4A OS=Homo sapiens GN=CUL4A PE=1 SV=3	9	13	12	10	13	14	13	10	16	11	10	12	12	15	11	14	15	19	17	17	18	14	11	17	12	13	15	14	16	14	12	17	5	8	12	12	14	12	12	10	6	12	9	6	10	16
Q13620	Q13620	CUL4B	>sp|Q13620|CUL4B_HUMAN Cullin-4B OS=Homo sapiens GN=CUL4B PE=1 SV=4	7	8	8	5	7	7	9	6	8	9	6	7	7	11	7	7	9	11	10	11	10	8	5	7	7	5	4	6	6	6	5	8	2	4	5	5	6	4	6	4	2	3	5	1	5	8
Q13630	Q13630	TSTA3	>sp|Q13630|FCL_HUMAN GDP-L-fucose synthase OS=Homo sapiens GN=TSTA3 PE=1 SV=1	2	2	2	3	2	1	1	2	3	2	2	3	2	1	1	2	2	2	3	2	2	1	1	1	1	1	1	1	1	1	2	1	0	1	1	1	1	0	0	0	0	1	0	0	1	0
Q9UL26	Q9UL26;Q13636	RAB22A;RAB31	>sp|Q9UL26|RB22A_HUMAN Ras-related protein Rab-22A OS=Homo sapiens GN=RAB22A PE=1 SV=2;>sp|Q13636|RAB31_HUMAN Ras-related protein Rab-31 OS=Homo sapiens GN=RAB31 PE=1 SV=1	1	1	0	2	1	1	0	0	2	1	0	0	2	0	1	0	0	1	2	0	1	0	1	1	1	1	2	2	0	1	1	2	0	0	0	0	0	1	0	0	1	0	0	0	0	1
Q13637	Q13637	RAB32	>sp|Q13637|RAB32_HUMAN Ras-related protein Rab-32 OS=Homo sapiens GN=RAB32 PE=1 SV=3	1	1	1	0	0	1	1	1	0	1	0	0	0	0	0	0	0	0	1	1	2	1	0	0	0	0	0	1	1	0	0	0	0	0	0	0	0	0	0	0	0	1	0	0	0	0
Q13642	Q13642	FHL1	>sp|Q13642|FHL1_HUMAN Four and a half LIM domains protein 1 OS=Homo sapiens GN=FHL1 PE=1 SV=4	0	0	0	0	0	0	0	0	0	0	0	0	0	0	0	0	0	0	1	0	0	0	0	0	0	0	0	0	0	0	0	0	0	0	0	0	0	0	0	0	0	0	0	0	0	0
Q13671	Q13671	RIN1	>sp|Q13671|RIN1_HUMAN Ras and Rab interactor 1 OS=Homo sapiens GN=RIN1 PE=1 SV=4	1	1	1	1	1	1	1	1	1	1	1	1	1	0	1	1	1	0	1	1	1	1	1	1	1	1	1	1	0	1	1	0	1	1	1	1	1	1	1	1	0	1	1	0	1	1
Q13685	Q13685	AAMP	>sp|Q13685|AAMP_HUMAN Angio-associated migratory cell protein OS=Homo sapiens GN=AAMP PE=1 SV=2	0	0	0	0	0	0	0	0	0	0	0	0	0	0	1	0	0	0	0	0	0	0	0	0	1	0	0	0	0	0	0	0	0	0	0	1	0	0	0	0	0	0	0	0	0	0
Q13724	Q13724	MOGS	>sp|Q13724|MOGS_HUMAN Mannosyl-oligosaccharide glucosidase OS=Homo sapiens GN=MOGS PE=1 SV=5	5	6	5	5	4	2	3	4	4	6	4	3	3	6	4	3	3	4	4	6	6	6	1	4	3	3	1	4	5	1	4	4	2	5	3	3	5	1	6	5	2	5	3	2	3	2
Q13751	Q13751	LAMB3	>sp|Q13751|LAMB3_HUMAN Laminin subunit beta-3 OS=Homo sapiens GN=LAMB3 PE=1 SV=1	0	0	0	0	0	0	0	0	0	0	0	0	0	0	1	1	1	1	1	1	1	1	1	2	1	1	1	1	1	1	1	0	0	0	0	0	0	0	1	0	1	0	0	0	0	0
Q13769	Q13769	THOC5	>sp|Q13769|THOC5_HUMAN THO complex subunit 5 homolog OS=Homo sapiens GN=THOC5 PE=1 SV=2	1	0	0	0	0	0	0	0	0	0	0	0	0	0	1	0	0	0	0	0	0	0	2	0	0	0	1	0	1	2	1	1	0	0	1	1	0	1	0	0	0	0	0	0	1	1
Q13795	Q13795	ARFRP1	>sp|Q13795|ARFRP_HUMAN ADP-ribosylation factor-related protein 1 OS=Homo sapiens GN=ARFRP1 PE=1 SV=1	0	0	0	0	0	0	0	0	0	0	0	0	0	0	0	0	0	0	0	0	0	0	1	1	1	1	1	1	1	1	1	1	0	1	1	1	1	1	1	1	0	1	1	1	1	1
Q13813	Q13813	SPTAN1	>sp|Q13813|SPTN1_HUMAN Spectrin alpha chain, non-erythrocytic 1 OS=Homo sapiens GN=SPTAN1 PE=1 SV=3	39	38	45	38	44	35	44	50	42	45	50	49	45	40	45	42	43	55	58	52	51	55	43	45	42	54	49	47	54	52	51	47	16	32	33	32	36	38	33	40	28	34	41	29	29	41
Q13823	Q13823	GNL2	>sp|Q13823|NOG2_HUMAN Nucleolar GTP-binding protein 2 OS=Homo sapiens GN=GNL2 PE=1 SV=1	2	4	2	1	1	1	3	1	3	3	3	3	1	1	1	0	2	0	1	1	0	0	1	2	1	1	0	2	1	2	0	0	0	1	0	0	3	1	2	1	0	0	0	1	0	0
Q13838	Q13838	DDX39B	>sp|Q13838|DX39B_HUMAN Spliceosome RNA helicase DDX39B OS=Homo sapiens GN=DDX39B PE=1 SV=1	15	12	16	15	15	17	16	17	17	15	17	15	15	15	15	20	19	19	19	17	19	20	15	14	16	14	16	15	17	15	14	14	10	18	14	17	16	16	16	19	10	15	17	10	17	15
Q13867	Q13867	BLMH	>sp|Q13867|BLMH_HUMAN Bleomycin hydrolase OS=Homo sapiens GN=BLMH PE=1 SV=1	2	2	3	5	3	3	1	3	1	3	2	1	3	2	2	4	4	2	4	1	2	5	3	2	3	2	2	5	3	5	3	1	0	3	1	2	1	2	2	2	0	3	3	0	1	0
Q13868	Q13868	EXOSC2	>sp|Q13868|EXOS2_HUMAN Exosome complex component RRP4 OS=Homo sapiens GN=EXOSC2 PE=1 SV=2	1	1	2	3	1	0	1	2	4	0	2	1	1	2	0	0	2	0	1	1	0	2	1	1	2	2	1	2	3	1	3	3	0	1	1	1	1	3	2	1	2	2	2	2	1	1
Q13895	Q13895	BYSL	>sp|Q13895|BYST_HUMAN Bystin OS=Homo sapiens GN=BYSL PE=1 SV=3	7	7	6	4	6	6	6	6	6	7	6	6	7	8	5	8	8	10	8	5	10	4	7	7	7	8	7	8	5	8	8	10	2	3	6	4	6	5	5	7	2	4	5	2	5	5
Q13907	Q13907	IDI1	>sp|Q13907|IDI1_HUMAN Isopentenyl-diphosphate Delta-isomerase 1 OS=Homo sapiens GN=IDI1 PE=1 SV=2	3	1	3	4	3	2	4	3	1	4	4	3	5	4	1	2	2	3	4	2	2	3	4	5	2	3	3	1	3	1	5	4	0	2	2	2	4	3	5	3	1	2	2	3	4	2
Q13951	Q13951	CBFB	>sp|Q13951|PEBB_HUMAN Core-binding factor subunit beta OS=Homo sapiens GN=CBFB PE=1 SV=2	0	0	2	0	0	1	0	0	1	2	0	0	0	0	0	0	1	1	0	0	0	0	1	0	0	0	0	0	0	0	1	0	0	0	0	1	0	0	1	0	0	0	0	0	0	0
Q14008	Q14008	CKAP5	>sp|Q14008|CKAP5_HUMAN Cytoskeleton-associated protein 5 OS=Homo sapiens GN=CKAP5 PE=1 SV=3	2	6	7	3	5	5	4	6	7	2	4	3	4	5	3	8	6	4	7	8	6	4	1	4	2	5	3	4	5	2	6	7	0	6	4	3	6	4	2	5	0	8	4	1	6	2
Q14011	Q14011	CIRBP	>sp|Q14011|CIRBP_HUMAN Cold-inducible RNA-binding protein OS=Homo sapiens GN=CIRBP PE=1 SV=1	1	1	2	1	1	0	1	0	2	1	1	1	1	1	1	2	1	1	3	2	2	1	1	1	1	2	1	1	1	1	2	1	0	1	1	1	1	1	1	2	1	1	2	1	1	1
Q14019	Q14019	COTL1	>sp|Q14019|COTL1_HUMAN Coactosin-like protein OS=Homo sapiens GN=COTL1 PE=1 SV=3	6	6	8	10	6	7	6	6	9	7	6	6	8	6	6	7	7	8	7	7	10	7	10	7	6	8	10	9	8	5	8	6	3	7	7	6	8	5	7	8	5	7	5	3	7	7
Q14061	Q14061	COX17	>sp|Q14061|COX17_HUMAN Cytochrome c oxidase copper chaperone OS=Homo sapiens GN=COX17 PE=1 SV=2	0	0	0	0	0	0	1	0	0	0	0	0	0	0	1	0	0	0	0	0	0	0	1	1	1	0	0	0	0	1	1	0	0	0	1	1	0	0	0	1	0	0	1	0	0	0
Q14103	Q14103	HNRNPD	>sp|Q14103|HNRPD_HUMAN Heterogeneous nuclear ribonucleoprotein D0 OS=Homo sapiens GN=HNRNPD PE=1 SV=1	10	8	12	12	13	10	11	13	11	9	10	13	13	11	9	12	10	10	10	10	12	12	11	12	14	12	13	13	13	12	10	12	6	13	13	12	13	11	13	11	5	13	13	6	14	12
Q14108	Q14108	SCARB2	>sp|Q14108|SCRB2_HUMAN Lysosome membrane protein 2 OS=Homo sapiens GN=SCARB2 PE=1 SV=2	2	3	2	2	2	2	1	2	1	1	2	2	3	1	2	0	2	2	1	3	2	1	2	1	1	1	1	2	2	1	3	2	1	2	2	2	2	2	3	2	2	2	1	0	2	3
Q14116	Q14116	IL18	>sp|Q14116|IL18_HUMAN Interleukin-18 OS=Homo sapiens GN=IL18 PE=1 SV=1	3	4	4	4	4	3	5	4	4	4	4	3	5	2	4	3	2	3	2	3	4	3	4	3	3	2	2	3	3	3	2	3	1	4	2	3	5	4	5	4	3	4	5	3	4	4
Q14118	Q14118	DAG1	>sp|Q14118|DAG1_HUMAN Dystroglycan OS=Homo sapiens GN=DAG1 PE=1 SV=2	0	1	0	0	0	0	0	0	0	0	0	0	0	0	0	0	0	0	0	0	0	0	0	0	0	0	0	0	0	1	0	0	0	1	0	0	1	0	0	0	0	0	0	0	0	0
Q14126	Q14126	DSG2	>sp|Q14126|DSG2_HUMAN Desmoglein-2 OS=Homo sapiens GN=DSG2 PE=1 SV=2	3	6	4	4	5	5	3	3	2	4	2	1	1	3	2	4	1	4	3	6	3	5	4	7	4	4	6	3	4	5	4	4	1	6	3	4	5	4	2	3	2	5	1	1	3	4
Q14134	Q14134	TRIM29	>sp|Q14134|TRI29_HUMAN Tripartite motif-containing protein 29 OS=Homo sapiens GN=TRIM29 PE=1 SV=2	2	2	1	3	1	3	1	1	2	2	2	1	1	1	1	0	1	2	2	2	1	1	2	1	1	2	1	2	0	2	1	2	0	2	1	0	1	2	1	4	0	2	2	0	3	3
Q14137	Q14137	BOP1	>sp|Q14137|BOP1_HUMAN Ribosome biogenesis protein BOP1 OS=Homo sapiens GN=BOP1 PE=1 SV=2	4	4	5	3	5	4	2	2	2	4	6	3	3	4	4	4	3	3	4	7	6	4	3	3	2	4	5	2	2	5	4	2	1	3	0	0	3	3	1	3	2	2	3	1	3	2
Q14141	Q14141	2018-09-06	>sp|Q14141|SEPT6_HUMAN Septin-6 OS=Homo sapiens GN=SEPT6 PE=1 SV=4	6	7	6	6	4	5	7	6	4	6	6	6	1	6	2	6	2	4	4	4	3	4	6	5	4	6	6	7	3	6	6	4	2	2	2	2	3	3	6	4	3	2	4	1	5	3
Q14151	Q14151	SAFB2	>sp|Q14151|SAFB2_HUMAN Scaffold attachment factor B2 OS=Homo sapiens GN=SAFB2 PE=1 SV=1	13	10	8	6	8	10	10	11	10	7	9	9	6	8	9	7	10	9	10	11	10	10	9	6	8	7	7	9	7	5	10	10	1	6	3	6	5	5	5	6	3	7	4	2	6	7
Q14152	Q14152	EIF3A	>sp|Q14152|EIF3A_HUMAN Eukaryotic translation initiation factor 3 subunit A OS=Homo sapiens GN=EIF3A PE=1 SV=1	40	33	34	37	40	32	39	45	36	41	38	35	36	33	39	43	36	39	44	41	37	39	33	40	38	37	37	39	39	45	30	38	13	31	29	28	30	24	29	29	15	38	26	14	28	29
Q14155	Q14155	ARHGEF7	>sp|Q14155|ARHG7_HUMAN Rho guanine nucleotide exchange factor 7 OS=Homo sapiens GN=ARHGEF7 PE=1 SV=2	2	1	1	1	0	1	1	1	1	1	0	0	0	0	2	1	2	1	0	1	1	1	1	2	1	0	1	0	1	1	0	1	0	0	0	1	0	0	0	0	0	0	1	0	1	0
Q14157	Q14157	UBAP2L	>sp|Q14157|UBP2L_HUMAN Ubiquitin-associated protein 2-like OS=Homo sapiens GN=UBAP2L PE=1 SV=2	15	14	14	17	17	13	16	16	15	14	13	12	14	17	13	14	16	13	16	17	16	15	20	16	14	18	15	13	13	17	12	17	7	12	15	14	18	13	14	16	8	17	14	8	13	15
Q14160	Q14160	SCRIB	>sp|Q14160|SCRIB_HUMAN Protein scribble homolog OS=Homo sapiens GN=SCRIB PE=1 SV=4	2	2	1	0	1	2	0	1	2	1	1	1	2	1	1	0	2	1	2	0	0	0	2	2	1	2	4	0	5	0	3	2	1	1	0	0	4	3	3	1	1	1	0	1	1	1
[truncated: 1,949 more rows]
[truncated: 88 more columns]
