# Supplementary material for: Automated sample preparation with SP3 for low‐input clinical proteomics
Source: Mol Syst Biol. 2020 Jan 16;16(1):e9111. doi: 10.15252/msb.20199111 (PMC6966100; doi:10.15252/msb.20199111)
Supplement: Supplementary file 2 — Source Data for Appendix [file MSB-16-e9111-s006.zip › Appendix Figure S2 Source Data.xlsx]

## Sheet: Cross_Contamination
Protein IDs	Majority protein IDs	Fasta headers	Peptides 6_QE1_TM_BR96_CC#4_1	Peptides 6_QE1_TM_BR96_CC#4_10	Peptides 6_QE1_TM_BR96_CC#4_11	Peptides 6_QE1_TM_BR96_CC#4_12	Peptides 6_QE1_TM_BR96_CC#4_13	Peptides 6_QE1_TM_BR96_CC#4_14	Peptides 6_QE1_TM_BR96_CC#4_15	Peptides 6_QE1_TM_BR96_CC#4_16	Peptides 6_QE1_TM_BR96_CC#4_17	Peptides 6_QE1_TM_BR96_CC#4_18	Peptides 6_QE1_TM_BR96_CC#4_2	Peptides 6_QE1_TM_BR96_CC#4_3	Peptides 6_QE1_TM_BR96_CC#4_4	Peptides 6_QE1_TM_BR96_CC#4_5	Peptides 6_QE1_TM_BR96_CC#4_6	Peptides 6_QE1_TM_BR96_CC#4_7	Peptides 6_QE1_TM_BR96_CC#4_8	Peptides 6_QE1_TM_BR96_CC#4_9	Peptides 8_QE1_TM_blank	LFQ intensity 6_QE1_TM_BR96_CC#4_1	LFQ intensity 6_QE1_TM_BR96_CC#4_10	LFQ intensity 6_QE1_TM_BR96_CC#4_11	LFQ intensity 6_QE1_TM_BR96_CC#4_12	LFQ intensity 6_QE1_TM_BR96_CC#4_13	LFQ intensity 6_QE1_TM_BR96_CC#4_14	LFQ intensity 6_QE1_TM_BR96_CC#4_15	LFQ intensity 6_QE1_TM_BR96_CC#4_16	LFQ intensity 6_QE1_TM_BR96_CC#4_17	LFQ intensity 6_QE1_TM_BR96_CC#4_18	LFQ intensity 6_QE1_TM_BR96_CC#4_2	LFQ intensity 6_QE1_TM_BR96_CC#4_3	LFQ intensity 6_QE1_TM_BR96_CC#4_4	LFQ intensity 6_QE1_TM_BR96_CC#4_5	LFQ intensity 6_QE1_TM_BR96_CC#4_6	LFQ intensity 6_QE1_TM_BR96_CC#4_7	LFQ intensity 6_QE1_TM_BR96_CC#4_8	LFQ intensity 6_QE1_TM_BR96_CC#4_9	LFQ intensity 8_QE1_TM_blank
sp|A0AV96|RBM47_HUMAN	sp|A0AV96|RBM47_HUMAN	>sp|A0AV96|RBM47_HUMAN RNA-binding protein 47 OS=Homo sapiens GN=RBM47 PE=1 SV=2	0	0	0	1	0	0	1	0	0	1	0	0	0	0	0	0	0	0	0	0	0	0	0	0	0	138490	0	0	62106	0	0	0	0	0	0	0	0	0
sp|A0AVT1|UBA6_HUMAN	sp|A0AVT1|UBA6_HUMAN	>sp|A0AVT1|UBA6_HUMAN Ubiquitin-like modifier-activating enzyme 6 OS=Homo sapiens GN=UBA6 PE=1 SV=1	0	0	0	0	0	0	1	0	0	0	0	0	0	0	0	0	0	0	0	0	0	0	0	0	0	104500	0	0	0	0	0	0	0	0	0	0	0	0
sp|A0FGR8|ESYT2_HUMAN	sp|A0FGR8|ESYT2_HUMAN	>sp|A0FGR8|ESYT2_HUMAN Extended synaptotagmin-2 OS=Homo sapiens GN=ESYT2 PE=1 SV=1	0	0	0	2	2	1	1	1	2	3	0	0	0	0	0	0	0	0	0	0	0	0	0	244600	253290	298800	328710	290520	215810	0	0	0	0	0	0	0	0	0
sp|A0MZ66|SHOT1_HUMAN	sp|A0MZ66|SHOT1_HUMAN	>sp|A0MZ66|SHOT1_HUMAN Shootin-1 OS=Homo sapiens GN=SHTN1 PE=1 SV=4	0	0	0	0	0	1	0	3	0	1	0	0	0	0	0	0	0	0	0	0	0	0	0	0	298260	0	325020	0	0	0	0	0	0	0	0	0	0	0
sp|A1L0T0|ILVBL_HUMAN	sp|A1L0T0|ILVBL_HUMAN	>sp|A1L0T0|ILVBL_HUMAN Acetolactate synthase-like protein OS=Homo sapiens GN=ILVBL PE=1 SV=2	0	0	0	1	0	1	0	2	1	1	0	0	0	0	0	0	0	0	0	0	0	0	84336	0	162670	0	141300	134000	148060	0	0	0	0	0	0	0	0	0
sp|A5YKK6|CNOT1_HUMAN	sp|A5YKK6|CNOT1_HUMAN	>sp|A5YKK6|CNOT1_HUMAN CCR4-NOT transcription complex subunit 1 OS=Homo sapiens GN=CNOT1 PE=1 SV=2	0	0	0	1	5	1	4	4	2	6	0	0	0	0	0	0	0	0	0	0	0	0	0	331540	0	305360	280310	303050	347750	0	0	0	0	0	0	0	0	0
sp|Q9GZQ8|MLP3B_HUMAN;sp|A6NCE7|MP3B2_HUMAN	sp|Q9GZQ8|MLP3B_HUMAN;sp|A6NCE7|MP3B2_HUMAN	>sp|Q9GZQ8|MLP3B_HUMAN Microtubule-associated proteins 1A/1B light chain 3B OS=Homo sapiens GN=MAP1LC3B PE=1 SV=3;>sp|A6NCE7|MP3B2_HUMAN Microtubule-associated proteins 1A/1B light chain 3 beta 2 OS=Homo sapiens GN=MAP1LC3B2 PE=2 SV=1	0	0	0	0	0	0	1	0	1	0	0	0	0	0	0	0	0	0	0	0	0	0	0	0	0	40472	0	84400	0	0	0	0	0	0	0	0	0	0
sp|A6NDG6|PGP_HUMAN	sp|A6NDG6|PGP_HUMAN	>sp|A6NDG6|PGP_HUMAN Glycerol-3-phosphate phosphatase OS=Homo sapiens GN=PGP PE=1 SV=1	0	0	0	5	7	11	8	8	7	7	0	0	0	0	2	0	0	0	0	0	0	0	2899700	2452400	2308800	2520300	2697500	2195000	2323800	0	0	0	0	1520600	0	0	0	0
sp|A6NHQ2|FBLL1_HUMAN	sp|A6NHQ2|FBLL1_HUMAN	>sp|A6NHQ2|FBLL1_HUMAN rRNA/tRNA 2-O-methyltransferase fibrillarin-like protein 1 OS=Homo sapiens GN=FBLL1 PE=3 SV=2	0	0	0	2	2	2	2	2	2	2	0	0	0	0	0	0	0	0	0	0	0	0	816900	992430	942560	1169200	845070	1077300	896430	0	0	0	0	0	0	0	0	0
sp|A6NHR9|SMHD1_HUMAN	sp|A6NHR9|SMHD1_HUMAN	>sp|A6NHR9|SMHD1_HUMAN Structural maintenance of chromosomes flexible hinge domain-containing protein 1 OS=Homo sapiens GN=SMCHD1 PE=1 SV=2	0	0	0	2	3	2	5	2	3	3	0	0	0	0	0	0	0	0	0	0	0	0	536690	555490	494530	585310	0	0	508610	0	0	0	0	0	0	0	0	0
sp|A6NKT7|RGPD3_HUMAN;sp|Q7Z3J3|RGPD4_HUMAN	sp|A6NKT7|RGPD3_HUMAN;sp|Q7Z3J3|RGPD4_HUMAN	>sp|A6NKT7|RGPD3_HUMAN RanBP2-like and GRIP domain-containing protein 3 OS=Homo sapiens GN=RGPD3 PE=4 SV=2;>sp|Q7Z3J3|RGPD4_HUMAN RanBP2-like and GRIP domain-containing protein 4 OS=Homo sapiens GN=RGPD4 PE=2 SV=3	0	0	0	4	4	7	9	6	9	8	0	0	0	0	0	0	0	0	0	0	0	0	0	336850	0	310040	309360	284750	0	0	0	0	0	0	0	0	0	0
sp|P62308|RUXG_HUMAN;sp|A8MWD9|RUXGL_HUMAN	sp|P62308|RUXG_HUMAN;sp|A8MWD9|RUXGL_HUMAN	>sp|P62308|RUXG_HUMAN Small nuclear ribonucleoprotein G OS=Homo sapiens GN=SNRPG PE=1 SV=1;>sp|A8MWD9|RUXGL_HUMAN Putative small nuclear ribonucleoprotein G-like protein 15 OS=Homo sapiens GN=SNRPGP15 PE=5 SV=2	0	0	0	2	0	2	2	3	3	2	0	0	0	0	0	0	0	0	0	0	0	0	1640300	0	2797000	2171000	2484100	2048700	2729000	0	0	0	0	0	0	0	0	0
sp|B1ANS9|WDR64_HUMAN	sp|B1ANS9|WDR64_HUMAN	>sp|B1ANS9|WDR64_HUMAN WD repeat-containing protein 64 OS=Homo sapiens GN=WDR64 PE=2 SV=1	0	0	0	1	1	0	0	1	0	1	0	0	0	0	0	0	0	0	0	0	0	0	1895000	1676200	0	0	1559400	0	1776700	0	0	0	0	0	0	0	0	0
sp|Q13765|NACA_HUMAN;sp|E9PAV3|NACAM_HUMAN;sp|Q9BZK3|NACP1_HUMAN	sp|Q13765|NACA_HUMAN;sp|E9PAV3|NACAM_HUMAN	>sp|Q13765|NACA_HUMAN Nascent polypeptide-associated complex subunit alpha OS=Homo sapiens GN=NACA PE=1 SV=1;>sp|E9PAV3|NACAM_HUMAN Nascent polypeptide-associated complex subunit alpha, muscle-specific form OS=Homo sapiens GN=NACA PE=1 SV=1	0	0	0	3	1	3	3	3	3	4	0	0	0	0	0	0	0	0	0	0	0	0	6136400	7429800	6114800	6913300	7156300	6643000	6973500	0	0	0	0	0	0	0	0	0
sp|E9PRG8|CK098_HUMAN	sp|E9PRG8|CK098_HUMAN	>sp|E9PRG8|CK098_HUMAN Uncharacterized protein C11orf98 OS=Homo sapiens GN=C11orf98 PE=4 SV=1	0	0	0	0	1	1	1	1	1	1	0	0	0	0	0	0	0	0	0	0	0	0	0	337080	412490	359450	446980	429810	471820	0	0	0	0	0	0	0	0	0
sp|O00116|ADAS_HUMAN	sp|O00116|ADAS_HUMAN	>sp|O00116|ADAS_HUMAN Alkyldihydroxyacetonephosphate synthase, peroxisomal OS=Homo sapiens GN=AGPS PE=1 SV=1	0	0	0	4	6	3	7	3	10	6	0	0	0	0	0	0	0	0	0	0	0	0	614050	664730	693250	747280	732230	715220	723370	0	0	0	0	0	0	0	0	0
sp|O00139|KIF2A_HUMAN	sp|O00139|KIF2A_HUMAN	>sp|O00139|KIF2A_HUMAN Kinesin-like protein KIF2A OS=Homo sapiens GN=KIF2A PE=1 SV=3	0	0	0	1	2	1	0	0	0	2	0	0	0	0	0	0	0	0	0	0	0	0	49070	0	60005	0	0	0	0	0	0	0	0	0	0	0	0	0
sp|O00148|DX39A_HUMAN	sp|O00148|DX39A_HUMAN	>sp|O00148|DX39A_HUMAN ATP-dependent RNA helicase DDX39A OS=Homo sapiens GN=DDX39A PE=1 SV=2	0	0	0	15	13	10	14	12	15	11	0	0	0	0	1	0	0	0	1	0	0	0	879090	1268000	1737200	1486300	1653700	1496800	1345900	0	0	0	0	0	0	0	0	0
sp|O00151|PDLI1_HUMAN	sp|O00151|PDLI1_HUMAN	>sp|O00151|PDLI1_HUMAN PDZ and LIM domain protein 1 OS=Homo sapiens GN=PDLIM1 PE=1 SV=4	0	0	0	2	2	3	3	2	1	2	0	0	0	0	0	0	0	0	0	0	0	0	662370	377800	411660	356420	415530	399740	555550	0	0	0	0	0	0	0	0	0
sp|O00154|BACH_HUMAN;sp|Q6ZUV0|BACHL_HUMAN	sp|O00154|BACH_HUMAN;sp|Q6ZUV0|BACHL_HUMAN	>sp|O00154|BACH_HUMAN Cytosolic acyl coenzyme A thioester hydrolase OS=Homo sapiens GN=ACOT7 PE=1 SV=3;>sp|Q6ZUV0|BACHL_HUMAN Putative cytosolic acyl coenzyme A thioester hydrolase-like OS=Homo sapiens GN=ACOT7L PE=5 SV=1	0	0	0	0	1	1	1	1	2	2	0	0	0	0	0	0	0	0	0	0	0	0	0	485070	558170	446840	468350	492350	487650	0	0	0	0	0	0	0	0	0
sp|O00159|MYO1C_HUMAN	sp|O00159|MYO1C_HUMAN	>sp|O00159|MYO1C_HUMAN Unconventional myosin-Ic OS=Homo sapiens GN=MYO1C PE=1 SV=4	0	0	0	15	12	17	15	13	14	17	0	0	0	0	0	0	0	0	0	0	0	0	3523200	3500400	3385400	3759400	3509100	3355300	2936700	0	0	0	0	0	0	0	0	0
sp|O00170|AIP_HUMAN	sp|O00170|AIP_HUMAN	>sp|O00170|AIP_HUMAN AH receptor-interacting protein OS=Homo sapiens GN=AIP PE=1 SV=2	0	0	0	2	0	2	1	2	0	1	0	0	0	0	0	0	0	0	0	0	0	0	186710	0	268270	0	251030	0	0	0	0	0	0	0	0	0	0	0
sp|O00178|GTPB1_HUMAN	sp|O00178|GTPB1_HUMAN	>sp|O00178|GTPB1_HUMAN GTP-binding protein 1 OS=Homo sapiens GN=GTPBP1 PE=1 SV=3	0	0	0	1	2	1	1	1	3	3	0	0	0	0	0	0	0	0	0	0	0	0	132910	166120	179790	142030	184530	161270	177070	0	0	0	0	0	0	0	0	0
sp|O00186|STXB3_HUMAN	sp|O00186|STXB3_HUMAN	>sp|O00186|STXB3_HUMAN Syntaxin-binding protein 3 OS=Homo sapiens GN=STXBP3 PE=1 SV=2	0	0	0	2	1	2	1	2	0	1	0	0	0	0	0	0	0	0	0	0	0	0	192160	116370	137550	140220	166310	0	135620	0	0	0	0	0	0	0	0	0
sp|O00203|AP3B1_HUMAN;sp|Q13367|AP3B2_HUMAN	sp|O00203|AP3B1_HUMAN	>sp|O00203|AP3B1_HUMAN AP-3 complex subunit beta-1 OS=Homo sapiens GN=AP3B1 PE=1 SV=3	0	0	0	5	4	6	5	4	5	4	0	0	0	0	0	0	0	0	0	0	0	0	915000	1320900	1383200	1652400	1307600	1609200	1240200	0	0	0	0	0	0	0	0	0
sp|O00231|PSD11_HUMAN	sp|O00231|PSD11_HUMAN	>sp|O00231|PSD11_HUMAN 26S proteasome non-ATPase regulatory subunit 11 OS=Homo sapiens GN=PSMD11 PE=1 SV=3	0	0	0	10	11	12	10	12	8	7	0	0	0	0	0	0	0	0	0	0	0	0	3701000	3567900	3518000	3938400	3735300	3891400	4115400	0	0	0	0	0	0	0	0	0
sp|O00232|PSD12_HUMAN	sp|O00232|PSD12_HUMAN	>sp|O00232|PSD12_HUMAN 26S proteasome non-ATPase regulatory subunit 12 OS=Homo sapiens GN=PSMD12 PE=1 SV=3	0	0	0	10	9	8	10	10	9	8	0	0	0	0	1	0	0	0	0	0	0	0	2841000	3039900	2136000	1975300	2264600	2220300	2839400	0	0	0	0	365800	0	0	0	0
sp|O00233|PSMD9_HUMAN	sp|O00233|PSMD9_HUMAN	>sp|O00233|PSMD9_HUMAN 26S proteasome non-ATPase regulatory subunit 9 OS=Homo sapiens GN=PSMD9 PE=1 SV=3	0	0	0	3	3	3	1	3	2	1	0	0	0	0	0	0	0	0	0	0	0	0	194780	117930	142960	134160	150090	119310	115250	0	0	0	0	0	0	0	0	0
sp|O00267|SPT5H_HUMAN	sp|O00267|SPT5H_HUMAN	>sp|O00267|SPT5H_HUMAN Transcription elongation factor SPT5 OS=Homo sapiens GN=SUPT5H PE=1 SV=1	0	0	0	2	5	5	5	4	3	2	0	0	0	0	0	0	0	0	0	0	0	0	244080	573330	1295200	354910	374570	342610	269730	0	0	0	0	0	0	0	0	0
sp|O00299|CLIC1_HUMAN	sp|O00299|CLIC1_HUMAN	>sp|O00299|CLIC1_HUMAN Chloride intracellular channel protein 1 OS=Homo sapiens GN=CLIC1 PE=1 SV=4	0	0	0	9	10	9	8	10	11	9	0	0	0	0	2	0	0	0	1	0	0	0	12131000	8649800	8644900	8357100	8362700	9005500	8448900	0	0	0	0	1308200	0	0	0	1870900
sp|O00303|EIF3F_HUMAN	sp|O00303|EIF3F_HUMAN	>sp|O00303|EIF3F_HUMAN Eukaryotic translation initiation factor 3 subunit F OS=Homo sapiens GN=EIF3F PE=1 SV=1	0	0	0	9	6	5	9	10	6	7	0	0	0	0	0	0	0	0	0	0	0	0	3356200	2795300	2620000	2467200	2596000	2399800	2558400	0	0	0	0	0	0	0	0	0
sp|O00330|ODPX_HUMAN	sp|O00330|ODPX_HUMAN	>sp|O00330|ODPX_HUMAN Pyruvate dehydrogenase protein X component, mitochondrial OS=Homo sapiens GN=PDHX PE=1 SV=3	0	0	0	2	1	2	2	2	1	2	0	0	0	0	0	0	0	0	0	0	0	0	157180	115610	150160	137090	149800	157240	131630	0	0	0	0	0	0	0	0	0
sp|O00399|DCTN6_HUMAN	sp|O00399|DCTN6_HUMAN	>sp|O00399|DCTN6_HUMAN Dynactin subunit 6 OS=Homo sapiens GN=DCTN6 PE=1 SV=1	0	0	0	0	0	0	0	0	0	1	0	0	0	0	0	0	0	0	0	0	0	0	0	0	0	0	0	0	92499	0	0	0	0	0	0	0	0	0
sp|O00400|ACATN_HUMAN	sp|O00400|ACATN_HUMAN	>sp|O00400|ACATN_HUMAN Acetyl-coenzyme A transporter 1 OS=Homo sapiens GN=SLC33A1 PE=1 SV=1	0	0	0	1	0	0	0	1	0	0	0	0	0	0	0	0	0	0	0	0	0	0	61432	0	0	0	0	0	0	0	0	0	0	0	0	0	0	0
sp|O00410|IPO5_HUMAN;sp|O60518|RNBP6_HUMAN	sp|O00410|IPO5_HUMAN	>sp|O00410|IPO5_HUMAN Importin-5 OS=Homo sapiens GN=IPO5 PE=1 SV=4	0	0	0	26	27	21	24	26	25	25	0	0	0	0	0	0	0	0	0	0	0	0	14447000	14854000	14265000	15112000	14823000	15667000	16000000	0	0	0	0	0	0	0	0	0
sp|O00411|RPOM_HUMAN	sp|O00411|RPOM_HUMAN	>sp|O00411|RPOM_HUMAN DNA-directed RNA polymerase, mitochondrial OS=Homo sapiens GN=POLRMT PE=1 SV=2	0	0	0	0	2	1	1	1	2	3	0	0	0	0	0	0	0	0	0	0	0	0	0	140210	0	0	117170	93747	100930	0	0	0	0	0	0	0	0	0
sp|O00422|SAP18_HUMAN	sp|O00422|SAP18_HUMAN	>sp|O00422|SAP18_HUMAN Histone deacetylase complex subunit SAP18 OS=Homo sapiens GN=SAP18 PE=1 SV=1	0	0	0	4	2	3	4	2	2	1	0	0	0	0	0	0	0	0	0	0	0	0	1091600	986820	1039700	1291900	881320	1120200	655020	0	0	0	0	0	0	0	0	0
sp|O00425|IF2B3_HUMAN	sp|O00425|IF2B3_HUMAN	>sp|O00425|IF2B3_HUMAN Insulin-like growth factor 2 mRNA-binding protein 3 OS=Homo sapiens GN=IGF2BP3 PE=1 SV=2	0	0	0	8	8	8	7	7	8	8	0	0	0	0	0	0	0	0	0	0	0	0	1654400	1715400	1987900	1830500	1683300	1843400	1605800	0	0	0	0	0	0	0	0	0
sp|O00429|DNM1L_HUMAN	sp|O00429|DNM1L_HUMAN	>sp|O00429|DNM1L_HUMAN Dynamin-1-like protein OS=Homo sapiens GN=DNM1L PE=1 SV=2	0	0	0	14	12	14	16	17	17	16	0	0	0	0	0	0	0	0	0	0	0	0	3232800	3663400	3449500	3880200	3455600	4247100	3647400	0	0	0	0	0	0	0	0	0
sp|O00442|RTCA_HUMAN	sp|O00442|RTCA_HUMAN	>sp|O00442|RTCA_HUMAN RNA 3-terminal phosphate cyclase OS=Homo sapiens GN=RTCA PE=1 SV=1	0	0	0	0	1	0	0	0	0	0	0	0	0	0	0	0	0	0	0	0	0	0	0	136490	0	0	0	0	0	0	0	0	0	0	0	0	0	0
sp|O00461|GOLI4_HUMAN	sp|O00461|GOLI4_HUMAN	>sp|O00461|GOLI4_HUMAN Golgi integral membrane protein 4 OS=Homo sapiens GN=GOLIM4 PE=1 SV=1	0	0	0	4	3	2	2	3	3	2	0	0	0	0	0	0	0	0	0	0	0	0	397590	532920	492940	432790	375530	456390	438360	0	0	0	0	0	0	0	0	0
sp|O00469|PLOD2_HUMAN	sp|O00469|PLOD2_HUMAN	>sp|O00469|PLOD2_HUMAN Procollagen-lysine,2-oxoglutarate 5-dioxygenase 2 OS=Homo sapiens GN=PLOD2 PE=1 SV=2	0	0	0	3	3	5	2	5	5	2	0	0	0	0	0	0	0	0	0	0	0	0	566660	568070	595700	423230	455800	530330	367580	0	0	0	0	0	0	0	0	0
sp|O00471|EXOC5_HUMAN	sp|O00471|EXOC5_HUMAN	>sp|O00471|EXOC5_HUMAN Exocyst complex component 5 OS=Homo sapiens GN=EXOC5 PE=1 SV=1	0	0	0	0	1	0	1	0	1	0	0	0	0	0	0	0	0	0	0	0	0	0	0	73616	0	76947	0	0	0	0	0	0	0	0	0	0	0	0
sp|O00483|NDUA4_HUMAN	sp|O00483|NDUA4_HUMAN	>sp|O00483|NDUA4_HUMAN Cytochrome c oxidase subunit NDUFA4 OS=Homo sapiens GN=NDUFA4 PE=1 SV=1	0	0	0	1	0	0	0	0	0	0	0	0	0	0	0	0	0	0	0	0	0	0	116010	0	0	0	0	0	0	0	0	0	0	0	0	0	0	0
sp|O00487|PSDE_HUMAN	sp|O00487|PSDE_HUMAN	>sp|O00487|PSDE_HUMAN 26S proteasome non-ATPase regulatory subunit 14 OS=Homo sapiens GN=PSMD14 PE=1 SV=1	0	0	0	3	5	4	3	4	2	5	0	0	0	0	0	0	0	0	0	0	0	0	1305500	1188000	1272900	1165600	1509600	1114500	1158700	0	0	0	0	0	0	0	0	0
sp|O00499|BIN1_HUMAN	sp|O00499|BIN1_HUMAN	>sp|O00499|BIN1_HUMAN Myc box-dependent-interacting protein 1 OS=Homo sapiens GN=BIN1 PE=1 SV=1	0	0	0	0	1	2	0	0	0	0	0	0	0	0	0	0	0	0	0	0	0	0	0	330710	476500	0	0	0	0	0	0	0	0	0	0	0	0	0
sp|O00505|IMA4_HUMAN	sp|O00505|IMA4_HUMAN	>sp|O00505|IMA4_HUMAN Importin subunit alpha-4 OS=Homo sapiens GN=KPNA3 PE=1 SV=2	0	0	0	2	2	1	1	1	2	3	0	0	0	0	0	0	0	0	0	0	0	0	267470	266950	276080	317390	252270	339360	235960	0	0	0	0	0	0	0	0	0
sp|O00541|PESC_HUMAN	sp|O00541|PESC_HUMAN	>sp|O00541|PESC_HUMAN Pescadillo homolog OS=Homo sapiens GN=PES1 PE=1 SV=1	0	2	0	6	8	8	8	7	9	8	0	0	0	0	1	0	0	0	0	0	1546100	0	2612600	2484800	3511100	2618200	2800300	3221800	2629900	0	0	0	0	856770	0	0	0	0
sp|O00560|SDCB1_HUMAN	sp|O00560|SDCB1_HUMAN	>sp|O00560|SDCB1_HUMAN Syntenin-1 OS=Homo sapiens GN=SDCBP PE=1 SV=1	0	0	0	4	4	2	2	4	2	3	0	0	0	0	0	0	0	0	0	0	0	0	390910	542860	342350	446350	666200	484290	494880	0	0	0	0	0	0	0	0	0
sp|O00566|MPP10_HUMAN	sp|O00566|MPP10_HUMAN	>sp|O00566|MPP10_HUMAN U3 small nucleolar ribonucleoprotein protein MPP10 OS=Homo sapiens GN=MPHOSPH10 PE=1 SV=2	0	0	0	3	4	3	3	2	3	3	0	0	0	0	0	0	0	0	0	0	0	0	240650	188640	221840	264940	286880	229890	225520	0	0	0	0	0	0	0	0	0
sp|O00567|NOP56_HUMAN	sp|O00567|NOP56_HUMAN	>sp|O00567|NOP56_HUMAN Nucleolar protein 56 OS=Homo sapiens GN=NOP56 PE=1 SV=4	0	0	0	13	12	13	11	11	14	11	0	0	0	0	0	0	0	0	0	0	0	0	3583700	3750500	4114000	3870100	4227000	4322200	4072900	0	0	0	0	0	0	0	0	0
sp|O00571|DDX3X_HUMAN;sp|O15523|DDX3Y_HUMAN;sp|Q9NQI0|DDX4_HUMAN	sp|O00571|DDX3X_HUMAN;sp|O15523|DDX3Y_HUMAN	>sp|O00571|DDX3X_HUMAN ATP-dependent RNA helicase DDX3X OS=Homo sapiens GN=DDX3X PE=1 SV=3;>sp|O15523|DDX3Y_HUMAN ATP-dependent RNA helicase DDX3Y OS=Homo sapiens GN=DDX3Y PE=1 SV=2	0	3	0	24	23	23	26	28	19	20	0	0	0	0	0	0	0	0	1	0	2238200	0	14721000	16063000	13121000	16449000	15476000	14735000	15297000	0	0	0	0	0	0	0	0	1159200
sp|O00592|PODXL_HUMAN	sp|O00592|PODXL_HUMAN	>sp|O00592|PODXL_HUMAN Podocalyxin OS=Homo sapiens GN=PODXL PE=1 SV=2	0	0	0	3	1	4	2	4	3	3	0	0	0	0	0	0	0	0	0	0	0	0	1239600	614060	1437700	1227900	1104800	985370	1071500	0	0	0	0	0	0	0	0	0
sp|O00625|PIR_HUMAN	sp|O00625|PIR_HUMAN	>sp|O00625|PIR_HUMAN Pirin OS=Homo sapiens GN=PIR PE=1 SV=1	0	0	0	4	3	4	3	4	3	2	0	0	0	0	0	0	0	0	0	0	0	0	981650	948220	738910	813130	815760	944830	866720	0	0	0	0	0	0	0	0	0
sp|O00629|IMA3_HUMAN	sp|O00629|IMA3_HUMAN	>sp|O00629|IMA3_HUMAN Importin subunit alpha-3 OS=Homo sapiens GN=KPNA4 PE=1 SV=1	0	0	0	3	3	1	3	3	3	2	0	0	0	0	0	0	0	0	0	0	0	0	781230	679670	603740	705910	819370	623400	884270	0	0	0	0	0	0	0	0	0
sp|O00743|PPP6_HUMAN	sp|O00743|PPP6_HUMAN	>sp|O00743|PPP6_HUMAN Serine/threonine-protein phosphatase 6 catalytic subunit OS=Homo sapiens GN=PPP6C PE=1 SV=1	0	0	0	3	1	2	4	1	2	0	0	0	0	0	0	0	0	0	0	0	0	0	197330	226160	217480	193630	151610	199950	0	0	0	0	0	0	0	0	0	0
sp|O00750|P3C2B_HUMAN	sp|O00750|P3C2B_HUMAN	>sp|O00750|P3C2B_HUMAN Phosphatidylinositol 4-phosphate 3-kinase C2 domain-containing subunit beta OS=Homo sapiens GN=PIK3C2B PE=1 SV=2	0	0	0	2	2	1	0	1	0	0	0	0	0	0	0	0	0	0	0	0	0	0	32950	56559	69207	0	45450	0	0	0	0	0	0	0	0	0	0	0
sp|O00764|PDXK_HUMAN	sp|O00764|PDXK_HUMAN	>sp|O00764|PDXK_HUMAN Pyridoxal kinase OS=Homo sapiens GN=PDXK PE=1 SV=1	0	0	0	3	5	5	6	7	5	6	0	0	0	0	0	0	0	0	0	0	0	0	2570700	2647700	2983300	2835200	2865500	2762700	2832600	0	0	0	0	0	0	0	0	0
sp|O00767|ACOD_HUMAN	sp|O00767|ACOD_HUMAN	>sp|O00767|ACOD_HUMAN Acyl-CoA desaturase OS=Homo sapiens GN=SCD PE=1 SV=2	0	0	0	0	0	0	1	0	1	1	0	0	0	0	0	0	0	0	0	0	0	0	0	0	0	0	0	0	434550	0	0	0	0	0	0	0	0	0
sp|O14519|CDKA1_HUMAN	sp|O14519|CDKA1_HUMAN	>sp|O14519|CDKA1_HUMAN Cyclin-dependent kinase 2-associated protein 1 OS=Homo sapiens GN=CDK2AP1 PE=1 SV=1	0	0	0	1	0	0	0	0	0	0	0	0	0	0	0	0	0	0	0	0	0	0	50143	0	0	0	0	0	0	0	0	0	0	0	0	0	0	0
sp|O14530|TXND9_HUMAN	sp|O14530|TXND9_HUMAN	>sp|O14530|TXND9_HUMAN Thioredoxin domain-containing protein 9 OS=Homo sapiens GN=TXNDC9 PE=1 SV=2	0	0	0	3	1	1	1	1	1	1	0	0	0	0	0	0	0	0	0	0	0	0	229020	0	0	241580	0	0	186000	0	0	0	0	0	0	0	0	0
sp|O14545|TRAD1_HUMAN	sp|O14545|TRAD1_HUMAN	>sp|O14545|TRAD1_HUMAN TRAF-type zinc finger domain-containing protein 1 OS=Homo sapiens GN=TRAFD1 PE=1 SV=1	0	0	0	2	1	2	1	1	0	2	0	0	0	0	0	0	0	0	0	0	0	0	219790	263080	232170	0	210560	0	0	0	0	0	0	0	0	0	0	0
sp|O14562|UBFD1_HUMAN	sp|O14562|UBFD1_HUMAN	>sp|O14562|UBFD1_HUMAN Ubiquitin domain-containing protein UBFD1 OS=Homo sapiens GN=UBFD1 PE=1 SV=2	0	0	0	2	2	1	2	3	2	0	0	0	0	0	0	0	0	0	0	0	0	0	570200	661660	0	588430	0	0	0	0	0	0	0	0	0	0	0	0
sp|O14579|COPE_HUMAN	sp|O14579|COPE_HUMAN	>sp|O14579|COPE_HUMAN Coatomer subunit epsilon OS=Homo sapiens GN=COPE PE=1 SV=3	0	0	0	3	2	3	3	3	1	1	0	0	0	0	0	0	0	0	0	0	0	0	540120	331620	438350	419070	378840	313670	296250	0	0	0	0	0	0	0	0	0
sp|O14617|AP3D1_HUMAN	sp|O14617|AP3D1_HUMAN	>sp|O14617|AP3D1_HUMAN AP-3 complex subunit delta-1 OS=Homo sapiens GN=AP3D1 PE=1 SV=1	0	0	0	4	6	3	4	4	3	2	0	0	0	0	0	0	0	0	0	0	0	0	494810	692140	541390	640260	662100	455520	198470	0	0	0	0	0	0	0	0	0
sp|O14646|CHD1_HUMAN	sp|O14646|CHD1_HUMAN	>sp|O14646|CHD1_HUMAN Chromodomain-helicase-DNA-binding protein 1 OS=Homo sapiens GN=CHD1 PE=1 SV=2	0	0	0	0	1	0	1	0	1	0	0	0	0	0	0	0	0	0	0	0	0	0	0	41727	0	32322	0	59379	0	0	0	0	0	0	0	0	0	0
sp|O14684|PTGES_HUMAN	sp|O14684|PTGES_HUMAN	>sp|O14684|PTGES_HUMAN Prostaglandin E synthase OS=Homo sapiens GN=PTGES PE=1 SV=2	0	0	0	1	0	0	0	0	0	1	0	0	0	0	0	0	0	0	0	0	0	0	0	0	0	0	0	0	0	0	0	0	0	0	0	0	0	0
sp|O14732|IMPA2_HUMAN	sp|O14732|IMPA2_HUMAN	>sp|O14732|IMPA2_HUMAN Inositol monophosphatase 2 OS=Homo sapiens GN=IMPA2 PE=1 SV=1	0	0	0	1	1	1	1	0	2	2	0	0	0	0	0	0	0	0	0	0	0	0	0	0	0	102870	0	104430	0	0	0	0	0	0	0	0	0	0
sp|O14737|PDCD5_HUMAN	sp|O14737|PDCD5_HUMAN	>sp|O14737|PDCD5_HUMAN Programmed cell death protein 5 OS=Homo sapiens GN=PDCD5 PE=1 SV=3	0	0	0	4	1	2	1	2	2	2	0	0	0	0	0	0	0	0	0	0	0	0	620220	0	0	311120	388070	319730	0	0	0	0	0	0	0	0	0	0
sp|O14744|ANM5_HUMAN	sp|O14744|ANM5_HUMAN	>sp|O14744|ANM5_HUMAN Protein arginine N-methyltransferase 5 OS=Homo sapiens GN=PRMT5 PE=1 SV=4	0	0	0	7	8	9	11	8	9	10	0	0	0	0	0	0	0	0	0	0	0	0	2651500	2799100	3096500	2873200	2778100	3032500	2875300	0	0	0	0	0	0	0	0	0
sp|O14745|NHRF1_HUMAN	sp|O14745|NHRF1_HUMAN	>sp|O14745|NHRF1_HUMAN Na(+)/H(+) exchange regulatory cofactor NHE-RF1 OS=Homo sapiens GN=SLC9A3R1 PE=1 SV=4	0	0	0	3	1	2	1	1	2	1	0	0	0	0	1	0	0	0	0	0	0	0	429260	350130	431620	256600	355900	311110	276010	0	0	0	0	549200	0	0	0	0
sp|O14773|TPP1_HUMAN	sp|O14773|TPP1_HUMAN	>sp|O14773|TPP1_HUMAN Tripeptidyl-peptidase 1 OS=Homo sapiens GN=TPP1 PE=1 SV=2	0	0	0	0	2	1	1	1	0	0	0	0	0	0	0	0	0	0	0	0	0	0	0	148250	195390	0	164480	0	0	0	0	0	0	0	0	0	0	0
sp|O14776|TCRG1_HUMAN	sp|O14776|TCRG1_HUMAN	>sp|O14776|TCRG1_HUMAN Transcription elongation regulator 1 OS=Homo sapiens GN=TCERG1 PE=1 SV=2	0	0	0	2	2	3	3	4	4	2	0	0	0	0	0	0	0	0	0	0	0	0	322610	256340	215980	370990	385280	315130	297620	0	0	0	0	0	0	0	0	0
sp|O14818|PSA7_HUMAN;sp|Q8TAA3|PSA7L_HUMAN	sp|O14818|PSA7_HUMAN	>sp|O14818|PSA7_HUMAN Proteasome subunit alpha type-7 OS=Homo sapiens GN=PSMA7 PE=1 SV=1	0	0	0	8	11	11	10	10	10	10	0	0	0	0	1	0	0	0	0	0	0	0	8072500	7046600	8053600	7316600	8643700	8231700	8592400	0	0	0	0	0	0	0	0	0
sp|O14828|SCAM3_HUMAN	sp|O14828|SCAM3_HUMAN	>sp|O14828|SCAM3_HUMAN Secretory carrier-associated membrane protein 3 OS=Homo sapiens GN=SCAMP3 PE=1 SV=3	0	0	0	4	3	3	4	3	2	2	0	0	0	0	0	0	0	0	0	0	0	0	1343500	2121200	1499100	1540300	1257800	1131100	1060500	0	0	0	0	0	0	0	0	0
sp|O14880|MGST3_HUMAN	sp|O14880|MGST3_HUMAN	>sp|O14880|MGST3_HUMAN Microsomal glutathione S-transferase 3 OS=Homo sapiens GN=MGST3 PE=1 SV=1	0	0	1	5	4	4	5	4	3	5	0	0	0	0	1	0	0	0	0	0	0	0	2634000	3119900	3149700	3286600	3311100	3506000	3266500	0	0	0	0	0	0	0	0	0
sp|O14907|TX1B3_HUMAN	sp|O14907|TX1B3_HUMAN	>sp|O14907|TX1B3_HUMAN Tax1-binding protein 3 OS=Homo sapiens GN=TAX1BP3 PE=1 SV=2	0	0	0	2	1	1	1	1	2	1	0	0	0	0	0	0	0	0	0	0	0	0	299270	181980	222980	0	219490	187870	188340	0	0	0	0	0	0	0	0	0
sp|O14908|GIPC1_HUMAN	sp|O14908|GIPC1_HUMAN	>sp|O14908|GIPC1_HUMAN PDZ domain-containing protein GIPC1 OS=Homo sapiens GN=GIPC1 PE=1 SV=2	0	0	0	0	1	0	0	0	0	0	0	0	0	0	0	0	0	0	0	0	0	0	0	185280	0	0	0	0	0	0	0	0	0	0	0	0	0	0
sp|O14925|TIM23_HUMAN;sp|Q5SRD1|TI23B_HUMAN	sp|O14925|TIM23_HUMAN;sp|Q5SRD1|TI23B_HUMAN	>sp|O14925|TIM23_HUMAN Mitochondrial import inner membrane translocase subunit Tim23 OS=Homo sapiens GN=TIMM23 PE=1 SV=1;>sp|Q5SRD1|TI23B_HUMAN Putative mitochondrial import inner membrane translocase subunit Tim23B OS=Homo sapiens GN=TIMM23B PE=5 SV=2	0	0	0	2	2	0	0	3	3	1	0	0	0	0	0	0	0	0	0	0	0	0	439230	390850	0	0	418370	411570	465110	0	0	0	0	0	0	0	0	0
sp|O14929|HAT1_HUMAN	sp|O14929|HAT1_HUMAN	>sp|O14929|HAT1_HUMAN Histone acetyltransferase type B catalytic subunit OS=Homo sapiens GN=HAT1 PE=1 SV=1	0	0	0	5	7	8	6	4	8	5	0	0	0	0	0	0	0	0	0	0	0	0	2528900	2786500	2634400	2497100	2437400	2381700	2353400	0	0	0	0	0	0	0	0	0
sp|O14949|QCR8_HUMAN	sp|O14949|QCR8_HUMAN	>sp|O14949|QCR8_HUMAN Cytochrome b-c1 complex subunit 8 OS=Homo sapiens GN=UQCRQ PE=1 SV=4	0	0	0	1	2	2	2	3	3	2	0	0	0	0	0	0	0	0	0	0	0	0	738970	734450	822310	497250	769490	522460	555500	0	0	0	0	0	0	0	0	0
sp|P19105|ML12A_HUMAN;sp|O14950|ML12B_HUMAN;sp|P24844|MYL9_HUMAN	sp|P19105|ML12A_HUMAN;sp|O14950|ML12B_HUMAN;sp|P24844|MYL9_HUMAN	>sp|P19105|ML12A_HUMAN Myosin regulatory light chain 12A OS=Homo sapiens GN=MYL12A PE=1 SV=2;>sp|O14950|ML12B_HUMAN Myosin regulatory light chain 12B OS=Homo sapiens GN=MYL12B PE=1 SV=2;>sp|P24844|MYL9_HUMAN Myosin regulatory light polypeptide 9 OS=Homo sa	0	0	0	6	5	7	5	6	7	6	0	0	0	0	1	0	0	0	0	0	0	0	3032700	2255300	2256400	2738200	2366300	2715500	2694500	0	0	0	0	691120	0	0	0	0
sp|O14964|HGS_HUMAN	sp|O14964|HGS_HUMAN	>sp|O14964|HGS_HUMAN Hepatocyte growth factor-regulated tyrosine kinase substrate OS=Homo sapiens GN=HGS PE=1 SV=1	0	0	0	3	1	2	1	3	2	1	0	0	0	0	0	0	0	0	0	0	0	0	270290	196900	230590	239430	236810	258500	219570	0	0	0	0	0	0	0	0	0
sp|O14974|MYPT1_HUMAN	sp|O14974|MYPT1_HUMAN	>sp|O14974|MYPT1_HUMAN Protein phosphatase 1 regulatory subunit 12A OS=Homo sapiens GN=PPP1R12A PE=1 SV=1	0	0	0	8	11	8	11	9	8	7	0	0	0	0	0	0	0	0	0	0	0	0	1021100	1207100	1361700	1356800	1309900	1486300	1295200	0	0	0	0	0	0	0	0	0
sp|O14975|S27A2_HUMAN	sp|O14975|S27A2_HUMAN	>sp|O14975|S27A2_HUMAN Very long-chain acyl-CoA synthetase OS=Homo sapiens GN=SLC27A2 PE=1 SV=2	0	0	0	1	2	3	1	2	1	2	0	0	0	0	0	0	0	0	0	0	0	0	180160	147710	101300	138940	135830	172220	181520	0	0	0	0	0	0	0	0	0
sp|O14979|HNRDL_HUMAN	sp|O14979|HNRDL_HUMAN	>sp|O14979|HNRDL_HUMAN Heterogeneous nuclear ribonucleoprotein D-like OS=Homo sapiens GN=HNRNPDL PE=1 SV=3	0	0	0	7	8	9	9	8	7	7	0	0	0	0	1	0	0	0	0	0	0	0	4771600	4437900	4513700	3945900	4071300	4544500	4221300	0	0	0	0	0	0	0	0	0
sp|O14980|XPO1_HUMAN	sp|O14980|XPO1_HUMAN	>sp|O14980|XPO1_HUMAN Exportin-1 OS=Homo sapiens GN=XPO1 PE=1 SV=1	1	0	0	14	18	13	22	18	17	19	0	0	0	0	0	0	0	0	0	3091600	0	0	6987900	6206800	5371200	6234000	6916600	6289000	6804100	0	0	0	0	0	0	0	0	0
sp|O15014|ZN609_HUMAN	sp|O15014|ZN609_HUMAN	>sp|O15014|ZN609_HUMAN Zinc finger protein 609 OS=Homo sapiens GN=ZNF609 PE=1 SV=2	0	0	0	0	1	0	0	0	0	0	0	0	0	0	0	0	0	0	0	0	0	0	0	45172	0	0	0	0	0	0	0	0	0	0	0	0	0	0
sp|O15020|SPTN2_HUMAN	sp|O15020|SPTN2_HUMAN	>sp|O15020|SPTN2_HUMAN Spectrin beta chain, non-erythrocytic 2 OS=Homo sapiens GN=SPTBN2 PE=1 SV=3	0	0	0	4	5	5	6	4	4	5	0	0	0	0	0	1	0	0	0	0	0	0	0	0	0	0	0	0	0	0	0	0	0	0	7537200	0	0	0
sp|O15027|SC16A_HUMAN	sp|O15027|SC16A_HUMAN	>sp|O15027|SC16A_HUMAN Protein transport protein Sec16A OS=Homo sapiens GN=SEC16A PE=1 SV=3	0	0	0	2	1	1	1	4	0	2	0	0	0	0	0	0	0	0	0	0	0	0	238760	177930	145960	0	218960	0	166290	0	0	0	0	0	0	0	0	0
sp|O15031|PLXB2_HUMAN;sp|O60486|PLXC1_HUMAN;sp|Q9Y4D7|PLXD1_HUMAN	sp|O15031|PLXB2_HUMAN	>sp|O15031|PLXB2_HUMAN Plexin-B2 OS=Homo sapiens GN=PLXNB2 PE=1 SV=3	0	0	0	3	3	2	2	3	2	3	0	0	0	0	0	0	0	0	0	0	0	0	186440	209950	301740	281820	233360	258100	329420	0	0	0	0	0	0	0	0	0
sp|O15042|SR140_HUMAN	sp|O15042|SR140_HUMAN	>sp|O15042|SR140_HUMAN U2 snRNP-associated SURP motif-containing protein OS=Homo sapiens GN=U2SURP PE=1 SV=2	0	0	0	6	9	7	8	8	6	6	0	0	0	0	0	0	0	0	0	0	0	0	1152800	1056500	1026500	1037600	1049500	1275700	985120	0	0	0	0	0	0	0	0	0
sp|O15067|PUR4_HUMAN	sp|O15067|PUR4_HUMAN	>sp|O15067|PUR4_HUMAN Phosphoribosylformylglycinamidine synthase OS=Homo sapiens GN=PFAS PE=1 SV=4	0	0	0	23	22	22	29	24	21	24	0	0	0	0	0	0	0	0	0	0	0	0	9440000	9360800	10233000	8598200	9268400	9595700	9771600	0	0	0	0	0	0	0	0	0
sp|O15126|SCAM1_HUMAN	sp|O15126|SCAM1_HUMAN	>sp|O15126|SCAM1_HUMAN Secretory carrier-associated membrane protein 1 OS=Homo sapiens GN=SCAMP1 PE=1 SV=2	0	0	0	1	1	1	0	1	1	0	0	0	0	0	0	0	0	0	0	0	0	0	336050	0	0	0	307950	0	0	0	0	0	0	0	0	0	0	0
sp|O15143|ARC1B_HUMAN	sp|O15143|ARC1B_HUMAN	>sp|O15143|ARC1B_HUMAN Actin-related protein 2/3 complex subunit 1B OS=Homo sapiens GN=ARPC1B PE=1 SV=3	0	0	0	5	9	7	8	8	8	6	0	0	0	0	0	0	0	0	0	0	0	0	2856200	2997300	2779200	3295100	3005000	2919500	2915700	0	0	0	0	0	0	0	0	0
sp|O15144|ARPC2_HUMAN	sp|O15144|ARPC2_HUMAN	>sp|O15144|ARPC2_HUMAN Actin-related protein 2/3 complex subunit 2 OS=Homo sapiens GN=ARPC2 PE=1 SV=1	0	0	0	2	3	5	4	4	3	4	0	0	0	0	0	0	0	0	0	0	0	0	673710	1058700	1294700	849770	816390	847510	1006800	0	0	0	0	0	0	0	0	0
sp|O15145|ARPC3_HUMAN	sp|O15145|ARPC3_HUMAN	>sp|O15145|ARPC3_HUMAN Actin-related protein 2/3 complex subunit 3 OS=Homo sapiens GN=ARPC3 PE=1 SV=3	0	0	0	4	4	5	6	5	4	4	0	0	0	0	0	0	0	0	0	0	0	0	2158000	1466300	2022300	1675400	1782600	1774100	1846900	0	0	0	0	0	0	0	0	0
sp|O15155|BET1_HUMAN	sp|O15155|BET1_HUMAN	>sp|O15155|BET1_HUMAN BET1 homolog OS=Homo sapiens GN=BET1 PE=1 SV=1	0	0	0	1	0	1	0	0	1	1	0	0	0	0	0	0	0	0	0	0	0	0	160530	0	158570	0	0	140060	147570	0	0	0	0	0	0	0	0	0
sp|O15160|RPAC1_HUMAN	sp|O15160|RPAC1_HUMAN	>sp|O15160|RPAC1_HUMAN DNA-directed RNA polymerases I and III subunit RPAC1 OS=Homo sapiens GN=POLR1C PE=1 SV=1	0	0	0	3	1	1	1	2	3	3	0	0	0	0	0	0	0	0	0	0	0	0	402890	294350	444280	299460	290250	310820	279370	0	0	0	0	0	0	0	0	0
sp|O15164|TIF1A_HUMAN	sp|O15164|TIF1A_HUMAN	>sp|O15164|TIF1A_HUMAN Transcription intermediary factor 1-alpha OS=Homo sapiens GN=TRIM24 PE=1 SV=3	0	0	0	1	0	0	0	1	0	0	0	0	0	0	0	0	0	0	0	0	0	0	38543	0	0	0	0	0	0	0	0	0	0	0	0	0	0	0
sp|O15173|PGRC2_HUMAN	sp|O15173|PGRC2_HUMAN	>sp|O15173|PGRC2_HUMAN Membrane-associated progesterone receptor component 2 OS=Homo sapiens GN=PGRMC2 PE=1 SV=1	0	0	0	2	1	2	2	1	2	1	0	0	0	0	0	0	0	0	0	0	0	0	0	250960	200520	287380	155120	165080	194670	0	0	0	0	0	0	0	0	0
sp|P84022|SMAD3_HUMAN;sp|Q15796|SMAD2_HUMAN;sp|O15198|SMAD9_HUMAN	sp|P84022|SMAD3_HUMAN;sp|Q15796|SMAD2_HUMAN;sp|O15198|SMAD9_HUMAN	>sp|P84022|SMAD3_HUMAN Mothers against decapentaplegic homolog 3 OS=Homo sapiens GN=SMAD3 PE=1 SV=1;>sp|Q15796|SMAD2_HUMAN Mothers against decapentaplegic homolog 2 OS=Homo sapiens GN=SMAD2 PE=1 SV=1;>sp|O15198|SMAD9_HUMAN Mothers against decapentaplegic h	0	0	0	0	0	0	0	1	0	0	0	0	0	0	0	0	0	0	0	0	0	0	0	0	0	0	106210	0	0	0	0	0	0	0	0	0	0	0
sp|O15212|PFD6_HUMAN	sp|O15212|PFD6_HUMAN	>sp|O15212|PFD6_HUMAN Prefoldin subunit 6 OS=Homo sapiens GN=PFDN6 PE=1 SV=1	0	0	0	2	0	0	1	0	0	1	0	0	0	0	0	0	0	0	0	0	0	0	221340	0	0	0	0	0	0	0	0	0	0	0	0	0	0	0
sp|O15213|WDR46_HUMAN	sp|O15213|WDR46_HUMAN	>sp|O15213|WDR46_HUMAN WD repeat-containing protein 46 OS=Homo sapiens GN=WDR46 PE=1 SV=3	0	0	0	1	1	2	2	3	1	1	0	0	0	0	0	0	0	0	0	0	0	0	0	145000	211330	168220	184410	143910	156140	0	0	0	0	0	0	0	0	0
sp|O15226|NKRF_HUMAN	sp|O15226|NKRF_HUMAN	>sp|O15226|NKRF_HUMAN NF-kappa-B-repressing factor OS=Homo sapiens GN=NKRF PE=1 SV=2	0	0	0	3	3	2	2	2	3	2	0	0	0	0	0	0	0	0	0	0	0	0	233340	255510	283580	257100	278070	313530	268200	0	0	0	0	0	0	0	0	0
sp|O15258|RER1_HUMAN	sp|O15258|RER1_HUMAN	>sp|O15258|RER1_HUMAN Protein RER1 OS=Homo sapiens GN=RER1 PE=1 SV=1	0	0	0	1	1	0	1	0	1	2	0	0	0	0	0	0	0	0	0	0	0	0	411360	0	0	0	0	329610	448110	0	0	0	0	0	0	0	0	0
sp|O15260|SURF4_HUMAN	sp|O15260|SURF4_HUMAN	>sp|O15260|SURF4_HUMAN Surfeit locus protein 4 OS=Homo sapiens GN=SURF4 PE=1 SV=3	0	0	0	3	2	3	4	5	4	2	0	0	0	0	0	0	0	0	0	0	0	0	2423900	2295500	1960700	2687500	2468100	2340300	2124200	0	0	0	0	0	0	0	0	0
sp|O15269|SPTC1_HUMAN	sp|O15269|SPTC1_HUMAN	>sp|O15269|SPTC1_HUMAN Serine palmitoyltransferase 1 OS=Homo sapiens GN=SPTLC1 PE=1 SV=1	0	0	0	0	1	0	0	1	1	0	0	0	0	0	0	0	0	0	0	0	0	0	0	0	0	0	337590	336660	0	0	0	0	0	0	0	0	0	0
sp|O15270|SPTC2_HUMAN	sp|O15270|SPTC2_HUMAN	>sp|O15270|SPTC2_HUMAN Serine palmitoyltransferase 2 OS=Homo sapiens GN=SPTLC2 PE=1 SV=1	0	0	0	0	0	0	1	0	0	0	0	0	0	0	0	0	0	0	0	0	0	0	0	0	0	93129	0	0	0	0	0	0	0	0	0	0	0	0
sp|O15294|OGT1_HUMAN	sp|O15294|OGT1_HUMAN	>sp|O15294|OGT1_HUMAN UDP-N-acetylglucosamine--peptide N-acetylglucosaminyltransferase 110 kDa subunit OS=Homo sapiens GN=OGT PE=1 SV=3	0	0	0	2	1	0	1	3	1	2	0	0	0	0	0	0	0	0	0	0	0	0	195470	0	0	142470	161320	148920	170210	0	0	0	0	0	0	0	0	0
sp|O15305|PMM2_HUMAN	sp|O15305|PMM2_HUMAN	>sp|O15305|PMM2_HUMAN Phosphomannomutase 2 OS=Homo sapiens GN=PMM2 PE=1 SV=1	0	0	1	2	4	3	4	3	2	1	0	0	0	0	0	0	0	0	0	0	0	0	396570	565960	813170	776300	683240	770820	745030	0	0	0	0	0	0	0	0	0
sp|O15344|TRI18_HUMAN	sp|O15344|TRI18_HUMAN	>sp|O15344|TRI18_HUMAN E3 ubiquitin-protein ligase Midline-1 OS=Homo sapiens GN=MID1 PE=1 SV=1	0	0	0	0	0	1	0	0	1	0	0	0	0	0	0	0	0	0	0	0	0	0	0	0	68457	0	0	0	0	0	0	0	0	0	0	0	0	0
sp|O15347|HMGB3_HUMAN	sp|O15347|HMGB3_HUMAN	>sp|O15347|HMGB3_HUMAN High mobility group protein B3 OS=Homo sapiens GN=HMGB3 PE=1 SV=4	0	0	0	3	3	3	3	3	2	4	0	0	0	0	0	0	0	0	0	0	0	0	492330	444260	449900	573290	493060	455590	415590	0	0	0	0	0	0	0	0	0
sp|O15355|PPM1G_HUMAN	sp|O15355|PPM1G_HUMAN	>sp|O15355|PPM1G_HUMAN Protein phosphatase 1G OS=Homo sapiens GN=PPM1G PE=1 SV=1	0	0	0	12	7	10	6	8	8	8	0	0	0	0	0	0	0	0	0	0	0	0	2325200	1827400	1751700	1689000	1713600	1852700	1792500	0	0	0	0	0	0	0	0	0
sp|O15357|SHIP2_HUMAN	sp|O15357|SHIP2_HUMAN	>sp|O15357|SHIP2_HUMAN Phosphatidylinositol 3,4,5-trisphosphate 5-phosphatase 2 OS=Homo sapiens GN=INPPL1 PE=1 SV=2	0	0	0	0	2	0	2	0	1	1	0	0	0	0	0	0	0	0	0	0	0	0	0	0	0	0	0	113950	0	0	0	0	0	0	0	0	0	0
sp|O15371|EIF3D_HUMAN	sp|O15371|EIF3D_HUMAN	>sp|O15371|EIF3D_HUMAN Eukaryotic translation initiation factor 3 subunit D OS=Homo sapiens GN=EIF3D PE=1 SV=1	0	0	0	9	12	16	10	14	9	10	0	0	0	0	0	0	0	0	0	0	0	0	6346000	5705000	5917300	6044000	5563900	5500800	5442800	0	0	0	0	0	0	0	0	0
sp|O15372|EIF3H_HUMAN	sp|O15372|EIF3H_HUMAN	>sp|O15372|EIF3H_HUMAN Eukaryotic translation initiation factor 3 subunit H OS=Homo sapiens GN=EIF3H PE=1 SV=1	0	0	0	9	11	9	9	7	10	8	0	0	0	0	1	0	0	0	0	0	0	0	5314600	6053500	5027400	5871700	5184900	4565200	4706400	0	0	0	0	1226900	0	0	0	0
sp|O15381|NVL_HUMAN	sp|O15381|NVL_HUMAN	>sp|O15381|NVL_HUMAN Nuclear valosin-containing protein-like OS=Homo sapiens GN=NVL PE=1 SV=1	0	0	0	0	1	1	1	1	1	1	0	0	0	0	0	0	0	0	0	0	0	0	0	0	0	0	163620	0	0	0	0	0	0	0	0	0	0	0
sp|O15382|BCAT2_HUMAN	sp|O15382|BCAT2_HUMAN	>sp|O15382|BCAT2_HUMAN Branched-chain-amino-acid aminotransferase, mitochondrial OS=Homo sapiens GN=BCAT2 PE=1 SV=2	0	0	0	0	1	0	1	0	0	0	0	0	0	0	0	0	0	0	0	0	0	0	0	0	0	63742	0	0	0	0	0	0	0	0	0	0	0	0
sp|O15397|IPO8_HUMAN	sp|O15397|IPO8_HUMAN	>sp|O15397|IPO8_HUMAN Importin-8 OS=Homo sapiens GN=IPO8 PE=1 SV=2	0	0	0	2	2	3	3	2	1	2	0	0	0	0	0	0	0	0	0	0	0	0	128000	152590	181100	192560	166010	0	177290	0	0	0	0	0	0	0	0	0
sp|O94900|TOX_HUMAN;sp|O15405|TOX3_HUMAN;sp|O94842|TOX4_HUMAN	sp|O94900|TOX_HUMAN;sp|O15405|TOX3_HUMAN;sp|O94842|TOX4_HUMAN	>sp|O94900|TOX_HUMAN Thymocyte selection-associated high mobility group box protein TOX OS=Homo sapiens GN=TOX PE=2 SV=3;>sp|O15405|TOX3_HUMAN TOX high mobility group box family member 3 OS=Homo sapiens GN=TOX3 PE=1 SV=2;>sp|O94842|TOX4_HUMAN TOX high mobi	0	0	0	1	0	1	0	1	1	1	0	0	0	0	0	0	0	0	0	0	0	0	158100	0	155510	0	124430	139170	131040	0	0	0	0	0	0	0	0	0
sp|O15427|MOT4_HUMAN	sp|O15427|MOT4_HUMAN	>sp|O15427|MOT4_HUMAN Monocarboxylate transporter 4 OS=Homo sapiens GN=SLC16A3 PE=1 SV=1	0	0	0	4	4	4	3	5	3	4	0	0	0	0	1	0	0	0	0	0	0	0	2390700	2411600	1555400	2704600	2691600	2898300	3066600	0	0	0	0	1401500	0	0	0	0
sp|O15431|COPT1_HUMAN	sp|O15431|COPT1_HUMAN	>sp|O15431|COPT1_HUMAN High affinity copper uptake protein 1 OS=Homo sapiens GN=SLC31A1 PE=1 SV=1	0	0	0	1	0	1	0	1	1	1	0	0	0	0	0	0	0	0	0	0	0	0	324180	0	244050	0	363590	368740	326440	0	0	0	0	0	0	0	0	0
sp|O15446|RPA34_HUMAN	sp|O15446|RPA34_HUMAN	>sp|O15446|RPA34_HUMAN DNA-directed RNA polymerase I subunit RPA34 OS=Homo sapiens GN=CD3EAP PE=1 SV=1	0	0	0	1	2	1	1	3	1	1	0	0	0	0	0	0	0	0	0	0	0	0	221730	299440	277030	273260	324720	261580	274340	0	0	0	0	0	0	0	0	0
sp|O15498|YKT6_HUMAN	sp|O15498|YKT6_HUMAN	>sp|O15498|YKT6_HUMAN Synaptobrevin homolog YKT6 OS=Homo sapiens GN=YKT6 PE=1 SV=1	0	0	0	2	1	2	2	2	2	2	0	0	0	0	0	0	0	0	0	0	0	0	145780	133410	165570	154610	153020	113160	151480	0	0	0	0	0	0	0	0	0
sp|O15511|ARPC5_HUMAN	sp|O15511|ARPC5_HUMAN	>sp|O15511|ARPC5_HUMAN Actin-related protein 2/3 complex subunit 5 OS=Homo sapiens GN=ARPC5 PE=1 SV=3	0	0	0	1	1	1	2	2	1	1	0	0	0	0	0	0	0	0	0	0	0	0	0	262560	458300	0	375210	0	343230	0	0	0	0	0	0	0	0	0
sp|O15533|TPSN_HUMAN	sp|O15533|TPSN_HUMAN	>sp|O15533|TPSN_HUMAN Tapasin OS=Homo sapiens GN=TAPBP PE=1 SV=1	0	0	0	1	1	1	1	1	1	1	0	0	0	0	0	0	0	0	0	0	0	0	126950	115270	151980	125940	124240	141480	109940	0	0	0	0	0	0	0	0	0
sp|O43143|DHX15_HUMAN	sp|O43143|DHX15_HUMAN	>sp|O43143|DHX15_HUMAN Pre-mRNA-splicing factor ATP-dependent RNA helicase DHX15 OS=Homo sapiens GN=DHX15 PE=1 SV=2	0	0	0	18	16	23	14	23	18	16	0	0	0	0	0	0	0	0	0	0	0	0	9487900	8752100	8886100	8970800	8868200	9026600	8407100	0	0	0	0	0	0	0	0	0
sp|O43159|RRP8_HUMAN	sp|O43159|RRP8_HUMAN	>sp|O43159|RRP8_HUMAN Ribosomal RNA-processing protein 8 OS=Homo sapiens GN=RRP8 PE=1 SV=2	0	0	0	1	0	0	1	2	2	1	0	0	0	0	0	0	0	0	0	0	0	0	271540	0	0	0	294480	275540	276500	0	0	0	0	0	0	0	0	0
sp|O43169|CYB5B_HUMAN	sp|O43169|CYB5B_HUMAN	>sp|O43169|CYB5B_HUMAN Cytochrome b5 type B OS=Homo sapiens GN=CYB5B PE=1 SV=2	1	0	0	1	0	1	2	0	0	0	0	0	0	0	0	0	0	0	1	1746900	0	0	0	0	0	0	0	0	0	0	0	0	0	0	0	0	0	1784700
sp|O43172|PRP4_HUMAN	sp|O43172|PRP4_HUMAN	>sp|O43172|PRP4_HUMAN U4/U6 small nuclear ribonucleoprotein Prp4 OS=Homo sapiens GN=PRPF4 PE=1 SV=2	0	0	0	5	8	6	7	9	7	7	0	0	0	0	0	0	0	0	0	0	0	0	1297600	1399200	1472000	1533600	1414900	1224800	1341000	0	0	0	0	0	0	0	0	0
sp|O43175|SERA_HUMAN	sp|O43175|SERA_HUMAN	>sp|O43175|SERA_HUMAN D-3-phosphoglycerate dehydrogenase OS=Homo sapiens GN=PHGDH PE=1 SV=4	1	0	1	17	15	19	15	18	18	16	0	0	0	0	4	0	0	0	1	0	0	2318200	21561000	20443000	29323000	22011000	27719000	28394000	20716000	0	0	0	0	4563500	0	0	0	0
sp|O43237|DC1L2_HUMAN	sp|O43237|DC1L2_HUMAN	>sp|O43237|DC1L2_HUMAN Cytoplasmic dynein 1 light intermediate chain 2 OS=Homo sapiens GN=DYNC1LI2 PE=1 SV=1	0	0	0	4	3	0	4	1	0	1	0	0	0	0	0	0	0	0	0	0	0	0	306730	278970	0	330250	0	0	194550	0	0	0	0	0	0	0	0	0
sp|O43242|PSMD3_HUMAN	sp|O43242|PSMD3_HUMAN	>sp|O43242|PSMD3_HUMAN 26S proteasome non-ATPase regulatory subunit 3 OS=Homo sapiens GN=PSMD3 PE=1 SV=2	0	0	0	12	12	10	11	12	11	13	0	0	0	0	0	0	0	0	0	0	0	0	3987400	3698800	3528600	3655300	3730300	3898300	3791000	0	0	0	0	0	0	0	0	0
sp|O43252|PAPS1_HUMAN	sp|O43252|PAPS1_HUMAN	>sp|O43252|PAPS1_HUMAN Bifunctional 3-phosphoadenosine 5-phosphosulfate synthase 1 OS=Homo sapiens GN=PAPSS1 PE=1 SV=2	0	0	0	0	1	0	0	0	1	0	0	0	0	0	0	0	0	0	0	0	0	0	0	0	0	0	0	126620	0	0	0	0	0	0	0	0	0	0
sp|O43264|ZW10_HUMAN	sp|O43264|ZW10_HUMAN	>sp|O43264|ZW10_HUMAN Centromere/kinetochore protein zw10 homolog OS=Homo sapiens GN=ZW10 PE=1 SV=3	0	0	0	1	2	3	2	2	2	1	0	0	0	0	0	0	0	0	0	0	0	0	154430	177180	170770	152470	173480	152650	0	0	0	0	0	0	0	0	0	0
sp|O43286|B4GT5_HUMAN	sp|O43286|B4GT5_HUMAN	>sp|O43286|B4GT5_HUMAN Beta-1,4-galactosyltransferase 5 OS=Homo sapiens GN=B4GALT5 PE=2 SV=1	0	0	0	1	1	1	1	1	1	1	0	0	0	0	0	0	0	0	0	0	0	0	120090	125170	136290	131950	113230	129820	128980	0	0	0	0	0	0	0	0	0
sp|O43290|SNUT1_HUMAN	sp|O43290|SNUT1_HUMAN	>sp|O43290|SNUT1_HUMAN U4/U6.U5 tri-snRNP-associated protein 1 OS=Homo sapiens GN=SART1 PE=1 SV=1	0	0	0	3	4	2	3	1	1	1	0	0	0	0	0	0	0	0	0	0	0	0	387310	368100	344360	386220	389020	263550	371660	0	0	0	0	0	0	0	0	0
sp|O43324|MCA3_HUMAN	sp|O43324|MCA3_HUMAN	>sp|O43324|MCA3_HUMAN Eukaryotic translation elongation factor 1 epsilon-1 OS=Homo sapiens GN=EEF1E1 PE=1 SV=1	0	0	0	2	3	5	2	2	2	3	0	0	0	0	0	0	0	0	1	0	0	0	927850	647540	815330	826750	881310	878720	775570	0	0	0	0	0	0	0	0	1465400
sp|O43390|HNRPR_HUMAN	sp|O43390|HNRPR_HUMAN	>sp|O43390|HNRPR_HUMAN Heterogeneous nuclear ribonucleoprotein R OS=Homo sapiens GN=HNRNPR PE=1 SV=1	0	0	0	19	20	17	19	19	19	19	0	0	0	0	3	0	0	0	0	0	0	0	6827600	6300900	5951700	6425400	6366800	6752500	6045200	0	0	0	0	389970	0	0	0	0
sp|O43395|PRPF3_HUMAN	sp|O43395|PRPF3_HUMAN	>sp|O43395|PRPF3_HUMAN U4/U6 small nuclear ribonucleoprotein Prp3 OS=Homo sapiens GN=PRPF3 PE=1 SV=2	0	0	0	4	3	5	2	3	2	3	0	0	0	0	0	0	0	0	0	0	0	0	574010	586990	931230	714870	742840	811220	647370	0	0	0	0	0	0	0	0	0
sp|O43396|TXNL1_HUMAN	sp|O43396|TXNL1_HUMAN	>sp|O43396|TXNL1_HUMAN Thioredoxin-like protein 1 OS=Homo sapiens GN=TXNL1 PE=1 SV=3	0	0	0	8	7	6	7	7	5	7	0	0	0	0	0	0	0	0	0	0	0	0	2398600	1966800	1825200	2079200	1994800	1986400	2172000	0	0	0	0	0	0	0	0	0
sp|O43399|TPD54_HUMAN	sp|O43399|TPD54_HUMAN	>sp|O43399|TPD54_HUMAN Tumor protein D54 OS=Homo sapiens GN=TPD52L2 PE=1 SV=2	0	0	0	4	7	5	5	6	6	8	0	0	0	0	0	0	0	0	0	0	0	0	1389800	1301000	1364700	1096700	1299700	1057100	924140	0	0	0	0	0	0	0	0	0
sp|O43447|PPIH_HUMAN	sp|O43447|PPIH_HUMAN	>sp|O43447|PPIH_HUMAN Peptidyl-prolyl cis-trans isomerase H OS=Homo sapiens GN=PPIH PE=1 SV=1	0	0	0	0	0	1	0	1	0	0	0	0	0	0	0	0	0	0	0	0	0	0	0	0	104910	0	71565	0	0	0	0	0	0	0	0	0	0	0
sp|O43491|E41L2_HUMAN;sp|Q9Y2J2|E41L3_HUMAN	sp|O43491|E41L2_HUMAN	>sp|O43491|E41L2_HUMAN Band 4.1-like protein 2 OS=Homo sapiens GN=EPB41L2 PE=1 SV=1	0	0	0	2	5	3	3	6	4	3	0	0	0	0	0	0	0	0	0	0	0	0	596340	616930	463020	645850	622480	561080	602290	0	0	0	0	0	0	0	0	0
sp|O43493|TGON2_HUMAN	sp|O43493|TGON2_HUMAN	>sp|O43493|TGON2_HUMAN Trans-Golgi network integral membrane protein 2 OS=Homo sapiens GN=TGOLN2 PE=1 SV=2	0	0	0	1	1	0	1	0	1	1	0	0	0	0	0	0	0	0	0	0	0	0	86442	104930	0	74793	0	110930	67149	0	0	0	0	0	0	0	0	0
sp|O43583|DENR_HUMAN	sp|O43583|DENR_HUMAN	>sp|O43583|DENR_HUMAN Density-regulated protein OS=Homo sapiens GN=DENR PE=1 SV=2	0	0	0	4	2	2	2	3	2	2	0	0	0	0	0	0	0	0	0	0	0	0	351030	405140	416680	327980	326060	317650	362140	0	0	0	0	0	0	0	0	0
sp|O43592|XPOT_HUMAN	sp|O43592|XPOT_HUMAN	>sp|O43592|XPOT_HUMAN Exportin-T OS=Homo sapiens GN=XPOT PE=1 SV=2	0	0	0	5	6	5	8	10	5	6	0	0	0	0	0	0	0	0	0	0	0	0	979750	984470	778820	1330200	1489400	1040500	1326100	0	0	0	0	0	0	0	0	0
sp|O43598|DNPH1_HUMAN	sp|O43598|DNPH1_HUMAN	>sp|O43598|DNPH1_HUMAN 2-deoxynucleoside 5-phosphate N-hydrolase 1 OS=Homo sapiens GN=DNPH1 PE=1 SV=1	0	0	0	2	2	2	2	2	2	2	0	0	0	0	0	0	0	0	0	0	0	0	594560	427880	596090	447120	473990	437780	537230	0	0	0	0	0	0	0	0	0
sp|O43615|TIM44_HUMAN	sp|O43615|TIM44_HUMAN	>sp|O43615|TIM44_HUMAN Mitochondrial import inner membrane translocase subunit TIM44 OS=Homo sapiens GN=TIMM44 PE=1 SV=2	0	0	0	3	5	5	2	5	2	4	0	0	0	0	0	0	0	0	0	0	0	0	649770	1623100	1082000	768430	704680	853250	385950	0	0	0	0	0	0	0	0	0
sp|O43617|TPPC3_HUMAN	sp|O43617|TPPC3_HUMAN	>sp|O43617|TPPC3_HUMAN Trafficking protein particle complex subunit 3 OS=Homo sapiens GN=TRAPPC3 PE=1 SV=1	0	0	0	2	1	2	0	1	0	1	0	0	0	0	0	0	0	0	0	0	0	0	245770	246870	353870	0	202930	0	0	0	0	0	0	0	0	0	0	0
sp|O43633|CHM2A_HUMAN	sp|O43633|CHM2A_HUMAN	>sp|O43633|CHM2A_HUMAN Charged multivesicular body protein 2a OS=Homo sapiens GN=CHMP2A PE=1 SV=1	0	0	0	3	2	3	3	3	4	1	0	0	0	0	0	0	0	0	0	0	0	0	605260	621180	500810	601180	501350	610050	535470	0	0	0	0	0	0	0	0	0
sp|O43660|PLRG1_HUMAN	sp|O43660|PLRG1_HUMAN	>sp|O43660|PLRG1_HUMAN Pleiotropic regulator 1 OS=Homo sapiens GN=PLRG1 PE=1 SV=1	0	0	0	4	4	5	6	5	4	5	0	0	0	0	0	0	0	0	0	0	0	0	671490	817830	601520	665340	758290	697180	577350	0	0	0	0	0	0	0	0	0
sp|O43665|RGS10_HUMAN	sp|O43665|RGS10_HUMAN	>sp|O43665|RGS10_HUMAN Regulator of G-protein signaling 10 OS=Homo sapiens GN=RGS10 PE=1 SV=2	0	0	0	0	1	0	0	0	0	0	0	0	0	0	0	0	0	0	0	0	0	0	0	52056	0	0	0	0	0	0	0	0	0	0	0	0	0	0
sp|O43670|ZN207_HUMAN	sp|O43670|ZN207_HUMAN	>sp|O43670|ZN207_HUMAN BUB3-interacting and GLEBS motif-containing protein ZNF207 OS=Homo sapiens GN=ZNF207 PE=1 SV=1	0	0	0	2	2	3	2	2	3	1	0	0	0	0	0	0	0	0	0	0	0	0	936150	937880	840310	809730	941590	924950	887890	0	0	0	0	0	0	0	0	0
sp|O43674|NDUB5_HUMAN	sp|O43674|NDUB5_HUMAN	>sp|O43674|NDUB5_HUMAN NADH dehydrogenase [ubiquinone] 1 beta subcomplex subunit 5, mitochondrial OS=Homo sapiens GN=NDUFB5 PE=1 SV=1	0	0	0	0	0	1	1	0	2	1	0	0	0	0	0	0	0	0	0	0	0	0	0	0	0	413860	0	332270	597400	0	0	0	0	0	0	0	0	0
sp|O43676|NDUB3_HUMAN	sp|O43676|NDUB3_HUMAN	>sp|O43676|NDUB3_HUMAN NADH dehydrogenase [ubiquinone] 1 beta subcomplex subunit 3 OS=Homo sapiens GN=NDUFB3 PE=1 SV=3	0	0	0	0	0	0	0	1	0	0	0	0	0	0	0	0	0	0	0	0	0	0	0	0	0	0	165070	0	0	0	0	0	0	0	0	0	0	0
sp|O43681|ASNA_HUMAN	sp|O43681|ASNA_HUMAN	>sp|O43681|ASNA_HUMAN ATPase ASNA1 OS=Homo sapiens GN=ASNA1 PE=1 SV=2	0	0	0	8	5	6	5	8	8	6	0	0	0	0	0	0	0	0	0	0	0	0	1749200	1844800	1749500	1484300	1578700	1457500	1746700	0	0	0	0	0	0	0	0	0
sp|O43684|BUB3_HUMAN	sp|O43684|BUB3_HUMAN	>sp|O43684|BUB3_HUMAN Mitotic checkpoint protein BUB3 OS=Homo sapiens GN=BUB3 PE=1 SV=1	0	0	0	7	10	10	6	7	8	8	0	0	0	0	0	0	0	0	0	0	0	0	6081400	5941400	6210600	6290800	5577100	6446300	5760000	0	0	0	0	0	0	0	0	0
sp|O43688|PLPP2_HUMAN	sp|O43688|PLPP2_HUMAN	>sp|O43688|PLPP2_HUMAN Phospholipid phosphatase 2 OS=Homo sapiens GN=PLPP2 PE=1 SV=1	0	0	0	1	1	1	0	1	0	1	0	0	0	0	0	0	0	0	0	0	0	0	0	290000	200330	0	189580	0	238580	0	0	0	0	0	0	0	0	0
sp|O43707|ACTN4_HUMAN;sp|Q08043|ACTN3_HUMAN	sp|O43707|ACTN4_HUMAN	>sp|O43707|ACTN4_HUMAN Alpha-actinin-4 OS=Homo sapiens GN=ACTN4 PE=1 SV=2	1	0	1	46	45	47	44	40	40	43	0	0	0	0	9	0	0	0	2	3652700	0	14901000	71151000	66087000	67402000	69919000	49807000	40253000	50227000	0	0	0	0	12859000	0	0	0	6498700
sp|O43709|BUD23_HUMAN	sp|O43709|BUD23_HUMAN	>sp|O43709|BUD23_HUMAN Probable 18S rRNA (guanine-N(7))-methyltransferase OS=Homo sapiens GN=BUD23 PE=1 SV=2	0	0	0	2	1	1	1	1	1	3	0	0	0	0	0	0	0	0	0	0	0	0	192710	149790	145430	165580	176130	150610	195760	0	0	0	0	0	0	0	0	0
sp|O43719|HTSF1_HUMAN	sp|O43719|HTSF1_HUMAN	>sp|O43719|HTSF1_HUMAN HIV Tat-specific factor 1 OS=Homo sapiens GN=HTATSF1 PE=1 SV=1	0	0	0	9	6	8	8	7	12	9	0	0	0	0	0	0	0	0	0	0	0	0	2133400	2054100	1565500	1856000	1909700	2065600	1983500	0	0	0	0	0	0	0	0	0
sp|O43747|AP1G1_HUMAN	sp|O43747|AP1G1_HUMAN	>sp|O43747|AP1G1_HUMAN AP-1 complex subunit gamma-1 OS=Homo sapiens GN=AP1G1 PE=1 SV=5	0	0	0	2	5	1	6	2	3	1	0	0	0	0	0	0	0	0	0	0	0	0	243810	530820	0	556910	491160	362560	400850	0	0	0	0	0	0	0	0	0
sp|O43760|SNG2_HUMAN	sp|O43760|SNG2_HUMAN	>sp|O43760|SNG2_HUMAN Synaptogyrin-2 OS=Homo sapiens GN=SYNGR2 PE=1 SV=1	0	0	0	0	0	0	0	1	0	0	0	0	0	0	0	0	0	0	0	0	0	0	0	0	0	0	261040	0	0	0	0	0	0	0	0	0	0	0
sp|O43765|SGTA_HUMAN	sp|O43765|SGTA_HUMAN	>sp|O43765|SGTA_HUMAN Small glutamine-rich tetratricopeptide repeat-containing protein alpha OS=Homo sapiens GN=SGTA PE=1 SV=1	0	0	0	2	1	0	1	1	1	1	0	0	0	0	0	0	0	0	0	0	0	0	150430	153320	0	126440	128300	130980	0	0	0	0	0	0	0	0	0	0
sp|O43768|ENSA_HUMAN;sp|P56211|ARP19_HUMAN	sp|O43768|ENSA_HUMAN	>sp|O43768|ENSA_HUMAN Alpha-endosulfine OS=Homo sapiens GN=ENSA PE=1 SV=1	0	0	0	2	3	2	1	1	2	1	0	0	0	0	0	0	0	0	0	0	0	0	195320	566310	262240	153370	228700	159750	0	0	0	0	0	0	0	0	0	0
sp|O43776|SYNC_HUMAN	sp|O43776|SYNC_HUMAN	>sp|O43776|SYNC_HUMAN Asparagine--tRNA ligase, cytoplasmic OS=Homo sapiens GN=NARS PE=1 SV=1	0	0	0	12	14	17	13	15	11	12	0	0	0	0	0	0	0	0	1	0	0	0	5006800	4686500	3749400	4669000	4732400	5224300	4659100	0	0	0	0	0	0	0	0	0
sp|O43809|CPSF5_HUMAN	sp|O43809|CPSF5_HUMAN	>sp|O43809|CPSF5_HUMAN Cleavage and polyadenylation specificity factor subunit 5 OS=Homo sapiens GN=NUDT21 PE=1 SV=1	0	0	0	4	5	5	5	4	8	5	0	0	0	0	0	0	0	0	0	0	0	0	1835100	1936800	1471100	1911600	1590700	1811000	1838500	0	0	0	0	0	0	0	0	0
sp|O43813|LANC1_HUMAN	sp|O43813|LANC1_HUMAN	>sp|O43813|LANC1_HUMAN LanC-like protein 1 OS=Homo sapiens GN=LANCL1 PE=1 SV=1	0	0	0	1	1	1	1	1	2	3	0	0	0	0	0	0	0	0	0	0	0	0	0	0	0	0	0	689590	716100	0	0	0	0	0	0	0	0	0
sp|O43818|U3IP2_HUMAN	sp|O43818|U3IP2_HUMAN	>sp|O43818|U3IP2_HUMAN U3 small nucleolar RNA-interacting protein 2 OS=Homo sapiens GN=RRP9 PE=1 SV=1	0	0	0	0	2	3	1	4	3	2	0	0	0	0	0	0	0	0	0	0	0	0	0	451860	520430	489340	548300	471160	591340	0	0	0	0	0	0	0	0	0
sp|O43819|SCO2_HUMAN	sp|O43819|SCO2_HUMAN	>sp|O43819|SCO2_HUMAN Protein SCO2 homolog, mitochondrial OS=Homo sapiens GN=SCO2 PE=1 SV=3	0	0	0	1	1	1	1	1	0	1	0	0	0	0	0	0	0	0	0	0	0	0	117310	116180	106760	107440	95863	0	82183	0	0	0	0	0	0	0	0	0
sp|O43823|AKAP8_HUMAN	sp|O43823|AKAP8_HUMAN	>sp|O43823|AKAP8_HUMAN A-kinase anchor protein 8 OS=Homo sapiens GN=AKAP8 PE=1 SV=1	0	0	0	3	3	2	3	3	4	3	0	0	0	0	0	0	0	0	0	0	0	0	317440	335330	213660	213250	304820	307320	276490	0	0	0	0	0	0	0	0	0
sp|O43837|IDH3B_HUMAN	sp|O43837|IDH3B_HUMAN	>sp|O43837|IDH3B_HUMAN Isocitrate dehydrogenase [NAD] subunit beta, mitochondrial OS=Homo sapiens GN=IDH3B PE=1 SV=2	0	0	0	1	1	2	1	1	1	2	0	0	0	0	0	0	0	0	0	0	0	0	319150	0	197620	172410	0	209020	0	0	0	0	0	0	0	0	0	0
sp|O43847|NRDC_HUMAN	sp|O43847|NRDC_HUMAN	>sp|O43847|NRDC_HUMAN Nardilysin OS=Homo sapiens GN=NRDC PE=1 SV=2	0	0	0	12	13	8	11	11	10	9	0	0	0	0	0	0	0	0	0	0	0	0	1271000	1479100	1193700	1474900	1397000	1295400	1144700	0	0	0	0	0	0	0	0	0
sp|O43852|CALU_HUMAN	sp|O43852|CALU_HUMAN	>sp|O43852|CALU_HUMAN Calumenin OS=Homo sapiens GN=CALU PE=1 SV=2	1	0	0	9	7	5	6	6	7	5	0	0	0	0	0	0	0	0	1	0	0	0	3227100	2379800	1929700	1695500	2829400	1649200	2209500	0	0	0	0	0	0	0	0	0
sp|O43865|SAHH2_HUMAN;sp|Q96HN2|SAHH3_HUMAN	sp|O43865|SAHH2_HUMAN	>sp|O43865|SAHH2_HUMAN S-adenosylhomocysteine hydrolase-like protein 1 OS=Homo sapiens GN=AHCYL1 PE=1 SV=2	0	0	0	7	5	3	3	5	5	3	0	0	0	0	0	0	0	0	0	0	0	0	2014000	1817900	1443000	1326400	1828100	1300100	1481400	0	0	0	0	0	0	0	0	0
sp|O43896|KIF1C_HUMAN;sp|Q12756|KIF1A_HUMAN;sp|O60333|KIF1B_HUMAN	sp|O43896|KIF1C_HUMAN;sp|Q12756|KIF1A_HUMAN;sp|O60333|KIF1B_HUMAN	>sp|O43896|KIF1C_HUMAN Kinesin-like protein KIF1C OS=Homo sapiens GN=KIF1C PE=1 SV=3;>sp|Q12756|KIF1A_HUMAN Kinesin-like protein KIF1A OS=Homo sapiens GN=KIF1A PE=1 SV=2;>sp|O60333|KIF1B_HUMAN Kinesin-like protein KIF1B OS=Homo sapiens GN=KIF1B PE=1 SV=5	0	0	0	0	0	1	0	1	0	0	0	0	0	0	0	0	0	0	0	0	0	0	0	0	0	0	0	0	0	0	0	0	0	0	0	0	0	0
sp|O43913|ORC5_HUMAN	sp|O43913|ORC5_HUMAN	>sp|O43913|ORC5_HUMAN Origin recognition complex subunit 5 OS=Homo sapiens GN=ORC5 PE=1 SV=1	0	0	0	1	0	0	1	0	0	0	0	0	0	0	0	0	0	0	0	0	0	0	0	0	0	39421	0	0	0	0	0	0	0	0	0	0	0	0
sp|O43920|NDUS5_HUMAN	sp|O43920|NDUS5_HUMAN	>sp|O43920|NDUS5_HUMAN NADH dehydrogenase [ubiquinone] iron-sulfur protein 5 OS=Homo sapiens GN=NDUFS5 PE=1 SV=3	0	0	0	1	0	1	0	2	0	0	0	0	0	0	0	0	0	0	0	0	0	0	144200	0	166960	0	118050	0	0	0	0	0	0	0	0	0	0	0
sp|O60216|RAD21_HUMAN;sp|Q9H4I0|RD21L_HUMAN	sp|O60216|RAD21_HUMAN;sp|Q9H4I0|RD21L_HUMAN	>sp|O60216|RAD21_HUMAN Double-strand-break repair protein rad21 homolog OS=Homo sapiens GN=RAD21 PE=1 SV=2;>sp|Q9H4I0|RD21L_HUMAN Double-strand-break repair protein rad21-like protein 1 OS=Homo sapiens GN=RAD21L1 PE=2 SV=3	0	0	0	0	0	0	1	1	0	0	0	0	0	0	0	0	0	0	0	0	0	0	0	0	0	249850	0	0	0	0	0	0	0	0	0	0	0	0
sp|O60231|DHX16_HUMAN	sp|O60231|DHX16_HUMAN	>sp|O60231|DHX16_HUMAN Putative pre-mRNA-splicing factor ATP-dependent RNA helicase DHX16 OS=Homo sapiens GN=DHX16 PE=1 SV=2	0	0	0	1	3	2	3	7	3	3	0	0	0	0	0	0	0	0	0	0	0	0	0	246760	0	0	288580	219700	192690	0	0	0	0	0	0	0	0	0
sp|O60256|KPRB_HUMAN	sp|O60256|KPRB_HUMAN	>sp|O60256|KPRB_HUMAN Phosphoribosyl pyrophosphate synthase-associated protein 2 OS=Homo sapiens GN=PRPSAP2 PE=1 SV=1	0	0	0	2	4	2	1	3	2	3	0	0	0	0	0	0	0	0	0	0	0	0	0	0	0	0	0	0	272220	0	0	0	0	0	0	0	0	0
sp|O60264|SMCA5_HUMAN;sp|P28370|SMCA1_HUMAN	sp|O60264|SMCA5_HUMAN	>sp|O60264|SMCA5_HUMAN SWI/SNF-related matrix-associated actin-dependent regulator of chromatin subfamily A member 5 OS=Homo sapiens GN=SMARCA5 PE=1 SV=1	0	0	0	16	18	17	20	18	14	17	0	0	0	0	0	0	0	0	0	0	0	0	2915000	2893300	2520900	2868900	3016100	2836500	2755100	0	0	0	0	0	0	0	0	0
sp|O60271|JIP4_HUMAN	sp|O60271|JIP4_HUMAN	>sp|O60271|JIP4_HUMAN C-Jun-amino-terminal kinase-interacting protein 4 OS=Homo sapiens GN=SPAG9 PE=1 SV=4	0	0	0	1	1	1	2	1	3	3	0	0	0	0	0	0	0	0	0	0	0	0	171490	156140	230280	204070	138640	244540	236110	0	0	0	0	0	0	0	0	0
sp|O60287|NPA1P_HUMAN	sp|O60287|NPA1P_HUMAN	>sp|O60287|NPA1P_HUMAN Nucleolar pre-ribosomal-associated protein 1 OS=Homo sapiens GN=URB1 PE=1 SV=4	0	0	0	0	1	0	1	0	0	1	0	0	0	0	0	0	0	0	0	0	0	0	0	83731	0	46462	0	0	86633	0	0	0	0	0	0	0	0	0
sp|O60306|AQR_HUMAN	sp|O60306|AQR_HUMAN	>sp|O60306|AQR_HUMAN Intron-binding protein aquarius OS=Homo sapiens GN=AQR PE=1 SV=4	0	0	0	0	0	0	0	2	2	0	0	0	0	0	0	0	0	0	0	0	0	0	0	0	0	0	85858	0	0	0	0	0	0	0	0	0	0	0
sp|O60313|OPA1_HUMAN	sp|O60313|OPA1_HUMAN	>sp|O60313|OPA1_HUMAN Dynamin-like 120 kDa protein, mitochondrial OS=Homo sapiens GN=OPA1 PE=1 SV=3	0	0	0	6	4	4	6	3	4	5	0	0	0	0	0	0	0	0	0	0	0	0	489950	519480	710620	666660	660330	618970	642250	0	0	0	0	0	0	0	0	0
sp|O60341|KDM1A_HUMAN	sp|O60341|KDM1A_HUMAN	>sp|O60341|KDM1A_HUMAN Lysine-specific histone demethylase 1A OS=Homo sapiens GN=KDM1A PE=1 SV=2	0	0	0	1	1	4	0	0	2	1	0	0	0	0	0	0	0	0	0	0	0	0	0	0	236040	0	0	228980	0	0	0	0	0	0	0	0	0	0
sp|O60443|DFNA5_HUMAN	sp|O60443|DFNA5_HUMAN	>sp|O60443|DFNA5_HUMAN Non-syndromic hearing impairment protein 5 OS=Homo sapiens GN=DFNA5 PE=1 SV=2	0	0	0	0	0	2	2	3	1	1	0	0	0	0	0	0	0	0	0	0	0	0	0	0	154910	137120	151030	135280	149320	0	0	0	0	0	0	0	0	0
sp|O60488|ACSL4_HUMAN	sp|O60488|ACSL4_HUMAN	>sp|O60488|ACSL4_HUMAN Long-chain-fatty-acid--CoA ligase 4 OS=Homo sapiens GN=ACSL4 PE=1 SV=2	0	0	0	6	6	6	7	5	6	6	0	0	0	0	0	0	0	0	0	0	0	0	1226100	1541600	1332500	1276600	1061200	1208300	1204800	0	0	0	0	0	0	0	0	0
sp|O60493|SNX3_HUMAN	sp|O60493|SNX3_HUMAN	>sp|O60493|SNX3_HUMAN Sorting nexin-3 OS=Homo sapiens GN=SNX3 PE=1 SV=3	0	0	0	3	4	5	3	2	2	3	0	0	0	0	1	0	0	0	0	0	0	0	867200	1113300	1448600	1623500	1209100	982110	1114900	0	0	0	0	753280	0	0	0	0
sp|O60502|OGA_HUMAN	sp|O60502|OGA_HUMAN	>sp|O60502|OGA_HUMAN Protein O-GlcNAcase OS=Homo sapiens GN=MGEA5 PE=1 SV=2	0	0	0	2	1	1	1	1	1	1	0	0	0	0	0	0	0	0	0	0	0	0	99121	99545	102720	0	0	110330	0	0	0	0	0	0	0	0	0	0
sp|O60504|VINEX_HUMAN	sp|O60504|VINEX_HUMAN	>sp|O60504|VINEX_HUMAN Vinexin OS=Homo sapiens GN=SORBS3 PE=1 SV=2	0	0	0	0	0	0	0	2	0	1	0	0	0	0	0	0	0	0	0	0	0	0	0	0	0	0	0	0	107370	0	0	0	0	0	0	0	0	0
sp|O60506|HNRPQ_HUMAN	sp|O60506|HNRPQ_HUMAN	>sp|O60506|HNRPQ_HUMAN Heterogeneous nuclear ribonucleoprotein Q OS=Homo sapiens GN=SYNCRIP PE=1 SV=2	0	1	0	20	22	21	20	21	23	24	0	0	0	0	4	0	0	0	0	0	0	0	17192000	16651000	17411000	17307000	17670000	17397000	17696000	0	0	0	0	5231000	0	0	0	0
sp|O60547|GMDS_HUMAN	sp|O60547|GMDS_HUMAN	>sp|O60547|GMDS_HUMAN GDP-mannose 4,6 dehydratase OS=Homo sapiens GN=GMDS PE=1 SV=1	0	0	0	0	0	1	1	1	1	1	0	0	0	0	0	0	0	0	0	0	0	0	0	0	0	185970	0	0	102370	0	0	0	0	0	0	0	0	0
sp|O60563|CCNT1_HUMAN	sp|O60563|CCNT1_HUMAN	>sp|O60563|CCNT1_HUMAN Cyclin-T1 OS=Homo sapiens GN=CCNT1 PE=1 SV=1	0	0	0	1	0	0	1	0	0	1	0	0	0	0	0	0	0	0	0	0	0	0	0	0	0	0	0	0	156510	0	0	0	0	0	0	0	0	0
sp|O60568|PLOD3_HUMAN	sp|O60568|PLOD3_HUMAN	>sp|O60568|PLOD3_HUMAN Procollagen-lysine,2-oxoglutarate 5-dioxygenase 3 OS=Homo sapiens GN=PLOD3 PE=1 SV=1	0	0	0	7	4	3	5	6	4	9	0	0	0	0	0	0	0	0	0	0	0	0	1025500	494690	463320	769870	1045500	631510	1272800	0	0	0	0	0	0	0	0	0
sp|O60573|IF4E2_HUMAN	sp|O60573|IF4E2_HUMAN	>sp|O60573|IF4E2_HUMAN Eukaryotic translation initiation factor 4E type 2 OS=Homo sapiens GN=EIF4E2 PE=1 SV=1	0	0	0	1	0	0	0	2	0	0	0	0	0	0	0	0	0	0	0	0	0	0	0	0	0	0	68144	0	0	0	0	0	0	0	0	0	0	0
sp|O60610|DIAP1_HUMAN	sp|O60610|DIAP1_HUMAN	>sp|O60610|DIAP1_HUMAN Protein diaphanous homolog 1 OS=Homo sapiens GN=DIAPH1 PE=1 SV=2	0	0	0	11	7	8	8	11	9	7	0	0	0	0	0	0	0	0	0	0	0	0	1454400	1496800	1314700	1647300	1458800	1246500	1474400	0	0	0	0	0	0	0	0	0
sp|O60664|PLIN3_HUMAN	sp|O60664|PLIN3_HUMAN	>sp|O60664|PLIN3_HUMAN Perilipin-3 OS=Homo sapiens GN=PLIN3 PE=1 SV=3	0	0	0	14	10	15	13	14	12	14	0	0	0	0	1	0	0	0	0	0	0	0	9889700	7431500	9533900	6292800	6534900	6961600	7552700	0	0	0	0	475910	0	0	0	0
sp|O60684|IMA7_HUMAN;sp|O15131|IMA6_HUMAN	sp|O60684|IMA7_HUMAN	>sp|O60684|IMA7_HUMAN Importin subunit alpha-7 OS=Homo sapiens GN=KPNA6 PE=1 SV=1	0	0	0	5	6	5	6	7	7	4	0	0	0	0	0	0	0	0	0	0	0	0	1132600	1207400	1224400	1253300	1097900	1132600	907580	0	0	0	0	0	0	0	0	0
sp|O60701|UGDH_HUMAN	sp|O60701|UGDH_HUMAN	>sp|O60701|UGDH_HUMAN UDP-glucose 6-dehydrogenase OS=Homo sapiens GN=UGDH PE=1 SV=1	0	0	0	8	7	8	7	10	6	6	0	0	0	0	0	0	0	0	0	0	0	0	1668500	1806700	1722200	1873200	1628200	1788300	1773200	0	0	0	0	0	0	0	0	0
sp|O60716|CTND1_HUMAN	sp|O60716|CTND1_HUMAN	>sp|O60716|CTND1_HUMAN Catenin delta-1 OS=Homo sapiens GN=CTNND1 PE=1 SV=1	0	0	0	5	3	8	5	6	6	7	0	0	0	0	0	0	0	0	0	0	0	0	897100	666250	1265200	1055400	934850	991510	1021300	0	0	0	0	0	0	0	0	0
sp|O60749|SNX2_HUMAN	sp|O60749|SNX2_HUMAN	>sp|O60749|SNX2_HUMAN Sorting nexin-2 OS=Homo sapiens GN=SNX2 PE=1 SV=2	0	0	0	3	5	6	6	4	5	7	0	0	0	0	0	0	0	0	0	0	0	0	1102400	1181200	1448700	955170	1239300	1348100	1288700	0	0	0	0	0	0	0	0	0
sp|Q99879|H2B1M_HUMAN;sp|Q99877|H2B1N_HUMAN;sp|Q93079|H2B1H_HUMAN;sp|Q5QNW6|H2B2F_HUMAN;sp|P62807|H2B1C_HUMAN;sp|P58876|H2B1D_HUMAN;sp|O60814|H2B1K_HUMAN;sp|P57053|H2BFS_HUMAN	sp|Q99879|H2B1M_HUMAN;sp|Q99877|H2B1N_HUMAN;sp|Q93079|H2B1H_HUMAN;sp|Q5QNW6|H2B2F_HUMAN;sp|P62807|H2B1C_HUMAN;sp|P58876|H2B1D_HUMAN;sp|O60814|H2B1K_HUMAN;sp|P57053|H2BFS_HUMAN	>sp|Q99879|H2B1M_HUMAN Histone H2B type 1-M OS=Homo sapiens GN=HIST1H2BM PE=1 SV=3;>sp|Q99877|H2B1N_HUMAN Histone H2B type 1-N OS=Homo sapiens GN=HIST1H2BN PE=1 SV=3;>sp|Q93079|H2B1H_HUMAN Histone H2B type 1-H OS=Homo sapiens GN=HIST1H2BH PE=1 SV=3;>sp|Q5Q	3	2	3	8	8	9	7	7	8	9	0	1	0	0	6	2	1	0	4	5599700	309840000	500860000	246860000	231380000	258170000	245140000	192990000	217540000	286790000	0	15770000	0	0	541950000	13232000	2948000	0	35032000
sp|O60826|CCD22_HUMAN	sp|O60826|CCD22_HUMAN	>sp|O60826|CCD22_HUMAN Coiled-coil domain-containing protein 22 OS=Homo sapiens GN=CCDC22 PE=1 SV=1	0	0	0	0	1	0	0	0	0	0	0	0	0	0	0	0	0	0	0	0	0	0	0	132270	0	0	0	0	0	0	0	0	0	0	0	0	0	0
sp|O60828|PQBP1_HUMAN	sp|O60828|PQBP1_HUMAN	>sp|O60828|PQBP1_HUMAN Polyglutamine-binding protein 1 OS=Homo sapiens GN=PQBP1 PE=1 SV=1	0	0	0	4	7	5	4	5	5	5	0	0	0	0	0	0	0	0	0	0	0	0	1855700	1881200	2769900	1852400	1910000	2150800	2092300	0	0	0	0	0	0	0	0	0
sp|O60832|DKC1_HUMAN	sp|O60832|DKC1_HUMAN	>sp|O60832|DKC1_HUMAN H/ACA ribonucleoprotein complex subunit 4 OS=Homo sapiens GN=DKC1 PE=1 SV=3	0	0	0	6	8	6	7	7	7	10	0	0	0	0	0	0	0	0	0	0	0	0	2025000	1749900	1730300	1871600	2014300	2123900	1978600	0	0	0	0	0	0	0	0	0
sp|O60841|IF2P_HUMAN	sp|O60841|IF2P_HUMAN	>sp|O60841|IF2P_HUMAN Eukaryotic translation initiation factor 5B OS=Homo sapiens GN=EIF5B PE=1 SV=4	0	0	1	21	17	20	20	20	18	20	0	0	0	0	3	0	0	0	0	0	0	3265700	6083600	5756400	6306600	7715600	6924800	6840200	8164100	0	0	0	0	4003800	0	0	0	0
sp|O60869|EDF1_HUMAN	sp|O60869|EDF1_HUMAN	>sp|O60869|EDF1_HUMAN Endothelial differentiation-related factor 1 OS=Homo sapiens GN=EDF1 PE=1 SV=1	0	1	0	4	5	2	7	6	3	4	0	0	0	0	1	0	0	0	0	0	8429900	0	3375400	3096000	4021700	4119500	3173600	2566100	2795400	0	0	0	0	0	0	0	0	0
sp|O60884|DNJA2_HUMAN	sp|O60884|DNJA2_HUMAN	>sp|O60884|DNJA2_HUMAN DnaJ homolog subfamily A member 2 OS=Homo sapiens GN=DNAJA2 PE=1 SV=1	0	0	0	6	5	3	5	7	7	6	0	0	0	0	1	0	0	0	0	0	0	0	1869600	1879600	2036900	1897200	2131100	2080200	2077700	0	0	0	0	828390	0	0	0	0
sp|O60934|NBN_HUMAN	sp|O60934|NBN_HUMAN	>sp|O60934|NBN_HUMAN Nibrin OS=Homo sapiens GN=NBN PE=1 SV=1	0	0	0	1	1	2	0	1	0	0	0	0	0	0	0	0	0	0	0	0	0	0	144560	0	137850	0	110380	0	0	0	0	0	0	0	0	0	0	0
sp|O75027|ABCB7_HUMAN	sp|O75027|ABCB7_HUMAN	>sp|O75027|ABCB7_HUMAN ATP-binding cassette sub-family B member 7, mitochondrial OS=Homo sapiens GN=ABCB7 PE=1 SV=2	0	0	0	3	3	1	1	2	2	1	0	0	0	0	0	0	0	0	0	0	0	0	214350	276170	168510	194150	279300	293530	289720	0	0	0	0	0	0	0	0	0
sp|O75044|SRGP2_HUMAN;sp|Q7Z6B7|SRGP1_HUMAN	sp|O75044|SRGP2_HUMAN;sp|Q7Z6B7|SRGP1_HUMAN	>sp|O75044|SRGP2_HUMAN SLIT-ROBO Rho GTPase-activating protein 2 OS=Homo sapiens GN=SRGAP2 PE=1 SV=2;>sp|Q7Z6B7|SRGP1_HUMAN SLIT-ROBO Rho GTPase-activating protein 1 OS=Homo sapiens GN=SRGAP1 PE=1 SV=1	0	0	0	0	0	0	0	1	0	0	0	0	0	0	0	0	0	0	0	0	0	0	0	0	0	0	0	0	0	0	0	0	0	0	0	0	0	0
sp|O75083|WDR1_HUMAN	sp|O75083|WDR1_HUMAN	>sp|O75083|WDR1_HUMAN WD repeat-containing protein 1 OS=Homo sapiens GN=WDR1 PE=1 SV=4	0	0	0	14	12	14	18	17	16	20	0	0	0	0	1	0	0	0	0	0	0	0	4370400	3996900	4929900	6260700	5860200	5903500	4530700	0	0	0	0	894480	0	0	0	0
sp|O75116|ROCK2_HUMAN;sp|Q13464|ROCK1_HUMAN	sp|O75116|ROCK2_HUMAN	>sp|O75116|ROCK2_HUMAN Rho-associated protein kinase 2 OS=Homo sapiens GN=ROCK2 PE=1 SV=4	0	0	0	3	7	3	6	8	5	7	0	0	0	0	0	0	0	0	0	0	0	0	662050	843420	226990	994150	1093100	770910	827100	0	0	0	0	0	0	0	0	0
sp|O75122|CLAP2_HUMAN	sp|O75122|CLAP2_HUMAN	>sp|O75122|CLAP2_HUMAN CLIP-associating protein 2 OS=Homo sapiens GN=CLASP2 PE=1 SV=2	0	0	0	0	0	0	1	1	0	1	0	0	0	0	0	0	0	0	0	0	0	0	0	0	0	90863	0	0	59713	0	0	0	0	0	0	0	0	0
sp|O75131|CPNE3_HUMAN;sp|Q96FN4|CPNE2_HUMAN;sp|Q8IYJ1|CPNE9_HUMAN;sp|Q96A23|CPNE4_HUMAN;sp|O95741|CPNE6_HUMAN;sp|Q9HCH3|CPNE5_HUMAN;sp|Q9UBL6|CPNE7_HUMAN	sp|O75131|CPNE3_HUMAN	>sp|O75131|CPNE3_HUMAN Copine-3 OS=Homo sapiens GN=CPNE3 PE=1 SV=1	0	0	0	8	6	8	11	10	7	9	0	0	0	0	0	0	0	0	0	0	0	0	2493500	2543800	2533700	2621800	2652000	2352100	2731600	0	0	0	0	0	0	0	0	0
sp|O75146|HIP1R_HUMAN	sp|O75146|HIP1R_HUMAN	>sp|O75146|HIP1R_HUMAN Huntingtin-interacting protein 1-related protein OS=Homo sapiens GN=HIP1R PE=1 SV=2	0	0	0	1	1	2	1	1	2	3	0	0	0	0	0	0	0	0	0	0	0	0	0	131840	87905	104010	0	0	0	0	0	0	0	0	0	0	0	0
sp|O75150|BRE1B_HUMAN	sp|O75150|BRE1B_HUMAN	>sp|O75150|BRE1B_HUMAN E3 ubiquitin-protein ligase BRE1B OS=Homo sapiens GN=RNF40 PE=1 SV=4	0	0	0	2	2	2	3	1	0	4	0	0	0	0	0	0	0	0	0	0	0	0	282430	340950	288410	491330	269650	0	352330	0	0	0	0	0	0	0	0	0
sp|O75152|ZC11A_HUMAN	sp|O75152|ZC11A_HUMAN	>sp|O75152|ZC11A_HUMAN Zinc finger CCCH domain-containing protein 11A OS=Homo sapiens GN=ZC3H11A PE=1 SV=3	0	0	0	2	2	0	2	3	2	2	0	0	0	0	0	0	0	0	0	0	0	0	0	276630	0	310650	0	0	291820	0	0	0	0	0	0	0	0	0
sp|O75153|CLU_HUMAN;sp|Q9Y5I4|PCDC2_HUMAN	sp|O75153|CLU_HUMAN	>sp|O75153|CLU_HUMAN Clustered mitochondria protein homolog OS=Homo sapiens GN=CLUH PE=1 SV=2	0	0	0	14	14	15	15	15	11	11	0	0	0	0	0	0	0	0	0	0	0	0	2733700	2510600	2548200	2741000	2654600	2634600	2154100	0	0	0	0	0	0	0	0	0
sp|O75165|DJC13_HUMAN	sp|O75165|DJC13_HUMAN	>sp|O75165|DJC13_HUMAN DnaJ homolog subfamily C member 13 OS=Homo sapiens GN=DNAJC13 PE=1 SV=5	0	0	0	1	0	0	1	1	0	0	0	0	0	0	0	0	0	0	0	0	0	0	0	0	0	0	38232	0	0	0	0	0	0	0	0	0	0	0
sp|O75179|ANR17_HUMAN	sp|O75179|ANR17_HUMAN	>sp|O75179|ANR17_HUMAN Ankyrin repeat domain-containing protein 17 OS=Homo sapiens GN=ANKRD17 PE=1 SV=3	0	0	0	4	2	1	3	2	0	3	0	0	0	0	0	0	0	0	0	0	0	0	141220	142250	0	134490	138310	0	136200	0	0	0	0	0	0	0	0	0
sp|O75208|COQ9_HUMAN	sp|O75208|COQ9_HUMAN	>sp|O75208|COQ9_HUMAN Ubiquinone biosynthesis protein COQ9, mitochondrial OS=Homo sapiens GN=COQ9 PE=1 SV=1	0	0	0	2	1	1	0	0	1	1	0	0	0	0	0	0	0	0	0	0	0	0	177450	0	66505	0	0	59988	66863	0	0	0	0	0	0	0	0	0
sp|O75223|GGCT_HUMAN	sp|O75223|GGCT_HUMAN	>sp|O75223|GGCT_HUMAN Gamma-glutamylcyclotransferase OS=Homo sapiens GN=GGCT PE=1 SV=1	0	0	0	1	2	3	2	1	1	3	0	0	0	0	0	0	0	0	0	0	0	0	396000	372510	365330	420390	302080	378280	349630	0	0	0	0	0	0	0	0	0
sp|O75306|NDUS2_HUMAN	sp|O75306|NDUS2_HUMAN	>sp|O75306|NDUS2_HUMAN NADH dehydrogenase [ubiquinone] iron-sulfur protein 2, mitochondrial OS=Homo sapiens GN=NDUFS2 PE=1 SV=2	0	0	0	0	1	0	1	2	0	0	0	0	0	0	0	0	0	0	0	0	0	0	0	0	0	290010	325140	0	0	0	0	0	0	0	0	0	0	0
sp|O75323|NIPS2_HUMAN	sp|O75323|NIPS2_HUMAN	>sp|O75323|NIPS2_HUMAN Protein NipSnap homolog 2 OS=Homo sapiens GN=NIPSNAP2 PE=1 SV=1	0	0	0	1	2	2	1	2	1	3	0	0	0	0	0	0	0	0	0	0	0	0	0	133150	234970	201210	132140	220810	226640	0	0	0	0	0	0	0	0	0
sp|O75340|PDCD6_HUMAN	sp|O75340|PDCD6_HUMAN	>sp|O75340|PDCD6_HUMAN Programmed cell death protein 6 OS=Homo sapiens GN=PDCD6 PE=1 SV=1	0	0	0	6	9	6	9	8	6	7	0	0	0	0	0	0	0	0	0	0	0	0	5299700	4632100	5032100	4158300	4573500	4452900	4337100	0	0	0	0	0	0	0	0	0
sp|O75347|TBCA_HUMAN	sp|O75347|TBCA_HUMAN	>sp|O75347|TBCA_HUMAN Tubulin-specific chaperone A OS=Homo sapiens GN=TBCA PE=1 SV=3	0	0	0	5	4	5	3	5	2	4	0	0	0	0	0	0	0	0	0	0	0	0	3044400	1361700	2063800	998190	1756300	1716900	1619300	0	0	0	0	0	0	0	0	0
sp|O75348|VATG1_HUMAN	sp|O75348|VATG1_HUMAN	>sp|O75348|VATG1_HUMAN V-type proton ATPase subunit G 1 OS=Homo sapiens GN=ATP6V1G1 PE=1 SV=3	0	0	0	1	1	1	1	2	2	1	0	0	0	0	0	0	0	0	0	0	0	0	206870	200970	228280	177730	198810	222030	201860	0	0	0	0	0	0	0	0	0
sp|O75351|VPS4B_HUMAN;sp|Q6PIW4|FIGL1_HUMAN	sp|O75351|VPS4B_HUMAN	>sp|O75351|VPS4B_HUMAN Vacuolar protein sorting-associated protein 4B OS=Homo sapiens GN=VPS4B PE=1 SV=2	0	0	0	3	3	3	5	4	4	3	0	0	0	0	0	0	0	0	0	0	0	0	374690	462280	594210	406970	436610	525090	421990	0	0	0	0	0	0	0	0	0
sp|O75352|MPU1_HUMAN	sp|O75352|MPU1_HUMAN	>sp|O75352|MPU1_HUMAN Mannose-P-dolichol utilization defect 1 protein OS=Homo sapiens GN=MPDU1 PE=1 SV=2	0	0	0	1	1	1	1	1	1	2	0	0	0	0	0	0	0	0	0	0	0	0	280540	257600	150040	340960	284440	372740	367430	0	0	0	0	0	0	0	0	0
sp|O75367|H2AY_HUMAN;sp|Q9P0M6|H2AW_HUMAN	sp|O75367|H2AY_HUMAN	>sp|O75367|H2AY_HUMAN Core histone macro-H2A.1 OS=Homo sapiens GN=H2AFY PE=1 SV=4	0	0	1	9	11	10	9	10	10	10	0	0	0	0	1	0	0	0	0	0	0	993020	4007000	7485800	9377800	8042200	8802300	4783200	9247300	0	0	0	0	615250	0	0	0	0
sp|O75369|FLNB_HUMAN	sp|O75369|FLNB_HUMAN	>sp|O75369|FLNB_HUMAN Filamin-B OS=Homo sapiens GN=FLNB PE=1 SV=2	1	0	2	56	56	56	56	64	62	53	0	0	0	0	3	0	0	0	2	0	0	0	20692000	14284000	13988000	14160000	24916000	21574000	14023000	0	0	0	0	1040800	0	0	0	6597800
sp|O75380|NDUS6_HUMAN	sp|O75380|NDUS6_HUMAN	>sp|O75380|NDUS6_HUMAN NADH dehydrogenase [ubiquinone] iron-sulfur protein 6, mitochondrial OS=Homo sapiens GN=NDUFS6 PE=1 SV=1	0	0	0	0	0	1	0	0	0	0	0	0	0	0	0	0	0	0	0	0	0	0	0	0	0	0	0	0	0	0	0	0	0	0	0	0	0	0
sp|O75390|CISY_HUMAN	sp|O75390|CISY_HUMAN	>sp|O75390|CISY_HUMAN Citrate synthase, mitochondrial OS=Homo sapiens GN=CS PE=1 SV=2	0	1	0	9	14	11	15	13	13	10	0	0	0	0	4	0	0	0	0	0	1737000	0	8657300	9311500	10597000	12057000	11380000	11201000	9635300	0	0	0	0	3345300	0	0	0	0
sp|O75391|SPAG7_HUMAN	sp|O75391|SPAG7_HUMAN	>sp|O75391|SPAG7_HUMAN Sperm-associated antigen 7 OS=Homo sapiens GN=SPAG7 PE=1 SV=2	0	0	0	1	1	0	0	0	0	0	0	0	0	0	0	0	0	0	0	0	0	0	87683	0	0	0	0	0	0	0	0	0	0	0	0	0	0	0
sp|O75396|SC22B_HUMAN	sp|O75396|SC22B_HUMAN	>sp|O75396|SC22B_HUMAN Vesicle-trafficking protein SEC22b OS=Homo sapiens GN=SEC22B PE=1 SV=4	0	0	1	5	6	8	7	5	7	6	0	0	0	0	1	0	0	0	0	0	0	1159300	4318500	4681900	3400100	4756800	3390800	3065100	3271400	0	0	0	0	1425200	0	0	0	0
sp|O75400|PR40A_HUMAN	sp|O75400|PR40A_HUMAN	>sp|O75400|PR40A_HUMAN Pre-mRNA-processing factor 40 homolog A OS=Homo sapiens GN=PRPF40A PE=1 SV=2	0	0	0	2	4	3	2	6	3	5	0	0	0	0	0	0	0	0	0	0	0	0	409610	816140	806620	805620	929640	580750	839920	0	0	0	0	0	0	0	0	0
sp|O75431|MTX2_HUMAN	sp|O75431|MTX2_HUMAN	>sp|O75431|MTX2_HUMAN Metaxin-2 OS=Homo sapiens GN=MTX2 PE=1 SV=1	0	0	0	1	1	0	0	0	0	1	0	0	0	0	0	0	0	0	0	0	0	0	109340	76425	0	0	0	0	54323	0	0	0	0	0	0	0	0	0
sp|O75436|VP26A_HUMAN	sp|O75436|VP26A_HUMAN	>sp|O75436|VP26A_HUMAN Vacuolar protein sorting-associated protein 26A OS=Homo sapiens GN=VPS26A PE=1 SV=2	0	0	0	3	4	4	5	3	4	5	0	0	0	0	0	0	0	0	0	0	0	0	1182300	1408700	1356700	1424100	1352000	1284500	1201800	0	0	0	0	0	0	0	0	0
sp|O75439|MPPB_HUMAN	sp|O75439|MPPB_HUMAN	>sp|O75439|MPPB_HUMAN Mitochondrial-processing peptidase subunit beta OS=Homo sapiens GN=PMPCB PE=1 SV=2	0	0	0	5	4	3	3	3	3	3	0	0	0	0	0	0	0	0	0	0	0	0	638310	542180	525190	664510	658580	532330	609220	0	0	0	0	0	0	0	0	0
sp|O75459|PAGE1_HUMAN	sp|O75459|PAGE1_HUMAN	>sp|O75459|PAGE1_HUMAN P antigen family member 1 OS=Homo sapiens GN=PAGE1 PE=1 SV=2	0	0	0	0	0	0	0	0	0	1	0	0	0	0	0	0	0	0	0	0	0	0	0	0	0	0	0	0	81744	0	0	0	0	0	0	0	0	0
sp|O75475|PSIP1_HUMAN	sp|O75475|PSIP1_HUMAN	>sp|O75475|PSIP1_HUMAN PC4 and SFRS1-interacting protein OS=Homo sapiens GN=PSIP1 PE=1 SV=1	0	0	0	4	6	7	7	6	6	9	0	0	0	0	0	0	0	0	0	0	0	0	2692200	2475500	2425600	2289000	2119700	2243400	2338700	0	0	0	0	0	0	0	0	0
sp|O75477|ERLN1_HUMAN	sp|O75477|ERLN1_HUMAN	>sp|O75477|ERLN1_HUMAN Erlin-1 OS=Homo sapiens GN=ERLIN1 PE=1 SV=1	0	0	0	2	2	2	2	0	2	1	0	0	0	0	0	0	0	0	0	0	0	0	306630	270810	0	372530	0	337500	306850	0	0	0	0	0	0	0	0	0
sp|O75489|NDUS3_HUMAN	sp|O75489|NDUS3_HUMAN	>sp|O75489|NDUS3_HUMAN NADH dehydrogenase [ubiquinone] iron-sulfur protein 3, mitochondrial OS=Homo sapiens GN=NDUFS3 PE=1 SV=1	0	0	0	3	3	2	1	2	2	2	0	0	0	0	0	0	0	0	0	0	0	0	543510	895140	604210	720040	629180	652370	579920	0	0	0	0	0	0	0	0	0
sp|O75494|SRS10_HUMAN;sp|Q8WXF0|SRS12_HUMAN	sp|O75494|SRS10_HUMAN	>sp|O75494|SRS10_HUMAN Serine/arginine-rich splicing factor 10 OS=Homo sapiens GN=SRSF10 PE=1 SV=1	0	0	0	1	1	0	2	0	1	1	0	0	0	0	0	0	0	0	0	0	0	0	0	0	0	500660	0	0	731280	0	0	0	0	0	0	0	0	0
sp|O75521|ECI2_HUMAN	sp|O75521|ECI2_HUMAN	>sp|O75521|ECI2_HUMAN Enoyl-CoA delta isomerase 2, mitochondrial OS=Homo sapiens GN=ECI2 PE=1 SV=4	0	0	0	4	3	4	3	2	7	5	0	0	0	0	0	0	0	0	0	0	0	0	1073700	875370	947730	842180	617820	1163600	1287500	0	0	0	0	0	0	0	0	0
sp|O75531|BAF_HUMAN	sp|O75531|BAF_HUMAN	>sp|O75531|BAF_HUMAN Barrier-to-autointegration factor OS=Homo sapiens GN=BANF1 PE=1 SV=1	0	0	0	2	3	2	1	3	1	2	0	0	0	0	0	0	0	0	0	0	0	0	657400	926170	827590	543870	731390	729460	693000	0	0	0	0	0	0	0	0	0
sp|O75533|SF3B1_HUMAN	sp|O75533|SF3B1_HUMAN	>sp|O75533|SF3B1_HUMAN Splicing factor 3B subunit 1 OS=Homo sapiens GN=SF3B1 PE=1 SV=3	0	0	0	25	27	17	25	24	23	28	0	0	0	0	1	0	0	0	0	0	0	0	6325100	7421200	7409100	7178200	7468000	6882200	6588600	0	0	0	0	0	0	0	0	0
sp|O75534|CSDE1_HUMAN	sp|O75534|CSDE1_HUMAN	>sp|O75534|CSDE1_HUMAN Cold shock domain-containing protein E1 OS=Homo sapiens GN=CSDE1 PE=1 SV=2	0	0	0	17	15	18	17	19	17	17	0	0	0	0	1	0	0	0	0	0	0	0	5548900	5775200	5212300	8372000	7467700	7507300	7401100	0	0	0	0	577800	0	0	0	0
sp|O75554|WBP4_HUMAN	sp|O75554|WBP4_HUMAN	>sp|O75554|WBP4_HUMAN WW domain-binding protein 4 OS=Homo sapiens GN=WBP4 PE=1 SV=1	0	0	0	0	0	0	0	1	0	0	0	0	0	0	0	0	0	0	0	0	0	0	0	0	0	0	76504	0	0	0	0	0	0	0	0	0	0	0
sp|O75569|PRKRA_HUMAN	sp|O75569|PRKRA_HUMAN	>sp|O75569|PRKRA_HUMAN Interferon-inducible double-stranded RNA-dependent protein kinase activator A OS=Homo sapiens GN=PRKRA PE=1 SV=1	0	0	0	0	0	0	1	1	0	0	0	0	0	0	0	0	0	0	0	0	0	0	0	0	0	0	0	0	0	0	0	0	0	0	0	0	0	0
sp|O75607|NPM3_HUMAN	sp|O75607|NPM3_HUMAN	>sp|O75607|NPM3_HUMAN Nucleoplasmin-3 OS=Homo sapiens GN=NPM3 PE=1 SV=3	0	0	0	3	2	3	2	2	2	2	0	0	0	0	0	0	0	0	0	0	0	0	1356500	765520	937410	722480	832120	802010	789650	0	0	0	0	0	0	0	0	0
sp|O75608|LYPA1_HUMAN	sp|O75608|LYPA1_HUMAN	>sp|O75608|LYPA1_HUMAN Acyl-protein thioesterase 1 OS=Homo sapiens GN=LYPLA1 PE=1 SV=1	0	0	0	1	1	1	0	1	1	1	0	0	0	0	0	0	0	0	0	0	0	0	110560	130600	150610	0	150420	0	119630	0	0	0	0	0	0	0	0	0
sp|O75616|ERAL1_HUMAN	sp|O75616|ERAL1_HUMAN	>sp|O75616|ERAL1_HUMAN GTPase Era, mitochondrial OS=Homo sapiens GN=ERAL1 PE=1 SV=2	0	0	0	0	1	0	1	1	1	0	0	0	0	0	0	0	0	0	0	0	0	0	0	178830	0	200660	183210	239200	0	0	0	0	0	0	0	0	0	0
sp|O75638|CTAG2_HUMAN	sp|O75638|CTAG2_HUMAN	>sp|O75638|CTAG2_HUMAN Cancer/testis antigen 2 OS=Homo sapiens GN=CTAG2 PE=1 SV=2	0	1	0	0	1	0	0	0	1	0	0	0	0	0	0	0	0	0	0	0	901390	0	0	0	0	0	0	0	0	0	0	0	0	0	0	0	0	0
sp|O75643|U520_HUMAN	sp|O75643|U520_HUMAN	>sp|O75643|U520_HUMAN U5 small nuclear ribonucleoprotein 200 kDa helicase OS=Homo sapiens GN=SNRNP200 PE=1 SV=2	0	0	0	22	34	25	33	37	25	30	0	0	0	0	0	0	0	0	0	0	0	0	8429100	8296700	7754300	8623300	8290200	8522000	8317100	0	0	0	0	0	0	0	0	0
sp|O75663|TIPRL_HUMAN	sp|O75663|TIPRL_HUMAN	>sp|O75663|TIPRL_HUMAN TIP41-like protein OS=Homo sapiens GN=TIPRL PE=1 SV=2	0	0	0	2	2	2	2	2	2	3	0	0	0	0	0	0	0	0	0	0	0	0	272920	474430	495660	273960	413360	350740	379450	0	0	0	0	0	0	0	0	0
sp|O75683|SURF6_HUMAN	sp|O75683|SURF6_HUMAN	>sp|O75683|SURF6_HUMAN Surfeit locus protein 6 OS=Homo sapiens GN=SURF6 PE=1 SV=3	0	0	0	1	1	1	3	3	1	2	0	0	0	0	0	0	0	0	0	0	0	0	0	329810	273360	279020	279640	0	231160	0	0	0	0	0	0	0	0	0
sp|P35813|PPM1A_HUMAN;sp|O75688|PPM1B_HUMAN	sp|P35813|PPM1A_HUMAN;sp|O75688|PPM1B_HUMAN	>sp|P35813|PPM1A_HUMAN Protein phosphatase 1A OS=Homo sapiens GN=PPM1A PE=1 SV=1;>sp|O75688|PPM1B_HUMAN Protein phosphatase 1B OS=Homo sapiens GN=PPM1B PE=1 SV=1	0	0	0	1	0	0	0	0	0	0	0	0	0	0	0	0	0	0	0	0	0	0	217580	0	0	0	0	0	0	0	0	0	0	0	0	0	0	0
sp|O75691|UTP20_HUMAN	sp|O75691|UTP20_HUMAN	>sp|O75691|UTP20_HUMAN Small subunit processome component 20 homolog OS=Homo sapiens GN=UTP20 PE=1 SV=3	0	0	0	3	3	3	4	3	1	2	0	0	0	0	0	0	0	0	0	0	0	0	333840	399620	309280	428850	330980	354520	294620	0	0	0	0	0	0	0	0	0
sp|O75694|NU155_HUMAN	sp|O75694|NU155_HUMAN	>sp|O75694|NU155_HUMAN Nuclear pore complex protein Nup155 OS=Homo sapiens GN=NUP155 PE=1 SV=1	0	0	0	18	18	17	16	18	23	21	0	0	0	0	0	0	0	0	0	0	0	0	4956800	4977100	4496200	5290600	5280000	5062300	5044100	0	0	0	0	0	0	0	0	0
sp|O75717|WDHD1_HUMAN	sp|O75717|WDHD1_HUMAN	>sp|O75717|WDHD1_HUMAN WD repeat and HMG-box DNA-binding protein 1 OS=Homo sapiens GN=WDHD1 PE=1 SV=1	0	0	0	1	1	0	2	1	0	1	0	0	0	0	0	0	0	0	0	0	0	0	80054	74551	0	0	0	0	0	0	0	0	0	0	0	0	0	0
sp|O75718|CRTAP_HUMAN	sp|O75718|CRTAP_HUMAN	>sp|O75718|CRTAP_HUMAN Cartilage-associated protein OS=Homo sapiens GN=CRTAP PE=1 SV=1	0	0	0	3	5	3	2	4	3	2	0	0	0	0	0	0	0	0	0	0	0	0	917690	810730	757550	740830	1093100	950780	424920	0	0	0	0	0	0	0	0	0
sp|O75746|CMC1_HUMAN	sp|O75746|CMC1_HUMAN	>sp|O75746|CMC1_HUMAN Calcium-binding mitochondrial carrier protein Aralar1 OS=Homo sapiens GN=SLC25A12 PE=1 SV=2	0	0	0	1	1	2	2	1	2	1	0	0	0	0	0	0	0	0	0	0	0	0	0	0	0	0	0	0	0	0	0	0	0	0	0	0	0	0
sp|O75794|CD123_HUMAN	sp|O75794|CD123_HUMAN	>sp|O75794|CD123_HUMAN Cell division cycle protein 123 homolog OS=Homo sapiens GN=CDC123 PE=1 SV=1	0	0	0	4	3	3	4	4	5	4	0	0	0	0	0	0	0	0	0	0	0	0	694110	567200	596410	531260	595410	602310	638770	0	0	0	0	0	0	0	0	0
sp|P54855|UDB15_HUMAN;sp|O75795|UDB17_HUMAN	sp|P54855|UDB15_HUMAN;sp|O75795|UDB17_HUMAN	>sp|P54855|UDB15_HUMAN UDP-glucuronosyltransferase 2B15 OS=Homo sapiens GN=UGT2B15 PE=1 SV=3;>sp|O75795|UDB17_HUMAN UDP-glucuronosyltransferase 2B17 OS=Homo sapiens GN=UGT2B17 PE=1 SV=1	0	0	0	0	0	0	0	1	1	0	0	0	0	0	0	0	0	0	0	0	0	0	0	0	0	0	0	176800	0	0	0	0	0	0	0	0	0	0
sp|O75821|EIF3G_HUMAN	sp|O75821|EIF3G_HUMAN	>sp|O75821|EIF3G_HUMAN Eukaryotic translation initiation factor 3 subunit G OS=Homo sapiens GN=EIF3G PE=1 SV=2	0	0	1	9	8	7	7	7	7	7	0	0	0	0	1	0	0	0	0	0	0	1396800	5035200	4546200	2289500	4204800	4540800	3953200	3740100	0	0	0	0	960280	0	0	0	0
sp|O75822|EIF3J_HUMAN	sp|O75822|EIF3J_HUMAN	>sp|O75822|EIF3J_HUMAN Eukaryotic translation initiation factor 3 subunit J OS=Homo sapiens GN=EIF3J PE=1 SV=2	0	0	0	7	6	4	9	6	8	8	0	0	0	0	1	0	0	0	0	0	0	0	2912200	3407500	2066500	4197800	3774400	3876000	3626600	0	0	0	0	766330	0	0	0	0
sp|O75828|CBR3_HUMAN	sp|O75828|CBR3_HUMAN	>sp|O75828|CBR3_HUMAN Carbonyl reductase [NADPH] 3 OS=Homo sapiens GN=CBR3 PE=1 SV=3	0	0	0	2	3	2	3	2	2	3	0	0	0	0	0	0	0	0	0	0	0	0	0	0	0	73950	0	0	0	0	0	0	0	0	0	0	0	0
sp|O75832|PSD10_HUMAN	sp|O75832|PSD10_HUMAN	>sp|O75832|PSD10_HUMAN 26S proteasome non-ATPase regulatory subunit 10 OS=Homo sapiens GN=PSMD10 PE=1 SV=1	0	0	0	4	4	3	4	4	2	3	0	0	0	0	0	0	0	0	0	0	0	0	585270	482710	457600	765200	308430	584600	511080	0	0	0	0	0	0	0	0	0
sp|O75844|FACE1_HUMAN	sp|O75844|FACE1_HUMAN	>sp|O75844|FACE1_HUMAN CAAX prenyl protease 1 homolog OS=Homo sapiens GN=ZMPSTE24 PE=1 SV=2	0	0	0	4	6	6	5	6	5	6	0	0	0	0	1	0	0	0	0	0	0	0	1484100	1445200	1021700	1924200	1604100	1840500	1655800	0	0	0	0	395640	0	0	0	0
sp|O75874|IDHC_HUMAN	sp|O75874|IDHC_HUMAN	>sp|O75874|IDHC_HUMAN Isocitrate dehydrogenase [NADP] cytoplasmic OS=Homo sapiens GN=IDH1 PE=1 SV=2	0	1	0	13	10	13	11	14	12	12	0	0	0	0	5	0	0	0	2	0	1782200	0	6871400	9628300	10456000	7296400	10909000	10592000	9637100	0	0	0	0	5879100	0	0	0	15729000
sp|O75880|SCO1_HUMAN	sp|O75880|SCO1_HUMAN	>sp|O75880|SCO1_HUMAN Protein SCO1 homolog, mitochondrial OS=Homo sapiens GN=SCO1 PE=1 SV=1	0	0	0	3	2	2	2	1	1	1	0	0	0	0	0	0	0	0	0	0	0	0	313140	415480	295240	394160	338190	390780	305090	0	0	0	0	0	0	0	0	0
sp|O75884|RBBP9_HUMAN	sp|O75884|RBBP9_HUMAN	>sp|O75884|RBBP9_HUMAN Putative hydrolase RBBP9 OS=Homo sapiens GN=RBBP9 PE=1 SV=2	0	0	0	0	0	0	1	0	0	0	0	0	0	0	0	0	0	0	0	0	0	0	0	0	0	0	0	0	0	0	0	0	0	0	0	0	0	0
sp|O75909|CCNK_HUMAN	sp|O75909|CCNK_HUMAN	>sp|O75909|CCNK_HUMAN Cyclin-K OS=Homo sapiens GN=CCNK PE=1 SV=2	0	0	0	0	0	0	0	2	1	0	0	0	0	0	0	0	0	0	0	0	0	0	0	0	0	0	151140	0	0	0	0	0	0	0	0	0	0	0
sp|O75915|PRAF3_HUMAN	sp|O75915|PRAF3_HUMAN	>sp|O75915|PRAF3_HUMAN PRA1 family protein 3 OS=Homo sapiens GN=ARL6IP5 PE=1 SV=1	0	0	0	1	2	3	3	3	3	3	0	0	0	0	0	0	0	0	0	0	0	0	874580	775060	805610	805920	852740	891680	868130	0	0	0	0	0	0	0	0	0
sp|O75928|PIAS2_HUMAN;sp|O75925|PIAS1_HUMAN	sp|O75928|PIAS2_HUMAN;sp|O75925|PIAS1_HUMAN	>sp|O75928|PIAS2_HUMAN E3 SUMO-protein ligase PIAS2 OS=Homo sapiens GN=PIAS2 PE=1 SV=3;>sp|O75925|PIAS1_HUMAN E3 SUMO-protein ligase PIAS1 OS=Homo sapiens GN=PIAS1 PE=1 SV=2	0	0	0	0	0	0	1	0	0	0	0	0	0	0	0	0	0	0	0	0	0	0	0	0	0	68028	0	0	0	0	0	0	0	0	0	0	0	0
sp|O75935|DCTN3_HUMAN	sp|O75935|DCTN3_HUMAN	>sp|O75935|DCTN3_HUMAN Dynactin subunit 3 OS=Homo sapiens GN=DCTN3 PE=1 SV=1	0	0	0	0	1	0	0	0	3	3	0	0	0	0	0	0	0	0	0	0	0	0	0	1083000	0	0	0	1402600	1533100	0	0	0	0	0	0	0	0	0
sp|O75937|DNJC8_HUMAN	sp|O75937|DNJC8_HUMAN	>sp|O75937|DNJC8_HUMAN DnaJ homolog subfamily C member 8 OS=Homo sapiens GN=DNAJC8 PE=1 SV=2	0	0	0	3	2	5	4	3	7	3	0	0	0	0	1	0	0	0	0	0	0	0	994880	934690	1420900	1029500	1152900	1571500	1192100	0	0	0	0	503400	0	0	0	0
sp|O75940|SPF30_HUMAN	sp|O75940|SPF30_HUMAN	>sp|O75940|SPF30_HUMAN Survival of motor neuron-related-splicing factor 30 OS=Homo sapiens GN=SMNDC1 PE=1 SV=1	0	0	0	2	3	2	3	2	1	2	0	0	0	0	0	0	0	0	0	0	0	0	549260	723950	562300	579360	668850	577910	634640	0	0	0	0	0	0	0	0	0
sp|O75947|ATP5H_HUMAN	sp|O75947|ATP5H_HUMAN	>sp|O75947|ATP5H_HUMAN ATP synthase subunit d, mitochondrial OS=Homo sapiens GN=ATP5H PE=1 SV=3	0	0	0	3	1	1	1	4	1	1	0	0	0	0	0	0	0	0	0	0	0	0	710140	232000	491840	326140	604000	0	297740	0	0	0	0	0	0	0	0	0
sp|O75955|FLOT1_HUMAN	sp|O75955|FLOT1_HUMAN	>sp|O75955|FLOT1_HUMAN Flotillin-1 OS=Homo sapiens GN=FLOT1 PE=1 SV=3	0	0	0	2	2	3	2	4	4	4	0	0	0	0	0	0	0	0	0	0	0	0	366710	427830	442850	378200	341970	393450	391040	0	0	0	0	0	0	0	0	0
sp|O75964|ATP5L_HUMAN	sp|O75964|ATP5L_HUMAN	>sp|O75964|ATP5L_HUMAN ATP synthase subunit g, mitochondrial OS=Homo sapiens GN=ATP5L PE=1 SV=3	0	0	0	4	2	4	4	3	3	3	0	0	0	0	0	0	0	0	0	0	0	0	1248300	1446300	2032500	2066100	2100400	1745400	1444600	0	0	0	0	0	0	0	0	0
sp|O75976|CBPD_HUMAN	sp|O75976|CBPD_HUMAN	>sp|O75976|CBPD_HUMAN Carboxypeptidase D OS=Homo sapiens GN=CPD PE=1 SV=2	0	0	0	1	1	1	1	1	0	1	0	0	0	0	0	0	0	0	0	0	0	0	0	0	0	0	0	0	47533	0	0	0	0	0	0	0	0	0
sp|O76003|GLRX3_HUMAN	sp|O76003|GLRX3_HUMAN	>sp|O76003|GLRX3_HUMAN Glutaredoxin-3 OS=Homo sapiens GN=GLRX3 PE=1 SV=2	0	0	0	10	10	10	8	9	8	9	0	0	0	0	1	0	0	0	0	0	0	0	3229700	2640800	2368300	1767200	2519100	1904500	2352300	0	0	0	0	671960	0	0	0	0
sp|O76021|RL1D1_HUMAN	sp|O76021|RL1D1_HUMAN	>sp|O76021|RL1D1_HUMAN Ribosomal L1 domain-containing protein 1 OS=Homo sapiens GN=RSL1D1 PE=1 SV=3	0	1	0	25	22	21	22	25	22	22	0	0	0	0	2	0	0	0	0	0	4015900	0	14698000	15098000	10274000	11493000	10823000	15629000	15161000	0	0	0	0	2903100	0	0	0	0
sp|O76031|CLPX_HUMAN	sp|O76031|CLPX_HUMAN	>sp|O76031|CLPX_HUMAN ATP-dependent Clp protease ATP-binding subunit clpX-like, mitochondrial OS=Homo sapiens GN=CLPX PE=1 SV=2	0	0	0	3	4	5	5	7	6	4	0	0	0	0	0	0	0	0	0	0	0	0	749480	708980	934850	859710	846320	778820	750840	0	0	0	0	0	0	0	0	0
sp|O76070|SYUG_HUMAN;sp|Q16143|SYUB_HUMAN	sp|O76070|SYUG_HUMAN	>sp|O76070|SYUG_HUMAN Gamma-synuclein OS=Homo sapiens GN=SNCG PE=1 SV=2	0	0	0	8	8	7	6	6	6	7	0	0	0	0	0	0	0	0	0	0	0	0	4834400	3484600	3576100	2776800	2975700	3118600	3205700	0	0	0	0	0	0	0	0	0
sp|O76071|CIAO1_HUMAN	sp|O76071|CIAO1_HUMAN	>sp|O76071|CIAO1_HUMAN Probable cytosolic iron-sulfur protein assembly protein CIAO1 OS=Homo sapiens GN=CIAO1 PE=1 SV=1	0	0	0	0	3	1	2	0	2	4	0	0	0	0	0	0	0	0	0	0	0	0	0	264870	522890	390350	0	324940	368590	0	0	0	0	0	0	0	0	0
sp|O76094|SRP72_HUMAN	sp|O76094|SRP72_HUMAN	>sp|O76094|SRP72_HUMAN Signal recognition particle subunit SRP72 OS=Homo sapiens GN=SRP72 PE=1 SV=3	0	0	0	4	7	6	7	7	9	10	0	0	0	0	1	0	0	0	0	0	0	0	975350	1085300	971390	1007000	1116000	983410	990480	0	0	0	0	0	0	0	0	0
sp|O94760|DDAH1_HUMAN	sp|O94760|DDAH1_HUMAN	>sp|O94760|DDAH1_HUMAN N(G),N(G)-dimethylarginine dimethylaminohydrolase 1 OS=Homo sapiens GN=DDAH1 PE=1 SV=3	0	0	0	1	0	1	0	0	0	0	0	0	0	0	0	0	0	0	0	0	0	0	81636	0	98335	0	0	0	0	0	0	0	0	0	0	0	0	0
sp|O94776|MTA2_HUMAN;sp|Q13330|MTA1_HUMAN	sp|O94776|MTA2_HUMAN	>sp|O94776|MTA2_HUMAN Metastasis-associated protein MTA2 OS=Homo sapiens GN=MTA2 PE=1 SV=1	0	0	0	12	13	11	13	10	14	10	0	0	0	0	0	0	0	0	0	0	0	0	2971700	2834300	2714100	2928900	2906200	2894200	2777600	0	0	0	0	0	0	0	0	0
sp|O94826|TOM70_HUMAN	sp|O94826|TOM70_HUMAN	>sp|O94826|TOM70_HUMAN Mitochondrial import receptor subunit TOM70 OS=Homo sapiens GN=TOMM70 PE=1 SV=1	0	0	0	7	9	10	11	7	6	6	0	0	0	0	0	0	0	0	0	0	0	0	1925100	1791600	1754200	2047100	1865800	2292700	1603000	0	0	0	0	0	0	0	0	0
sp|O94855|SC24D_HUMAN	sp|O94855|SC24D_HUMAN	>sp|O94855|SC24D_HUMAN Protein transport protein Sec24D OS=Homo sapiens GN=SEC24D PE=1 SV=2	0	0	0	0	1	0	2	1	2	1	0	0	0	0	0	0	0	0	0	0	0	0	0	0	0	59444	74995	0	61656	0	0	0	0	0	0	0	0	0
sp|O94886|CSCL1_HUMAN	sp|O94886|CSCL1_HUMAN	>sp|O94886|CSCL1_HUMAN CSC1-like protein 1 OS=Homo sapiens GN=TMEM63A PE=1 SV=3	0	0	0	0	0	0	1	1	0	0	0	0	0	0	0	0	0	0	0	0	0	0	0	0	0	1797500	1765900	0	0	0	0	0	0	0	0	0	0	0
sp|O94888|UBXN7_HUMAN	sp|O94888|UBXN7_HUMAN	>sp|O94888|UBXN7_HUMAN UBX domain-containing protein 7 OS=Homo sapiens GN=UBXN7 PE=1 SV=2	0	0	0	0	0	0	0	1	0	0	0	0	0	0	0	0	0	0	0	0	0	0	0	0	0	0	87325	0	0	0	0	0	0	0	0	0	0	0
sp|O94905|ERLN2_HUMAN	sp|O94905|ERLN2_HUMAN	>sp|O94905|ERLN2_HUMAN Erlin-2 OS=Homo sapiens GN=ERLIN2 PE=1 SV=1	0	0	0	1	1	1	3	1	1	1	0	0	0	0	0	0	0	0	0	0	0	0	0	0	160270	322910	151010	0	0	0	0	0	0	0	0	0	0	0
sp|O94906|PRP6_HUMAN	sp|O94906|PRP6_HUMAN	>sp|O94906|PRP6_HUMAN Pre-mRNA-processing factor 6 OS=Homo sapiens GN=PRPF6 PE=1 SV=1	0	0	0	8	11	11	12	9	8	6	0	0	0	0	0	0	0	0	0	0	0	0	1291600	1491700	1407400	1579500	1351500	1306000	1387300	0	0	0	0	0	0	0	0	0
sp|O94925|GLSK_HUMAN	sp|O94925|GLSK_HUMAN	>sp|O94925|GLSK_HUMAN Glutaminase kidney isoform, mitochondrial OS=Homo sapiens GN=GLS PE=1 SV=1	0	0	0	3	3	3	2	3	2	2	0	0	0	0	0	0	0	0	0	0	0	0	367890	329560	373850	326850	384150	307760	400010	0	0	0	0	0	0	0	0	0
sp|O94966|UBP19_HUMAN	sp|O94966|UBP19_HUMAN	>sp|O94966|UBP19_HUMAN Ubiquitin carboxyl-terminal hydrolase 19 OS=Homo sapiens GN=USP19 PE=1 SV=2	0	0	0	0	1	0	1	1	1	0	0	0	0	0	0	0	0	0	0	0	0	0	0	53596	0	0	0	0	0	0	0	0	0	0	0	0	0	0
sp|O94979|SC31A_HUMAN	sp|O94979|SC31A_HUMAN	>sp|O94979|SC31A_HUMAN Protein transport protein Sec31A OS=Homo sapiens GN=SEC31A PE=1 SV=3	0	0	0	17	14	15	16	14	14	16	0	0	0	0	0	0	0	0	0	0	0	0	4878600	5249100	5297000	5793100	5659000	5296700	5534700	0	0	0	0	0	0	0	0	0
sp|O94992|HEXI1_HUMAN	sp|O94992|HEXI1_HUMAN	>sp|O94992|HEXI1_HUMAN Protein HEXIM1 OS=Homo sapiens GN=HEXIM1 PE=1 SV=1	0	0	0	2	1	1	1	1	0	1	0	0	0	0	0	0	0	0	0	0	0	0	316920	159520	226410	266080	239960	0	199310	0	0	0	0	0	0	0	0	0
sp|O95070|YIF1A_HUMAN	sp|O95070|YIF1A_HUMAN	>sp|O95070|YIF1A_HUMAN Protein YIF1A OS=Homo sapiens GN=YIF1A PE=1 SV=2	0	0	0	0	1	0	0	0	0	0	0	0	0	0	0	0	0	0	0	0	0	0	0	117000	0	0	0	0	0	0	0	0	0	0	0	0	0	0
sp|O95071|UBR5_HUMAN	sp|O95071|UBR5_HUMAN	>sp|O95071|UBR5_HUMAN E3 ubiquitin-protein ligase UBR5 OS=Homo sapiens GN=UBR5 PE=1 SV=2	0	0	0	0	0	0	1	0	2	0	0	0	0	0	0	0	0	0	0	0	0	0	0	0	0	200830	0	115190	0	0	0	0	0	0	0	0	0	0
sp|O95104|SFR15_HUMAN;sp|Q9UPN6|SCAF8_HUMAN	sp|O95104|SFR15_HUMAN;sp|Q9UPN6|SCAF8_HUMAN	>sp|O95104|SFR15_HUMAN Splicing factor, arginine/serine-rich 15 OS=Homo sapiens GN=SCAF4 PE=1 SV=3;>sp|Q9UPN6|SCAF8_HUMAN Protein SCAF8 OS=Homo sapiens GN=SCAF8 PE=1 SV=1	0	0	0	0	1	0	0	0	0	0	0	0	0	0	0	0	0	0	0	0	0	0	0	0	0	0	0	0	0	0	0	0	0	0	0	0	0	0
sp|O95155|UBE4B_HUMAN	sp|O95155|UBE4B_HUMAN	>sp|O95155|UBE4B_HUMAN Ubiquitin conjugation factor E4 B OS=Homo sapiens GN=UBE4B PE=1 SV=1	0	0	0	2	2	0	0	1	1	2	0	0	0	0	0	0	0	0	0	0	0	0	0	0	0	0	128110	128560	0	0	0	0	0	0	0	0	0	0
sp|O95163|ELP1_HUMAN	sp|O95163|ELP1_HUMAN	>sp|O95163|ELP1_HUMAN Elongator complex protein 1 OS=Homo sapiens GN=IKBKAP PE=1 SV=3	0	0	0	4	4	4	2	5	2	5	0	0	0	0	0	0	0	0	0	0	0	0	494860	435370	417280	416810	553860	401820	424450	0	0	0	0	0	0	0	0	0
sp|O95168|NDUB4_HUMAN	sp|O95168|NDUB4_HUMAN	>sp|O95168|NDUB4_HUMAN NADH dehydrogenase [ubiquinone] 1 beta subcomplex subunit 4 OS=Homo sapiens GN=NDUFB4 PE=1 SV=3	0	0	0	2	1	1	0	1	2	0	0	0	0	0	0	0	0	0	0	0	0	0	165610	202290	165210	0	167050	137080	0	0	0	0	0	0	0	0	0	0
sp|O95197|RTN3_HUMAN	sp|O95197|RTN3_HUMAN	>sp|O95197|RTN3_HUMAN Reticulon-3 OS=Homo sapiens GN=RTN3 PE=1 SV=2	0	0	0	0	1	1	2	1	1	1	0	0	0	0	0	0	0	0	0	0	0	0	0	0	412750	618370	579690	495980	503870	0	0	0	0	0	0	0	0	0
sp|O95202|LETM1_HUMAN	sp|O95202|LETM1_HUMAN	>sp|O95202|LETM1_HUMAN Mitochondrial proton/calcium exchanger protein OS=Homo sapiens GN=LETM1 PE=1 SV=1	0	0	0	6	7	7	8	7	6	6	0	0	0	0	0	0	0	0	0	0	0	0	1189800	1246400	1364700	1087600	1219300	1135300	1324200	0	0	0	0	0	0	0	0	0
sp|O95218|ZRAB2_HUMAN	sp|O95218|ZRAB2_HUMAN	>sp|O95218|ZRAB2_HUMAN Zinc finger Ran-binding domain-containing protein 2 OS=Homo sapiens GN=ZRANB2 PE=1 SV=2	0	0	0	5	5	5	3	4	5	5	0	0	0	0	0	0	0	0	0	0	0	0	1767300	1579100	1533900	1568100	1712000	1718500	1600800	0	0	0	0	0	0	0	0	0
sp|O95232|LC7L3_HUMAN	sp|O95232|LC7L3_HUMAN	>sp|O95232|LC7L3_HUMAN Luc7-like protein 3 OS=Homo sapiens GN=LUC7L3 PE=1 SV=2	0	0	0	3	6	7	4	5	3	5	0	0	0	0	1	0	0	0	0	0	0	0	1032100	1150500	1135900	1156700	1120800	1217600	1539800	0	0	0	0	623030	0	0	0	0
sp|O95239|KIF4A_HUMAN;sp|Q2VIQ3|KIF4B_HUMAN	sp|O95239|KIF4A_HUMAN;sp|Q2VIQ3|KIF4B_HUMAN	>sp|O95239|KIF4A_HUMAN Chromosome-associated kinesin KIF4A OS=Homo sapiens GN=KIF4A PE=1 SV=3;>sp|Q2VIQ3|KIF4B_HUMAN Chromosome-associated kinesin KIF4B OS=Homo sapiens GN=KIF4B PE=2 SV=2	0	0	0	1	2	2	1	0	0	1	0	0	0	0	0	0	0	0	0	0	0	0	0	143770	171490	0	0	0	131150	0	0	0	0	0	0	0	0	0
sp|O95249|GOSR1_HUMAN	sp|O95249|GOSR1_HUMAN	>sp|O95249|GOSR1_HUMAN Golgi SNAP receptor complex member 1 OS=Homo sapiens GN=GOSR1 PE=1 SV=1	0	0	0	1	0	1	1	1	1	1	0	0	0	0	0	0	0	0	0	0	0	0	43017	0	90242	58873	59308	0	62350	0	0	0	0	0	0	0	0	0
sp|O95251|KAT7_HUMAN	sp|O95251|KAT7_HUMAN	>sp|O95251|KAT7_HUMAN Histone acetyltransferase KAT7 OS=Homo sapiens GN=KAT7 PE=1 SV=1	0	0	0	0	0	0	0	0	0	2	0	0	0	0	0	0	0	0	0	0	0	0	0	0	0	0	0	0	582630	0	0	0	0	0	0	0	0	0
sp|O95263|PDE8B_HUMAN	sp|O95263|PDE8B_HUMAN	>sp|O95263|PDE8B_HUMAN High affinity cAMP-specific and IBMX-insensitive 3,5-cyclic phosphodiesterase 8B OS=Homo sapiens GN=PDE8B PE=1 SV=2	0	0	0	0	1	0	0	1	0	0	0	0	0	0	0	0	0	0	0	0	0	0	0	103640	0	0	100960	0	0	0	0	0	0	0	0	0	0	0
sp|O95292|VAPB_HUMAN	sp|O95292|VAPB_HUMAN	>sp|O95292|VAPB_HUMAN Vesicle-associated membrane protein-associated protein B/C OS=Homo sapiens GN=VAPB PE=1 SV=3	0	0	0	2	0	0	1	1	1	1	0	0	0	0	0	0	0	0	0	0	0	0	723720	0	0	577400	549630	668550	564650	0	0	0	0	0	0	0	0	0
sp|O95297|MPZL1_HUMAN	sp|O95297|MPZL1_HUMAN	>sp|O95297|MPZL1_HUMAN Myelin protein zero-like protein 1 OS=Homo sapiens GN=MPZL1 PE=1 SV=1	0	0	0	1	2	2	2	1	1	2	0	0	0	0	0	0	0	0	0	0	0	0	233180	262480	223900	265380	207140	241360	265670	0	0	0	0	0	0	0	0	0
sp|O95299|NDUAA_HUMAN	sp|O95299|NDUAA_HUMAN	>sp|O95299|NDUAA_HUMAN NADH dehydrogenase [ubiquinone] 1 alpha subcomplex subunit 10, mitochondrial OS=Homo sapiens GN=NDUFA10 PE=1 SV=1	0	0	0	2	2	1	2	1	2	3	0	0	0	0	0	0	0	0	0	0	0	0	131790	180100	173300	188120	187000	154530	150870	0	0	0	0	0	0	0	0	0
sp|O95336|6PGL_HUMAN	sp|O95336|6PGL_HUMAN	>sp|O95336|6PGL_HUMAN 6-phosphogluconolactonase OS=Homo sapiens GN=PGLS PE=1 SV=2	0	0	0	1	1	0	2	0	1	1	0	0	0	0	0	0	0	0	0	0	0	0	174690	396110	0	150930	0	194250	143120	0	0	0	0	0	0	0	0	0
sp|O95340|PAPS2_HUMAN	sp|O95340|PAPS2_HUMAN	>sp|O95340|PAPS2_HUMAN Bifunctional 3-phosphoadenosine 5-phosphosulfate synthase 2 OS=Homo sapiens GN=PAPSS2 PE=1 SV=2	0	0	0	8	10	12	9	9	11	10	0	0	0	0	0	0	0	0	0	0	0	0	2045700	2565400	2661700	2616300	2769500	2579600	2526900	0	0	0	0	0	0	0	0	0
sp|O95347|SMC2_HUMAN	sp|O95347|SMC2_HUMAN	>sp|O95347|SMC2_HUMAN Structural maintenance of chromosomes protein 2 OS=Homo sapiens GN=SMC2 PE=1 SV=2	0	0	0	10	14	14	13	12	8	14	0	0	0	0	0	0	0	0	0	0	0	0	2427800	2201800	2341300	2156600	2241200	2275100	2019200	0	0	0	0	0	0	0	0	0
sp|O95352|ATG7_HUMAN	sp|O95352|ATG7_HUMAN	>sp|O95352|ATG7_HUMAN Ubiquitin-like modifier-activating enzyme ATG7 OS=Homo sapiens GN=ATG7 PE=1 SV=1	0	0	0	0	0	0	0	1	0	0	0	0	0	0	0	0	0	0	0	0	0	0	0	0	0	0	84749	0	0	0	0	0	0	0	0	0	0	0
sp|O95359|TACC2_HUMAN	sp|O95359|TACC2_HUMAN	>sp|O95359|TACC2_HUMAN Transforming acidic coiled-coil-containing protein 2 OS=Homo sapiens GN=TACC2 PE=1 SV=3	0	0	0	1	2	2	2	2	3	2	0	0	0	0	0	0	0	0	0	0	0	0	141560	95260	75724	68944	105620	128780	125060	0	0	0	0	0	0	0	0	0
sp|O95361|TRI16_HUMAN	sp|O95361|TRI16_HUMAN	>sp|O95361|TRI16_HUMAN Tripartite motif-containing protein 16 OS=Homo sapiens GN=TRIM16 PE=1 SV=3	0	0	0	0	0	0	0	0	1	0	0	0	0	0	0	0	0	0	0	0	0	0	0	0	0	0	0	0	0	0	0	0	0	0	0	0	0	0
sp|O95372|LYPA2_HUMAN	sp|O95372|LYPA2_HUMAN	>sp|O95372|LYPA2_HUMAN Acyl-protein thioesterase 2 OS=Homo sapiens GN=LYPLA2 PE=1 SV=1	0	0	0	1	1	0	0	0	0	0	0	0	0	0	0	0	0	0	0	0	0	0	0	44219	0	0	0	0	0	0	0	0	0	0	0	0	0	0
sp|O95373|IPO7_HUMAN	sp|O95373|IPO7_HUMAN	>sp|O95373|IPO7_HUMAN Importin-7 OS=Homo sapiens GN=IPO7 PE=1 SV=1	0	0	0	21	18	14	15	19	20	19	0	0	0	0	1	0	0	0	0	0	0	0	9895900	9583800	7433500	10002000	8743000	9471800	9199300	0	0	0	0	3546900	0	0	0	0
sp|O95376|ARI2_HUMAN	sp|O95376|ARI2_HUMAN	>sp|O95376|ARI2_HUMAN E3 ubiquitin-protein ligase ARIH2 OS=Homo sapiens GN=ARIH2 PE=1 SV=1	0	0	0	0	0	0	0	0	0	1	0	0	0	0	0	0	0	0	0	0	0	0	0	0	0	0	0	0	0	0	0	0	0	0	0	0	0	0
sp|O95394|AGM1_HUMAN	sp|O95394|AGM1_HUMAN	>sp|O95394|AGM1_HUMAN Phosphoacetylglucosamine mutase OS=Homo sapiens GN=PGM3 PE=1 SV=1	0	0	0	0	3	1	2	1	2	3	0	0	0	0	0	0	0	0	0	0	0	0	0	156840	113390	135470	137510	117940	121610	0	0	0	0	0	0	0	0	0
sp|O95399|UTS2_HUMAN	sp|O95399|UTS2_HUMAN	>sp|O95399|UTS2_HUMAN Urotensin-2 OS=Homo sapiens GN=UTS2 PE=1 SV=1	0	0	0	0	0	1	0	1	1	0	0	0	0	0	1	0	0	0	0	0	0	0	0	0	4983600	0	4538300	4048600	0	0	0	0	0	4158000	0	0	0	0
sp|O95433|AHSA1_HUMAN	sp|O95433|AHSA1_HUMAN	>sp|O95433|AHSA1_HUMAN Activator of 90 kDa heat shock protein ATPase homolog 1 OS=Homo sapiens GN=AHSA1 PE=1 SV=1	0	0	0	7	7	4	3	7	6	9	0	0	0	0	0	0	0	0	0	0	0	0	2805900	3506700	3893000	2581200	3378600	3108200	3476900	0	0	0	0	0	0	0	0	0
sp|O95456|PSMG1_HUMAN	sp|O95456|PSMG1_HUMAN	>sp|O95456|PSMG1_HUMAN Proteasome assembly chaperone 1 OS=Homo sapiens GN=PSMG1 PE=1 SV=1	0	0	0	2	3	1	2	2	2	2	0	0	0	0	0	0	0	0	0	0	0	0	611300	646780	587870	657670	560990	546510	483250	0	0	0	0	0	0	0	0	0
sp|O95478|NSA2_HUMAN	sp|O95478|NSA2_HUMAN	>sp|O95478|NSA2_HUMAN Ribosome biogenesis protein NSA2 homolog OS=Homo sapiens GN=NSA2 PE=1 SV=1	0	0	0	3	3	3	2	4	2	3	0	0	0	0	0	0	0	0	0	0	0	0	322020	313140	438630	291120	365830	260280	312850	0	0	0	0	0	0	0	0	0
sp|O95487|SC24B_HUMAN	sp|O95487|SC24B_HUMAN	>sp|O95487|SC24B_HUMAN Protein transport protein Sec24B OS=Homo sapiens GN=SEC24B PE=1 SV=2	0	0	0	1	2	0	2	2	0	1	0	0	0	0	0	0	0	0	0	0	0	0	89487	84928	0	94335	113480	0	115940	0	0	0	0	0	0	0	0	0
sp|O95551|TYDP2_HUMAN	sp|O95551|TYDP2_HUMAN	>sp|O95551|TYDP2_HUMAN Tyrosyl-DNA phosphodiesterase 2 OS=Homo sapiens GN=TDP2 PE=1 SV=1	0	0	0	0	0	0	1	0	0	0	0	0	0	0	0	0	0	0	0	0	0	0	0	0	0	99277	0	0	0	0	0	0	0	0	0	0	0	0
sp|O95562|SFT2B_HUMAN	sp|O95562|SFT2B_HUMAN	>sp|O95562|SFT2B_HUMAN Vesicle transport protein SFT2B OS=Homo sapiens GN=SFT2D2 PE=1 SV=1	0	0	0	1	1	0	0	0	0	0	0	0	0	0	0	0	0	0	0	0	0	0	147020	131880	0	0	0	0	0	0	0	0	0	0	0	0	0	0
sp|O95563|MPC2_HUMAN	sp|O95563|MPC2_HUMAN	>sp|O95563|MPC2_HUMAN Mitochondrial pyruvate carrier 2 OS=Homo sapiens GN=MPC2 PE=1 SV=1	0	0	0	0	0	0	1	1	0	0	0	0	0	0	0	0	0	0	0	0	0	0	0	0	0	76705	303050	0	0	0	0	0	0	0	0	0	0	0
sp|O95571|ETHE1_HUMAN	sp|O95571|ETHE1_HUMAN	>sp|O95571|ETHE1_HUMAN Persulfide dioxygenase ETHE1, mitochondrial OS=Homo sapiens GN=ETHE1 PE=1 SV=2	0	0	0	1	1	0	0	0	0	0	0	0	0	0	0	0	0	0	0	0	0	0	0	34132	0	0	0	0	0	0	0	0	0	0	0	0	0	0
sp|O95573|ACSL3_HUMAN	sp|O95573|ACSL3_HUMAN	>sp|O95573|ACSL3_HUMAN Long-chain-fatty-acid--CoA ligase 3 OS=Homo sapiens GN=ACSL3 PE=1 SV=3	0	0	0	4	6	6	8	9	7	11	0	0	0	0	0	0	0	0	0	0	0	0	1291800	1556400	1659400	1595100	1358800	1418500	1778300	0	0	0	0	0	0	0	0	0
sp|O95602|RPA1_HUMAN	sp|O95602|RPA1_HUMAN	>sp|O95602|RPA1_HUMAN DNA-directed RNA polymerase I subunit RPA1 OS=Homo sapiens GN=POLR1A PE=1 SV=2	0	0	0	0	3	0	0	2	3	1	0	0	0	0	0	0	0	0	0	0	0	0	0	131440	0	0	156840	0	0	0	0	0	0	0	0	0	0	0
sp|O95721|SNP29_HUMAN	sp|O95721|SNP29_HUMAN	>sp|O95721|SNP29_HUMAN Synaptosomal-associated protein 29 OS=Homo sapiens GN=SNAP29 PE=1 SV=1	0	0	0	1	0	1	1	1	1	0	0	0	0	0	0	0	0	0	0	0	0	0	139520	0	0	0	71444	101380	0	0	0	0	0	0	0	0	0	0
sp|O95747|OXSR1_HUMAN	sp|O95747|OXSR1_HUMAN	>sp|O95747|OXSR1_HUMAN Serine/threonine-protein kinase OSR1 OS=Homo sapiens GN=OXSR1 PE=1 SV=1	0	0	0	5	6	1	5	3	4	5	0	0	0	0	0	0	0	0	0	0	0	0	630590	802290	332530	830990	764230	631720	714240	0	0	0	0	0	0	0	0	0
sp|O95757|HS74L_HUMAN	sp|O95757|HS74L_HUMAN	>sp|O95757|HS74L_HUMAN Heat shock 70 kDa protein 4L OS=Homo sapiens GN=HSPA4L PE=1 SV=3	0	0	0	12	13	12	14	13	14	11	0	0	0	0	0	0	0	0	0	0	0	0	1911400	1870600	1632600	1765100	1878300	1882800	1820800	0	0	0	0	0	0	0	0	0
sp|O95758|PTBP3_HUMAN	sp|O95758|PTBP3_HUMAN	>sp|O95758|PTBP3_HUMAN Polypyrimidine tract-binding protein 3 OS=Homo sapiens GN=PTBP3 PE=1 SV=2	0	0	0	2	2	2	2	2	2	2	0	0	0	0	2	0	0	0	0	0	0	0	0	134610	0	135370	165520	0	212280	0	0	0	0	0	0	0	0	0
sp|O95777|LSM8_HUMAN	sp|O95777|LSM8_HUMAN	>sp|O95777|LSM8_HUMAN U6 snRNA-associated Sm-like protein LSm8 OS=Homo sapiens GN=LSM8 PE=1 SV=3	0	0	0	1	2	1	1	0	1	0	0	0	0	0	0	0	0	0	0	0	0	0	326600	210980	156450	0	0	140780	0	0	0	0	0	0	0	0	0	0
sp|O95782|AP2A1_HUMAN;sp|O94973|AP2A2_HUMAN	sp|O95782|AP2A1_HUMAN	>sp|O95782|AP2A1_HUMAN AP-2 complex subunit alpha-1 OS=Homo sapiens GN=AP2A1 PE=1 SV=3	0	0	0	6	10	6	8	8	8	9	0	0	0	0	0	0	0	0	0	0	0	0	1490600	1616800	1523700	1458700	1500000	1719800	1749800	0	0	0	0	0	0	0	0	0
sp|O95816|BAG2_HUMAN	sp|O95816|BAG2_HUMAN	>sp|O95816|BAG2_HUMAN BAG family molecular chaperone regulator 2 OS=Homo sapiens GN=BAG2 PE=1 SV=1	0	0	1	6	6	5	7	6	6	5	0	0	0	0	1	0	0	0	0	0	0	868150	3984800	4132100	3888600	3931000	2427800	4083100	3564100	0	0	0	0	589570	0	0	0	0
sp|O95817|BAG3_HUMAN	sp|O95817|BAG3_HUMAN	>sp|O95817|BAG3_HUMAN BAG family molecular chaperone regulator 3 OS=Homo sapiens GN=BAG3 PE=1 SV=3	0	0	0	3	0	0	0	0	0	0	0	0	0	0	0	0	0	0	0	0	0	0	430990	0	0	0	0	0	0	0	0	0	0	0	0	0	0	0
sp|O95819|M4K4_HUMAN	sp|O95819|M4K4_HUMAN	>sp|O95819|M4K4_HUMAN Mitogen-activated protein kinase kinase kinase kinase 4 OS=Homo sapiens GN=MAP4K4 PE=1 SV=2	0	0	0	0	1	1	1	0	0	3	0	0	0	0	0	0	0	0	0	0	0	0	0	139660	99102	88135	0	0	98792	0	0	0	0	0	0	0	0	0
sp|O95831|AIFM1_HUMAN	sp|O95831|AIFM1_HUMAN	>sp|O95831|AIFM1_HUMAN Apoptosis-inducing factor 1, mitochondrial OS=Homo sapiens GN=AIFM1 PE=1 SV=1	0	0	0	11	11	11	9	11	14	13	0	0	0	0	1	0	0	0	0	0	0	0	4199900	5096900	5153300	4646700	5270600	4601900	4566100	0	0	0	0	0	0	0	0	0
sp|O95834|EMAL2_HUMAN	sp|O95834|EMAL2_HUMAN	>sp|O95834|EMAL2_HUMAN Echinoderm microtubule-associated protein-like 2 OS=Homo sapiens GN=EML2 PE=1 SV=1	0	0	0	1	1	3	1	1	0	1	0	0	0	0	0	0	0	0	0	0	0	0	0	186860	140010	142170	127430	0	166230	0	0	0	0	0	0	0	0	0
sp|O95861|BPNT1_HUMAN	sp|O95861|BPNT1_HUMAN	>sp|O95861|BPNT1_HUMAN 3(2),5-bisphosphate nucleotidase 1 OS=Homo sapiens GN=BPNT1 PE=1 SV=1	0	0	0	2	2	3	1	3	3	1	0	0	0	0	0	0	0	0	0	0	0	0	337740	395940	506950	0	400640	424920	368070	0	0	0	0	0	0	0	0	0
sp|O95881|TXD12_HUMAN	sp|O95881|TXD12_HUMAN	>sp|O95881|TXD12_HUMAN Thioredoxin domain-containing protein 12 OS=Homo sapiens GN=TXNDC12 PE=1 SV=1	0	0	0	1	0	0	0	0	0	1	0	0	0	0	0	0	0	0	0	0	0	0	64318	0	0	0	0	0	0	0	0	0	0	0	0	0	0	0
sp|O95905|ECD_HUMAN	sp|O95905|ECD_HUMAN	>sp|O95905|ECD_HUMAN Protein ecdysoneless homolog OS=Homo sapiens GN=ECD PE=1 SV=1	0	0	0	0	1	1	0	1	1	1	0	0	0	0	0	0	0	0	0	0	0	0	0	68227	97491	0	64578	60740	79362	0	0	0	0	0	0	0	0	0
sp|O95994|AGR2_HUMAN	sp|O95994|AGR2_HUMAN	>sp|O95994|AGR2_HUMAN Anterior gradient protein 2 homolog OS=Homo sapiens GN=AGR2 PE=1 SV=1	0	0	0	4	3	3	1	2	3	1	0	0	0	0	0	0	0	0	0	0	0	0	901240	724900	493580	418050	438850	663540	435760	0	0	0	0	0	0	0	0	0
sp|O96000|NDUBA_HUMAN	sp|O96000|NDUBA_HUMAN	>sp|O96000|NDUBA_HUMAN NADH dehydrogenase [ubiquinone] 1 beta subcomplex subunit 10 OS=Homo sapiens GN=NDUFB10 PE=1 SV=3	0	0	0	2	0	2	2	0	2	3	0	0	0	0	0	0	0	0	0	0	0	0	1152100	0	934560	1102500	0	1127600	1236500	0	0	0	0	0	0	0	0	0
sp|O96005|CLPT1_HUMAN	sp|O96005|CLPT1_HUMAN	>sp|O96005|CLPT1_HUMAN Cleft lip and palate transmembrane protein 1 OS=Homo sapiens GN=CLPTM1 PE=1 SV=1	0	0	0	1	2	1	1	1	1	2	0	0	0	0	0	0	0	0	0	0	0	0	619520	443830	350810	554970	624920	374120	538910	0	0	0	0	0	0	0	0	0
sp|O96006|ZBED1_HUMAN	sp|O96006|ZBED1_HUMAN	>sp|O96006|ZBED1_HUMAN Zinc finger BED domain-containing protein 1 OS=Homo sapiens GN=ZBED1 PE=1 SV=1	0	0	0	0	0	0	0	0	1	0	0	0	0	0	0	0	0	0	0	0	0	0	0	0	0	0	0	50533	0	0	0	0	0	0	0	0	0	0
sp|O96008|TOM40_HUMAN	sp|O96008|TOM40_HUMAN	>sp|O96008|TOM40_HUMAN Mitochondrial import receptor subunit TOM40 homolog OS=Homo sapiens GN=TOMM40 PE=1 SV=1	0	0	0	6	7	7	7	4	6	8	0	0	0	0	0	0	0	0	0	0	0	0	1884500	2135800	2107300	2076700	2184600	2045000	1921300	0	0	0	0	0	0	0	0	0
sp|O96013|PAK4_HUMAN	sp|O96013|PAK4_HUMAN	>sp|O96013|PAK4_HUMAN Serine/threonine-protein kinase PAK 4 OS=Homo sapiens GN=PAK4 PE=1 SV=1	0	0	0	1	3	1	1	2	2	1	0	0	0	0	0	0	0	0	0	0	0	0	121280	100360	98701	125320	123950	0	0	0	0	0	0	0	0	0	0	0
sp|O96017|CHK2_HUMAN	sp|O96017|CHK2_HUMAN	>sp|O96017|CHK2_HUMAN Serine/threonine-protein kinase Chk2 OS=Homo sapiens GN=CHEK2 PE=1 SV=1	0	0	0	1	1	1	1	1	1	1	0	0	0	0	0	0	0	0	0	0	0	0	0	148860	126030	64603	119240	146290	0	0	0	0	0	0	0	0	0	0
sp|O96019|ACL6A_HUMAN;sp|O94805|ACL6B_HUMAN	sp|O96019|ACL6A_HUMAN	>sp|O96019|ACL6A_HUMAN Actin-like protein 6A OS=Homo sapiens GN=ACTL6A PE=1 SV=1	0	0	0	6	5	7	6	5	6	6	0	0	0	0	0	0	0	0	0	0	0	0	2709300	2300900	3269400	2844400	2827000	2768800	2770900	0	0	0	0	0	0	0	0	0
sp|P00338|LDHA_HUMAN;sp|P07864|LDHC_HUMAN	sp|P00338|LDHA_HUMAN	>sp|P00338|LDHA_HUMAN L-lactate dehydrogenase A chain OS=Homo sapiens GN=LDHA PE=1 SV=2	2	2	6	20	25	25	23	23	24	24	0	0	0	0	7	0	0	0	3	8602100	9782700	52480000	99975000	137470000	134210000	127980000	138390000	138960000	130680000	0	0	0	0	45979000	0	0	0	19661000
sp|P00367|DHE3_HUMAN;sp|P49448|DHE4_HUMAN	sp|P00367|DHE3_HUMAN;sp|P49448|DHE4_HUMAN	>sp|P00367|DHE3_HUMAN Glutamate dehydrogenase 1, mitochondrial OS=Homo sapiens GN=GLUD1 PE=1 SV=2;>sp|P49448|DHE4_HUMAN Glutamate dehydrogenase 2, mitochondrial OS=Homo sapiens GN=GLUD2 PE=1 SV=2	0	0	0	12	8	12	13	13	11	12	0	0	0	0	1	0	0	0	0	0	0	0	3829900	4903200	5499800	5134500	3959600	4434400	5386700	0	0	0	0	1295900	0	0	0	0
sp|P00374|DYR_HUMAN;sp|Q86XF0|DYR2_HUMAN	sp|P00374|DYR_HUMAN;sp|Q86XF0|DYR2_HUMAN	>sp|P00374|DYR_HUMAN Dihydrofolate reductase OS=Homo sapiens GN=DHFR PE=1 SV=2;>sp|Q86XF0|DYR2_HUMAN Dihydrofolate reductase 2, mitochondrial OS=Homo sapiens GN=DHFR2 PE=1 SV=1	0	0	0	2	2	1	1	0	3	1	0	0	0	0	0	0	0	0	0	0	0	0	327080	354410	302370	464570	0	422470	0	0	0	0	0	0	0	0	0	0
sp|P00387|NB5R3_HUMAN	sp|P00387|NB5R3_HUMAN	>sp|P00387|NB5R3_HUMAN NADH-cytochrome b5 reductase 3 OS=Homo sapiens GN=CYB5R3 PE=1 SV=3	0	0	0	8	6	7	7	8	7	9	0	0	0	0	0	0	0	0	0	0	0	0	2819000	3412700	3597300	3650200	2985100	3186400	3308500	0	0	0	0	0	0	0	0	0
sp|P00390|GSHR_HUMAN	sp|P00390|GSHR_HUMAN	>sp|P00390|GSHR_HUMAN Glutathione reductase, mitochondrial OS=Homo sapiens GN=GSR PE=1 SV=2	0	0	0	5	6	6	5	7	7	6	0	0	0	0	0	0	0	0	0	0	0	0	1645900	1756500	1842800	1904400	1752500	2212600	1873300	0	0	0	0	0	0	0	0	0
sp|P00395|COX1_HUMAN	sp|P00395|COX1_HUMAN	>sp|P00395|COX1_HUMAN Cytochrome c oxidase subunit 1 OS=Homo sapiens GN=MT-CO1 PE=1 SV=1	0	0	0	0	1	0	1	1	0	1	0	0	0	0	0	0	0	0	0	0	0	0	0	62795	0	78304	76519	0	0	0	0	0	0	0	0	0	0	0
sp|P00403|COX2_HUMAN	sp|P00403|COX2_HUMAN	>sp|P00403|COX2_HUMAN Cytochrome c oxidase subunit 2 OS=Homo sapiens GN=MT-CO2 PE=1 SV=1	0	0	0	5	4	2	4	4	4	4	0	0	0	0	1	0	0	0	0	0	0	0	1613800	1461300	1409200	1794500	1580800	1508900	1431600	0	0	0	0	806590	0	0	0	0
sp|P00441|SODC_HUMAN	sp|P00441|SODC_HUMAN	>sp|P00441|SODC_HUMAN Superoxide dismutase [Cu-Zn] OS=Homo sapiens GN=SOD1 PE=1 SV=2	1	0	0	4	0	3	2	3	3	3	0	0	0	0	0	0	0	0	1	0	0	0	1402600	0	999880	723270	684450	994380	962100	0	0	0	0	0	0	0	0	0
sp|P00491|PNPH_HUMAN	sp|P00491|PNPH_HUMAN	>sp|P00491|PNPH_HUMAN Purine nucleoside phosphorylase OS=Homo sapiens GN=PNP PE=1 SV=2	0	0	0	12	12	5	11	11	11	11	0	0	0	0	0	0	0	0	0	0	0	0	5335400	5261600	4781400	5891400	5400300	5396800	5647100	0	0	0	0	0	0	0	0	0
sp|P00492|HPRT_HUMAN;sp|Q9NRG1|PRDC1_HUMAN	sp|P00492|HPRT_HUMAN	>sp|P00492|HPRT_HUMAN Hypoxanthine-guanine phosphoribosyltransferase OS=Homo sapiens GN=HPRT1 PE=1 SV=2	0	0	0	5	6	7	8	7	7	8	0	0	0	0	0	0	0	0	0	0	0	0	2715200	2604600	2613100	2743500	2679400	2366500	2394800	0	0	0	0	0	0	0	0	0
sp|P00505|AATM_HUMAN	sp|P00505|AATM_HUMAN	>sp|P00505|AATM_HUMAN Aspartate aminotransferase, mitochondrial OS=Homo sapiens GN=GOT2 PE=1 SV=3	0	0	0	12	15	19	13	18	11	16	0	0	0	0	3	0	0	0	0	0	0	0	12545000	15302000	16816000	16009000	14716000	15599000	14721000	0	0	0	0	2403200	0	0	0	0
sp|P00533|EGFR_HUMAN	sp|P00533|EGFR_HUMAN	>sp|P00533|EGFR_HUMAN Epidermal growth factor receptor OS=Homo sapiens GN=EGFR PE=1 SV=2	0	0	0	5	4	5	5	3	3	1	0	0	0	0	0	0	0	0	0	0	0	0	414950	573480	230650	499060	232720	165000	73000	0	0	0	0	0	0	0	0	0
sp|P00558|PGK1_HUMAN;sp|P07205|PGK2_HUMAN	sp|P00558|PGK1_HUMAN	>sp|P00558|PGK1_HUMAN Phosphoglycerate kinase 1 OS=Homo sapiens GN=PGK1 PE=1 SV=3	1	2	2	28	26	34	28	25	30	27	0	0	0	0	5	0	0	0	0	0	11391000	10122000	76947000	102890000	158450000	101250000	104890000	106000000	138240000	0	0	0	0	17875000	0	0	0	0
sp|P00568|KAD1_HUMAN;sp|Q9Y6K8|KAD5_HUMAN	sp|P00568|KAD1_HUMAN	>sp|P00568|KAD1_HUMAN Adenylate kinase isoenzyme 1 OS=Homo sapiens GN=AK1 PE=1 SV=3	0	0	0	4	3	4	5	6	4	5	0	0	0	0	0	0	0	0	0	0	0	0	1550500	1957400	2071500	1828700	2003800	2013200	2185800	0	0	0	0	0	0	0	0	0
sp|P00846|ATP6_HUMAN	sp|P00846|ATP6_HUMAN	>sp|P00846|ATP6_HUMAN ATP synthase subunit a OS=Homo sapiens GN=MT-ATP6 PE=1 SV=1	0	0	0	0	0	0	0	1	1	1	0	0	0	0	0	0	0	0	0	0	0	0	0	0	0	0	454980	436500	319580	0	0	0	0	0	0	0	0	0
sp|P00966|ASSY_HUMAN	sp|P00966|ASSY_HUMAN	>sp|P00966|ASSY_HUMAN Argininosuccinate synthase OS=Homo sapiens GN=ASS1 PE=1 SV=2	0	4	3	22	23	21	24	22	20	23	0	0	0	0	9	0	0	0	2	0	14626000	9938900	54482000	73722000	62352000	75979000	59993000	71573000	62201000	0	0	0	0	30741000	0	0	0	4496700
sp|P01112|RASH_HUMAN;sp|P01116|RASK_HUMAN	sp|P01112|RASH_HUMAN;sp|P01116|RASK_HUMAN	>sp|P01112|RASH_HUMAN GTPase HRas OS=Homo sapiens GN=HRAS PE=1 SV=1;>sp|P01116|RASK_HUMAN GTPase KRas OS=Homo sapiens GN=KRAS PE=1 SV=1	0	0	0	0	0	0	2	1	0	0	0	0	0	0	0	0	0	0	0	0	0	0	0	0	0	0	114340	0	0	0	0	0	0	0	0	0	0	0
sp|P01130|LDLR_HUMAN	sp|P01130|LDLR_HUMAN	>sp|P01130|LDLR_HUMAN Low-density lipoprotein receptor OS=Homo sapiens GN=LDLR PE=1 SV=1	0	0	0	0	1	0	0	0	0	0	0	0	0	0	0	0	0	0	0	0	0	0	0	55607	0	0	0	0	0	0	0	0	0	0	0	0	0	0
sp|P01891|1A68_HUMAN;sp|P10316|1A69_HUMAN;sp|P01892|1A02_HUMAN;sp|P30512|1A29_HUMAN;sp|P30459|1A74_HUMAN;sp|P16189|1A31_HUMAN;sp|P10314|1A32_HUMAN;sp|P16190|1A33_HUMAN	sp|P01891|1A68_HUMAN;sp|P10316|1A69_HUMAN;sp|P01892|1A02_HUMAN;sp|P30512|1A29_HUMAN;sp|P30459|1A74_HUMAN;sp|P16189|1A31_HUMAN;sp|P10314|1A32_HUMAN;sp|P16190|1A33_HUMAN	>sp|P01891|1A68_HUMAN HLA class I histocompatibility antigen, A-68 alpha chain OS=Homo sapiens GN=HLA-A PE=1 SV=4;>sp|P10316|1A69_HUMAN HLA class I histocompatibility antigen, A-69 alpha chain OS=Homo sapiens GN=HLA-A PE=1 SV=2;>sp|P01892|1A02_HUMAN HLA cl	1	0	0	3	6	6	5	5	6	4	0	0	0	0	2	0	0	0	0	0	0	0	1183900	1302300	1413800	1421900	1331900	1248700	1258500	0	0	0	0	826130	0	0	0	0
sp|P02786|TFR1_HUMAN	sp|P02786|TFR1_HUMAN	>sp|P02786|TFR1_HUMAN Transferrin receptor protein 1 OS=Homo sapiens GN=TFRC PE=1 SV=2	1	0	0	18	19	18	19	17	17	18	0	0	0	0	0	0	0	0	2	10687000	0	0	11686000	12165000	11026000	12426000	11956000	12473000	14315000	0	0	0	0	0	0	0	0	9050300
sp|P04040|CATA_HUMAN	sp|P04040|CATA_HUMAN	>sp|P04040|CATA_HUMAN Catalase OS=Homo sapiens GN=CAT PE=1 SV=3	0	0	0	7	5	7	7	10	9	4	0	0	0	0	0	0	0	0	0	0	0	0	2131200	2068700	1495300	2206900	2035100	1952200	2064900	0	0	0	0	0	0	0	0	0
sp|P10398|ARAF_HUMAN;sp|P04049|RAF1_HUMAN;sp|P15056|BRAF_HUMAN	sp|P10398|ARAF_HUMAN;sp|P04049|RAF1_HUMAN;sp|P15056|BRAF_HUMAN	>sp|P10398|ARAF_HUMAN Serine/threonine-protein kinase A-Raf OS=Homo sapiens GN=ARAF PE=1 SV=2;>sp|P04049|RAF1_HUMAN RAF proto-oncogene serine/threonine-protein kinase OS=Homo sapiens GN=RAF1 PE=1 SV=1;>sp|P15056|BRAF_HUMAN Serine/threonine-protein kinase B	0	0	0	1	1	0	1	0	1	0	0	0	0	0	0	0	0	0	0	0	0	0	170710	134860	0	131950	0	117040	0	0	0	0	0	0	0	0	0	0
sp|P04062|GLCM_HUMAN	sp|P04062|GLCM_HUMAN	>sp|P04062|GLCM_HUMAN Glucosylceramidase OS=Homo sapiens GN=GBA PE=1 SV=3	0	0	0	0	0	2	1	0	0	0	0	0	0	0	0	0	0	0	0	0	0	0	0	0	214140	0	0	0	0	0	0	0	0	0	0	0	0	0
sp|P04075|ALDOA_HUMAN	sp|P04075|ALDOA_HUMAN	>sp|P04075|ALDOA_HUMAN Fructose-bisphosphate aldolase A OS=Homo sapiens GN=ALDOA PE=1 SV=2	1	5	6	32	27	28	31	28	29	30	0	0	0	0	8	0	0	0	1	26054000	32889000	42214000	134820000	127850000	232850000	131820000	209320000	140340000	147700000	0	0	0	0	56809000	0	0	0	17185000
sp|P04080|CYTB_HUMAN	sp|P04080|CYTB_HUMAN	>sp|P04080|CYTB_HUMAN Cystatin-B OS=Homo sapiens GN=CSTB PE=1 SV=2	0	0	0	5	3	3	4	2	4	3	0	0	0	0	0	0	0	0	0	0	0	0	1763600	1291000	1630400	1371300	2073300	1331800	1135900	0	0	0	0	0	0	0	0	0
sp|P04083|ANXA1_HUMAN	sp|P04083|ANXA1_HUMAN	>sp|P04083|ANXA1_HUMAN Annexin A1 OS=Homo sapiens GN=ANXA1 PE=1 SV=2	2	2	1	20	20	22	22	22	21	18	0	0	0	0	3	0	0	0	2	7829400	2571800	0	29571000	27653000	31787000	29428000	23737000	27152000	24755000	0	0	0	0	823930	0	0	0	2849100
sp|P04150|GCR_HUMAN	sp|P04150|GCR_HUMAN	>sp|P04150|GCR_HUMAN Glucocorticoid receptor OS=Homo sapiens GN=NR3C1 PE=1 SV=1	0	0	0	1	0	1	1	1	0	0	0	0	0	0	0	0	0	0	0	0	0	0	159690	0	0	0	148990	0	0	0	0	0	0	0	0	0	0	0
sp|P04181|OAT_HUMAN	sp|P04181|OAT_HUMAN	>sp|P04181|OAT_HUMAN Ornithine aminotransferase, mitochondrial OS=Homo sapiens GN=OAT PE=1 SV=1	0	0	0	2	5	2	2	3	3	4	0	0	0	0	0	0	0	0	0	0	0	0	439160	631810	381520	536090	471540	512910	402530	0	0	0	0	0	0	0	0	0
sp|P04183|KITH_HUMAN	sp|P04183|KITH_HUMAN	>sp|P04183|KITH_HUMAN Thymidine kinase, cytosolic OS=Homo sapiens GN=TK1 PE=1 SV=2	0	0	0	2	4	2	2	3	3	2	0	0	0	0	0	0	0	0	0	0	0	0	404290	576010	403280	446200	304480	548400	447400	0	0	0	0	0	0	0	0	0
sp|P04350|TBB4A_HUMAN	sp|P04350|TBB4A_HUMAN	>sp|P04350|TBB4A_HUMAN Tubulin beta-4A chain OS=Homo sapiens GN=TUBB4A PE=1 SV=2	0	1	2	18	18	20	17	19	18	20	0	0	0	0	4	0	0	0	2	0	0	0	752830	0	646080	494620	482060	0	0	0	0	0	0	0	0	0	0	0
sp|P04406|G3P_HUMAN;sp|O14556|G3PT_HUMAN	sp|P04406|G3P_HUMAN	>sp|P04406|G3P_HUMAN Glyceraldehyde-3-phosphate dehydrogenase OS=Homo sapiens GN=GAPDH PE=1 SV=3	2	7	6	25	24	24	23	21	22	22	2	2	0	0	6	1	0	0	7	111790000	163320000	197210000	467090000	470740000	547410000	523620000	480950000	517710000	498040000	6019400	8478500	0	0	337310000	28858000	0	0	90118000
sp|P04632|CPNS1_HUMAN;sp|Q96L46|CPNS2_HUMAN	sp|P04632|CPNS1_HUMAN	>sp|P04632|CPNS1_HUMAN Calpain small subunit 1 OS=Homo sapiens GN=CAPNS1 PE=1 SV=1	0	0	0	5	2	3	3	1	2	3	0	0	0	0	0	0	0	0	0	0	0	0	775660	326710	283740	342200	296990	276470	318920	0	0	0	0	0	0	0	0	0
sp|P04792|HSPB1_HUMAN	sp|P04792|HSPB1_HUMAN	>sp|P04792|HSPB1_HUMAN Heat shock protein beta-1 OS=Homo sapiens GN=HSPB1 PE=1 SV=2	0	0	0	17	12	13	10	15	15	10	0	0	0	0	0	0	0	0	0	0	0	0	18785000	12940000	17501000	14497000	12849000	12757000	14588000	0	0	0	0	0	0	0	0	0
sp|P04818|TYSY_HUMAN	sp|P04818|TYSY_HUMAN	>sp|P04818|TYSY_HUMAN Thymidylate synthase OS=Homo sapiens GN=TYMS PE=1 SV=3	0	0	0	5	4	5	4	4	6	3	0	0	0	0	0	0	0	0	0	0	0	0	1253500	931920	1383300	1186400	1050500	1201200	930590	0	0	0	0	0	0	0	0	0
sp|P04843|RPN1_HUMAN	sp|P04843|RPN1_HUMAN	>sp|P04843|RPN1_HUMAN Dolichyl-diphosphooligosaccharide--protein glycosyltransferase subunit 1 OS=Homo sapiens GN=RPN1 PE=1 SV=1	0	1	0	17	22	17	21	17	16	20	0	0	0	0	2	0	0	0	0	0	7208000	0	10319000	9624000	10248000	11531000	11242000	8525200	11015000	0	0	0	0	2421900	0	0	0	0
sp|P04844|RPN2_HUMAN	sp|P04844|RPN2_HUMAN	>sp|P04844|RPN2_HUMAN Dolichyl-diphosphooligosaccharide--protein glycosyltransferase subunit 2 OS=Homo sapiens GN=RPN2 PE=1 SV=3	0	0	0	8	8	11	10	10	7	10	0	0	0	0	0	0	0	0	0	0	0	0	3824400	4338000	3239100	4152300	3646300	3695500	3755200	0	0	0	0	0	0	0	0	0
sp|P04899|GNAI2_HUMAN	sp|P04899|GNAI2_HUMAN	>sp|P04899|GNAI2_HUMAN Guanine nucleotide-binding protein G(i) subunit alpha-2 OS=Homo sapiens GN=GNAI2 PE=1 SV=3	0	0	0	7	7	5	6	5	5	6	0	0	0	0	2	0	0	0	0	0	0	0	241790	156790	200230	163910	0	0	248610	0	0	0	0	0	0	0	0	0
sp|P05023|AT1A1_HUMAN;sp|P13637|AT1A3_HUMAN;sp|P50993|AT1A2_HUMAN;sp|Q13733|AT1A4_HUMAN;sp|P20648|ATP4A_HUMAN	sp|P05023|AT1A1_HUMAN	>sp|P05023|AT1A1_HUMAN Sodium/potassium-transporting ATPase subunit alpha-1 OS=Homo sapiens GN=ATP1A1 PE=1 SV=1	0	0	0	19	18	18	15	21	21	18	0	0	0	0	2	0	0	0	0	0	0	0	10515000	8449400	9050200	9130900	8470600	10990000	10772000	0	0	0	0	2560800	0	0	0	0
sp|P05026|AT1B1_HUMAN	sp|P05026|AT1B1_HUMAN	>sp|P05026|AT1B1_HUMAN Sodium/potassium-transporting ATPase subunit beta-1 OS=Homo sapiens GN=ATP1B1 PE=1 SV=1	0	0	0	2	2	2	1	3	2	1	0	0	0	0	0	0	0	0	0	0	0	0	409740	401500	387250	417300	434070	441880	392390	0	0	0	0	0	0	0	0	0
sp|P05114|HMGN1_HUMAN	sp|P05114|HMGN1_HUMAN	>sp|P05114|HMGN1_HUMAN Non-histone chromosomal protein HMG-14 OS=Homo sapiens GN=HMGN1 PE=1 SV=3	0	1	1	3	4	2	4	3	2	4	0	0	0	0	0	0	0	0	0	0	1680800	1936200	1643800	1441400	1142800	1780500	1584700	1826400	1692500	0	0	0	0	0	0	0	0	0
sp|P05141|ADT2_HUMAN	sp|P05141|ADT2_HUMAN	>sp|P05141|ADT2_HUMAN ADP/ATP translocase 2 OS=Homo sapiens GN=SLC25A5 PE=1 SV=7	1	1	1	12	13	22	13	14	14	13	0	0	0	0	5	0	0	0	2	0	0	0	11113000	10690000	10613000	10918000	9640900	11552000	11574000	0	0	0	0	7223700	0	0	0	11664000
sp|P05187|PPB1_HUMAN;sp|P10696|PPBN_HUMAN;sp|P09923|PPBI_HUMAN	sp|P05187|PPB1_HUMAN;sp|P10696|PPBN_HUMAN	>sp|P05187|PPB1_HUMAN Alkaline phosphatase, placental type OS=Homo sapiens GN=ALPP PE=1 SV=2;>sp|P10696|PPBN_HUMAN Alkaline phosphatase, placental-like OS=Homo sapiens GN=ALPPL2 PE=2 SV=4	0	0	0	5	5	8	6	4	3	7	0	0	0	0	0	0	0	0	0	0	0	0	1346700	1382700	1395200	1379400	1484400	1429300	1239200	0	0	0	0	0	0	0	0	0
sp|P05198|IF2A_HUMAN	sp|P05198|IF2A_HUMAN	>sp|P05198|IF2A_HUMAN Eukaryotic translation initiation factor 2 subunit 1 OS=Homo sapiens GN=EIF2S1 PE=1 SV=3	0	0	1	16	14	15	14	13	16	13	0	0	0	0	0	0	0	0	0	0	0	1529800	7607300	7916000	8358500	8460900	6573100	8529800	7480800	0	0	0	0	0	0	0	0	0
sp|P05204|HMGN2_HUMAN	sp|P05204|HMGN2_HUMAN	>sp|P05204|HMGN2_HUMAN Non-histone chromosomal protein HMG-17 OS=Homo sapiens GN=HMGN2 PE=1 SV=3	0	1	0	5	5	7	5	5	5	3	0	0	0	0	1	0	0	0	0	0	11218000	0	3908500	4655800	3238500	4936500	3524300	4951300	4329900	0	0	0	0	1866500	0	0	0	0
sp|P05362|ICAM1_HUMAN	sp|P05362|ICAM1_HUMAN	>sp|P05362|ICAM1_HUMAN Intercellular adhesion molecule 1 OS=Homo sapiens GN=ICAM1 PE=1 SV=2	0	0	0	2	1	2	3	1	2	1	0	0	0	0	0	0	0	0	0	0	0	0	157230	147110	220090	213060	203670	160700	156310	0	0	0	0	0	0	0	0	0
sp|P05386|RLA1_HUMAN	sp|P05386|RLA1_HUMAN	>sp|P05386|RLA1_HUMAN 60S acidic ribosomal protein P1 OS=Homo sapiens GN=RPLP1 PE=1 SV=1	0	0	0	0	1	1	0	1	1	2	0	0	0	0	0	0	0	0	0	0	0	0	0	344760	917330	0	310790	0	184120	0	0	0	0	0	0	0	0	0
sp|P05387|RLA2_HUMAN	sp|P05387|RLA2_HUMAN	>sp|P05387|RLA2_HUMAN 60S acidic ribosomal protein P2 OS=Homo sapiens GN=RPLP2 PE=1 SV=1	0	0	0	5	3	4	3	5	4	4	0	0	0	0	0	0	0	0	1	0	0	0	2642400	2555800	2518900	2583200	3430200	3025600	2757200	0	0	0	0	0	0	0	0	0
sp|P05388|RLA0_HUMAN;sp|Q8NHW5|RLA0L_HUMAN	sp|P05388|RLA0_HUMAN;sp|Q8NHW5|RLA0L_HUMAN	>sp|P05388|RLA0_HUMAN 60S acidic ribosomal protein P0 OS=Homo sapiens GN=RPLP0 PE=1 SV=1;>sp|Q8NHW5|RLA0L_HUMAN 60S acidic ribosomal protein P0-like OS=Homo sapiens GN=RPLP0P6 PE=5 SV=1	2	0	1	11	12	14	12	15	14	10	0	0	0	0	3	0	0	0	2	7165300	0	2535000	31096000	32520000	42064000	35128000	38673000	46209000	31159000	0	0	0	0	8670300	0	0	0	12454000
sp|P05413|FABPH_HUMAN	sp|P05413|FABPH_HUMAN	>sp|P05413|FABPH_HUMAN Fatty acid-binding protein, heart OS=Homo sapiens GN=FABP3 PE=1 SV=4	0	0	0	1	1	1	0	1	1	0	0	0	0	0	0	0	0	0	0	0	0	0	17769	14093	14102	0	16695	0	0	0	0	0	0	0	0	0	0	0
sp|P05455|LA_HUMAN	sp|P05455|LA_HUMAN	>sp|P05455|LA_HUMAN Lupus La protein OS=Homo sapiens GN=SSB PE=1 SV=2	0	0	0	13	12	17	13	14	14	14	0	0	0	0	1	0	0	0	1	0	0	0	5435100	6417500	5467100	7572100	5998300	5588200	6379700	0	0	0	0	2474600	0	0	0	1297200
sp|P05549|AP2A_HUMAN;sp|Q6VUC0|AP2E_HUMAN;sp|Q92481|AP2B_HUMAN	sp|P05549|AP2A_HUMAN	>sp|P05549|AP2A_HUMAN Transcription factor AP-2-alpha OS=Homo sapiens GN=TFAP2A PE=1 SV=1	0	0	0	0	3	0	0	0	0	1	0	0	0	0	0	0	0	0	0	0	0	0	0	244260	0	0	0	0	0	0	0	0	0	0	0	0	0	0
sp|P05556|ITB1_HUMAN	sp|P05556|ITB1_HUMAN	>sp|P05556|ITB1_HUMAN Integrin beta-1 OS=Homo sapiens GN=ITGB1 PE=1 SV=2	0	1	1	11	13	13	13	15	14	13	0	0	0	0	2	0	0	0	0	0	2031400	1927500	8997400	8503600	9206600	6235500	5444200	9436100	5242100	0	0	0	0	3064800	0	0	0	0
sp|P06132|DCUP_HUMAN	sp|P06132|DCUP_HUMAN	>sp|P06132|DCUP_HUMAN Uroporphyrinogen decarboxylase OS=Homo sapiens GN=UROD PE=1 SV=2	0	0	0	1	1	4	3	2	3	3	0	0	0	0	0	0	0	0	0	0	0	0	455710	322360	459460	429790	360090	362520	446200	0	0	0	0	0	0	0	0	0
sp|P06241|FYN_HUMAN;sp|P12931|SRC_HUMAN;sp|P07948|LYN_HUMAN;sp|P08631|HCK_HUMAN	sp|P06241|FYN_HUMAN	>sp|P06241|FYN_HUMAN Tyrosine-protein kinase Fyn OS=Homo sapiens GN=FYN PE=1 SV=3	0	0	0	1	2	3	2	2	1	2	0	0	0	0	0	0	0	0	0	0	0	0	670210	687800	547700	923030	679110	674490	900150	0	0	0	0	0	0	0	0	0
sp|P06454|PTMA_HUMAN	sp|P06454|PTMA_HUMAN	>sp|P06454|PTMA_HUMAN Prothymosin alpha OS=Homo sapiens GN=PTMA PE=1 SV=2	1	0	1	5	4	2	2	3	5	3	1	0	0	0	0	0	0	0	0	5695000	0	1970200	1646200	1527600	596800	756450	2148600	2164300	1510200	934400	0	0	0	0	0	0	0	0
sp|P06493|CDK1_HUMAN;sp|Q00526|CDK3_HUMAN;sp|Q00534|CDK6_HUMAN;sp|Q96Q40|CDK15_HUMAN;sp|O94921|CDK14_HUMAN;sp|Q07002|CDK18_HUMAN;sp|Q00536|CDK16_HUMAN;sp|Q00537|CDK17_HUMAN;sp|Q9NYV4|CDK12_HUMAN;sp|Q14004|CDK13_HUMAN	sp|P06493|CDK1_HUMAN	>sp|P06493|CDK1_HUMAN Cyclin-dependent kinase 1 OS=Homo sapiens GN=CDK1 PE=1 SV=3	0	0	0	12	13	16	12	11	12	14	0	0	0	0	1	0	0	0	0	0	0	0	8224200	8169400	6261100	8444900	8664000	8448600	7972300	0	0	0	0	511570	0	0	0	0
sp|P06576|ATPB_HUMAN	sp|P06576|ATPB_HUMAN	>sp|P06576|ATPB_HUMAN ATP synthase subunit beta, mitochondrial OS=Homo sapiens GN=ATP5B PE=1 SV=3	1	0	1	19	19	19	19	21	20	18	0	0	0	0	3	0	0	0	4	12245000	0	2295700	52114000	57588000	47223000	40076000	64782000	59833000	40443000	0	0	0	0	12392000	0	0	0	15329000
sp|P06703|S10A6_HUMAN	sp|P06703|S10A6_HUMAN	>sp|P06703|S10A6_HUMAN Protein S100-A6 OS=Homo sapiens GN=S100A6 PE=1 SV=1	0	1	0	1	1	2	1	1	1	1	0	0	0	0	0	0	0	0	0	0	1964800	0	2140600	1961600	2202300	1944300	2270000	1915700	1875600	0	0	0	0	0	0	0	0	0
sp|P06730|IF4E_HUMAN	sp|P06730|IF4E_HUMAN	>sp|P06730|IF4E_HUMAN Eukaryotic translation initiation factor 4E OS=Homo sapiens GN=EIF4E PE=1 SV=2	0	0	0	3	3	2	4	3	5	4	0	0	0	0	0	0	0	0	0	0	0	0	935130	922100	1087700	957970	725210	918280	877390	0	0	0	0	0	0	0	0	0
sp|P06733|ENOA_HUMAN;sp|P13929|ENOB_HUMAN;sp|P09104|ENOG_HUMAN	sp|P06733|ENOA_HUMAN	>sp|P06733|ENOA_HUMAN Alpha-enolase OS=Homo sapiens GN=ENO1 PE=1 SV=2	4	4	5	33	33	34	30	32	31	32	1	0	0	0	10	0	0	0	8	20911000	25047000	35188000	189000000	220160000	233440000	204480000	229390000	219270000	218950000	3517200	0	0	0	52045000	0	0	0	48060000
sp|P06737|PYGL_HUMAN	sp|P06737|PYGL_HUMAN	>sp|P06737|PYGL_HUMAN Glycogen phosphorylase, liver form OS=Homo sapiens GN=PYGL PE=1 SV=4	0	0	0	0	0	1	0	0	1	0	0	0	0	0	0	0	0	0	0	0	0	0	0	0	0	0	0	59741	0	0	0	0	0	0	0	0	0	0
sp|P06744|G6PI_HUMAN;sp|Q8N196|SIX5_HUMAN	sp|P06744|G6PI_HUMAN	>sp|P06744|G6PI_HUMAN Glucose-6-phosphate isomerase OS=Homo sapiens GN=GPI PE=1 SV=4	0	0	0	19	23	23	20	21	20	20	0	0	0	0	3	0	0	0	0	0	0	0	50849000	55060000	57629000	58190000	59774000	59768000	56596000	0	0	0	0	10071000	0	0	0	0
sp|P06748|NPM_HUMAN	sp|P06748|NPM_HUMAN	>sp|P06748|NPM_HUMAN Nucleophosmin OS=Homo sapiens GN=NPM1 PE=1 SV=2	1	2	2	16	14	16	14	16	14	15	0	0	0	0	9	0	0	0	1	1554900	16668000	7067100	177260000	65316000	157390000	109180000	132430000	159390000	83515000	0	0	0	0	81908000	0	0	0	5467300
sp|P06753|TPM3_HUMAN	sp|P06753|TPM3_HUMAN	>sp|P06753|TPM3_HUMAN Tropomyosin alpha-3 chain OS=Homo sapiens GN=TPM3 PE=1 SV=2	1	0	0	8	6	7	3	4	5	4	0	0	0	0	1	0	0	0	1	0	0	0	4231500	1970400	1942200	1759400	2282900	1764200	1983800	0	0	0	0	789960	0	0	0	0
sp|P06756|ITAV_HUMAN	sp|P06756|ITAV_HUMAN	>sp|P06756|ITAV_HUMAN Integrin alpha-V OS=Homo sapiens GN=ITGAV PE=1 SV=2	0	0	0	0	0	2	3	0	2	2	0	0	0	0	0	0	0	0	0	0	0	0	0	0	0	424980	0	494500	0	0	0	0	0	0	0	0	0	0
sp|P06865|HEXA_HUMAN	sp|P06865|HEXA_HUMAN	>sp|P06865|HEXA_HUMAN Beta-hexosaminidase subunit alpha OS=Homo sapiens GN=HEXA PE=1 SV=2	0	0	0	1	0	0	0	1	0	0	0	0	0	0	0	0	0	0	0	0	0	0	0	0	0	0	54166	0	0	0	0	0	0	0	0	0	0	0
sp|Q16778|H2B2E_HUMAN;sp|P33778|H2B1B_HUMAN;sp|P23527|H2B1O_HUMAN;sp|P06899|H2B1J_HUMAN;sp|Q6DRA6|H2B2D_HUMAN;sp|Q6DN03|H2B2C_HUMAN	sp|Q16778|H2B2E_HUMAN;sp|P33778|H2B1B_HUMAN;sp|P23527|H2B1O_HUMAN;sp|P06899|H2B1J_HUMAN	>sp|Q16778|H2B2E_HUMAN Histone H2B type 2-E OS=Homo sapiens GN=HIST2H2BE PE=1 SV=3;>sp|P33778|H2B1B_HUMAN Histone H2B type 1-B OS=Homo sapiens GN=HIST1H2BB PE=1 SV=2;>sp|P23527|H2B1O_HUMAN Histone H2B type 1-O OS=Homo sapiens GN=HIST1H2BO PE=1 SV=3;>sp|P06	3	2	3	7	8	8	7	7	8	9	0	1	0	0	5	2	1	0	3	0	0	0	7782900	8525500	7014300	10183000	8083600	9220500	9170900	0	0	0	0	5547900	0	0	0	0
sp|P07099|HYEP_HUMAN	sp|P07099|HYEP_HUMAN	>sp|P07099|HYEP_HUMAN Epoxide hydrolase 1 OS=Homo sapiens GN=EPHX1 PE=1 SV=1	0	0	0	3	4	3	3	6	4	5	0	0	0	0	0	0	0	0	0	0	0	0	1051700	721560	599730	781420	1033500	1023900	965090	0	0	0	0	0	0	0	0	0
sp|P07108|ACBP_HUMAN	sp|P07108|ACBP_HUMAN	>sp|P07108|ACBP_HUMAN Acyl-CoA-binding protein OS=Homo sapiens GN=DBI PE=1 SV=2	0	0	0	0	0	0	0	1	1	0	0	0	0	0	0	0	0	0	0	0	0	0	0	0	0	0	516760	366070	0	0	0	0	0	0	0	0	0	0
sp|P07195|LDHB_HUMAN	sp|P07195|LDHB_HUMAN	>sp|P07195|LDHB_HUMAN L-lactate dehydrogenase B chain OS=Homo sapiens GN=LDHB PE=1 SV=2	1	1	4	18	19	19	18	18	20	17	0	0	0	0	6	0	0	0	3	2121500	1437100	10692000	120580000	135570000	162650000	195350000	174880000	189860000	137170000	0	0	0	0	30951000	0	0	0	3645800
sp|P07203|GPX1_HUMAN	sp|P07203|GPX1_HUMAN	>sp|P07203|GPX1_HUMAN Glutathione peroxidase 1 OS=Homo sapiens GN=GPX1 PE=1 SV=4	0	0	0	1	1	1	3	2	0	1	0	0	0	0	0	0	0	0	0	0	0	0	127880	117560	133460	151870	94834	0	0	0	0	0	0	0	0	0	0	0
sp|P07237|PDIA1_HUMAN	sp|P07237|PDIA1_HUMAN	>sp|P07237|PDIA1_HUMAN Protein disulfide-isomerase OS=Homo sapiens GN=P4HB PE=1 SV=3	0	2	0	25	27	33	24	27	22	26	0	0	0	0	4	0	0	0	0	0	5515400	0	51408000	31246000	48074000	23961000	31621000	26958000	31037000	0	0	0	0	4916500	0	0	0	0
sp|P07311|ACYP1_HUMAN	sp|P07311|ACYP1_HUMAN	>sp|P07311|ACYP1_HUMAN Acylphosphatase-1 OS=Homo sapiens GN=ACYP1 PE=1 SV=2	0	0	0	1	1	0	0	0	0	0	0	0	0	0	0	0	0	0	0	0	0	0	117350	262760	0	0	0	0	0	0	0	0	0	0	0	0	0	0
sp|P07339|CATD_HUMAN	sp|P07339|CATD_HUMAN	>sp|P07339|CATD_HUMAN Cathepsin D OS=Homo sapiens GN=CTSD PE=1 SV=1	0	0	0	1	1	1	1	1	1	1	0	0	0	0	0	0	0	0	0	0	0	0	281400	212330	216850	287390	244380	261930	226150	0	0	0	0	0	0	0	0	0
sp|P07355|ANXA2_HUMAN;sp|A6NMY6|AXA2L_HUMAN	sp|P07355|ANXA2_HUMAN;sp|A6NMY6|AXA2L_HUMAN	>sp|P07355|ANXA2_HUMAN Annexin A2 OS=Homo sapiens GN=ANXA2 PE=1 SV=2;>sp|A6NMY6|AXA2L_HUMAN Putative annexin A2-like protein OS=Homo sapiens GN=ANXA2P2 PE=5 SV=2	2	3	3	24	25	27	23	28	25	29	0	0	0	0	6	0	0	0	3	9112600	10774000	14361000	71726000	90538000	95358000	77793000	93394000	81491000	89975000	0	0	0	0	25814000	0	0	0	10367000
sp|P07384|CAN1_HUMAN	sp|P07384|CAN1_HUMAN	>sp|P07384|CAN1_HUMAN Calpain-1 catalytic subunit OS=Homo sapiens GN=CAPN1 PE=1 SV=1	0	0	0	1	1	1	1	2	4	4	0	0	0	0	0	0	0	0	0	0	0	0	112280	0	0	228100	146330	286110	160750	0	0	0	0	0	0	0	0	0
sp|P07686|HEXB_HUMAN	sp|P07686|HEXB_HUMAN	>sp|P07686|HEXB_HUMAN Beta-hexosaminidase subunit beta OS=Homo sapiens GN=HEXB PE=1 SV=3	0	0	0	4	1	2	1	1	3	1	0	0	0	0	0	0	0	0	0	0	0	0	0	331660	377980	0	0	360630	0	0	0	0	0	0	0	0	0	0
sp|P07741|APT_HUMAN	sp|P07741|APT_HUMAN	>sp|P07741|APT_HUMAN Adenine phosphoribosyltransferase OS=Homo sapiens GN=APRT PE=1 SV=2	0	0	0	6	6	7	6	6	7	9	0	0	0	0	2	0	0	0	0	0	0	0	2989000	3245000	3356600	2154700	3495300	3078200	3524400	0	0	0	0	1500800	0	0	0	0
sp|P07814|SYEP_HUMAN	sp|P07814|SYEP_HUMAN	>sp|P07814|SYEP_HUMAN Bifunctional glutamate/proline--tRNA ligase OS=Homo sapiens GN=EPRS PE=1 SV=5	0	2	2	54	59	60	54	51	53	58	0	0	0	0	5	0	0	0	0	0	3329300	2955500	43209000	47383000	46252000	28325000	49134000	27921000	47677000	0	0	0	0	7095700	0	0	0	0
sp|P07900|HS90A_HUMAN;sp|Q58FG0|HS905_HUMAN;sp|Q14568|HS902_HUMAN;sp|Q58FG1|HS904_HUMAN	sp|P07900|HS90A_HUMAN	>sp|P07900|HS90A_HUMAN Heat shock protein HSP 90-alpha OS=Homo sapiens GN=HSP90AA1 PE=1 SV=5	0	7	5	48	53	53	46	52	51	50	0	0	0	0	18	0	0	0	2	0	27205000	19477000	243740000	259410000	282630000	254270000	251680000	236740000	258800000	0	0	0	0	100110000	0	0	0	2955100
sp|P07910|HNRPC_HUMAN;sp|P0DMR1|HNRC4_HUMAN;sp|O60812|HNRC1_HUMAN;sp|B7ZW38|HNRC3_HUMAN;sp|B2RXH8|HNRC2_HUMAN;sp|Q86SE5|RALYL_HUMAN	sp|P07910|HNRPC_HUMAN	>sp|P07910|HNRPC_HUMAN Heterogeneous nuclear ribonucleoproteins C1/C2 OS=Homo sapiens GN=HNRNPC PE=1 SV=4	1	2	1	13	14	15	11	13	15	14	0	0	0	0	5	0	0	0	0	0	12488000	4035200	49526000	49646000	52371000	53395000	52997000	63665000	55438000	0	0	0	0	36653000	0	0	0	0
sp|P07954|FUMH_HUMAN	sp|P07954|FUMH_HUMAN	>sp|P07954|FUMH_HUMAN Fumarate hydratase, mitochondrial OS=Homo sapiens GN=FH PE=1 SV=3	1	0	0	11	9	15	12	15	15	17	0	0	0	0	0	0	0	0	1	765160	0	0	13334000	13535000	15337000	13600000	12976000	14565000	12957000	0	0	0	0	0	0	0	0	1509100
sp|P08047|SP1_HUMAN	sp|P08047|SP1_HUMAN	>sp|P08047|SP1_HUMAN Transcription factor Sp1 OS=Homo sapiens GN=SP1 PE=1 SV=3	0	0	0	1	1	1	1	1	1	2	0	0	0	0	0	0	0	0	0	0	0	0	154160	130850	171640	114250	139680	131170	140760	0	0	0	0	0	0	0	0	0
sp|P08133|ANXA6_HUMAN	sp|P08133|ANXA6_HUMAN	>sp|P08133|ANXA6_HUMAN Annexin A6 OS=Homo sapiens GN=ANXA6 PE=1 SV=3	0	0	0	18	19	18	21	22	19	19	0	0	0	0	1	0	0	0	0	0	0	0	5515300	5921000	5976200	5642200	5670200	5727500	6059600	0	0	0	0	0	0	0	0	0
sp|P08134|RHOC_HUMAN	sp|P08134|RHOC_HUMAN	>sp|P08134|RHOC_HUMAN Rho-related GTP-binding protein RhoC OS=Homo sapiens GN=RHOC PE=1 SV=1	0	0	0	8	6	7	7	6	7	6	0	0	0	0	1	0	0	0	0	0	0	0	0	0	0	430620	266380	409770	0	0	0	0	0	0	0	0	0	0
sp|P08174|DAF_HUMAN	sp|P08174|DAF_HUMAN	>sp|P08174|DAF_HUMAN Complement decay-accelerating factor OS=Homo sapiens GN=CD55 PE=1 SV=4	0	1	0	9	5	8	8	8	8	5	0	0	0	0	1	0	0	0	0	0	1494800	0	6172500	3589100	3271700	5100200	4121900	3911100	4051700	0	0	0	0	1760100	0	0	0	0
sp|P08195|4F2_HUMAN	sp|P08195|4F2_HUMAN	>sp|P08195|4F2_HUMAN 4F2 cell-surface antigen heavy chain OS=Homo sapiens GN=SLC3A2 PE=1 SV=3	0	1	1	26	27	24	27	23	24	29	0	0	0	0	3	0	0	0	0	0	1720100	1916800	59099000	61763000	60895000	61037000	63675000	63795000	63909000	0	0	0	0	6038100	0	0	0	0
sp|P08237|PFKAM_HUMAN	sp|P08237|PFKAM_HUMAN	>sp|P08237|PFKAM_HUMAN ATP-dependent 6-phosphofructokinase, muscle type OS=Homo sapiens GN=PFKM PE=1 SV=2	0	0	0	16	14	15	17	18	17	19	0	0	0	0	2	0	0	0	0	0	0	0	4635500	5462900	7599900	7828200	5180500	5096500	4928300	0	0	0	0	855690	0	0	0	0
sp|P08238|HS90B_HUMAN;sp|Q58FF7|H90B3_HUMAN	sp|P08238|HS90B_HUMAN	>sp|P08238|HS90B_HUMAN Heat shock protein HSP 90-beta OS=Homo sapiens GN=HSP90AB1 PE=1 SV=4	0	4	8	48	49	51	43	53	50	49	0	0	0	0	22	0	0	0	4	0	18324000	33693000	186250000	200550000	217420000	211040000	229960000	206560000	197370000	0	0	0	0	121530000	0	0	0	2787600
sp|P08240|SRPRA_HUMAN	sp|P08240|SRPRA_HUMAN	>sp|P08240|SRPRA_HUMAN Signal recognition particle receptor subunit alpha OS=Homo sapiens GN=SRPRA PE=1 SV=2	0	0	0	9	9	7	11	9	9	7	0	0	0	0	0	0	0	0	0	0	0	0	1888800	1892100	2540600	2394500	2016400	1994500	1587100	0	0	0	0	0	0	0	0	0
sp|P08243|ASNS_HUMAN	sp|P08243|ASNS_HUMAN	>sp|P08243|ASNS_HUMAN Asparagine synthetase [glutamine-hydrolyzing] OS=Homo sapiens GN=ASNS PE=1 SV=4	0	0	0	6	6	5	5	5	5	7	0	0	0	0	0	0	0	0	0	0	0	0	1338300	1552200	1801400	1644200	1469500	1430700	1536700	0	0	0	0	0	0	0	0	0
sp|P08559|ODPA_HUMAN;sp|P29803|ODPAT_HUMAN	sp|P08559|ODPA_HUMAN	>sp|P08559|ODPA_HUMAN Pyruvate dehydrogenase E1 component subunit alpha, somatic form, mitochondrial OS=Homo sapiens GN=PDHA1 PE=1 SV=3	0	0	0	8	10	8	6	8	6	8	0	0	0	0	0	0	0	0	0	0	0	0	2337400	2443300	2401500	2785100	2618600	2755400	2403000	0	0	0	0	0	0	0	0	0
sp|P08574|CY1_HUMAN	sp|P08574|CY1_HUMAN	>sp|P08574|CY1_HUMAN Cytochrome c1, heme protein, mitochondrial OS=Homo sapiens GN=CYC1 PE=1 SV=3	0	0	0	5	4	4	4	4	4	3	0	0	0	0	0	0	0	0	0	0	0	0	1344500	1253800	1632900	1231400	1404100	1153400	1396800	0	0	0	0	0	0	0	0	0
sp|P08579|RU2B_HUMAN	sp|P08579|RU2B_HUMAN	>sp|P08579|RU2B_HUMAN U2 small nuclear ribonucleoprotein B OS=Homo sapiens GN=SNRPB2 PE=1 SV=1	0	1	0	6	8	4	2	3	2	6	0	0	0	0	2	0	0	0	0	0	613570	0	2259000	2343700	1484500	750440	1334600	784740	2677900	0	0	0	0	528520	0	0	0	0
sp|P08581|MET_HUMAN	sp|P08581|MET_HUMAN	>sp|P08581|MET_HUMAN Hepatocyte growth factor receptor OS=Homo sapiens GN=MET PE=1 SV=4	0	0	0	0	0	1	0	1	1	0	0	0	0	0	0	0	0	0	0	0	0	0	0	0	0	0	59923	0	0	0	0	0	0	0	0	0	0	0
sp|P08621|RU17_HUMAN	sp|P08621|RU17_HUMAN	>sp|P08621|RU17_HUMAN U1 small nuclear ribonucleoprotein 70 kDa OS=Homo sapiens GN=SNRNP70 PE=1 SV=2	0	0	0	11	6	12	13	13	9	11	0	0	0	0	1	0	0	0	0	0	0	0	5206600	4551600	4702600	4836600	5311200	4721600	4972800	0	0	0	0	0	0	0	0	0
sp|P08651|NFIC_HUMAN;sp|O00712|NFIB_HUMAN	sp|P08651|NFIC_HUMAN	>sp|P08651|NFIC_HUMAN Nuclear factor 1 C-type OS=Homo sapiens GN=NFIC PE=1 SV=2	0	0	0	1	2	0	1	2	1	2	0	0	0	0	0	0	0	0	0	0	0	0	0	0	0	308880	207520	0	0	0	0	0	0	0	0	0	0	0
sp|P08670|VIME_HUMAN;sp|Q16352|AINX_HUMAN;sp|P07197|NFM_HUMAN;sp|P07196|NFL_HUMAN;sp|P12036|NFH_HUMAN	sp|P08670|VIME_HUMAN	>sp|P08670|VIME_HUMAN Vimentin OS=Homo sapiens GN=VIM PE=1 SV=4	1	7	10	42	46	49	42	41	43	43	1	0	0	0	16	0	0	0	1	4859000	31527000	31322000	308500000	327140000	347560000	313480000	320950000	343830000	314830000	1462600	0	0	0	73039000	0	0	0	9971700
sp|P08708|RS17_HUMAN	sp|P08708|RS17_HUMAN	>sp|P08708|RS17_HUMAN 40S ribosomal protein S17 OS=Homo sapiens GN=RPS17 PE=1 SV=2	0	1	0	10	10	9	9	11	11	11	0	0	0	0	1	0	0	0	0	0	10378000	0	21688000	33511000	22931000	20957000	23090000	21504000	21366000	0	0	0	0	14174000	0	0	0	0
sp|P08754|GNAI3_HUMAN	sp|P08754|GNAI3_HUMAN	>sp|P08754|GNAI3_HUMAN Guanine nucleotide-binding protein G(k) subunit alpha OS=Homo sapiens GN=GNAI3 PE=1 SV=3	0	0	0	8	8	7	10	8	8	7	0	0	0	0	2	0	0	0	0	0	0	0	4489200	4724600	4099200	4376700	4125800	4953900	4728700	0	0	0	0	2211700	0	0	0	0
sp|P08758|ANXA5_HUMAN	sp|P08758|ANXA5_HUMAN	>sp|P08758|ANXA5_HUMAN Annexin A5 OS=Homo sapiens GN=ANXA5 PE=1 SV=2	1	0	1	18	19	15	14	16	11	16	0	0	0	0	3	0	0	0	0	2937700	0	1588900	12665000	16027000	15302000	9935500	10471000	10885000	15001000	0	0	0	0	4747700	0	0	0	0
sp|P08865|RSSA_HUMAN	sp|P08865|RSSA_HUMAN	>sp|P08865|RSSA_HUMAN 40S ribosomal protein SA OS=Homo sapiens GN=RPSA PE=1 SV=4	0	1	2	10	11	11	10	11	12	11	0	0	0	0	3	0	0	0	0	0	0	7928100	41421000	29897000	33355000	26003000	28584000	29348000	28206000	0	0	0	0	14994000	0	0	0	0
sp|P08962|CD63_HUMAN	sp|P08962|CD63_HUMAN	>sp|P08962|CD63_HUMAN CD63 antigen OS=Homo sapiens GN=CD63 PE=1 SV=2	0	0	0	1	1	2	0	1	2	1	0	0	0	0	0	0	0	0	0	0	0	0	1306200	1434800	1303400	0	1499100	1571000	871980	0	0	0	0	0	0	0	0	0
sp|P09001|RM03_HUMAN	sp|P09001|RM03_HUMAN	>sp|P09001|RM03_HUMAN 39S ribosomal protein L3, mitochondrial OS=Homo sapiens GN=MRPL3 PE=1 SV=1	0	0	0	1	1	3	3	1	2	1	0	0	0	0	0	0	0	0	0	0	0	0	298510	233260	303750	276070	236950	324990	224980	0	0	0	0	0	0	0	0	0
sp|P09012|SNRPA_HUMAN	sp|P09012|SNRPA_HUMAN	>sp|P09012|SNRPA_HUMAN U1 small nuclear ribonucleoprotein A OS=Homo sapiens GN=SNRPA PE=1 SV=3	0	0	0	4	3	3	2	3	2	4	0	0	0	0	1	0	0	0	0	0	0	0	2277200	2784900	3232300	2960500	2873300	2286100	2673800	0	0	0	0	0	0	0	0	0
sp|P09132|SRP19_HUMAN	sp|P09132|SRP19_HUMAN	>sp|P09132|SRP19_HUMAN Signal recognition particle 19 kDa protein OS=Homo sapiens GN=SRP19 PE=1 SV=3	0	0	0	0	1	1	1	0	0	1	0	0	0	0	0	0	0	0	0	0	0	0	0	216790	0	0	0	0	102220	0	0	0	0	0	0	0	0	0
sp|P09234|RU1C_HUMAN	sp|P09234|RU1C_HUMAN	>sp|P09234|RU1C_HUMAN U1 small nuclear ribonucleoprotein C OS=Homo sapiens GN=SNRPC PE=1 SV=1	0	0	0	1	1	0	0	0	2	1	0	0	0	0	0	0	0	0	0	0	0	0	317980	0	0	0	0	187940	0	0	0	0	0	0	0	0	0	0
sp|P09382|LEG1_HUMAN	sp|P09382|LEG1_HUMAN	>sp|P09382|LEG1_HUMAN Galectin-1 OS=Homo sapiens GN=LGALS1 PE=1 SV=2	1	0	0	7	5	7	6	6	5	5	0	0	0	0	0	0	0	0	1	3829200	0	0	4978500	3555400	6061300	5000400	4843700	4753300	4114300	0	0	0	0	0	0	0	0	3585400
sp|P09417|DHPR_HUMAN	sp|P09417|DHPR_HUMAN	>sp|P09417|DHPR_HUMAN Dihydropteridine reductase OS=Homo sapiens GN=QDPR PE=1 SV=2	0	0	0	1	2	0	1	1	1	1	0	0	0	0	0	0	0	0	0	0	0	0	0	233430	0	0	0	0	0	0	0	0	0	0	0	0	0	0
sp|P09429|HMGB1_HUMAN;sp|B2RPK0|HGB1A_HUMAN;sp|P23497|SP100_HUMAN	sp|P09429|HMGB1_HUMAN;sp|B2RPK0|HGB1A_HUMAN	>sp|P09429|HMGB1_HUMAN High mobility group protein B1 OS=Homo sapiens GN=HMGB1 PE=1 SV=3;>sp|B2RPK0|HGB1A_HUMAN Putative high mobility group protein B1-like 1 OS=Homo sapiens GN=HMGB1P1 PE=5 SV=1	0	1	0	12	12	14	10	11	9	8	0	0	0	0	2	0	0	0	0	0	1719100	0	19331000	24274000	24917000	22906000	25389000	21739000	23233000	0	0	0	0	4940700	0	0	0	0
sp|P09525|ANXA4_HUMAN	sp|P09525|ANXA4_HUMAN	>sp|P09525|ANXA4_HUMAN Annexin A4 OS=Homo sapiens GN=ANXA4 PE=1 SV=4	0	0	0	5	4	3	4	3	3	2	0	0	0	0	0	0	0	0	0	0	0	0	1063100	796030	853080	1016100	762090	756450	568840	0	0	0	0	0	0	0	0	0
sp|P09543|CN37_HUMAN	sp|P09543|CN37_HUMAN	>sp|P09543|CN37_HUMAN 2,3-cyclic-nucleotide 3-phosphodiesterase OS=Homo sapiens GN=CNP PE=1 SV=2	0	0	0	3	2	4	6	6	5	2	0	0	0	0	0	0	0	0	0	0	0	0	300440	317990	624950	517470	561390	480260	386400	0	0	0	0	0	0	0	0	0
sp|P09601|HMOX1_HUMAN	sp|P09601|HMOX1_HUMAN	>sp|P09601|HMOX1_HUMAN Heme oxygenase 1 OS=Homo sapiens GN=HMOX1 PE=1 SV=1	0	0	0	1	1	0	1	1	2	1	0	0	0	0	0	0	0	0	0	0	0	0	143120	113330	0	107360	168040	113580	80366	0	0	0	0	0	0	0	0	0
sp|P09622|DLDH_HUMAN	sp|P09622|DLDH_HUMAN	>sp|P09622|DLDH_HUMAN Dihydrolipoyl dehydrogenase, mitochondrial OS=Homo sapiens GN=DLD PE=1 SV=2	0	0	0	9	6	9	6	10	10	10	0	0	0	0	0	0	0	0	0	0	0	0	4172200	4582300	4665100	4789100	4393700	4988300	4791900	0	0	0	0	0	0	0	0	0
sp|P09651|ROA1_HUMAN;sp|Q32P51|RA1L2_HUMAN	sp|P09651|ROA1_HUMAN;sp|Q32P51|RA1L2_HUMAN	>sp|P09651|ROA1_HUMAN Heterogeneous nuclear ribonucleoprotein A1 OS=Homo sapiens GN=HNRNPA1 PE=1 SV=5;>sp|Q32P51|RA1L2_HUMAN Heterogeneous nuclear ribonucleoprotein A1-like 2 OS=Homo sapiens GN=HNRNPA1L2 PE=2 SV=2	2	1	2	23	22	25	19	24	23	21	1	0	0	0	5	0	0	0	3	76740000	13423000	18042000	86386000	67336000	84237000	76966000	81904000	90036000	92802000	17065000	0	0	0	18951000	0	0	0	31276000
sp|P09661|RU2A_HUMAN	sp|P09661|RU2A_HUMAN	>sp|P09661|RU2A_HUMAN U2 small nuclear ribonucleoprotein A OS=Homo sapiens GN=SNRPA1 PE=1 SV=2	0	0	0	5	7	4	4	5	4	4	0	0	0	0	0	0	0	0	0	0	0	0	1763700	1774400	1399700	1599000	1560200	1608600	1671000	0	0	0	0	0	0	0	0	0
sp|P09669|COX6C_HUMAN	sp|P09669|COX6C_HUMAN	>sp|P09669|COX6C_HUMAN Cytochrome c oxidase subunit 6C OS=Homo sapiens GN=COX6C PE=1 SV=2	0	0	0	2	2	3	2	1	1	2	0	0	0	0	0	0	0	0	0	0	0	0	395500	450000	478280	333210	304200	290480	344000	0	0	0	0	0	0	0	0	0
sp|P09874|PARP1_HUMAN	sp|P09874|PARP1_HUMAN	>sp|P09874|PARP1_HUMAN Poly [ADP-ribose] polymerase 1 OS=Homo sapiens GN=PARP1 PE=1 SV=4	0	0	0	34	33	30	25	32	31	28	0	0	0	0	4	0	0	0	1	0	0	0	21658000	22116000	23977000	23596000	24164000	23211000	22683000	0	0	0	0	4182200	0	0	0	2229100
sp|P09884|DPOLA_HUMAN	sp|P09884|DPOLA_HUMAN	>sp|P09884|DPOLA_HUMAN DNA polymerase alpha catalytic subunit OS=Homo sapiens GN=POLA1 PE=1 SV=2	0	0	0	2	4	1	4	4	3	4	0	0	0	0	0	0	0	0	0	0	0	0	147050	341880	320630	400240	332000	261900	433440	0	0	0	0	0	0	0	0	0
sp|P09960|LKHA4_HUMAN	sp|P09960|LKHA4_HUMAN	>sp|P09960|LKHA4_HUMAN Leukotriene A-4 hydrolase OS=Homo sapiens GN=LTA4H PE=1 SV=2	0	0	0	11	10	11	13	9	8	9	0	0	0	0	0	0	0	0	0	0	0	0	2321100	2684300	3021900	2515900	2789800	2749500	2415400	0	0	0	0	0	0	0	0	0
sp|P09972|ALDOC_HUMAN;sp|P05062|ALDOB_HUMAN	sp|P09972|ALDOC_HUMAN	>sp|P09972|ALDOC_HUMAN Fructose-bisphosphate aldolase C OS=Homo sapiens GN=ALDOC PE=1 SV=2	0	0	0	11	8	5	8	8	9	10	0	0	0	0	1	0	0	0	0	0	0	0	2208300	2165900	4134400	2569000	2724600	1759800	1524300	0	0	0	0	0	0	0	0	0
sp|Q71UI9|H2AV_HUMAN;sp|P0C0S5|H2AZ_HUMAN	sp|Q71UI9|H2AV_HUMAN;sp|P0C0S5|H2AZ_HUMAN	>sp|Q71UI9|H2AV_HUMAN Histone H2A.V OS=Homo sapiens GN=H2AFV PE=1 SV=3;>sp|P0C0S5|H2AZ_HUMAN Histone H2A.Z OS=Homo sapiens GN=H2AFZ PE=1 SV=2	0	1	0	5	5	5	5	5	5	5	0	0	0	0	1	0	1	0	1	0	0	0	8998900	10253000	11248000	8356900	9823600	8065900	9795600	0	0	0	0	0	0	0	0	0
sp|Q99878|H2A1J_HUMAN;sp|Q96KK5|H2A1H_HUMAN;sp|P0C0S8|H2A1_HUMAN;sp|Q9BTM1|H2AJ_HUMAN;sp|Q6FI13|H2A2A_HUMAN;sp|Q16777|H2A2C_HUMAN;sp|Q96QV6|H2A1A_HUMAN	sp|Q99878|H2A1J_HUMAN;sp|Q96KK5|H2A1H_HUMAN;sp|P0C0S8|H2A1_HUMAN;sp|Q9BTM1|H2AJ_HUMAN;sp|Q6FI13|H2A2A_HUMAN;sp|Q16777|H2A2C_HUMAN;sp|Q96QV6|H2A1A_HUMAN	>sp|Q99878|H2A1J_HUMAN Histone H2A type 1-J OS=Homo sapiens GN=HIST1H2AJ PE=1 SV=3;>sp|Q96KK5|H2A1H_HUMAN Histone H2A type 1-H OS=Homo sapiens GN=HIST1H2AH PE=1 SV=3;>sp|P0C0S8|H2A1_HUMAN Histone H2A type 1 OS=Homo sapiens GN=HIST1H2AG PE=1 SV=2;>sp|Q9BTM1	1	3	2	7	7	7	7	7	7	7	0	0	0	0	4	0	1	0	3	44015000	87851000	23581000	164970000	217020000	262940000	235730000	214100000	255160000	243630000	0	0	0	0	232500000	0	1578100	0	26353000
sp|P0CW18|PRS56_HUMAN	sp|P0CW18|PRS56_HUMAN	>sp|P0CW18|PRS56_HUMAN Serine protease 56 OS=Homo sapiens GN=PRSS56 PE=1 SV=1	0	1	1	6	5	6	6	3	4	4	0	1	0	0	1	1	0	0	0	0	0	0	960980	844030	938480	855740	495840	538370	484380	0	0	0	0	0	0	0	0	0
sp|P0DMN0|ST1A4_HUMAN;sp|P0DMM9|ST1A3_HUMAN	sp|P0DMN0|ST1A4_HUMAN;sp|P0DMM9|ST1A3_HUMAN	>sp|P0DMN0|ST1A4_HUMAN Sulfotransferase 1A4 OS=Homo sapiens GN=SULT1A4 PE=1 SV=1;>sp|P0DMM9|ST1A3_HUMAN Sulfotransferase 1A3 OS=Homo sapiens GN=SULT1A3 PE=1 SV=1	0	0	0	1	1	1	0	1	0	0	0	0	0	0	0	0	0	0	0	0	0	0	0	88567	210050	0	129550	0	0	0	0	0	0	0	0	0	0	0
sp|P0DMV9|HS71B_HUMAN;sp|P0DMV8|HS71A_HUMAN	sp|P0DMV9|HS71B_HUMAN;sp|P0DMV8|HS71A_HUMAN	>sp|P0DMV9|HS71B_HUMAN Heat shock 70 kDa protein 1B OS=Homo sapiens GN=HSPA1B PE=1 SV=1;>sp|P0DMV8|HS71A_HUMAN Heat shock 70 kDa protein 1A OS=Homo sapiens GN=HSPA1A PE=1 SV=1	0	4	5	35	35	40	31	30	32	34	0	0	0	0	10	0	0	0	3	0	3770400	9367100	91282000	87101000	96741000	86390000	84933000	86143000	86949000	0	0	0	0	15368000	0	0	0	3883300
sp|Q01081|U2AF1_HUMAN;sp|P0DN76|U2AF5_HUMAN;sp|Q8WU68|U2AF4_HUMAN	sp|Q01081|U2AF1_HUMAN;sp|P0DN76|U2AF5_HUMAN	>sp|Q01081|U2AF1_HUMAN Splicing factor U2AF 35 kDa subunit OS=Homo sapiens GN=U2AF1 PE=1 SV=3;>sp|P0DN76|U2AF5_HUMAN Splicing factor U2AF 35 kDa subunit-like protein OS=Homo sapiens GN=U2AF1L5 PE=1 SV=1	0	0	0	7	8	5	3	7	6	7	0	0	0	0	0	0	0	0	0	0	0	0	2665600	3401100	2713700	3153400	2735700	2888000	2679100	0	0	0	0	0	0	0	0	0
sp|P35520|CBS_HUMAN;sp|P0DN79|CBSL_HUMAN	sp|P35520|CBS_HUMAN;sp|P0DN79|CBSL_HUMAN	>sp|P35520|CBS_HUMAN Cystathionine beta-synthase OS=Homo sapiens GN=CBS PE=1 SV=2;>sp|P0DN79|CBSL_HUMAN Cystathionine beta-synthase-like protein OS=Homo sapiens GN=CBSL PE=1 SV=1	0	0	0	9	9	8	10	9	10	10	0	0	0	0	1	0	0	0	0	0	0	0	2897300	2672000	2356700	2780000	2373400	3359000	3045000	0	0	0	0	860260	0	0	0	0
sp|P0DP25|CALM3_HUMAN;sp|P0DP24|CALM2_HUMAN;sp|P0DP23|CALM1_HUMAN	sp|P0DP25|CALM3_HUMAN;sp|P0DP24|CALM2_HUMAN;sp|P0DP23|CALM1_HUMAN	>sp|P0DP25|CALM3_HUMAN Calmodulin-3 OS=Homo sapiens GN=CALM3 PE=1 SV=1;>sp|P0DP24|CALM2_HUMAN Calmodulin-2 OS=Homo sapiens GN=CALM2 PE=1 SV=1;>sp|P0DP23|CALM1_HUMAN Calmodulin-1 OS=Homo sapiens GN=CALM1 PE=1 SV=1	1	0	0	0	0	0	0	0	0	0	0	0	0	0	0	0	0	0	0	1019100	0	0	0	0	0	0	0	0	0	0	0	0	0	0	0	0	0	0
sp|P10155|RO60_HUMAN	sp|P10155|RO60_HUMAN	>sp|P10155|RO60_HUMAN 60 kDa SS-A/Ro ribonucleoprotein OS=Homo sapiens GN=TROVE2 PE=1 SV=2	0	0	0	4	4	6	3	4	5	6	0	0	0	0	0	0	0	0	0	0	0	0	686340	706240	596200	612210	557020	729550	610340	0	0	0	0	0	0	0	0	0
sp|P10412|H14_HUMAN;sp|P16402|H13_HUMAN;sp|Q02539|H11_HUMAN;sp|P22492|H1T_HUMAN	sp|P10412|H14_HUMAN;sp|P16402|H13_HUMAN	>sp|P10412|H14_HUMAN Histone H1.4 OS=Homo sapiens GN=HIST1H1E PE=1 SV=2;>sp|P16402|H13_HUMAN Histone H1.3 OS=Homo sapiens GN=HIST1H1D PE=1 SV=2	0	4	3	10	9	12	9	9	7	9	1	0	0	0	7	1	0	0	2	0	0	0	0	183110	0	226130	301800	320600	280500	0	0	0	0	0	0	0	0	0
sp|P10515|ODP2_HUMAN	sp|P10515|ODP2_HUMAN	>sp|P10515|ODP2_HUMAN Dihydrolipoyllysine-residue acetyltransferase component of pyruvate dehydrogenase complex, mitochondrial OS=Homo sapiens GN=DLAT PE=1 SV=3	0	0	0	3	1	1	3	2	4	1	0	0	0	0	0	0	0	0	0	0	0	0	554160	649560	902110	736990	712930	602990	670940	0	0	0	0	0	0	0	0	0
sp|P10586|PTPRF_HUMAN	sp|P10586|PTPRF_HUMAN	>sp|P10586|PTPRF_HUMAN Receptor-type tyrosine-protein phosphatase F OS=Homo sapiens GN=PTPRF PE=1 SV=2	0	0	0	1	1	1	3	3	2	2	0	0	0	0	0	0	0	0	0	0	0	0	321550	0	226290	292450	300580	273520	215480	0	0	0	0	0	0	0	0	0
sp|P10599|THIO_HUMAN	sp|P10599|THIO_HUMAN	>sp|P10599|THIO_HUMAN Thioredoxin OS=Homo sapiens GN=TXN PE=1 SV=3	0	0	0	5	3	3	2	4	2	2	0	0	0	0	0	0	0	0	0	0	0	0	3381500	2260200	2821900	1962600	3749100	2562100	2282900	0	0	0	0	0	0	0	0	0
sp|P10606|COX5B_HUMAN	sp|P10606|COX5B_HUMAN	>sp|P10606|COX5B_HUMAN Cytochrome c oxidase subunit 5B, mitochondrial OS=Homo sapiens GN=COX5B PE=1 SV=2	0	0	0	1	1	1	0	1	0	1	0	0	0	0	0	0	0	0	0	0	0	0	153750	91295	113810	0	93302	0	0	0	0	0	0	0	0	0	0	0
sp|P10619|PPGB_HUMAN	sp|P10619|PPGB_HUMAN	>sp|P10619|PPGB_HUMAN Lysosomal protective protein OS=Homo sapiens GN=CTSA PE=1 SV=2	0	0	0	3	1	2	2	1	2	2	0	0	0	0	0	0	0	0	0	0	0	0	267010	214520	150920	206720	235860	229880	194550	0	0	0	0	0	0	0	0	0
sp|P10620|MGST1_HUMAN	sp|P10620|MGST1_HUMAN	>sp|P10620|MGST1_HUMAN Microsomal glutathione S-transferase 1 OS=Homo sapiens GN=MGST1 PE=1 SV=1	0	0	0	3	4	4	3	4	5	3	0	0	0	0	0	0	0	0	0	0	0	0	1335200	1553000	1369800	1297300	1347900	1446600	1317000	0	0	0	0	0	0	0	0	0
sp|P10644|KAP0_HUMAN;sp|P31321|KAP1_HUMAN	sp|P10644|KAP0_HUMAN	>sp|P10644|KAP0_HUMAN cAMP-dependent protein kinase type I-alpha regulatory subunit OS=Homo sapiens GN=PRKAR1A PE=1 SV=1	0	0	0	5	5	9	7	5	8	6	0	0	0	0	0	0	0	0	0	0	0	0	1369700	1336400	1659500	1153900	1457000	1498000	1433600	0	0	0	0	0	0	0	0	0
sp|P10768|ESTD_HUMAN	sp|P10768|ESTD_HUMAN	>sp|P10768|ESTD_HUMAN S-formylglutathione hydrolase OS=Homo sapiens GN=ESD PE=1 SV=2	0	0	0	4	3	5	2	5	3	2	0	0	0	0	0	0	0	0	0	0	0	0	883640	792980	797920	789340	797830	733420	956690	0	0	0	0	0	0	0	0	0
sp|P10809|CH60_HUMAN	sp|P10809|CH60_HUMAN	>sp|P10809|CH60_HUMAN 60 kDa heat shock protein, mitochondrial OS=Homo sapiens GN=HSPD1 PE=1 SV=2	4	8	6	43	41	46	41	46	45	45	0	0	0	0	15	0	0	0	6	16864000	36974000	34132000	164140000	166000000	180310000	163730000	170280000	184100000	190170000	0	0	0	0	78662000	0	0	0	33943000
sp|P10909|CLUS_HUMAN	sp|P10909|CLUS_HUMAN	>sp|P10909|CLUS_HUMAN Clusterin OS=Homo sapiens GN=CLU PE=1 SV=1	0	0	0	1	1	0	1	1	1	1	0	0	0	0	0	0	0	0	0	0	0	0	97434	138770	0	124510	115570	107870	139140	0	0	0	0	0	0	0	0	0
sp|P11021|GRP78_HUMAN	sp|P11021|GRP78_HUMAN	>sp|P11021|GRP78_HUMAN 78 kDa glucose-regulated protein OS=Homo sapiens GN=HSPA5 PE=1 SV=2	2	5	7	34	37	40	34	36	33	35	0	0	0	0	10	0	0	0	4	6161100	24613000	20685000	80177000	79127000	89649000	82340000	83484000	82179000	82106000	0	0	0	0	30707000	0	0	0	11316000
sp|P11047|LAMC1_HUMAN	sp|P11047|LAMC1_HUMAN	>sp|P11047|LAMC1_HUMAN Laminin subunit gamma-1 OS=Homo sapiens GN=LAMC1 PE=1 SV=3	0	0	0	1	1	0	0	2	0	0	0	0	0	0	0	0	0	0	0	0	0	0	0	97275	0	0	89549	0	0	0	0	0	0	0	0	0	0	0
sp|P11142|HSP7C_HUMAN;sp|P54652|HSP72_HUMAN	sp|P11142|HSP7C_HUMAN	>sp|P11142|HSP7C_HUMAN Heat shock cognate 71 kDa protein OS=Homo sapiens GN=HSPA8 PE=1 SV=1	2	6	12	38	38	43	37	33	35	38	0	0	0	0	15	0	0	0	1	4503500	13555000	42451000	230460000	232480000	267220000	266280000	232140000	237960000	235560000	0	0	0	0	107500000	0	0	0	3528100
sp|P11166|GTR1_HUMAN	sp|P11166|GTR1_HUMAN	>sp|P11166|GTR1_HUMAN Solute carrier family 2, facilitated glucose transporter member 1 OS=Homo sapiens GN=SLC2A1 PE=1 SV=2	0	0	0	6	5	4	4	5	4	6	0	0	0	0	0	0	0	0	0	0	0	0	2375500	1975900	2161400	2434100	2224500	2224500	2321000	0	0	0	0	0	0	0	0	0
sp|P11169|GTR3_HUMAN;sp|Q8TDB8|GTR14_HUMAN	sp|P11169|GTR3_HUMAN;sp|Q8TDB8|GTR14_HUMAN	>sp|P11169|GTR3_HUMAN Solute carrier family 2, facilitated glucose transporter member 3 OS=Homo sapiens GN=SLC2A3 PE=1 SV=1;>sp|Q8TDB8|GTR14_HUMAN Solute carrier family 2, facilitated glucose transporter member 14 OS=Homo sapiens GN=SLC2A14 PE=2 SV=1	0	0	0	2	1	1	1	1	0	1	0	0	0	0	0	0	0	0	0	0	0	0	412280	571190	518410	526400	350150	0	0	0	0	0	0	0	0	0	0	0
sp|P11172|UMPS_HUMAN	sp|P11172|UMPS_HUMAN	>sp|P11172|UMPS_HUMAN Uridine 5-monophosphate synthase OS=Homo sapiens GN=UMPS PE=1 SV=1	0	0	0	3	6	5	6	5	3	5	0	0	0	0	0	0	0	0	0	0	0	0	871230	1172200	1127000	946890	953730	738650	968420	0	0	0	0	0	0	0	0	0
sp|P11177|ODPB_HUMAN	sp|P11177|ODPB_HUMAN	>sp|P11177|ODPB_HUMAN Pyruvate dehydrogenase E1 component subunit beta, mitochondrial OS=Homo sapiens GN=PDHB PE=1 SV=3	0	0	0	6	8	6	6	7	7	7	0	0	0	0	0	0	0	0	1	0	0	0	2069800	1930800	1938700	1891800	1862100	1923400	1914300	0	0	0	0	0	0	0	0	2313400
sp|P11182|ODB2_HUMAN	sp|P11182|ODB2_HUMAN	>sp|P11182|ODB2_HUMAN Lipoamide acyltransferase component of branched-chain alpha-keto acid dehydrogenase complex, mitochondrial OS=Homo sapiens GN=DBT PE=1 SV=3	0	0	0	1	2	0	0	1	1	1	0	0	0	0	0	0	0	0	0	0	0	0	0	121780	0	0	0	141720	78213	0	0	0	0	0	0	0	0	0
sp|P11233|RALA_HUMAN	sp|P11233|RALA_HUMAN	>sp|P11233|RALA_HUMAN Ras-related protein Ral-A OS=Homo sapiens GN=RALA PE=1 SV=1	0	0	0	2	4	4	3	4	4	1	0	0	0	0	0	0	0	0	0	0	0	0	409200	531300	430680	557560	708780	634080	293140	0	0	0	0	0	0	0	0	0
sp|P11234|RALB_HUMAN	sp|P11234|RALB_HUMAN	>sp|P11234|RALB_HUMAN Ras-related protein Ral-B OS=Homo sapiens GN=RALB PE=1 SV=1	0	0	0	1	1	4	1	1	3	2	0	0	0	0	0	0	0	0	0	0	0	0	0	0	0	0	0	83784	78532	0	0	0	0	0	0	0	0	0
sp|P11279|LAMP1_HUMAN	sp|P11279|LAMP1_HUMAN	>sp|P11279|LAMP1_HUMAN Lysosome-associated membrane glycoprotein 1 OS=Homo sapiens GN=LAMP1 PE=1 SV=3	0	0	0	5	4	3	3	3	3	3	0	0	0	0	0	0	0	0	0	0	0	0	3081900	3043300	3541400	3245200	2705100	2824600	2985400	0	0	0	0	0	0	0	0	0
sp|P11310|ACADM_HUMAN	sp|P11310|ACADM_HUMAN	>sp|P11310|ACADM_HUMAN Medium-chain specific acyl-CoA dehydrogenase, mitochondrial OS=Homo sapiens GN=ACADM PE=1 SV=1	0	0	0	7	10	10	8	6	6	7	0	0	0	0	1	0	0	0	0	0	0	0	4887300	4997900	5293000	5086100	4595700	4669000	4739300	0	0	0	0	962860	0	0	0	0
sp|P11387|TOP1_HUMAN;sp|Q969P6|TOP1M_HUMAN	sp|P11387|TOP1_HUMAN	>sp|P11387|TOP1_HUMAN DNA topoisomerase 1 OS=Homo sapiens GN=TOP1 PE=1 SV=2	0	0	0	11	10	12	11	13	13	11	0	0	0	0	0	0	0	0	0	0	0	0	2860500	3129700	2946400	3388000	3473900	3123100	3270600	0	0	0	0	0	0	0	0	0
sp|P11388|TOP2A_HUMAN	sp|P11388|TOP2A_HUMAN	>sp|P11388|TOP2A_HUMAN DNA topoisomerase 2-alpha OS=Homo sapiens GN=TOP2A PE=1 SV=3	0	0	0	24	28	24	23	23	26	24	0	0	0	0	1	0	0	0	0	0	0	0	5383200	5553800	6615100	5514000	6889000	7475000	7102400	0	0	0	0	818470	0	0	0	0
sp|P11413|G6PD_HUMAN	sp|P11413|G6PD_HUMAN	>sp|P11413|G6PD_HUMAN Glucose-6-phosphate 1-dehydrogenase OS=Homo sapiens GN=G6PD PE=1 SV=4	1	0	0	20	22	21	20	25	21	19	0	0	0	0	3	0	0	0	0	0	0	0	12492000	12137000	11292000	12463000	11915000	11017000	11357000	0	0	0	0	3699900	0	0	0	0
sp|P11441|UBL4A_HUMAN	sp|P11441|UBL4A_HUMAN	>sp|P11441|UBL4A_HUMAN Ubiquitin-like protein 4A OS=Homo sapiens GN=UBL4A PE=1 SV=1	0	0	0	1	0	0	0	0	0	0	0	0	0	0	0	0	0	0	0	0	0	0	56472	0	0	0	0	0	0	0	0	0	0	0	0	0	0	0
sp|P11498|PYC_HUMAN	sp|P11498|PYC_HUMAN	>sp|P11498|PYC_HUMAN Pyruvate carboxylase, mitochondrial OS=Homo sapiens GN=PC PE=1 SV=2	0	0	0	17	15	15	13	16	16	13	0	0	0	0	0	0	0	0	0	0	0	0	3167700	3441700	3517700	3801500	3214700	3193600	3452300	0	0	0	0	0	0	0	0	0
sp|P11532|DMD_HUMAN	sp|P11532|DMD_HUMAN	>sp|P11532|DMD_HUMAN Dystrophin OS=Homo sapiens GN=DMD PE=1 SV=3	0	0	0	1	1	1	2	1	2	1	0	0	0	0	0	0	0	0	0	0	0	0	91277	0	0	63315	109160	71570	94393	0	0	0	0	0	0	0	0	0
sp|P11586|C1TC_HUMAN	sp|P11586|C1TC_HUMAN	>sp|P11586|C1TC_HUMAN C-1-tetrahydrofolate synthase, cytoplasmic OS=Homo sapiens GN=MTHFD1 PE=1 SV=3	1	0	0	16	15	20	14	20	18	19	0	0	0	0	2	0	0	0	1	2807300	0	0	7780600	9241700	8936400	9678600	8523500	10011000	8538400	0	0	0	0	604620	0	0	0	4200200
sp|P11717|MPRI_HUMAN	sp|P11717|MPRI_HUMAN	>sp|P11717|MPRI_HUMAN Cation-independent mannose-6-phosphate receptor OS=Homo sapiens GN=IGF2R PE=1 SV=3	0	0	0	5	4	5	6	5	4	3	0	0	0	0	0	0	0	0	0	0	0	0	470020	492000	544120	489310	333830	371360	401210	0	0	0	0	0	0	0	0	0
sp|P11766|ADHX_HUMAN	sp|P11766|ADHX_HUMAN	>sp|P11766|ADHX_HUMAN Alcohol dehydrogenase class-3 OS=Homo sapiens GN=ADH5 PE=1 SV=4	0	0	0	6	7	6	7	6	8	7	0	0	0	0	0	0	0	0	0	0	0	0	2595200	2287800	2025500	2477700	2616900	2343200	2470900	0	0	0	0	0	0	0	0	0
sp|P11802|CDK4_HUMAN	sp|P11802|CDK4_HUMAN	>sp|P11802|CDK4_HUMAN Cyclin-dependent kinase 4 OS=Homo sapiens GN=CDK4 PE=1 SV=2	0	0	0	3	2	2	1	4	3	3	0	0	0	0	0	0	0	0	0	0	0	0	184050	211960	144080	0	229600	230880	206140	0	0	0	0	0	0	0	0	0
sp|P11908|PRPS2_HUMAN	sp|P11908|PRPS2_HUMAN	>sp|P11908|PRPS2_HUMAN Ribose-phosphate pyrophosphokinase 2 OS=Homo sapiens GN=PRPS2 PE=1 SV=2	0	0	0	9	9	9	9	8	9	8	0	0	0	0	0	0	0	0	0	0	0	0	1185600	1187600	937500	1108400	1060000	1098200	1062900	0	0	0	0	0	0	0	0	0
sp|P11940|PABP1_HUMAN;sp|Q9H361|PABP3_HUMAN;sp|Q4VXU2|PAP1L_HUMAN;sp|Q96DU9|PABP5_HUMAN	sp|P11940|PABP1_HUMAN	>sp|P11940|PABP1_HUMAN Polyadenylate-binding protein 1 OS=Homo sapiens GN=PABPC1 PE=1 SV=2	0	2	1	27	25	27	24	22	27	23	0	0	0	0	4	0	0	0	0	0	4119200	4484400	32112000	22928000	21829000	28196000	21734000	27499000	30213000	0	0	0	0	8213500	0	0	0	0
sp|P12004|PCNA_HUMAN	sp|P12004|PCNA_HUMAN	>sp|P12004|PCNA_HUMAN Proliferating cell nuclear antigen OS=Homo sapiens GN=PCNA PE=1 SV=1	0	1	1	8	9	7	7	9	10	8	0	0	0	0	1	0	0	0	0	0	1380400	1351900	5106600	7966600	4366700	6676500	4266200	6675900	8136600	0	0	0	0	1860200	0	0	0	0
sp|P12081|SYHC_HUMAN	sp|P12081|SYHC_HUMAN	>sp|P12081|SYHC_HUMAN Histidine--tRNA ligase, cytoplasmic OS=Homo sapiens GN=HARS PE=1 SV=2	0	0	0	3	7	4	5	8	5	7	0	0	0	0	0	0	0	0	0	0	0	0	902110	989230	841180	1160400	1185600	1395900	1046100	0	0	0	0	0	0	0	0	0
sp|P12235|ADT1_HUMAN	sp|P12235|ADT1_HUMAN	>sp|P12235|ADT1_HUMAN ADP/ATP translocase 1 OS=Homo sapiens GN=SLC25A4 PE=1 SV=4	1	1	1	12	12	16	11	11	12	14	0	0	0	0	3	0	0	0	1	0	0	0	210860	324910	223610	259690	258200	290260	214270	0	0	0	0	0	0	0	0	0
sp|P12236|ADT3_HUMAN;sp|Q9H0C2|ADT4_HUMAN	sp|P12236|ADT3_HUMAN	>sp|P12236|ADT3_HUMAN ADP/ATP translocase 3 OS=Homo sapiens GN=SLC25A6 PE=1 SV=4	1	1	1	15	16	24	15	14	18	17	0	0	0	0	3	0	0	0	1	2151600	5694900	4551400	40488000	45963000	44023000	49392000	68528000	65091000	68221000	0	0	0	0	13345000	0	0	0	6725400
sp|P12268|IMDH2_HUMAN	sp|P12268|IMDH2_HUMAN	>sp|P12268|IMDH2_HUMAN Inosine-5-monophosphate dehydrogenase 2 OS=Homo sapiens GN=IMPDH2 PE=1 SV=2	0	2	0	18	19	20	20	21	18	21	0	0	0	0	2	0	0	0	0	0	2381100	0	16070000	17997000	18797000	19752000	18651000	18459000	17784000	0	0	0	0	600050	0	0	0	0
sp|P12270|TPR_HUMAN	sp|P12270|TPR_HUMAN	>sp|P12270|TPR_HUMAN Nucleoprotein TPR OS=Homo sapiens GN=TPR PE=1 SV=3	0	0	0	24	25	30	22	27	19	26	0	0	0	0	0	0	0	0	0	0	0	0	4988600	5363300	5148700	5183100	5236800	5020300	5082300	0	0	0	0	0	0	0	0	0
sp|P12277|KCRB_HUMAN;sp|P06732|KCRM_HUMAN	sp|P12277|KCRB_HUMAN	>sp|P12277|KCRB_HUMAN Creatine kinase B-type OS=Homo sapiens GN=CKB PE=1 SV=1	0	0	0	17	15	16	19	16	16	15	0	0	0	0	2	0	0	0	0	0	0	0	19943000	21372000	21860000	29163000	20451000	19666000	35011000	0	0	0	0	2310500	0	0	0	0
sp|P12429|ANXA3_HUMAN	sp|P12429|ANXA3_HUMAN	>sp|P12429|ANXA3_HUMAN Annexin A3 OS=Homo sapiens GN=ANXA3 PE=1 SV=3	0	0	0	1	1	3	1	1	1	0	0	0	0	0	0	0	0	0	0	0	0	0	0	0	553670	0	0	438800	0	0	0	0	0	0	0	0	0	0
sp|P12532|KCRU_HUMAN;sp|P17540|KCRS_HUMAN	sp|P12532|KCRU_HUMAN	>sp|P12532|KCRU_HUMAN Creatine kinase U-type, mitochondrial OS=Homo sapiens GN=CKMT1A PE=1 SV=1	0	0	0	4	3	3	3	4	3	3	0	0	0	0	1	0	0	0	0	0	0	0	568460	788660	667870	598650	605980	576990	527330	0	0	0	0	631000	0	0	0	0
sp|P12694|ODBA_HUMAN	sp|P12694|ODBA_HUMAN	>sp|P12694|ODBA_HUMAN 2-oxoisovalerate dehydrogenase subunit alpha, mitochondrial OS=Homo sapiens GN=BCKDHA PE=1 SV=2	0	0	0	1	1	1	1	0	2	2	0	0	0	0	0	0	0	0	0	0	0	0	151090	197010	130670	131100	0	172300	120060	0	0	0	0	0	0	0	0	0
sp|P12814|ACTN1_HUMAN;sp|P35609|ACTN2_HUMAN	sp|P12814|ACTN1_HUMAN	>sp|P12814|ACTN1_HUMAN Alpha-actinin-1 OS=Homo sapiens GN=ACTN1 PE=1 SV=2	0	0	0	32	30	31	31	29	30	30	0	0	0	0	2	0	0	0	1	0	0	0	5396600	5823600	4740800	5679100	5454800	5608000	5117200	0	0	0	0	0	0	0	0	0
sp|P12882|MYH1_HUMAN	sp|P12882|MYH1_HUMAN	>sp|P12882|MYH1_HUMAN Myosin-1 OS=Homo sapiens GN=MYH1 PE=1 SV=3	0	0	0	3	1	1	1	1	2	0	0	0	0	0	0	0	0	0	3	0	0	0	1009300	1193100	1791500	0	625210	583980	0	0	0	0	0	0	0	0	0	0
sp|P12955|PEPD_HUMAN	sp|P12955|PEPD_HUMAN	>sp|P12955|PEPD_HUMAN Xaa-Pro dipeptidase OS=Homo sapiens GN=PEPD PE=1 SV=3	0	0	0	2	3	4	4	2	3	2	0	0	0	0	0	0	0	0	0	0	0	0	386400	430910	512300	403450	556970	397490	368870	0	0	0	0	0	0	0	0	0
sp|P12956|XRCC6_HUMAN	sp|P12956|XRCC6_HUMAN	>sp|P12956|XRCC6_HUMAN X-ray repair cross-complementing protein 6 OS=Homo sapiens GN=XRCC6 PE=1 SV=2	2	0	0	19	24	24	24	23	22	19	0	0	0	0	3	0	0	0	1	3966100	0	0	21440000	25982000	21508000	25055000	25195000	24165000	24791000	0	0	0	0	3605400	0	0	0	3583500
sp|P13010|XRCC5_HUMAN	sp|P13010|XRCC5_HUMAN	>sp|P13010|XRCC5_HUMAN X-ray repair cross-complementing protein 5 OS=Homo sapiens GN=XRCC5 PE=1 SV=3	0	0	0	26	25	26	26	27	24	25	0	0	0	0	1	0	0	0	0	0	0	0	17457000	19861000	18529000	20261000	18271000	18992000	23609000	0	0	0	0	6793100	0	0	0	0
sp|P13073|COX41_HUMAN	sp|P13073|COX41_HUMAN	>sp|P13073|COX41_HUMAN Cytochrome c oxidase subunit 4 isoform 1, mitochondrial OS=Homo sapiens GN=COX4I1 PE=1 SV=1	0	1	0	4	5	6	4	6	4	5	0	0	0	0	2	0	0	0	0	0	2833900	0	3455900	3334600	3895900	3560000	2694800	2913600	3337400	0	0	0	0	2056400	0	0	0	0
sp|P13164|IFM1_HUMAN;sp|Q01629|IFM2_HUMAN;sp|Q01628|IFM3_HUMAN	sp|P13164|IFM1_HUMAN;sp|Q01629|IFM2_HUMAN;sp|Q01628|IFM3_HUMAN	>sp|P13164|IFM1_HUMAN Interferon-induced transmembrane protein 1 OS=Homo sapiens GN=IFITM1 PE=1 SV=3;>sp|Q01629|IFM2_HUMAN Interferon-induced transmembrane protein 2 OS=Homo sapiens GN=IFITM2 PE=1 SV=2;>sp|Q01628|IFM3_HUMAN Interferon-induced transmembrane	0	0	0	0	0	0	0	0	0	1	0	0	0	0	0	0	0	0	0	0	0	0	0	0	0	0	0	0	321980	0	0	0	0	0	0	0	0	0
sp|P13473|LAMP2_HUMAN	sp|P13473|LAMP2_HUMAN	>sp|P13473|LAMP2_HUMAN Lysosome-associated membrane glycoprotein 2 OS=Homo sapiens GN=LAMP2 PE=1 SV=2	0	0	0	1	2	1	1	3	1	2	0	0	0	0	0	0	0	0	0	0	0	0	453550	506790	353180	476580	460310	397390	427880	0	0	0	0	0	0	0	0	0
sp|P13489|RINI_HUMAN	sp|P13489|RINI_HUMAN	>sp|P13489|RINI_HUMAN Ribonuclease inhibitor OS=Homo sapiens GN=RNH1 PE=1 SV=2	0	0	0	8	9	8	7	8	7	7	0	0	0	0	0	0	0	0	0	0	0	0	2947200	2846800	2619600	2200600	2717800	2380500	2567500	0	0	0	0	0	0	0	0	0
sp|P13498|CY24A_HUMAN	sp|P13498|CY24A_HUMAN	>sp|P13498|CY24A_HUMAN Cytochrome b-245 light chain OS=Homo sapiens GN=CYBA PE=1 SV=3	0	0	0	0	1	1	0	1	0	1	0	0	0	0	0	0	0	0	0	0	0	0	0	0	198240	0	183040	0	0	0	0	0	0	0	0	0	0	0
sp|P13639|EF2_HUMAN	sp|P13639|EF2_HUMAN	>sp|P13639|EF2_HUMAN Elongation factor 2 OS=Homo sapiens GN=EEF2 PE=1 SV=4	1	6	13	54	50	56	48	57	52	55	0	0	0	0	19	0	0	0	2	6551500	22702000	34650000	233020000	255430000	275330000	234570000	260180000	244990000	247520000	0	0	0	0	62004000	0	0	0	8122700
sp|P13667|PDIA4_HUMAN	sp|P13667|PDIA4_HUMAN	>sp|P13667|PDIA4_HUMAN Protein disulfide-isomerase A4 OS=Homo sapiens GN=PDIA4 PE=1 SV=2	0	0	2	19	26	22	22	20	19	22	0	0	0	0	4	0	0	0	2	0	0	3390900	11661000	13103000	9806400	13609000	12970000	12829000	9714000	0	0	0	0	6155100	0	0	0	0
sp|P13674|P4HA1_HUMAN	sp|P13674|P4HA1_HUMAN	>sp|P13674|P4HA1_HUMAN Prolyl 4-hydroxylase subunit alpha-1 OS=Homo sapiens GN=P4HA1 PE=1 SV=2	0	0	0	4	3	5	3	3	7	3	0	0	0	0	0	0	0	0	0	0	0	0	540290	594280	547460	580650	613990	619050	487940	0	0	0	0	0	0	0	0	0
sp|P13693|TCTP_HUMAN;sp|Q9HAU6|TCTP8_HUMAN;sp|Q56UQ5|TPT1L_HUMAN	sp|P13693|TCTP_HUMAN	>sp|P13693|TCTP_HUMAN Translationally-controlled tumor protein OS=Homo sapiens GN=TPT1 PE=1 SV=1	0	0	0	4	4	6	4	5	3	4	0	0	0	0	0	0	0	0	1	0	0	0	4414700	2813200	3463400	3045700	3443700	2844300	3236100	0	0	0	0	0	0	0	0	0
sp|P13797|PLST_HUMAN;sp|P13796|PLSL_HUMAN;sp|Q14651|PLSI_HUMAN	sp|P13797|PLST_HUMAN	>sp|P13797|PLST_HUMAN Plastin-3 OS=Homo sapiens GN=PLS3 PE=1 SV=4	0	1	0	23	33	25	26	27	29	28	0	0	0	0	3	0	0	0	0	0	1765200	0	16789000	26460000	16923000	18093000	24790000	15216000	17306000	0	0	0	0	2675000	0	0	0	0
sp|P13798|ACPH_HUMAN	sp|P13798|ACPH_HUMAN	>sp|P13798|ACPH_HUMAN Acylamino-acid-releasing enzyme OS=Homo sapiens GN=APEH PE=1 SV=4	0	0	0	4	4	5	5	7	7	7	0	0	0	0	1	0	0	0	0	0	0	0	795950	914140	965090	906890	943240	1006500	922380	0	0	0	0	493070	0	0	0	0
sp|P13804|ETFA_HUMAN	sp|P13804|ETFA_HUMAN	>sp|P13804|ETFA_HUMAN Electron transfer flavoprotein subunit alpha, mitochondrial OS=Homo sapiens GN=ETFA PE=1 SV=1	0	0	1	11	9	9	9	8	11	10	0	0	0	0	2	0	0	0	0	0	0	3370600	5457800	5779700	6108700	5751300	5766800	6927100	5843000	0	0	0	0	12468000	0	0	0	0
sp|P13807|GYS1_HUMAN	sp|P13807|GYS1_HUMAN	>sp|P13807|GYS1_HUMAN Glycogen [starch] synthase, muscle OS=Homo sapiens GN=GYS1 PE=1 SV=2	0	0	0	0	1	2	0	2	2	0	0	0	0	0	0	0	0	0	0	0	0	0	0	0	334630	0	280560	227500	0	0	0	0	0	0	0	0	0	0
sp|P13861|KAP2_HUMAN;sp|P31323|KAP3_HUMAN	sp|P13861|KAP2_HUMAN	>sp|P13861|KAP2_HUMAN cAMP-dependent protein kinase type II-alpha regulatory subunit OS=Homo sapiens GN=PRKAR2A PE=1 SV=2	0	0	0	6	9	6	8	7	6	5	0	0	0	0	0	0	0	0	0	0	0	0	984870	1146300	1018100	1268900	1291300	1294900	1062300	0	0	0	0	0	0	0	0	0
sp|P13984|T2FB_HUMAN	sp|P13984|T2FB_HUMAN	>sp|P13984|T2FB_HUMAN General transcription factor IIF subunit 2 OS=Homo sapiens GN=GTF2F2 PE=1 SV=2	0	0	0	0	2	0	1	1	5	0	0	0	0	0	0	0	0	0	0	0	0	0	0	465240	0	415980	431840	677060	0	0	0	0	0	0	0	0	0	0
sp|P13987|CD59_HUMAN	sp|P13987|CD59_HUMAN	>sp|P13987|CD59_HUMAN CD59 glycoprotein OS=Homo sapiens GN=CD59 PE=1 SV=1	0	0	0	3	3	2	2	2	3	3	0	0	0	0	0	0	0	0	0	0	0	0	1523300	1720800	1439600	1553900	1574400	1459100	1521300	0	0	0	0	0	0	0	0	0
sp|P13995|MTDC_HUMAN;sp|Q9H903|MTD2L_HUMAN	sp|P13995|MTDC_HUMAN	>sp|P13995|MTDC_HUMAN Bifunctional methylenetetrahydrofolate dehydrogenase/cyclohydrolase, mitochondrial OS=Homo sapiens GN=MTHFD2 PE=1 SV=2	0	0	0	2	1	2	3	3	2	3	0	0	0	0	0	0	0	0	0	0	0	0	545990	0	644250	747850	585690	680950	777010	0	0	0	0	0	0	0	0	0
sp|P14174|MIF_HUMAN	sp|P14174|MIF_HUMAN	>sp|P14174|MIF_HUMAN Macrophage migration inhibitory factor OS=Homo sapiens GN=MIF PE=1 SV=4	0	0	0	1	1	1	1	1	2	2	0	0	0	0	0	0	0	0	0	0	0	0	2177000	1847700	1942800	2012700	2163200	2275400	2248200	0	0	0	0	0	0	0	0	0
sp|P14314|GLU2B_HUMAN	sp|P14314|GLU2B_HUMAN	>sp|P14314|GLU2B_HUMAN Glucosidase 2 subunit beta OS=Homo sapiens GN=PRKCSH PE=1 SV=2	0	0	0	10	8	11	6	8	4	6	0	0	0	0	0	0	0	0	0	0	0	0	5140400	3760800	4579900	3055400	3619000	3175800	3545600	0	0	0	0	0	0	0	0	0
sp|P14324|FPPS_HUMAN	sp|P14324|FPPS_HUMAN	>sp|P14324|FPPS_HUMAN Farnesyl pyrophosphate synthase OS=Homo sapiens GN=FDPS PE=1 SV=4	0	0	0	6	7	6	7	6	7	7	0	0	0	0	1	0	0	0	0	0	0	0	9830000	9177700	7717800	9583000	9981300	10348000	8637300	0	0	0	0	758850	0	0	0	0
sp|P14384|CBPM_HUMAN	sp|P14384|CBPM_HUMAN	>sp|P14384|CBPM_HUMAN Carboxypeptidase M OS=Homo sapiens GN=CPM PE=1 SV=2	0	0	0	1	2	0	1	0	2	1	0	0	0	0	0	0	0	0	0	0	0	0	144420	161800	0	188740	0	154950	153670	0	0	0	0	0	0	0	0	0
sp|P14550|AK1A1_HUMAN	sp|P14550|AK1A1_HUMAN	>sp|P14550|AK1A1_HUMAN Alcohol dehydrogenase [NADP(+)] OS=Homo sapiens GN=AKR1A1 PE=1 SV=3	0	0	0	3	4	4	4	4	5	3	0	0	0	0	0	0	0	0	0	0	0	0	1504300	2059600	2139800	1947500	1222900	2091700	1428800	0	0	0	0	0	0	0	0	0
sp|P14618|KPYM_HUMAN;sp|P30613|KPYR_HUMAN	sp|P14618|KPYM_HUMAN	>sp|P14618|KPYM_HUMAN Pyruvate kinase PKM OS=Homo sapiens GN=PKM PE=1 SV=4	7	6	3	39	39	36	38	40	40	40	0	0	0	0	10	0	0	0	11	31859000	19522000	13601000	195870000	203250000	207870000	195830000	214960000	233730000	217070000	0	0	0	0	46918000	0	0	0	127540000
sp|P14625|ENPL_HUMAN;sp|Q58FF3|ENPLL_HUMAN	sp|P14625|ENPL_HUMAN	>sp|P14625|ENPL_HUMAN Endoplasmin OS=Homo sapiens GN=HSP90B1 PE=1 SV=1	0	2	2	31	31	39	36	32	30	37	0	0	0	0	7	0	0	0	1	0	3972800	4217000	39876000	33580000	43364000	39369000	40123000	50016000	54476000	0	0	0	0	13225000	0	0	0	3193500
sp|P14635|CCNB1_HUMAN	sp|P14635|CCNB1_HUMAN	>sp|P14635|CCNB1_HUMAN G2/mitotic-specific cyclin-B1 OS=Homo sapiens GN=CCNB1 PE=1 SV=1	0	0	0	1	2	0	1	2	1	2	0	0	0	0	0	0	0	0	0	0	0	0	231820	0	0	0	219590	0	376560	0	0	0	0	0	0	0	0	0
sp|P63162|RSMN_HUMAN;sp|P14678|RSMB_HUMAN	sp|P63162|RSMN_HUMAN;sp|P14678|RSMB_HUMAN	>sp|P63162|RSMN_HUMAN Small nuclear ribonucleoprotein-associated protein N OS=Homo sapiens GN=SNRPN PE=1 SV=1;>sp|P14678|RSMB_HUMAN Small nuclear ribonucleoprotein-associated proteins B and B OS=Homo sapiens GN=SNRPB PE=1 SV=2	0	0	0	6	5	7	7	8	6	8	0	0	0	0	1	0	0	0	0	0	0	0	4741100	4753100	5296200	4514900	4630800	4051000	4762400	0	0	0	0	1743400	0	0	0	0
sp|P14735|IDE_HUMAN	sp|P14735|IDE_HUMAN	>sp|P14735|IDE_HUMAN Insulin-degrading enzyme OS=Homo sapiens GN=IDE PE=1 SV=4	0	0	0	7	7	5	8	6	5	6	0	0	0	0	0	0	0	0	0	0	0	0	1258900	1178800	1143000	1243400	1001300	1066800	1119900	0	0	0	0	0	0	0	0	0
sp|P14866|HNRPL_HUMAN	sp|P14866|HNRPL_HUMAN	>sp|P14866|HNRPL_HUMAN Heterogeneous nuclear ribonucleoprotein L OS=Homo sapiens GN=HNRNPL PE=1 SV=2	0	2	1	19	20	17	17	17	18	22	0	0	0	0	4	0	0	0	0	0	19111000	12391000	19768000	20935000	25377000	17385000	20304000	21590000	22685000	0	0	0	0	9832600	0	0	0	0
sp|P14868|SYDC_HUMAN	sp|P14868|SYDC_HUMAN	>sp|P14868|SYDC_HUMAN Aspartate--tRNA ligase, cytoplasmic OS=Homo sapiens GN=DARS PE=1 SV=2	0	0	0	12	11	11	10	11	10	12	0	0	0	0	2	0	0	0	0	0	0	0	3773400	4114500	2724400	4112200	4022800	4087500	3960800	0	0	0	0	409010	0	0	0	0
sp|P14923|PLAK_HUMAN;sp|P35222|CTNB1_HUMAN	sp|P14923|PLAK_HUMAN	>sp|P14923|PLAK_HUMAN Junction plakoglobin OS=Homo sapiens GN=JUP PE=1 SV=3	0	0	0	9	9	11	10	9	5	12	0	0	0	0	0	0	0	0	0	0	0	0	1721200	1859400	2154800	2044300	1851800	2009900	2202200	0	0	0	0	0	0	0	0	0
sp|P15121|ALDR_HUMAN	sp|P15121|ALDR_HUMAN	>sp|P15121|ALDR_HUMAN Aldose reductase OS=Homo sapiens GN=AKR1B1 PE=1 SV=3	0	1	1	13	14	12	10	12	13	15	0	0	0	0	3	0	0	0	0	0	1638000	1472700	8294500	9084500	13168000	12918000	8539900	13602000	13996000	0	0	0	0	4078400	0	0	0	0
sp|P15151|PVR_HUMAN	sp|P15151|PVR_HUMAN	>sp|P15151|PVR_HUMAN Poliovirus receptor OS=Homo sapiens GN=PVR PE=1 SV=2	0	0	0	1	3	3	1	3	1	3	0	0	0	0	0	0	0	0	0	0	0	0	159680	195450	143010	150450	97465	124690	160040	0	0	0	0	0	0	0	0	0
sp|P15170|ERF3A_HUMAN	sp|P15170|ERF3A_HUMAN	>sp|P15170|ERF3A_HUMAN Eukaryotic peptide chain release factor GTP-binding subunit ERF3A OS=Homo sapiens GN=GSPT1 PE=1 SV=1	0	0	0	14	17	20	18	18	14	21	0	0	0	0	2	0	0	0	0	0	0	0	9020800	13894000	10038000	10337000	9156100	10738000	10277000	0	0	0	0	2291700	0	0	0	0
sp|P15311|EZRI_HUMAN	sp|P15311|EZRI_HUMAN	>sp|P15311|EZRI_HUMAN Ezrin OS=Homo sapiens GN=EZR PE=1 SV=4	1	3	4	33	36	28	28	30	26	32	0	0	0	0	6	0	0	0	0	1598800	6386800	6426500	23535000	24978000	21594000	20979000	21152000	19847000	19618000	0	0	0	0	5183100	0	0	0	0
sp|P15328|FOLR1_HUMAN	sp|P15328|FOLR1_HUMAN	>sp|P15328|FOLR1_HUMAN Folate receptor alpha OS=Homo sapiens GN=FOLR1 PE=1 SV=3	0	0	0	2	4	2	3	3	3	2	0	0	0	0	0	0	0	0	0	0	0	0	796910	692880	531220	724890	659410	786820	736810	0	0	0	0	0	0	0	0	0
sp|P15374|UCHL3_HUMAN	sp|P15374|UCHL3_HUMAN	>sp|P15374|UCHL3_HUMAN Ubiquitin carboxyl-terminal hydrolase isozyme L3 OS=Homo sapiens GN=UCHL3 PE=1 SV=1	0	0	0	2	0	0	0	0	0	0	0	0	0	0	0	0	0	0	0	0	0	0	67600	0	0	0	0	0	0	0	0	0	0	0	0	0	0	0
sp|P15531|NDKA_HUMAN	sp|P15531|NDKA_HUMAN	>sp|P15531|NDKA_HUMAN Nucleoside diphosphate kinase A OS=Homo sapiens GN=NME1 PE=1 SV=1	0	0	1	11	11	12	10	11	10	9	0	0	0	0	3	0	0	0	1	0	0	0	14494000	10751000	7834700	9512300	13246000	10677000	11139000	0	0	0	0	2693200	0	0	0	0
sp|P15559|NQO1_HUMAN	sp|P15559|NQO1_HUMAN	>sp|P15559|NQO1_HUMAN NAD(P)H dehydrogenase [quinone] 1 OS=Homo sapiens GN=NQO1 PE=1 SV=1	0	0	0	5	4	4	6	4	4	5	0	0	0	0	0	0	0	0	0	0	0	0	1740900	1896700	1928000	1726700	1837800	1815400	1921700	0	0	0	0	0	0	0	0	0
sp|P15586|GNS_HUMAN	sp|P15586|GNS_HUMAN	>sp|P15586|GNS_HUMAN N-acetylglucosamine-6-sulfatase OS=Homo sapiens GN=GNS PE=1 SV=3	0	0	0	5	2	2	3	4	4	2	0	0	0	0	0	0	0	0	0	0	0	0	646200	672050	610760	698740	606600	628680	473720	0	0	0	0	0	0	0	0	0
sp|P15880|RS2_HUMAN	sp|P15880|RS2_HUMAN	>sp|P15880|RS2_HUMAN 40S ribosomal protein S2 OS=Homo sapiens GN=RPS2 PE=1 SV=2	0	2	3	15	13	11	13	15	15	13	0	0	0	0	5	0	0	0	2	0	5622800	8821600	40286000	41143000	49007000	40850000	46481000	42164000	40391000	0	0	0	0	17567000	0	0	0	2919300
sp|P15924|DESP_HUMAN	sp|P15924|DESP_HUMAN	>sp|P15924|DESP_HUMAN Desmoplakin OS=Homo sapiens GN=DSP PE=1 SV=3	0	0	0	32	32	34	35	34	35	41	0	0	0	0	0	0	0	0	0	0	0	0	7774700	8209400	8026900	8071400	8024200	7343500	7989800	0	0	0	0	0	0	0	0	0
sp|P15927|RFA2_HUMAN	sp|P15927|RFA2_HUMAN	>sp|P15927|RFA2_HUMAN Replication protein A 32 kDa subunit OS=Homo sapiens GN=RPA2 PE=1 SV=1	0	0	0	2	0	1	1	1	0	0	0	0	0	0	0	0	0	0	0	0	0	0	91469	0	0	117210	86582	0	0	0	0	0	0	0	0	0	0	0
sp|P16070|CD44_HUMAN	sp|P16070|CD44_HUMAN	>sp|P16070|CD44_HUMAN CD44 antigen OS=Homo sapiens GN=CD44 PE=1 SV=3	0	0	0	5	5	7	5	4	5	6	0	0	0	0	0	0	0	0	0	0	0	0	3322900	3052100	2763600	3078100	2969800	3245900	3123700	0	0	0	0	0	0	0	0	0
sp|P16083|NQO2_HUMAN	sp|P16083|NQO2_HUMAN	>sp|P16083|NQO2_HUMAN Ribosyldihydronicotinamide dehydrogenase [quinone] OS=Homo sapiens GN=NQO2 PE=1 SV=5	0	0	0	5	2	1	2	2	2	1	0	0	0	0	0	0	0	0	0	0	0	0	443080	297940	210520	282580	309340	249060	223660	0	0	0	0	0	0	0	0	0
sp|P16152|CBR1_HUMAN	sp|P16152|CBR1_HUMAN	>sp|P16152|CBR1_HUMAN Carbonyl reductase [NADPH] 1 OS=Homo sapiens GN=CBR1 PE=1 SV=3	0	0	0	7	12	9	9	9	10	8	0	0	0	0	0	0	0	0	0	0	0	0	4173700	4295600	4466800	5269700	4438700	4605600	4070000	0	0	0	0	0	0	0	0	0
sp|P16278|BGAL_HUMAN	sp|P16278|BGAL_HUMAN	>sp|P16278|BGAL_HUMAN Beta-galactosidase OS=Homo sapiens GN=GLB1 PE=1 SV=2	0	0	0	0	1	0	1	0	1	1	0	0	0	0	0	0	0	0	0	0	0	0	0	0	0	148710	0	158280	0	0	0	0	0	0	0	0	0	0
sp|P16333|NCK1_HUMAN;sp|O43639|NCK2_HUMAN	sp|P16333|NCK1_HUMAN	>sp|P16333|NCK1_HUMAN Cytoplasmic protein NCK1 OS=Homo sapiens GN=NCK1 PE=1 SV=1	0	0	0	3	2	0	0	0	2	1	0	0	0	0	0	0	0	0	0	0	0	0	108040	126320	0	0	0	0	157840	0	0	0	0	0	0	0	0	0
sp|P16401|H15_HUMAN	sp|P16401|H15_HUMAN	>sp|P16401|H15_HUMAN Histone H1.5 OS=Homo sapiens GN=HIST1H1B PE=1 SV=3	0	0	2	9	9	13	10	9	9	10	0	0	0	0	4	1	0	0	0	0	0	5129500	13025000	14726000	19067000	18078000	18454000	16199000	15721000	0	0	0	0	8865000	0	0	0	0
sp|P16403|H12_HUMAN	sp|P16403|H12_HUMAN	>sp|P16403|H12_HUMAN Histone H1.2 OS=Homo sapiens GN=HIST1H1C PE=1 SV=2	0	6	3	14	12	14	11	12	9	12	1	0	0	0	9	1	0	0	2	0	37053000	24972000	113730000	88843000	120870000	87865000	91118000	83350000	73201000	1180900	0	0	0	89228000	1191200	0	0	4718700
sp|P16435|NCPR_HUMAN	sp|P16435|NCPR_HUMAN	>sp|P16435|NCPR_HUMAN NADPH--cytochrome P450 reductase OS=Homo sapiens GN=POR PE=1 SV=2	0	0	0	16	14	14	14	11	17	17	0	0	0	0	3	0	0	0	0	0	0	0	7419900	6928500	8293800	7798800	7383200	7443700	7424200	0	0	0	0	2246300	0	0	0	0
sp|P16615|AT2A2_HUMAN;sp|O14983|AT2A1_HUMAN;sp|Q93084|AT2A3_HUMAN	sp|P16615|AT2A2_HUMAN	>sp|P16615|AT2A2_HUMAN Sarcoplasmic/endoplasmic reticulum calcium ATPase 2 OS=Homo sapiens GN=ATP2A2 PE=1 SV=1	0	0	0	16	18	15	19	20	16	20	0	0	0	0	1	0	0	0	0	0	0	0	9154300	7543300	7333100	10583000	9784900	7113600	7558900	0	0	0	0	1185900	0	0	0	0
sp|P16949|STMN1_HUMAN;sp|Q9H169|STMN4_HUMAN	sp|P16949|STMN1_HUMAN	>sp|P16949|STMN1_HUMAN Stathmin OS=Homo sapiens GN=STMN1 PE=1 SV=3	0	0	0	7	6	4	3	4	4	3	0	0	0	0	0	0	0	0	0	0	0	0	3978400	1178000	1424800	771540	1079100	1107800	913450	0	0	0	0	0	0	0	0	0
sp|P16989|YBOX3_HUMAN;sp|Q9Y2T7|YBOX2_HUMAN	sp|P16989|YBOX3_HUMAN	>sp|P16989|YBOX3_HUMAN Y-box-binding protein 3 OS=Homo sapiens GN=YBX3 PE=1 SV=4	0	1	1	14	9	8	12	10	13	11	0	0	0	0	1	0	0	0	0	0	0	0	3506600	3960200	3970000	3697400	3820800	3487300	3420900	0	0	0	0	0	0	0	0	0
sp|P17066|HSP76_HUMAN;sp|P48741|HSP77_HUMAN	sp|P17066|HSP76_HUMAN;sp|P48741|HSP77_HUMAN	>sp|P17066|HSP76_HUMAN Heat shock 70 kDa protein 6 OS=Homo sapiens GN=HSPA6 PE=1 SV=2;>sp|P48741|HSP77_HUMAN Putative heat shock 70 kDa protein 7 OS=Homo sapiens GN=HSPA7 PE=5 SV=2	0	4	3	10	10	11	9	8	10	10	0	0	0	0	3	0	0	0	1	0	15551000	11825000	23094000	21884000	22988000	23512000	21433000	23590000	24813000	0	0	0	0	15980000	0	0	0	1052000
sp|P17096|HMGA1_HUMAN	sp|P17096|HMGA1_HUMAN	>sp|P17096|HMGA1_HUMAN High mobility group protein HMG-I/HMG-Y OS=Homo sapiens GN=HMGA1 PE=1 SV=3	0	0	1	3	3	2	2	2	3	3	0	0	0	0	1	0	0	0	0	0	0	0	3880800	4592000	3424900	5079400	4923900	4840500	4887600	0	0	0	0	1454000	0	0	0	0
sp|P17174|AATC_HUMAN	sp|P17174|AATC_HUMAN	>sp|P17174|AATC_HUMAN Aspartate aminotransferase, cytoplasmic OS=Homo sapiens GN=GOT1 PE=1 SV=3	0	0	0	7	7	5	8	7	8	10	0	0	0	0	0	0	0	0	0	0	0	0	2562500	2962000	2746000	3041300	2883000	3427200	2812200	0	0	0	0	0	0	0	0	0
sp|P17480|UBF1_HUMAN	sp|P17480|UBF1_HUMAN	>sp|P17480|UBF1_HUMAN Nucleolar transcription factor 1 OS=Homo sapiens GN=UBTF PE=1 SV=1	0	0	0	6	6	6	6	3	6	4	0	0	0	0	0	0	0	0	0	0	0	0	1110800	956930	998760	970450	1161700	1059900	720190	0	0	0	0	0	0	0	0	0
sp|P22694|KAPCB_HUMAN;sp|P17612|KAPCA_HUMAN;sp|P22612|KAPCG_HUMAN	sp|P22694|KAPCB_HUMAN;sp|P17612|KAPCA_HUMAN	>sp|P22694|KAPCB_HUMAN cAMP-dependent protein kinase catalytic subunit beta OS=Homo sapiens GN=PRKACB PE=1 SV=2;>sp|P17612|KAPCA_HUMAN cAMP-dependent protein kinase catalytic subunit alpha OS=Homo sapiens GN=PRKACA PE=1 SV=2	0	0	0	2	1	0	2	1	1	2	0	0	0	0	0	0	0	0	0	0	0	0	275660	407580	0	391450	0	0	313090	0	0	0	0	0	0	0	0	0
sp|P17655|CAN2_HUMAN	sp|P17655|CAN2_HUMAN	>sp|P17655|CAN2_HUMAN Calpain-2 catalytic subunit OS=Homo sapiens GN=CAPN2 PE=1 SV=6	0	0	0	5	5	5	4	3	7	5	0	0	0	0	0	0	0	0	0	0	0	0	1116600	1089900	1042200	1225900	944630	1164000	1091300	0	0	0	0	0	0	0	0	0
sp|P17812|PYRG1_HUMAN	sp|P17812|PYRG1_HUMAN	>sp|P17812|PYRG1_HUMAN CTP synthase 1 OS=Homo sapiens GN=CTPS1 PE=1 SV=2	0	0	0	9	11	10	15	12	14	14	0	0	0	0	0	0	0	0	0	0	0	0	5010800	5367900	5673600	5485700	6256200	5985800	5781500	0	0	0	0	0	0	0	0	0
sp|P17844|DDX5_HUMAN	sp|P17844|DDX5_HUMAN	>sp|P17844|DDX5_HUMAN Probable ATP-dependent RNA helicase DDX5 OS=Homo sapiens GN=DDX5 PE=1 SV=1	0	1	3	28	27	25	26	21	30	24	0	0	0	0	5	0	0	0	0	0	2940000	5512900	25938000	26403000	26638000	31579000	25013000	28968000	27949000	0	0	0	0	9096600	0	0	0	0
sp|P17858|PFKAL_HUMAN	sp|P17858|PFKAL_HUMAN	>sp|P17858|PFKAL_HUMAN ATP-dependent 6-phosphofructokinase, liver type OS=Homo sapiens GN=PFKL PE=1 SV=6	0	0	0	4	8	7	7	9	6	10	0	0	0	0	1	0	0	0	0	0	0	0	1463900	1830000	2197700	1841200	2004200	2313500	1619500	0	0	0	0	0	0	0	0	0
sp|P17931|LEG3_HUMAN	sp|P17931|LEG3_HUMAN	>sp|P17931|LEG3_HUMAN Galectin-3 OS=Homo sapiens GN=LGALS3 PE=1 SV=5	0	0	0	1	0	2	0	3	1	0	0	0	0	0	0	0	0	0	0	0	0	0	259450	0	300610	0	280510	133910	0	0	0	0	0	0	0	0	0	0
sp|P17980|PRS6A_HUMAN	sp|P17980|PRS6A_HUMAN	>sp|P17980|PRS6A_HUMAN 26S proteasome regulatory subunit 6A OS=Homo sapiens GN=PSMC3 PE=1 SV=3	0	0	0	13	14	14	11	13	14	13	0	0	0	0	0	0	0	0	0	0	0	0	7590800	7205300	6314300	7181300	6338700	7357500	7346400	0	0	0	0	0	0	0	0	0
sp|P17987|TCPA_HUMAN	sp|P17987|TCPA_HUMAN	>sp|P17987|TCPA_HUMAN T-complex protein 1 subunit alpha OS=Homo sapiens GN=TCP1 PE=1 SV=1	1	0	0	30	21	30	25	29	25	26	0	0	0	0	2	0	0	0	1	2405300	0	0	28709000	21931000	38754000	30107000	40075000	30720000	31044000	0	0	0	0	1469500	0	0	0	1030100
sp|P18031|PTN1_HUMAN	sp|P18031|PTN1_HUMAN	>sp|P18031|PTN1_HUMAN Tyrosine-protein phosphatase non-receptor type 1 OS=Homo sapiens GN=PTPN1 PE=1 SV=1	0	0	0	2	2	1	5	2	4	0	0	0	0	0	0	0	0	0	0	0	0	0	282210	390060	534240	475200	486060	517420	0	0	0	0	0	0	0	0	0	0
sp|P18077|RL35A_HUMAN	sp|P18077|RL35A_HUMAN	>sp|P18077|RL35A_HUMAN 60S ribosomal protein L35a OS=Homo sapiens GN=RPL35A PE=1 SV=2	0	0	1	8	7	6	6	6	4	6	0	0	0	0	3	0	0	0	0	0	0	7208700	17802000	15727000	18776000	18535000	16927000	17067000	16452000	0	0	0	0	12986000	0	0	0	0
sp|P18085|ARF4_HUMAN	sp|P18085|ARF4_HUMAN	>sp|P18085|ARF4_HUMAN ADP-ribosylation factor 4 OS=Homo sapiens GN=ARF4 PE=1 SV=3	0	0	0	7	8	7	6	7	5	6	0	0	0	0	0	0	0	0	0	0	0	0	2392300	2620300	1705200	3253700	2892500	2305900	2675700	0	0	0	0	0	0	0	0	0
sp|P18124|RL7_HUMAN	sp|P18124|RL7_HUMAN	>sp|P18124|RL7_HUMAN 60S ribosomal protein L7 OS=Homo sapiens GN=RPL7 PE=1 SV=1	0	1	1	18	19	19	16	15	17	17	0	0	0	0	2	0	0	0	0	0	1670500	2688900	45453000	50128000	49547000	46954000	46094000	44056000	45457000	0	0	0	0	4437900	0	0	0	0
sp|P18206|VINC_HUMAN	sp|P18206|VINC_HUMAN	>sp|P18206|VINC_HUMAN Vinculin OS=Homo sapiens GN=VCL PE=1 SV=4	0	2	0	25	22	29	19	27	32	26	0	0	0	0	4	0	0	0	0	0	2596800	0	15409000	15840000	12416000	15656000	15548000	16920000	16617000	0	0	0	0	4157600	0	0	0	0
sp|P18564|ITB6_HUMAN	sp|P18564|ITB6_HUMAN	>sp|P18564|ITB6_HUMAN Integrin beta-6 OS=Homo sapiens GN=ITGB6 PE=1 SV=2	0	0	0	1	1	1	1	1	1	1	0	0	0	0	0	0	0	0	0	0	0	0	668450	615200	787920	787570	748410	698170	568160	0	0	0	0	0	0	0	0	0
sp|P18583|SON_HUMAN	sp|P18583|SON_HUMAN	>sp|P18583|SON_HUMAN Protein SON OS=Homo sapiens GN=SON PE=1 SV=4	0	0	0	1	3	3	2	2	3	1	0	0	0	0	0	0	0	0	0	0	0	0	285310	371320	388360	293570	294510	311310	254640	0	0	0	0	0	0	0	0	0
sp|P18615|NELFE_HUMAN	sp|P18615|NELFE_HUMAN	>sp|P18615|NELFE_HUMAN Negative elongation factor E OS=Homo sapiens GN=NELFE PE=1 SV=3	0	0	0	1	1	1	0	1	0	1	0	0	0	0	0	0	0	0	0	0	0	0	0	171920	120160	0	67630	0	90628	0	0	0	0	0	0	0	0	0
sp|P18621|RL17_HUMAN	sp|P18621|RL17_HUMAN	>sp|P18621|RL17_HUMAN 60S ribosomal protein L17 OS=Homo sapiens GN=RPL17 PE=1 SV=3	0	0	0	10	10	13	8	11	10	10	0	0	0	0	2	0	0	0	0	0	0	0	21311000	23859000	20756000	24755000	25120000	21178000	22955000	0	0	0	0	8022000	0	0	0	0
sp|P18669|PGAM1_HUMAN;sp|P15259|PGAM2_HUMAN;sp|Q8N0Y7|PGAM4_HUMAN	sp|P18669|PGAM1_HUMAN	>sp|P18669|PGAM1_HUMAN Phosphoglycerate mutase 1 OS=Homo sapiens GN=PGAM1 PE=1 SV=2	0	2	2	14	15	16	15	16	15	16	0	0	0	0	4	0	0	0	0	0	3187400	4076000	42614000	46670000	35186000	49027000	43604000	46497000	45341000	0	0	0	0	7722800	0	0	0	0
sp|P18754|RCC1_HUMAN	sp|P18754|RCC1_HUMAN	>sp|P18754|RCC1_HUMAN Regulator of chromosome condensation OS=Homo sapiens GN=RCC1 PE=1 SV=1	0	0	0	9	6	7	9	11	7	7	0	0	0	0	0	0	0	0	0	0	0	0	3137100	2777400	2969300	2726000	3350900	3062800	2507100	0	0	0	0	0	0	0	0	0
sp|P18858|DNLI1_HUMAN	sp|P18858|DNLI1_HUMAN	>sp|P18858|DNLI1_HUMAN DNA ligase 1 OS=Homo sapiens GN=LIG1 PE=1 SV=1	0	0	0	1	1	0	0	1	2	0	0	0	0	0	0	0	0	0	0	0	0	0	0	0	0	0	0	46364	0	0	0	0	0	0	0	0	0	0
sp|P18887|XRCC1_HUMAN	sp|P18887|XRCC1_HUMAN	>sp|P18887|XRCC1_HUMAN DNA repair protein XRCC1 OS=Homo sapiens GN=XRCC1 PE=1 SV=2	0	0	0	2	1	2	2	1	2	0	0	0	0	0	0	0	0	0	0	0	0	0	239670	206230	145790	105280	136720	132770	0	0	0	0	0	0	0	0	0	0
sp|P19174|PLCG1_HUMAN	sp|P19174|PLCG1_HUMAN	>sp|P19174|PLCG1_HUMAN 1-phosphatidylinositol 4,5-bisphosphate phosphodiesterase gamma-1 OS=Homo sapiens GN=PLCG1 PE=1 SV=1	0	0	0	0	0	1	0	1	0	0	0	0	0	0	0	0	0	0	0	0	0	0	0	0	63020	0	66644	0	0	0	0	0	0	0	0	0	0	0
sp|P19338|NUCL_HUMAN	sp|P19338|NUCL_HUMAN	>sp|P19338|NUCL_HUMAN Nucleolin OS=Homo sapiens GN=NCL PE=1 SV=3	2	6	4	34	33	27	28	32	29	29	0	0	0	0	10	0	0	0	3	7659100	25844000	14786000	63719000	63568000	62877000	64419000	65073000	61340000	56339000	0	0	0	0	30440000	0	0	0	8452000
sp|P19388|RPAB1_HUMAN	sp|P19388|RPAB1_HUMAN	>sp|P19388|RPAB1_HUMAN DNA-directed RNA polymerases I, II, and III subunit RPABC1 OS=Homo sapiens GN=POLR2E PE=1 SV=4	0	0	0	3	2	2	2	3	1	1	0	0	0	0	0	0	0	0	0	0	0	0	288050	231000	685150	408830	486210	595180	0	0	0	0	0	0	0	0	0	0
sp|P19525|E2AK2_HUMAN	sp|P19525|E2AK2_HUMAN	>sp|P19525|E2AK2_HUMAN Interferon-induced, double-stranded RNA-activated protein kinase OS=Homo sapiens GN=EIF2AK2 PE=1 SV=2	0	0	0	3	2	1	2	2	3	3	0	0	0	0	0	0	0	0	0	0	0	0	449820	0	0	530900	0	537700	445430	0	0	0	0	0	0	0	0	0
sp|P19623|SPEE_HUMAN	sp|P19623|SPEE_HUMAN	>sp|P19623|SPEE_HUMAN Spermidine synthase OS=Homo sapiens GN=SRM PE=1 SV=1	0	0	0	2	4	4	4	4	4	2	0	0	0	0	0	0	0	0	0	0	0	0	648820	658550	811290	801970	837840	706910	580730	0	0	0	0	0	0	0	0	0
sp|P19784|CSK22_HUMAN	sp|P19784|CSK22_HUMAN	>sp|P19784|CSK22_HUMAN Casein kinase II subunit alpha OS=Homo sapiens GN=CSNK2A2 PE=1 SV=1	0	0	0	2	2	0	3	2	1	2	0	0	0	0	0	0	0	0	0	0	0	0	304190	346810	0	264310	289390	312790	230600	0	0	0	0	0	0	0	0	0
sp|P19971|TYPH_HUMAN	sp|P19971|TYPH_HUMAN	>sp|P19971|TYPH_HUMAN Thymidine phosphorylase OS=Homo sapiens GN=TYMP PE=1 SV=2	0	0	0	2	2	1	0	1	0	0	0	0	0	0	0	0	0	0	0	0	0	0	0	115840	112970	0	107940	0	0	0	0	0	0	0	0	0	0	0
sp|P20020|AT2B1_HUMAN;sp|Q01814|AT2B2_HUMAN;sp|Q16720|AT2B3_HUMAN	sp|P20020|AT2B1_HUMAN	>sp|P20020|AT2B1_HUMAN Plasma membrane calcium-transporting ATPase 1 OS=Homo sapiens GN=ATP2B1 PE=1 SV=3	0	0	0	4	2	2	5	4	5	3	0	0	0	0	0	0	0	0	0	0	0	0	622590	505890	341570	843820	449630	578860	673630	0	0	0	0	0	0	0	0	0
sp|P20042|IF2B_HUMAN	sp|P20042|IF2B_HUMAN	>sp|P20042|IF2B_HUMAN Eukaryotic translation initiation factor 2 subunit 2 OS=Homo sapiens GN=EIF2S2 PE=1 SV=2	0	0	0	11	10	9	12	13	9	9	0	0	0	0	2	0	0	0	0	0	0	0	4439500	3551000	4687400	5698200	4744300	4323000	4547300	0	0	0	0	826620	0	0	0	0
sp|P20073|ANXA7_HUMAN	sp|P20073|ANXA7_HUMAN	>sp|P20073|ANXA7_HUMAN Annexin A7 OS=Homo sapiens GN=ANXA7 PE=1 SV=3	0	0	0	8	8	9	12	10	9	7	0	0	0	0	0	0	0	0	0	0	0	0	3484200	3450400	3290900	3316400	2906900	3234500	2746800	0	0	0	0	0	0	0	0	0
sp|P20290|BTF3_HUMAN	sp|P20290|BTF3_HUMAN	>sp|P20290|BTF3_HUMAN Transcription factor BTF3 OS=Homo sapiens GN=BTF3 PE=1 SV=1	0	0	0	5	9	12	8	9	8	8	0	0	0	0	0	0	0	0	0	0	0	0	10140000	9967900	9729400	9303500	8758300	11182000	10414000	0	0	0	0	0	0	0	0	0
sp|P20338|RAB4A_HUMAN	sp|P20338|RAB4A_HUMAN	>sp|P20338|RAB4A_HUMAN Ras-related protein Rab-4A OS=Homo sapiens GN=RAB4A PE=1 SV=3	0	0	0	1	1	1	1	2	2	1	0	0	0	0	0	0	0	0	0	0	0	0	0	3194900	2773700	2434200	2810000	3062000	3255500	0	0	0	0	0	0	0	0	0
sp|P20339|RAB5A_HUMAN	sp|P20339|RAB5A_HUMAN	>sp|P20339|RAB5A_HUMAN Ras-related protein Rab-5A OS=Homo sapiens GN=RAB5A PE=1 SV=2	0	0	0	3	2	3	3	4	2	4	0	0	0	0	0	0	0	0	0	0	0	0	242590	0	280000	239540	254650	0	242590	0	0	0	0	0	0	0	0	0
sp|P20340|RAB6A_HUMAN;sp|Q9NRW1|RAB6B_HUMAN;sp|Q14964|RB39A_HUMAN	sp|P20340|RAB6A_HUMAN;sp|Q9NRW1|RAB6B_HUMAN	>sp|P20340|RAB6A_HUMAN Ras-related protein Rab-6A OS=Homo sapiens GN=RAB6A PE=1 SV=3;>sp|Q9NRW1|RAB6B_HUMAN Ras-related protein Rab-6B OS=Homo sapiens GN=RAB6B PE=1 SV=1	0	0	0	2	3	3	1	2	3	3	0	0	0	0	1	0	0	0	0	0	0	0	3018300	3235800	2746000	3205500	3146000	3050900	3228700	0	0	0	0	1801200	0	0	0	0
sp|P20618|PSB1_HUMAN	sp|P20618|PSB1_HUMAN	>sp|P20618|PSB1_HUMAN Proteasome subunit beta type-1 OS=Homo sapiens GN=PSMB1 PE=1 SV=2	0	0	0	6	5	8	4	4	6	7	0	0	0	0	1	0	0	0	0	0	0	0	3624300	3654800	3163800	5104000	4410400	4691500	4491900	0	0	0	0	1106000	0	0	0	0
sp|P20645|MPRD_HUMAN	sp|P20645|MPRD_HUMAN	>sp|P20645|MPRD_HUMAN Cation-dependent mannose-6-phosphate receptor OS=Homo sapiens GN=M6PR PE=1 SV=1	0	0	0	1	2	5	2	3	2	2	0	0	0	0	0	0	0	0	0	0	0	0	715580	1236000	684060	921640	867550	881660	483560	0	0	0	0	0	0	0	0	0
sp|P20700|LMNB1_HUMAN	sp|P20700|LMNB1_HUMAN	>sp|P20700|LMNB1_HUMAN Lamin-B1 OS=Homo sapiens GN=LMNB1 PE=1 SV=2	0	1	0	17	19	26	25	24	27	24	0	0	0	0	2	0	0	0	1	0	0	0	10340000	11266000	13038000	14019000	12770000	10652000	10528000	0	0	0	0	1841400	0	0	0	1552700
sp|P20810|ICAL_HUMAN	sp|P20810|ICAL_HUMAN	>sp|P20810|ICAL_HUMAN Calpastatin OS=Homo sapiens GN=CAST PE=1 SV=4	0	0	1	16	14	11	11	14	15	15	0	0	0	0	1	0	0	0	0	0	0	0	5500700	4858300	5084400	5161500	4788700	5055400	5163500	0	0	0	0	0	0	0	0	0
sp|P20839|IMDH1_HUMAN	sp|P20839|IMDH1_HUMAN	>sp|P20839|IMDH1_HUMAN Inosine-5-monophosphate dehydrogenase 1 OS=Homo sapiens GN=IMPDH1 PE=1 SV=2	0	1	0	5	4	4	6	1	3	5	0	0	0	0	0	0	0	0	0	0	0	0	429290	422140	427220	455170	0	0	503760	0	0	0	0	0	0	0	0	0
sp|P20962|PTMS_HUMAN	sp|P20962|PTMS_HUMAN	>sp|P20962|PTMS_HUMAN Parathymosin OS=Homo sapiens GN=PTMS PE=1 SV=2	1	0	0	0	1	1	1	1	1	1	0	0	0	0	0	0	0	0	0	0	0	0	0	219490	170940	119450	195060	156910	140210	0	0	0	0	0	0	0	0	0
sp|P21266|GSTM3_HUMAN;sp|P46439|GSTM5_HUMAN;sp|P28161|GSTM2_HUMAN;sp|Q03013|GSTM4_HUMAN	sp|P21266|GSTM3_HUMAN	>sp|P21266|GSTM3_HUMAN Glutathione S-transferase Mu 3 OS=Homo sapiens GN=GSTM3 PE=1 SV=3	0	0	0	14	14	10	10	11	9	11	0	0	0	0	0	0	0	0	0	0	0	0	5131000	5335400	4731000	5682900	4939600	5049500	5140900	0	0	0	0	0	0	0	0	0
sp|P21281|VATB2_HUMAN;sp|P15313|VATB1_HUMAN	sp|P21281|VATB2_HUMAN	>sp|P21281|VATB2_HUMAN V-type proton ATPase subunit B, brain isoform OS=Homo sapiens GN=ATP6V1B2 PE=1 SV=3	0	0	0	1	2	0	2	1	1	1	0	0	0	0	0	0	0	0	0	0	0	0	73160	0	0	62825	0	0	0	0	0	0	0	0	0	0	0	0
sp|P21283|VATC1_HUMAN	sp|P21283|VATC1_HUMAN	>sp|P21283|VATC1_HUMAN V-type proton ATPase subunit C 1 OS=Homo sapiens GN=ATP6V1C1 PE=1 SV=4	0	0	0	0	1	1	0	1	0	1	0	0	0	0	0	0	0	0	0	0	0	0	0	0	89904	0	79912	0	0	0	0	0	0	0	0	0	0	0
sp|P21291|CSRP1_HUMAN	sp|P21291|CSRP1_HUMAN	>sp|P21291|CSRP1_HUMAN Cysteine and glycine-rich protein 1 OS=Homo sapiens GN=CSRP1 PE=1 SV=3	0	0	0	8	8	8	7	9	8	8	0	0	0	0	3	0	0	0	1	0	0	0	10676000	13575000	11607000	11832000	11643000	10676000	12350000	0	0	0	0	9368600	0	0	0	4271100
sp|P21333|FLNA_HUMAN	sp|P21333|FLNA_HUMAN	>sp|P21333|FLNA_HUMAN Filamin-A OS=Homo sapiens GN=FLNA PE=1 SV=4	0	0	2	78	79	85	76	84	76	82	0	0	0	0	11	0	0	0	3	0	0	2207600	66296000	83181000	88010000	80385000	70904000	81591000	79503000	0	0	0	0	17284000	0	0	0	5116100
sp|P21399|ACOC_HUMAN	sp|P21399|ACOC_HUMAN	>sp|P21399|ACOC_HUMAN Cytoplasmic aconitate hydratase OS=Homo sapiens GN=ACO1 PE=1 SV=3	0	0	0	6	7	10	7	9	6	5	0	0	0	0	0	0	0	0	0	0	0	0	917620	1022000	893100	1069500	1080900	1015000	972180	0	0	0	0	0	0	0	0	0
sp|P21796|VDAC1_HUMAN	sp|P21796|VDAC1_HUMAN	>sp|P21796|VDAC1_HUMAN Voltage-dependent anion-selective channel protein 1 OS=Homo sapiens GN=VDAC1 PE=1 SV=2	0	0	0	13	15	15	14	16	12	16	0	0	0	0	1	0	0	0	0	0	0	0	16991000	21615000	23712000	22185000	22252000	23093000	23955000	0	0	0	0	2564000	0	0	0	0
sp|P21912|SDHB_HUMAN	sp|P21912|SDHB_HUMAN	>sp|P21912|SDHB_HUMAN Succinate dehydrogenase [ubiquinone] iron-sulfur subunit, mitochondrial OS=Homo sapiens GN=SDHB PE=1 SV=3	0	0	0	3	3	2	3	3	4	4	0	0	0	0	0	0	0	0	0	0	0	0	350310	511240	462560	471480	526880	494380	458860	0	0	0	0	0	0	0	0	0
sp|P21926|CD9_HUMAN	sp|P21926|CD9_HUMAN	>sp|P21926|CD9_HUMAN CD9 antigen OS=Homo sapiens GN=CD9 PE=1 SV=4	0	0	0	2	3	2	2	1	3	1	0	0	0	0	0	0	0	0	0	0	0	0	609800	925340	1027800	957530	884950	930960	797290	0	0	0	0	0	0	0	0	0
sp|P21964|COMT_HUMAN	sp|P21964|COMT_HUMAN	>sp|P21964|COMT_HUMAN Catechol O-methyltransferase OS=Homo sapiens GN=COMT PE=1 SV=2	0	0	0	5	2	3	4	4	4	2	0	0	0	0	0	0	0	0	0	0	0	0	796050	884390	766760	825230	811180	1024900	977090	0	0	0	0	0	0	0	0	0
sp|P22033|MUTA_HUMAN	sp|P22033|MUTA_HUMAN	>sp|P22033|MUTA_HUMAN Methylmalonyl-CoA mutase, mitochondrial OS=Homo sapiens GN=MUT PE=1 SV=4	0	0	0	1	0	1	0	0	1	0	0	0	0	0	0	0	0	0	0	0	0	0	0	0	50885	0	0	56113	0	0	0	0	0	0	0	0	0	0
sp|P22059|OSBP1_HUMAN;sp|Q969R2|OSBP2_HUMAN	sp|P22059|OSBP1_HUMAN	>sp|P22059|OSBP1_HUMAN Oxysterol-binding protein 1 OS=Homo sapiens GN=OSBP PE=1 SV=1	0	0	0	2	4	2	4	2	2	0	0	0	0	0	0	0	0	0	0	0	0	0	385330	521190	325340	371600	375540	409860	0	0	0	0	0	0	0	0	0	0
sp|P22061|PIMT_HUMAN	sp|P22061|PIMT_HUMAN	>sp|P22061|PIMT_HUMAN Protein-L-isoaspartate(D-aspartate) O-methyltransferase OS=Homo sapiens GN=PCMT1 PE=1 SV=4	0	0	0	2	1	1	1	1	1	1	0	0	0	0	0	0	0	0	0	0	0	0	254810	274690	294480	186200	166320	218350	202370	0	0	0	0	0	0	0	0	0
sp|P22087|FBRL_HUMAN	sp|P22087|FBRL_HUMAN	>sp|P22087|FBRL_HUMAN rRNA 2-O-methyltransferase fibrillarin OS=Homo sapiens GN=FBL PE=1 SV=2	0	0	0	10	14	12	11	14	11	11	0	0	0	0	0	0	0	0	0	0	0	0	6012300	7210500	6217900	6941900	7462100	7267200	7470300	0	0	0	0	0	0	0	0	0
sp|P22102|PUR2_HUMAN	sp|P22102|PUR2_HUMAN	>sp|P22102|PUR2_HUMAN Trifunctional purine biosynthetic protein adenosine-3 OS=Homo sapiens GN=GART PE=1 SV=1	0	0	0	19	21	21	22	23	23	25	0	0	0	0	2	0	0	0	0	0	0	0	11881000	12945000	14481000	13487000	13040000	11901000	12738000	0	0	0	0	1743600	0	0	0	0
sp|P22234|PUR6_HUMAN	sp|P22234|PUR6_HUMAN	>sp|P22234|PUR6_HUMAN Multifunctional protein ADE2 OS=Homo sapiens GN=PAICS PE=1 SV=3	0	0	1	16	24	22	19	21	22	19	0	0	0	0	4	0	0	0	1	0	0	1413700	16996000	18433000	22667000	20836000	21605000	22022000	23467000	0	0	0	0	3743500	0	0	0	1894200
sp|P22307|NLTP_HUMAN	sp|P22307|NLTP_HUMAN	>sp|P22307|NLTP_HUMAN Non-specific lipid-transfer protein OS=Homo sapiens GN=SCP2 PE=1 SV=2	0	0	0	3	2	2	3	3	1	3	0	0	0	0	0	0	0	0	0	0	0	0	547940	430430	434440	438110	371630	355840	379680	0	0	0	0	0	0	0	0	0
sp|P22314|UBA1_HUMAN	sp|P22314|UBA1_HUMAN	>sp|P22314|UBA1_HUMAN Ubiquitin-like modifier-activating enzyme 1 OS=Homo sapiens GN=UBA1 PE=1 SV=3	1	1	1	30	30	31	30	31	26	32	0	0	0	0	3	0	0	0	3	3012200	636840	385140	28035000	28250000	30379000	28851000	29737000	24933000	23381000	0	0	0	0	981960	0	0	0	5165300
sp|P22392|NDKB_HUMAN;sp|O60361|NDK8_HUMAN	sp|P22392|NDKB_HUMAN;sp|O60361|NDK8_HUMAN	>sp|P22392|NDKB_HUMAN Nucleoside diphosphate kinase B OS=Homo sapiens GN=NME2 PE=1 SV=1;>sp|O60361|NDK8_HUMAN Putative nucleoside diphosphate kinase OS=Homo sapiens GN=NME2P1 PE=5 SV=1	0	0	1	12	12	11	12	12	11	11	0	0	0	0	4	0	0	0	1	0	0	4109800	77212000	68123000	63201000	65375000	65780000	65993000	67372000	0	0	0	0	22227000	0	0	0	1515900
sp|P22626|ROA2_HUMAN	sp|P22626|ROA2_HUMAN	>sp|P22626|ROA2_HUMAN Heterogeneous nuclear ribonucleoproteins A2/B1 OS=Homo sapiens GN=HNRNPA2B1 PE=1 SV=2	1	6	7	27	28	30	26	28	31	29	0	0	0	0	13	0	0	0	5	21152000	49860000	78526000	160780000	174300000	151750000	170300000	175620000	162020000	152990000	0	0	0	0	127560000	0	0	0	7047300
sp|P22695|QCR2_HUMAN	sp|P22695|QCR2_HUMAN	>sp|P22695|QCR2_HUMAN Cytochrome b-c1 complex subunit 2, mitochondrial OS=Homo sapiens GN=UQCRC2 PE=1 SV=3	0	0	0	6	10	9	10	10	12	9	0	0	0	0	0	0	0	0	0	0	0	0	4496200	5392700	5610200	4971000	5159600	5053900	5183200	0	0	0	0	0	0	0	0	0
sp|P23193|TCEA1_HUMAN;sp|Q15560|TCEA2_HUMAN	sp|P23193|TCEA1_HUMAN	>sp|P23193|TCEA1_HUMAN Transcription elongation factor A protein 1 OS=Homo sapiens GN=TCEA1 PE=1 SV=2	0	0	0	5	8	5	7	8	2	10	0	0	0	0	1	0	0	0	0	0	0	0	1761400	1647500	1104500	1656100	1539000	1158000	1526900	0	0	0	0	926460	0	0	0	0
sp|P23229|ITA6_HUMAN	sp|P23229|ITA6_HUMAN	>sp|P23229|ITA6_HUMAN Integrin alpha-6 OS=Homo sapiens GN=ITGA6 PE=1 SV=5	0	0	0	3	1	1	1	1	1	0	0	0	0	0	0	0	0	0	0	0	0	0	61906	56605	76098	95471	66761	63110	0	0	0	0	0	0	0	0	0	0
sp|P23246|SFPQ_HUMAN	sp|P23246|SFPQ_HUMAN	>sp|P23246|SFPQ_HUMAN Splicing factor, proline- and glutamine-rich OS=Homo sapiens GN=SFPQ PE=1 SV=2	0	3	2	25	28	27	25	25	25	29	0	0	0	0	4	0	0	0	0	0	8494500	6870700	25236000	26236000	33089000	29976000	31334000	31818000	30648000	0	0	0	0	8351200	0	0	0	0
sp|Q9NRH3|TBG2_HUMAN;sp|P23258|TBG1_HUMAN	sp|Q9NRH3|TBG2_HUMAN;sp|P23258|TBG1_HUMAN	>sp|Q9NRH3|TBG2_HUMAN Tubulin gamma-2 chain OS=Homo sapiens GN=TUBG2 PE=2 SV=1;>sp|P23258|TBG1_HUMAN Tubulin gamma-1 chain OS=Homo sapiens GN=TUBG1 PE=1 SV=2	0	0	0	4	5	2	2	4	2	1	0	0	0	0	0	0	0	0	0	0	0	0	424210	515680	451520	527430	483560	390490	485950	0	0	0	0	0	0	0	0	0
sp|P23284|PPIB_HUMAN	sp|P23284|PPIB_HUMAN	>sp|P23284|PPIB_HUMAN Peptidyl-prolyl cis-trans isomerase B OS=Homo sapiens GN=PPIB PE=1 SV=2	0	0	1	16	13	13	13	14	13	12	0	0	0	0	8	0	0	0	0	0	0	3697100	48724000	38736000	38401000	39681000	52059000	52751000	38746000	0	0	0	0	39607000	0	0	0	0
sp|P23368|MAOM_HUMAN	sp|P23368|MAOM_HUMAN	>sp|P23368|MAOM_HUMAN NAD-dependent malic enzyme, mitochondrial OS=Homo sapiens GN=ME2 PE=1 SV=1	0	0	0	2	1	2	2	2	1	1	0	0	0	0	0	0	0	0	0	0	0	0	261140	270270	326870	237670	309390	246320	267340	0	0	0	0	0	0	0	0	0
sp|P23381|SYWC_HUMAN	sp|P23381|SYWC_HUMAN	>sp|P23381|SYWC_HUMAN Tryptophan--tRNA ligase, cytoplasmic OS=Homo sapiens GN=WARS PE=1 SV=2	0	0	0	10	11	9	10	10	11	11	0	0	0	0	1	0	0	0	0	0	0	0	2823400	3215500	3938100	3469500	3172900	3332700	2856400	0	0	0	0	0	0	0	0	0
sp|P23396|RS3_HUMAN	sp|P23396|RS3_HUMAN	>sp|P23396|RS3_HUMAN 40S ribosomal protein S3 OS=Homo sapiens GN=RPS3 PE=1 SV=2	1	1	0	17	15	19	14	17	16	13	0	0	0	0	4	0	0	0	2	4171300	1141900	0	45256000	42265000	48992000	43159000	45535000	45899000	41843000	0	0	0	0	6374200	0	0	0	6184900
sp|P23434|GCSH_HUMAN	sp|P23434|GCSH_HUMAN	>sp|P23434|GCSH_HUMAN Glycine cleavage system H protein, mitochondrial OS=Homo sapiens GN=GCSH PE=1 SV=2	0	0	0	2	0	0	0	1	0	1	0	0	0	0	0	0	0	0	0	0	0	0	363540	0	0	0	189230	0	0	0	0	0	0	0	0	0	0	0
sp|P23458|JAK1_HUMAN	sp|P23458|JAK1_HUMAN	>sp|P23458|JAK1_HUMAN Tyrosine-protein kinase JAK1 OS=Homo sapiens GN=JAK1 PE=1 SV=2	0	0	0	1	1	0	1	1	1	2	0	0	0	0	0	0	0	0	0	0	0	0	105790	128820	0	106290	100760	0	0	0	0	0	0	0	0	0	0	0
sp|P23526|SAHH_HUMAN	sp|P23526|SAHH_HUMAN	>sp|P23526|SAHH_HUMAN Adenosylhomocysteinase OS=Homo sapiens GN=AHCY PE=1 SV=4	0	0	0	11	17	16	14	14	13	14	0	0	0	0	2	0	0	0	0	0	0	0	16972000	17085000	15954000	15418000	16184000	18147000	16533000	0	0	0	0	4024700	0	0	0	0
sp|P23528|COF1_HUMAN	sp|P23528|COF1_HUMAN	>sp|P23528|COF1_HUMAN Cofilin-1 OS=Homo sapiens GN=CFL1 PE=1 SV=3	2	5	2	13	13	12	12	14	17	13	0	0	0	0	6	0	0	0	2	6430300	23072000	17864000	53403000	56860000	56472000	54700000	51412000	62416000	74116000	0	0	0	0	34302000	0	0	0	27088000
sp|P23634|AT2B4_HUMAN	sp|P23634|AT2B4_HUMAN	>sp|P23634|AT2B4_HUMAN Plasma membrane calcium-transporting ATPase 4 OS=Homo sapiens GN=ATP2B4 PE=1 SV=2	0	0	0	2	2	3	4	2	3	1	0	0	0	0	0	0	0	0	0	0	0	0	0	0	0	92719	0	0	0	0	0	0	0	0	0	0	0	0
sp|P23786|CPT2_HUMAN	sp|P23786|CPT2_HUMAN	>sp|P23786|CPT2_HUMAN Carnitine O-palmitoyltransferase 2, mitochondrial OS=Homo sapiens GN=CPT2 PE=1 SV=2	0	0	0	0	1	2	1	1	0	0	0	0	0	0	0	0	0	0	0	0	0	0	0	0	130460	102240	0	0	0	0	0	0	0	0	0	0	0	0
sp|P23919|KTHY_HUMAN	sp|P23919|KTHY_HUMAN	>sp|P23919|KTHY_HUMAN Thymidylate kinase OS=Homo sapiens GN=DTYMK PE=1 SV=4	0	0	0	2	3	1	0	1	2	1	0	0	0	0	0	0	0	0	0	0	0	0	0	306280	404410	0	0	328610	0	0	0	0	0	0	0	0	0	0
sp|P23921|RIR1_HUMAN	sp|P23921|RIR1_HUMAN	>sp|P23921|RIR1_HUMAN Ribonucleoside-diphosphate reductase large subunit OS=Homo sapiens GN=RRM1 PE=1 SV=1	0	0	0	17	25	19	22	23	21	21	0	0	0	0	2	0	0	0	0	0	0	0	7631300	8828800	8667100	8862300	8470600	8689600	9672400	0	0	0	0	5571700	0	0	0	0
sp|P24390|ERD21_HUMAN;sp|P33947|ERD22_HUMAN	sp|P24390|ERD21_HUMAN;sp|P33947|ERD22_HUMAN	>sp|P24390|ERD21_HUMAN ER lumen protein-retaining receptor 1 OS=Homo sapiens GN=KDELR1 PE=1 SV=1;>sp|P33947|ERD22_HUMAN ER lumen protein-retaining receptor 2 OS=Homo sapiens GN=KDELR2 PE=1 SV=1	0	0	0	1	0	0	0	0	1	1	0	0	0	0	1	0	0	0	0	0	0	0	459840	0	0	0	0	0	387510	0	0	0	0	1972300	0	0	0	0
sp|P24534|EF1B_HUMAN	sp|P24534|EF1B_HUMAN	>sp|P24534|EF1B_HUMAN Elongation factor 1-beta OS=Homo sapiens GN=EEF1B2 PE=1 SV=3	0	0	0	6	5	4	3	4	7	6	0	0	0	0	0	0	0	0	1	0	0	0	2154600	1240800	1600800	1067900	1219700	1374000	1187200	0	0	0	0	0	0	0	0	2072600
sp|P24539|AT5F1_HUMAN	sp|P24539|AT5F1_HUMAN	>sp|P24539|AT5F1_HUMAN ATP synthase F(0) complex subunit B1, mitochondrial OS=Homo sapiens GN=ATP5F1 PE=1 SV=2	0	0	0	4	6	7	7	6	5	5	0	0	0	0	1	0	0	0	0	0	0	0	2872200	2930400	4960100	3070300	4019100	3025200	2346900	0	0	0	0	1662400	0	0	0	0
sp|P24666|PPAC_HUMAN	sp|P24666|PPAC_HUMAN	>sp|P24666|PPAC_HUMAN Low molecular weight phosphotyrosine protein phosphatase OS=Homo sapiens GN=ACP1 PE=1 SV=3	0	0	0	2	2	3	3	4	3	3	0	0	0	0	0	0	0	0	0	0	0	0	522300	526280	417250	535100	472140	486020	505130	0	0	0	0	0	0	0	0	0
sp|P24752|THIL_HUMAN	sp|P24752|THIL_HUMAN	>sp|P24752|THIL_HUMAN Acetyl-CoA acetyltransferase, mitochondrial OS=Homo sapiens GN=ACAT1 PE=1 SV=1	0	0	0	12	11	14	9	10	12	10	0	0	0	0	0	0	0	0	0	0	0	0	4035200	4011900	4673400	3983700	4520000	3953800	4106100	0	0	0	0	0	0	0	0	0
sp|P24928|RPB1_HUMAN	sp|P24928|RPB1_HUMAN	>sp|P24928|RPB1_HUMAN DNA-directed RNA polymerase II subunit RPB1 OS=Homo sapiens GN=POLR2A PE=1 SV=2	0	0	0	3	6	2	4	4	5	2	0	0	0	0	0	0	0	0	0	0	0	0	512890	478960	304870	417270	401150	473490	373530	0	0	0	0	0	0	0	0	0
sp|P24941|CDK2_HUMAN	sp|P24941|CDK2_HUMAN	>sp|P24941|CDK2_HUMAN Cyclin-dependent kinase 2 OS=Homo sapiens GN=CDK2 PE=1 SV=2	0	0	0	5	4	6	6	8	6	5	0	0	0	0	0	0	0	0	0	0	0	0	979490	1211000	1639700	1306500	1583300	1511000	1213500	0	0	0	0	0	0	0	0	0
sp|P25205|MCM3_HUMAN	sp|P25205|MCM3_HUMAN	>sp|P25205|MCM3_HUMAN DNA replication licensing factor MCM3 OS=Homo sapiens GN=MCM3 PE=1 SV=3	0	0	0	14	20	19	16	17	15	17	0	0	0	0	0	0	0	0	0	0	0	0	5907500	6592900	6004100	6884400	6155000	5994000	6689100	0	0	0	0	0	0	0	0	0
sp|P25325|THTM_HUMAN	sp|P25325|THTM_HUMAN	>sp|P25325|THTM_HUMAN 3-mercaptopyruvate sulfurtransferase OS=Homo sapiens GN=MPST PE=1 SV=3	0	0	0	1	2	3	1	1	1	0	0	0	0	0	0	0	0	0	0	0	0	0	378010	268350	307360	278500	0	0	0	0	0	0	0	0	0	0	0	0
sp|P25398|RS12_HUMAN	sp|P25398|RS12_HUMAN	>sp|P25398|RS12_HUMAN 40S ribosomal protein S12 OS=Homo sapiens GN=RPS12 PE=1 SV=3	0	1	0	6	5	7	5	5	4	6	0	0	0	0	0	0	0	0	0	0	0	0	14643000	9802500	11829000	9952700	10987000	9580900	10787000	0	0	0	0	0	0	0	0	0
sp|P25440|BRD2_HUMAN	sp|P25440|BRD2_HUMAN	>sp|P25440|BRD2_HUMAN Bromodomain-containing protein 2 OS=Homo sapiens GN=BRD2 PE=1 SV=2	0	0	0	0	2	0	0	0	1	0	0	0	0	0	0	0	0	0	0	0	0	0	0	105320	0	0	0	0	0	0	0	0	0	0	0	0	0	0
sp|P25445|TNR6_HUMAN	sp|P25445|TNR6_HUMAN	>sp|P25445|TNR6_HUMAN Tumor necrosis factor receptor superfamily member 6 OS=Homo sapiens GN=FAS PE=1 SV=1	0	0	0	0	0	0	0	0	0	1	0	0	0	0	0	0	0	0	0	0	0	0	0	0	0	0	0	0	213660	0	0	0	0	0	0	0	0	0
sp|P25490|TYY1_HUMAN;sp|Q96MM3|ZFP42_HUMAN;sp|O15391|TYY2_HUMAN	sp|P25490|TYY1_HUMAN	>sp|P25490|TYY1_HUMAN Transcriptional repressor protein YY1 OS=Homo sapiens GN=YY1 PE=1 SV=2	0	0	0	1	1	2	3	1	2	2	0	0	0	0	0	0	0	0	0	0	0	0	29779	39771	41504	43581	45453	41394	41511	0	0	0	0	0	0	0	0	0
sp|P25685|DNJB1_HUMAN	sp|P25685|DNJB1_HUMAN	>sp|P25685|DNJB1_HUMAN DnaJ homolog subfamily B member 1 OS=Homo sapiens GN=DNAJB1 PE=1 SV=4	0	0	0	5	7	6	6	5	5	4	0	0	0	0	0	0	0	0	0	0	0	0	1526400	1515100	1524100	1419800	1573100	1494500	1379400	0	0	0	0	0	0	0	0	0
sp|P25705|ATPA_HUMAN	sp|P25705|ATPA_HUMAN	>sp|P25705|ATPA_HUMAN ATP synthase subunit alpha, mitochondrial OS=Homo sapiens GN=ATP5A1 PE=1 SV=1	1	1	3	21	22	25	18	25	23	24	0	0	0	0	8	0	0	0	3	5170500	3180600	5167300	42283000	45042000	42378000	38378000	50157000	48066000	40408000	0	0	0	0	16674000	0	0	0	8111500
sp|P25786|PSA1_HUMAN	sp|P25786|PSA1_HUMAN	>sp|P25786|PSA1_HUMAN Proteasome subunit alpha type-1 OS=Homo sapiens GN=PSMA1 PE=1 SV=1	0	0	0	10	14	10	10	11	12	13	0	0	0	0	1	0	0	0	0	0	0	0	8346700	12045000	13219000	11695000	12705000	12452000	11571000	0	0	0	0	2084000	0	0	0	0
sp|P25787|PSA2_HUMAN	sp|P25787|PSA2_HUMAN	>sp|P25787|PSA2_HUMAN Proteasome subunit alpha type-2 OS=Homo sapiens GN=PSMA2 PE=1 SV=2	0	0	0	6	8	8	7	8	7	7	0	0	0	0	0	0	0	0	0	0	0	0	4528600	5275300	5755900	5464400	5294000	4880000	6107700	0	0	0	0	0	0	0	0	0
sp|P25788|PSA3_HUMAN	sp|P25788|PSA3_HUMAN	>sp|P25788|PSA3_HUMAN Proteasome subunit alpha type-3 OS=Homo sapiens GN=PSMA3 PE=1 SV=2	0	0	1	5	5	7	6	7	6	7	0	0	0	0	2	0	0	0	0	0	0	1654400	6658400	6049500	5580400	5313300	5228900	5156200	6267500	0	0	0	0	4411000	0	0	0	0
sp|P25789|PSA4_HUMAN	sp|P25789|PSA4_HUMAN	>sp|P25789|PSA4_HUMAN Proteasome subunit alpha type-4 OS=Homo sapiens GN=PSMA4 PE=1 SV=1	0	0	0	8	8	7	8	7	7	9	0	0	0	0	1	0	0	0	0	0	0	0	3974500	5884400	5950200	6067800	5720200	6304500	6134200	0	0	0	0	745370	0	0	0	0
sp|P25815|S100P_HUMAN	sp|P25815|S100P_HUMAN	>sp|P25815|S100P_HUMAN Protein S100-P OS=Homo sapiens GN=S100P PE=1 SV=2	0	0	0	1	1	1	2	1	2	1	0	0	0	0	0	0	0	0	0	0	0	0	825340	615450	368990	386550	416350	177900	440570	0	0	0	0	0	0	0	0	0
sp|P26006|ITA3_HUMAN	sp|P26006|ITA3_HUMAN	>sp|P26006|ITA3_HUMAN Integrin alpha-3 OS=Homo sapiens GN=ITGA3 PE=1 SV=5	0	0	0	0	1	1	0	0	1	1	0	0	0	0	0	0	0	0	0	0	0	0	0	135530	82805	0	0	0	134070	0	0	0	0	0	0	0	0	0
sp|P26038|MOES_HUMAN	sp|P26038|MOES_HUMAN	>sp|P26038|MOES_HUMAN Moesin OS=Homo sapiens GN=MSN PE=1 SV=3	1	0	3	37	34	35	36	32	29	36	0	0	0	0	8	0	0	0	1	2773500	0	5689900	40662000	30349000	27073000	45757000	34039000	43370000	39075000	0	0	0	0	9694300	0	0	0	3888400
sp|P26196|DDX6_HUMAN	sp|P26196|DDX6_HUMAN	>sp|P26196|DDX6_HUMAN Probable ATP-dependent RNA helicase DDX6 OS=Homo sapiens GN=DDX6 PE=1 SV=2	0	0	0	8	9	11	11	10	12	12	0	0	0	0	0	0	0	0	0	0	0	0	3346600	3969000	4228800	3988300	4175400	4556200	4100100	0	0	0	0	0	0	0	0	0
sp|P26232|CTNA2_HUMAN	sp|P26232|CTNA2_HUMAN	>sp|P26232|CTNA2_HUMAN Catenin alpha-2 OS=Homo sapiens GN=CTNNA2 PE=1 SV=5	0	0	0	2	5	3	6	5	3	4	0	0	0	0	0	0	0	0	0	0	0	0	0	0	0	0	0	0	335200	0	0	0	0	0	0	0	0	0
sp|P26358|DNMT1_HUMAN	sp|P26358|DNMT1_HUMAN	>sp|P26358|DNMT1_HUMAN DNA (cytosine-5)-methyltransferase 1 OS=Homo sapiens GN=DNMT1 PE=1 SV=2	0	0	0	14	9	5	9	12	6	9	0	0	0	0	0	0	1	0	0	0	0	0	1440300	1297900	1222800	1412000	1724900	1078500	976640	0	0	0	0	0	0	0	0	0
sp|P26368|U2AF2_HUMAN	sp|P26368|U2AF2_HUMAN	>sp|P26368|U2AF2_HUMAN Splicing factor U2AF 65 kDa subunit OS=Homo sapiens GN=U2AF2 PE=1 SV=4	0	0	0	7	6	6	8	6	8	7	0	0	0	0	0	0	0	0	0	0	0	0	2532900	3379700	2823100	3741900	3323900	3641100	3317900	0	0	0	0	0	0	0	0	0
sp|P26373|RL13_HUMAN	sp|P26373|RL13_HUMAN	>sp|P26373|RL13_HUMAN 60S ribosomal protein L13 OS=Homo sapiens GN=RPL13 PE=1 SV=4	0	8	4	15	12	16	12	13	14	12	0	0	0	0	9	0	0	0	0	0	36866000	20513000	55959000	54730000	47767000	54785000	49282000	51102000	53832000	0	0	0	0	44843000	0	0	0	0
sp|P26440|IVD_HUMAN	sp|P26440|IVD_HUMAN	>sp|P26440|IVD_HUMAN Isovaleryl-CoA dehydrogenase, mitochondrial OS=Homo sapiens GN=IVD PE=1 SV=1	0	0	0	1	4	0	1	2	1	1	0	0	0	0	0	0	0	0	0	0	0	0	335970	271400	0	291530	248640	287580	251440	0	0	0	0	0	0	0	0	0
sp|P26447|S10A4_HUMAN	sp|P26447|S10A4_HUMAN	>sp|P26447|S10A4_HUMAN Protein S100-A4 OS=Homo sapiens GN=S100A4 PE=1 SV=1	0	1	0	5	3	3	4	3	4	3	0	0	0	0	1	0	0	0	1	0	3767400	0	11480000	7193900	7988400	9396000	7196300	6654500	6890500	0	0	0	0	5114500	0	0	0	2564800
sp|P26583|HMGB2_HUMAN	sp|P26583|HMGB2_HUMAN	>sp|P26583|HMGB2_HUMAN High mobility group protein B2 OS=Homo sapiens GN=HMGB2 PE=1 SV=2	0	0	0	7	7	6	6	6	7	6	0	0	0	0	0	0	0	0	0	0	0	0	2352900	3150800	3463400	3116700	3032800	2499900	2849900	0	0	0	0	0	0	0	0	0
sp|P26599|PTBP1_HUMAN	sp|P26599|PTBP1_HUMAN	>sp|P26599|PTBP1_HUMAN Polypyrimidine tract-binding protein 1 OS=Homo sapiens GN=PTBP1 PE=1 SV=1	0	1	2	20	17	20	20	20	21	19	0	0	0	0	4	0	0	0	0	0	2938500	6263300	26116000	27258000	28455000	28987000	28389000	29478000	31637000	0	0	0	0	5928300	0	0	0	0
sp|P26639|SYTC_HUMAN;sp|A2RTX5|SYTC2_HUMAN	sp|P26639|SYTC_HUMAN	>sp|P26639|SYTC_HUMAN Threonine--tRNA ligase, cytoplasmic OS=Homo sapiens GN=TARS PE=1 SV=3	0	0	1	34	32	29	26	31	35	37	0	0	0	0	4	0	0	0	0	0	0	1824200	39382000	28081000	34141000	23149000	39119000	41053000	41229000	0	0	0	0	8553000	0	0	0	0
sp|P26640|SYVC_HUMAN	sp|P26640|SYVC_HUMAN	>sp|P26640|SYVC_HUMAN Valine--tRNA ligase OS=Homo sapiens GN=VARS PE=1 SV=4	0	0	0	24	25	23	20	22	23	24	0	0	0	0	0	0	0	0	0	0	0	0	9434600	9310300	9561100	9265100	9606900	10106000	9836700	0	0	0	0	0	0	0	0	0
sp|P26641|EF1G_HUMAN	sp|P26641|EF1G_HUMAN	>sp|P26641|EF1G_HUMAN Elongation factor 1-gamma OS=Homo sapiens GN=EEF1G PE=1 SV=3	1	1	1	21	25	21	24	23	21	24	0	0	0	0	11	0	0	0	3	965080	2013300	1205900	48308000	63389000	67954000	52294000	54329000	52899000	66865000	0	0	0	0	42189000	0	0	0	3547500
sp|P26885|FKBP2_HUMAN	sp|P26885|FKBP2_HUMAN	>sp|P26885|FKBP2_HUMAN Peptidyl-prolyl cis-trans isomerase FKBP2 OS=Homo sapiens GN=FKBP2 PE=1 SV=2	0	0	0	1	1	1	1	1	2	1	0	0	0	0	0	0	0	0	0	0	0	0	90666	137590	99175	117570	88421	112630	0	0	0	0	0	0	0	0	0	0
sp|P27105|STOM_HUMAN	sp|P27105|STOM_HUMAN	>sp|P27105|STOM_HUMAN Erythrocyte band 7 integral membrane protein OS=Homo sapiens GN=STOM PE=1 SV=3	0	0	0	4	5	4	4	7	5	5	0	0	0	0	0	0	0	0	0	0	0	0	1701800	1690100	1754800	1932600	1907900	1820500	1827800	0	0	0	0	0	0	0	0	0
sp|P27348|1433T_HUMAN	sp|P27348|1433T_HUMAN	>sp|P27348|1433T_HUMAN 14-3-3 protein theta OS=Homo sapiens GN=YWHAQ PE=1 SV=1	1	0	1	13	13	12	14	14	15	15	0	1	0	0	5	0	0	0	1	0	0	0	7957700	6407700	6252300	6189600	5888400	6126000	5712000	0	0	0	0	5398100	0	0	0	0
sp|P27361|MK03_HUMAN	sp|P27361|MK03_HUMAN	>sp|P27361|MK03_HUMAN Mitogen-activated protein kinase 3 OS=Homo sapiens GN=MAPK3 PE=1 SV=4	0	0	0	2	1	1	1	0	2	1	0	0	0	0	0	0	0	0	0	0	0	0	200380	0	0	0	0	0	0	0	0	0	0	0	0	0	0	0
sp|P27449|VATL_HUMAN	sp|P27449|VATL_HUMAN	>sp|P27449|VATL_HUMAN V-type proton ATPase 16 kDa proteolipid subunit OS=Homo sapiens GN=ATP6V0C PE=1 SV=1	0	0	0	0	0	0	1	0	0	0	0	0	0	0	0	0	0	0	0	0	0	0	0	0	0	246320	0	0	0	0	0	0	0	0	0	0	0	0
sp|P27635|RL10_HUMAN;sp|Q96L21|RL10L_HUMAN	sp|P27635|RL10_HUMAN	>sp|P27635|RL10_HUMAN 60S ribosomal protein L10 OS=Homo sapiens GN=RPL10 PE=1 SV=4	0	0	0	7	9	12	11	10	9	8	0	0	0	0	4	0	0	0	0	0	0	0	20224000	23242000	26278000	25288000	23413000	21014000	23136000	0	0	0	0	9477400	0	0	0	0
sp|P27694|RFA1_HUMAN	sp|P27694|RFA1_HUMAN	>sp|P27694|RFA1_HUMAN Replication protein A 70 kDa DNA-binding subunit OS=Homo sapiens GN=RPA1 PE=1 SV=2	0	0	0	6	6	5	5	4	3	6	0	0	0	0	0	0	0	0	0	0	0	0	902730	776110	771320	1232500	1010600	898960	1158600	0	0	0	0	0	0	0	0	0
sp|P27695|APEX1_HUMAN	sp|P27695|APEX1_HUMAN	>sp|P27695|APEX1_HUMAN DNA-(apurinic or apyrimidinic site) lyase OS=Homo sapiens GN=APEX1 PE=1 SV=2	0	0	0	13	13	14	12	13	13	11	0	0	0	0	1	0	0	0	0	0	0	0	8090600	8033000	9389800	7756700	6646100	6578600	8214100	0	0	0	0	1251100	0	0	0	0
sp|P27708|PYR1_HUMAN	sp|P27708|PYR1_HUMAN	>sp|P27708|PYR1_HUMAN CAD protein OS=Homo sapiens GN=CAD PE=1 SV=3	0	0	0	14	10	6	11	7	7	5	0	0	0	0	0	0	0	0	0	0	0	0	1351200	1045600	1098100	1375300	1210000	1303500	1327700	0	0	0	0	0	0	0	0	0
sp|P27797|CALR_HUMAN	sp|P27797|CALR_HUMAN	>sp|P27797|CALR_HUMAN Calreticulin OS=Homo sapiens GN=CALR PE=1 SV=1	1	0	1	14	14	16	17	16	14	18	0	0	0	0	2	0	0	0	0	7143900	0	7415200	51594000	47590000	41377000	42123000	42879000	36903000	52254000	0	0	0	0	3434500	0	0	0	0
sp|P27816|MAP4_HUMAN	sp|P27816|MAP4_HUMAN	>sp|P27816|MAP4_HUMAN Microtubule-associated protein 4 OS=Homo sapiens GN=MAP4 PE=1 SV=3	0	0	1	18	17	21	18	20	23	19	0	0	0	0	0	0	0	0	0	0	0	0	10958000	11182000	12827000	12204000	11715000	12800000	12229000	0	0	0	0	0	0	0	0	0
sp|P27824|CALX_HUMAN;sp|O14967|CLGN_HUMAN	sp|P27824|CALX_HUMAN	>sp|P27824|CALX_HUMAN Calnexin OS=Homo sapiens GN=CANX PE=1 SV=2	0	2	2	20	25	17	25	23	22	20	0	0	0	0	6	0	0	0	1	0	3933100	3208800	27759000	30726000	24489000	31173000	28204000	21662000	29082000	0	0	0	0	9149900	0	0	0	1900400
sp|P28066|PSA5_HUMAN	sp|P28066|PSA5_HUMAN	>sp|P28066|PSA5_HUMAN Proteasome subunit alpha type-5 OS=Homo sapiens GN=PSMA5 PE=1 SV=3	1	0	0	6	3	4	4	4	3	4	0	0	0	0	0	0	0	0	1	6311500	0	0	5435300	2139100	3931600	1880000	2513900	2325500	2317000	0	0	0	0	0	0	0	0	5837800
sp|P28070|PSB4_HUMAN	sp|P28070|PSB4_HUMAN	>sp|P28070|PSB4_HUMAN Proteasome subunit beta type-4 OS=Homo sapiens GN=PSMB4 PE=1 SV=4	0	0	0	5	5	5	5	4	7	6	0	0	0	0	0	0	0	0	0	0	0	0	3414500	3346600	3303900	3356200	3351400	3427400	3106100	0	0	0	0	0	0	0	0	0
sp|P28072|PSB6_HUMAN	sp|P28072|PSB6_HUMAN	>sp|P28072|PSB6_HUMAN Proteasome subunit beta type-6 OS=Homo sapiens GN=PSMB6 PE=1 SV=4	0	0	0	6	5	7	2	5	4	5	0	0	0	0	0	0	0	0	0	0	0	0	4206600	4134800	4261800	3697600	4027900	4594200	4096200	0	0	0	0	0	0	0	0	0
sp|P28074|PSB5_HUMAN	sp|P28074|PSB5_HUMAN	>sp|P28074|PSB5_HUMAN Proteasome subunit beta type-5 OS=Homo sapiens GN=PSMB5 PE=1 SV=3	0	0	0	8	8	8	10	9	9	7	0	0	0	0	2	0	0	0	0	0	0	0	5979000	7393200	6895300	7441600	7272400	6786100	6430600	0	0	0	0	2589800	0	0	0	0
sp|P28288|ABCD3_HUMAN	sp|P28288|ABCD3_HUMAN	>sp|P28288|ABCD3_HUMAN ATP-binding cassette sub-family D member 3 OS=Homo sapiens GN=ABCD3 PE=1 SV=1	0	0	0	6	8	6	10	8	6	6	0	0	0	0	0	0	0	0	0	0	0	0	1254900	1561400	1272600	1432600	1709000	1860400	1633500	0	0	0	0	0	0	0	0	0
sp|P28331|NDUS1_HUMAN	sp|P28331|NDUS1_HUMAN	>sp|P28331|NDUS1_HUMAN NADH-ubiquinone oxidoreductase 75 kDa subunit, mitochondrial OS=Homo sapiens GN=NDUFS1 PE=1 SV=3	0	0	0	5	5	2	5	6	5	5	0	0	0	0	0	0	0	0	0	0	0	0	920090	634820	641580	762050	610380	702400	766010	0	0	0	0	0	0	0	0	0
sp|P28340|DPOD1_HUMAN	sp|P28340|DPOD1_HUMAN	>sp|P28340|DPOD1_HUMAN DNA polymerase delta catalytic subunit OS=Homo sapiens GN=POLD1 PE=1 SV=2	0	0	0	2	2	1	1	3	1	3	0	0	0	0	0	0	0	0	0	0	0	0	170360	154620	115080	0	150520	0	143390	0	0	0	0	0	0	0	0	0
sp|P28347|TEAD1_HUMAN	sp|P28347|TEAD1_HUMAN	>sp|P28347|TEAD1_HUMAN Transcriptional enhancer factor TEF-1 OS=Homo sapiens GN=TEAD1 PE=1 SV=2	0	0	0	0	0	0	0	0	1	0	0	0	0	0	0	0	0	0	0	0	0	0	0	0	0	0	0	0	0	0	0	0	0	0	0	0	0	0
sp|P28482|MK01_HUMAN	sp|P28482|MK01_HUMAN	>sp|P28482|MK01_HUMAN Mitogen-activated protein kinase 1 OS=Homo sapiens GN=MAPK1 PE=1 SV=3	0	0	0	2	5	4	2	3	4	2	0	0	0	0	0	0	0	0	0	0	0	0	634620	696950	997430	703760	729270	754290	405190	0	0	0	0	0	0	0	0	0
sp|P28838|AMPL_HUMAN	sp|P28838|AMPL_HUMAN	>sp|P28838|AMPL_HUMAN Cytosol aminopeptidase OS=Homo sapiens GN=LAP3 PE=1 SV=3	0	0	0	2	1	3	3	1	1	3	0	0	0	0	0	0	0	0	0	0	0	0	366850	270140	366430	253690	317580	338740	335500	0	0	0	0	0	0	0	0	0
sp|P29084|T2EB_HUMAN	sp|P29084|T2EB_HUMAN	>sp|P29084|T2EB_HUMAN Transcription initiation factor IIE subunit beta OS=Homo sapiens GN=GTF2E2 PE=1 SV=1	0	0	0	1	1	0	2	0	1	2	0	0	0	0	0	0	0	0	0	0	0	0	0	0	0	262840	0	145510	143980	0	0	0	0	0	0	0	0	0
sp|P29144|TPP2_HUMAN	sp|P29144|TPP2_HUMAN	>sp|P29144|TPP2_HUMAN Tripeptidyl-peptidase 2 OS=Homo sapiens GN=TPP2 PE=1 SV=4	0	0	0	6	4	6	4	7	7	6	0	0	0	0	0	0	0	0	0	0	0	0	999610	304200	873800	773050	1179300	972250	483050	0	0	0	0	0	0	0	0	0
sp|P29218|IMPA1_HUMAN	sp|P29218|IMPA1_HUMAN	>sp|P29218|IMPA1_HUMAN Inositol monophosphatase 1 OS=Homo sapiens GN=IMPA1 PE=1 SV=1	0	0	0	1	1	1	1	2	2	1	0	0	0	0	0	0	0	0	0	0	0	0	130560	155120	97116	150350	89286	134180	114940	0	0	0	0	0	0	0	0	0
sp|P29353|SHC1_HUMAN	sp|P29353|SHC1_HUMAN	>sp|P29353|SHC1_HUMAN SHC-transforming protein 1 OS=Homo sapiens GN=SHC1 PE=1 SV=4	0	0	0	1	2	1	1	0	2	0	0	0	0	0	0	0	0	0	0	0	0	0	97476	95780	112380	104100	0	108190	0	0	0	0	0	0	0	0	0	0
sp|P29372|3MG_HUMAN	sp|P29372|3MG_HUMAN	>sp|P29372|3MG_HUMAN DNA-3-methyladenine glycosylase OS=Homo sapiens GN=MPG PE=1 SV=3	0	0	0	2	2	2	2	0	2	1	0	0	0	0	0	0	0	0	0	0	0	0	509390	450480	334740	333670	0	301340	274570	0	0	0	0	0	0	0	0	0
sp|P29401|TKT_HUMAN	sp|P29401|TKT_HUMAN	>sp|P29401|TKT_HUMAN Transketolase OS=Homo sapiens GN=TKT PE=1 SV=3	1	1	4	32	31	35	34	33	28	33	0	0	0	0	7	0	0	0	2	2155700	6643400	8134600	102340000	98950000	109210000	127060000	120630000	76783000	120480000	0	0	0	0	19935000	0	0	0	3783600
sp|P29692|EF1D_HUMAN	sp|P29692|EF1D_HUMAN	>sp|P29692|EF1D_HUMAN Elongation factor 1-delta OS=Homo sapiens GN=EEF1D PE=1 SV=5	0	2	2	14	14	13	11	13	13	13	0	0	0	0	2	0	0	0	1	0	3536000	4223000	27599000	27291000	28691000	20926000	24895000	24547000	24927000	0	0	0	0	2532100	0	0	0	788360
sp|P29966|MARCS_HUMAN	sp|P29966|MARCS_HUMAN	>sp|P29966|MARCS_HUMAN Myristoylated alanine-rich C-kinase substrate OS=Homo sapiens GN=MARCKS PE=1 SV=4	0	0	0	6	2	2	4	4	3	2	0	0	0	0	1	0	0	0	0	0	0	0	1007900	453790	479490	379120	517990	267030	248570	0	0	0	0	648810	0	0	0	0
sp|P30040|ERP29_HUMAN	sp|P30040|ERP29_HUMAN	>sp|P30040|ERP29_HUMAN Endoplasmic reticulum resident protein 29 OS=Homo sapiens GN=ERP29 PE=1 SV=4	0	0	0	2	4	3	5	3	2	3	0	0	0	0	0	0	0	0	0	0	0	0	1570000	819730	966060	827770	727980	739650	755270	0	0	0	0	0	0	0	0	0
sp|P30041|PRDX6_HUMAN	sp|P30041|PRDX6_HUMAN	>sp|P30041|PRDX6_HUMAN Peroxiredoxin-6 OS=Homo sapiens GN=PRDX6 PE=1 SV=3	1	2	0	15	13	11	12	12	17	12	0	0	0	0	2	0	0	0	1	3362400	2223400	0	39690000	32435000	22028000	32206000	20094000	34747000	22096000	0	0	0	0	5517300	0	0	0	2902500
sp|P30043|BLVRB_HUMAN	sp|P30043|BLVRB_HUMAN	>sp|P30043|BLVRB_HUMAN Flavin reductase (NADPH) OS=Homo sapiens GN=BLVRB PE=1 SV=3	1	0	0	6	7	6	6	7	6	4	0	0	0	0	0	0	0	0	0	0	0	0	2692600	2026300	2606400	2159100	2129700	2322300	1913100	0	0	0	0	0	0	0	0	0
sp|P30044|PRDX5_HUMAN	sp|P30044|PRDX5_HUMAN	>sp|P30044|PRDX5_HUMAN Peroxiredoxin-5, mitochondrial OS=Homo sapiens GN=PRDX5 PE=1 SV=4	0	0	0	8	6	6	7	7	5	7	0	0	0	0	0	0	0	0	0	0	0	0	3759600	3365600	2943700	3499200	3367200	3289400	3198100	0	0	0	0	0	0	0	0	0
sp|P30046|DOPD_HUMAN;sp|A6NHG4|DDTL_HUMAN	sp|P30046|DOPD_HUMAN;sp|A6NHG4|DDTL_HUMAN	>sp|P30046|DOPD_HUMAN D-dopachrome decarboxylase OS=Homo sapiens GN=DDT PE=1 SV=3;>sp|A6NHG4|DDTL_HUMAN D-dopachrome decarboxylase-like protein OS=Homo sapiens GN=DDTL PE=2 SV=1	0	0	0	1	0	2	1	2	1	1	0	0	0	0	0	0	0	0	0	0	0	0	250890	0	215440	350310	334260	378250	380370	0	0	0	0	0	0	0	0	0
sp|P30047|GFRP_HUMAN	sp|P30047|GFRP_HUMAN	>sp|P30047|GFRP_HUMAN GTP cyclohydrolase 1 feedback regulatory protein OS=Homo sapiens GN=GCHFR PE=1 SV=3	0	0	0	1	1	1	2	1	1	1	0	0	0	0	0	0	0	0	0	0	0	0	60974	114820	83715	72429	103890	55635	112470	0	0	0	0	0	0	0	0	0
sp|P30048|PRDX3_HUMAN	sp|P30048|PRDX3_HUMAN	>sp|P30048|PRDX3_HUMAN Thioredoxin-dependent peroxide reductase, mitochondrial OS=Homo sapiens GN=PRDX3 PE=1 SV=3	1	0	0	7	4	6	5	6	4	6	0	0	0	0	0	0	0	0	1	4718900	0	0	5801000	4462800	4876200	4906100	5262600	4890700	4455500	0	0	0	0	0	0	0	0	8646700
sp|P30049|ATPD_HUMAN	sp|P30049|ATPD_HUMAN	>sp|P30049|ATPD_HUMAN ATP synthase subunit delta, mitochondrial OS=Homo sapiens GN=ATP5D PE=1 SV=2	0	0	0	1	0	0	0	0	0	0	0	0	0	0	0	0	0	0	0	0	0	0	288070	0	0	0	0	0	0	0	0	0	0	0	0	0	0	0
sp|P30050|RL12_HUMAN	sp|P30050|RL12_HUMAN	>sp|P30050|RL12_HUMAN 60S ribosomal protein L12 OS=Homo sapiens GN=RPL12 PE=1 SV=1	0	2	1	9	7	7	8	7	8	7	0	0	0	0	3	0	0	0	0	0	7025500	5008800	33419000	34963000	36797000	43112000	36594000	39679000	35678000	0	0	0	0	11788000	0	0	0	0
sp|P30084|ECHM_HUMAN	sp|P30084|ECHM_HUMAN	>sp|P30084|ECHM_HUMAN Enoyl-CoA hydratase, mitochondrial OS=Homo sapiens GN=ECHS1 PE=1 SV=4	1	0	0	11	13	12	13	14	13	11	0	0	0	0	1	0	0	0	0	489050	0	0	10410000	10885000	10231000	10362000	11266000	12156000	10301000	0	0	0	0	549620	0	0	0	0
sp|P30085|KCY_HUMAN	sp|P30085|KCY_HUMAN	>sp|P30085|KCY_HUMAN UMP-CMP kinase OS=Homo sapiens GN=CMPK1 PE=1 SV=3	0	0	0	6	8	7	6	8	7	6	0	0	0	0	0	0	0	0	0	0	0	0	1962200	2114300	2161600	1623300	1760200	1824200	2094700	0	0	0	0	0	0	0	0	0
sp|P30086|PEBP1_HUMAN	sp|P30086|PEBP1_HUMAN	>sp|P30086|PEBP1_HUMAN Phosphatidylethanolamine-binding protein 1 OS=Homo sapiens GN=PEBP1 PE=1 SV=3	0	0	0	10	10	9	11	10	9	12	0	0	0	0	4	0	0	0	0	0	0	0	17103000	16911000	18270000	16148000	16585000	16245000	17273000	0	0	0	0	6066600	0	0	0	0
sp|P30101|PDIA3_HUMAN	sp|P30101|PDIA3_HUMAN	>sp|P30101|PDIA3_HUMAN Protein disulfide-isomerase A3 OS=Homo sapiens GN=PDIA3 PE=1 SV=4	2	4	2	30	28	25	27	27	28	31	0	0	0	0	6	0	0	0	1	2669600	10407000	4015700	42347000	50052000	42820000	63639000	45177000	46683000	63362000	0	0	0	0	11314000	0	0	0	2135300
sp|P30153|2AAA_HUMAN	sp|P30153|2AAA_HUMAN	>sp|P30153|2AAA_HUMAN Serine/threonine-protein phosphatase 2A 65 kDa regulatory subunit A alpha isoform OS=Homo sapiens GN=PPP2R1A PE=1 SV=4	0	0	0	15	17	13	16	19	19	16	0	0	0	0	0	0	0	0	0	0	0	0	10584000	10783000	10775000	10644000	9650400	10028000	11671000	0	0	0	0	0	0	0	0	0
sp|P30154|2AAB_HUMAN	sp|P30154|2AAB_HUMAN	>sp|P30154|2AAB_HUMAN Serine/threonine-protein phosphatase 2A 65 kDa regulatory subunit A beta isoform OS=Homo sapiens GN=PPP2R1B PE=1 SV=3	0	0	0	4	8	3	6	9	8	6	0	0	0	0	0	0	0	0	0	0	0	0	0	104390	0	0	128970	139150	0	0	0	0	0	0	0	0	0	0
sp|P30260|CDC27_HUMAN	sp|P30260|CDC27_HUMAN	>sp|P30260|CDC27_HUMAN Cell division cycle protein 27 homolog OS=Homo sapiens GN=CDC27 PE=1 SV=2	0	0	0	0	0	1	0	1	0	0	0	0	0	0	0	0	0	0	0	0	0	0	0	0	82869	0	88801	0	0	0	0	0	0	0	0	0	0	0
sp|P30405|PPIF_HUMAN;sp|Q9UNP9|PPIE_HUMAN	sp|P30405|PPIF_HUMAN	>sp|P30405|PPIF_HUMAN Peptidyl-prolyl cis-trans isomerase F, mitochondrial OS=Homo sapiens GN=PPIF PE=1 SV=1	0	0	0	4	3	6	3	6	4	4	0	0	0	0	0	0	0	0	0	0	0	0	2280600	2481800	1946300	2397100	2841300	2426400	2287300	0	0	0	0	0	0	0	0	0
sp|P30408|T4S1_HUMAN	sp|P30408|T4S1_HUMAN	>sp|P30408|T4S1_HUMAN Transmembrane 4 L6 family member 1 OS=Homo sapiens GN=TM4SF1 PE=1 SV=1	0	0	0	1	1	1	1	1	1	1	0	0	0	0	0	0	0	0	0	0	0	0	1730800	2057500	1038800	1911600	1805200	2166600	1686200	0	0	0	0	0	0	0	0	0
sp|P30419|NMT1_HUMAN;sp|O60551|NMT2_HUMAN	sp|P30419|NMT1_HUMAN	>sp|P30419|NMT1_HUMAN Glycylpeptide N-tetradecanoyltransferase 1 OS=Homo sapiens GN=NMT1 PE=1 SV=2	0	0	0	9	9	8	8	6	7	9	0	0	0	0	0	0	0	0	0	0	0	0	2474500	2662300	2422600	2842100	2556400	3066800	3162300	0	0	0	0	0	0	0	0	0
sp|P30508|1C12_HUMAN;sp|Q07000|1C15_HUMAN;sp|P30510|1C14_HUMAN;sp|P30504|1C04_HUMAN;sp|Q29960|1C16_HUMAN;sp|P30505|1C08_HUMAN;sp|Q95604|1C17_HUMAN;sp|P30492|1B54_HUMAN;sp|P30685|1B35_HUMAN;sp|P30491|1B53_HUMAN;sp|P10319|1B58_HUMAN;sp|Q9TNN7|1C05_HUMAN;sp|P30501|1C02_HUMAN;sp|P30498|1B78_HUMAN;sp|P30490|1B52_HUMAN;sp|P18464|1B51_HUMAN;sp|Q04826|1B40_HUMAN;sp|Q31612|1B73_HUMAN	sp|P30508|1C12_HUMAN;sp|Q07000|1C15_HUMAN;sp|P30510|1C14_HUMAN;sp|P30504|1C04_HUMAN;sp|Q29960|1C16_HUMAN;sp|P30505|1C08_HUMAN;sp|Q95604|1C17_HUMAN;sp|P30492|1B54_HUMAN;sp|P30685|1B35_HUMAN;sp|P30491|1B53_HUMAN;sp|P10319|1B58_HUMAN;sp|Q9TNN7|1C05_HUMAN;sp|P30501|1C02_HUMAN	>sp|P30508|1C12_HUMAN HLA class I histocompatibility antigen, Cw-12 alpha chain OS=Homo sapiens GN=HLA-C PE=1 SV=2;>sp|Q07000|1C15_HUMAN HLA class I histocompatibility antigen, Cw-15 alpha chain OS=Homo sapiens GN=HLA-C PE=1 SV=1;>sp|P30510|1C14_HUMAN HLA	1	0	0	3	4	3	6	4	7	3	0	0	0	0	0	0	0	0	0	1163500	0	0	1835100	2139100	2604000	2221300	2182600	2490400	2327300	0	0	0	0	0	0	0	0	0
sp|P30519|HMOX2_HUMAN	sp|P30519|HMOX2_HUMAN	>sp|P30519|HMOX2_HUMAN Heme oxygenase 2 OS=Homo sapiens GN=HMOX2 PE=1 SV=2	0	0	0	1	1	3	0	1	2	1	0	0	0	0	0	0	0	0	0	0	0	0	240250	0	266080	0	185070	0	151020	0	0	0	0	0	0	0	0	0
sp|P30520|PURA2_HUMAN	sp|P30520|PURA2_HUMAN	>sp|P30520|PURA2_HUMAN Adenylosuccinate synthetase isozyme 2 OS=Homo sapiens GN=ADSS PE=1 SV=3	0	0	0	5	5	7	8	4	5	4	0	0	0	0	1	0	0	0	0	0	0	0	1015500	801480	1309100	1533700	1176300	1345600	951120	0	0	0	0	352380	0	0	0	0
sp|P30533|AMRP_HUMAN	sp|P30533|AMRP_HUMAN	>sp|P30533|AMRP_HUMAN Alpha-2-macroglobulin receptor-associated protein OS=Homo sapiens GN=LRPAP1 PE=1 SV=1	0	0	0	3	2	1	2	4	1	4	0	0	0	0	0	0	0	0	0	0	0	0	553850	587400	541450	435270	481840	0	487400	0	0	0	0	0	0	0	0	0
sp|P30536|TSPO_HUMAN	sp|P30536|TSPO_HUMAN	>sp|P30536|TSPO_HUMAN Translocator protein OS=Homo sapiens GN=TSPO PE=1 SV=3	0	0	0	1	0	0	1	0	1	1	0	0	0	0	0	0	0	0	0	0	0	0	0	0	0	594800	0	0	612420	0	0	0	0	0	0	0	0	0
sp|P30566|PUR8_HUMAN	sp|P30566|PUR8_HUMAN	>sp|P30566|PUR8_HUMAN Adenylosuccinate lyase OS=Homo sapiens GN=ADSL PE=1 SV=2	0	0	0	4	6	8	5	3	8	4	0	0	0	0	0	0	0	0	0	0	0	0	1288700	1018900	1138500	1046600	1144400	1125800	1086300	0	0	0	0	0	0	0	0	0
sp|P30622|CLIP1_HUMAN	sp|P30622|CLIP1_HUMAN	>sp|P30622|CLIP1_HUMAN CAP-Gly domain-containing linker protein 1 OS=Homo sapiens GN=CLIP1 PE=1 SV=2	0	0	0	8	9	8	5	5	11	4	0	0	0	0	0	0	0	0	0	0	0	0	1092700	895600	951130	950570	983800	1029100	1028700	0	0	0	0	0	0	0	0	0
sp|P30740|ILEU_HUMAN	sp|P30740|ILEU_HUMAN	>sp|P30740|ILEU_HUMAN Leukocyte elastase inhibitor OS=Homo sapiens GN=SERPINB1 PE=1 SV=1	0	0	0	4	4	6	2	3	2	4	0	0	0	0	0	0	0	0	0	0	0	0	1134300	906340	1220400	1257600	930160	1085700	1033200	0	0	0	0	0	0	0	0	0
sp|P30825|CTR1_HUMAN	sp|P30825|CTR1_HUMAN	>sp|P30825|CTR1_HUMAN High affinity cationic amino acid transporter 1 OS=Homo sapiens GN=SLC7A1 PE=1 SV=1	0	0	0	1	0	0	1	0	1	0	0	0	0	0	0	0	0	0	0	0	0	0	0	0	0	84406	0	106220	0	0	0	0	0	0	0	0	0	0
sp|P30837|AL1B1_HUMAN	sp|P30837|AL1B1_HUMAN	>sp|P30837|AL1B1_HUMAN Aldehyde dehydrogenase X, mitochondrial OS=Homo sapiens GN=ALDH1B1 PE=1 SV=3	0	0	0	1	1	1	1	1	1	0	0	0	0	0	0	0	0	0	0	0	0	0	130270	142700	116230	107490	145750	131170	0	0	0	0	0	0	0	0	0	0
sp|P30876|RPB2_HUMAN	sp|P30876|RPB2_HUMAN	>sp|P30876|RPB2_HUMAN DNA-directed RNA polymerase II subunit RPB2 OS=Homo sapiens GN=POLR2B PE=1 SV=1	0	0	0	1	3	1	6	1	4	3	0	0	0	0	0	0	0	0	0	0	0	0	130070	124970	100670	514430	125090	323540	120990	0	0	0	0	0	0	0	0	0
sp|P31040|SDHA_HUMAN	sp|P31040|SDHA_HUMAN	>sp|P31040|SDHA_HUMAN Succinate dehydrogenase [ubiquinone] flavoprotein subunit, mitochondrial OS=Homo sapiens GN=SDHA PE=1 SV=2	0	0	0	20	17	14	19	20	18	17	0	0	0	0	3	0	0	0	0	0	0	0	12666000	13775000	14765000	13214000	14103000	13452000	13282000	0	0	0	0	0	0	0	0	0
sp|P31150|GDIA_HUMAN	sp|P31150|GDIA_HUMAN	>sp|P31150|GDIA_HUMAN Rab GDP dissociation inhibitor alpha OS=Homo sapiens GN=GDI1 PE=1 SV=2	0	0	0	11	7	10	6	8	8	8	0	0	0	0	1	0	0	0	0	0	0	0	506230	438680	470630	618500	501690	508530	462220	0	0	0	0	0	0	0	0	0
sp|P31153|METK2_HUMAN	sp|P31153|METK2_HUMAN	>sp|P31153|METK2_HUMAN S-adenosylmethionine synthase isoform type-2 OS=Homo sapiens GN=MAT2A PE=1 SV=1	0	0	0	10	12	12	11	11	11	12	0	0	0	0	1	0	0	0	1	0	0	0	7871400	7430200	7411500	8158900	8211800	5616600	8418300	0	0	0	0	642840	0	0	0	0
sp|P31327|CPSM_HUMAN	sp|P31327|CPSM_HUMAN	>sp|P31327|CPSM_HUMAN Carbamoyl-phosphate synthase [ammonia], mitochondrial OS=Homo sapiens GN=CPS1 PE=1 SV=2	0	2	0	53	53	48	50	53	53	49	0	0	0	0	5	0	0	0	1	0	2263900	0	46584000	56227000	26857000	49887000	51436000	54267000	58754000	0	0	0	0	6286600	0	0	0	6501500
sp|P31350|RIR2_HUMAN	sp|P31350|RIR2_HUMAN	>sp|P31350|RIR2_HUMAN Ribonucleoside-diphosphate reductase subunit M2 OS=Homo sapiens GN=RRM2 PE=1 SV=1	0	0	0	2	0	0	0	1	0	0	0	0	0	0	0	0	0	0	0	0	0	0	174760	0	0	0	246360	0	0	0	0	0	0	0	0	0	0	0
sp|P31483|TIA1_HUMAN	sp|P31483|TIA1_HUMAN	>sp|P31483|TIA1_HUMAN Nucleolysin TIA-1 isoform p40 OS=Homo sapiens GN=TIA1 PE=1 SV=3	0	0	0	2	5	3	2	1	3	4	0	0	0	0	0	0	0	0	0	0	0	0	0	152360	0	0	106160	136730	117340	0	0	0	0	0	0	0	0	0
sp|P31689|DNJA1_HUMAN	sp|P31689|DNJA1_HUMAN	>sp|P31689|DNJA1_HUMAN DnaJ homolog subfamily A member 1 OS=Homo sapiens GN=DNAJA1 PE=1 SV=2	0	0	0	10	10	10	13	12	10	9	0	0	0	0	2	0	0	0	0	0	0	0	7152800	8419600	9675000	7364600	8032700	7504700	6801600	0	0	0	0	3569600	0	0	0	0
sp|P31930|QCR1_HUMAN	sp|P31930|QCR1_HUMAN	>sp|P31930|QCR1_HUMAN Cytochrome b-c1 complex subunit 1, mitochondrial OS=Homo sapiens GN=UQCRC1 PE=1 SV=3	0	0	0	10	10	10	12	12	9	12	0	0	0	0	1	0	0	0	0	0	0	0	3900400	3876300	3482500	3560100	3429000	3645700	4167900	0	0	0	0	1368100	0	0	0	0
sp|P31937|3HIDH_HUMAN	sp|P31937|3HIDH_HUMAN	>sp|P31937|3HIDH_HUMAN 3-hydroxyisobutyrate dehydrogenase, mitochondrial OS=Homo sapiens GN=HIBADH PE=1 SV=2	0	0	0	1	0	0	1	0	0	0	0	0	0	0	0	0	0	0	0	0	0	0	74246	0	0	0	0	0	0	0	0	0	0	0	0	0	0	0
sp|P31939|PUR9_HUMAN	sp|P31939|PUR9_HUMAN	>sp|P31939|PUR9_HUMAN Bifunctional purine biosynthesis protein PURH OS=Homo sapiens GN=ATIC PE=1 SV=3	0	0	0	14	14	17	11	15	14	16	0	0	0	0	0	0	0	0	0	0	0	0	6067100	5992200	6340300	5697800	6222200	6053200	6000900	0	0	0	0	0	0	0	0	0
sp|P31942|HNRH3_HUMAN	sp|P31942|HNRH3_HUMAN	>sp|P31942|HNRH3_HUMAN Heterogeneous nuclear ribonucleoprotein H3 OS=Homo sapiens GN=HNRNPH3 PE=1 SV=2	1	0	0	9	6	5	8	8	9	7	0	0	0	0	1	0	0	0	0	1838800	0	0	3298100	3218600	2579800	2840700	2698400	2706600	3090000	0	0	0	0	523400	0	0	0	0
sp|P31943|HNRH1_HUMAN	sp|P31943|HNRH1_HUMAN	>sp|P31943|HNRH1_HUMAN Heterogeneous nuclear ribonucleoprotein H OS=Homo sapiens GN=HNRNPH1 PE=1 SV=4	1	2	2	13	12	13	15	14	16	17	0	0	0	0	4	0	0	0	1	3961000	3328300	2792900	40285000	32248000	41405000	42302000	44321000	41345000	32131000	0	0	0	0	8020300	0	0	0	3860500
sp|P31946|1433B_HUMAN	sp|P31946|1433B_HUMAN	>sp|P31946|1433B_HUMAN 14-3-3 protein beta/alpha OS=Homo sapiens GN=YWHAB PE=1 SV=3	1	0	1	14	13	16	11	14	14	13	0	1	0	0	5	0	0	0	2	0	0	0	16878000	16305000	10996000	18008000	13721000	17129000	15908000	0	0	0	0	9013700	0	0	0	0
sp|P31947|1433S_HUMAN	sp|P31947|1433S_HUMAN	>sp|P31947|1433S_HUMAN 14-3-3 protein sigma OS=Homo sapiens GN=SFN PE=1 SV=1	1	1	2	14	9	8	8	9	10	10	0	1	0	0	3	0	0	0	1	0	7108600	7413500	14096000	10362000	11262000	7952900	7316900	8018800	8351800	0	0	0	0	7717100	0	0	0	0
sp|P31948|STIP1_HUMAN	sp|P31948|STIP1_HUMAN	>sp|P31948|STIP1_HUMAN Stress-induced-phosphoprotein 1 OS=Homo sapiens GN=STIP1 PE=1 SV=1	0	0	0	22	25	30	26	29	29	26	0	0	0	0	6	0	0	0	0	0	0	0	19508000	19602000	19033000	18204000	17839000	19888000	18546000	0	0	0	0	6466900	0	0	0	0
sp|P31949|S10AB_HUMAN	sp|P31949|S10AB_HUMAN	>sp|P31949|S10AB_HUMAN Protein S100-A11 OS=Homo sapiens GN=S100A11 PE=1 SV=2	1	0	0	4	4	2	3	3	2	2	0	0	0	0	1	0	0	0	1	3143700	0	0	2913700	3587500	6672100	2649300	2930500	2278000	2588000	0	0	0	0	2251900	0	0	0	0
sp|P32004|L1CAM_HUMAN	sp|P32004|L1CAM_HUMAN	>sp|P32004|L1CAM_HUMAN Neural cell adhesion molecule L1 OS=Homo sapiens GN=L1CAM PE=1 SV=2	0	0	0	10	10	8	9	10	8	9	0	0	0	0	0	0	0	0	0	0	0	0	1581500	1445000	1620900	1722800	1514800	1591900	1572600	0	0	0	0	0	0	0	0	0
sp|P32119|PRDX2_HUMAN	sp|P32119|PRDX2_HUMAN	>sp|P32119|PRDX2_HUMAN Peroxiredoxin-2 OS=Homo sapiens GN=PRDX2 PE=1 SV=5	0	0	1	11	11	11	10	11	8	11	0	0	0	0	3	0	0	0	0	0	0	1501300	15572000	14190000	12525000	15001000	13297000	14353000	14221000	0	0	0	0	5417500	0	0	0	0
sp|P32322|P5CR1_HUMAN	sp|P32322|P5CR1_HUMAN	>sp|P32322|P5CR1_HUMAN Pyrroline-5-carboxylate reductase 1, mitochondrial OS=Homo sapiens GN=PYCR1 PE=1 SV=2	0	0	0	8	12	10	10	10	10	10	0	0	0	0	0	0	0	0	0	0	0	0	3687000	3664600	3752600	3884300	3687700	3986800	3348700	0	0	0	0	0	0	0	0	0
sp|P32754|HPPD_HUMAN	sp|P32754|HPPD_HUMAN	>sp|P32754|HPPD_HUMAN 4-hydroxyphenylpyruvate dioxygenase OS=Homo sapiens GN=HPD PE=1 SV=2	0	1	1	23	22	19	20	16	21	21	0	0	0	0	4	0	0	0	0	0	0	2173400	30541000	31906000	32103000	36749000	34368000	33550000	31033000	0	0	0	0	5287600	0	0	0	0
sp|P32929|CGL_HUMAN	sp|P32929|CGL_HUMAN	>sp|P32929|CGL_HUMAN Cystathionine gamma-lyase OS=Homo sapiens GN=CTH PE=1 SV=3	0	0	0	3	1	1	1	1	0	0	0	0	0	0	0	0	0	0	0	0	0	0	0	0	136620	187930	0	0	0	0	0	0	0	0	0	0	0	0
sp|P32969|RL9_HUMAN	sp|P32969|RL9_HUMAN	>sp|P32969|RL9_HUMAN 60S ribosomal protein L9 OS=Homo sapiens GN=RPL9 PE=1 SV=1	0	0	1	8	8	10	9	10	7	9	0	0	0	0	2	0	0	0	0	0	0	4487800	10898000	12387000	12709000	11364000	16500000	12709000	13950000	0	0	0	0	3521200	0	0	0	0
sp|P33176|KINH_HUMAN	sp|P33176|KINH_HUMAN	>sp|P33176|KINH_HUMAN Kinesin-1 heavy chain OS=Homo sapiens GN=KIF5B PE=1 SV=1	0	0	0	20	25	23	24	22	25	20	0	0	0	0	0	0	0	0	0	0	0	0	6375700	6345600	5653500	6461200	5969400	6166300	6244300	0	0	0	0	0	0	0	0	0
sp|P33316|DUT_HUMAN	sp|P33316|DUT_HUMAN	>sp|P33316|DUT_HUMAN Deoxyuridine 5-triphosphate nucleotidohydrolase, mitochondrial OS=Homo sapiens GN=DUT PE=1 SV=4	0	1	0	5	2	4	4	4	5	3	0	0	0	0	1	0	0	0	0	0	1080400	0	3385300	2183500	2943400	2159200	2129500	2135800	1849900	0	0	0	0	0	0	0	0	0
sp|P33897|ABCD1_HUMAN	sp|P33897|ABCD1_HUMAN	>sp|P33897|ABCD1_HUMAN ATP-binding cassette sub-family D member 1 OS=Homo sapiens GN=ABCD1 PE=1 SV=2	0	0	0	2	0	3	1	1	2	2	0	0	0	0	0	0	0	0	0	0	0	0	171280	0	186840	0	146880	115620	107730	0	0	0	0	0	0	0	0	0
sp|P33991|MCM4_HUMAN;sp|Q9UJA3|MCM8_HUMAN	sp|P33991|MCM4_HUMAN	>sp|P33991|MCM4_HUMAN DNA replication licensing factor MCM4 OS=Homo sapiens GN=MCM4 PE=1 SV=5	0	0	0	10	13	13	12	13	15	14	0	0	0	0	0	0	0	0	0	0	0	0	4164800	5157200	5483400	5028200	4941400	5717600	5469800	0	0	0	0	0	0	0	0	0
sp|P33992|MCM5_HUMAN	sp|P33992|MCM5_HUMAN	>sp|P33992|MCM5_HUMAN DNA replication licensing factor MCM5 OS=Homo sapiens GN=MCM5 PE=1 SV=5	0	0	0	11	15	14	15	15	16	15	0	0	0	0	0	0	0	0	0	0	0	0	4059100	4757800	4520200	4537900	4542000	4893600	4474100	0	0	0	0	0	0	0	0	0
sp|P33993|MCM7_HUMAN	sp|P33993|MCM7_HUMAN	>sp|P33993|MCM7_HUMAN DNA replication licensing factor MCM7 OS=Homo sapiens GN=MCM7 PE=1 SV=4	0	0	0	21	14	9	17	15	19	18	0	0	0	0	0	0	0	0	0	0	0	0	5478400	5938900	5778900	5799300	5740800	5430700	5564400	0	0	0	0	0	0	0	0	0
sp|P34896|GLYC_HUMAN	sp|P34896|GLYC_HUMAN	>sp|P34896|GLYC_HUMAN Serine hydroxymethyltransferase, cytosolic OS=Homo sapiens GN=SHMT1 PE=1 SV=1	0	0	0	1	2	0	2	3	2	1	0	0	0	0	0	0	0	0	0	0	0	0	215320	232700	0	245720	192700	228360	0	0	0	0	0	0	0	0	0	0
sp|P34897|GLYM_HUMAN	sp|P34897|GLYM_HUMAN	>sp|P34897|GLYM_HUMAN Serine hydroxymethyltransferase, mitochondrial OS=Homo sapiens GN=SHMT2 PE=1 SV=3	0	1	1	15	13	11	12	17	13	13	0	0	0	0	4	0	0	0	0	0	2583100	2823900	7908700	7940200	8274600	11913000	10524000	11212000	11435000	0	0	0	0	4663300	0	0	0	0
sp|P34932|HSP74_HUMAN	sp|P34932|HSP74_HUMAN	>sp|P34932|HSP74_HUMAN Heat shock 70 kDa protein 4 OS=Homo sapiens GN=HSPA4 PE=1 SV=4	0	1	1	30	38	28	34	39	32	37	0	0	0	0	5	0	0	0	0	0	1215600	1269600	27165000	29660000	27051000	27541000	15237000	26809000	27793000	0	0	0	0	7249100	0	0	0	0
sp|P35221|CTNA1_HUMAN;sp|Q9UI47|CTNA3_HUMAN	sp|P35221|CTNA1_HUMAN	>sp|P35221|CTNA1_HUMAN Catenin alpha-1 OS=Homo sapiens GN=CTNNA1 PE=1 SV=1	0	0	0	12	15	13	12	12	14	14	0	0	0	0	0	0	0	0	0	0	0	0	3237600	3669500	3478000	3606400	3755400	3875000	3515800	0	0	0	0	0	0	0	0	0
sp|P35232|PHB_HUMAN	sp|P35232|PHB_HUMAN	>sp|P35232|PHB_HUMAN Prohibitin OS=Homo sapiens GN=PHB PE=1 SV=1	1	0	0	14	11	9	11	11	13	12	0	0	0	0	2	0	0	0	0	794820	0	0	16276000	17248000	16799000	15244000	14292000	15993000	16291000	0	0	0	0	1492500	0	0	0	0
sp|P35237|SPB6_HUMAN;sp|P50452|SPB8_HUMAN	sp|P35237|SPB6_HUMAN	>sp|P35237|SPB6_HUMAN Serpin B6 OS=Homo sapiens GN=SERPINB6 PE=1 SV=3	0	0	0	12	16	13	16	14	14	14	0	0	0	0	1	0	0	0	0	0	0	0	8548400	8135800	7000900	7629500	7914500	7928100	8701500	0	0	0	0	1249100	0	0	0	0
sp|P35241|RADI_HUMAN	sp|P35241|RADI_HUMAN	>sp|P35241|RADI_HUMAN Radixin OS=Homo sapiens GN=RDX PE=1 SV=1	0	0	1	26	30	21	22	25	19	24	0	0	0	0	3	0	0	0	0	0	0	0	3252300	4077500	4150700	4251900	4720000	4260900	4254100	0	0	0	0	0	0	0	0	0
sp|P35244|RFA3_HUMAN	sp|P35244|RFA3_HUMAN	>sp|P35244|RFA3_HUMAN Replication protein A 14 kDa subunit OS=Homo sapiens GN=RPA3 PE=1 SV=1	0	0	0	0	0	1	0	0	0	0	0	0	0	0	0	0	0	0	0	0	0	0	0	0	0	0	0	0	0	0	0	0	0	0	0	0	0	0
sp|P35249|RFC4_HUMAN	sp|P35249|RFC4_HUMAN	>sp|P35249|RFC4_HUMAN Replication factor C subunit 4 OS=Homo sapiens GN=RFC4 PE=1 SV=2	0	0	0	2	2	1	4	1	0	3	0	0	0	0	0	0	0	0	0	0	0	0	697700	687130	605990	584550	784200	0	701320	0	0	0	0	0	0	0	0	0
sp|P35250|RFC2_HUMAN	sp|P35250|RFC2_HUMAN	>sp|P35250|RFC2_HUMAN Replication factor C subunit 2 OS=Homo sapiens GN=RFC2 PE=1 SV=3	0	0	0	2	3	3	4	3	1	2	0	0	0	0	0	0	0	0	0	0	0	0	619980	681670	574250	669140	0	0	458880	0	0	0	0	0	0	0	0	0
sp|P35251|RFC1_HUMAN	sp|P35251|RFC1_HUMAN	>sp|P35251|RFC1_HUMAN Replication factor C subunit 1 OS=Homo sapiens GN=RFC1 PE=1 SV=4	0	0	0	1	1	0	5	1	3	4	0	0	0	0	0	0	0	0	0	0	0	0	207450	0	0	286550	167320	201310	216790	0	0	0	0	0	0	0	0	0
sp|P35268|RL22_HUMAN	sp|P35268|RL22_HUMAN	>sp|P35268|RL22_HUMAN 60S ribosomal protein L22 OS=Homo sapiens GN=RPL22 PE=1 SV=2	0	0	0	5	5	5	3	2	3	2	0	0	0	0	1	0	0	0	0	0	0	0	9005600	7622400	12500000	5671300	8233700	7878500	7485000	0	0	0	0	5467700	0	0	0	0
sp|P35269|T2FA_HUMAN	sp|P35269|T2FA_HUMAN	>sp|P35269|T2FA_HUMAN General transcription factor IIF subunit 1 OS=Homo sapiens GN=GTF2F1 PE=1 SV=2	0	0	0	3	2	2	3	0	2	3	0	0	0	0	0	0	0	0	0	0	0	0	172150	152850	159170	144850	0	180840	225820	0	0	0	0	0	0	0	0	0
sp|P35270|SPRE_HUMAN	sp|P35270|SPRE_HUMAN	>sp|P35270|SPRE_HUMAN Sepiapterin reductase OS=Homo sapiens GN=SPR PE=1 SV=1	0	0	0	5	4	6	6	4	4	5	0	0	0	0	0	0	0	0	0	0	0	0	1258600	1396000	1292800	1286600	1378100	1301300	1205300	0	0	0	0	0	0	0	0	0
sp|P35573|GDE_HUMAN	sp|P35573|GDE_HUMAN	>sp|P35573|GDE_HUMAN Glycogen debranching enzyme OS=Homo sapiens GN=AGL PE=1 SV=3	0	0	0	4	7	6	4	7	4	3	0	0	0	0	0	0	0	0	0	0	0	0	322620	416020	389940	336750	543520	451670	355620	0	0	0	0	0	0	0	0	0
sp|P35606|COPB2_HUMAN	sp|P35606|COPB2_HUMAN	>sp|P35606|COPB2_HUMAN Coatomer subunit beta OS=Homo sapiens GN=COPB2 PE=1 SV=2	0	0	0	16	15	18	15	14	15	10	0	0	0	0	0	0	0	0	0	0	0	0	5380800	5431300	5497500	6097600	5854900	6002000	5582000	0	0	0	0	0	0	0	0	0
sp|P35610|SOAT1_HUMAN	sp|P35610|SOAT1_HUMAN	>sp|P35610|SOAT1_HUMAN Sterol O-acyltransferase 1 OS=Homo sapiens GN=SOAT1 PE=1 SV=3	0	0	0	3	6	2	3	5	4	4	0	0	0	0	0	0	0	0	0	0	0	0	625690	625230	468760	670590	635520	517990	629320	0	0	0	0	0	0	0	0	0
sp|P35613|BASI_HUMAN	sp|P35613|BASI_HUMAN	>sp|P35613|BASI_HUMAN Basigin OS=Homo sapiens GN=BSG PE=1 SV=2	0	0	1	7	8	8	7	8	7	9	0	0	0	0	3	0	0	0	0	0	0	4641400	14595000	15338000	17483000	16137000	15252000	14759000	15592000	0	0	0	0	8776500	0	0	0	0
sp|P35637|FUS_HUMAN	sp|P35637|FUS_HUMAN	>sp|P35637|FUS_HUMAN RNA-binding protein FUS OS=Homo sapiens GN=FUS PE=1 SV=1	0	0	0	7	8	9	9	9	10	9	0	0	0	0	1	0	0	0	0	0	0	0	10743000	9474100	12068000	9018000	10370000	11199000	10809000	0	0	0	0	1581200	0	0	0	0
sp|P35658|NU214_HUMAN	sp|P35658|NU214_HUMAN	>sp|P35658|NU214_HUMAN Nuclear pore complex protein Nup214 OS=Homo sapiens GN=NUP214 PE=1 SV=2	0	0	0	3	4	1	1	1	2	3	0	0	0	0	0	0	0	0	0	0	0	0	276030	358780	193350	240060	148960	203750	205570	0	0	0	0	0	0	0	0	0
sp|P35659|DEK_HUMAN	sp|P35659|DEK_HUMAN	>sp|P35659|DEK_HUMAN Protein DEK OS=Homo sapiens GN=DEK PE=1 SV=1	0	0	0	6	7	6	5	8	7	6	0	0	0	0	0	0	0	0	0	0	0	0	1438500	1496000	1223900	1648200	1459600	1489500	1428900	0	0	0	0	0	0	0	0	0
sp|P35998|PRS7_HUMAN	sp|P35998|PRS7_HUMAN	>sp|P35998|PRS7_HUMAN 26S proteasome regulatory subunit 7 OS=Homo sapiens GN=PSMC2 PE=1 SV=3	0	0	0	17	14	17	15	15	17	13	0	0	0	0	2	0	0	0	0	0	0	0	7131900	7340200	7099900	7971000	6004100	7301600	7481800	0	0	0	0	1293800	0	0	0	0
sp|P36404|ARL2_HUMAN	sp|P36404|ARL2_HUMAN	>sp|P36404|ARL2_HUMAN ADP-ribosylation factor-like protein 2 OS=Homo sapiens GN=ARL2 PE=1 SV=4	0	0	0	0	0	0	1	0	1	1	0	0	0	0	0	0	0	0	0	0	0	0	0	0	0	46440	0	0	87689	0	0	0	0	0	0	0	0	0
sp|P36405|ARL3_HUMAN	sp|P36405|ARL3_HUMAN	>sp|P36405|ARL3_HUMAN ADP-ribosylation factor-like protein 3 OS=Homo sapiens GN=ARL3 PE=1 SV=2	0	0	0	1	2	2	1	1	1	2	0	0	0	0	0	0	0	0	0	0	0	0	287190	294480	308770	367160	0	0	387460	0	0	0	0	0	0	0	0	0
sp|P36406|TRI23_HUMAN	sp|P36406|TRI23_HUMAN	>sp|P36406|TRI23_HUMAN E3 ubiquitin-protein ligase TRIM23 OS=Homo sapiens GN=TRIM23 PE=1 SV=1	0	0	0	1	0	1	0	0	0	0	0	0	0	0	0	0	0	0	0	0	0	0	66550	0	95866	0	0	0	0	0	0	0	0	0	0	0	0	0
sp|P36507|MP2K2_HUMAN	sp|P36507|MP2K2_HUMAN	>sp|P36507|MP2K2_HUMAN Dual specificity mitogen-activated protein kinase kinase 2 OS=Homo sapiens GN=MAP2K2 PE=1 SV=1	0	0	0	6	5	8	8	10	4	7	0	0	0	0	0	0	0	0	0	0	0	0	2033300	2028600	2021300	2195200	2132700	2094100	2187000	0	0	0	0	0	0	0	0	0
sp|P36542|ATPG_HUMAN	sp|P36542|ATPG_HUMAN	>sp|P36542|ATPG_HUMAN ATP synthase subunit gamma, mitochondrial OS=Homo sapiens GN=ATP5C1 PE=1 SV=1	1	1	0	8	10	9	7	9	8	8	0	0	0	0	1	0	0	0	1	1954000	1720700	0	4972800	6356200	4789100	5678200	5518700	5769900	5615600	0	0	0	0	444910	0	0	0	1712900
sp|P36543|VATE1_HUMAN	sp|P36543|VATE1_HUMAN	>sp|P36543|VATE1_HUMAN V-type proton ATPase subunit E 1 OS=Homo sapiens GN=ATP6V1E1 PE=1 SV=1	0	0	0	1	1	1	1	0	1	0	0	0	0	0	0	0	0	0	0	0	0	0	0	0	0	0	0	37806	0	0	0	0	0	0	0	0	0	0
sp|P36551|HEM6_HUMAN	sp|P36551|HEM6_HUMAN	>sp|P36551|HEM6_HUMAN Oxygen-dependent coproporphyrinogen-III oxidase, mitochondrial OS=Homo sapiens GN=CPOX PE=1 SV=3	0	0	0	3	3	2	0	1	2	1	0	0	0	0	0	0	0	0	0	0	0	0	256740	236370	260060	0	219680	263160	215010	0	0	0	0	0	0	0	0	0
sp|P36578|RL4_HUMAN	sp|P36578|RL4_HUMAN	>sp|P36578|RL4_HUMAN 60S ribosomal protein L4 OS=Homo sapiens GN=RPL4 PE=1 SV=5	0	2	1	23	20	25	21	20	21	22	0	0	0	0	5	0	0	0	0	0	12027000	7460000	53896000	55159000	60399000	55788000	57618000	58386000	52487000	0	0	0	0	9426000	0	0	0	0
sp|P36776|LONM_HUMAN	sp|P36776|LONM_HUMAN	>sp|P36776|LONM_HUMAN Lon protease homolog, mitochondrial OS=Homo sapiens GN=LONP1 PE=1 SV=2	0	0	0	17	16	19	20	18	15	17	0	0	0	0	0	0	0	0	0	0	0	0	6239400	6352200	7108900	6679600	6439100	6538200	6759800	0	0	0	0	0	0	0	0	0
sp|P36871|PGM1_HUMAN	sp|P36871|PGM1_HUMAN	>sp|P36871|PGM1_HUMAN Phosphoglucomutase-1 OS=Homo sapiens GN=PGM1 PE=1 SV=3	0	0	0	20	21	21	18	18	23	20	0	0	0	0	3	0	0	0	0	0	0	0	15029000	16236000	15043000	16206000	15627000	16028000	16748000	0	0	0	0	1434700	0	0	0	0
sp|P36873|PP1G_HUMAN	sp|P36873|PP1G_HUMAN	>sp|P36873|PP1G_HUMAN Serine/threonine-protein phosphatase PP1-gamma catalytic subunit OS=Homo sapiens GN=PPP1CC PE=1 SV=1	0	1	0	12	11	11	11	10	10	12	0	0	0	0	0	0	0	0	0	0	0	0	1002400	1285100	1163300	988680	1132300	969450	1079900	0	0	0	0	0	0	0	0	0
sp|P36897|TGFR1_HUMAN	sp|P36897|TGFR1_HUMAN	>sp|P36897|TGFR1_HUMAN TGF-beta receptor type-1 OS=Homo sapiens GN=TGFBR1 PE=1 SV=1	0	0	0	1	1	0	0	0	0	1	0	0	0	0	0	0	0	0	0	0	0	0	0	0	0	0	0	0	137700	0	0	0	0	0	0	0	0	0
sp|P36915|GNL1_HUMAN	sp|P36915|GNL1_HUMAN	>sp|P36915|GNL1_HUMAN Guanine nucleotide-binding protein-like 1 OS=Homo sapiens GN=GNL1 PE=1 SV=2	0	0	0	1	1	0	1	0	1	0	0	0	0	0	0	0	0	0	0	0	0	0	60117	86689	0	93478	0	0	0	0	0	0	0	0	0	0	0	0
sp|P36952|SPB5_HUMAN	sp|P36952|SPB5_HUMAN	>sp|P36952|SPB5_HUMAN Serpin B5 OS=Homo sapiens GN=SERPINB5 PE=1 SV=2	1	0	0	11	10	12	10	11	12	13	0	0	0	0	0	0	0	0	2	1205400	0	0	4850500	4754900	4311800	5000100	4437900	4677300	4369300	0	0	0	0	0	0	0	0	4687300
sp|P36957|ODO2_HUMAN	sp|P36957|ODO2_HUMAN	>sp|P36957|ODO2_HUMAN Dihydrolipoyllysine-residue succinyltransferase component of 2-oxoglutarate dehydrogenase complex, mitochondrial OS=Homo sapiens GN=DLST PE=1 SV=4	0	0	0	3	4	4	5	4	5	4	0	0	0	0	0	0	0	0	0	0	0	0	765430	951100	928550	830570	917900	838390	816600	0	0	0	0	0	0	0	0	0
sp|P36969|GPX4_HUMAN	sp|P36969|GPX4_HUMAN	>sp|P36969|GPX4_HUMAN Phospholipid hydroperoxide glutathione peroxidase, mitochondrial OS=Homo sapiens GN=GPX4 PE=1 SV=3	0	0	0	1	2	1	1	0	1	2	0	0	0	0	0	0	0	0	0	0	0	0	278620	275600	216620	270580	0	198250	228030	0	0	0	0	0	0	0	0	0
sp|P37108|SRP14_HUMAN	sp|P37108|SRP14_HUMAN	>sp|P37108|SRP14_HUMAN Signal recognition particle 14 kDa protein OS=Homo sapiens GN=SRP14 PE=1 SV=2	0	0	0	2	3	4	3	3	3	5	0	0	0	0	0	0	0	0	0	0	0	0	2760200	2988900	3256700	4189000	2892800	2882700	3037400	0	0	0	0	0	0	0	0	0
sp|P37802|TAGL2_HUMAN;sp|Q9UI15|TAGL3_HUMAN	sp|P37802|TAGL2_HUMAN	>sp|P37802|TAGL2_HUMAN Transgelin-2 OS=Homo sapiens GN=TAGLN2 PE=1 SV=3	0	2	1	11	14	13	11	11	9	15	0	0	0	0	1	0	0	0	0	0	7364300	3912100	17167000	15652000	19957000	14332000	10050000	10141000	15545000	0	0	0	0	2387700	0	0	0	0
sp|P37837|TALDO_HUMAN	sp|P37837|TALDO_HUMAN	>sp|P37837|TALDO_HUMAN Transaldolase OS=Homo sapiens GN=TALDO1 PE=1 SV=2	0	0	0	11	8	8	13	11	9	9	0	0	0	0	3	0	0	0	0	0	0	0	13421000	14799000	14613000	15852000	15154000	15646000	13812000	0	0	0	0	4435900	0	0	0	0
sp|P38117|ETFB_HUMAN	sp|P38117|ETFB_HUMAN	>sp|P38117|ETFB_HUMAN Electron transfer flavoprotein subunit beta OS=Homo sapiens GN=ETFB PE=1 SV=3	0	0	0	11	9	13	7	11	12	11	0	0	0	0	4	0	0	0	0	0	0	0	4784400	4767300	5463300	4744100	5398200	4766700	4467500	0	0	0	0	2450400	0	0	0	0
sp|P38159|RBMX_HUMAN;sp|O75526|RMXL2_HUMAN;sp|Q8N7X1|RMXL3_HUMAN	sp|P38159|RBMX_HUMAN	>sp|P38159|RBMX_HUMAN RNA-binding motif protein, X chromosome OS=Homo sapiens GN=RBMX PE=1 SV=3	0	2	1	14	18	18	10	16	15	16	0	0	0	0	4	0	0	0	0	0	5250900	2574800	13763000	15304000	25010000	13652000	13540000	12878000	22487000	0	0	0	0	4623100	0	0	0	0
sp|P38432|COIL_HUMAN	sp|P38432|COIL_HUMAN	>sp|P38432|COIL_HUMAN Coilin OS=Homo sapiens GN=COIL PE=1 SV=1	0	0	0	1	1	0	1	0	3	2	0	0	0	0	0	0	0	0	0	0	0	0	136670	0	0	193300	0	142410	192260	0	0	0	0	0	0	0	0	0
sp|P38435|VKGC_HUMAN	sp|P38435|VKGC_HUMAN	>sp|P38435|VKGC_HUMAN Vitamin K-dependent gamma-carboxylase OS=Homo sapiens GN=GGCX PE=1 SV=2	0	0	0	1	1	0	1	1	0	0	0	0	0	0	0	0	0	0	0	0	0	0	0	0	0	119070	0	0	0	0	0	0	0	0	0	0	0	0
sp|P38606|VATA_HUMAN	sp|P38606|VATA_HUMAN	>sp|P38606|VATA_HUMAN V-type proton ATPase catalytic subunit A OS=Homo sapiens GN=ATP6V1A PE=1 SV=2	0	0	0	6	7	6	10	5	6	9	0	0	0	0	0	0	0	0	0	0	0	0	2083200	2245500	2257100	2185800	2150100	2180000	2381100	0	0	0	0	0	0	0	0	0
sp|P38646|GRP75_HUMAN	sp|P38646|GRP75_HUMAN	>sp|P38646|GRP75_HUMAN Stress-70 protein, mitochondrial OS=Homo sapiens GN=HSPA9 PE=1 SV=2	2	3	5	39	40	42	36	38	39	36	0	0	0	0	10	0	0	0	1	3082900	6350200	9950800	77814000	66012000	87155000	90137000	81946000	88165000	84327000	0	0	0	0	25341000	0	0	0	2748100
sp|P38919|IF4A3_HUMAN	sp|P38919|IF4A3_HUMAN	>sp|P38919|IF4A3_HUMAN Eukaryotic initiation factor 4A-III OS=Homo sapiens GN=EIF4A3 PE=1 SV=4	0	0	1	15	15	20	19	19	19	19	0	0	0	0	6	0	0	0	0	0	0	0	13019000	14697000	12979000	15067000	14093000	14408000	14864000	0	0	0	0	6049700	0	0	0	0
sp|P39019|RS19_HUMAN	sp|P39019|RS19_HUMAN	>sp|P39019|RS19_HUMAN 40S ribosomal protein S19 OS=Homo sapiens GN=RPS19 PE=1 SV=2	0	3	5	12	13	11	12	11	12	10	0	0	0	0	3	0	0	0	0	0	14044000	15596000	26043000	22682000	20319000	22476000	22560000	24625000	20682000	0	0	0	0	18273000	0	0	0	0
sp|P39023|RL3_HUMAN;sp|Q92901|RL3L_HUMAN	sp|P39023|RL3_HUMAN	>sp|P39023|RL3_HUMAN 60S ribosomal protein L3 OS=Homo sapiens GN=RPL3 PE=1 SV=2	0	6	1	21	23	24	20	23	25	22	0	0	0	0	10	0	0	0	1	0	24067000	4432000	36789000	65860000	69511000	52363000	68293000	60494000	42315000	0	0	0	0	35034000	0	0	0	2428800
sp|P39656|OST48_HUMAN	sp|P39656|OST48_HUMAN	>sp|P39656|OST48_HUMAN Dolichyl-diphosphooligosaccharide--protein glycosyltransferase 48 kDa subunit OS=Homo sapiens GN=DDOST PE=1 SV=4	0	0	0	6	6	7	8	6	7	7	0	0	0	0	0	0	0	0	0	0	0	0	2155400	2218200	2268000	2327200	2131100	2410500	2319300	0	0	0	0	0	0	0	0	0
sp|P39687|AN32A_HUMAN;sp|O95626|AN32D_HUMAN;sp|O43423|AN32C_HUMAN	sp|P39687|AN32A_HUMAN	>sp|P39687|AN32A_HUMAN Acidic leucine-rich nuclear phosphoprotein 32 family member A OS=Homo sapiens GN=ANP32A PE=1 SV=1	1	0	0	3	3	4	2	3	3	3	0	0	0	0	0	0	0	0	1	0	0	0	686560	379810	521490	253690	330220	301200	340630	0	0	0	0	0	0	0	0	0
sp|P40121|CAPG_HUMAN	sp|P40121|CAPG_HUMAN	>sp|P40121|CAPG_HUMAN Macrophage-capping protein OS=Homo sapiens GN=CAPG PE=1 SV=2	0	0	0	9	8	9	9	9	8	10	0	0	0	0	1	0	0	0	0	0	0	0	3845600	3823100	3722400	3664100	3781300	3871000	4684100	0	0	0	0	1595500	0	0	0	0
sp|P40123|CAP2_HUMAN	sp|P40123|CAP2_HUMAN	>sp|P40123|CAP2_HUMAN Adenylyl cyclase-associated protein 2 OS=Homo sapiens GN=CAP2 PE=1 SV=1	0	0	0	0	1	1	1	1	1	1	0	0	0	0	1	0	0	0	0	0	0	0	0	94730	0	0	0	0	0	0	0	0	0	0	0	0	0	0
sp|P40222|TXLNA_HUMAN	sp|P40222|TXLNA_HUMAN	>sp|P40222|TXLNA_HUMAN Alpha-taxilin OS=Homo sapiens GN=TXLNA PE=1 SV=3	0	0	0	4	4	6	5	7	6	5	0	0	0	0	0	0	0	0	0	0	0	0	1131200	963700	1103400	1049100	1017000	921100	920480	0	0	0	0	0	0	0	0	0
sp|P40227|TCPZ_HUMAN;sp|Q92526|TCPW_HUMAN	sp|P40227|TCPZ_HUMAN	>sp|P40227|TCPZ_HUMAN T-complex protein 1 subunit zeta OS=Homo sapiens GN=CCT6A PE=1 SV=3	0	0	0	16	21	22	20	20	21	20	0	0	0	0	1	0	0	0	0	0	0	0	27309000	29043000	34453000	30731000	29996000	29593000	32784000	0	0	0	0	0	0	0	0	0
sp|P40261|NNMT_HUMAN	sp|P40261|NNMT_HUMAN	>sp|P40261|NNMT_HUMAN Nicotinamide N-methyltransferase OS=Homo sapiens GN=NNMT PE=1 SV=1	0	0	0	3	4	2	3	4	3	4	0	0	0	0	0	0	0	0	0	0	0	0	483940	701790	491500	547190	548140	534200	607940	0	0	0	0	0	0	0	0	0
sp|P40429|RL13A_HUMAN;sp|Q6NVV1|R13P3_HUMAN	sp|P40429|RL13A_HUMAN	>sp|P40429|RL13A_HUMAN 60S ribosomal protein L13a OS=Homo sapiens GN=RPL13A PE=1 SV=2	0	3	2	9	9	9	9	11	11	10	0	0	0	0	5	0	0	0	3	0	10589000	3787200	23880000	16866000	25082000	22659000	25857000	27386000	22236000	0	0	0	0	19747000	0	0	0	15412000
sp|P40616|ARL1_HUMAN	sp|P40616|ARL1_HUMAN	>sp|P40616|ARL1_HUMAN ADP-ribosylation factor-like protein 1 OS=Homo sapiens GN=ARL1 PE=1 SV=1	0	0	0	2	3	3	4	5	4	3	0	0	0	0	0	0	0	0	0	0	0	0	505660	593800	520360	637370	630530	589490	664750	0	0	0	0	0	0	0	0	0
sp|P40692|MLH1_HUMAN	sp|P40692|MLH1_HUMAN	>sp|P40692|MLH1_HUMAN DNA mismatch repair protein Mlh1 OS=Homo sapiens GN=MLH1 PE=1 SV=1	0	0	0	0	1	0	1	0	0	0	0	0	0	0	0	0	0	0	0	0	0	0	0	49081	0	0	0	0	0	0	0	0	0	0	0	0	0	0
sp|P40763|STAT3_HUMAN	sp|P40763|STAT3_HUMAN	>sp|P40763|STAT3_HUMAN Signal transducer and activator of transcription 3 OS=Homo sapiens GN=STAT3 PE=1 SV=2	0	0	0	7	7	7	5	7	7	6	0	0	0	0	0	0	0	0	0	0	0	0	2046300	2064500	2008200	2321100	2200900	2135800	2230900	0	0	0	0	0	0	0	0	0
sp|P40818|UBP8_HUMAN	sp|P40818|UBP8_HUMAN	>sp|P40818|UBP8_HUMAN Ubiquitin carboxyl-terminal hydrolase 8 OS=Homo sapiens GN=USP8 PE=1 SV=1	0	0	0	0	1	1	0	0	2	1	0	0	0	0	0	0	0	0	0	0	0	0	0	0	0	0	0	55129	0	0	0	0	0	0	0	0	0	0
sp|P40925|MDHC_HUMAN	sp|P40925|MDHC_HUMAN	>sp|P40925|MDHC_HUMAN Malate dehydrogenase, cytoplasmic OS=Homo sapiens GN=MDH1 PE=1 SV=4	0	0	0	11	13	8	13	13	12	11	0	0	0	0	0	0	0	0	0	0	0	0	13961000	15578000	16856000	15371000	16866000	15155000	14740000	0	0	0	0	0	0	0	0	0
sp|P40926|MDHM_HUMAN	sp|P40926|MDHM_HUMAN	>sp|P40926|MDHM_HUMAN Malate dehydrogenase, mitochondrial OS=Homo sapiens GN=MDH2 PE=1 SV=3	0	1	0	13	14	13	14	12	12	12	0	0	0	0	5	0	0	0	0	0	4240800	0	23062000	24190000	20681000	26362000	20165000	25688000	25662000	0	0	0	0	8859100	0	0	0	0
sp|P40937|RFC5_HUMAN	sp|P40937|RFC5_HUMAN	>sp|P40937|RFC5_HUMAN Replication factor C subunit 5 OS=Homo sapiens GN=RFC5 PE=1 SV=1	0	0	0	1	1	3	2	0	1	1	0	0	0	0	0	0	0	0	0	0	0	0	0	0	260130	0	0	0	408880	0	0	0	0	0	0	0	0	0
sp|P40938|RFC3_HUMAN	sp|P40938|RFC3_HUMAN	>sp|P40938|RFC3_HUMAN Replication factor C subunit 3 OS=Homo sapiens GN=RFC3 PE=1 SV=2	0	0	0	2	2	3	2	3	2	2	0	0	0	0	0	0	0	0	0	0	0	0	429650	373580	348290	428770	425320	380550	384830	0	0	0	0	0	0	0	0	0
sp|P40939|ECHA_HUMAN	sp|P40939|ECHA_HUMAN	>sp|P40939|ECHA_HUMAN Trifunctional enzyme subunit alpha, mitochondrial OS=Homo sapiens GN=HADHA PE=1 SV=2	0	0	0	14	19	12	19	18	16	16	0	0	0	0	0	0	0	0	0	0	0	0	6108600	5911100	5856500	6185400	6003500	6024700	6118700	0	0	0	0	0	0	0	0	0
sp|P41091|IF2G_HUMAN;sp|Q2VIR3|IF2GL_HUMAN	sp|P41091|IF2G_HUMAN;sp|Q2VIR3|IF2GL_HUMAN	>sp|P41091|IF2G_HUMAN Eukaryotic translation initiation factor 2 subunit 3 OS=Homo sapiens GN=EIF2S3 PE=1 SV=3;>sp|Q2VIR3|IF2GL_HUMAN Putative eukaryotic translation initiation factor 2 subunit 3-like protein OS=Homo sapiens GN=EIF2S3L PE=5 SV=2	0	0	0	18	19	21	16	17	17	17	0	0	0	0	0	0	0	0	0	0	0	0	21844000	21926000	23038000	21553000	20729000	21572000	23186000	0	0	0	0	0	0	0	0	0
sp|P41214|EIF2D_HUMAN	sp|P41214|EIF2D_HUMAN	>sp|P41214|EIF2D_HUMAN Eukaryotic translation initiation factor 2D OS=Homo sapiens GN=EIF2D PE=1 SV=3	0	0	0	2	3	0	1	1	0	0	0	0	0	0	0	0	0	0	0	0	0	0	0	417010	0	0	0	0	0	0	0	0	0	0	0	0	0	0
sp|P41223|BUD31_HUMAN	sp|P41223|BUD31_HUMAN	>sp|P41223|BUD31_HUMAN Protein BUD31 homolog OS=Homo sapiens GN=BUD31 PE=1 SV=2	0	0	0	2	2	3	2	1	3	2	0	0	0	0	0	0	0	0	0	0	0	0	340500	345790	362790	382890	295070	368750	392760	0	0	0	0	0	0	0	0	0
sp|P41227|NAA10_HUMAN;sp|Q9BSU3|NAA11_HUMAN	sp|P41227|NAA10_HUMAN	>sp|P41227|NAA10_HUMAN N-alpha-acetyltransferase 10 OS=Homo sapiens GN=NAA10 PE=1 SV=1	0	0	0	4	5	6	5	5	6	5	0	0	0	0	0	0	0	0	0	0	0	0	1524700	1664100	1582700	1258100	1251100	1105300	1230300	0	0	0	0	0	0	0	0	0
sp|P41240|CSK_HUMAN;sp|P42679|MATK_HUMAN	sp|P41240|CSK_HUMAN	>sp|P41240|CSK_HUMAN Tyrosine-protein kinase CSK OS=Homo sapiens GN=CSK PE=1 SV=1	0	0	0	1	1	2	2	3	1	1	0	0	0	0	0	0	0	0	0	0	0	0	96029	77897	76617	41125	94024	58691	85332	0	0	0	0	0	0	0	0	0
sp|P41250|GARS_HUMAN	sp|P41250|GARS_HUMAN	>sp|P41250|GARS_HUMAN Glycine--tRNA ligase OS=Homo sapiens GN=GARS PE=1 SV=3	0	0	0	15	15	16	19	15	19	16	0	0	0	0	2	0	0	0	0	0	0	0	7270000	8806000	7353200	8670000	7864800	8830600	8266300	0	0	0	0	1466800	0	0	0	0
sp|P41252|SYIC_HUMAN	sp|P41252|SYIC_HUMAN	>sp|P41252|SYIC_HUMAN Isoleucine--tRNA ligase, cytoplasmic OS=Homo sapiens GN=IARS PE=1 SV=2	0	0	0	20	23	24	26	24	21	27	0	0	0	0	1	0	0	0	0	0	0	0	6793100	7100100	8809600	7157100	8383300	7680800	6834600	0	0	0	0	1907700	0	0	0	0
sp|P41567|EIF1_HUMAN;sp|O60739|EIF1B_HUMAN	sp|P41567|EIF1_HUMAN;sp|O60739|EIF1B_HUMAN	>sp|P41567|EIF1_HUMAN Eukaryotic translation initiation factor 1 OS=Homo sapiens GN=EIF1 PE=1 SV=1;>sp|O60739|EIF1B_HUMAN Eukaryotic translation initiation factor 1b OS=Homo sapiens GN=EIF1B PE=1 SV=2	0	0	0	3	2	3	2	1	4	5	0	0	0	0	0	0	0	0	0	0	0	0	2301300	1633400	1876000	1873300	1203600	1165100	1774500	0	0	0	0	0	0	0	0	0
sp|P41743|KPCI_HUMAN;sp|Q05513|KPCZ_HUMAN	sp|P41743|KPCI_HUMAN;sp|Q05513|KPCZ_HUMAN	>sp|P41743|KPCI_HUMAN Protein kinase C iota type OS=Homo sapiens GN=PRKCI PE=1 SV=2;>sp|Q05513|KPCZ_HUMAN Protein kinase C zeta type OS=Homo sapiens GN=PRKCZ PE=1 SV=4	0	0	0	0	1	0	1	1	0	1	0	0	0	0	0	0	0	0	0	0	0	0	0	475050	0	271870	325660	0	0	0	0	0	0	0	0	0	0	0
sp|P42025|ACTY_HUMAN	sp|P42025|ACTY_HUMAN	>sp|P42025|ACTY_HUMAN Beta-centractin OS=Homo sapiens GN=ACTR1B PE=1 SV=1	0	0	0	4	4	4	3	3	5	3	0	0	0	0	0	0	0	0	0	0	0	0	148250	222260	129930	135480	0	0	0	0	0	0	0	0	0	0	0	0
sp|P42126|ECI1_HUMAN	sp|P42126|ECI1_HUMAN	>sp|P42126|ECI1_HUMAN Enoyl-CoA delta isomerase 1, mitochondrial OS=Homo sapiens GN=ECI1 PE=1 SV=1	0	0	0	1	1	1	2	0	0	2	0	0	0	0	0	0	0	0	0	0	0	0	514730	332570	345900	382290	0	0	358000	0	0	0	0	0	0	0	0	0
sp|P42166|LAP2A_HUMAN	sp|P42166|LAP2A_HUMAN	>sp|P42166|LAP2A_HUMAN Lamina-associated polypeptide 2, isoform alpha OS=Homo sapiens GN=TMPO PE=1 SV=2	0	1	1	12	12	15	12	15	12	12	0	0	0	0	2	0	0	0	0	0	2025700	2519200	5604900	6322300	6980900	6436300	6981100	6003300	6740800	0	0	0	0	1874000	0	0	0	0
sp|P42167|LAP2B_HUMAN	sp|P42167|LAP2B_HUMAN	>sp|P42167|LAP2B_HUMAN Lamina-associated polypeptide 2, isoforms beta/gamma OS=Homo sapiens GN=TMPO PE=1 SV=2	0	1	1	13	11	15	12	15	13	13	0	0	0	0	2	0	0	0	0	0	0	0	2514500	2742500	2773900	2761400	2590200	2590300	2671300	0	0	0	0	0	0	0	0	0
sp|P42224|STAT1_HUMAN	sp|P42224|STAT1_HUMAN	>sp|P42224|STAT1_HUMAN Signal transducer and activator of transcription 1-alpha/beta OS=Homo sapiens GN=STAT1 PE=1 SV=2	0	0	0	2	2	2	1	2	3	3	0	0	0	0	0	0	0	0	0	0	0	0	249480	239780	292770	214480	227930	294800	330280	0	0	0	0	0	0	0	0	0
sp|P42226|STAT6_HUMAN	sp|P42226|STAT6_HUMAN	>sp|P42226|STAT6_HUMAN Signal transducer and activator of transcription 6 OS=Homo sapiens GN=STAT6 PE=1 SV=1	0	0	0	1	2	1	2	1	1	0	0	0	0	0	0	0	0	0	0	0	0	0	42589	0	62722	50307	53452	52543	0	0	0	0	0	0	0	0	0	0
sp|P42285|SK2L2_HUMAN	sp|P42285|SK2L2_HUMAN	>sp|P42285|SK2L2_HUMAN Superkiller viralicidic activity 2-like 2 OS=Homo sapiens GN=SKIV2L2 PE=1 SV=3	0	0	0	9	6	8	9	10	8	9	0	0	0	0	0	0	0	0	0	0	0	0	1421800	1812800	1446900	1742100	1584800	1710500	1665500	0	0	0	0	0	0	0	0	0
sp|P42677|RS27_HUMAN	sp|P42677|RS27_HUMAN	>sp|P42677|RS27_HUMAN 40S ribosomal protein S27 OS=Homo sapiens GN=RPS27 PE=1 SV=3	0	0	0	6	5	4	5	5	5	4	0	0	0	0	2	0	0	0	0	0	0	0	12608000	13750000	10950000	13793000	11144000	12917000	12198000	0	0	0	0	6198800	0	0	0	0
sp|P42695|CNDD3_HUMAN	sp|P42695|CNDD3_HUMAN	>sp|P42695|CNDD3_HUMAN Condensin-2 complex subunit D3 OS=Homo sapiens GN=NCAPD3 PE=1 SV=2	0	0	0	1	2	1	1	2	1	1	0	0	0	0	0	0	0	0	0	0	0	0	0	504270	0	0	625200	680910	469400	0	0	0	0	0	0	0	0	0
sp|P42696|RBM34_HUMAN	sp|P42696|RBM34_HUMAN	>sp|P42696|RBM34_HUMAN RNA-binding protein 34 OS=Homo sapiens GN=RBM34 PE=1 SV=2	0	0	0	0	0	1	0	0	1	1	0	0	0	0	0	0	0	0	0	0	0	0	0	0	0	0	0	0	158050	0	0	0	0	0	0	0	0	0
sp|P42704|LPPRC_HUMAN	sp|P42704|LPPRC_HUMAN	>sp|P42704|LPPRC_HUMAN Leucine-rich PPR motif-containing protein, mitochondrial OS=Homo sapiens GN=LRPPRC PE=1 SV=3	0	0	0	43	47	48	49	48	50	44	0	0	0	0	4	0	0	0	0	0	0	0	27762000	29883000	26770000	31527000	29638000	30088000	28822000	0	0	0	0	2213600	0	0	0	0
sp|P42765|THIM_HUMAN	sp|P42765|THIM_HUMAN	>sp|P42765|THIM_HUMAN 3-ketoacyl-CoA thiolase, mitochondrial OS=Homo sapiens GN=ACAA2 PE=1 SV=2	0	0	0	10	14	12	7	13	10	12	0	0	0	0	1	0	0	0	0	0	0	0	3238700	3386000	3398500	3572700	3189900	3189500	3225000	0	0	0	0	0	0	0	0	0
sp|P42766|RL35_HUMAN	sp|P42766|RL35_HUMAN	>sp|P42766|RL35_HUMAN 60S ribosomal protein L35 OS=Homo sapiens GN=RPL35 PE=1 SV=2	0	2	1	6	5	6	6	6	5	6	0	0	0	0	2	0	0	0	0	0	7852200	3929500	23860000	24165000	19353000	25367000	24982000	20702000	23764000	0	0	0	0	7024300	0	0	0	0
sp|P43003|EAA1_HUMAN	sp|P43003|EAA1_HUMAN	>sp|P43003|EAA1_HUMAN Excitatory amino acid transporter 1 OS=Homo sapiens GN=SLC1A3 PE=1 SV=1	0	0	0	0	2	1	1	1	2	0	0	0	0	0	0	0	0	0	0	0	0	0	0	410510	372310	0	392730	501420	0	0	0	0	0	0	0	0	0	0
sp|P43034|LIS1_HUMAN	sp|P43034|LIS1_HUMAN	>sp|P43034|LIS1_HUMAN Platelet-activating factor acetylhydrolase IB subunit alpha OS=Homo sapiens GN=PAFAH1B1 PE=1 SV=2	0	0	0	9	5	6	6	6	6	5	0	0	0	0	0	0	0	0	0	0	0	0	1774800	1665500	1996400	1872400	1561700	1865400	1779000	0	0	0	0	0	0	0	0	0
sp|P43121|MUC18_HUMAN	sp|P43121|MUC18_HUMAN	>sp|P43121|MUC18_HUMAN Cell surface glycoprotein MUC18 OS=Homo sapiens GN=MCAM PE=1 SV=2	0	0	0	3	3	2	2	3	1	1	0	0	0	0	0	0	0	0	0	0	0	0	280500	294470	360770	277160	381900	354170	266620	0	0	0	0	0	0	0	0	0
sp|P43243|MATR3_HUMAN	sp|P43243|MATR3_HUMAN	>sp|P43243|MATR3_HUMAN Matrin-3 OS=Homo sapiens GN=MATR3 PE=1 SV=2	0	2	1	23	22	25	25	25	23	25	0	0	0	0	6	0	0	0	0	0	3334400	7017100	18274000	18565000	14698000	18915000	14904000	18589000	17486000	0	0	0	0	7863300	0	0	0	0
sp|P43246|MSH2_HUMAN	sp|P43246|MSH2_HUMAN	>sp|P43246|MSH2_HUMAN DNA mismatch repair protein Msh2 OS=Homo sapiens GN=MSH2 PE=1 SV=1	0	0	0	4	6	4	4	3	4	2	0	0	0	0	0	0	0	0	0	0	0	0	993480	816690	749910	871550	756680	764600	691760	0	0	0	0	0	0	0	0	0
sp|P43304|GPDM_HUMAN	sp|P43304|GPDM_HUMAN	>sp|P43304|GPDM_HUMAN Glycerol-3-phosphate dehydrogenase, mitochondrial OS=Homo sapiens GN=GPD2 PE=1 SV=3	0	0	0	4	5	3	7	5	5	7	0	0	0	0	0	0	0	0	0	0	0	0	715520	789880	844610	1346400	1056000	772760	779580	0	0	0	0	0	0	0	0	0
sp|P43307|SSRA_HUMAN	sp|P43307|SSRA_HUMAN	>sp|P43307|SSRA_HUMAN Translocon-associated protein subunit alpha OS=Homo sapiens GN=SSR1 PE=1 SV=3	0	0	0	2	1	2	1	2	1	1	0	0	0	0	0	0	0	0	0	0	0	0	541520	494030	443650	481330	426630	467690	606290	0	0	0	0	0	0	0	0	0
sp|P43355|MAGA1_HUMAN	sp|P43355|MAGA1_HUMAN	>sp|P43355|MAGA1_HUMAN Melanoma-associated antigen 1 OS=Homo sapiens GN=MAGEA1 PE=1 SV=1	0	0	0	1	0	0	0	0	1	0	0	0	0	0	0	0	0	0	0	0	0	0	53263	0	0	0	0	0	0	0	0	0	0	0	0	0	0	0
sp|P43487|RANG_HUMAN	sp|P43487|RANG_HUMAN	>sp|P43487|RANG_HUMAN Ran-specific GTPase-activating protein OS=Homo sapiens GN=RANBP1 PE=1 SV=1	0	1	0	7	8	6	7	7	5	8	0	0	0	0	1	0	0	0	0	0	0	0	7712400	6522700	6971600	6382400	6863600	5522400	6970900	0	0	0	0	0	0	0	0	0
sp|P43490|NAMPT_HUMAN	sp|P43490|NAMPT_HUMAN	>sp|P43490|NAMPT_HUMAN Nicotinamide phosphoribosyltransferase OS=Homo sapiens GN=NAMPT PE=1 SV=1	0	0	0	7	3	5	5	4	3	4	0	0	0	0	0	0	0	0	0	0	0	0	1800300	1392800	1212000	1860500	875330	1188300	567490	0	0	0	0	0	0	0	0	0
sp|P43686|PRS6B_HUMAN	sp|P43686|PRS6B_HUMAN	>sp|P43686|PRS6B_HUMAN 26S proteasome regulatory subunit 6B OS=Homo sapiens GN=PSMC4 PE=1 SV=2	0	0	0	12	10	13	8	12	11	10	0	0	0	0	0	0	0	0	0	0	0	0	3815000	2983500	3198100	3391900	3381800	3082600	3355200	0	0	0	0	0	0	0	0	0
sp|P43897|EFTS_HUMAN	sp|P43897|EFTS_HUMAN	>sp|P43897|EFTS_HUMAN Elongation factor Ts, mitochondrial OS=Homo sapiens GN=TSFM PE=1 SV=2	0	0	0	6	6	5	3	2	2	4	0	0	0	0	0	0	0	0	0	0	0	0	2988400	2485000	1798200	776160	1027500	603900	2110000	0	0	0	0	0	0	0	0	0
sp|P45877|PPIC_HUMAN	sp|P45877|PPIC_HUMAN	>sp|P45877|PPIC_HUMAN Peptidyl-prolyl cis-trans isomerase C OS=Homo sapiens GN=PPIC PE=1 SV=1	0	0	0	0	0	0	0	1	1	0	0	0	0	0	0	0	0	0	0	0	0	0	0	0	0	0	0	46015	0	0	0	0	0	0	0	0	0	0
sp|P45880|VDAC2_HUMAN	sp|P45880|VDAC2_HUMAN	>sp|P45880|VDAC2_HUMAN Voltage-dependent anion-selective channel protein 2 OS=Homo sapiens GN=VDAC2 PE=1 SV=2	0	1	0	10	10	12	8	9	8	9	0	0	0	0	2	0	0	0	0	0	2747500	0	13684000	13474000	13702000	12534000	13585000	13536000	13088000	0	0	0	0	7570000	0	0	0	0
sp|P45973|CBX5_HUMAN	sp|P45973|CBX5_HUMAN	>sp|P45973|CBX5_HUMAN Chromobox protein homolog 5 OS=Homo sapiens GN=CBX5 PE=1 SV=1	0	0	0	5	3	2	4	3	4	4	0	0	0	0	0	0	0	0	0	0	0	0	1722500	1721500	655750	2254300	797190	1278600	1848500	0	0	0	0	0	0	0	0	0
sp|P45974|UBP5_HUMAN;sp|Q92995|UBP13_HUMAN	sp|P45974|UBP5_HUMAN	>sp|P45974|UBP5_HUMAN Ubiquitin carboxyl-terminal hydrolase 5 OS=Homo sapiens GN=USP5 PE=1 SV=2	0	0	0	11	17	11	11	13	12	15	0	0	0	0	0	0	0	0	0	0	0	0	4829000	4855100	4403700	4048300	4322300	4399600	4048600	0	0	0	0	0	0	0	0	0
sp|P46013|KI67_HUMAN	sp|P46013|KI67_HUMAN	>sp|P46013|KI67_HUMAN Proliferation marker protein Ki-67 OS=Homo sapiens GN=MKI67 PE=1 SV=2	0	0	0	31	32	35	36	33	27	32	0	0	0	0	0	0	0	0	0	0	0	0	6324500	6715400	6885400	6366200	6554000	6624600	6095000	0	0	0	0	0	0	0	0	0
sp|P46060|RAGP1_HUMAN	sp|P46060|RAGP1_HUMAN	>sp|P46060|RAGP1_HUMAN Ran GTPase-activating protein 1 OS=Homo sapiens GN=RANGAP1 PE=1 SV=1	0	0	0	11	10	12	12	13	13	13	0	0	0	0	1	0	0	0	0	0	0	0	4360500	4237000	4385400	4215000	4364700	4441700	4168800	0	0	0	0	0	0	0	0	0
sp|P46063|RECQ1_HUMAN	sp|P46063|RECQ1_HUMAN	>sp|P46063|RECQ1_HUMAN ATP-dependent DNA helicase Q1 OS=Homo sapiens GN=RECQL PE=1 SV=3	0	0	0	15	14	14	9	10	12	12	0	0	0	0	0	0	0	0	0	0	0	0	2709800	3073400	2810500	3277200	3160200	2732900	3091000	0	0	0	0	0	0	0	0	0
sp|P46087|NOP2_HUMAN	sp|P46087|NOP2_HUMAN	>sp|P46087|NOP2_HUMAN Probable 28S rRNA (cytosine(4447)-C(5))-methyltransferase OS=Homo sapiens GN=NOP2 PE=1 SV=2	0	1	0	12	14	16	12	12	13	13	0	0	0	0	3	0	0	0	0	0	2390500	0	4572300	4084300	5063300	4475500	4542400	5409600	4318800	0	0	0	0	1784500	0	0	0	0
sp|P46100|ATRX_HUMAN	sp|P46100|ATRX_HUMAN	>sp|P46100|ATRX_HUMAN Transcriptional regulator ATRX OS=Homo sapiens GN=ATRX PE=1 SV=5	0	0	0	0	2	1	1	0	0	0	0	0	0	0	0	0	0	0	0	0	0	0	0	107250	110110	0	0	0	0	0	0	0	0	0	0	0	0	0
sp|P46108|CRK_HUMAN	sp|P46108|CRK_HUMAN	>sp|P46108|CRK_HUMAN Adapter molecule crk OS=Homo sapiens GN=CRK PE=1 SV=2	0	0	0	2	1	2	3	3	4	2	0	0	0	0	0	0	0	0	0	0	0	0	309370	175510	326980	311690	375520	344340	338430	0	0	0	0	0	0	0	0	0
sp|P46379|BAG6_HUMAN	sp|P46379|BAG6_HUMAN	>sp|P46379|BAG6_HUMAN Large proline-rich protein BAG6 OS=Homo sapiens GN=BAG6 PE=1 SV=2	0	0	0	2	5	4	3	4	4	4	0	0	0	0	0	0	0	0	0	0	0	0	608960	533350	571750	627370	617790	606910	755940	0	0	0	0	0	0	0	0	0
sp|P46459|NSF_HUMAN	sp|P46459|NSF_HUMAN	>sp|P46459|NSF_HUMAN Vesicle-fusing ATPase OS=Homo sapiens GN=NSF PE=1 SV=3	0	0	0	7	3	2	1	4	3	3	0	0	0	0	0	0	0	0	0	0	0	0	572370	582320	624620	259080	657570	619770	510100	0	0	0	0	0	0	0	0	0
sp|P46734|MP2K3_HUMAN	sp|P46734|MP2K3_HUMAN	>sp|P46734|MP2K3_HUMAN Dual specificity mitogen-activated protein kinase kinase 3 OS=Homo sapiens GN=MAP2K3 PE=1 SV=2	0	0	0	1	2	0	1	3	0	0	0	0	0	0	0	0	0	0	0	0	0	0	0	216100	0	199270	199050	0	0	0	0	0	0	0	0	0	0	0
sp|P46736|BRCC3_HUMAN	sp|P46736|BRCC3_HUMAN	>sp|P46736|BRCC3_HUMAN Lys-63-specific deubiquitinase BRCC36 OS=Homo sapiens GN=BRCC3 PE=1 SV=2	0	0	0	0	0	0	1	0	0	0	0	0	0	0	0	0	0	0	0	0	0	0	0	0	0	0	0	0	0	0	0	0	0	0	0	0	0	0
sp|P46776|RL27A_HUMAN	sp|P46776|RL27A_HUMAN	>sp|P46776|RL27A_HUMAN 60S ribosomal protein L27a OS=Homo sapiens GN=RPL27A PE=1 SV=2	0	2	1	11	10	10	9	8	9	10	0	0	0	0	3	0	0	0	0	0	6849100	4109900	16984000	19319000	16430000	15619000	16505000	20646000	19531000	0	0	0	0	5971800	0	0	0	0
sp|P46777|RL5_HUMAN	sp|P46777|RL5_HUMAN	>sp|P46777|RL5_HUMAN 60S ribosomal protein L5 OS=Homo sapiens GN=RPL5 PE=1 SV=3	1	0	0	12	11	14	12	15	14	15	0	0	0	0	5	0	0	0	1	3876600	0	0	35505000	23808000	43148000	32282000	35556000	27914000	28293000	0	0	0	0	15634000	0	0	0	5056500
sp|P46778|RL21_HUMAN	sp|P46778|RL21_HUMAN	>sp|P46778|RL21_HUMAN 60S ribosomal protein L21 OS=Homo sapiens GN=RPL21 PE=1 SV=2	0	1	0	7	7	10	8	7	8	8	0	0	0	0	2	0	0	0	0	0	0	0	17235000	16764000	21824000	16919000	18031000	17208000	15719000	0	0	0	0	3318000	0	0	0	0
sp|P46779|RL28_HUMAN	sp|P46779|RL28_HUMAN	>sp|P46779|RL28_HUMAN 60S ribosomal protein L28 OS=Homo sapiens GN=RPL28 PE=1 SV=3	0	0	1	7	7	13	9	9	8	10	0	0	0	0	2	0	0	0	0	0	0	2093600	16942000	16889000	19508000	21659000	22879000	23290000	23286000	0	0	0	0	4996000	0	0	0	0
sp|P46781|RS9_HUMAN	sp|P46781|RS9_HUMAN	>sp|P46781|RS9_HUMAN 40S ribosomal protein S9 OS=Homo sapiens GN=RPS9 PE=1 SV=3	0	2	1	12	10	13	9	13	12	12	0	0	0	0	4	0	0	0	0	0	10733000	4246900	27005000	33246000	35445000	33801000	37284000	33761000	36069000	0	0	0	0	12712000	0	0	0	0
sp|P46782|RS5_HUMAN	sp|P46782|RS5_HUMAN	>sp|P46782|RS5_HUMAN 40S ribosomal protein S5 OS=Homo sapiens GN=RPS5 PE=1 SV=4	0	1	2	14	11	12	12	12	12	12	0	0	0	0	6	0	0	0	0	0	1712000	3504200	23957000	24505000	36639000	26376000	38556000	39817000	40218000	0	0	0	0	26254000	0	0	0	0
sp|P46783|RS10_HUMAN;sp|Q9NQ39|RS10L_HUMAN	sp|P46783|RS10_HUMAN	>sp|P46783|RS10_HUMAN 40S ribosomal protein S10 OS=Homo sapiens GN=RPS10 PE=1 SV=1	1	1	3	13	10	13	13	12	15	12	0	0	0	0	3	0	0	0	0	6954800	8213100	15286000	38379000	32219000	25416000	48198000	31041000	46084000	40342000	0	0	0	0	22612000	0	0	0	0
sp|P46926|GNPI1_HUMAN;sp|Q8TDQ7|GNPI2_HUMAN	sp|P46926|GNPI1_HUMAN;sp|Q8TDQ7|GNPI2_HUMAN	>sp|P46926|GNPI1_HUMAN Glucosamine-6-phosphate isomerase 1 OS=Homo sapiens GN=GNPDA1 PE=1 SV=1;>sp|Q8TDQ7|GNPI2_HUMAN Glucosamine-6-phosphate isomerase 2 OS=Homo sapiens GN=GNPDA2 PE=1 SV=1	0	0	0	4	4	3	3	2	3	2	0	0	0	0	0	0	0	0	0	0	0	0	806590	823190	706430	732490	930030	895610	975020	0	0	0	0	0	0	0	0	0
sp|P46940|IQGA1_HUMAN	sp|P46940|IQGA1_HUMAN	>sp|P46940|IQGA1_HUMAN Ras GTPase-activating-like protein IQGAP1 OS=Homo sapiens GN=IQGAP1 PE=1 SV=1	1	0	0	48	52	46	51	49	46	50	0	0	0	0	2	0	0	0	0	2859900	0	0	23033000	22827000	21060000	29644000	28879000	23248000	30306000	0	0	0	0	1772300	0	0	0	0
sp|P46976|GLYG_HUMAN	sp|P46976|GLYG_HUMAN	>sp|P46976|GLYG_HUMAN Glycogenin-1 OS=Homo sapiens GN=GYG1 PE=1 SV=4	0	0	0	1	0	1	0	1	1	0	0	0	0	0	0	0	0	0	0	0	0	0	79198	0	72308	0	118720	109900	0	0	0	0	0	0	0	0	0	0
sp|P46977|STT3A_HUMAN	sp|P46977|STT3A_HUMAN	>sp|P46977|STT3A_HUMAN Dolichyl-diphosphooligosaccharide--protein glycosyltransferase subunit STT3A OS=Homo sapiens GN=STT3A PE=1 SV=2	0	0	0	3	2	3	2	1	3	2	0	0	0	0	0	0	0	0	0	0	0	0	294120	264270	272700	372730	0	382840	273540	0	0	0	0	0	0	0	0	0
sp|P47712|PA24A_HUMAN	sp|P47712|PA24A_HUMAN	>sp|P47712|PA24A_HUMAN Cytosolic phospholipase A2 OS=Homo sapiens GN=PLA2G4A PE=1 SV=2	0	0	0	7	9	7	10	10	7	10	0	0	0	0	0	0	0	0	0	0	0	0	1870000	2231400	2042500	2049800	2049200	2055100	2067300	0	0	0	0	0	0	0	0	0
sp|P47755|CAZA2_HUMAN	sp|P47755|CAZA2_HUMAN	>sp|P47755|CAZA2_HUMAN F-actin-capping protein subunit alpha-2 OS=Homo sapiens GN=CAPZA2 PE=1 SV=3	0	0	0	1	1	1	1	1	3	3	0	0	0	0	0	0	0	0	0	0	0	0	0	0	0	0	0	268590	443960	0	0	0	0	0	0	0	0	0
sp|P47756|CAPZB_HUMAN	sp|P47756|CAPZB_HUMAN	>sp|P47756|CAPZB_HUMAN F-actin-capping protein subunit beta OS=Homo sapiens GN=CAPZB PE=1 SV=4	0	0	0	7	9	8	9	8	8	7	0	0	0	0	2	0	0	0	0	0	0	0	3317200	3124800	2995200	3354100	3276000	3085100	3696900	0	0	0	0	888670	0	0	0	0
sp|P47813|IF1AX_HUMAN;sp|O14602|IF1AY_HUMAN	sp|P47813|IF1AX_HUMAN;sp|O14602|IF1AY_HUMAN	>sp|P47813|IF1AX_HUMAN Eukaryotic translation initiation factor 1A, X-chromosomal OS=Homo sapiens GN=EIF1AX PE=1 SV=2;>sp|O14602|IF1AY_HUMAN Eukaryotic translation initiation factor 1A, Y-chromosomal OS=Homo sapiens GN=EIF1AY PE=1 SV=4	0	0	0	5	6	5	5	7	7	5	0	0	0	0	2	0	0	0	0	0	0	0	3921400	4247400	6224600	5965700	4975300	4479100	5191300	0	0	0	0	1905900	0	0	0	0
sp|P47897|SYQ_HUMAN	sp|P47897|SYQ_HUMAN	>sp|P47897|SYQ_HUMAN Glutamine--tRNA ligase OS=Homo sapiens GN=QARS PE=1 SV=1	0	0	0	17	21	12	18	19	17	15	0	0	0	0	0	0	0	0	0	0	0	0	5430900	5473200	5765400	6146300	6034000	5855400	6241300	0	0	0	0	0	0	0	0	0
sp|P47914|RL29_HUMAN	sp|P47914|RL29_HUMAN	>sp|P47914|RL29_HUMAN 60S ribosomal protein L29 OS=Homo sapiens GN=RPL29 PE=1 SV=2	0	0	0	3	3	3	3	3	2	2	0	0	0	0	1	0	0	0	0	0	0	0	15036000	13407000	17578000	9456000	11071000	13364000	14517000	0	0	0	0	7866500	0	0	0	0
sp|P47985|UCRI_HUMAN;sp|P0C7P4|UCRIL_HUMAN	sp|P47985|UCRI_HUMAN;sp|P0C7P4|UCRIL_HUMAN	>sp|P47985|UCRI_HUMAN Cytochrome b-c1 complex subunit Rieske, mitochondrial OS=Homo sapiens GN=UQCRFS1 PE=1 SV=2;>sp|P0C7P4|UCRIL_HUMAN Putative cytochrome b-c1 complex subunit Rieske-like protein 1 OS=Homo sapiens GN=UQCRFS1P1 PE=5 SV=1	0	0	0	2	2	1	2	1	2	2	0	0	0	0	1	0	0	0	0	0	0	0	665580	716770	757560	690990	778490	704970	857430	0	0	0	0	0	0	0	0	0
sp|P48047|ATPO_HUMAN	sp|P48047|ATPO_HUMAN	>sp|P48047|ATPO_HUMAN ATP synthase subunit O, mitochondrial OS=Homo sapiens GN=ATP5O PE=1 SV=1	0	0	0	7	5	7	7	4	6	5	0	0	0	0	0	0	0	0	0	0	0	0	4927100	4625400	6437500	5449100	5761000	5016700	4944200	0	0	0	0	0	0	0	0	0
sp|P48059|LIMS1_HUMAN	sp|P48059|LIMS1_HUMAN	>sp|P48059|LIMS1_HUMAN LIM and senescent cell antigen-like-containing domain protein 1 OS=Homo sapiens GN=LIMS1 PE=1 SV=4	0	0	0	0	0	1	0	1	1	1	0	0	0	0	0	0	0	0	0	0	0	0	0	0	194430	0	222970	0	0	0	0	0	0	0	0	0	0	0
sp|P48147|PPCE_HUMAN	sp|P48147|PPCE_HUMAN	>sp|P48147|PPCE_HUMAN Prolyl endopeptidase OS=Homo sapiens GN=PREP PE=1 SV=2	0	0	0	6	4	8	8	7	9	5	0	0	0	0	0	0	0	0	0	0	0	0	25384000	1529800	14558000	4409200	13371000	8262700	7222600	0	0	0	0	0	0	0	0	0
sp|P48163|MAOX_HUMAN	sp|P48163|MAOX_HUMAN	>sp|P48163|MAOX_HUMAN NADP-dependent malic enzyme OS=Homo sapiens GN=ME1 PE=1 SV=1	0	0	0	2	5	3	5	3	4	3	0	0	0	0	0	0	0	0	0	0	0	0	372280	462640	550030	457310	588530	618270	631770	0	0	0	0	0	0	0	0	0
sp|P48444|COPD_HUMAN	sp|P48444|COPD_HUMAN	>sp|P48444|COPD_HUMAN Coatomer subunit delta OS=Homo sapiens GN=ARCN1 PE=1 SV=1	0	0	0	9	9	10	13	9	12	11	0	0	0	0	0	0	0	0	0	0	0	0	2892300	3022700	2797200	3220100	2773700	3056400	3339200	0	0	0	0	0	0	0	0	0
sp|P48506|GSH1_HUMAN	sp|P48506|GSH1_HUMAN	>sp|P48506|GSH1_HUMAN Glutamate--cysteine ligase catalytic subunit OS=Homo sapiens GN=GCLC PE=1 SV=2	0	0	0	0	0	1	0	0	0	0	0	0	0	0	0	0	0	0	0	0	0	0	0	0	324100	0	0	0	0	0	0	0	0	0	0	0	0	0
sp|P48507|GSH0_HUMAN	sp|P48507|GSH0_HUMAN	>sp|P48507|GSH0_HUMAN Glutamate--cysteine ligase regulatory subunit OS=Homo sapiens GN=GCLM PE=1 SV=1	0	0	0	4	5	3	2	4	4	5	0	0	0	0	0	0	0	0	0	0	0	0	798630	1249900	1356800	676920	1018300	1020300	1124500	0	0	0	0	0	0	0	0	0
sp|P48556|PSMD8_HUMAN	sp|P48556|PSMD8_HUMAN	>sp|P48556|PSMD8_HUMAN 26S proteasome non-ATPase regulatory subunit 8 OS=Homo sapiens GN=PSMD8 PE=1 SV=2	0	0	0	5	2	1	3	0	4	3	0	0	0	0	0	0	0	0	0	0	0	0	900150	1037600	0	952550	0	1150900	997090	0	0	0	0	0	0	0	0	0
sp|P48634|PRC2A_HUMAN	sp|P48634|PRC2A_HUMAN	>sp|P48634|PRC2A_HUMAN Protein PRRC2A OS=Homo sapiens GN=PRRC2A PE=1 SV=3	0	0	0	5	3	4	3	3	3	2	0	0	0	0	0	0	0	0	0	0	0	0	378030	396670	429110	456330	428310	428230	436280	0	0	0	0	0	0	0	0	0
sp|P48637|GSHB_HUMAN	sp|P48637|GSHB_HUMAN	>sp|P48637|GSHB_HUMAN Glutathione synthetase OS=Homo sapiens GN=GSS PE=1 SV=1	0	0	0	5	0	4	5	5	5	6	0	0	0	0	0	0	0	0	0	0	0	0	996360	0	954170	1158300	910980	1030400	1053600	0	0	0	0	0	0	0	0	0
sp|P48643|TCPE_HUMAN	sp|P48643|TCPE_HUMAN	>sp|P48643|TCPE_HUMAN T-complex protein 1 subunit epsilon OS=Homo sapiens GN=CCT5 PE=1 SV=1	0	1	0	28	26	25	29	26	28	26	0	0	0	0	2	0	0	0	0	0	3124000	0	42884000	66239000	54069000	29324000	45762000	32011000	32172000	0	0	0	0	3865300	0	0	0	0
sp|P48723|HSP13_HUMAN	sp|P48723|HSP13_HUMAN	>sp|P48723|HSP13_HUMAN Heat shock 70 kDa protein 13 OS=Homo sapiens GN=HSPA13 PE=1 SV=1	0	0	0	0	1	1	0	1	0	1	0	0	0	0	0	0	0	0	0	0	0	0	0	45796	81302	0	61689	0	83310	0	0	0	0	0	0	0	0	0
sp|P48729|KC1A_HUMAN;sp|Q8N752|KC1AL_HUMAN	sp|P48729|KC1A_HUMAN;sp|Q8N752|KC1AL_HUMAN	>sp|P48729|KC1A_HUMAN Casein kinase I isoform alpha OS=Homo sapiens GN=CSNK1A1 PE=1 SV=2;>sp|Q8N752|KC1AL_HUMAN Casein kinase I isoform alpha-like OS=Homo sapiens GN=CSNK1A1L PE=2 SV=2	0	0	0	2	3	4	5	6	5	4	0	0	0	0	0	0	0	0	0	0	0	0	629620	879830	336760	1112100	818070	843990	807220	0	0	0	0	0	0	0	0	0
sp|P48735|IDHP_HUMAN	sp|P48735|IDHP_HUMAN	>sp|P48735|IDHP_HUMAN Isocitrate dehydrogenase [NADP], mitochondrial OS=Homo sapiens GN=IDH2 PE=1 SV=2	0	0	0	2	2	3	1	3	1	2	0	0	0	0	0	0	0	0	0	0	0	0	0	0	147710	123230	0	0	0	0	0	0	0	0	0	0	0	0
sp|P48739|PIPNB_HUMAN	sp|P48739|PIPNB_HUMAN	>sp|P48739|PIPNB_HUMAN Phosphatidylinositol transfer protein beta isoform OS=Homo sapiens GN=PITPNB PE=1 SV=2	0	0	0	4	5	5	6	5	7	8	0	0	0	0	0	0	0	0	0	0	0	0	1639500	1802200	1586800	1560100	946140	1446500	1802700	0	0	0	0	0	0	0	0	0
sp|P48960|CD97_HUMAN;sp|Q9UHX3|AGRE2_HUMAN	sp|P48960|CD97_HUMAN	>sp|P48960|CD97_HUMAN CD97 antigen OS=Homo sapiens GN=CD97 PE=1 SV=4	0	0	0	3	0	1	0	1	0	0	0	0	0	0	0	0	0	0	0	0	0	0	162470	0	153680	0	123090	0	0	0	0	0	0	0	0	0	0	0
sp|P49006|MRP_HUMAN	sp|P49006|MRP_HUMAN	>sp|P49006|MRP_HUMAN MARCKS-related protein OS=Homo sapiens GN=MARCKSL1 PE=1 SV=2	0	0	0	1	1	0	1	1	1	1	0	0	0	0	0	0	0	0	0	0	0	0	298490	82438	0	134510	192380	163770	184710	0	0	0	0	0	0	0	0	0
sp|P49023|PAXI_HUMAN	sp|P49023|PAXI_HUMAN	>sp|P49023|PAXI_HUMAN Paxillin OS=Homo sapiens GN=PXN PE=1 SV=3	0	0	0	1	0	0	0	1	0	1	0	0	0	0	0	0	0	0	0	0	0	0	0	0	0	0	109560	0	120220	0	0	0	0	0	0	0	0	0
sp|P49189|AL9A1_HUMAN	sp|P49189|AL9A1_HUMAN	>sp|P49189|AL9A1_HUMAN 4-trimethylaminobutyraldehyde dehydrogenase OS=Homo sapiens GN=ALDH9A1 PE=1 SV=3	0	0	0	7	7	12	8	8	11	12	0	0	0	0	0	0	0	0	0	0	0	0	3509200	3506100	3454400	3551100	3695200	3742000	3404600	0	0	0	0	0	0	0	0	0
sp|P49207|RL34_HUMAN	sp|P49207|RL34_HUMAN	>sp|P49207|RL34_HUMAN 60S ribosomal protein L34 OS=Homo sapiens GN=RPL34 PE=1 SV=3	0	1	2	5	4	3	5	5	5	5	0	0	0	0	2	0	0	0	0	0	5302400	8005700	8914300	7892800	9211300	10676000	9579100	10792000	10000000	0	0	0	0	8805700	0	0	0	0
sp|P49257|LMAN1_HUMAN	sp|P49257|LMAN1_HUMAN	>sp|P49257|LMAN1_HUMAN Protein ERGIC-53 OS=Homo sapiens GN=LMAN1 PE=1 SV=2	0	0	0	10	8	7	7	9	7	6	0	0	0	0	0	0	0	0	0	0	0	0	4212500	4656100	4513500	4546300	4496300	4743200	4147500	0	0	0	0	0	0	0	0	0
sp|P49321|NASP_HUMAN	sp|P49321|NASP_HUMAN	>sp|P49321|NASP_HUMAN Nuclear autoantigenic sperm protein OS=Homo sapiens GN=NASP PE=1 SV=2	0	0	0	13	3	4	3	3	4	6	0	0	0	0	0	0	0	0	0	0	0	0	3194300	1249000	1487300	728510	1467400	1109700	1350000	0	0	0	0	0	0	0	0	0
sp|P49327|FAS_HUMAN	sp|P49327|FAS_HUMAN	>sp|P49327|FAS_HUMAN Fatty acid synthase OS=Homo sapiens GN=FASN PE=1 SV=3	0	4	2	83	88	93	87	86	88	92	0	0	0	0	13	0	0	0	0	0	6763600	2167600	101570000	108930000	113600000	108330000	109470000	112150000	116840000	0	0	0	0	18706000	0	0	0	0
sp|P49354|FNTA_HUMAN	sp|P49354|FNTA_HUMAN	>sp|P49354|FNTA_HUMAN Protein farnesyltransferase/geranylgeranyltransferase type-1 subunit alpha OS=Homo sapiens GN=FNTA PE=1 SV=1	0	0	0	2	2	0	1	1	0	0	1	0	0	0	0	0	0	0	0	0	0	0	66937	86847	0	81939	72626	0	0	0	0	0	0	0	0	0	0	0
sp|P49366|DHYS_HUMAN	sp|P49366|DHYS_HUMAN	>sp|P49366|DHYS_HUMAN Deoxyhypusine synthase OS=Homo sapiens GN=DHPS PE=1 SV=1	0	0	0	3	2	1	1	2	1	2	0	0	0	0	0	0	0	0	0	0	0	0	143830	154340	214980	197590	170990	193530	135750	0	0	0	0	0	0	0	0	0
sp|P49368|TCPG_HUMAN	sp|P49368|TCPG_HUMAN	>sp|P49368|TCPG_HUMAN T-complex protein 1 subunit gamma OS=Homo sapiens GN=CCT3 PE=1 SV=4	0	0	1	23	28	30	26	30	25	31	0	0	0	0	5	0	0	0	0	0	0	1779900	44010000	45650000	33846000	50377000	48281000	31802000	31320000	0	0	0	0	9238100	0	0	0	0
sp|P49406|RM19_HUMAN	sp|P49406|RM19_HUMAN	>sp|P49406|RM19_HUMAN 39S ribosomal protein L19, mitochondrial OS=Homo sapiens GN=MRPL19 PE=1 SV=2	0	0	0	3	3	1	3	3	3	2	0	0	0	0	0	0	0	0	0	0	0	0	310810	405190	0	381810	423300	470490	368080	0	0	0	0	0	0	0	0	0
sp|P49407|ARRB1_HUMAN	sp|P49407|ARRB1_HUMAN	>sp|P49407|ARRB1_HUMAN Beta-arrestin-1 OS=Homo sapiens GN=ARRB1 PE=1 SV=2	0	0	0	1	1	0	0	0	0	1	0	0	0	0	0	0	0	0	0	0	0	0	105790	149050	0	0	0	0	75163	0	0	0	0	0	0	0	0	0
sp|P49411|EFTU_HUMAN	sp|P49411|EFTU_HUMAN	>sp|P49411|EFTU_HUMAN Elongation factor Tu, mitochondrial OS=Homo sapiens GN=TUFM PE=1 SV=2	0	3	1	19	22	21	22	22	23	21	0	0	0	0	5	0	0	0	0	0	5937900	14911000	25683000	27435000	31618000	31069000	32064000	29652000	32643000	0	0	0	0	8557300	0	0	0	0
sp|P49419|AL7A1_HUMAN	sp|P49419|AL7A1_HUMAN	>sp|P49419|AL7A1_HUMAN Alpha-aminoadipic semialdehyde dehydrogenase OS=Homo sapiens GN=ALDH7A1 PE=1 SV=5	0	0	0	8	8	10	9	9	7	7	0	0	0	0	0	0	0	0	0	0	0	0	1971300	2032500	1827300	1786300	2045400	2299900	1953700	0	0	0	0	0	0	0	0	0
sp|P49458|SRP09_HUMAN	sp|P49458|SRP09_HUMAN	>sp|P49458|SRP09_HUMAN Signal recognition particle 9 kDa protein OS=Homo sapiens GN=SRP9 PE=1 SV=2	0	0	0	4	5	4	2	6	3	5	0	0	0	0	0	0	0	0	0	0	0	0	3203100	2708200	2563600	2952400	2299500	2538300	2471200	0	0	0	0	0	0	0	0	0
sp|P49585|PCY1A_HUMAN	sp|P49585|PCY1A_HUMAN	>sp|P49585|PCY1A_HUMAN Choline-phosphate cytidylyltransferase A OS=Homo sapiens GN=PCYT1A PE=1 SV=2	0	0	0	0	1	1	0	1	0	0	0	0	0	0	0	0	0	0	0	0	0	0	0	0	45261	0	70907	0	0	0	0	0	0	0	0	0	0	0
sp|P49588|SYAC_HUMAN	sp|P49588|SYAC_HUMAN	>sp|P49588|SYAC_HUMAN Alanine--tRNA ligase, cytoplasmic OS=Homo sapiens GN=AARS PE=1 SV=2	0	0	0	35	34	31	32	30	32	32	0	0	0	0	5	0	0	0	0	0	0	0	19778000	21950000	21636000	22266000	21233000	22387000	20931000	0	0	0	0	5172300	0	0	0	0
sp|P49589|SYCC_HUMAN	sp|P49589|SYCC_HUMAN	>sp|P49589|SYCC_HUMAN Cysteine--tRNA ligase, cytoplasmic OS=Homo sapiens GN=CARS PE=1 SV=3	0	0	0	5	5	6	7	6	7	7	0	0	0	0	0	0	0	0	0	0	0	0	1050000	869360	1131900	1037100	872700	1032300	962840	0	0	0	0	0	0	0	0	0
sp|P49590|SYHM_HUMAN	sp|P49590|SYHM_HUMAN	>sp|P49590|SYHM_HUMAN Probable histidine--tRNA ligase, mitochondrial OS=Homo sapiens GN=HARS2 PE=1 SV=1	0	0	0	1	1	2	0	4	1	2	0	0	0	0	0	0	0	0	0	0	0	0	0	0	0	0	80290	0	0	0	0	0	0	0	0	0	0	0
sp|P49591|SYSC_HUMAN	sp|P49591|SYSC_HUMAN	>sp|P49591|SYSC_HUMAN Serine--tRNA ligase, cytoplasmic OS=Homo sapiens GN=SARS PE=1 SV=3	0	0	0	7	9	9	7	7	9	9	0	0	0	0	0	0	0	0	0	0	0	0	3356600	2722500	2730400	3133300	2643200	3283200	2814500	0	0	0	0	0	0	0	0	0
sp|P49642|PRI1_HUMAN	sp|P49642|PRI1_HUMAN	>sp|P49642|PRI1_HUMAN DNA primase small subunit OS=Homo sapiens GN=PRIM1 PE=1 SV=1	0	0	0	3	1	0	3	2	0	1	0	0	0	0	0	0	0	0	0	0	0	0	275980	290890	0	321150	260520	0	0	0	0	0	0	0	0	0	0	0
sp|P49643|PRI2_HUMAN	sp|P49643|PRI2_HUMAN	>sp|P49643|PRI2_HUMAN DNA primase large subunit OS=Homo sapiens GN=PRIM2 PE=1 SV=2	0	0	0	0	1	4	4	0	0	1	0	0	0	0	0	0	0	0	0	0	0	0	0	156900	154120	0	0	0	200640	0	0	0	0	0	0	0	0	0
sp|P49720|PSB3_HUMAN	sp|P49720|PSB3_HUMAN	>sp|P49720|PSB3_HUMAN Proteasome subunit beta type-3 OS=Homo sapiens GN=PSMB3 PE=1 SV=2	0	0	0	7	5	5	7	6	7	4	0	0	0	0	0	0	0	0	0	0	0	0	2754500	2685900	2232000	2951500	2808000	2926900	3000100	0	0	0	0	0	0	0	0	0
sp|P49721|PSB2_HUMAN	sp|P49721|PSB2_HUMAN	>sp|P49721|PSB2_HUMAN Proteasome subunit beta type-2 OS=Homo sapiens GN=PSMB2 PE=1 SV=1	0	0	0	5	7	5	6	5	5	7	0	0	0	0	0	0	0	0	0	0	0	0	2799000	2881500	2471500	3010400	2828300	2823800	2986700	0	0	0	0	0	0	0	0	0
sp|P49736|MCM2_HUMAN	sp|P49736|MCM2_HUMAN	>sp|P49736|MCM2_HUMAN DNA replication licensing factor MCM2 OS=Homo sapiens GN=MCM2 PE=1 SV=4	0	0	0	14	10	14	14	13	12	14	0	0	0	0	1	0	0	0	0	0	0	0	4442300	4656100	4812200	4679700	4578800	4884500	4928100	0	0	0	0	0	0	0	0	0
sp|P49748|ACADV_HUMAN	sp|P49748|ACADV_HUMAN	>sp|P49748|ACADV_HUMAN Very long-chain specific acyl-CoA dehydrogenase, mitochondrial OS=Homo sapiens GN=ACADVL PE=1 SV=1	0	0	0	11	10	12	10	9	13	14	0	0	0	0	0	0	0	0	0	0	0	0	2698900	2797200	2757300	2589800	2534900	2564000	2868800	0	0	0	0	0	0	0	0	0
sp|P49750|YLPM1_HUMAN	sp|P49750|YLPM1_HUMAN	>sp|P49750|YLPM1_HUMAN YLP motif-containing protein 1 OS=Homo sapiens GN=YLPM1 PE=1 SV=3	0	0	0	3	1	1	1	1	2	1	0	0	0	0	0	0	0	0	0	0	0	0	44266	31386	37500	30325	30828	32254	25067	0	0	0	0	0	0	0	0	0
sp|Q86TX2|ACOT1_HUMAN;sp|P49753|ACOT2_HUMAN	sp|Q86TX2|ACOT1_HUMAN;sp|P49753|ACOT2_HUMAN	>sp|Q86TX2|ACOT1_HUMAN Acyl-coenzyme A thioesterase 1 OS=Homo sapiens GN=ACOT1 PE=1 SV=1;>sp|P49753|ACOT2_HUMAN Acyl-coenzyme A thioesterase 2, mitochondrial OS=Homo sapiens GN=ACOT2 PE=1 SV=6	0	0	0	2	2	2	1	2	3	1	0	0	0	0	0	0	0	0	0	0	0	0	406730	373090	401590	536390	429940	468940	398420	0	0	0	0	0	0	0	0	0
sp|P49755|TMEDA_HUMAN	sp|P49755|TMEDA_HUMAN	>sp|P49755|TMEDA_HUMAN Transmembrane emp24 domain-containing protein 10 OS=Homo sapiens GN=TMED10 PE=1 SV=2	0	0	0	2	4	4	3	2	4	5	0	0	0	0	0	0	0	0	0	0	0	0	2340000	2201600	2225900	2240700	2341300	2449800	2154900	0	0	0	0	0	0	0	0	0
sp|P49756|RBM25_HUMAN	sp|P49756|RBM25_HUMAN	>sp|P49756|RBM25_HUMAN RNA-binding protein 25 OS=Homo sapiens GN=RBM25 PE=1 SV=3	0	0	0	7	5	5	3	4	5	4	0	0	0	0	0	0	0	0	0	0	0	0	1547800	1107700	1344800	1065700	1170700	1322800	1133800	0	0	0	0	0	0	0	0	0
sp|P49770|EI2BB_HUMAN	sp|P49770|EI2BB_HUMAN	>sp|P49770|EI2BB_HUMAN Translation initiation factor eIF-2B subunit beta OS=Homo sapiens GN=EIF2B2 PE=1 SV=3	0	0	0	1	2	1	1	3	1	0	0	0	0	0	0	0	0	0	0	0	0	0	199620	397280	330510	270680	510240	312650	0	0	0	0	0	0	0	0	0	0
sp|P49773|HINT1_HUMAN	sp|P49773|HINT1_HUMAN	>sp|P49773|HINT1_HUMAN Histidine triad nucleotide-binding protein 1 OS=Homo sapiens GN=HINT1 PE=1 SV=2	0	0	0	1	0	2	0	1	1	2	0	0	0	0	0	0	0	0	0	0	0	0	373920	0	649310	0	429360	356620	397690	0	0	0	0	0	0	0	0	0
sp|P49790|NU153_HUMAN	sp|P49790|NU153_HUMAN	>sp|P49790|NU153_HUMAN Nuclear pore complex protein Nup153 OS=Homo sapiens GN=NUP153 PE=1 SV=2	0	0	0	5	4	4	7	8	6	5	0	0	0	0	0	0	0	0	0	0	0	0	586430	510970	459960	593740	533780	673450	545650	0	0	0	0	0	0	0	0	0
sp|P49792|RBP2_HUMAN;sp|Q99666|RGPD5_HUMAN;sp|O14715|RGPD8_HUMAN;sp|P0DJD0|RGPD1_HUMAN;sp|P0DJD1|RGPD2_HUMAN	sp|P49792|RBP2_HUMAN	>sp|P49792|RBP2_HUMAN E3 SUMO-protein ligase RanBP2 OS=Homo sapiens GN=RANBP2 PE=1 SV=2	0	0	0	25	24	29	26	27	28	27	0	0	0	0	0	0	0	0	0	0	0	0	10439000	10202000	9596700	9617500	9753500	9575300	9481300	0	0	0	0	0	0	0	0	0
sp|P49821|NDUV1_HUMAN	sp|P49821|NDUV1_HUMAN	>sp|P49821|NDUV1_HUMAN NADH dehydrogenase [ubiquinone] flavoprotein 1, mitochondrial OS=Homo sapiens GN=NDUFV1 PE=1 SV=4	0	0	0	1	1	3	0	0	0	0	0	0	0	0	0	0	0	0	0	0	0	0	0	0	179760	0	0	0	0	0	0	0	0	0	0	0	0	0
sp|P49841|GSK3B_HUMAN;sp|P49840|GSK3A_HUMAN	sp|P49841|GSK3B_HUMAN	>sp|P49841|GSK3B_HUMAN Glycogen synthase kinase-3 beta OS=Homo sapiens GN=GSK3B PE=1 SV=2	0	0	0	3	2	1	4	3	2	4	0	0	0	0	0	0	0	0	0	0	0	0	440900	552820	325360	504660	432210	484750	390160	0	0	0	0	0	0	0	0	0
sp|P49902|5NTC_HUMAN	sp|P49902|5NTC_HUMAN	>sp|P49902|5NTC_HUMAN Cytosolic purine 5-nucleotidase OS=Homo sapiens GN=NT5C2 PE=1 SV=1	0	0	0	0	1	1	3	1	3	1	0	0	0	0	0	0	0	0	0	0	0	0	0	328180	0	318700	0	325160	423460	0	0	0	0	0	0	0	0	0
sp|P49915|GUAA_HUMAN	sp|P49915|GUAA_HUMAN	>sp|P49915|GUAA_HUMAN GMP synthase [glutamine-hydrolyzing] OS=Homo sapiens GN=GMPS PE=1 SV=1	0	0	0	15	17	15	17	15	19	16	0	0	0	0	2	0	0	0	0	0	0	0	6027900	5952300	6377500	5900300	6099900	6489400	6632000	0	0	0	0	1536200	0	0	0	0
sp|P49916|DNLI3_HUMAN	sp|P49916|DNLI3_HUMAN	>sp|P49916|DNLI3_HUMAN DNA ligase 3 OS=Homo sapiens GN=LIG3 PE=1 SV=2	0	0	0	0	1	0	1	0	1	0	0	0	0	0	0	0	0	0	0	0	0	0	0	33765	0	42786	0	54505	0	0	0	0	0	0	0	0	0	0
sp|P49959|MRE11_HUMAN	sp|P49959|MRE11_HUMAN	>sp|P49959|MRE11_HUMAN Double-strand break repair protein MRE11 OS=Homo sapiens GN=MRE11 PE=1 SV=3	0	0	0	4	2	3	2	4	3	5	0	0	0	0	0	0	0	0	0	0	0	0	356580	328830	515280	385650	392210	264800	409690	0	0	0	0	0	0	0	0	0
sp|P50213|IDH3A_HUMAN	sp|P50213|IDH3A_HUMAN	>sp|P50213|IDH3A_HUMAN Isocitrate dehydrogenase [NAD] subunit alpha, mitochondrial OS=Homo sapiens GN=IDH3A PE=1 SV=1	0	0	0	5	2	5	3	4	6	4	0	0	0	0	0	0	0	0	0	0	0	0	1254900	511610	1018800	834060	972050	1086500	982930	0	0	0	0	0	0	0	0	0
sp|P50238|CRIP1_HUMAN	sp|P50238|CRIP1_HUMAN	>sp|P50238|CRIP1_HUMAN Cysteine-rich protein 1 OS=Homo sapiens GN=CRIP1 PE=1 SV=3	0	1	1	3	2	3	4	4	4	4	0	0	0	0	1	0	0	0	0	0	3448900	4039000	7782900	6546300	7644200	6697000	6587000	6794700	7309200	0	0	0	0	4949400	0	0	0	0
sp|P50395|GDIB_HUMAN	sp|P50395|GDIB_HUMAN	>sp|P50395|GDIB_HUMAN Rab GDP dissociation inhibitor beta OS=Homo sapiens GN=GDI2 PE=1 SV=2	1	0	0	27	25	28	22	24	24	24	0	0	0	0	4	0	0	0	0	0	0	0	21402000	23491000	21457000	21765000	23242000	22802000	22034000	0	0	0	0	6830700	0	0	0	0
sp|P50402|EMD_HUMAN	sp|P50402|EMD_HUMAN	>sp|P50402|EMD_HUMAN Emerin OS=Homo sapiens GN=EMD PE=1 SV=1	0	1	0	5	8	4	6	5	6	7	0	0	0	0	1	0	0	0	0	0	744910	0	2083400	2102900	1149500	1926200	1465800	1856800	2208000	0	0	0	0	450450	0	0	0	0
sp|P50416|CPT1A_HUMAN	sp|P50416|CPT1A_HUMAN	>sp|P50416|CPT1A_HUMAN Carnitine O-palmitoyltransferase 1, liver isoform OS=Homo sapiens GN=CPT1A PE=1 SV=2	0	0	0	6	11	8	9	11	12	11	0	0	0	0	0	0	0	0	0	0	0	0	1484300	2098400	1852300	2077400	1960600	2100700	1799300	0	0	0	0	0	0	0	0	0
sp|P50454|SERPH_HUMAN	sp|P50454|SERPH_HUMAN	>sp|P50454|SERPH_HUMAN Serpin H1 OS=Homo sapiens GN=SERPINH1 PE=1 SV=2	0	1	0	22	21	20	20	19	19	21	0	0	0	0	4	0	0	0	0	0	984500	0	35970000	37552000	36247000	39769000	40783000	39463000	39482000	0	0	0	0	3961100	0	0	0	0
sp|P50502|F10A1_HUMAN;sp|Q8IZP2|ST134_HUMAN;sp|Q8NFI4|F10A5_HUMAN	sp|P50502|F10A1_HUMAN;sp|Q8IZP2|ST134_HUMAN;sp|Q8NFI4|F10A5_HUMAN	>sp|P50502|F10A1_HUMAN Hsc70-interacting protein OS=Homo sapiens GN=ST13 PE=1 SV=2;>sp|Q8IZP2|ST134_HUMAN Putative protein FAM10A4 OS=Homo sapiens GN=ST13P4 PE=5 SV=1;>sp|Q8NFI4|F10A5_HUMAN Putative protein FAM10A5 OS=Homo sapiens GN=ST13P5 PE=5 SV=1	0	1	0	7	6	9	6	7	6	7	0	0	0	0	4	0	0	0	0	0	1573700	0	8242400	5033400	6681000	4178400	5195400	4654000	5039200	0	0	0	0	5522500	0	0	0	0
sp|P50552|VASP_HUMAN	sp|P50552|VASP_HUMAN	>sp|P50552|VASP_HUMAN Vasodilator-stimulated phosphoprotein OS=Homo sapiens GN=VASP PE=1 SV=3	0	0	0	9	11	9	8	9	6	7	0	0	0	0	0	0	0	0	0	0	0	0	2062400	2014600	2091400	2031500	1796400	2008500	2014700	0	0	0	0	0	0	0	0	0
sp|P50570|DYN2_HUMAN;sp|Q9UQ16|DYN3_HUMAN;sp|Q05193|DYN1_HUMAN	sp|P50570|DYN2_HUMAN	>sp|P50570|DYN2_HUMAN Dynamin-2 OS=Homo sapiens GN=DNM2 PE=1 SV=2	0	0	0	6	9	8	9	5	7	6	0	0	0	0	0	0	0	0	0	0	0	0	1176100	1420500	1170900	1322300	1102600	1397900	1288100	0	0	0	0	0	0	0	0	0
sp|P50579|MAP2_HUMAN	sp|P50579|MAP2_HUMAN	>sp|P50579|MAP2_HUMAN Methionine aminopeptidase 2 OS=Homo sapiens GN=METAP2 PE=1 SV=1	0	0	0	11	12	12	10	14	12	11	0	0	0	0	1	0	0	0	0	0	0	0	4428300	4183900	3855700	4079000	3734700	3713900	3810500	0	0	0	0	333730	0	0	0	0
sp|P50583|AP4A_HUMAN	sp|P50583|AP4A_HUMAN	>sp|P50583|AP4A_HUMAN Bis(5-nucleosyl)-tetraphosphatase [asymmetrical] OS=Homo sapiens GN=NUDT2 PE=1 SV=3	0	0	0	2	3	2	2	2	1	1	0	0	0	0	0	0	0	0	0	0	0	0	346940	281940	482960	377540	416770	240300	298710	0	0	0	0	0	0	0	0	0
sp|P50748|KNTC1_HUMAN	sp|P50748|KNTC1_HUMAN	>sp|P50748|KNTC1_HUMAN Kinetochore-associated protein 1 OS=Homo sapiens GN=KNTC1 PE=1 SV=1	0	0	0	0	0	1	0	0	0	0	0	0	0	0	0	0	0	0	0	0	0	0	0	0	0	0	0	0	0	0	0	0	0	0	0	0	0	0
sp|P50750|CDK9_HUMAN	sp|P50750|CDK9_HUMAN	>sp|P50750|CDK9_HUMAN Cyclin-dependent kinase 9 OS=Homo sapiens GN=CDK9 PE=1 SV=3	0	0	0	2	2	1	2	2	1	1	0	0	0	0	0	0	0	0	0	0	0	0	100980	94253	0	0	116120	0	150990	0	0	0	0	0	0	0	0	0
sp|P50897|PPT1_HUMAN	sp|P50897|PPT1_HUMAN	>sp|P50897|PPT1_HUMAN Palmitoyl-protein thioesterase 1 OS=Homo sapiens GN=PPT1 PE=1 SV=1	0	0	0	2	2	2	1	2	2	2	0	0	0	0	0	0	0	0	0	0	0	0	392000	249230	266810	293780	343640	261180	219340	0	0	0	0	0	0	0	0	0
sp|P50914|RL14_HUMAN	sp|P50914|RL14_HUMAN	>sp|P50914|RL14_HUMAN 60S ribosomal protein L14 OS=Homo sapiens GN=RPL14 PE=1 SV=4	0	2	1	8	6	8	5	7	4	8	0	0	0	0	3	0	0	0	1	0	6450000	953380	10840000	17661000	18058000	18864000	16935000	17233000	18934000	0	0	0	0	9190300	0	0	0	2896900
sp|P50990|TCPQ_HUMAN	sp|P50990|TCPQ_HUMAN	>sp|P50990|TCPQ_HUMAN T-complex protein 1 subunit theta OS=Homo sapiens GN=CCT8 PE=1 SV=4	1	2	1	26	26	29	26	25	22	23	0	0	0	0	5	0	0	0	1	2141900	2949600	2543800	38405000	41078000	49454000	40430000	40680000	44214000	35385000	0	0	0	0	10950000	0	0	0	2797600
sp|P50991|TCPD_HUMAN	sp|P50991|TCPD_HUMAN	>sp|P50991|TCPD_HUMAN T-complex protein 1 subunit delta OS=Homo sapiens GN=CCT4 PE=1 SV=4	1	1	3	24	26	28	25	26	26	23	0	0	0	0	5	0	0	0	0	2884800	2565300	7831100	34394000	46596000	45174000	50344000	44842000	45049000	47884000	0	0	0	0	11959000	0	0	0	0
sp|P50995|ANX11_HUMAN;sp|P27216|ANX13_HUMAN	sp|P50995|ANX11_HUMAN	>sp|P50995|ANX11_HUMAN Annexin A11 OS=Homo sapiens GN=ANXA11 PE=1 SV=1	0	0	0	7	7	6	5	10	8	10	0	0	0	0	1	0	0	0	0	0	0	0	1882400	1992500	1903000	1898100	2422800	2003800	2058700	0	0	0	0	1353900	0	0	0	0
sp|P51114|FXR1_HUMAN	sp|P51114|FXR1_HUMAN	>sp|P51114|FXR1_HUMAN Fragile X mental retardation syndrome-related protein 1 OS=Homo sapiens GN=FXR1 PE=1 SV=3	0	0	0	5	8	8	6	6	6	7	0	0	0	0	2	0	0	0	0	0	0	0	1601400	1518600	1734900	1714100	1549700	1595300	1506600	0	0	0	0	1476000	0	0	0	0
sp|P51116|FXR2_HUMAN	sp|P51116|FXR2_HUMAN	>sp|P51116|FXR2_HUMAN Fragile X mental retardation syndrome-related protein 2 OS=Homo sapiens GN=FXR2 PE=1 SV=2	0	0	0	4	4	5	3	3	3	4	0	0	0	0	2	0	0	0	0	0	0	0	497500	496280	384720	528100	439160	398070	525660	0	0	0	0	0	0	0	0	0
sp|P51148|RAB5C_HUMAN	sp|P51148|RAB5C_HUMAN	>sp|P51148|RAB5C_HUMAN Ras-related protein Rab-5C OS=Homo sapiens GN=RAB5C PE=1 SV=2	0	0	0	7	7	7	9	8	5	5	0	0	0	0	0	0	0	0	0	0	0	0	5180400	5595000	4220000	5711300	5395700	5492100	4852000	0	0	0	0	0	0	0	0	0
sp|P51149|RAB7A_HUMAN	sp|P51149|RAB7A_HUMAN	>sp|P51149|RAB7A_HUMAN Ras-related protein Rab-7a OS=Homo sapiens GN=RAB7A PE=1 SV=1	0	0	0	9	8	7	8	7	8	7	0	0	0	0	0	0	0	0	0	0	0	0	5007000	5604000	5006600	5260500	5274100	5705300	5727600	0	0	0	0	0	0	0	0	0
sp|P51151|RAB9A_HUMAN;sp|Q9NP90|RAB9B_HUMAN	sp|P51151|RAB9A_HUMAN	>sp|P51151|RAB9A_HUMAN Ras-related protein Rab-9A OS=Homo sapiens GN=RAB9A PE=1 SV=1	0	0	0	1	2	2	3	2	2	2	0	0	0	0	0	0	0	0	0	0	0	0	541310	565760	544750	597570	540300	598830	609190	0	0	0	0	0	0	0	0	0
sp|P51153|RAB13_HUMAN	sp|P51153|RAB13_HUMAN	>sp|P51153|RAB13_HUMAN Ras-related protein Rab-13 OS=Homo sapiens GN=RAB13 PE=1 SV=1	0	0	0	2	4	5	2	6	2	5	0	0	0	0	1	0	0	0	0	0	0	0	262470	615130	794410	500960	1364800	218890	406250	0	0	0	0	0	0	0	0	0
sp|P51397|DAP1_HUMAN	sp|P51397|DAP1_HUMAN	>sp|P51397|DAP1_HUMAN Death-associated protein 1 OS=Homo sapiens GN=DAP PE=1 SV=3	0	0	0	1	0	0	0	0	0	0	0	0	0	0	0	0	0	0	0	0	0	0	355650	0	0	0	0	0	0	0	0	0	0	0	0	0	0	0
sp|P51398|RT29_HUMAN	sp|P51398|RT29_HUMAN	>sp|P51398|RT29_HUMAN 28S ribosomal protein S29, mitochondrial OS=Homo sapiens GN=DAP3 PE=1 SV=1	0	0	0	4	2	3	2	2	1	3	0	0	0	0	0	0	0	0	0	0	0	0	349280	433260	387260	454000	464400	273090	435080	0	0	0	0	0	0	0	0	0
sp|P51532|SMCA4_HUMAN;sp|Q6ZRS2|SRCAP_HUMAN	sp|P51532|SMCA4_HUMAN	>sp|P51532|SMCA4_HUMAN Transcription activator BRG1 OS=Homo sapiens GN=SMARCA4 PE=1 SV=2	0	0	0	8	8	5	7	8	4	8	0	0	0	0	0	0	0	0	0	0	0	0	1369900	1194900	1260200	1318900	1247000	998520	1034600	0	0	0	0	0	0	0	0	0
sp|P51553|IDH3G_HUMAN	sp|P51553|IDH3G_HUMAN	>sp|P51553|IDH3G_HUMAN Isocitrate dehydrogenase [NAD] subunit gamma, mitochondrial OS=Homo sapiens GN=IDH3G PE=1 SV=1	0	0	0	2	2	2	1	2	1	0	0	0	0	0	0	0	0	0	0	0	0	0	251080	159220	192330	215100	215070	206900	0	0	0	0	0	0	0	0	0	0
sp|P51570|GALK1_HUMAN	sp|P51570|GALK1_HUMAN	>sp|P51570|GALK1_HUMAN Galactokinase OS=Homo sapiens GN=GALK1 PE=1 SV=1	0	0	0	1	1	1	1	1	1	2	0	0	0	0	0	0	0	0	0	0	0	0	141600	117490	0	132640	114510	125450	131310	0	0	0	0	0	0	0	0	0
sp|P51571|SSRD_HUMAN	sp|P51571|SSRD_HUMAN	>sp|P51571|SSRD_HUMAN Translocon-associated protein subunit delta OS=Homo sapiens GN=SSR4 PE=1 SV=1	0	0	0	3	4	6	4	3	5	3	0	0	0	0	0	0	0	0	0	0	0	0	2611600	2885400	2963600	2999700	3110500	2642300	2990900	0	0	0	0	0	0	0	0	0
sp|P51572|BAP31_HUMAN	sp|P51572|BAP31_HUMAN	>sp|P51572|BAP31_HUMAN B-cell receptor-associated protein 31 OS=Homo sapiens GN=BCAP31 PE=1 SV=3	0	0	0	5	6	5	6	5	6	4	0	0	0	0	0	0	0	0	0	0	0	0	2253700	3384300	3813500	3821900	3873500	3828500	3863000	0	0	0	0	0	0	0	0	0
sp|P51580|TPMT_HUMAN	sp|P51580|TPMT_HUMAN	>sp|P51580|TPMT_HUMAN Thiopurine S-methyltransferase OS=Homo sapiens GN=TPMT PE=1 SV=1	0	0	0	0	0	0	0	2	1	1	0	0	0	0	0	0	0	0	0	0	0	0	0	0	0	0	61475	0	62895	0	0	0	0	0	0	0	0	0
sp|P51610|HCFC1_HUMAN	sp|P51610|HCFC1_HUMAN	>sp|P51610|HCFC1_HUMAN Host cell factor 1 OS=Homo sapiens GN=HCFC1 PE=1 SV=2	0	0	0	6	5	7	4	1	6	8	0	0	0	0	1	0	0	0	0	0	0	0	1022900	931370	974660	799480	167110	1108100	1157200	0	0	0	0	0	0	0	0	0
sp|P51648|AL3A2_HUMAN	sp|P51648|AL3A2_HUMAN	>sp|P51648|AL3A2_HUMAN Fatty aldehyde dehydrogenase OS=Homo sapiens GN=ALDH3A2 PE=1 SV=1	0	0	0	1	1	0	2	2	1	2	0	0	0	0	0	0	0	0	0	0	0	0	153560	0	0	0	155550	0	250890	0	0	0	0	0	0	0	0	0
sp|P51649|SSDH_HUMAN	sp|P51649|SSDH_HUMAN	>sp|P51649|SSDH_HUMAN Succinate-semialdehyde dehydrogenase, mitochondrial OS=Homo sapiens GN=ALDH5A1 PE=1 SV=2	0	0	0	0	0	0	0	1	0	0	0	0	0	0	0	0	0	0	0	0	0	0	0	0	0	0	36869	0	0	0	0	0	0	0	0	0	0	0
sp|P51659|DHB4_HUMAN	sp|P51659|DHB4_HUMAN	>sp|P51659|DHB4_HUMAN Peroxisomal multifunctional enzyme type 2 OS=Homo sapiens GN=HSD17B4 PE=1 SV=3	0	0	0	17	16	15	14	13	15	16	0	0	0	0	0	0	0	0	1	0	0	0	4871400	4839700	4938600	3994300	4656700	4097900	5110900	0	0	0	0	0	0	0	0	1761400
sp|P51665|PSMD7_HUMAN	sp|P51665|PSMD7_HUMAN	>sp|P51665|PSMD7_HUMAN 26S proteasome non-ATPase regulatory subunit 7 OS=Homo sapiens GN=PSMD7 PE=1 SV=2	0	0	0	7	6	8	6	7	10	7	0	0	0	0	0	0	0	0	0	0	0	0	2584100	2160800	2675400	2221000	2222000	2832900	2178800	0	0	0	0	0	0	0	0	0
sp|P51812|KS6A3_HUMAN	sp|P51812|KS6A3_HUMAN	>sp|P51812|KS6A3_HUMAN Ribosomal protein S6 kinase alpha-3 OS=Homo sapiens GN=RPS6KA3 PE=1 SV=1	0	0	0	3	2	1	1	2	2	2	0	0	0	0	0	0	0	0	0	0	0	0	275070	196610	244810	267060	226300	236400	263430	0	0	0	0	0	0	0	0	0
sp|P51858|HDGF_HUMAN;sp|Q9Y3E1|HDGR3_HUMAN	sp|P51858|HDGF_HUMAN	>sp|P51858|HDGF_HUMAN Hepatoma-derived growth factor OS=Homo sapiens GN=HDGF PE=1 SV=1	0	0	1	13	15	10	14	13	13	11	0	0	0	0	0	0	0	0	0	0	0	1924300	8441300	9037200	7118000	7548400	8236600	7177400	8675400	0	0	0	0	0	0	0	0	0
sp|P51965|UB2E1_HUMAN	sp|P51965|UB2E1_HUMAN	>sp|P51965|UB2E1_HUMAN Ubiquitin-conjugating enzyme E2 E1 OS=Homo sapiens GN=UBE2E1 PE=1 SV=1	0	0	0	2	2	0	1	1	0	2	0	0	0	0	0	0	0	0	0	0	0	0	186670	171260	0	184450	230160	0	205630	0	0	0	0	0	0	0	0	0
sp|P51970|NDUA8_HUMAN	sp|P51970|NDUA8_HUMAN	>sp|P51970|NDUA8_HUMAN NADH dehydrogenase [ubiquinone] 1 alpha subcomplex subunit 8 OS=Homo sapiens GN=NDUFA8 PE=1 SV=3	0	0	0	2	2	2	2	2	2	1	0	0	0	0	0	0	0	0	0	0	0	0	422040	282620	296100	227480	341420	196950	0	0	0	0	0	0	0	0	0	0
sp|P51991|ROA3_HUMAN	sp|P51991|ROA3_HUMAN	>sp|P51991|ROA3_HUMAN Heterogeneous nuclear ribonucleoprotein A3 OS=Homo sapiens GN=HNRNPA3 PE=1 SV=2	0	2	2	18	19	19	19	15	14	18	1	0	0	0	1	0	0	0	1	0	787430	1363700	15630000	20390000	8866900	19158000	20937000	19769000	12085000	2641200	0	0	0	0	0	0	0	13230000
sp|P52209|6PGD_HUMAN	sp|P52209|6PGD_HUMAN	>sp|P52209|6PGD_HUMAN 6-phosphogluconate dehydrogenase, decarboxylating OS=Homo sapiens GN=PGD PE=1 SV=3	0	0	0	14	13	13	14	14	13	11	0	0	0	0	0	0	0	0	0	0	0	0	8370600	9573500	8755600	10113000	9749600	9934700	10222000	0	0	0	0	0	0	0	0	0
sp|P52272|HNRPM_HUMAN	sp|P52272|HNRPM_HUMAN	>sp|P52272|HNRPM_HUMAN Heterogeneous nuclear ribonucleoprotein M OS=Homo sapiens GN=HNRNPM PE=1 SV=3	1	2	5	37	32	39	39	39	32	36	0	0	0	0	16	0	0	0	1	987370	2909300	9110700	78070000	45715000	51061000	65540000	62833000	59012000	66457000	0	0	0	0	36646000	0	0	0	928770
sp|P52292|IMA1_HUMAN	sp|P52292|IMA1_HUMAN	>sp|P52292|IMA1_HUMAN Importin subunit alpha-1 OS=Homo sapiens GN=KPNA2 PE=1 SV=1	0	0	0	12	10	11	10	11	12	12	0	0	0	0	0	0	0	0	0	0	0	0	6967200	7425900	7994900	7872300	7495800	7506700	8044800	0	0	0	0	0	0	0	0	0
sp|P52294|IMA5_HUMAN	sp|P52294|IMA5_HUMAN	>sp|P52294|IMA5_HUMAN Importin subunit alpha-5 OS=Homo sapiens GN=KPNA1 PE=1 SV=3	0	0	0	4	5	4	5	5	6	5	0	0	0	0	0	0	0	0	0	0	0	0	198660	0	0	226570	0	238870	270840	0	0	0	0	0	0	0	0	0
sp|P52298|NCBP2_HUMAN	sp|P52298|NCBP2_HUMAN	>sp|P52298|NCBP2_HUMAN Nuclear cap-binding protein subunit 2 OS=Homo sapiens GN=NCBP2 PE=1 SV=1	0	0	0	1	3	1	0	0	1	0	0	0	0	0	0	0	0	0	0	0	0	0	305320	384380	252640	0	0	143780	0	0	0	0	0	0	0	0	0	0
sp|P52306|GDS1_HUMAN	sp|P52306|GDS1_HUMAN	>sp|P52306|GDS1_HUMAN Rap1 GTPase-GDP dissociation stimulator 1 OS=Homo sapiens GN=RAP1GDS1 PE=1 SV=3	0	0	0	2	0	0	0	2	2	1	0	0	0	0	0	0	0	0	0	0	0	0	236310	0	0	0	205950	243760	0	0	0	0	0	0	0	0	0	0
sp|P52434|RPAB3_HUMAN	sp|P52434|RPAB3_HUMAN	>sp|P52434|RPAB3_HUMAN DNA-directed RNA polymerases I, II, and III subunit RPABC3 OS=Homo sapiens GN=POLR2H PE=1 SV=4	0	0	0	2	2	1	3	1	2	1	0	0	0	0	0	0	0	0	0	0	0	0	797150	570030	454510	493450	477000	629890	463980	0	0	0	0	0	0	0	0	0
sp|P52564|MP2K6_HUMAN	sp|P52564|MP2K6_HUMAN	>sp|P52564|MP2K6_HUMAN Dual specificity mitogen-activated protein kinase kinase 6 OS=Homo sapiens GN=MAP2K6 PE=1 SV=1	0	0	0	3	3	1	2	3	2	1	0	0	0	0	0	0	0	0	0	0	0	0	181100	192130	164840	231900	146200	244190	198590	0	0	0	0	0	0	0	0	0
sp|P52565|GDIR1_HUMAN	sp|P52565|GDIR1_HUMAN	>sp|P52565|GDIR1_HUMAN Rho GDP-dissociation inhibitor 1 OS=Homo sapiens GN=ARHGDIA PE=1 SV=3	0	0	0	9	7	9	9	9	9	8	0	0	0	0	0	0	0	0	0	0	0	0	13328000	13193000	12648000	13883000	14356000	13667000	11894000	0	0	0	0	0	0	0	0	0
sp|P52594|AGFG1_HUMAN	sp|P52594|AGFG1_HUMAN	>sp|P52594|AGFG1_HUMAN Arf-GAP domain and FG repeat-containing protein 1 OS=Homo sapiens GN=AGFG1 PE=1 SV=2	0	0	0	1	1	1	1	1	2	1	0	0	0	0	0	0	0	0	0	0	0	0	250530	161890	207290	146660	152100	180880	241280	0	0	0	0	0	0	0	0	0
sp|P52597|HNRPF_HUMAN	sp|P52597|HNRPF_HUMAN	>sp|P52597|HNRPF_HUMAN Heterogeneous nuclear ribonucleoprotein F OS=Homo sapiens GN=HNRNPF PE=1 SV=3	0	2	1	11	17	16	14	14	15	14	0	0	0	0	2	0	0	0	0	0	0	0	15896000	16390000	16757000	17289000	15255000	15449000	17233000	0	0	0	0	0	0	0	0	0
sp|P52657|T2AG_HUMAN	sp|P52657|T2AG_HUMAN	>sp|P52657|T2AG_HUMAN Transcription initiation factor IIA subunit 2 OS=Homo sapiens GN=GTF2A2 PE=1 SV=1	0	0	0	1	1	1	1	1	1	0	0	0	0	0	0	0	0	0	0	0	0	0	205670	177650	174810	189430	0	0	0	0	0	0	0	0	0	0	0	0
sp|P52701|MSH6_HUMAN	sp|P52701|MSH6_HUMAN	>sp|P52701|MSH6_HUMAN DNA mismatch repair protein Msh6 OS=Homo sapiens GN=MSH6 PE=1 SV=2	0	0	0	3	5	7	4	2	6	4	0	0	0	0	0	0	0	0	0	0	0	0	505060	695100	802110	631080	450630	706150	545640	0	0	0	0	0	0	0	0	0
sp|P52735|VAV2_HUMAN	sp|P52735|VAV2_HUMAN	>sp|P52735|VAV2_HUMAN Guanine nucleotide exchange factor VAV2 OS=Homo sapiens GN=VAV2 PE=1 SV=2	0	0	0	1	0	0	0	2	0	0	0	0	0	0	0	0	0	0	0	0	0	0	0	0	0	0	78976	0	0	0	0	0	0	0	0	0	0	0
sp|P52758|RIDA_HUMAN	sp|P52758|RIDA_HUMAN	>sp|P52758|RIDA_HUMAN 2-iminobutanoate/2-iminopropanoate deaminase OS=Homo sapiens GN=RIDA PE=1 SV=1	0	0	0	0	0	1	0	0	0	0	0	0	0	0	0	0	0	0	0	0	0	0	0	0	68785	0	0	0	0	0	0	0	0	0	0	0	0	0
sp|P52788|SPSY_HUMAN	sp|P52788|SPSY_HUMAN	>sp|P52788|SPSY_HUMAN Spermine synthase OS=Homo sapiens GN=SMS PE=1 SV=2	0	0	0	11	8	4	7	9	8	6	0	0	0	0	0	0	0	0	0	0	0	0	2444500	2088600	2121700	1635800	2129000	2239700	2409500	0	0	0	0	0	0	0	0	0
sp|P52789|HXK2_HUMAN;sp|P19367|HXK1_HUMAN	sp|P52789|HXK2_HUMAN	>sp|P52789|HXK2_HUMAN Hexokinase-2 OS=Homo sapiens GN=HK2 PE=1 SV=2	0	0	0	4	5	8	6	3	5	5	0	0	0	0	0	0	0	0	0	0	0	0	524900	695470	584960	548640	619080	726470	667740	0	0	0	0	0	0	0	0	0
sp|P52815|RM12_HUMAN	sp|P52815|RM12_HUMAN	>sp|P52815|RM12_HUMAN 39S ribosomal protein L12, mitochondrial OS=Homo sapiens GN=MRPL12 PE=1 SV=2	0	0	0	0	1	0	1	1	2	0	0	0	0	0	0	0	0	0	0	0	0	0	0	158150	0	159560	219200	169460	0	0	0	0	0	0	0	0	0	0
sp|P52888|THOP1_HUMAN	sp|P52888|THOP1_HUMAN	>sp|P52888|THOP1_HUMAN Thimet oligopeptidase OS=Homo sapiens GN=THOP1 PE=1 SV=2	0	0	0	8	7	9	9	13	8	12	0	0	0	0	0	0	0	0	0	0	0	0	4483400	4291800	4655000	4532900	3918700	3989100	4243500	0	0	0	0	0	0	0	0	0
sp|P52907|CAZA1_HUMAN	sp|P52907|CAZA1_HUMAN	>sp|P52907|CAZA1_HUMAN F-actin-capping protein subunit alpha-1 OS=Homo sapiens GN=CAPZA1 PE=1 SV=3	1	0	0	10	10	7	9	8	11	10	0	0	0	0	0	0	0	0	0	1505400	0	0	3828600	3849700	3484400	4114400	3549300	3756400	3923900	0	0	0	0	0	0	0	0	0
sp|P52943|CRIP2_HUMAN	sp|P52943|CRIP2_HUMAN	>sp|P52943|CRIP2_HUMAN Cysteine-rich protein 2 OS=Homo sapiens GN=CRIP2 PE=1 SV=1	0	0	0	3	3	2	2	3	3	3	0	0	0	0	0	0	0	0	0	0	0	0	1275600	1224100	1245200	1209400	1081000	1079400	1347400	0	0	0	0	0	0	0	0	0
sp|P52948|NUP98_HUMAN	sp|P52948|NUP98_HUMAN	>sp|P52948|NUP98_HUMAN Nuclear pore complex protein Nup98-Nup96 OS=Homo sapiens GN=NUP98 PE=1 SV=4	0	0	0	7	6	6	10	4	11	6	0	0	0	0	0	0	0	0	0	0	0	0	1167600	732270	924050	1294400	763420	1243400	937750	0	0	0	0	0	0	0	0	0
sp|P53004|BIEA_HUMAN	sp|P53004|BIEA_HUMAN	>sp|P53004|BIEA_HUMAN Biliverdin reductase A OS=Homo sapiens GN=BLVRA PE=1 SV=2	0	0	0	6	6	9	3	7	7	5	0	0	0	0	0	0	0	0	0	0	0	0	1299200	1775400	1668400	1217000	1558700	1661600	1857300	0	0	0	0	0	0	0	0	0
sp|P53007|TXTP_HUMAN	sp|P53007|TXTP_HUMAN	>sp|P53007|TXTP_HUMAN Tricarboxylate transport protein, mitochondrial OS=Homo sapiens GN=SLC25A1 PE=1 SV=2	0	0	0	4	6	4	3	6	3	2	0	0	0	0	0	0	0	0	0	0	0	0	904660	1147000	1037300	1076500	1240200	1215000	733500	0	0	0	0	0	0	0	0	0
sp|P53041|PPP5_HUMAN;sp|E7EU14|PP5D1_HUMAN	sp|P53041|PPP5_HUMAN	>sp|P53041|PPP5_HUMAN Serine/threonine-protein phosphatase 5 OS=Homo sapiens GN=PPP5C PE=1 SV=1	0	0	0	5	4	4	5	7	6	6	0	0	0	0	0	0	0	0	0	0	0	0	674430	659350	795960	803000	571980	599690	490730	0	0	0	0	0	0	0	0	0
sp|P53350|PLK1_HUMAN	sp|P53350|PLK1_HUMAN	>sp|P53350|PLK1_HUMAN Serine/threonine-protein kinase PLK1 OS=Homo sapiens GN=PLK1 PE=1 SV=1	0	0	0	1	1	1	0	1	1	1	0	0	0	0	0	0	0	0	0	0	0	0	104620	108990	106570	0	134050	157490	99675	0	0	0	0	0	0	0	0	0
sp|P53365|ARFP2_HUMAN	sp|P53365|ARFP2_HUMAN	>sp|P53365|ARFP2_HUMAN Arfaptin-2 OS=Homo sapiens GN=ARFIP2 PE=1 SV=1	0	0	0	0	0	1	1	2	1	1	0	0	0	0	0	0	0	0	0	0	0	0	0	0	277830	0	248220	0	375470	0	0	0	0	0	0	0	0	0
sp|P53367|ARFP1_HUMAN	sp|P53367|ARFP1_HUMAN	>sp|P53367|ARFP1_HUMAN Arfaptin-1 OS=Homo sapiens GN=ARFIP1 PE=1 SV=2	0	0	0	0	0	0	0	2	0	0	0	0	0	0	0	0	0	0	0	0	0	0	0	0	0	0	199760	0	0	0	0	0	0	0	0	0	0	0
sp|P53384|NUBP1_HUMAN	sp|P53384|NUBP1_HUMAN	>sp|P53384|NUBP1_HUMAN Cytosolic Fe-S cluster assembly factor NUBP1 OS=Homo sapiens GN=NUBP1 PE=1 SV=2	0	0	0	2	0	0	0	0	0	0	0	0	0	0	0	0	0	0	0	0	0	0	309850	0	0	0	0	0	0	0	0	0	0	0	0	0	0	0
sp|P53396|ACLY_HUMAN	sp|P53396|ACLY_HUMAN	>sp|P53396|ACLY_HUMAN ATP-citrate synthase OS=Homo sapiens GN=ACLY PE=1 SV=3	0	0	0	24	22	29	24	24	24	24	0	0	0	0	4	0	0	0	0	0	0	0	16627000	17567000	17399000	18828000	17709000	18674000	17900000	0	0	0	0	5748200	0	0	0	0
sp|P53582|MAP11_HUMAN	sp|P53582|MAP11_HUMAN	>sp|P53582|MAP11_HUMAN Methionine aminopeptidase 1 OS=Homo sapiens GN=METAP1 PE=1 SV=2	0	0	0	5	6	2	5	5	5	5	0	0	0	0	0	0	0	0	0	0	0	0	973480	1182500	1009800	1200800	956110	1036800	1171700	0	0	0	0	0	0	0	0	0
sp|P53597|SUCA_HUMAN	sp|P53597|SUCA_HUMAN	>sp|P53597|SUCA_HUMAN Succinate--CoA ligase [ADP/GDP-forming] subunit alpha, mitochondrial OS=Homo sapiens GN=SUCLG1 PE=1 SV=4	0	0	0	4	3	2	3	1	2	3	0	0	0	0	0	0	0	0	0	0	0	0	936060	742190	1187100	928580	867250	898590	989810	0	0	0	0	0	0	0	0	0
sp|P53602|MVD1_HUMAN	sp|P53602|MVD1_HUMAN	>sp|P53602|MVD1_HUMAN Diphosphomevalonate decarboxylase OS=Homo sapiens GN=MVD PE=1 SV=1	0	0	0	0	2	0	1	0	2	0	0	0	0	0	0	0	0	0	0	0	0	0	0	192840	0	0	0	251450	0	0	0	0	0	0	0	0	0	0
sp|P53611|PGTB2_HUMAN	sp|P53611|PGTB2_HUMAN	>sp|P53611|PGTB2_HUMAN Geranylgeranyl transferase type-2 subunit beta OS=Homo sapiens GN=RABGGTB PE=1 SV=2	0	0	0	3	1	3	2	1	1	3	0	0	0	0	0	0	0	0	0	0	0	0	412590	212000	441600	214690	236090	161350	382890	0	0	0	0	0	0	0	0	0
sp|P53618|COPB_HUMAN	sp|P53618|COPB_HUMAN	>sp|P53618|COPB_HUMAN Coatomer subunit beta OS=Homo sapiens GN=COPB1 PE=1 SV=3	0	0	0	16	18	11	12	15	14	15	0	0	0	0	0	0	0	0	0	0	0	0	4690900	5396200	4815400	5174900	5047800	5484300	5488100	0	0	0	0	0	0	0	0	0
sp|P53621|COPA_HUMAN	sp|P53621|COPA_HUMAN	>sp|P53621|COPA_HUMAN Coatomer subunit alpha OS=Homo sapiens GN=COPA PE=1 SV=2	0	1	0	24	27	31	26	27	32	31	0	0	0	0	4	0	0	0	0	0	6871800	0	8251500	7464000	8961400	8723000	9762200	9142300	9314400	0	0	0	0	2263800	0	0	0	0
sp|P53634|CATC_HUMAN	sp|P53634|CATC_HUMAN	>sp|P53634|CATC_HUMAN Dipeptidyl peptidase 1 OS=Homo sapiens GN=CTSC PE=1 SV=2	0	0	0	2	3	3	3	3	4	2	0	0	0	0	0	0	0	0	0	0	0	0	901020	572110	896400	683400	633440	587220	638940	0	0	0	0	0	0	0	0	0
sp|P53680|AP2S1_HUMAN	sp|P53680|AP2S1_HUMAN	>sp|P53680|AP2S1_HUMAN AP-2 complex subunit sigma OS=Homo sapiens GN=AP2S1 PE=1 SV=2	0	0	0	1	1	1	0	1	2	1	0	0	0	0	0	0	0	0	0	0	0	0	243020	129000	158480	0	162270	141670	148320	0	0	0	0	0	0	0	0	0
sp|P53701|CCHL_HUMAN	sp|P53701|CCHL_HUMAN	>sp|P53701|CCHL_HUMAN Cytochrome c-type heme lyase OS=Homo sapiens GN=HCCS PE=1 SV=1	0	0	0	6	8	6	7	8	6	6	0	0	0	0	0	0	0	0	0	0	0	0	1710900	1332200	1170800	1419000	1350100	1159700	1304100	0	0	0	0	0	0	0	0	0
sp|P53804|TTC3_HUMAN	sp|P53804|TTC3_HUMAN	>sp|P53804|TTC3_HUMAN E3 ubiquitin-protein ligase TTC3 OS=Homo sapiens GN=TTC3 PE=1 SV=2	0	0	0	0	0	1	0	0	1	0	0	0	0	0	0	0	0	0	0	0	0	0	0	0	668840	0	0	0	0	0	0	0	0	0	0	0	0	0
sp|P53985|MOT1_HUMAN	sp|P53985|MOT1_HUMAN	>sp|P53985|MOT1_HUMAN Monocarboxylate transporter 1 OS=Homo sapiens GN=SLC16A1 PE=1 SV=3	0	0	0	1	2	2	2	2	3	2	0	0	0	0	0	0	0	0	0	0	0	0	866320	1265800	1243300	1281700	1590700	1600800	1196200	0	0	0	0	0	0	0	0	0
sp|P53990|IST1_HUMAN	sp|P53990|IST1_HUMAN	>sp|P53990|IST1_HUMAN IST1 homolog OS=Homo sapiens GN=IST1 PE=1 SV=1	0	0	0	2	1	1	1	1	0	0	0	0	0	0	0	0	0	0	0	0	0	0	178660	260170	292090	359760	346390	0	0	0	0	0	0	0	0	0	0	0
sp|P53992|SC24C_HUMAN	sp|P53992|SC24C_HUMAN	>sp|P53992|SC24C_HUMAN Protein transport protein Sec24C OS=Homo sapiens GN=SEC24C PE=1 SV=3	0	0	0	7	8	8	14	8	10	9	0	0	0	0	0	0	0	0	0	0	0	0	1412700	1591300	1436900	1443600	1167600	1518000	1411200	0	0	0	0	0	0	0	0	0
sp|P53999|TCP4_HUMAN	sp|P53999|TCP4_HUMAN	>sp|P53999|TCP4_HUMAN Activated RNA polymerase II transcriptional coactivator p15 OS=Homo sapiens GN=SUB1 PE=1 SV=3	0	1	1	7	8	9	6	10	7	8	0	0	0	0	2	0	0	0	0	0	2915200	5764600	8684800	9588500	8912800	10247000	10261000	7485300	7827000	0	0	0	0	8355600	0	0	0	0
sp|P54105|ICLN_HUMAN	sp|P54105|ICLN_HUMAN	>sp|P54105|ICLN_HUMAN Methylosome subunit pICln OS=Homo sapiens GN=CLNS1A PE=1 SV=1	0	0	0	1	0	1	0	1	0	0	0	0	0	0	0	0	0	0	0	0	0	0	100310	0	82426	0	97419	0	0	0	0	0	0	0	0	0	0	0
sp|P54132|BLM_HUMAN	sp|P54132|BLM_HUMAN	>sp|P54132|BLM_HUMAN Bloom syndrome protein OS=Homo sapiens GN=BLM PE=1 SV=1	0	0	0	1	1	1	1	1	1	1	0	0	0	0	0	0	0	0	0	0	0	0	417720	436050	430950	432500	382930	472980	440670	0	0	0	0	0	0	0	0	0
sp|P54136|SYRC_HUMAN	sp|P54136|SYRC_HUMAN	>sp|P54136|SYRC_HUMAN Arginine--tRNA ligase, cytoplasmic OS=Homo sapiens GN=RARS PE=1 SV=2	0	0	0	23	20	17	15	17	18	15	0	0	0	0	0	0	0	0	0	0	0	0	6603200	6237000	6608800	6767200	6542200	6910700	6367600	0	0	0	0	0	0	0	0	0
sp|P54278|PMS2_HUMAN	sp|P54278|PMS2_HUMAN	>sp|P54278|PMS2_HUMAN Mismatch repair endonuclease PMS2 OS=Homo sapiens GN=PMS2 PE=1 SV=2	0	0	0	1	1	1	2	1	1	1	0	0	0	0	0	0	0	0	0	0	0	0	43821	0	42790	55657	53592	43509	58596	0	0	0	0	0	0	0	0	0
sp|P54289|CA2D1_HUMAN	sp|P54289|CA2D1_HUMAN	>sp|P54289|CA2D1_HUMAN Voltage-dependent calcium channel subunit alpha-2/delta-1 OS=Homo sapiens GN=CACNA2D1 PE=1 SV=3	0	1	0	1	1	0	1	0	0	0	0	0	0	0	0	0	0	0	0	0	683690	0	1044700	744270	0	991300	0	0	0	0	0	0	0	0	0	0	0	0
sp|P54577|SYYC_HUMAN	sp|P54577|SYYC_HUMAN	>sp|P54577|SYYC_HUMAN Tyrosine--tRNA ligase, cytoplasmic OS=Homo sapiens GN=YARS PE=1 SV=4	0	0	0	18	18	13	16	20	14	21	0	0	0	0	1	0	0	0	0	0	0	0	7239900	7104700	7885900	7234800	7044500	6459300	7359700	0	0	0	0	657750	0	0	0	0
sp|P54578|UBP14_HUMAN	sp|P54578|UBP14_HUMAN	>sp|P54578|UBP14_HUMAN Ubiquitin carboxyl-terminal hydrolase 14 OS=Homo sapiens GN=USP14 PE=1 SV=3	0	0	0	12	10	13	14	14	15	17	0	0	0	0	0	0	0	0	0	0	0	0	4780300	5472600	5003100	5572700	5561100	5277000	5231800	0	0	0	0	0	0	0	0	0
sp|P54619|AAKG1_HUMAN	sp|P54619|AAKG1_HUMAN	>sp|P54619|AAKG1_HUMAN 5-AMP-activated protein kinase subunit gamma-1 OS=Homo sapiens GN=PRKAG1 PE=1 SV=1	0	0	0	0	0	0	1	1	0	1	0	0	0	0	0	0	0	0	0	0	0	0	0	0	0	0	66411	0	77934	0	0	0	0	0	0	0	0	0
sp|P54709|AT1B3_HUMAN	sp|P54709|AT1B3_HUMAN	>sp|P54709|AT1B3_HUMAN Sodium/potassium-transporting ATPase subunit beta-3 OS=Homo sapiens GN=ATP1B3 PE=1 SV=1	0	0	0	3	2	3	3	5	3	2	0	0	0	0	0	0	0	0	0	0	0	0	1283400	1275000	1021000	1832600	1767100	1540800	776980	0	0	0	0	0	0	0	0	0
sp|P54725|RD23A_HUMAN	sp|P54725|RD23A_HUMAN	>sp|P54725|RD23A_HUMAN UV excision repair protein RAD23 homolog A OS=Homo sapiens GN=RAD23A PE=1 SV=1	0	0	0	1	2	1	1	1	1	2	0	0	0	0	0	0	0	0	0	0	0	0	0	0	0	106180	0	0	0	0	0	0	0	0	0	0	0	0
sp|P54727|RD23B_HUMAN	sp|P54727|RD23B_HUMAN	>sp|P54727|RD23B_HUMAN UV excision repair protein RAD23 homolog B OS=Homo sapiens GN=RAD23B PE=1 SV=1	0	0	0	5	5	4	1	2	4	3	0	0	0	0	0	0	0	0	0	0	0	0	2471700	1928300	2138500	674500	1275400	1447300	1209200	0	0	0	0	0	0	0	0	0
sp|P54819|KAD2_HUMAN	sp|P54819|KAD2_HUMAN	>sp|P54819|KAD2_HUMAN Adenylate kinase 2, mitochondrial OS=Homo sapiens GN=AK2 PE=1 SV=2	1	1	1	8	4	8	5	6	6	7	0	0	0	0	2	0	0	0	1	2490200	0	0	3973000	2783300	3494400	2370100	2767800	2553700	2818300	0	0	0	0	3038100	0	0	0	4481600
sp|P54886|P5CS_HUMAN	sp|P54886|P5CS_HUMAN	>sp|P54886|P5CS_HUMAN Delta-1-pyrroline-5-carboxylate synthase OS=Homo sapiens GN=ALDH18A1 PE=1 SV=2	0	0	0	10	9	7	5	8	9	10	0	0	0	0	0	0	0	0	0	0	0	0	2211700	2247600	2231700	2081500	2448100	2454600	2497100	0	0	0	0	0	0	0	0	0
sp|P54920|SNAA_HUMAN;sp|Q9H115|SNAB_HUMAN	sp|P54920|SNAA_HUMAN	>sp|P54920|SNAA_HUMAN Alpha-soluble NSF attachment protein OS=Homo sapiens GN=NAPA PE=1 SV=3	0	0	0	2	1	0	0	1	0	0	0	0	0	0	0	0	0	0	0	0	0	0	173270	0	0	0	0	0	0	0	0	0	0	0	0	0	0	0
sp|P55010|IF5_HUMAN	sp|P55010|IF5_HUMAN	>sp|P55010|IF5_HUMAN Eukaryotic translation initiation factor 5 OS=Homo sapiens GN=EIF5 PE=1 SV=2	0	0	0	6	6	7	6	6	5	4	0	0	0	0	0	0	0	0	0	0	0	0	1576800	1581600	1734600	1531400	1506900	1805400	1840000	0	0	0	0	0	0	0	0	0
sp|P55036|PSMD4_HUMAN;sp|A2A3N6|PIPSL_HUMAN	sp|P55036|PSMD4_HUMAN	>sp|P55036|PSMD4_HUMAN 26S proteasome non-ATPase regulatory subunit 4 OS=Homo sapiens GN=PSMD4 PE=1 SV=1	0	0	0	6	7	7	5	5	5	7	0	0	0	0	0	0	0	0	0	0	0	0	1861200	1737600	1796900	1791600	1857700	1774000	1892000	0	0	0	0	0	0	0	0	0
sp|P55039|DRG2_HUMAN	sp|P55039|DRG2_HUMAN	>sp|P55039|DRG2_HUMAN Developmentally-regulated GTP-binding protein 2 OS=Homo sapiens GN=DRG2 PE=1 SV=1	0	0	0	1	0	0	0	0	1	1	0	0	0	0	0	0	0	0	0	0	0	0	139750	0	0	0	0	0	143460	0	0	0	0	0	0	0	0	0
sp|P55060|XPO2_HUMAN	sp|P55060|XPO2_HUMAN	>sp|P55060|XPO2_HUMAN Exportin-2 OS=Homo sapiens GN=CSE1L PE=1 SV=3	1	0	0	23	28	22	21	27	22	22	0	0	0	0	1	0	0	0	1	0	0	0	51420000	59562000	53503000	79367000	82444000	81104000	73392000	0	0	0	0	1843300	0	0	0	0
sp|P55072|TERA_HUMAN	sp|P55072|TERA_HUMAN	>sp|P55072|TERA_HUMAN Transitional endoplasmic reticulum ATPase OS=Homo sapiens GN=VCP PE=1 SV=4	0	1	2	34	31	35	37	31	36	38	0	0	0	0	6	0	0	0	0	0	1694900	1918900	32984000	37096000	34759000	54473000	36854000	54333000	38066000	0	0	0	0	9417200	0	0	0	0
sp|P55081|MFAP1_HUMAN	sp|P55081|MFAP1_HUMAN	>sp|P55081|MFAP1_HUMAN Microfibrillar-associated protein 1 OS=Homo sapiens GN=MFAP1 PE=1 SV=2	0	0	0	1	1	2	0	0	0	0	0	0	0	0	0	0	0	0	0	0	0	0	100590	124930	0	0	0	0	0	0	0	0	0	0	0	0	0	0
sp|P55084|ECHB_HUMAN	sp|P55084|ECHB_HUMAN	>sp|P55084|ECHB_HUMAN Trifunctional enzyme subunit beta, mitochondrial OS=Homo sapiens GN=HADHB PE=1 SV=3	0	0	0	9	13	7	11	12	14	10	0	0	0	0	0	0	0	0	0	0	0	0	2896100	2697900	2368500	3001000	2561800	3022700	3005900	0	0	0	0	0	0	0	0	0
sp|P55145|MANF_HUMAN	sp|P55145|MANF_HUMAN	>sp|P55145|MANF_HUMAN Mesencephalic astrocyte-derived neurotrophic factor OS=Homo sapiens GN=MANF PE=1 SV=3	0	0	0	3	4	5	4	4	6	4	0	0	0	0	0	0	0	0	0	0	0	0	1308300	983920	1119700	1022700	974760	984950	989960	0	0	0	0	0	0	0	0	0
sp|P55209|NP1L1_HUMAN	sp|P55209|NP1L1_HUMAN	>sp|P55209|NP1L1_HUMAN Nucleosome assembly protein 1-like 1 OS=Homo sapiens GN=NAP1L1 PE=1 SV=1	0	0	0	8	9	10	7	8	6	8	0	0	0	0	0	0	0	0	0	0	0	0	14472000	11166000	11317000	8892600	10047000	9919800	9687200	0	0	0	0	0	0	0	0	0
sp|P55263|ADK_HUMAN	sp|P55263|ADK_HUMAN	>sp|P55263|ADK_HUMAN Adenosine kinase OS=Homo sapiens GN=ADK PE=1 SV=2	0	0	0	4	4	3	5	4	3	2	0	0	0	0	0	0	0	0	0	0	0	0	1217800	898250	990650	1225200	1072600	1071100	914440	0	0	0	0	0	0	0	0	0
sp|P55265|DSRAD_HUMAN	sp|P55265|DSRAD_HUMAN	>sp|P55265|DSRAD_HUMAN Double-stranded RNA-specific adenosine deaminase OS=Homo sapiens GN=ADAR PE=1 SV=4	0	0	0	14	14	12	13	15	12	16	0	0	0	0	0	0	0	0	0	0	0	0	2437400	2670300	2449900	2466400	2660800	2732700	2514600	0	0	0	0	0	0	0	0	0
sp|P55327|TPD52_HUMAN	sp|P55327|TPD52_HUMAN	>sp|P55327|TPD52_HUMAN Tumor protein D52 OS=Homo sapiens GN=TPD52 PE=1 SV=2	0	0	0	5	2	6	1	3	1	3	0	0	0	0	0	0	0	0	0	0	0	0	1002600	191950	1132700	442460	283750	0	327200	0	0	0	0	0	0	0	0	0
sp|P55735|SEC13_HUMAN	sp|P55735|SEC13_HUMAN	>sp|P55735|SEC13_HUMAN Protein SEC13 homolog OS=Homo sapiens GN=SEC13 PE=1 SV=3	0	0	0	6	9	8	4	7	5	5	0	0	0	0	1	0	0	0	0	0	0	0	4585900	3563900	3483400	3026100	3449000	3239100	3392800	0	0	0	0	2444500	0	0	0	0
sp|P55769|NH2L1_HUMAN	sp|P55769|NH2L1_HUMAN	>sp|P55769|NH2L1_HUMAN NHP2-like protein 1 OS=Homo sapiens GN=SNU13 PE=1 SV=3	0	0	0	5	4	2	2	4	4	4	0	0	0	0	1	0	0	0	0	0	0	0	2907400	2245600	3034100	1471300	2262000	2446100	2973600	0	0	0	0	1259200	0	0	0	0
sp|P55786|PSA_HUMAN;sp|A6NEC2|PSAL_HUMAN	sp|P55786|PSA_HUMAN	>sp|P55786|PSA_HUMAN Puromycin-sensitive aminopeptidase OS=Homo sapiens GN=NPEPPS PE=1 SV=2	0	0	0	13	11	10	17	13	16	14	0	0	0	0	0	0	0	0	0	0	0	0	4410500	4345000	4650200	4410000	4289800	4875600	4367600	0	0	0	0	0	0	0	0	0
sp|P55795|HNRH2_HUMAN	sp|P55795|HNRH2_HUMAN	>sp|P55795|HNRH2_HUMAN Heterogeneous nuclear ribonucleoprotein H2 OS=Homo sapiens GN=HNRNPH2 PE=1 SV=1	0	2	1	10	9	8	11	9	10	10	0	0	0	0	3	0	0	0	0	0	0	0	1007200	941080	778290	937500	856730	750980	843800	0	0	0	0	0	0	0	0	0
sp|P55809|SCOT1_HUMAN;sp|Q9BYC2|SCOT2_HUMAN	sp|P55809|SCOT1_HUMAN	>sp|P55809|SCOT1_HUMAN Succinyl-CoA:3-ketoacid coenzyme A transferase 1, mitochondrial OS=Homo sapiens GN=OXCT1 PE=1 SV=1	0	2	0	12	12	11	11	14	8	12	0	0	0	0	3	0	0	0	0	0	1232500	0	7753400	7795300	6903700	6737300	8022100	7263200	8086600	0	0	0	0	5073800	0	0	0	0
sp|P55884|EIF3B_HUMAN	sp|P55884|EIF3B_HUMAN	>sp|P55884|EIF3B_HUMAN Eukaryotic translation initiation factor 3 subunit B OS=Homo sapiens GN=EIF3B PE=1 SV=3	0	0	0	16	22	18	20	22	20	22	0	0	0	0	2	0	0	0	0	0	0	0	10064000	11262000	10261000	11048000	11359000	11796000	10857000	0	0	0	0	1420200	0	0	0	0
sp|P56134|ATPK_HUMAN	sp|P56134|ATPK_HUMAN	>sp|P56134|ATPK_HUMAN ATP synthase subunit f, mitochondrial OS=Homo sapiens GN=ATP5J2 PE=1 SV=3	0	0	0	3	4	3	2	3	2	4	0	0	0	0	0	0	0	0	0	0	0	0	2679800	2680500	2462400	2910200	2768600	2707100	2646100	0	0	0	0	0	0	0	0	0
sp|P56182|RRP1_HUMAN	sp|P56182|RRP1_HUMAN	>sp|P56182|RRP1_HUMAN Ribosomal RNA processing protein 1 homolog A OS=Homo sapiens GN=RRP1 PE=1 SV=1	0	0	0	4	4	5	4	5	5	4	0	0	0	0	0	0	0	0	0	0	0	0	1172900	1046500	1013700	1216300	850950	1019300	898250	0	0	0	0	0	0	0	0	0
sp|P56192|SYMC_HUMAN	sp|P56192|SYMC_HUMAN	>sp|P56192|SYMC_HUMAN Methionine--tRNA ligase, cytoplasmic OS=Homo sapiens GN=MARS PE=1 SV=2	0	0	0	14	10	15	14	15	11	12	0	0	0	0	1	0	0	0	0	0	0	0	4660000	4204100	5136500	5195800	4036100	5509400	5717300	0	0	0	0	969190	0	0	0	0
sp|P56199|ITA1_HUMAN	sp|P56199|ITA1_HUMAN	>sp|P56199|ITA1_HUMAN Integrin alpha-1 OS=Homo sapiens GN=ITGA1 PE=1 SV=2	0	0	0	2	3	3	1	3	2	3	0	0	0	0	0	0	0	0	0	0	0	0	367590	331760	405410	383660	362070	366560	437280	0	0	0	0	0	0	0	0	0
sp|Q5VTU8|AT5EL_HUMAN;sp|P56381|ATP5E_HUMAN	sp|Q5VTU8|AT5EL_HUMAN;sp|P56381|ATP5E_HUMAN	>sp|Q5VTU8|AT5EL_HUMAN ATP synthase subunit epsilon-like protein, mitochondrial OS=Homo sapiens GN=ATP5EP2 PE=3 SV=1;>sp|P56381|ATP5E_HUMAN ATP synthase subunit epsilon, mitochondrial OS=Homo sapiens GN=ATP5E PE=1 SV=2	0	0	0	2	3	0	2	2	2	1	0	0	0	0	0	0	0	0	0	0	0	0	1890700	2163200	0	1886800	2133600	1940800	2079700	0	0	0	0	0	0	0	0	0
sp|P56385|ATP5I_HUMAN	sp|P56385|ATP5I_HUMAN	>sp|P56385|ATP5I_HUMAN ATP synthase subunit e, mitochondrial OS=Homo sapiens GN=ATP5I PE=1 SV=2	0	0	0	2	2	2	1	1	2	2	0	0	0	0	0	0	0	0	0	0	0	0	330360	257050	331820	281580	354230	237800	250880	0	0	0	0	0	0	0	0	0
sp|P56537|IF6_HUMAN	sp|P56537|IF6_HUMAN	>sp|P56537|IF6_HUMAN Eukaryotic translation initiation factor 6 OS=Homo sapiens GN=EIF6 PE=1 SV=1	0	0	0	4	2	3	4	3	3	4	0	0	0	0	0	0	0	0	0	0	0	0	1908200	1473900	2242200	1936200	1995200	1394200	1753100	0	0	0	0	0	0	0	0	0
sp|P56545|CTBP2_HUMAN	sp|P56545|CTBP2_HUMAN	>sp|P56545|CTBP2_HUMAN C-terminal-binding protein 2 OS=Homo sapiens GN=CTBP2 PE=1 SV=1	0	0	0	3	4	2	6	3	4	6	0	0	0	0	0	0	0	0	0	0	0	0	911150	944290	608590	1156900	919170	881340	1246200	0	0	0	0	0	0	0	0	0
sp|P56556|NDUA6_HUMAN	sp|P56556|NDUA6_HUMAN	>sp|P56556|NDUA6_HUMAN NADH dehydrogenase [ubiquinone] 1 alpha subcomplex subunit 6 OS=Homo sapiens GN=NDUFA6 PE=1 SV=3	0	0	0	1	2	2	2	2	2	2	0	0	0	0	0	0	0	0	0	0	0	0	427030	466490	446980	514900	454510	477570	598410	0	0	0	0	0	0	0	0	0
sp|P56589|PEX3_HUMAN	sp|P56589|PEX3_HUMAN	>sp|P56589|PEX3_HUMAN Peroxisomal biogenesis factor 3 OS=Homo sapiens GN=PEX3 PE=1 SV=1	0	0	0	0	1	0	2	1	0	0	0	0	0	0	0	0	0	0	0	0	0	0	0	0	0	154130	163550	0	0	0	0	0	0	0	0	0	0	0
sp|P56945|BCAR1_HUMAN	sp|P56945|BCAR1_HUMAN	>sp|P56945|BCAR1_HUMAN Breast cancer anti-estrogen resistance protein 1 OS=Homo sapiens GN=BCAR1 PE=1 SV=2	0	0	0	0	0	0	1	0	0	0	0	0	0	0	0	0	0	0	0	0	0	0	0	0	0	96398	0	0	0	0	0	0	0	0	0	0	0	0
sp|P57076|CU059_HUMAN	sp|P57076|CU059_HUMAN	>sp|P57076|CU059_HUMAN UPF0769 protein C21orf59 OS=Homo sapiens GN=C21orf59 PE=1 SV=1	0	0	0	0	0	0	0	0	0	1	0	0	0	0	0	0	0	0	0	0	0	0	0	0	0	0	0	0	0	0	0	0	0	0	0	0	0	0
sp|P57081|WDR4_HUMAN	sp|P57081|WDR4_HUMAN	>sp|P57081|WDR4_HUMAN tRNA (guanine-N(7)-)-methyltransferase non-catalytic subunit WDR4 OS=Homo sapiens GN=WDR4 PE=1 SV=2	0	0	0	0	1	0	1	2	1	1	0	0	0	0	0	0	0	0	0	0	0	0	0	102740	0	0	98810	100400	125390	0	0	0	0	0	0	0	0	0
sp|P57088|TMM33_HUMAN	sp|P57088|TMM33_HUMAN	>sp|P57088|TMM33_HUMAN Transmembrane protein 33 OS=Homo sapiens GN=TMEM33 PE=1 SV=2	0	0	0	7	5	7	3	6	5	2	0	0	0	0	0	0	0	0	0	0	0	0	1413000	1501300	1580200	1318800	1548800	1500800	641330	0	0	0	0	0	0	0	0	0
sp|P57678|GEMI4_HUMAN	sp|P57678|GEMI4_HUMAN	>sp|P57678|GEMI4_HUMAN Gem-associated protein 4 OS=Homo sapiens GN=GEMIN4 PE=1 SV=2	0	0	0	4	4	2	5	6	5	5	0	0	0	0	0	0	0	0	0	0	0	0	686370	640270	674620	847660	806650	919210	869260	0	0	0	0	0	0	0	0	0
sp|P57721|PCBP3_HUMAN	sp|P57721|PCBP3_HUMAN	>sp|P57721|PCBP3_HUMAN Poly(rC)-binding protein 3 OS=Homo sapiens GN=PCBP3 PE=2 SV=2	0	1	1	5	4	3	5	3	4	5	0	0	0	0	2	0	0	0	0	0	0	0	0	0	0	0	0	0	0	0	0	0	0	0	0	0	0	0
sp|P57740|NU107_HUMAN	sp|P57740|NU107_HUMAN	>sp|P57740|NU107_HUMAN Nuclear pore complex protein Nup107 OS=Homo sapiens GN=NUP107 PE=1 SV=1	0	0	0	4	6	6	4	8	6	7	0	0	0	0	0	0	0	0	0	0	0	0	867140	843270	863830	808470	701610	797410	958650	0	0	0	0	0	0	0	0	0
sp|P57772|SELB_HUMAN	sp|P57772|SELB_HUMAN	>sp|P57772|SELB_HUMAN Selenocysteine-specific elongation factor OS=Homo sapiens GN=EEFSEC PE=1 SV=4	0	0	0	0	1	0	1	0	0	0	0	0	0	0	0	0	0	0	0	0	0	0	0	0	0	51079	0	0	0	0	0	0	0	0	0	0	0	0
sp|P58107|EPIPL_HUMAN	sp|P58107|EPIPL_HUMAN	>sp|P58107|EPIPL_HUMAN Epiplakin OS=Homo sapiens GN=EPPK1 PE=1 SV=2	0	2	0	28	28	31	29	26	26	26	0	0	0	0	0	0	0	0	0	0	0	0	8062800	9181900	8913900	9484100	8914000	8500800	8093200	0	0	0	0	0	0	0	0	0
sp|P58546|MTPN_HUMAN	sp|P58546|MTPN_HUMAN	>sp|P58546|MTPN_HUMAN Myotrophin OS=Homo sapiens GN=MTPN PE=1 SV=2	0	0	0	1	1	1	0	1	0	0	0	0	0	0	0	0	0	0	0	0	0	0	169280	99201	176030	0	0	0	0	0	0	0	0	0	0	0	0	0
sp|P59998|ARPC4_HUMAN	sp|P59998|ARPC4_HUMAN	>sp|P59998|ARPC4_HUMAN Actin-related protein 2/3 complex subunit 4 OS=Homo sapiens GN=ARPC4 PE=1 SV=3	0	0	0	1	6	3	4	5	5	2	0	0	0	0	0	0	0	0	0	0	0	0	646820	2687900	1800700	2684700	2109600	1967100	1715100	0	0	0	0	0	0	0	0	0
sp|P60033|CD81_HUMAN	sp|P60033|CD81_HUMAN	>sp|P60033|CD81_HUMAN CD81 antigen OS=Homo sapiens GN=CD81 PE=1 SV=1	0	0	0	1	0	0	0	0	0	0	0	0	0	0	0	0	0	0	0	0	0	0	206260	0	0	0	0	0	0	0	0	0	0	0	0	0	0	0
sp|P60059|SC61G_HUMAN	sp|P60059|SC61G_HUMAN	>sp|P60059|SC61G_HUMAN Protein transport protein Sec61 subunit gamma OS=Homo sapiens GN=SEC61G PE=1 SV=1	0	0	0	1	1	1	1	1	1	1	0	0	0	0	0	0	0	0	0	0	0	0	592300	597710	714250	758440	522170	793650	688130	0	0	0	0	0	0	0	0	0
sp|P60174|TPIS_HUMAN	sp|P60174|TPIS_HUMAN	>sp|P60174|TPIS_HUMAN Triosephosphate isomerase OS=Homo sapiens GN=TPI1 PE=1 SV=3	1	2	1	16	14	19	13	17	16	16	0	0	0	0	5	0	0	0	3	2782400	10937000	6846800	94247000	79153000	100010000	91126000	91631000	91141000	101870000	0	0	0	0	16660000	0	0	0	9272300
sp|P60228|EIF3E_HUMAN	sp|P60228|EIF3E_HUMAN	>sp|P60228|EIF3E_HUMAN Eukaryotic translation initiation factor 3 subunit E OS=Homo sapiens GN=EIF3E PE=1 SV=1	0	0	0	9	12	10	10	10	14	9	0	0	0	0	2	0	0	0	0	0	0	0	6802700	7740400	6632900	7215700	6413500	8632900	6097500	0	0	0	0	1794500	0	0	0	0
sp|P60468|SC61B_HUMAN	sp|P60468|SC61B_HUMAN	>sp|P60468|SC61B_HUMAN Protein transport protein Sec61 subunit beta OS=Homo sapiens GN=SEC61B PE=1 SV=2	0	0	0	1	3	2	2	2	2	2	0	0	0	0	1	0	0	0	0	0	0	0	1654100	1746900	1275700	1369900	1317100	1243200	1548900	0	0	0	0	0	0	0	0	0
sp|P60510|PP4C_HUMAN	sp|P60510|PP4C_HUMAN	>sp|P60510|PP4C_HUMAN Serine/threonine-protein phosphatase 4 catalytic subunit OS=Homo sapiens GN=PPP4C PE=1 SV=1	0	0	0	2	3	2	1	1	1	3	0	0	0	0	0	0	0	0	0	0	0	0	37395	37864	0	0	0	0	0	0	0	0	0	0	0	0	0	0
sp|P60602|ROMO1_HUMAN	sp|P60602|ROMO1_HUMAN	>sp|P60602|ROMO1_HUMAN Reactive oxygen species modulator 1 OS=Homo sapiens GN=ROMO1 PE=1 SV=1	0	0	0	0	0	0	1	0	0	0	0	0	0	0	0	0	0	0	0	0	0	0	0	0	0	0	0	0	0	0	0	0	0	0	0	0	0	0
sp|P60660|MYL6_HUMAN;sp|P14649|MYL6B_HUMAN	sp|P60660|MYL6_HUMAN	>sp|P60660|MYL6_HUMAN Myosin light polypeptide 6 OS=Homo sapiens GN=MYL6 PE=1 SV=2	0	0	0	6	5	5	4	5	5	5	0	0	0	0	0	0	0	0	0	0	0	0	2788300	2123600	2642800	1668400	1963500	1937200	2058400	0	0	0	0	0	0	0	0	0
sp|P60709|ACTB_HUMAN	sp|P60709|ACTB_HUMAN	>sp|P60709|ACTB_HUMAN Actin, cytoplasmic 1 OS=Homo sapiens GN=ACTB PE=1 SV=1	8	7	11	28	29	32	27	29	29	29	1	1	1	0	14	0	0	1	12	1631000	0	11204000	16173000	13103000	13268000	12506000	13605000	12216000	12505000	0	0	0	0	2455600	0	0	0	4663300
sp|P60842|IF4A1_HUMAN	sp|P60842|IF4A1_HUMAN	>sp|P60842|IF4A1_HUMAN Eukaryotic initiation factor 4A-I OS=Homo sapiens GN=EIF4A1 PE=1 SV=1	1	0	2	23	22	25	25	29	26	23	0	0	0	0	9	0	0	0	4	1625400	0	4368500	69526000	70137000	74626000	73267000	73879000	79127000	71780000	0	0	0	0	19536000	0	0	0	6808800
sp|P60866|RS20_HUMAN	sp|P60866|RS20_HUMAN	>sp|P60866|RS20_HUMAN 40S ribosomal protein S20 OS=Homo sapiens GN=RPS20 PE=1 SV=1	0	0	0	3	4	5	3	2	4	4	0	0	0	0	3	0	0	0	0	0	0	0	15498000	15432000	19740000	18827000	14331000	16468000	14400000	0	0	0	0	9267400	0	0	0	0
sp|P60891|PRPS1_HUMAN	sp|P60891|PRPS1_HUMAN	>sp|P60891|PRPS1_HUMAN Ribose-phosphate pyrophosphokinase 1 OS=Homo sapiens GN=PRPS1 PE=1 SV=2	0	0	0	10	12	12	14	11	10	10	0	0	0	0	0	0	0	0	0	0	0	0	4826900	5899600	5421400	6457100	5940100	5240700	6334400	0	0	0	0	0	0	0	0	0
sp|P60900|PSA6_HUMAN	sp|P60900|PSA6_HUMAN	>sp|P60900|PSA6_HUMAN Proteasome subunit alpha type-6 OS=Homo sapiens GN=PSMA6 PE=1 SV=1	0	0	0	11	9	10	9	10	10	11	0	0	0	0	3	0	0	0	0	0	0	0	9280900	8590800	8410500	9990900	8126200	9237400	8796100	0	0	0	0	2701400	0	0	0	0
sp|P60903|S10AA_HUMAN	sp|P60903|S10AA_HUMAN	>sp|P60903|S10AA_HUMAN Protein S100-A10 OS=Homo sapiens GN=S100A10 PE=1 SV=2	0	0	0	4	4	3	2	4	2	3	0	0	0	0	0	0	0	0	0	0	0	0	3672300	2540100	3565000	2278300	2105300	2194900	2420400	0	0	0	0	0	0	0	0	0
sp|P60953|CDC42_HUMAN	sp|P60953|CDC42_HUMAN	>sp|P60953|CDC42_HUMAN Cell division control protein 42 homolog OS=Homo sapiens GN=CDC42 PE=1 SV=2	0	0	0	5	7	6	5	6	5	5	0	0	0	0	0	0	0	0	0	0	0	0	4688700	5510800	5358300	5170400	4980700	5988600	5379800	0	0	0	0	0	0	0	0	0
sp|P60981|DEST_HUMAN	sp|P60981|DEST_HUMAN	>sp|P60981|DEST_HUMAN Destrin OS=Homo sapiens GN=DSTN PE=1 SV=3	0	0	1	3	5	6	6	5	6	6	0	0	0	0	0	0	0	0	0	0	0	1634500	2923700	3483600	3832600	3661500	4112000	2926500	2575600	0	0	0	0	0	0	0	0	0
sp|P61006|RAB8A_HUMAN	sp|P61006|RAB8A_HUMAN	>sp|P61006|RAB8A_HUMAN Ras-related protein Rab-8A OS=Homo sapiens GN=RAB8A PE=1 SV=1	0	0	0	6	5	5	5	3	3	7	0	0	0	0	1	0	0	0	0	0	0	0	427410	739120	960470	916810	783890	998060	634210	0	0	0	0	0	0	0	0	0
sp|P61009|SPCS3_HUMAN	sp|P61009|SPCS3_HUMAN	>sp|P61009|SPCS3_HUMAN Signal peptidase complex subunit 3 OS=Homo sapiens GN=SPCS3 PE=1 SV=1	0	0	0	2	2	1	2	2	2	2	0	0	0	0	0	0	0	0	0	0	0	0	709430	789270	499520	764020	890490	629270	618100	0	0	0	0	0	0	0	0	0
sp|P61011|SRP54_HUMAN	sp|P61011|SRP54_HUMAN	>sp|P61011|SRP54_HUMAN Signal recognition particle 54 kDa protein OS=Homo sapiens GN=SRP54 PE=1 SV=1	0	0	0	1	2	1	3	1	2	0	0	0	0	0	0	0	0	0	0	0	0	0	148280	187040	165780	116620	111440	130540	0	0	0	0	0	0	0	0	0	0
sp|P61019|RAB2A_HUMAN;sp|Q8WUD1|RAB2B_HUMAN	sp|P61019|RAB2A_HUMAN	>sp|P61019|RAB2A_HUMAN Ras-related protein Rab-2A OS=Homo sapiens GN=RAB2A PE=1 SV=1	0	0	0	6	7	8	9	9	6	7	0	0	0	0	0	0	0	0	0	0	0	0	2466500	2266100	1996300	2504000	2150000	2217800	2319100	0	0	0	0	0	0	0	0	0
sp|P61020|RAB5B_HUMAN	sp|P61020|RAB5B_HUMAN	>sp|P61020|RAB5B_HUMAN Ras-related protein Rab-5B OS=Homo sapiens GN=RAB5B PE=1 SV=1	0	0	0	2	2	3	3	2	3	2	0	0	0	0	0	0	0	0	0	0	0	0	0	0	0	126750	0	63943	0	0	0	0	0	0	0	0	0	0
sp|P61024|CKS1_HUMAN	sp|P61024|CKS1_HUMAN	>sp|P61024|CKS1_HUMAN Cyclin-dependent kinases regulatory subunit 1 OS=Homo sapiens GN=CKS1B PE=1 SV=1	0	0	0	2	1	1	1	0	0	1	0	0	0	0	0	0	0	0	0	0	0	0	137030	153650	165080	0	0	0	146350	0	0	0	0	0	0	0	0	0
sp|P61026|RAB10_HUMAN	sp|P61026|RAB10_HUMAN	>sp|P61026|RAB10_HUMAN Ras-related protein Rab-10 OS=Homo sapiens GN=RAB10 PE=1 SV=1	0	0	0	3	5	5	5	6	5	4	0	0	0	0	1	0	0	0	0	0	0	0	1338800	1564900	1615500	1897700	1799700	1872200	1736100	0	0	0	0	0	0	0	0	0
sp|P61081|UBC12_HUMAN	sp|P61081|UBC12_HUMAN	>sp|P61081|UBC12_HUMAN NEDD8-conjugating enzyme Ubc12 OS=Homo sapiens GN=UBE2M PE=1 SV=1	0	0	0	4	4	1	6	6	2	4	0	0	0	0	0	0	0	0	0	0	0	0	1464700	1208900	629930	1996900	1802400	1116300	1195900	0	0	0	0	0	0	0	0	0
sp|P61086|UBE2K_HUMAN	sp|P61086|UBE2K_HUMAN	>sp|P61086|UBE2K_HUMAN Ubiquitin-conjugating enzyme E2 K OS=Homo sapiens GN=UBE2K PE=1 SV=3	0	0	0	1	0	2	0	1	0	1	0	0	0	0	0	0	0	0	0	0	0	0	0	0	235490	0	221700	0	190070	0	0	0	0	0	0	0	0	0
sp|P61088|UBE2N_HUMAN;sp|Q5JXB2|UE2NL_HUMAN	sp|P61088|UBE2N_HUMAN;sp|Q5JXB2|UE2NL_HUMAN	>sp|P61088|UBE2N_HUMAN Ubiquitin-conjugating enzyme E2 N OS=Homo sapiens GN=UBE2N PE=1 SV=1;>sp|Q5JXB2|UE2NL_HUMAN Putative ubiquitin-conjugating enzyme E2 N-like OS=Homo sapiens GN=UBE2NL PE=1 SV=1	0	1	0	5	5	3	3	2	3	5	0	0	0	0	2	0	0	0	0	0	1234600	0	1399600	1220600	1021000	1079000	1271600	1135300	1191900	0	0	0	0	2568500	0	0	0	0
sp|P61106|RAB14_HUMAN	sp|P61106|RAB14_HUMAN	>sp|P61106|RAB14_HUMAN Ras-related protein Rab-14 OS=Homo sapiens GN=RAB14 PE=1 SV=4	0	0	0	8	8	7	8	7	7	7	0	0	0	0	0	0	0	0	0	0	0	0	2157000	2337900	2254800	2482800	2482400	2574600	2745700	0	0	0	0	0	0	0	0	0
sp|P61158|ARP3_HUMAN;sp|Q9P1U1|ARP3B_HUMAN;sp|Q9C0K3|ARP3C_HUMAN	sp|P61158|ARP3_HUMAN	>sp|P61158|ARP3_HUMAN Actin-related protein 3 OS=Homo sapiens GN=ACTR3 PE=1 SV=3	0	0	0	10	11	8	11	7	13	10	0	0	0	0	0	0	0	0	0	0	0	0	3726000	3778900	4092100	3867800	4020100	4004400	3484100	0	0	0	0	0	0	0	0	0
sp|P61160|ARP2_HUMAN	sp|P61160|ARP2_HUMAN	>sp|P61160|ARP2_HUMAN Actin-related protein 2 OS=Homo sapiens GN=ACTR2 PE=1 SV=1	0	0	0	7	8	9	9	6	6	6	0	0	0	0	3	0	0	0	0	0	0	0	2978300	3096900	2580300	2956500	2973200	3064100	3104800	0	0	0	0	2893000	0	0	0	0
sp|P61163|ACTZ_HUMAN	sp|P61163|ACTZ_HUMAN	>sp|P61163|ACTZ_HUMAN Alpha-centractin OS=Homo sapiens GN=ACTR1A PE=1 SV=1	0	0	0	5	4	3	4	6	7	3	0	0	0	0	0	0	0	0	0	0	0	0	1199800	1538700	1506800	758900	2976100	1608400	587320	0	0	0	0	0	0	0	0	0
sp|P61165|TM258_HUMAN	sp|P61165|TM258_HUMAN	>sp|P61165|TM258_HUMAN Transmembrane protein 258 OS=Homo sapiens GN=TMEM258 PE=1 SV=1	0	0	0	1	1	1	1	1	1	1	0	0	0	0	0	0	0	0	0	0	0	0	152190	130670	175210	180990	147800	151760	159450	0	0	0	0	0	0	0	0	0
sp|P61201|CSN2_HUMAN	sp|P61201|CSN2_HUMAN	>sp|P61201|CSN2_HUMAN COP9 signalosome complex subunit 2 OS=Homo sapiens GN=COPS2 PE=1 SV=1	0	0	0	4	5	3	4	6	5	6	0	0	0	0	0	0	0	0	0	0	0	0	792280	758040	730520	905520	866970	720170	835370	0	0	0	0	0	0	0	0	0
sp|P84077|ARF1_HUMAN;sp|P61204|ARF3_HUMAN	sp|P84077|ARF1_HUMAN;sp|P61204|ARF3_HUMAN	>sp|P84077|ARF1_HUMAN ADP-ribosylation factor 1 OS=Homo sapiens GN=ARF1 PE=1 SV=2;>sp|P61204|ARF3_HUMAN ADP-ribosylation factor 3 OS=Homo sapiens GN=ARF3 PE=1 SV=2	0	0	0	8	8	9	7	7	7	8	0	0	0	0	1	0	0	0	0	0	0	0	11999000	12998000	10881000	11953000	13233000	12181000	13596000	0	0	0	0	0	0	0	0	0
sp|P61221|ABCE1_HUMAN	sp|P61221|ABCE1_HUMAN	>sp|P61221|ABCE1_HUMAN ATP-binding cassette sub-family E member 1 OS=Homo sapiens GN=ABCE1 PE=1 SV=1	0	0	0	3	4	4	5	5	6	4	0	0	0	0	0	0	0	0	0	0	0	0	687890	707360	674340	788700	714570	808350	682820	0	0	0	0	0	0	0	0	0
sp|P61224|RAP1B_HUMAN;sp|A6NIZ1|RP1BL_HUMAN;sp|O95716|RAB3D_HUMAN	sp|P61224|RAP1B_HUMAN;sp|A6NIZ1|RP1BL_HUMAN	>sp|P61224|RAP1B_HUMAN Ras-related protein Rap-1b OS=Homo sapiens GN=RAP1B PE=1 SV=1;>sp|A6NIZ1|RP1BL_HUMAN Ras-related protein Rap-1b-like protein OS=Homo sapiens PE=2 SV=1	0	0	0	5	7	6	6	8	5	8	0	0	0	0	0	0	0	0	0	0	0	0	4370700	4062200	3062700	3206900	3602000	3004300	3664300	0	0	0	0	0	0	0	0	0
sp|P61247|RS3A_HUMAN	sp|P61247|RS3A_HUMAN	>sp|P61247|RS3A_HUMAN 40S ribosomal protein S3a OS=Homo sapiens GN=RPS3A PE=1 SV=2	1	3	4	13	16	17	15	14	15	16	1	0	0	0	7	0	0	0	1	0	9054100	12201000	47528000	46451000	49585000	46234000	50805000	43490000	49147000	0	0	0	0	23344000	0	0	0	0
sp|P61254|RL26_HUMAN;sp|Q2PPJ7|RGPA2_HUMAN	sp|P61254|RL26_HUMAN	>sp|P61254|RL26_HUMAN 60S ribosomal protein L26 OS=Homo sapiens GN=RPL26 PE=1 SV=1	0	2	1	9	5	13	6	6	6	7	0	0	0	0	5	0	0	0	0	0	4849200	2801800	11546000	7437100	14140000	12151000	11209000	8993100	13525000	0	0	0	0	12142000	0	0	0	0
sp|P61289|PSME3_HUMAN	sp|P61289|PSME3_HUMAN	>sp|P61289|PSME3_HUMAN Proteasome activator complex subunit 3 OS=Homo sapiens GN=PSME3 PE=1 SV=1	0	0	0	5	4	5	4	6	5	6	0	0	0	0	0	0	0	0	0	0	0	0	2054100	2031800	2308500	1985800	2367200	1954800	2392500	0	0	0	0	0	0	0	0	0
sp|P61313|RL15_HUMAN	sp|P61313|RL15_HUMAN	>sp|P61313|RL15_HUMAN 60S ribosomal protein L15 OS=Homo sapiens GN=RPL15 PE=1 SV=2	0	2	2	13	14	13	15	15	14	14	0	0	0	0	2	0	0	0	0	0	7798400	6337500	42978000	56140000	53103000	56804000	56010000	52507000	45000000	0	0	0	0	5301300	0	0	0	0
sp|P61353|RL27_HUMAN	sp|P61353|RL27_HUMAN	>sp|P61353|RL27_HUMAN 60S ribosomal protein L27 OS=Homo sapiens GN=RPL27 PE=1 SV=2	0	1	1	6	7	7	8	6	7	6	0	0	0	0	5	0	0	0	0	0	6481300	0	19034000	16018000	19304000	15252000	16804000	18595000	17221000	0	0	0	0	20473000	0	0	0	0
sp|P61513|RL37A_HUMAN;sp|A6NKH3|RL37L_HUMAN	sp|P61513|RL37A_HUMAN	>sp|P61513|RL37A_HUMAN 60S ribosomal protein L37a OS=Homo sapiens GN=RPL37A PE=1 SV=2	0	0	0	6	6	6	6	5	4	4	0	0	0	0	1	0	0	0	0	0	0	0	7026500	9347000	10761000	12819000	10084000	10747000	9713500	0	0	0	0	2819600	0	0	0	0
sp|P61586|RHOA_HUMAN	sp|P61586|RHOA_HUMAN	>sp|P61586|RHOA_HUMAN Transforming protein RhoA OS=Homo sapiens GN=RHOA PE=1 SV=1	0	0	0	10	9	12	9	9	9	10	0	0	0	0	1	0	0	0	0	0	0	0	14740000	15276000	15114000	16376000	15620000	16418000	16274000	0	0	0	0	0	0	0	0	0
sp|P61604|CH10_HUMAN	sp|P61604|CH10_HUMAN	>sp|P61604|CH10_HUMAN 10 kDa heat shock protein, mitochondrial OS=Homo sapiens GN=HSPE1 PE=1 SV=2	1	3	0	7	5	4	3	3	5	6	0	0	0	0	1	0	0	0	0	3413700	7725000	0	6793400	4942700	5000800	3932500	4727900	4840300	5278100	0	0	0	0	3434800	0	0	0	0
sp|P61619|S61A1_HUMAN;sp|Q9H9S3|S61A2_HUMAN	sp|P61619|S61A1_HUMAN	>sp|P61619|S61A1_HUMAN Protein transport protein Sec61 subunit alpha isoform 1 OS=Homo sapiens GN=SEC61A1 PE=1 SV=2	0	0	0	5	3	3	2	5	3	2	0	0	0	0	0	0	0	0	0	0	0	0	1817900	1812700	1674900	1789800	1829100	1324100	1603300	0	0	0	0	0	0	0	0	0
sp|P61758|PFD3_HUMAN	sp|P61758|PFD3_HUMAN	>sp|P61758|PFD3_HUMAN Prefoldin subunit 3 OS=Homo sapiens GN=VBP1 PE=1 SV=3	0	0	0	2	3	3	2	5	2	3	0	0	0	0	0	0	0	0	0	0	0	0	1113100	840580	958930	812940	936870	937410	922820	0	0	0	0	0	0	0	0	0
sp|P61764|STXB1_HUMAN	sp|P61764|STXB1_HUMAN	>sp|P61764|STXB1_HUMAN Syntaxin-binding protein 1 OS=Homo sapiens GN=STXBP1 PE=1 SV=1	0	0	0	1	2	0	2	4	2	2	0	0	0	0	0	0	0	0	0	0	0	0	0	448970	0	489130	483970	412920	472940	0	0	0	0	0	0	0	0	0
sp|P61769|B2MG_HUMAN	sp|P61769|B2MG_HUMAN	>sp|P61769|B2MG_HUMAN Beta-2-microglobulin OS=Homo sapiens GN=B2M PE=1 SV=1	0	0	0	0	1	1	1	0	0	1	0	0	0	0	0	0	0	0	0	0	0	0	0	297430	364570	344040	0	0	393690	0	0	0	0	0	0	0	0	0
sp|P61803|DAD1_HUMAN	sp|P61803|DAD1_HUMAN	>sp|P61803|DAD1_HUMAN Dolichyl-diphosphooligosaccharide--protein glycosyltransferase subunit DAD1 OS=Homo sapiens GN=DAD1 PE=1 SV=3	0	0	0	0	2	0	1	1	1	0	0	0	0	0	0	0	0	0	0	0	0	0	0	316950	0	287830	268570	310330	0	0	0	0	0	0	0	0	0	0
sp|P61916|NPC2_HUMAN	sp|P61916|NPC2_HUMAN	>sp|P61916|NPC2_HUMAN Epididymal secretory protein E1 OS=Homo sapiens GN=NPC2 PE=1 SV=1	0	0	0	0	0	1	1	1	2	0	0	0	0	0	0	0	0	0	0	0	0	0	0	0	498540	529130	461120	464360	0	0	0	0	0	0	0	0	0	0
sp|P61923|COPZ1_HUMAN	sp|P61923|COPZ1_HUMAN	>sp|P61923|COPZ1_HUMAN Coatomer subunit zeta-1 OS=Homo sapiens GN=COPZ1 PE=1 SV=1	0	0	0	1	1	2	0	0	2	2	0	0	0	0	0	0	0	0	0	0	0	0	561020	0	0	0	0	341510	424810	0	0	0	0	0	0	0	0	0
sp|P61927|RL37_HUMAN	sp|P61927|RL37_HUMAN	>sp|P61927|RL37_HUMAN 60S ribosomal protein L37 OS=Homo sapiens GN=RPL37 PE=1 SV=2	0	1	1	0	1	0	0	1	1	1	0	0	0	0	0	0	0	0	0	0	0	0	0	0	0	0	905040	692920	750120	0	0	0	0	0	0	0	0	0
sp|P61956|SUMO2_HUMAN;sp|Q6EEV6|SUMO4_HUMAN;sp|P55854|SUMO3_HUMAN	sp|P61956|SUMO2_HUMAN	>sp|P61956|SUMO2_HUMAN Small ubiquitin-related modifier 2 OS=Homo sapiens GN=SUMO2 PE=1 SV=3	0	0	0	2	3	2	2	2	3	3	0	0	0	0	1	0	0	0	0	0	0	0	2390700	1885900	3205200	2580100	2133600	3573500	2617100	0	0	0	0	1927700	0	0	0	0
sp|P61964|WDR5_HUMAN	sp|P61964|WDR5_HUMAN	>sp|P61964|WDR5_HUMAN WD repeat-containing protein 5 OS=Homo sapiens GN=WDR5 PE=1 SV=1	0	0	0	1	2	2	1	2	3	4	0	0	0	0	0	0	0	0	0	0	0	0	572090	455300	583260	503890	578470	676970	517470	0	0	0	0	0	0	0	0	0
sp|P61966|AP1S1_HUMAN;sp|P56377|AP1S2_HUMAN	sp|P61966|AP1S1_HUMAN	>sp|P61966|AP1S1_HUMAN AP-1 complex subunit sigma-1A OS=Homo sapiens GN=AP1S1 PE=1 SV=1	0	0	0	2	2	0	2	3	1	2	0	0	0	0	0	0	0	0	0	0	0	0	0	0	0	0	52977	49704	65575	0	0	0	0	0	0	0	0	0
sp|P61970|NTF2_HUMAN	sp|P61970|NTF2_HUMAN	>sp|P61970|NTF2_HUMAN Nuclear transport factor 2 OS=Homo sapiens GN=NUTF2 PE=1 SV=1	0	0	0	2	0	1	0	1	2	0	0	0	0	0	0	0	0	0	0	0	0	0	171460	0	0	0	144120	133130	0	0	0	0	0	0	0	0	0	0
sp|P61978|HNRPK_HUMAN	sp|P61978|HNRPK_HUMAN	>sp|P61978|HNRPK_HUMAN Heterogeneous nuclear ribonucleoprotein K OS=Homo sapiens GN=HNRNPK PE=1 SV=1	1	5	3	21	25	29	21	19	22	22	0	0	0	0	11	0	0	0	2	1770800	11523000	7117900	64933000	73246000	66985000	66006000	60823000	64289000	68581000	0	0	0	0	25531000	0	0	0	9555700
sp|P61981|1433G_HUMAN	sp|P61981|1433G_HUMAN	>sp|P61981|1433G_HUMAN 14-3-3 protein gamma OS=Homo sapiens GN=YWHAG PE=1 SV=2	1	1	1	16	14	14	14	17	15	15	0	1	0	0	7	0	0	0	1	0	1062600	0	19150000	19127000	14638000	19263000	15329000	13564000	18885000	0	0	0	0	10527000	0	0	0	0
sp|P62081|RS7_HUMAN	sp|P62081|RS7_HUMAN	>sp|P62081|RS7_HUMAN 40S ribosomal protein S7 OS=Homo sapiens GN=RPS7 PE=1 SV=1	0	1	0	15	15	16	10	12	16	13	0	0	0	0	2	0	0	0	0	0	2807700	0	22573000	33286000	30171000	24740000	31039000	34545000	36156000	0	0	0	0	5394200	0	0	0	0
sp|P62136|PP1A_HUMAN	sp|P62136|PP1A_HUMAN	>sp|P62136|PP1A_HUMAN Serine/threonine-protein phosphatase PP1-alpha catalytic subunit OS=Homo sapiens GN=PPP1CA PE=1 SV=1	0	1	0	12	11	10	11	10	10	12	0	0	0	0	0	0	0	0	0	0	1905500	0	9293700	8332400	6368400	8842000	7331700	9281400	10331000	0	0	0	0	0	0	0	0	0
sp|P62140|PP1B_HUMAN	sp|P62140|PP1B_HUMAN	>sp|P62140|PP1B_HUMAN Serine/threonine-protein phosphatase PP1-beta catalytic subunit OS=Homo sapiens GN=PPP1CB PE=1 SV=3	0	1	0	11	10	11	11	9	10	12	0	0	0	0	0	0	0	0	0	0	0	0	1180200	1478600	1371500	1383800	1255900	1823200	1447700	0	0	0	0	0	0	0	0	0
sp|P62191|PRS4_HUMAN	sp|P62191|PRS4_HUMAN	>sp|P62191|PRS4_HUMAN 26S proteasome regulatory subunit 4 OS=Homo sapiens GN=PSMC1 PE=1 SV=1	0	0	0	13	12	12	11	10	11	12	0	0	0	0	0	0	0	0	0	0	0	0	6983600	6184500	6637700	7372400	7021000	7059400	6969100	0	0	0	0	0	0	0	0	0
sp|P62195|PRS8_HUMAN	sp|P62195|PRS8_HUMAN	>sp|P62195|PRS8_HUMAN 26S proteasome regulatory subunit 8 OS=Homo sapiens GN=PSMC5 PE=1 SV=1	0	0	0	14	11	10	12	12	10	10	0	0	0	0	0	0	0	0	0	0	0	0	4622100	4234500	3872300	4341000	3827300	3902900	3763400	0	0	0	0	0	0	0	0	0
sp|P62241|RS8_HUMAN	sp|P62241|RS8_HUMAN	>sp|P62241|RS8_HUMAN 40S ribosomal protein S8 OS=Homo sapiens GN=RPS8 PE=1 SV=2	0	1	3	12	11	12	12	12	8	11	0	0	0	0	3	0	0	0	1	0	2911200	9150700	29465000	28910000	41176000	32164000	32096000	20557000	41393000	0	0	0	0	7412100	0	0	0	1281700
sp|P62244|RS15A_HUMAN	sp|P62244|RS15A_HUMAN	>sp|P62244|RS15A_HUMAN 40S ribosomal protein S15a OS=Homo sapiens GN=RPS15A PE=1 SV=2	0	1	1	5	7	7	8	7	6	7	0	0	0	0	0	0	0	0	0	0	2417100	0	14203000	10446000	14313000	10268000	9540300	10931000	11347000	0	0	0	0	0	0	0	0	0
sp|P62249|RS16_HUMAN	sp|P62249|RS16_HUMAN	>sp|P62249|RS16_HUMAN 40S ribosomal protein S16 OS=Homo sapiens GN=RPS16 PE=1 SV=2	0	3	2	12	10	12	13	10	12	14	0	0	0	0	7	0	0	0	0	0	7157700	4117900	28039000	30012000	38873000	25578000	35896000	27995000	26017000	0	0	0	0	14833000	0	0	0	0
sp|P62258|1433E_HUMAN	sp|P62258|1433E_HUMAN	>sp|P62258|1433E_HUMAN 14-3-3 protein epsilon OS=Homo sapiens GN=YWHAE PE=1 SV=1	1	1	3	18	19	20	17	20	20	19	0	1	0	0	6	0	0	0	2	4145300	4513000	19872000	59991000	71951000	43239000	61734000	52855000	60711000	53751000	0	897510	0	0	24823000	0	0	0	6119300
sp|P62263|RS14_HUMAN	sp|P62263|RS14_HUMAN	>sp|P62263|RS14_HUMAN 40S ribosomal protein S14 OS=Homo sapiens GN=RPS14 PE=1 SV=3	0	0	1	9	8	11	8	7	8	9	0	0	0	0	3	0	0	0	0	0	0	5662400	20832000	18603000	20241000	23651000	18360000	20828000	21129000	0	0	0	0	8307900	0	0	0	0
sp|P62266|RS23_HUMAN	sp|P62266|RS23_HUMAN	>sp|P62266|RS23_HUMAN 40S ribosomal protein S23 OS=Homo sapiens GN=RPS23 PE=1 SV=3	0	1	0	7	6	6	4	7	6	6	0	0	0	0	2	0	0	0	1	0	0	0	13018000	14275000	16034000	12511000	18600000	16791000	16564000	0	0	0	0	3987800	0	0	0	1931000
sp|P62269|RS18_HUMAN	sp|P62269|RS18_HUMAN	>sp|P62269|RS18_HUMAN 40S ribosomal protein S18 OS=Homo sapiens GN=RPS18 PE=1 SV=3	0	0	2	12	10	10	8	12	12	10	0	0	0	0	4	0	0	0	0	0	0	5642500	27888000	25651000	33795000	26136000	31902000	33112000	29962000	0	0	0	0	14505000	0	0	0	0
sp|P62273|RS29_HUMAN	sp|P62273|RS29_HUMAN	>sp|P62273|RS29_HUMAN 40S ribosomal protein S29 OS=Homo sapiens GN=RPS29 PE=1 SV=2	0	0	1	4	4	4	3	4	3	4	0	0	0	0	2	0	0	0	0	0	0	1341000	4142500	9825100	10512000	7296500	7754500	5774100	7575500	0	0	0	0	3959200	0	0	0	0
sp|P62277|RS13_HUMAN	sp|P62277|RS13_HUMAN	>sp|P62277|RS13_HUMAN 40S ribosomal protein S13 OS=Homo sapiens GN=RPS13 PE=1 SV=2	0	2	2	10	10	10	8	10	9	11	0	0	0	0	3	0	0	0	0	0	5366700	8363900	24934000	22998000	31305000	23685000	27123000	23088000	24781000	0	0	0	0	14084000	0	0	0	0
sp|P62280|RS11_HUMAN	sp|P62280|RS11_HUMAN	>sp|P62280|RS11_HUMAN 40S ribosomal protein S11 OS=Homo sapiens GN=RPS11 PE=1 SV=3	0	2	2	12	11	14	11	12	13	12	0	0	0	0	6	0	0	0	0	0	12725000	10422000	28890000	28461000	37271000	32709000	34199000	34097000	33459000	0	0	0	0	27858000	0	0	0	0
sp|P62304|RUXE_HUMAN	sp|P62304|RUXE_HUMAN	>sp|P62304|RUXE_HUMAN Small nuclear ribonucleoprotein E OS=Homo sapiens GN=SNRPE PE=1 SV=1	0	0	0	2	2	3	2	2	2	2	0	0	0	0	0	0	0	0	0	0	0	0	4239100	5313700	5379200	4341200	5234700	4650600	5362000	0	0	0	0	0	0	0	0	0
sp|P62306|RUXF_HUMAN	sp|P62306|RUXF_HUMAN	>sp|P62306|RUXF_HUMAN Small nuclear ribonucleoprotein F OS=Homo sapiens GN=SNRPF PE=1 SV=1	0	0	0	2	3	2	2	2	2	3	0	0	0	0	0	0	0	0	0	0	0	0	2390700	1968700	1826400	976550	2052500	1806200	1803800	0	0	0	0	0	0	0	0	0
sp|P62314|SMD1_HUMAN	sp|P62314|SMD1_HUMAN	>sp|P62314|SMD1_HUMAN Small nuclear ribonucleoprotein Sm D1 OS=Homo sapiens GN=SNRPD1 PE=1 SV=1	0	0	0	2	3	3	3	3	3	3	0	0	0	0	0	0	0	0	0	0	0	0	3261400	3920600	3838000	4756600	3628100	4421300	4521900	0	0	0	0	0	0	0	0	0
sp|P62316|SMD2_HUMAN	sp|P62316|SMD2_HUMAN	>sp|P62316|SMD2_HUMAN Small nuclear ribonucleoprotein Sm D2 OS=Homo sapiens GN=SNRPD2 PE=1 SV=1	0	0	0	7	4	6	6	6	8	7	0	0	0	0	1	0	0	0	1	0	0	0	8568700	7157000	8217100	8414900	8412200	11293000	8546800	0	0	0	0	1650700	0	0	0	1522700
sp|P62318|SMD3_HUMAN	sp|P62318|SMD3_HUMAN	>sp|P62318|SMD3_HUMAN Small nuclear ribonucleoprotein Sm D3 OS=Homo sapiens GN=SNRPD3 PE=1 SV=1	0	0	0	4	4	4	3	3	4	4	0	0	0	0	1	0	0	0	0	0	0	0	5158300	6140000	6273000	6349100	6558900	6284500	6254400	0	0	0	0	2134700	0	0	0	0
sp|P62330|ARF6_HUMAN	sp|P62330|ARF6_HUMAN	>sp|P62330|ARF6_HUMAN ADP-ribosylation factor 6 OS=Homo sapiens GN=ARF6 PE=1 SV=2	0	0	0	0	1	0	1	0	0	2	0	0	0	0	0	0	0	0	0	0	0	0	0	0	0	0	0	0	292280	0	0	0	0	0	0	0	0	0
sp|P62333|PRS10_HUMAN	sp|P62333|PRS10_HUMAN	>sp|P62333|PRS10_HUMAN 26S proteasome regulatory subunit 10B OS=Homo sapiens GN=PSMC6 PE=1 SV=1	0	0	0	9	7	10	7	13	10	9	0	0	0	0	0	0	0	0	0	0	0	0	3207000	3478600	3422200	3327200	3263800	3247800	3256100	0	0	0	0	0	0	0	0	0
sp|P62424|RL7A_HUMAN	sp|P62424|RL7A_HUMAN	>sp|P62424|RL7A_HUMAN 60S ribosomal protein L7a OS=Homo sapiens GN=RPL7A PE=1 SV=2	0	1	2	18	17	14	17	16	19	18	0	0	0	0	4	0	0	0	0	0	1577000	5919200	45872000	45059000	50959000	48161000	49127000	48803000	43999000	0	0	0	0	10410000	0	0	0	0
sp|P62491|RB11A_HUMAN;sp|Q15907|RB11B_HUMAN	sp|P62491|RB11A_HUMAN;sp|Q15907|RB11B_HUMAN	>sp|P62491|RB11A_HUMAN Ras-related protein Rab-11A OS=Homo sapiens GN=RAB11A PE=1 SV=3;>sp|Q15907|RB11B_HUMAN Ras-related protein Rab-11B OS=Homo sapiens GN=RAB11B PE=1 SV=4	0	0	0	7	5	5	7	5	7	7	0	0	0	0	1	0	0	0	0	0	0	0	3667400	2612300	3325300	3487900	3373400	3579000	3217400	0	0	0	0	926740	0	0	0	0
sp|P62495|ERF1_HUMAN	sp|P62495|ERF1_HUMAN	>sp|P62495|ERF1_HUMAN Eukaryotic peptide chain release factor subunit 1 OS=Homo sapiens GN=ETF1 PE=1 SV=3	1	0	0	8	11	6	10	10	10	10	0	0	0	0	0	0	0	0	1	0	0	0	3678700	3452100	3174400	3645300	3957600	4087700	4044900	0	0	0	0	0	0	0	0	0
sp|P62633|CNBP_HUMAN	sp|P62633|CNBP_HUMAN	>sp|P62633|CNBP_HUMAN Cellular nucleic acid-binding protein OS=Homo sapiens GN=CNBP PE=1 SV=1	0	0	0	7	5	3	3	4	6	4	0	0	0	0	1	0	0	0	0	0	0	0	1961600	1168000	1470600	1121300	1372800	1474700	1150700	0	0	0	0	610740	0	0	0	0
sp|P62701|RS4X_HUMAN;sp|Q8TD47|RS4Y2_HUMAN;sp|P22090|RS4Y1_HUMAN	sp|P62701|RS4X_HUMAN	>sp|P62701|RS4X_HUMAN 40S ribosomal protein S4, X isoform OS=Homo sapiens GN=RPS4X PE=1 SV=2	0	3	1	16	18	18	18	19	17	16	0	0	0	0	4	0	0	0	0	0	7096800	4439800	37154000	44875000	56425000	43848000	45563000	45754000	32149000	0	0	0	0	5816100	0	0	0	0
sp|P62750|RL23A_HUMAN	sp|P62750|RL23A_HUMAN	>sp|P62750|RL23A_HUMAN 60S ribosomal protein L23a OS=Homo sapiens GN=RPL23A PE=1 SV=1	0	0	1	9	11	12	12	10	9	8	0	0	0	0	1	0	0	0	0	0	0	6220700	22743000	23709000	25486000	22292000	22245000	25097000	21822000	0	0	0	0	4557600	0	0	0	0
sp|P62753|RS6_HUMAN	sp|P62753|RS6_HUMAN	>sp|P62753|RS6_HUMAN 40S ribosomal protein S6 OS=Homo sapiens GN=RPS6 PE=1 SV=1	0	2	1	9	9	13	11	10	10	8	0	0	0	0	5	0	0	0	0	0	9416300	6145600	31675000	33452000	29746000	33319000	30237000	32066000	32754000	0	0	0	0	25740000	0	0	0	0
sp|P62805|H4_HUMAN	sp|P62805|H4_HUMAN	>sp|P62805|H4_HUMAN Histone H4 OS=Homo sapiens GN=HIST1H4A PE=1 SV=2	3	1	2	11	11	15	10	11	12	10	0	0	0	0	4	0	0	0	3	25715000	12809000	8735800	340460000	404540000	409150000	329360000	344510000	422430000	367550000	0	0	0	0	275520000	0	0	0	33236000
sp|P62820|RAB1A_HUMAN;sp|Q92930|RAB8B_HUMAN;sp|P59190|RAB15_HUMAN	sp|P62820|RAB1A_HUMAN	>sp|P62820|RAB1A_HUMAN Ras-related protein Rab-1A OS=Homo sapiens GN=RAB1A PE=1 SV=3	1	0	0	6	9	8	7	5	5	9	0	0	0	0	3	0	0	0	1	4046000	0	0	9543100	8499600	8981500	10595000	9076600	11035000	11153000	0	0	0	0	6400200	0	0	0	3518600
sp|P62826|RAN_HUMAN	sp|P62826|RAN_HUMAN	>sp|P62826|RAN_HUMAN GTP-binding nuclear protein Ran OS=Homo sapiens GN=RAN PE=1 SV=3	0	2	3	10	10	13	12	10	11	9	0	0	0	0	3	0	0	0	0	0	1376200	16548000	28672000	40471000	44480000	47253000	43111000	43922000	44351000	0	0	0	0	19233000	0	0	0	0
sp|P62829|RL23_HUMAN	sp|P62829|RL23_HUMAN	>sp|P62829|RL23_HUMAN 60S ribosomal protein L23 OS=Homo sapiens GN=RPL23 PE=1 SV=1	0	0	0	5	8	10	6	9	5	7	0	0	0	0	1	0	0	0	0	0	0	0	14549000	19234000	25118000	17306000	21803000	19371000	20670000	0	0	0	0	1984600	0	0	0	0
sp|P62834|RAP1A_HUMAN	sp|P62834|RAP1A_HUMAN	>sp|P62834|RAP1A_HUMAN Ras-related protein Rap-1A OS=Homo sapiens GN=RAP1A PE=1 SV=1	0	0	0	5	7	6	5	9	5	7	0	0	0	0	0	0	0	0	0	0	0	0	359460	331620	319860	374880	275660	295100	284010	0	0	0	0	0	0	0	0	0
sp|P62837|UB2D2_HUMAN	sp|P62837|UB2D2_HUMAN	>sp|P62837|UB2D2_HUMAN Ubiquitin-conjugating enzyme E2 D2 OS=Homo sapiens GN=UBE2D2 PE=1 SV=1	0	0	0	2	1	1	1	2	1	1	0	0	0	0	0	0	0	0	0	0	0	0	204210	291480	300740	0	292260	368480	709150	0	0	0	0	0	0	0	0	0
sp|P62841|RS15_HUMAN	sp|P62841|RS15_HUMAN	>sp|P62841|RS15_HUMAN 40S ribosomal protein S15 OS=Homo sapiens GN=RPS15 PE=1 SV=2	0	2	1	7	7	6	5	6	6	6	0	0	0	0	1	0	0	0	0	0	6886000	5718800	25143000	29560000	15628000	29779000	29552000	28398000	24390000	0	0	0	0	5688500	0	0	0	0
sp|P62847|RS24_HUMAN	sp|P62847|RS24_HUMAN	>sp|P62847|RS24_HUMAN 40S ribosomal protein S24 OS=Homo sapiens GN=RPS24 PE=1 SV=1	0	0	0	6	5	5	5	3	5	5	0	0	0	0	1	0	0	0	1	0	0	0	9464100	10015000	9667700	9862800	8032200	9300000	11115000	0	0	0	0	1843200	0	0	0	2183500
sp|P62851|RS25_HUMAN	sp|P62851|RS25_HUMAN	>sp|P62851|RS25_HUMAN 40S ribosomal protein S25 OS=Homo sapiens GN=RPS25 PE=1 SV=1	0	0	1	4	5	5	5	5	3	4	0	0	0	0	3	0	0	0	0	0	0	4856200	13818000	13958000	15358000	14469000	14553000	13706000	13136000	0	0	0	0	7286600	0	0	0	0
sp|P62854|RS26_HUMAN;sp|Q5JNZ5|RS26L_HUMAN	sp|P62854|RS26_HUMAN;sp|Q5JNZ5|RS26L_HUMAN	>sp|P62854|RS26_HUMAN 40S ribosomal protein S26 OS=Homo sapiens GN=RPS26 PE=1 SV=3;>sp|Q5JNZ5|RS26L_HUMAN Putative 40S ribosomal protein S26-like 1 OS=Homo sapiens GN=RPS26P11 PE=5 SV=1	0	2	1	3	4	4	2	3	2	3	0	0	0	0	2	0	0	0	0	0	7248800	6163900	9242400	14689000	14042000	8992200	15821000	9826300	14387000	0	0	0	0	9116600	0	0	0	0
sp|P62857|RS28_HUMAN	sp|P62857|RS28_HUMAN	>sp|P62857|RS28_HUMAN 40S ribosomal protein S28 OS=Homo sapiens GN=RPS28 PE=1 SV=1	0	1	2	3	3	3	3	3	3	3	0	0	0	0	1	0	0	0	0	0	5866400	8297700	15542000	15572000	13217000	12384000	13847000	11702000	11445000	0	0	0	0	7057400	0	0	0	0
sp|P62861|RS30_HUMAN	sp|P62861|RS30_HUMAN	>sp|P62861|RS30_HUMAN 40S ribosomal protein S30 OS=Homo sapiens GN=FAU PE=1 SV=1	0	0	0	3	2	2	2	4	4	2	0	0	0	0	1	0	0	0	0	0	0	0	3317300	4136500	3462800	3954900	4846400	4438600	4329500	0	0	0	0	2268500	0	0	0	0
sp|P62873|GBB1_HUMAN	sp|P62873|GBB1_HUMAN	>sp|P62873|GBB1_HUMAN Guanine nucleotide-binding protein G(I)/G(S)/G(T) subunit beta-1 OS=Homo sapiens GN=GNB1 PE=1 SV=3	0	1	0	4	5	5	6	5	4	5	0	0	0	0	1	0	0	0	0	0	0	0	289810	262750	344850	248700	318730	242350	280650	0	0	0	0	0	0	0	0	0
sp|P62877|RBX1_HUMAN	sp|P62877|RBX1_HUMAN	>sp|P62877|RBX1_HUMAN E3 ubiquitin-protein ligase RBX1 OS=Homo sapiens GN=RBX1 PE=1 SV=1	0	0	0	2	2	3	2	2	2	1	0	0	0	0	0	0	0	0	0	0	0	0	1017600	1011500	901570	1038200	932300	917910	874610	0	0	0	0	0	0	0	0	0
sp|P62879|GBB2_HUMAN;sp|P16520|GBB3_HUMAN;sp|Q9BRK4|LZTS2_HUMAN	sp|P62879|GBB2_HUMAN	>sp|P62879|GBB2_HUMAN Guanine nucleotide-binding protein G(I)/G(S)/G(T) subunit beta-2 OS=Homo sapiens GN=GNB2 PE=1 SV=3	0	1	0	7	8	9	9	8	9	8	0	0	0	0	1	0	0	0	0	0	1289500	0	5621500	5448000	7739000	6354000	5925600	8438500	8363000	0	0	0	0	827020	0	0	0	0
sp|P62888|RL30_HUMAN	sp|P62888|RL30_HUMAN	>sp|P62888|RL30_HUMAN 60S ribosomal protein L30 OS=Homo sapiens GN=RPL30 PE=1 SV=2	0	0	0	6	7	8	7	6	7	7	0	0	0	0	0	0	0	0	0	0	0	0	21153000	23435000	22642000	22102000	21109000	20528000	23649000	0	0	0	0	0	0	0	0	0
sp|Q59GN2|R39L5_HUMAN;sp|P62891|RL39_HUMAN	sp|Q59GN2|R39L5_HUMAN;sp|P62891|RL39_HUMAN	>sp|Q59GN2|R39L5_HUMAN Putative 60S ribosomal protein L39-like 5 OS=Homo sapiens GN=RPL39P5 PE=5 SV=2;>sp|P62891|RL39_HUMAN 60S ribosomal protein L39 OS=Homo sapiens GN=RPL39 PE=1 SV=2	0	0	0	1	2	2	1	2	1	1	0	0	0	0	0	0	0	0	0	0	0	0	4429200	4415800	4166900	4774800	4439500	5569400	3718200	0	0	0	0	0	0	0	0	0
sp|P62899|RL31_HUMAN	sp|P62899|RL31_HUMAN	>sp|P62899|RL31_HUMAN 60S ribosomal protein L31 OS=Homo sapiens GN=RPL31 PE=1 SV=1	0	0	1	7	6	7	7	6	6	5	0	0	0	0	3	0	0	0	0	0	0	5718600	14151000	14420000	15907000	16469000	15185000	16217000	15822000	0	0	0	0	11150000	0	0	0	0
sp|P62906|RL10A_HUMAN	sp|P62906|RL10A_HUMAN	>sp|P62906|RL10A_HUMAN 60S ribosomal protein L10a OS=Homo sapiens GN=RPL10A PE=1 SV=2	0	1	1	10	8	8	9	9	11	9	0	0	0	0	4	0	0	0	1	0	5066700	0	28185000	16207000	21599000	25880000	23558000	32402000	26919000	0	0	0	0	18390000	0	0	0	1522900
sp|P62910|RL32_HUMAN	sp|P62910|RL32_HUMAN	>sp|P62910|RL32_HUMAN 60S ribosomal protein L32 OS=Homo sapiens GN=RPL32 PE=1 SV=2	0	2	0	8	9	8	8	8	9	10	0	0	0	0	4	0	0	0	0	0	19579000	0	19629000	22940000	35741000	22383000	22577000	24432000	26920000	0	0	0	0	22930000	0	0	0	0
sp|P62913|RL11_HUMAN	sp|P62913|RL11_HUMAN	>sp|P62913|RL11_HUMAN 60S ribosomal protein L11 OS=Homo sapiens GN=RPL11 PE=1 SV=2	0	2	3	7	5	6	7	4	7	4	0	0	0	0	0	0	0	0	0	0	9812000	12483000	14629000	15406000	12549000	14459000	13149000	14054000	10867000	0	0	0	0	0	0	0	0	0
sp|P62917|RL8_HUMAN	sp|P62917|RL8_HUMAN	>sp|P62917|RL8_HUMAN 60S ribosomal protein L8 OS=Homo sapiens GN=RPL8 PE=1 SV=2	1	1	1	16	10	16	13	11	12	14	0	0	0	0	5	0	0	0	0	909240	2219100	7327900	24881000	18321000	46349000	20177000	36331000	44560000	39605000	0	0	0	0	20870000	0	0	0	0
sp|P62937|PPIA_HUMAN;sp|Q9Y536|PAL4A_HUMAN;sp|P0DN26|PAL4F_HUMAN;sp|F5H284|PAL4D_HUMAN;sp|A0A0B4J2A2|PAL4C_HUMAN;sp|A0A075B759|PAL4E_HUMAN;sp|P0DN37|PAL4G_HUMAN	sp|P62937|PPIA_HUMAN	>sp|P62937|PPIA_HUMAN Peptidyl-prolyl cis-trans isomerase A OS=Homo sapiens GN=PPIA PE=1 SV=2	0	0	3	11	12	11	12	12	9	11	0	0	0	0	2	0	0	0	1	0	0	11265000	67383000	85231000	96632000	77021000	75306000	73944000	84127000	0	0	0	0	5750800	0	0	0	1416400
sp|P62942|FKB1A_HUMAN	sp|P62942|FKB1A_HUMAN	>sp|P62942|FKB1A_HUMAN Peptidyl-prolyl cis-trans isomerase FKBP1A OS=Homo sapiens GN=FKBP1A PE=1 SV=2	0	0	0	1	3	3	2	3	2	0	0	0	0	0	0	0	0	0	0	0	0	0	0	225760	269420	228890	265640	255810	0	0	0	0	0	0	0	0	0	0
sp|P62979|RS27A_HUMAN	sp|P62979|RS27A_HUMAN	>sp|P62979|RS27A_HUMAN Ubiquitin-40S ribosomal protein S27a OS=Homo sapiens GN=RPS27A PE=1 SV=2	1	0	2	9	7	8	8	9	9	9	0	0	0	0	1	0	0	0	2	3143300	0	6041100	35142000	32086000	39097000	31149000	37205000	39824000	33739000	0	0	0	0	6899400	0	0	0	15574000
sp|P62987|RL40_HUMAN;sp|P0CG47|UBB_HUMAN;sp|P0CG48|UBC_HUMAN	sp|P62987|RL40_HUMAN;sp|P0CG47|UBB_HUMAN;sp|P0CG48|UBC_HUMAN	>sp|P62987|RL40_HUMAN Ubiquitin-60S ribosomal protein L40 OS=Homo sapiens GN=UBA52 PE=1 SV=2;>sp|P0CG47|UBB_HUMAN Polyubiquitin-B OS=Homo sapiens GN=UBB PE=1 SV=1;>sp|P0CG48|UBC_HUMAN Polyubiquitin-C OS=Homo sapiens GN=UBC PE=1 SV=3	1	0	2	6	5	5	5	6	5	5	0	0	0	0	1	0	0	0	2	0	0	0	751020	767000	0	1065600	983640	0	0	0	0	0	0	0	0	0	0	0
sp|P62993|GRB2_HUMAN	sp|P62993|GRB2_HUMAN	>sp|P62993|GRB2_HUMAN Growth factor receptor-bound protein 2 OS=Homo sapiens GN=GRB2 PE=1 SV=1	0	0	0	5	5	6	5	4	4	4	0	0	0	0	0	0	0	0	0	0	0	0	917740	805060	839540	707940	818390	676130	818830	0	0	0	0	0	0	0	0	0
sp|P62995|TRA2B_HUMAN	sp|P62995|TRA2B_HUMAN	>sp|P62995|TRA2B_HUMAN Transformer-2 protein homolog beta OS=Homo sapiens GN=TRA2B PE=1 SV=1	0	0	0	5	5	8	5	6	6	5	0	0	0	0	1	0	0	0	1	0	0	0	2441600	2497700	3131300	2902700	2993300	2924400	3115000	0	0	0	0	0	0	0	0	0
sp|P63000|RAC1_HUMAN;sp|P60763|RAC3_HUMAN;sp|P15153|RAC2_HUMAN;sp|P17081|RHOQ_HUMAN;sp|Q9H4E5|RHOJ_HUMAN	sp|P63000|RAC1_HUMAN;sp|P60763|RAC3_HUMAN	>sp|P63000|RAC1_HUMAN Ras-related C3 botulinum toxin substrate 1 OS=Homo sapiens GN=RAC1 PE=1 SV=1;>sp|P60763|RAC3_HUMAN Ras-related C3 botulinum toxin substrate 3 OS=Homo sapiens GN=RAC3 PE=1 SV=1	0	0	0	6	7	9	8	7	6	7	0	0	0	0	1	0	0	0	0	0	0	0	5795000	8026200	9629000	10592000	7573600	10298000	7699000	0	0	0	0	1328100	0	0	0	0
sp|P63010|AP2B1_HUMAN	sp|P63010|AP2B1_HUMAN	>sp|P63010|AP2B1_HUMAN AP-2 complex subunit beta OS=Homo sapiens GN=AP2B1 PE=1 SV=1	0	0	0	12	12	11	12	12	13	10	0	0	0	0	0	0	0	0	0	0	0	0	2836500	3035700	2852000	3687700	3031600	3337000	3314100	0	0	0	0	0	0	0	0	0
sp|P63092|GNAS2_HUMAN;sp|Q5JWF2|GNAS1_HUMAN;sp|P38405|GNAL_HUMAN	sp|P63092|GNAS2_HUMAN;sp|Q5JWF2|GNAS1_HUMAN	>sp|P63092|GNAS2_HUMAN Guanine nucleotide-binding protein G(s) subunit alpha isoforms short OS=Homo sapiens GN=GNAS PE=1 SV=1;>sp|Q5JWF2|GNAS1_HUMAN Guanine nucleotide-binding protein G(s) subunit alpha isoforms XLas OS=Homo sapiens GN=GNAS PE=1 SV=2	0	0	0	2	4	5	4	6	4	6	0	0	0	0	1	0	0	0	0	0	0	0	720820	710410	771970	926060	789970	704710	963340	0	0	0	0	0	0	0	0	0
sp|P63096|GNAI1_HUMAN;sp|P09471|GNAO_HUMAN;sp|P11488|GNAT1_HUMAN;sp|P19087|GNAT2_HUMAN;sp|A8MTJ3|GNAT3_HUMAN	sp|P63096|GNAI1_HUMAN	>sp|P63096|GNAI1_HUMAN Guanine nucleotide-binding protein G(i) subunit alpha-1 OS=Homo sapiens GN=GNAI1 PE=1 SV=2	0	0	0	6	6	3	6	6	4	6	0	0	0	0	2	0	0	0	0	0	0	0	187660	0	0	226260	0	0	0	0	0	0	0	0	0	0	0	0
sp|P63104|1433Z_HUMAN	sp|P63104|1433Z_HUMAN	>sp|P63104|1433Z_HUMAN 14-3-3 protein zeta/delta OS=Homo sapiens GN=YWHAZ PE=1 SV=1	1	5	5	14	14	15	16	15	14	14	0	1	0	0	9	0	0	0	2	0	16772000	14270000	41229000	43850000	40808000	42074000	37318000	40738000	39655000	0	0	0	0	24027000	0	0	0	0
sp|P63151|2ABA_HUMAN;sp|Q00005|2ABB_HUMAN;sp|Q66LE6|2ABD_HUMAN	sp|P63151|2ABA_HUMAN	>sp|P63151|2ABA_HUMAN Serine/threonine-protein phosphatase 2A 55 kDa regulatory subunit B alpha isoform OS=Homo sapiens GN=PPP2R2A PE=1 SV=1	0	0	0	3	3	3	6	6	6	6	0	0	0	0	0	0	0	0	0	0	0	0	862390	1036000	983730	1225600	1348900	1092600	1207300	0	0	0	0	0	0	0	0	0
sp|P63165|SUMO1_HUMAN	sp|P63165|SUMO1_HUMAN	>sp|P63165|SUMO1_HUMAN Small ubiquitin-related modifier 1 OS=Homo sapiens GN=SUMO1 PE=1 SV=1	0	0	0	1	2	1	2	1	1	2	0	0	0	0	0	0	0	0	0	0	0	0	619810	567220	183250	657440	548150	583220	623840	0	0	0	0	0	0	0	0	0
sp|P63167|DYL1_HUMAN	sp|P63167|DYL1_HUMAN	>sp|P63167|DYL1_HUMAN Dynein light chain 1, cytoplasmic OS=Homo sapiens GN=DYNLL1 PE=1 SV=1	0	0	0	3	3	5	3	3	3	3	0	0	0	0	0	0	0	0	0	0	0	0	3379500	3712800	4326400	3055500	4263400	3835400	3182900	0	0	0	0	0	0	0	0	0
sp|P63173|RL38_HUMAN	sp|P63173|RL38_HUMAN	>sp|P63173|RL38_HUMAN 60S ribosomal protein L38 OS=Homo sapiens GN=RPL38 PE=1 SV=2	1	0	0	4	5	5	5	5	5	5	0	0	0	0	1	0	0	0	0	0	0	0	5435000	6001500	7912300	4412000	5021800	4724800	7302000	0	0	0	0	1769400	0	0	0	0
sp|P63208|SKP1_HUMAN	sp|P63208|SKP1_HUMAN	>sp|P63208|SKP1_HUMAN S-phase kinase-associated protein 1 OS=Homo sapiens GN=SKP1 PE=1 SV=2	0	0	0	0	0	1	0	1	1	0	0	0	0	0	0	0	0	0	0	0	0	0	0	0	0	0	0	144370	0	0	0	0	0	0	0	0	0	0
sp|P63218|GBG5_HUMAN	sp|P63218|GBG5_HUMAN	>sp|P63218|GBG5_HUMAN Guanine nucleotide-binding protein G(I)/G(S)/G(O) subunit gamma-5 OS=Homo sapiens GN=GNG5 PE=1 SV=3	0	0	0	0	1	0	0	0	0	1	0	0	0	0	0	0	0	0	0	0	0	0	0	0	0	0	0	0	0	0	0	0	0	0	0	0	0	0
sp|P63220|RS21_HUMAN	sp|P63220|RS21_HUMAN	>sp|P63220|RS21_HUMAN 40S ribosomal protein S21 OS=Homo sapiens GN=RPS21 PE=1 SV=1	0	0	1	3	4	4	4	4	4	4	0	0	0	0	0	0	0	0	1	0	0	0	4685900	5150100	6970500	4179000	4776700	5316700	5240900	0	0	0	0	0	0	0	0	0
sp|P63241|IF5A1_HUMAN;sp|Q6IS14|IF5AL_HUMAN;sp|Q9GZV4|IF5A2_HUMAN	sp|P63241|IF5A1_HUMAN;sp|Q6IS14|IF5AL_HUMAN	>sp|P63241|IF5A1_HUMAN Eukaryotic translation initiation factor 5A-1 OS=Homo sapiens GN=EIF5A PE=1 SV=2;>sp|Q6IS14|IF5AL_HUMAN Eukaryotic translation initiation factor 5A-1-like OS=Homo sapiens GN=EIF5AL1 PE=2 SV=2	0	0	0	17	16	16	13	14	15	16	0	0	0	0	1	0	0	0	1	0	0	0	44007000	36171000	36695000	34771000	34956000	30976000	39952000	0	0	0	0	1216400	0	0	0	4231100
sp|P63244|RACK1_HUMAN	sp|P63244|RACK1_HUMAN	>sp|P63244|RACK1_HUMAN Receptor of activated protein C kinase 1 OS=Homo sapiens GN=RACK1 PE=1 SV=3	3	2	4	14	17	20	16	19	17	18	0	0	0	0	7	0	0	0	3	4564400	3193600	6577300	38892000	41987000	43631000	43812000	41203000	43795000	44167000	0	0	0	0	13156000	0	0	0	6515400
sp|P63261|ACTG_HUMAN;sp|Q562R1|ACTBL_HUMAN;sp|Q6S8J3|POTEE_HUMAN;sp|P0CG38|POTEI_HUMAN;sp|P0CG39|POTEJ_HUMAN;sp|Q9BYX7|ACTBM_HUMAN	sp|P63261|ACTG_HUMAN	>sp|P63261|ACTG_HUMAN Actin, cytoplasmic 2 OS=Homo sapiens GN=ACTG1 PE=1 SV=1	8	7	10	28	30	32	28	30	30	29	1	1	1	0	13	0	0	1	12	142630000	92619000	129940000	1094700000	1059000000	1253400000	995620000	1040700000	1005800000	972000000	2672400	1502200	384750	0	126110000	0	0	974400	286550000
sp|P63267|ACTH_HUMAN	sp|P63267|ACTH_HUMAN	>sp|P63267|ACTH_HUMAN Actin, gamma-enteric smooth muscle OS=Homo sapiens GN=ACTG2 PE=1 SV=1	3	7	9	14	15	18	13	15	15	15	2	3	1	3	12	3	2	1	8	0	0	0	0	0	0	0	0	0	0	7539500	12661000	0	8216000	3014200	6048000	7921300	3345500	0
sp|P63272|SPT4H_HUMAN	sp|P63272|SPT4H_HUMAN	>sp|P63272|SPT4H_HUMAN Transcription elongation factor SPT4 OS=Homo sapiens GN=SUPT4H1 PE=1 SV=1	0	0	0	0	0	1	1	0	0	0	0	0	0	0	0	0	0	0	0	0	0	0	0	0	114690	83991	0	0	0	0	0	0	0	0	0	0	0	0
sp|P63279|UBC9_HUMAN	sp|P63279|UBC9_HUMAN	>sp|P63279|UBC9_HUMAN SUMO-conjugating enzyme UBC9 OS=Homo sapiens GN=UBE2I PE=1 SV=1	0	0	0	4	5	3	2	4	4	3	0	0	0	0	1	0	0	0	0	0	0	0	2707500	1385700	1045700	1192800	2598500	1584600	1592000	0	0	0	0	1042600	0	0	0	0
sp|P63313|TYB10_HUMAN	sp|P63313|TYB10_HUMAN	>sp|P63313|TYB10_HUMAN Thymosin beta-10 OS=Homo sapiens GN=TMSB10 PE=1 SV=2	0	0	0	1	2	2	1	2	1	1	0	0	0	0	0	0	0	0	0	0	0	0	1250800	1176500	1522400	1298700	1874700	1181100	1041500	0	0	0	0	0	0	0	0	0
sp|P67775|PP2AA_HUMAN;sp|P62714|PP2AB_HUMAN	sp|P67775|PP2AA_HUMAN;sp|P62714|PP2AB_HUMAN	>sp|P67775|PP2AA_HUMAN Serine/threonine-protein phosphatase 2A catalytic subunit alpha isoform OS=Homo sapiens GN=PPP2CA PE=1 SV=1;>sp|P62714|PP2AB_HUMAN Serine/threonine-protein phosphatase 2A catalytic subunit beta isoform OS=Homo sapiens GN=PPP2CB PE=1	0	1	0	11	11	10	8	11	8	11	0	0	0	0	0	0	0	0	0	0	1651600	0	5600500	4834300	4758700	5483700	4508000	4354000	4655400	0	0	0	0	0	0	0	0	0
sp|P67809|YBOX1_HUMAN	sp|P67809|YBOX1_HUMAN	>sp|P67809|YBOX1_HUMAN Nuclease-sensitive element-binding protein 1 OS=Homo sapiens GN=YBX1 PE=1 SV=3	0	1	1	16	13	10	12	11	13	13	0	0	0	0	1	0	0	0	0	0	3937700	4534500	34582000	16110000	16376000	15278000	29895000	28585000	26224000	0	0	0	0	3914100	0	0	0	0
sp|P67812|SC11A_HUMAN;sp|P0C7V7|SC11B_HUMAN	sp|P67812|SC11A_HUMAN	>sp|P67812|SC11A_HUMAN Signal peptidase complex catalytic subunit SEC11A OS=Homo sapiens GN=SEC11A PE=1 SV=1	0	0	0	3	2	3	1	3	3	3	0	0	0	0	0	0	0	0	0	0	0	0	420550	503950	383160	359840	461440	539070	341610	0	0	0	0	0	0	0	0	0
sp|P67870|CSK2B_HUMAN	sp|P67870|CSK2B_HUMAN	>sp|P67870|CSK2B_HUMAN Casein kinase II subunit beta OS=Homo sapiens GN=CSNK2B PE=1 SV=1	0	0	0	1	0	1	1	1	1	1	0	0	0	0	0	0	0	0	0	0	0	0	0	0	0	95204	81852	115940	136000	0	0	0	0	0	0	0	0	0
sp|P67936|TPM4_HUMAN	sp|P67936|TPM4_HUMAN	>sp|P67936|TPM4_HUMAN Tropomyosin alpha-4 chain OS=Homo sapiens GN=TPM4 PE=1 SV=3	0	0	0	4	1	4	2	1	3	2	0	0	0	0	1	0	0	0	1	0	0	0	0	0	0	0	0	0	0	0	0	0	0	0	0	0	0	0
sp|P68032|ACTC_HUMAN;sp|P62736|ACTA_HUMAN;sp|P68133|ACTS_HUMAN	sp|P68032|ACTC_HUMAN;sp|P62736|ACTA_HUMAN;sp|P68133|ACTS_HUMAN	>sp|P68032|ACTC_HUMAN Actin, alpha cardiac muscle 1 OS=Homo sapiens GN=ACTC1 PE=1 SV=1;>sp|P62736|ACTA_HUMAN Actin, aortic smooth muscle OS=Homo sapiens GN=ACTA2 PE=1 SV=1;>sp|P68133|ACTS_HUMAN Actin, alpha skeletal muscle OS=Homo sapiens GN=ACTA1 PE=1 SV=	3	7	10	15	16	20	14	16	16	16	1	2	1	1	13	2	2	0	7	5688000	0	4283200	0	0	0	0	0	0	0	4544100	7951900	2188900	6190000	2098600	5759500	6382600	0	3231400
sp|P68036|UB2L3_HUMAN	sp|P68036|UB2L3_HUMAN	>sp|P68036|UB2L3_HUMAN Ubiquitin-conjugating enzyme E2 L3 OS=Homo sapiens GN=UBE2L3 PE=1 SV=1	0	0	0	5	6	8	6	7	5	6	0	0	0	0	0	0	0	0	0	0	0	0	2964100	3178900	2887800	3455300	2992900	3566400	3614300	0	0	0	0	0	0	0	0	0
sp|P68104|EF1A1_HUMAN;sp|Q5VTE0|EF1A3_HUMAN;sp|Q05639|EF1A2_HUMAN	sp|P68104|EF1A1_HUMAN;sp|Q5VTE0|EF1A3_HUMAN	>sp|P68104|EF1A1_HUMAN Elongation factor 1-alpha 1 OS=Homo sapiens GN=EEF1A1 PE=1 SV=1;>sp|Q5VTE0|EF1A3_HUMAN Putative elongation factor 1-alpha-like 3 OS=Homo sapiens GN=EEF1A1P5 PE=5 SV=1	5	4	6	26	24	25	21	21	23	20	0	0	0	0	10	0	0	0	8	14165000	80671000	86271000	356960000	387030000	370460000	408260000	372540000	400030000	394650000	0	0	0	0	263750000	0	0	0	31581000
sp|P68363|TBA1B_HUMAN	sp|P68363|TBA1B_HUMAN	>sp|P68363|TBA1B_HUMAN Tubulin alpha-1B chain OS=Homo sapiens GN=TUBA1B PE=1 SV=1	3	1	2	23	25	26	23	23	27	27	0	0	0	0	6	0	0	0	7	20056000	0	0	31149000	33811000	30522000	27540000	26357000	24552000	22092000	0	0	0	0	0	0	0	0	26305000
sp|P68366|TBA4A_HUMAN;sp|A6NHL2|TBAL3_HUMAN	sp|P68366|TBA4A_HUMAN	>sp|P68366|TBA4A_HUMAN Tubulin alpha-4A chain OS=Homo sapiens GN=TUBA4A PE=1 SV=1	2	0	1	22	21	21	20	19	23	23	0	0	0	0	4	0	0	0	4	0	0	0	3287600	2892100	2824800	2464300	2578300	2951400	3373500	0	0	0	0	0	0	0	0	0
sp|P68371|TBB4B_HUMAN	sp|P68371|TBB4B_HUMAN	>sp|P68371|TBB4B_HUMAN Tubulin beta-4B chain OS=Homo sapiens GN=TUBB4B PE=1 SV=1	0	4	3	22	24	24	21	25	21	25	0	0	0	0	7	0	0	0	3	0	20492000	23131000	157730000	156140000	154180000	141530000	163400000	134120000	162210000	0	0	0	0	53819000	0	0	0	10100000
sp|Q8NEV1|CSK23_HUMAN;sp|P68400|CSK21_HUMAN	sp|Q8NEV1|CSK23_HUMAN;sp|P68400|CSK21_HUMAN	>sp|Q8NEV1|CSK23_HUMAN Casein kinase II subunit alpha 3 OS=Homo sapiens GN=CSNK2A3 PE=1 SV=2;>sp|P68400|CSK21_HUMAN Casein kinase II subunit alpha OS=Homo sapiens GN=CSNK2A1 PE=1 SV=1	0	0	0	5	4	2	3	5	3	6	0	0	0	0	0	0	0	0	0	0	0	0	1019700	631860	473970	686940	510390	643900	836760	0	0	0	0	0	0	0	0	0
sp|P68402|PA1B2_HUMAN	sp|P68402|PA1B2_HUMAN	>sp|P68402|PA1B2_HUMAN Platelet-activating factor acetylhydrolase IB subunit beta OS=Homo sapiens GN=PAFAH1B2 PE=1 SV=1	0	0	0	1	1	1	1	1	1	1	0	0	0	0	0	0	0	0	0	0	0	0	111520	63686	54274	49310	69267	63931	76412	0	0	0	0	0	0	0	0	0
sp|P68431|H31_HUMAN;sp|Q16695|H31T_HUMAN	sp|P68431|H31_HUMAN;sp|Q16695|H31T_HUMAN	>sp|P68431|H31_HUMAN Histone H3.1 OS=Homo sapiens GN=HIST1H3A PE=1 SV=2;>sp|Q16695|H31T_HUMAN Histone H3.1t OS=Homo sapiens GN=HIST3H3 PE=1 SV=3	2	3	4	6	6	6	6	5	6	4	1	0	0	0	6	0	0	0	1	5931300	114880000	158980000	231830000	247820000	360530000	270140000	203240000	290940000	228370000	2977500	0	0	0	210980000	0	0	0	1966600
sp|P69849|NOMO3_HUMAN;sp|Q5JPE7|NOMO2_HUMAN	sp|P69849|NOMO3_HUMAN;sp|Q5JPE7|NOMO2_HUMAN	>sp|P69849|NOMO3_HUMAN Nodal modulator 3 OS=Homo sapiens GN=NOMO3 PE=3 SV=2;>sp|Q5JPE7|NOMO2_HUMAN Nodal modulator 2 OS=Homo sapiens GN=NOMO2 PE=1 SV=1	0	0	0	4	5	5	8	6	6	7	0	0	0	0	0	0	0	0	0	0	0	0	684820	904120	802020	1705000	881640	1065200	1205500	0	0	0	0	0	0	0	0	0
sp|P78316|NOP14_HUMAN	sp|P78316|NOP14_HUMAN	>sp|P78316|NOP14_HUMAN Nucleolar protein 14 OS=Homo sapiens GN=NOP14 PE=1 SV=3	0	0	0	0	0	1	1	0	1	0	0	0	0	0	0	0	0	0	0	0	0	0	0	0	0	0	0	59400	0	0	0	0	0	0	0	0	0	0
sp|P78318|IGBP1_HUMAN	sp|P78318|IGBP1_HUMAN	>sp|P78318|IGBP1_HUMAN Immunoglobulin-binding protein 1 OS=Homo sapiens GN=IGBP1 PE=1 SV=1	0	0	0	1	2	1	0	1	0	0	0	0	0	0	0	0	0	0	0	0	0	0	324760	197980	0	0	0	0	0	0	0	0	0	0	0	0	0	0
sp|P78330|SERB_HUMAN	sp|P78330|SERB_HUMAN	>sp|P78330|SERB_HUMAN Phosphoserine phosphatase OS=Homo sapiens GN=PSPH PE=1 SV=2	0	0	0	3	2	2	1	2	1	0	0	0	0	0	0	0	0	0	0	0	0	0	405310	477530	470220	723120	453610	446480	0	0	0	0	0	0	0	0	0	0
sp|P78344|IF4G2_HUMAN	sp|P78344|IF4G2_HUMAN	>sp|P78344|IF4G2_HUMAN Eukaryotic translation initiation factor 4 gamma 2 OS=Homo sapiens GN=EIF4G2 PE=1 SV=1	0	0	1	12	13	9	16	11	10	9	0	0	0	0	0	0	0	0	0	0	0	0	2990200	3325700	3122900	3562400	3629900	3556900	3999900	0	0	0	0	0	0	0	0	0
sp|P78346|RPP30_HUMAN	sp|P78346|RPP30_HUMAN	>sp|P78346|RPP30_HUMAN Ribonuclease P protein subunit p30 OS=Homo sapiens GN=RPP30 PE=1 SV=1	0	0	0	1	0	1	2	1	1	2	0	0	0	0	0	0	0	0	0	0	0	0	0	0	178140	176730	150630	163020	163780	0	0	0	0	0	0	0	0	0
sp|P78347|GTF2I_HUMAN	sp|P78347|GTF2I_HUMAN	>sp|P78347|GTF2I_HUMAN General transcription factor II-I OS=Homo sapiens GN=GTF2I PE=1 SV=2	0	0	0	10	15	13	9	9	15	12	0	0	0	0	0	0	0	0	0	0	0	0	2730300	3044600	3054700	2521800	2788400	2580400	2846900	0	0	0	0	0	0	0	0	0
sp|P78371|TCPB_HUMAN	sp|P78371|TCPB_HUMAN	>sp|P78371|TCPB_HUMAN T-complex protein 1 subunit beta OS=Homo sapiens GN=CCT2 PE=1 SV=4	0	0	0	34	27	31	28	31	32	34	0	0	0	0	2	0	0	0	0	0	0	0	39989000	42590000	51340000	45548000	33715000	48179000	48139000	0	0	0	0	3489600	0	0	0	0
sp|P78406|RAE1L_HUMAN	sp|P78406|RAE1L_HUMAN	>sp|P78406|RAE1L_HUMAN mRNA export factor OS=Homo sapiens GN=RAE1 PE=1 SV=1	0	0	0	3	3	5	3	4	3	6	0	0	0	0	0	0	0	0	0	0	0	0	733610	856340	755180	779310	782250	824230	822390	0	0	0	0	0	0	0	0	0
sp|P78417|GSTO1_HUMAN	sp|P78417|GSTO1_HUMAN	>sp|P78417|GSTO1_HUMAN Glutathione S-transferase omega-1 OS=Homo sapiens GN=GSTO1 PE=1 SV=2	0	0	0	8	8	8	8	9	8	9	0	0	0	0	0	0	0	0	0	0	0	0	3781600	4083200	4207800	4291400	3544900	4056400	3889300	0	0	0	0	0	0	0	0	0
sp|P78527|PRKDC_HUMAN	sp|P78527|PRKDC_HUMAN	>sp|P78527|PRKDC_HUMAN DNA-dependent protein kinase catalytic subunit OS=Homo sapiens GN=PRKDC PE=1 SV=3	0	1	0	82	96	82	79	94	89	79	0	0	0	0	5	0	0	0	0	0	1801100	0	33540000	36565000	25933000	35969000	37859000	36486000	35467000	0	0	0	0	3737300	0	0	0	0
sp|P80723|BASP1_HUMAN	sp|P80723|BASP1_HUMAN	>sp|P80723|BASP1_HUMAN Brain acid soluble protein 1 OS=Homo sapiens GN=BASP1 PE=1 SV=2	0	0	1	18	18	18	15	17	16	19	0	0	0	0	6	0	0	0	0	0	0	1210700	48281000	46446000	37544000	24019000	39915000	27468000	40889000	0	0	0	0	18124000	0	0	0	0
sp|P82650|RT22_HUMAN	sp|P82650|RT22_HUMAN	>sp|P82650|RT22_HUMAN 28S ribosomal protein S22, mitochondrial OS=Homo sapiens GN=MRPS22 PE=1 SV=1	0	0	0	2	1	3	2	3	3	2	0	0	0	0	0	0	0	0	0	0	0	0	351130	307320	695890	383900	475860	481680	505510	0	0	0	0	0	0	0	0	0
sp|P82663|RT25_HUMAN	sp|P82663|RT25_HUMAN	>sp|P82663|RT25_HUMAN 28S ribosomal protein S25, mitochondrial OS=Homo sapiens GN=MRPS25 PE=1 SV=1	0	0	0	0	0	0	1	0	0	1	0	0	0	0	0	0	0	0	0	0	0	0	0	0	0	0	0	0	174520	0	0	0	0	0	0	0	0	0
sp|P82673|RT35_HUMAN	sp|P82673|RT35_HUMAN	>sp|P82673|RT35_HUMAN 28S ribosomal protein S35, mitochondrial OS=Homo sapiens GN=MRPS35 PE=1 SV=1	0	0	0	2	2	1	3	2	4	3	0	0	0	0	0	0	0	0	0	0	0	0	298910	301790	258000	310190	317580	291130	302620	0	0	0	0	0	0	0	0	0
sp|P82675|RT05_HUMAN	sp|P82675|RT05_HUMAN	>sp|P82675|RT05_HUMAN 28S ribosomal protein S5, mitochondrial OS=Homo sapiens GN=MRPS5 PE=1 SV=2	0	0	0	1	0	0	0	0	2	0	0	0	0	0	0	0	0	0	0	0	0	0	240450	0	0	0	0	286150	0	0	0	0	0	0	0	0	0	0
sp|P82909|RT36_HUMAN	sp|P82909|RT36_HUMAN	>sp|P82909|RT36_HUMAN 28S ribosomal protein S36, mitochondrial OS=Homo sapiens GN=MRPS36 PE=1 SV=2	0	0	0	1	1	1	1	0	0	1	0	0	0	0	0	0	0	0	0	0	0	0	196600	120490	187430	0	0	0	121380	0	0	0	0	0	0	0	0	0
sp|P82912|RT11_HUMAN	sp|P82912|RT11_HUMAN	>sp|P82912|RT11_HUMAN 28S ribosomal protein S11, mitochondrial OS=Homo sapiens GN=MRPS11 PE=1 SV=2	0	0	0	0	1	0	0	0	1	0	0	0	0	0	0	0	0	0	0	0	0	0	0	99783	0	0	0	90317	0	0	0	0	0	0	0	0	0	0
sp|P82914|RT15_HUMAN	sp|P82914|RT15_HUMAN	>sp|P82914|RT15_HUMAN 28S ribosomal protein S15, mitochondrial OS=Homo sapiens GN=MRPS15 PE=1 SV=1	0	0	0	0	0	0	0	0	1	1	0	0	0	0	0	0	0	0	0	0	0	0	0	0	0	0	0	191600	0	0	0	0	0	0	0	0	0	0
sp|P82930|RT34_HUMAN	sp|P82930|RT34_HUMAN	>sp|P82930|RT34_HUMAN 28S ribosomal protein S34, mitochondrial OS=Homo sapiens GN=MRPS34 PE=1 SV=2	0	0	0	5	5	6	5	5	3	4	0	0	0	0	0	0	0	0	0	0	0	0	789930	588840	686770	639490	681230	752420	777150	0	0	0	0	0	0	0	0	0
sp|P82932|RT06_HUMAN	sp|P82932|RT06_HUMAN	>sp|P82932|RT06_HUMAN 28S ribosomal protein S6, mitochondrial OS=Homo sapiens GN=MRPS6 PE=1 SV=3	0	0	0	1	0	1	0	1	0	0	0	0	0	0	0	0	0	0	0	0	0	0	175410	0	0	0	170960	0	0	0	0	0	0	0	0	0	0	0
sp|P82933|RT09_HUMAN	sp|P82933|RT09_HUMAN	>sp|P82933|RT09_HUMAN 28S ribosomal protein S9, mitochondrial OS=Homo sapiens GN=MRPS9 PE=1 SV=2	0	0	0	3	2	1	3	3	2	3	0	0	0	0	0	0	0	0	0	0	0	0	376100	392030	0	306460	356880	311740	339770	0	0	0	0	0	0	0	0	0
sp|P82970|HMGN5_HUMAN	sp|P82970|HMGN5_HUMAN	>sp|P82970|HMGN5_HUMAN High mobility group nucleosome-binding domain-containing protein 5 OS=Homo sapiens GN=HMGN5 PE=1 SV=1	0	0	0	4	2	2	2	2	2	2	0	0	0	0	0	0	0	0	0	0	0	0	717450	684740	477810	633600	642920	637840	673190	0	0	0	0	0	0	0	0	0
sp|P82979|SARNP_HUMAN	sp|P82979|SARNP_HUMAN	>sp|P82979|SARNP_HUMAN SAP domain-containing ribonucleoprotein OS=Homo sapiens GN=SARNP PE=1 SV=3	0	0	0	6	4	5	3	5	5	7	0	0	0	0	2	0	0	0	0	0	0	0	4382900	4296200	4277700	3317800	4119700	3649200	3714900	0	0	0	0	2722700	0	0	0	0
sp|P83111|LACTB_HUMAN	sp|P83111|LACTB_HUMAN	>sp|P83111|LACTB_HUMAN Serine beta-lactamase-like protein LACTB, mitochondrial OS=Homo sapiens GN=LACTB PE=1 SV=2	0	0	0	1	2	0	0	1	1	1	0	0	0	0	0	0	0	0	0	0	0	0	0	70405	0	0	0	108140	0	0	0	0	0	0	0	0	0	0
sp|P83436|COG7_HUMAN	sp|P83436|COG7_HUMAN	>sp|P83436|COG7_HUMAN Conserved oligomeric Golgi complex subunit 7 OS=Homo sapiens GN=COG7 PE=1 SV=1	0	0	0	0	1	0	0	2	0	0	0	0	0	0	0	0	0	0	0	0	0	0	0	223450	0	0	206570	0	0	0	0	0	0	0	0	0	0	0
sp|P83731|RL24_HUMAN	sp|P83731|RL24_HUMAN	>sp|P83731|RL24_HUMAN 60S ribosomal protein L24 OS=Homo sapiens GN=RPL24 PE=1 SV=1	0	1	0	7	8	7	10	9	9	8	0	0	0	0	3	0	0	0	0	0	8368800	0	16611000	12558000	13124000	12582000	12177000	12802000	14004000	0	0	0	0	13342000	0	0	0	0
sp|P83881|RL36A_HUMAN	sp|P83881|RL36A_HUMAN	>sp|P83881|RL36A_HUMAN 60S ribosomal protein L36a OS=Homo sapiens GN=RPL36A PE=1 SV=2	0	0	1	5	4	4	5	6	5	6	0	0	0	0	2	0	0	0	0	0	0	2682700	8042700	5856000	10624000	9066500	7535600	9898500	8340900	0	0	0	0	4989900	0	0	0	0
sp|P83916|CBX1_HUMAN	sp|P83916|CBX1_HUMAN	>sp|P83916|CBX1_HUMAN Chromobox protein homolog 1 OS=Homo sapiens GN=CBX1 PE=1 SV=1	1	0	0	1	1	2	1	3	1	0	0	0	0	0	0	0	0	0	1	0	0	0	0	64191	0	0	81444	0	0	0	0	0	0	0	0	0	0	0
sp|P84085|ARF5_HUMAN	sp|P84085|ARF5_HUMAN	>sp|P84085|ARF5_HUMAN ADP-ribosylation factor 5 OS=Homo sapiens GN=ARF5 PE=1 SV=2	0	0	0	4	4	4	4	4	4	5	0	0	0	0	0	0	0	0	0	0	0	0	0	0	0	0	0	1061100	0	0	0	0	0	0	0	0	0	0
sp|P84090|ERH_HUMAN	sp|P84090|ERH_HUMAN	>sp|P84090|ERH_HUMAN Enhancer of rudimentary homolog OS=Homo sapiens GN=ERH PE=1 SV=1	0	0	0	2	0	1	1	0	1	0	0	0	0	0	0	0	0	0	0	0	0	0	237180	0	196250	168770	0	0	0	0	0	0	0	0	0	0	0	0
sp|P84095|RHOG_HUMAN	sp|P84095|RHOG_HUMAN	>sp|P84095|RHOG_HUMAN Rho-related GTP-binding protein RhoG OS=Homo sapiens GN=RHOG PE=1 SV=1	0	0	0	6	5	4	6	5	6	6	0	0	0	0	0	0	0	0	0	0	0	0	484180	485650	517510	620300	537930	611980	569800	0	0	0	0	0	0	0	0	0
sp|P84098|RL19_HUMAN	sp|P84098|RL19_HUMAN	>sp|P84098|RL19_HUMAN 60S ribosomal protein L19 OS=Homo sapiens GN=RPL19 PE=1 SV=1	0	1	3	7	9	9	8	8	10	7	0	0	0	0	3	0	0	0	0	0	27297000	29145000	24907000	21995000	20004000	21829000	21947000	22835000	23426000	0	0	0	0	39815000	0	0	0	0
sp|P84101|SERF2_HUMAN	sp|P84101|SERF2_HUMAN	>sp|P84101|SERF2_HUMAN Small EDRK-rich factor 2 OS=Homo sapiens GN=SERF2 PE=1 SV=1	0	0	0	1	2	1	2	1	2	2	0	0	0	0	0	0	0	0	0	0	0	0	1185600	1312900	1471100	1052800	883460	939900	995650	0	0	0	0	0	0	0	0	0
sp|P84103|SRSF3_HUMAN	sp|P84103|SRSF3_HUMAN	>sp|P84103|SRSF3_HUMAN Serine/arginine-rich splicing factor 3 OS=Homo sapiens GN=SRSF3 PE=1 SV=1	0	1	0	8	9	7	7	8	8	9	0	0	0	0	2	0	0	0	0	0	3711600	0	10503000	9955200	9742400	10590000	10146000	11253000	10592000	0	0	0	0	3905600	0	0	0	0
sp|P84243|H33_HUMAN;sp|Q6NXT2|H3C_HUMAN	sp|P84243|H33_HUMAN	>sp|P84243|H33_HUMAN Histone H3.3 OS=Homo sapiens GN=H3F3A PE=1 SV=2	2	2	3	6	6	6	6	6	6	4	1	0	0	0	5	0	0	0	1	0	0	0	2156700	6842100	11367000	4775100	12504000	9153800	9228200	0	0	0	0	0	0	0	0	0
sp|P85037|FOXK1_HUMAN	sp|P85037|FOXK1_HUMAN	>sp|P85037|FOXK1_HUMAN Forkhead box protein K1 OS=Homo sapiens GN=FOXK1 PE=1 SV=1	0	0	0	1	2	1	1	1	1	1	0	0	0	0	0	0	0	0	0	0	0	0	48790	53065	61605	48944	34243	39061	0	0	0	0	0	0	0	0	0	0
sp|P98082|DAB2_HUMAN	sp|P98082|DAB2_HUMAN	>sp|P98082|DAB2_HUMAN Disabled homolog 2 OS=Homo sapiens GN=DAB2 PE=1 SV=3	0	0	0	2	4	5	3	1	2	2	0	0	0	0	0	0	0	0	0	0	0	0	405910	460540	926500	490320	348860	328650	503430	0	0	0	0	0	0	0	0	0
sp|P98161|PKD1_HUMAN	sp|P98161|PKD1_HUMAN	>sp|P98161|PKD1_HUMAN Polycystin-1 OS=Homo sapiens GN=PKD1 PE=1 SV=3	0	0	0	0	1	0	1	1	1	1	0	0	0	0	0	0	0	0	0	0	0	0	0	62478	0	92642	42655	77934	0	0	0	0	0	0	0	0	0	0
sp|P98175|RBM10_HUMAN	sp|P98175|RBM10_HUMAN	>sp|P98175|RBM10_HUMAN RNA-binding protein 10 OS=Homo sapiens GN=RBM10 PE=1 SV=3	0	0	0	2	0	0	1	2	1	2	0	0	0	0	0	0	0	0	0	0	0	0	99813	0	0	140120	99715	117550	134740	0	0	0	0	0	0	0	0	0
sp|P98179|RBM3_HUMAN	sp|P98179|RBM3_HUMAN	>sp|P98179|RBM3_HUMAN RNA-binding protein 3 OS=Homo sapiens GN=RBM3 PE=1 SV=1	0	0	0	3	4	3	1	2	2	1	0	0	0	0	0	0	0	0	0	0	0	0	984990	800370	967890	505060	682870	796800	684950	0	0	0	0	0	0	0	0	0
sp|P98194|AT2C1_HUMAN	sp|P98194|AT2C1_HUMAN	>sp|P98194|AT2C1_HUMAN Calcium-transporting ATPase type 2C member 1 OS=Homo sapiens GN=ATP2C1 PE=1 SV=3	0	0	0	2	1	0	1	2	2	1	0	0	0	0	0	0	0	0	0	0	0	0	129120	149310	0	165490	129710	134750	152630	0	0	0	0	0	0	0	0	0
sp|Q00059|TFAM_HUMAN	sp|Q00059|TFAM_HUMAN	>sp|Q00059|TFAM_HUMAN Transcription factor A, mitochondrial OS=Homo sapiens GN=TFAM PE=1 SV=1	0	0	0	4	4	3	4	5	5	4	0	0	0	0	0	0	0	0	0	0	0	0	935860	1061800	844430	1061900	1111100	1078600	1015300	0	0	0	0	0	0	0	0	0
sp|Q00169|PIPNA_HUMAN	sp|Q00169|PIPNA_HUMAN	>sp|Q00169|PIPNA_HUMAN Phosphatidylinositol transfer protein alpha isoform OS=Homo sapiens GN=PITPNA PE=1 SV=2	0	0	0	1	2	1	1	4	2	2	0	0	0	0	0	0	0	0	0	0	0	0	0	0	0	0	586100	0	388370	0	0	0	0	0	0	0	0	0
sp|Q00325|MPCP_HUMAN	sp|Q00325|MPCP_HUMAN	>sp|Q00325|MPCP_HUMAN Phosphate carrier protein, mitochondrial OS=Homo sapiens GN=SLC25A3 PE=1 SV=2	0	1	0	10	9	10	10	7	9	9	0	0	0	0	4	0	0	0	0	0	921610	0	14521000	14647000	13956000	14899000	15672000	16773000	15273000	0	0	0	0	10875000	0	0	0	0
sp|Q00341|VIGLN_HUMAN	sp|Q00341|VIGLN_HUMAN	>sp|Q00341|VIGLN_HUMAN Vigilin OS=Homo sapiens GN=HDLBP PE=1 SV=2	0	0	0	18	14	17	13	18	15	13	0	0	0	0	1	0	0	0	0	0	0	0	3376300	3833900	5853200	4079000	5456100	3556400	3325100	0	0	0	0	619440	0	0	0	0
sp|Q00403|TF2B_HUMAN	sp|Q00403|TF2B_HUMAN	>sp|Q00403|TF2B_HUMAN Transcription initiation factor IIB OS=Homo sapiens GN=GTF2B PE=1 SV=1	0	0	0	1	2	3	2	4	0	1	0	0	0	0	0	0	0	0	0	0	0	0	205270	0	182380	155740	227130	0	0	0	0	0	0	0	0	0	0	0
sp|Q00535|CDK5_HUMAN	sp|Q00535|CDK5_HUMAN	>sp|Q00535|CDK5_HUMAN Cyclin-dependent-like kinase 5 OS=Homo sapiens GN=CDK5 PE=1 SV=3	0	0	0	4	1	2	2	2	2	2	0	0	0	0	0	0	0	0	0	0	0	0	149570	0	85990	96301	79367	117410	104040	0	0	0	0	0	0	0	0	0
sp|Q00577|PURA_HUMAN	sp|Q00577|PURA_HUMAN	>sp|Q00577|PURA_HUMAN Transcriptional activator protein Pur-alpha OS=Homo sapiens GN=PURA PE=1 SV=2	0	0	0	1	0	1	1	1	1	1	0	0	0	0	0	0	0	0	0	0	0	0	193100	0	201920	209240	164940	248400	196670	0	0	0	0	0	0	0	0	0
sp|Q00610|CLH1_HUMAN;sp|P53675|CLH2_HUMAN	sp|Q00610|CLH1_HUMAN	>sp|Q00610|CLH1_HUMAN Clathrin heavy chain 1 OS=Homo sapiens GN=CLTC PE=1 SV=5	0	1	2	57	58	56	60	60	59	58	0	0	0	0	7	0	0	0	0	0	25838000	11614000	42469000	50651000	59532000	60210000	48067000	49499000	49808000	0	0	0	0	14395000	0	0	0	0
sp|Q00653|NFKB2_HUMAN	sp|Q00653|NFKB2_HUMAN	>sp|Q00653|NFKB2_HUMAN Nuclear factor NF-kappa-B p100 subunit OS=Homo sapiens GN=NFKB2 PE=1 SV=4	0	0	0	0	0	0	2	1	2	1	0	0	0	0	0	0	0	0	0	0	0	0	0	0	0	169120	99067	140820	0	0	0	0	0	0	0	0	0	0
sp|Q00688|FKBP3_HUMAN	sp|Q00688|FKBP3_HUMAN	>sp|Q00688|FKBP3_HUMAN Peptidyl-prolyl cis-trans isomerase FKBP3 OS=Homo sapiens GN=FKBP3 PE=1 SV=1	0	0	1	3	4	5	4	5	4	4	0	0	0	0	1	0	0	0	0	0	0	0	969210	1183300	1606800	1267600	1277200	1396600	1128500	0	0	0	0	0	0	0	0	0
sp|Q00765|REEP5_HUMAN	sp|Q00765|REEP5_HUMAN	>sp|Q00765|REEP5_HUMAN Receptor expression-enhancing protein 5 OS=Homo sapiens GN=REEP5 PE=1 SV=3	0	0	0	4	5	6	3	3	1	4	0	0	0	0	1	0	0	0	0	0	0	0	1708200	1649800	2294000	1389200	1734600	687100	1322900	0	0	0	0	770640	0	0	0	0
sp|Q00796|DHSO_HUMAN	sp|Q00796|DHSO_HUMAN	>sp|Q00796|DHSO_HUMAN Sorbitol dehydrogenase OS=Homo sapiens GN=SORD PE=1 SV=4	0	0	0	10	7	6	9	7	9	9	0	0	0	0	1	0	0	0	0	0	0	0	3565100	3900100	3732300	3876400	3594800	4130000	3911600	0	0	0	0	0	0	0	0	0
sp|Q00839|HNRPU_HUMAN	sp|Q00839|HNRPU_HUMAN	>sp|Q00839|HNRPU_HUMAN Heterogeneous nuclear ribonucleoprotein U OS=Homo sapiens GN=HNRNPU PE=1 SV=6	1	1	2	37	31	38	34	29	30	36	0	0	0	0	10	0	0	0	1	0	0	4452700	80109000	76251000	80143000	79219000	71674000	77029000	80278000	0	0	0	0	30036000	0	0	0	1063400
sp|Q01082|SPTB2_HUMAN;sp|P11277|SPTB1_HUMAN	sp|Q01082|SPTB2_HUMAN	>sp|Q01082|SPTB2_HUMAN Spectrin beta chain, non-erythrocytic 1 OS=Homo sapiens GN=SPTBN1 PE=1 SV=2	0	0	1	51	51	46	44	50	52	52	0	0	0	0	3	0	0	0	0	0	0	1138600	21090000	13783000	13432000	17672000	14162000	19644000	19849000	0	0	0	0	2218000	0	0	0	0
sp|Q01085|TIAR_HUMAN	sp|Q01085|TIAR_HUMAN	>sp|Q01085|TIAR_HUMAN Nucleolysin TIAR OS=Homo sapiens GN=TIAL1 PE=1 SV=1	0	0	0	3	3	4	3	1	4	3	0	0	0	0	0	0	0	0	0	0	0	0	729160	685930	817100	608980	0	995400	629240	0	0	0	0	0	0	0	0	0
sp|Q01105|SET_HUMAN;sp|P0DME0|SETLP_HUMAN	sp|Q01105|SET_HUMAN	>sp|Q01105|SET_HUMAN Protein SET OS=Homo sapiens GN=SET PE=1 SV=3	1	0	1	7	8	8	7	8	8	7	0	0	0	0	1	0	0	0	1	2441200	0	769470	13105000	9834100	9825700	5651800	9048500	10974000	8669000	0	0	0	0	1171000	0	0	0	6332100
sp|Q01130|SRSF2_HUMAN;sp|Q9BRL6|SRSF8_HUMAN	sp|Q01130|SRSF2_HUMAN	>sp|Q01130|SRSF2_HUMAN Serine/arginine-rich splicing factor 2 OS=Homo sapiens GN=SRSF2 PE=1 SV=4	0	2	1	3	4	4	4	2	4	2	0	0	0	0	1	0	0	0	0	0	4532400	3523200	8412300	9152800	5821900	7763800	2912600	4992500	4007600	0	0	0	0	3495100	0	0	0	0
sp|Q01433|AMPD2_HUMAN	sp|Q01433|AMPD2_HUMAN	>sp|Q01433|AMPD2_HUMAN AMP deaminase 2 OS=Homo sapiens GN=AMPD2 PE=1 SV=2	0	0	0	1	0	1	0	1	2	1	0	0	0	0	0	0	0	0	0	0	0	0	0	0	0	0	0	71427	89630	0	0	0	0	0	0	0	0	0
sp|Q01518|CAP1_HUMAN	sp|Q01518|CAP1_HUMAN	>sp|Q01518|CAP1_HUMAN Adenylyl cyclase-associated protein 1 OS=Homo sapiens GN=CAP1 PE=1 SV=5	0	0	0	19	16	16	19	20	16	21	0	0	0	0	2	0	0	0	0	0	0	0	9898100	10896000	10372000	14070000	13784000	12429000	14872000	0	0	0	0	2858200	0	0	0	0
sp|Q01581|HMCS1_HUMAN	sp|Q01581|HMCS1_HUMAN	>sp|Q01581|HMCS1_HUMAN Hydroxymethylglutaryl-CoA synthase, cytoplasmic OS=Homo sapiens GN=HMGCS1 PE=1 SV=2	0	0	0	1	3	4	4	3	5	3	0	0	0	0	0	0	0	0	0	0	0	0	266790	580890	385490	765750	671690	1164800	721600	0	0	0	0	0	0	0	0	0
sp|Q01650|LAT1_HUMAN	sp|Q01650|LAT1_HUMAN	>sp|Q01650|LAT1_HUMAN Large neutral amino acids transporter small subunit 1 OS=Homo sapiens GN=SLC7A5 PE=1 SV=2	0	1	1	6	4	6	7	6	7	7	0	0	0	0	0	0	0	0	0	0	5903600	7442100	13235000	17195000	12754000	18768000	18684000	14696000	16154000	0	0	0	0	0	0	0	0	0
sp|Q01658|NC2B_HUMAN	sp|Q01658|NC2B_HUMAN	>sp|Q01658|NC2B_HUMAN Protein Dr1 OS=Homo sapiens GN=DR1 PE=1 SV=1	0	0	0	1	1	0	0	0	1	0	0	0	0	0	0	0	0	0	0	0	0	0	0	0	0	0	0	0	0	0	0	0	0	0	0	0	0	0
sp|Q01780|EXOSX_HUMAN	sp|Q01780|EXOSX_HUMAN	>sp|Q01780|EXOSX_HUMAN Exosome component 10 OS=Homo sapiens GN=EXOSC10 PE=1 SV=2	0	0	0	0	1	1	0	1	1	2	0	0	0	0	0	0	0	0	0	0	0	0	0	0	92008	0	107350	82439	73594	0	0	0	0	0	0	0	0	0
sp|Q01813|PFKAP_HUMAN	sp|Q01813|PFKAP_HUMAN	>sp|Q01813|PFKAP_HUMAN ATP-dependent 6-phosphofructokinase, platelet type OS=Homo sapiens GN=PFKP PE=1 SV=2	0	0	0	16	15	15	13	17	15	14	0	0	0	0	1	0	0	0	0	0	0	0	6551600	8250500	7959700	7716400	8026700	8154200	7682100	0	0	0	0	0	0	0	0	0
sp|Q01844|EWS_HUMAN	sp|Q01844|EWS_HUMAN	>sp|Q01844|EWS_HUMAN RNA-binding protein EWS OS=Homo sapiens GN=EWSR1 PE=1 SV=1	0	0	0	3	3	3	3	4	2	3	0	0	0	0	0	0	0	0	0	0	0	0	1351300	880750	1159000	916880	746570	1102500	868110	0	0	0	0	0	0	0	0	0
sp|Q01970|PLCB3_HUMAN	sp|Q01970|PLCB3_HUMAN	>sp|Q01970|PLCB3_HUMAN 1-phosphatidylinositol 4,5-bisphosphate phosphodiesterase beta-3 OS=Homo sapiens GN=PLCB3 PE=1 SV=2	0	0	0	0	1	1	0	1	0	0	0	0	0	0	0	0	0	0	0	0	0	0	0	26791	0	0	41166	0	0	0	0	0	0	0	0	0	0	0
sp|Q01974|ROR2_HUMAN	sp|Q01974|ROR2_HUMAN	>sp|Q01974|ROR2_HUMAN Tyrosine-protein kinase transmembrane receptor ROR2 OS=Homo sapiens GN=ROR2 PE=1 SV=2	0	0	0	1	1	0	0	1	0	0	0	0	0	0	0	0	0	0	0	0	0	0	34771	34909	0	0	25302	0	0	0	0	0	0	0	0	0	0	0
sp|Q02218|ODO1_HUMAN;sp|Q9ULD0|OGDHL_HUMAN	sp|Q02218|ODO1_HUMAN	>sp|Q02218|ODO1_HUMAN 2-oxoglutarate dehydrogenase, mitochondrial OS=Homo sapiens GN=OGDH PE=1 SV=3	0	0	0	8	9	8	9	8	8	7	0	0	0	0	0	0	0	0	0	0	0	0	1463700	1494400	1366500	1588900	1313000	1442100	1418900	0	0	0	0	0	0	0	0	0
sp|Q02241|KIF23_HUMAN	sp|Q02241|KIF23_HUMAN	>sp|Q02241|KIF23_HUMAN Kinesin-like protein KIF23 OS=Homo sapiens GN=KIF23 PE=1 SV=3	0	0	0	0	0	0	1	0	0	0	0	0	0	0	0	0	0	0	0	0	0	0	0	0	0	0	0	0	0	0	0	0	0	0	0	0	0	0
sp|Q02447|SP3_HUMAN	sp|Q02447|SP3_HUMAN	>sp|Q02447|SP3_HUMAN Transcription factor Sp3 OS=Homo sapiens GN=SP3 PE=1 SV=3	0	0	0	1	0	0	0	0	1	0	0	0	0	0	0	0	0	0	0	0	0	0	53696	0	0	0	0	102070	0	0	0	0	0	0	0	0	0	0
sp|Q02543|RL18A_HUMAN	sp|Q02543|RL18A_HUMAN	>sp|Q02543|RL18A_HUMAN 60S ribosomal protein L18a OS=Homo sapiens GN=RPL18A PE=1 SV=2	0	3	3	13	13	13	12	12	13	13	0	0	0	0	5	0	0	0	0	0	11369000	10016000	30352000	31245000	27718000	26726000	29153000	31390000	29443000	0	0	0	0	18808000	0	0	0	0
sp|Q02750|MP2K1_HUMAN	sp|Q02750|MP2K1_HUMAN	>sp|Q02750|MP2K1_HUMAN Dual specificity mitogen-activated protein kinase kinase 1 OS=Homo sapiens GN=MAP2K1 PE=1 SV=2	0	0	0	4	4	5	6	8	5	4	0	0	0	0	0	0	0	0	0	0	0	0	827780	740640	1046900	765630	775490	637500	673120	0	0	0	0	0	0	0	0	0
sp|Q02790|FKBP4_HUMAN	sp|Q02790|FKBP4_HUMAN	>sp|Q02790|FKBP4_HUMAN Peptidyl-prolyl cis-trans isomerase FKBP4 OS=Homo sapiens GN=FKBP4 PE=1 SV=3	0	1	1	24	21	22	22	22	27	25	0	0	0	0	4	0	0	0	0	0	16531000	0	24455000	26475000	26556000	26226000	25688000	24790000	26278000	0	0	0	0	5152900	0	0	0	0
sp|Q02809|PLOD1_HUMAN	sp|Q02809|PLOD1_HUMAN	>sp|Q02809|PLOD1_HUMAN Procollagen-lysine,2-oxoglutarate 5-dioxygenase 1 OS=Homo sapiens GN=PLOD1 PE=1 SV=2	0	0	0	5	3	3	2	2	3	5	0	0	0	0	0	0	0	0	0	0	0	0	492070	295620	455030	248080	250560	470290	582360	0	0	0	0	0	0	0	0	0
sp|Q02818|NUCB1_HUMAN	sp|Q02818|NUCB1_HUMAN	>sp|Q02818|NUCB1_HUMAN Nucleobindin-1 OS=Homo sapiens GN=NUCB1 PE=1 SV=4	0	0	0	0	1	1	0	0	0	0	0	0	0	0	0	0	0	0	0	0	0	0	0	128760	167310	0	0	0	0	0	0	0	0	0	0	0	0	0
sp|Q02878|RL6_HUMAN	sp|Q02878|RL6_HUMAN	>sp|Q02878|RL6_HUMAN 60S ribosomal protein L6 OS=Homo sapiens GN=RPL6 PE=1 SV=3	0	4	1	18	14	21	17	18	17	17	0	0	0	0	6	0	0	0	0	0	14665000	3592200	50666000	55920000	51726000	57708000	55662000	53485000	54424000	0	0	0	0	31444000	0	0	0	0
sp|Q02880|TOP2B_HUMAN	sp|Q02880|TOP2B_HUMAN	>sp|Q02880|TOP2B_HUMAN DNA topoisomerase 2-beta OS=Homo sapiens GN=TOP2B PE=1 SV=3	0	0	0	9	10	5	12	8	9	10	0	0	0	0	0	0	0	0	0	0	0	0	199370	221130	176840	262510	0	286590	267970	0	0	0	0	0	0	0	0	0
sp|Q02978|M2OM_HUMAN	sp|Q02978|M2OM_HUMAN	>sp|Q02978|M2OM_HUMAN Mitochondrial 2-oxoglutarate/malate carrier protein OS=Homo sapiens GN=SLC25A11 PE=1 SV=3	0	0	0	6	7	9	9	7	6	3	0	0	0	0	0	0	0	0	0	0	0	0	1797200	1935800	2088400	2005700	1933100	1870400	1722400	0	0	0	0	0	0	0	0	0
sp|Q03135|CAV1_HUMAN	sp|Q03135|CAV1_HUMAN	>sp|Q03135|CAV1_HUMAN Caveolin-1 OS=Homo sapiens GN=CAV1 PE=1 SV=4	0	0	0	1	0	2	1	0	2	0	0	0	0	0	0	0	0	0	0	0	0	0	249090	0	0	367910	0	0	0	0	0	0	0	0	0	0	0	0
sp|Q03252|LMNB2_HUMAN	sp|Q03252|LMNB2_HUMAN	>sp|Q03252|LMNB2_HUMAN Lamin-B2 OS=Homo sapiens GN=LMNB2 PE=1 SV=4	0	1	0	9	8	3	9	12	8	10	0	0	0	0	0	0	0	0	0	0	0	0	1205200	1347100	0	1302100	1373800	1276200	1397700	0	0	0	0	0	0	0	0	0
sp|Q03518|TAP1_HUMAN	sp|Q03518|TAP1_HUMAN	>sp|Q03518|TAP1_HUMAN Antigen peptide transporter 1 OS=Homo sapiens GN=TAP1 PE=1 SV=2	0	0	0	0	0	1	0	1	0	0	0	0	0	0	0	0	0	0	0	0	0	0	0	0	0	0	130100	0	0	0	0	0	0	0	0	0	0	0
sp|Q03519|TAP2_HUMAN	sp|Q03519|TAP2_HUMAN	>sp|Q03519|TAP2_HUMAN Antigen peptide transporter 2 OS=Homo sapiens GN=TAP2 PE=1 SV=1	0	0	0	1	1	0	1	0	0	0	0	0	0	0	0	0	0	0	0	0	0	0	0	0	0	92866	0	0	0	0	0	0	0	0	0	0	0	0
sp|Q03701|CEBPZ_HUMAN	sp|Q03701|CEBPZ_HUMAN	>sp|Q03701|CEBPZ_HUMAN CCAAT/enhancer-binding protein zeta OS=Homo sapiens GN=CEBPZ PE=1 SV=3	0	0	0	3	6	2	7	8	5	4	0	0	0	0	0	0	0	0	0	0	0	0	324080	669690	286780	655480	630020	644070	590910	0	0	0	0	0	0	0	0	0
sp|Q04206|TF65_HUMAN	sp|Q04206|TF65_HUMAN	>sp|Q04206|TF65_HUMAN Transcription factor p65 OS=Homo sapiens GN=RELA PE=1 SV=2	0	0	0	1	1	0	0	1	1	2	0	0	0	0	0	0	0	0	0	0	0	0	0	0	0	0	0	0	203870	0	0	0	0	0	0	0	0	0
sp|Q04323|UBXN1_HUMAN	sp|Q04323|UBXN1_HUMAN	>sp|Q04323|UBXN1_HUMAN UBX domain-containing protein 1 OS=Homo sapiens GN=UBXN1 PE=1 SV=2	0	0	0	4	0	1	3	1	1	1	0	0	0	0	0	0	0	0	0	0	0	0	330120	0	377740	465170	342140	338880	298330	0	0	0	0	0	0	0	0	0
sp|Q04446|GLGB_HUMAN	sp|Q04446|GLGB_HUMAN	>sp|Q04446|GLGB_HUMAN 1,4-alpha-glucan-branching enzyme OS=Homo sapiens GN=GBE1 PE=1 SV=3	0	0	0	3	1	2	1	2	4	1	0	0	0	0	0	0	0	0	0	0	0	0	386630	304280	462810	391560	395420	498820	0	0	0	0	0	0	0	0	0	0
sp|Q04726|TLE3_HUMAN	sp|Q04726|TLE3_HUMAN	>sp|Q04726|TLE3_HUMAN Transducin-like enhancer protein 3 OS=Homo sapiens GN=TLE3 PE=1 SV=2	0	0	0	1	3	3	3	2	3	2	0	0	0	0	0	0	0	0	0	0	0	0	265190	357960	291620	391460	365680	466370	337350	0	0	0	0	0	0	0	0	0
sp|Q04760|LGUL_HUMAN	sp|Q04760|LGUL_HUMAN	>sp|Q04760|LGUL_HUMAN Lactoylglutathione lyase OS=Homo sapiens GN=GLO1 PE=1 SV=4	0	0	0	3	3	4	4	2	1	3	0	0	0	0	0	0	0	0	0	0	0	0	993720	833710	703770	664110	887460	722250	894580	0	0	0	0	0	0	0	0	0
sp|Q04837|SSBP_HUMAN	sp|Q04837|SSBP_HUMAN	>sp|Q04837|SSBP_HUMAN Single-stranded DNA-binding protein, mitochondrial OS=Homo sapiens GN=SSBP1 PE=1 SV=1	0	0	2	7	5	6	5	7	5	7	0	0	0	0	3	0	0	0	0	0	0	4312400	6855700	6554200	6939100	6448200	6699500	7353400	7624100	0	0	0	0	7855000	0	0	0	0
sp|Q04917|1433F_HUMAN	sp|Q04917|1433F_HUMAN	>sp|Q04917|1433F_HUMAN 14-3-3 protein eta OS=Homo sapiens GN=YWHAH PE=1 SV=4	1	0	1	10	9	12	11	7	7	10	0	1	0	0	2	0	0	0	1	0	0	0	3257200	3836800	2824700	2811100	3108800	2646500	3105900	0	0	0	0	0	0	0	0	0
sp|Q05048|CSTF1_HUMAN	sp|Q05048|CSTF1_HUMAN	>sp|Q05048|CSTF1_HUMAN Cleavage stimulation factor subunit 1 OS=Homo sapiens GN=CSTF1 PE=1 SV=1	0	0	0	0	0	2	3	1	3	1	0	0	0	0	0	0	0	0	0	0	0	0	0	0	0	233870	234300	150650	194060	0	0	0	0	0	0	0	0	0
sp|Q05397|FAK1_HUMAN	sp|Q05397|FAK1_HUMAN	>sp|Q05397|FAK1_HUMAN Focal adhesion kinase 1 OS=Homo sapiens GN=PTK2 PE=1 SV=2	0	0	0	2	0	0	0	0	0	0	0	0	0	0	0	0	0	0	0	0	0	0	127360	0	0	0	0	0	0	0	0	0	0	0	0	0	0	0
sp|Q05519|SRS11_HUMAN	sp|Q05519|SRS11_HUMAN	>sp|Q05519|SRS11_HUMAN Serine/arginine-rich splicing factor 11 OS=Homo sapiens GN=SRSF11 PE=1 SV=1	0	0	0	2	2	1	1	1	1	1	0	0	0	0	0	0	0	0	0	0	0	0	198860	177290	218870	236400	174690	228450	286120	0	0	0	0	0	0	0	0	0
sp|Q05655|KPCD_HUMAN	sp|Q05655|KPCD_HUMAN	>sp|Q05655|KPCD_HUMAN Protein kinase C delta type OS=Homo sapiens GN=PRKCD PE=1 SV=2	0	0	0	2	1	0	0	0	0	0	0	0	0	0	0	0	0	0	0	0	0	0	0	48208	0	0	0	0	0	0	0	0	0	0	0	0	0	0
sp|Q05707|COEA1_HUMAN	sp|Q05707|COEA1_HUMAN	>sp|Q05707|COEA1_HUMAN Collagen alpha-1(XIV) chain OS=Homo sapiens GN=COL14A1 PE=1 SV=3	0	0	0	1	1	1	1	0	1	1	0	0	0	0	0	0	0	0	0	0	0	0	191710	289630	246420	209300	0	195510	219610	0	0	0	0	0	0	0	0	0
sp|Q06124|PTN11_HUMAN	sp|Q06124|PTN11_HUMAN	>sp|Q06124|PTN11_HUMAN Tyrosine-protein phosphatase non-receptor type 11 OS=Homo sapiens GN=PTPN11 PE=1 SV=2	0	0	0	3	6	4	4	2	5	4	0	0	0	0	0	0	0	0	0	0	0	0	652450	473330	565180	582470	481290	697550	573050	0	0	0	0	0	0	0	0	0
sp|Q06136|KDSR_HUMAN	sp|Q06136|KDSR_HUMAN	>sp|Q06136|KDSR_HUMAN 3-ketodihydrosphingosine reductase OS=Homo sapiens GN=KDSR PE=1 SV=1	0	0	0	0	1	0	0	0	0	1	0	0	0	0	0	0	0	0	0	0	0	0	0	150260	0	0	0	0	148180	0	0	0	0	0	0	0	0	0
sp|Q06203|PUR1_HUMAN	sp|Q06203|PUR1_HUMAN	>sp|Q06203|PUR1_HUMAN Amidophosphoribosyltransferase OS=Homo sapiens GN=PPAT PE=1 SV=1	0	0	0	3	0	4	2	2	2	2	0	0	0	0	0	0	0	0	0	0	0	0	388380	0	370550	372050	425540	325820	360370	0	0	0	0	0	0	0	0	0
sp|Q06210|GFPT1_HUMAN;sp|O94808|GFPT2_HUMAN	sp|Q06210|GFPT1_HUMAN	>sp|Q06210|GFPT1_HUMAN Glutamine--fructose-6-phosphate aminotransferase [isomerizing] 1 OS=Homo sapiens GN=GFPT1 PE=1 SV=3	0	0	0	10	16	20	17	17	14	13	0	0	0	0	0	0	0	0	0	0	0	0	4614600	4160400	4595400	4841300	4489300	4439800	4477300	0	0	0	0	0	0	0	0	0
sp|Q06265|EXOS9_HUMAN	sp|Q06265|EXOS9_HUMAN	>sp|Q06265|EXOS9_HUMAN Exosome complex component RRP45 OS=Homo sapiens GN=EXOSC9 PE=1 SV=3	0	0	0	2	3	2	3	2	1	2	0	0	0	0	0	0	0	0	0	0	0	0	216880	352150	444060	472150	421670	311090	368950	0	0	0	0	0	0	0	0	0
sp|Q06323|PSME1_HUMAN	sp|Q06323|PSME1_HUMAN	>sp|Q06323|PSME1_HUMAN Proteasome activator complex subunit 1 OS=Homo sapiens GN=PSME1 PE=1 SV=1	0	0	0	3	2	3	2	1	1	3	0	0	0	0	0	0	0	0	0	0	0	0	1022700	498290	600400	401200	476540	437680	600220	0	0	0	0	0	0	0	0	0
sp|Q06546|GABPA_HUMAN	sp|Q06546|GABPA_HUMAN	>sp|Q06546|GABPA_HUMAN GA-binding protein alpha chain OS=Homo sapiens GN=GABPA PE=1 SV=1	0	0	0	0	0	0	1	0	1	0	0	0	0	0	0	0	0	0	0	0	0	0	0	0	0	97400	0	0	0	0	0	0	0	0	0	0	0	0
sp|Q06587|RING1_HUMAN	sp|Q06587|RING1_HUMAN	>sp|Q06587|RING1_HUMAN E3 ubiquitin-protein ligase RING1 OS=Homo sapiens GN=RING1 PE=1 SV=2	0	0	0	0	0	0	0	1	1	0	0	0	0	0	0	0	0	0	0	0	0	0	0	0	0	0	0	117170	0	0	0	0	0	0	0	0	0	0
sp|Q06787|FMR1_HUMAN	sp|Q06787|FMR1_HUMAN	>sp|Q06787|FMR1_HUMAN Synaptic functional regulator FMR1 OS=Homo sapiens GN=FMR1 PE=1 SV=1	0	0	0	3	2	3	3	2	2	2	0	0	0	0	1	0	0	0	0	0	0	0	201440	0	0	159550	0	0	0	0	0	0	0	0	0	0	0	0
sp|Q06830|PRDX1_HUMAN	sp|Q06830|PRDX1_HUMAN	>sp|Q06830|PRDX1_HUMAN Peroxiredoxin-1 OS=Homo sapiens GN=PRDX1 PE=1 SV=1	0	1	3	17	17	20	16	16	14	16	0	0	0	0	3	0	0	0	0	0	5511100	11136000	123130000	102870000	110960000	93045000	100700000	98405000	103440000	0	0	0	0	12334000	0	0	0	0
sp|Q07020|RL18_HUMAN	sp|Q07020|RL18_HUMAN	>sp|Q07020|RL18_HUMAN 60S ribosomal protein L18 OS=Homo sapiens GN=RPL18 PE=1 SV=2	0	1	0	9	8	9	8	5	9	8	0	0	0	0	3	0	0	0	1	0	1920800	0	28935000	29442000	27689000	32097000	33642000	37835000	25728000	0	0	0	0	8043700	0	0	0	9060100
sp|Q07021|C1QBP_HUMAN	sp|Q07021|C1QBP_HUMAN	>sp|Q07021|C1QBP_HUMAN Complement component 1 Q subcomponent-binding protein, mitochondrial OS=Homo sapiens GN=C1QBP PE=1 SV=1	0	0	0	3	4	5	4	4	4	5	0	0	0	0	0	0	0	0	2	0	0	0	6288000	2898300	1782100	2391200	2636400	3153600	3042000	0	0	0	0	0	0	0	0	6424800
sp|Q07065|CKAP4_HUMAN;sp|Q96K21|ANCHR_HUMAN	sp|Q07065|CKAP4_HUMAN	>sp|Q07065|CKAP4_HUMAN Cytoskeleton-associated protein 4 OS=Homo sapiens GN=CKAP4 PE=1 SV=2	0	0	0	20	20	22	18	19	19	19	0	0	0	0	3	0	0	0	0	0	0	0	8670600	10469000	11453000	11197000	10663000	10517000	10234000	0	0	0	0	2255900	0	0	0	0
sp|Q07666|KHDR1_HUMAN;sp|Q5VWX1|KHDR2_HUMAN;sp|O75525|KHDR3_HUMAN;sp|Q9UBC1|IKBL1_HUMAN	sp|Q07666|KHDR1_HUMAN	>sp|Q07666|KHDR1_HUMAN KH domain-containing, RNA-binding, signal transduction-associated protein 1 OS=Homo sapiens GN=KHDRBS1 PE=1 SV=1	0	0	0	7	9	5	9	9	9	10	0	0	0	0	1	0	0	0	0	0	0	0	5801300	7221900	7967500	7744400	7414400	7804800	8376600	0	0	0	0	1464600	0	0	0	0
sp|Q07812|BAX_HUMAN	sp|Q07812|BAX_HUMAN	>sp|Q07812|BAX_HUMAN Apoptosis regulator BAX OS=Homo sapiens GN=BAX PE=1 SV=1	0	0	0	1	1	1	2	1	1	1	0	0	0	0	0	0	0	0	0	0	0	0	0	169750	161390	159790	167550	118210	157330	0	0	0	0	0	0	0	0	0
sp|Q07866|KLC1_HUMAN	sp|Q07866|KLC1_HUMAN	>sp|Q07866|KLC1_HUMAN Kinesin light chain 1 OS=Homo sapiens GN=KLC1 PE=1 SV=2	0	0	0	1	3	2	5	2	2	2	0	0	0	0	0	0	0	0	0	0	0	0	308320	244490	0	233270	0	289130	244710	0	0	0	0	0	0	0	0	0
sp|Q07955|SRSF1_HUMAN	sp|Q07955|SRSF1_HUMAN	>sp|Q07955|SRSF1_HUMAN Serine/arginine-rich splicing factor 1 OS=Homo sapiens GN=SRSF1 PE=1 SV=2	0	1	0	9	13	13	12	12	10	11	0	0	0	0	3	0	0	0	0	0	687490	0	9377900	9797100	10344000	10541000	9670800	10379000	10459000	0	0	0	0	1050700	0	0	0	0
sp|Q07960|RHG01_HUMAN	sp|Q07960|RHG01_HUMAN	>sp|Q07960|RHG01_HUMAN Rho GTPase-activating protein 1 OS=Homo sapiens GN=ARHGAP1 PE=1 SV=1	0	0	0	0	3	4	2	1	2	3	0	0	0	0	0	0	0	0	0	0	0	0	0	451480	525470	395330	481700	0	459510	0	0	0	0	0	0	0	0	0
sp|Q08170|SRSF4_HUMAN	sp|Q08170|SRSF4_HUMAN	>sp|Q08170|SRSF4_HUMAN Serine/arginine-rich splicing factor 4 OS=Homo sapiens GN=SRSF4 PE=1 SV=2	0	0	0	3	3	2	3	4	4	2	0	0	0	0	1	0	0	0	0	0	0	0	210440	0	0	270000	258080	216300	0	0	0	0	0	0	0	0	0	0
sp|Q08209|PP2BA_HUMAN;sp|P48454|PP2BC_HUMAN;sp|P16298|PP2BB_HUMAN	sp|Q08209|PP2BA_HUMAN	>sp|Q08209|PP2BA_HUMAN Serine/threonine-protein phosphatase 2B catalytic subunit alpha isoform OS=Homo sapiens GN=PPP3CA PE=1 SV=1	0	0	0	2	1	1	2	1	1	1	0	0	0	0	0	0	0	0	0	0	0	0	0	201850	196600	194810	160890	163490	0	0	0	0	0	0	0	0	0	0
sp|Q08211|DHX9_HUMAN	sp|Q08211|DHX9_HUMAN	>sp|Q08211|DHX9_HUMAN ATP-dependent RNA helicase A OS=Homo sapiens GN=DHX9 PE=1 SV=4	0	1	1	30	33	36	33	30	32	35	0	0	0	0	2	0	0	0	0	0	1129200	1268300	35696000	35479000	36119000	29607000	28069000	28871000	30212000	0	0	0	0	1040300	0	0	0	0
sp|Q08257|QOR_HUMAN	sp|Q08257|QOR_HUMAN	>sp|Q08257|QOR_HUMAN Quinone oxidoreductase OS=Homo sapiens GN=CRYZ PE=1 SV=1	0	0	0	3	2	3	2	4	1	5	0	0	0	0	0	0	0	0	0	0	0	0	605200	581690	533530	665270	635410	320220	645320	0	0	0	0	0	0	0	0	0
sp|Q08379|GOGA2_HUMAN	sp|Q08379|GOGA2_HUMAN	>sp|Q08379|GOGA2_HUMAN Golgin subfamily A member 2 OS=Homo sapiens GN=GOLGA2 PE=1 SV=3	0	0	0	2	2	3	5	2	3	2	0	0	0	0	0	0	0	0	0	0	0	0	342000	334690	328200	516950	303030	234110	254060	0	0	0	0	0	0	0	0	0
sp|Q08380|LG3BP_HUMAN	sp|Q08380|LG3BP_HUMAN	>sp|Q08380|LG3BP_HUMAN Galectin-3-binding protein OS=Homo sapiens GN=LGALS3BP PE=1 SV=1	0	0	0	5	3	4	4	6	4	3	0	0	0	0	0	0	0	0	0	0	0	0	1013700	892570	768010	737130	935970	773110	546960	0	0	0	0	0	0	0	0	0
sp|Q08499|PDE4D_HUMAN	sp|Q08499|PDE4D_HUMAN	>sp|Q08499|PDE4D_HUMAN cAMP-specific 3,5-cyclic phosphodiesterase 4D OS=Homo sapiens GN=PDE4D PE=1 SV=2	0	0	0	1	0	1	0	1	0	0	0	0	0	0	0	0	0	0	0	0	0	0	0	0	0	0	35416	0	0	0	0	0	0	0	0	0	0	0
sp|Q08752|PPID_HUMAN	sp|Q08752|PPID_HUMAN	>sp|Q08752|PPID_HUMAN Peptidyl-prolyl cis-trans isomerase D OS=Homo sapiens GN=PPID PE=1 SV=3	0	0	0	2	1	2	1	1	3	1	0	0	0	0	0	0	0	0	0	0	0	0	234020	259070	274790	216520	281000	241670	0	0	0	0	0	0	0	0	0	0
sp|Q08945|SSRP1_HUMAN	sp|Q08945|SSRP1_HUMAN	>sp|Q08945|SSRP1_HUMAN FACT complex subunit SSRP1 OS=Homo sapiens GN=SSRP1 PE=1 SV=1	0	0	0	16	15	15	18	15	15	17	0	0	0	0	0	0	0	0	0	0	0	0	5221000	5240000	5711900	5352800	5388500	5588700	5105100	0	0	0	0	0	0	0	0	0
sp|Q08AD1|CAMP2_HUMAN	sp|Q08AD1|CAMP2_HUMAN	>sp|Q08AD1|CAMP2_HUMAN Calmodulin-regulated spectrin-associated protein 2 OS=Homo sapiens GN=CAMSAP2 PE=1 SV=3	0	0	0	1	0	0	0	1	0	0	0	0	0	0	0	0	0	0	0	0	0	0	52118	0	0	0	0	0	0	0	0	0	0	0	0	0	0	0
sp|Q08J23|NSUN2_HUMAN	sp|Q08J23|NSUN2_HUMAN	>sp|Q08J23|NSUN2_HUMAN tRNA (cytosine(34)-C(5))-methyltransferase OS=Homo sapiens GN=NSUN2 PE=1 SV=2	0	1	0	25	25	23	24	22	26	27	0	0	0	0	1	0	0	0	0	0	2027600	0	12251000	13534000	13449000	14861000	16994000	16899000	12814000	0	0	0	0	1002700	0	0	0	0
sp|Q09028|RBBP4_HUMAN	sp|Q09028|RBBP4_HUMAN	>sp|Q09028|RBBP4_HUMAN Histone-binding protein RBBP4 OS=Homo sapiens GN=RBBP4 PE=1 SV=3	0	0	0	13	8	8	5	7	6	8	0	0	0	0	0	0	0	0	0	0	0	0	2837900	1064600	1872600	239010	1152000	546620	1881200	0	0	0	0	0	0	0	0	0
sp|Q09161|NCBP1_HUMAN	sp|Q09161|NCBP1_HUMAN	>sp|Q09161|NCBP1_HUMAN Nuclear cap-binding protein subunit 1 OS=Homo sapiens GN=NCBP1 PE=1 SV=1	0	0	0	10	8	8	5	11	9	7	0	0	0	0	0	0	0	0	0	0	0	0	1352000	1283100	1122400	1460300	1366000	1621900	1402900	0	0	0	0	0	0	0	0	0
sp|Q09472|EP300_HUMAN;sp|Q92793|CBP_HUMAN	sp|Q09472|EP300_HUMAN;sp|Q92793|CBP_HUMAN	>sp|Q09472|EP300_HUMAN Histone acetyltransferase p300 OS=Homo sapiens GN=EP300 PE=1 SV=2;>sp|Q92793|CBP_HUMAN CREB-binding protein OS=Homo sapiens GN=CREBBP PE=1 SV=3	0	0	0	1	0	0	0	1	0	0	0	0	0	0	0	0	0	0	0	0	0	0	0	0	0	0	23893	0	0	0	0	0	0	0	0	0	0	0
sp|Q09666|AHNK_HUMAN;sp|P48552|NRIP1_HUMAN	sp|Q09666|AHNK_HUMAN	>sp|Q09666|AHNK_HUMAN Neuroblast differentiation-associated protein AHNAK OS=Homo sapiens GN=AHNAK PE=1 SV=2	0	0	1	104	107	112	100	95	104	98	0	0	0	0	4	0	0	0	0	0	0	0	47880000	36799000	37582000	48675000	47943000	49557000	38502000	0	0	0	0	7652000	0	0	0	0
sp|Q0VDF9|HSP7E_HUMAN	sp|Q0VDF9|HSP7E_HUMAN	>sp|Q0VDF9|HSP7E_HUMAN Heat shock 70 kDa protein 14 OS=Homo sapiens GN=HSPA14 PE=1 SV=1	0	0	0	2	3	2	3	3	2	3	0	0	0	0	0	0	0	0	0	0	0	0	436530	419020	375700	525580	395500	362580	570180	0	0	0	0	0	0	0	0	0
sp|Q0VGL1|LTOR4_HUMAN	sp|Q0VGL1|LTOR4_HUMAN	>sp|Q0VGL1|LTOR4_HUMAN Ragulator complex protein LAMTOR4 OS=Homo sapiens GN=LAMTOR4 PE=1 SV=1	0	0	0	1	0	0	0	0	0	0	0	0	0	0	0	0	0	0	0	0	0	0	89247	0	0	0	0	0	0	0	0	0	0	0	0	0	0	0
sp|Q10471|GALT2_HUMAN;sp|Q8N4A0|GALT4_HUMAN	sp|Q10471|GALT2_HUMAN	>sp|Q10471|GALT2_HUMAN Polypeptide N-acetylgalactosaminyltransferase 2 OS=Homo sapiens GN=GALNT2 PE=1 SV=1	0	0	0	15	14	14	16	16	16	19	0	0	0	0	0	0	0	0	0	0	0	0	5684000	6423900	5960500	6118900	5821100	5692900	6077900	0	0	0	0	0	0	0	0	0
sp|Q10567|AP1B1_HUMAN	sp|Q10567|AP1B1_HUMAN	>sp|Q10567|AP1B1_HUMAN AP-1 complex subunit beta-1 OS=Homo sapiens GN=AP1B1 PE=1 SV=2	0	0	0	8	6	9	5	7	9	6	0	0	0	0	0	0	0	0	0	0	0	0	525060	427160	405240	601670	475950	546820	431600	0	0	0	0	0	0	0	0	0
sp|Q10570|CPSF1_HUMAN	sp|Q10570|CPSF1_HUMAN	>sp|Q10570|CPSF1_HUMAN Cleavage and polyadenylation specificity factor subunit 1 OS=Homo sapiens GN=CPSF1 PE=1 SV=2	0	0	0	1	1	1	1	0	0	1	0	0	0	0	0	0	0	0	0	0	0	0	97684	0	101970	106390	0	0	0	0	0	0	0	0	0	0	0	0
sp|Q10589|BST2_HUMAN	sp|Q10589|BST2_HUMAN	>sp|Q10589|BST2_HUMAN Bone marrow stromal antigen 2 OS=Homo sapiens GN=BST2 PE=1 SV=1	0	0	0	1	1	2	1	2	1	2	0	0	0	0	1	0	0	0	0	0	0	0	971340	1198700	1064900	837830	1024900	911360	1061000	0	0	0	0	837640	0	0	0	0
sp|Q10713|MPPA_HUMAN	sp|Q10713|MPPA_HUMAN	>sp|Q10713|MPPA_HUMAN Mitochondrial-processing peptidase subunit alpha OS=Homo sapiens GN=PMPCA PE=1 SV=2	0	0	0	3	7	3	7	4	6	6	0	0	0	0	0	0	0	0	0	0	0	0	732080	861170	787260	922090	725670	818270	929760	0	0	0	0	0	0	0	0	0
sp|Q12768|WASC5_HUMAN	sp|Q12768|WASC5_HUMAN	>sp|Q12768|WASC5_HUMAN WASH complex subunit 5 OS=Homo sapiens GN=WASHC5 PE=1 SV=1	0	0	0	1	0	0	0	1	0	1	0	0	0	0	0	0	0	0	0	0	0	0	83299	0	0	0	49354	0	0	0	0	0	0	0	0	0	0	0
sp|Q12769|NU160_HUMAN	sp|Q12769|NU160_HUMAN	>sp|Q12769|NU160_HUMAN Nuclear pore complex protein Nup160 OS=Homo sapiens GN=NUP160 PE=1 SV=3	0	0	0	7	11	8	10	7	11	5	0	0	0	0	0	0	0	0	0	0	0	0	890160	954780	1012600	1049200	872770	936340	1071600	0	0	0	0	0	0	0	0	0
sp|Q12788|TBL3_HUMAN	sp|Q12788|TBL3_HUMAN	>sp|Q12788|TBL3_HUMAN Transducin beta-like protein 3 OS=Homo sapiens GN=TBL3 PE=1 SV=2	0	0	0	9	6	8	8	9	11	13	0	0	0	0	0	0	0	0	0	0	0	0	1447800	1412700	1651000	1866300	1896400	1861500	1889000	0	0	0	0	0	0	0	0	0
sp|Q12789|TF3C1_HUMAN	sp|Q12789|TF3C1_HUMAN	>sp|Q12789|TF3C1_HUMAN General transcription factor 3C polypeptide 1 OS=Homo sapiens GN=GTF3C1 PE=1 SV=4	0	0	0	1	1	0	1	0	0	1	0	0	0	0	0	0	0	0	0	0	0	0	0	0	0	56335	0	0	0	0	0	0	0	0	0	0	0	0
sp|Q12792|TWF1_HUMAN	sp|Q12792|TWF1_HUMAN	>sp|Q12792|TWF1_HUMAN Twinfilin-1 OS=Homo sapiens GN=TWF1 PE=1 SV=3	0	0	0	5	8	6	7	7	7	8	0	0	0	0	0	0	0	0	0	0	0	0	1522300	1712300	1852400	1546600	1490700	1670900	1856700	0	0	0	0	0	0	0	0	0
sp|Q12797|ASPH_HUMAN	sp|Q12797|ASPH_HUMAN	>sp|Q12797|ASPH_HUMAN Aspartyl/asparaginyl beta-hydroxylase OS=Homo sapiens GN=ASPH PE=1 SV=3	0	0	0	5	8	5	6	5	7	5	0	0	0	0	0	0	0	0	0	0	0	0	1718900	1834600	1559500	1718800	1742300	1739700	1675400	0	0	0	0	0	0	0	0	0
sp|Q12800|TFCP2_HUMAN	sp|Q12800|TFCP2_HUMAN	>sp|Q12800|TFCP2_HUMAN Alpha-globin transcription factor CP2 OS=Homo sapiens GN=TFCP2 PE=1 SV=2	0	0	0	1	0	0	1	0	1	0	0	0	0	0	0	0	0	0	0	0	0	0	101290	0	0	83611	0	102630	0	0	0	0	0	0	0	0	0	0
sp|Q12805|FBLN3_HUMAN	sp|Q12805|FBLN3_HUMAN	>sp|Q12805|FBLN3_HUMAN EGF-containing fibulin-like extracellular matrix protein 1 OS=Homo sapiens GN=EFEMP1 PE=1 SV=2	0	0	0	0	0	0	0	0	1	0	0	0	0	0	0	0	0	0	0	0	0	0	0	0	0	0	0	0	0	0	0	0	0	0	0	0	0	0
sp|Q12824|SNF5_HUMAN	sp|Q12824|SNF5_HUMAN	>sp|Q12824|SNF5_HUMAN SWI/SNF-related matrix-associated actin-dependent regulator of chromatin subfamily B member 1 OS=Homo sapiens GN=SMARCB1 PE=1 SV=2	0	0	0	0	1	1	0	0	1	0	0	0	0	0	0	0	0	0	0	0	0	0	0	38736	94351	0	0	85911	0	0	0	0	0	0	0	0	0	0
sp|Q12830|BPTF_HUMAN	sp|Q12830|BPTF_HUMAN	>sp|Q12830|BPTF_HUMAN Nucleosome-remodeling factor subunit BPTF OS=Homo sapiens GN=BPTF PE=1 SV=3	0	0	0	0	1	0	0	0	0	0	0	0	0	0	0	0	0	0	0	0	0	0	0	0	0	0	0	0	0	0	0	0	0	0	0	0	0	0
sp|Q12846|STX4_HUMAN	sp|Q12846|STX4_HUMAN	>sp|Q12846|STX4_HUMAN Syntaxin-4 OS=Homo sapiens GN=STX4 PE=1 SV=2	0	0	0	2	2	0	0	0	1	0	0	0	0	0	0	0	0	0	0	0	0	0	102510	164310	0	0	0	0	0	0	0	0	0	0	0	0	0	0
sp|Q12849|GRSF1_HUMAN	sp|Q12849|GRSF1_HUMAN	>sp|Q12849|GRSF1_HUMAN G-rich sequence factor 1 OS=Homo sapiens GN=GRSF1 PE=1 SV=3	0	0	0	5	4	2	4	6	4	3	0	0	0	0	0	0	0	0	0	0	0	0	1293300	1083000	931970	858740	1173300	915200	965730	0	0	0	0	0	0	0	0	0
sp|Q12857|NFIA_HUMAN;sp|Q14938|NFIX_HUMAN	sp|Q12857|NFIA_HUMAN;sp|Q14938|NFIX_HUMAN	>sp|Q12857|NFIA_HUMAN Nuclear factor 1 A-type OS=Homo sapiens GN=NFIA PE=1 SV=2;>sp|Q14938|NFIX_HUMAN Nuclear factor 1 X-type OS=Homo sapiens GN=NFIX PE=1 SV=2	0	0	0	0	2	2	1	1	2	0	0	0	0	0	0	0	0	0	0	0	0	0	0	198410	0	205740	181650	0	0	0	0	0	0	0	0	0	0	0
sp|Q12874|SF3A3_HUMAN	sp|Q12874|SF3A3_HUMAN	>sp|Q12874|SF3A3_HUMAN Splicing factor 3A subunit 3 OS=Homo sapiens GN=SF3A3 PE=1 SV=1	0	0	0	9	8	6	7	7	6	4	0	0	0	0	0	0	0	0	0	0	0	0	2664600	2349800	2820900	2211500	2256500	2228500	2489600	0	0	0	0	0	0	0	0	0
sp|Q12888|TP53B_HUMAN	sp|Q12888|TP53B_HUMAN	>sp|Q12888|TP53B_HUMAN TP53-binding protein 1 OS=Homo sapiens GN=TP53BP1 PE=1 SV=2	0	0	0	3	3	2	0	1	1	0	0	0	0	0	0	0	0	0	0	0	0	0	174290	172410	0	0	144670	166330	0	0	0	0	0	0	0	0	0	0
sp|Q12904|AIMP1_HUMAN	sp|Q12904|AIMP1_HUMAN	>sp|Q12904|AIMP1_HUMAN Aminoacyl tRNA synthase complex-interacting multifunctional protein 1 OS=Homo sapiens GN=AIMP1 PE=1 SV=2	0	0	0	9	8	11	7	10	9	8	0	0	0	0	0	0	0	0	0	0	0	0	4309400	4462100	4813100	4624000	4588300	4526100	5382400	0	0	0	0	0	0	0	0	0
sp|Q12905|ILF2_HUMAN	sp|Q12905|ILF2_HUMAN	>sp|Q12905|ILF2_HUMAN Interleukin enhancer-binding factor 2 OS=Homo sapiens GN=ILF2 PE=1 SV=2	0	0	0	12	11	12	9	11	14	12	0	0	0	0	2	0	0	0	0	0	0	0	9887300	9737900	9446100	9851600	10587000	9591300	9914000	0	0	0	0	2760300	0	0	0	0
sp|Q12906|ILF3_HUMAN	sp|Q12906|ILF3_HUMAN	>sp|Q12906|ILF3_HUMAN Interleukin enhancer-binding factor 3 OS=Homo sapiens GN=ILF3 PE=1 SV=3	1	1	0	20	24	17	17	20	23	22	0	0	0	0	0	0	0	0	0	0	2546600	0	12804000	18254000	14850000	13763000	14845000	17865000	17427000	0	0	0	0	0	0	0	0	0
sp|Q12907|LMAN2_HUMAN	sp|Q12907|LMAN2_HUMAN	>sp|Q12907|LMAN2_HUMAN Vesicular integral-membrane protein VIP36 OS=Homo sapiens GN=LMAN2 PE=1 SV=1	0	0	0	5	5	3	2	5	4	4	0	0	0	0	0	0	0	0	0	0	0	0	1822700	1457600	1222000	1220300	1388400	1367900	1180500	0	0	0	0	0	0	0	0	0
sp|Q12931|TRAP1_HUMAN	sp|Q12931|TRAP1_HUMAN	>sp|Q12931|TRAP1_HUMAN Heat shock protein 75 kDa, mitochondrial OS=Homo sapiens GN=TRAP1 PE=1 SV=3	0	1	1	21	20	18	20	21	25	19	0	0	0	0	2	0	0	0	0	0	4442300	3017900	19308000	19452000	14818000	20497000	20508000	19908000	19479000	0	0	0	0	3876400	0	0	0	0
sp|Q12933|TRAF2_HUMAN	sp|Q12933|TRAF2_HUMAN	>sp|Q12933|TRAF2_HUMAN TNF receptor-associated factor 2 OS=Homo sapiens GN=TRAF2 PE=1 SV=2	0	0	0	0	0	0	1	1	1	0	0	0	0	0	0	0	0	0	0	0	0	0	0	0	0	0	0	59365	0	0	0	0	0	0	0	0	0	0
sp|Q12959|DLG1_HUMAN	sp|Q12959|DLG1_HUMAN	>sp|Q12959|DLG1_HUMAN Disks large homolog 1 OS=Homo sapiens GN=DLG1 PE=1 SV=2	0	0	0	0	0	1	1	0	0	1	0	0	0	0	0	0	0	0	0	0	0	0	0	0	0	107110	0	0	122180	0	0	0	0	0	0	0	0	0
sp|Q12965|MYO1E_HUMAN;sp|O00160|MYO1F_HUMAN	sp|Q12965|MYO1E_HUMAN	>sp|Q12965|MYO1E_HUMAN Unconventional myosin-Ie OS=Homo sapiens GN=MYO1E PE=1 SV=2	0	0	0	14	13	12	14	13	14	14	0	0	0	0	0	0	0	0	0	0	0	0	2083700	2033700	2140600	2133800	2427400	2181400	2382900	0	0	0	0	0	0	0	0	0
sp|Q12972|PP1R8_HUMAN	sp|Q12972|PP1R8_HUMAN	>sp|Q12972|PP1R8_HUMAN Nuclear inhibitor of protein phosphatase 1 OS=Homo sapiens GN=PPP1R8 PE=1 SV=2	0	0	0	0	1	1	1	0	1	1	0	0	0	0	0	0	0	0	0	0	0	0	0	220650	0	0	0	203610	0	0	0	0	0	0	0	0	0	0
sp|Q12996|CSTF3_HUMAN	sp|Q12996|CSTF3_HUMAN	>sp|Q12996|CSTF3_HUMAN Cleavage stimulation factor subunit 3 OS=Homo sapiens GN=CSTF3 PE=1 SV=1	0	0	0	1	0	2	3	1	2	0	0	0	0	0	0	0	0	0	0	0	0	0	216840	0	369110	415890	246210	320080	0	0	0	0	0	0	0	0	0	0
sp|Q13011|ECH1_HUMAN	sp|Q13011|ECH1_HUMAN	>sp|Q13011|ECH1_HUMAN Delta(3,5)-Delta(2,4)-dienoyl-CoA isomerase, mitochondrial OS=Homo sapiens GN=ECH1 PE=1 SV=2	0	1	1	9	9	9	10	10	8	9	0	0	0	0	1	0	0	0	0	0	3475500	2102700	6590600	6573400	5885500	7219500	5469100	5325600	7290700	0	0	0	0	3465300	0	0	0	0
sp|Q13045|FLII_HUMAN	sp|Q13045|FLII_HUMAN	>sp|Q13045|FLII_HUMAN Protein flightless-1 homolog OS=Homo sapiens GN=FLII PE=1 SV=2	0	0	0	4	6	5	6	7	4	3	0	0	0	0	0	0	0	0	0	0	0	0	684980	569620	519020	579820	633970	643790	603750	0	0	0	0	0	0	0	0	0
sp|Q13057|COASY_HUMAN	sp|Q13057|COASY_HUMAN	>sp|Q13057|COASY_HUMAN Bifunctional coenzyme A synthase OS=Homo sapiens GN=COASY PE=1 SV=4	0	0	0	5	3	5	4	3	5	5	0	0	0	0	0	0	0	0	0	0	0	0	1409600	1337700	1469400	1133100	1480300	1381200	1253500	0	0	0	0	0	0	0	0	0
sp|Q13084|RM28_HUMAN	sp|Q13084|RM28_HUMAN	>sp|Q13084|RM28_HUMAN 39S ribosomal protein L28, mitochondrial OS=Homo sapiens GN=MRPL28 PE=1 SV=4	0	0	0	2	3	2	3	3	1	1	0	0	0	0	0	0	0	0	0	0	0	0	113310	95498	146080	134990	115680	135390	0	0	0	0	0	0	0	0	0	0
sp|Q13085|ACACA_HUMAN;sp|O00763|ACACB_HUMAN	sp|Q13085|ACACA_HUMAN	>sp|Q13085|ACACA_HUMAN Acetyl-CoA carboxylase 1 OS=Homo sapiens GN=ACACA PE=1 SV=2	0	0	0	4	5	6	7	7	5	8	0	0	0	0	0	0	0	0	0	0	0	0	633270	542550	682040	800450	728680	629060	1021200	0	0	0	0	0	0	0	0	0
sp|Q13098|CSN1_HUMAN	sp|Q13098|CSN1_HUMAN	>sp|Q13098|CSN1_HUMAN COP9 signalosome complex subunit 1 OS=Homo sapiens GN=GPS1 PE=1 SV=4	0	0	0	2	3	2	4	3	4	3	0	0	0	0	1	0	0	0	0	0	0	0	910980	1144400	1252700	956920	1207400	1121100	1069900	0	0	0	0	517190	0	0	0	0
sp|Q13111|CAF1A_HUMAN	sp|Q13111|CAF1A_HUMAN	>sp|Q13111|CAF1A_HUMAN Chromatin assembly factor 1 subunit A OS=Homo sapiens GN=CHAF1A PE=1 SV=2	0	0	0	0	1	0	0	0	1	0	0	0	0	0	0	0	0	0	0	0	0	0	0	0	0	0	0	90663	0	0	0	0	0	0	0	0	0	0
sp|Q13112|CAF1B_HUMAN	sp|Q13112|CAF1B_HUMAN	>sp|Q13112|CAF1B_HUMAN Chromatin assembly factor 1 subunit B OS=Homo sapiens GN=CHAF1B PE=1 SV=1	0	0	0	1	0	0	1	0	1	0	0	0	0	0	0	0	0	0	0	0	0	0	0	0	0	96812	0	0	0	0	0	0	0	0	0	0	0	0
sp|Q13123|RED_HUMAN	sp|Q13123|RED_HUMAN	>sp|Q13123|RED_HUMAN Protein Red OS=Homo sapiens GN=IK PE=1 SV=3	0	0	0	4	4	4	4	1	1	4	0	0	0	0	0	0	0	0	0	0	0	0	367120	379090	359020	279930	349220	0	249970	0	0	0	0	0	0	0	0	0
sp|Q13126|MTAP_HUMAN	sp|Q13126|MTAP_HUMAN	>sp|Q13126|MTAP_HUMAN S-methyl-5-thioadenosine phosphorylase OS=Homo sapiens GN=MTAP PE=1 SV=2	0	0	0	2	2	6	3	3	3	4	0	0	0	0	0	0	0	0	0	0	0	0	1445100	1225700	1303300	1243100	1392600	1136100	1509600	0	0	0	0	0	0	0	0	0
sp|Q13131|AAPK1_HUMAN	sp|Q13131|AAPK1_HUMAN	>sp|Q13131|AAPK1_HUMAN 5-AMP-activated protein kinase catalytic subunit alpha-1 OS=Homo sapiens GN=PRKAA1 PE=1 SV=4	0	0	0	0	1	0	2	0	1	1	0	0	0	0	0	0	0	0	0	0	0	0	0	0	0	84352	0	65389	0	0	0	0	0	0	0	0	0	0
sp|Q13136|LIPA1_HUMAN	sp|Q13136|LIPA1_HUMAN	>sp|Q13136|LIPA1_HUMAN Liprin-alpha-1 OS=Homo sapiens GN=PPFIA1 PE=1 SV=1	0	0	0	0	0	1	1	1	1	0	0	0	0	0	0	0	0	0	0	0	0	0	0	0	427430	0	433680	0	0	0	0	0	0	0	0	0	0	0
sp|Q13148|TADBP_HUMAN	sp|Q13148|TADBP_HUMAN	>sp|Q13148|TADBP_HUMAN TAR DNA-binding protein 43 OS=Homo sapiens GN=TARDBP PE=1 SV=1	0	0	0	7	6	6	6	8	3	7	0	0	0	0	0	0	0	0	0	0	0	0	3249300	2875300	3349900	3410800	3265900	2747500	2864900	0	0	0	0	0	0	0	0	0
sp|Q13151|ROA0_HUMAN	sp|Q13151|ROA0_HUMAN	>sp|Q13151|ROA0_HUMAN Heterogeneous nuclear ribonucleoprotein A0 OS=Homo sapiens GN=HNRNPA0 PE=1 SV=1	0	1	0	8	11	11	11	10	10	11	0	0	0	0	2	0	0	0	0	0	2561400	0	8512600	9180600	6051500	9913800	8447600	8515600	9126900	0	0	0	0	4994300	0	0	0	0
sp|Q13155|AIMP2_HUMAN	sp|Q13155|AIMP2_HUMAN	>sp|Q13155|AIMP2_HUMAN Aminoacyl tRNA synthase complex-interacting multifunctional protein 2 OS=Homo sapiens GN=AIMP2 PE=1 SV=2	0	0	0	7	7	6	6	7	5	7	0	0	0	0	0	0	0	0	0	0	0	0	3680200	3717900	4335400	4134100	3578400	4275900	4011900	0	0	0	0	0	0	0	0	0
sp|Q13162|PRDX4_HUMAN	sp|Q13162|PRDX4_HUMAN	>sp|Q13162|PRDX4_HUMAN Peroxiredoxin-4 OS=Homo sapiens GN=PRDX4 PE=1 SV=1	0	0	1	10	11	10	8	11	10	11	0	0	0	0	1	0	0	0	0	0	0	0	8112200	7500300	8174000	8059200	7620900	8222300	8002700	0	0	0	0	0	0	0	0	0
sp|Q13177|PAK2_HUMAN;sp|Q13153|PAK1_HUMAN;sp|O75914|PAK3_HUMAN	sp|Q13177|PAK2_HUMAN	>sp|Q13177|PAK2_HUMAN Serine/threonine-protein kinase PAK 2 OS=Homo sapiens GN=PAK2 PE=1 SV=3	0	0	0	7	5	5	5	7	6	5	0	0	0	0	0	0	0	0	0	0	0	0	1734300	1488200	1564300	1539200	1484100	1700800	1581100	0	0	0	0	0	0	0	0	0
sp|Q13185|CBX3_HUMAN	sp|Q13185|CBX3_HUMAN	>sp|Q13185|CBX3_HUMAN Chromobox protein homolog 3 OS=Homo sapiens GN=CBX3 PE=1 SV=4	1	0	1	8	8	10	5	8	5	7	0	0	0	0	2	0	0	0	1	8818500	0	5222200	8454400	8104700	9670400	7216500	7706200	8121000	8017100	0	0	0	0	6177300	0	0	0	4843700
sp|Q13188|STK3_HUMAN	sp|Q13188|STK3_HUMAN	>sp|Q13188|STK3_HUMAN Serine/threonine-protein kinase 3 OS=Homo sapiens GN=STK3 PE=1 SV=2	0	0	0	0	1	0	0	0	1	0	0	0	0	0	0	0	0	0	0	0	0	0	0	0	0	0	0	44686	0	0	0	0	0	0	0	0	0	0
sp|Q13200|PSMD2_HUMAN	sp|Q13200|PSMD2_HUMAN	>sp|Q13200|PSMD2_HUMAN 26S proteasome non-ATPase regulatory subunit 2 OS=Homo sapiens GN=PSMD2 PE=1 SV=3	0	0	0	30	31	26	27	27	28	24	0	0	0	0	2	0	0	0	0	0	0	0	13984000	14078000	13924000	13482000	15696000	15067000	11570000	0	0	0	0	3518300	0	0	0	0
sp|Q13206|DDX10_HUMAN	sp|Q13206|DDX10_HUMAN	>sp|Q13206|DDX10_HUMAN Probable ATP-dependent RNA helicase DDX10 OS=Homo sapiens GN=DDX10 PE=1 SV=2	0	0	0	0	1	0	0	0	0	0	0	0	0	0	0	0	0	0	0	0	0	0	0	0	0	0	0	0	0	0	0	0	0	0	0	0	0	0
sp|Q13217|DNJC3_HUMAN	sp|Q13217|DNJC3_HUMAN	>sp|Q13217|DNJC3_HUMAN DnaJ homolog subfamily C member 3 OS=Homo sapiens GN=DNAJC3 PE=1 SV=1	0	0	0	2	1	0	0	0	0	0	0	0	0	0	0	0	0	0	0	0	0	0	304680	0	0	0	0	0	0	0	0	0	0	0	0	0	0	0
sp|Q13228|SBP1_HUMAN	sp|Q13228|SBP1_HUMAN	>sp|Q13228|SBP1_HUMAN Selenium-binding protein 1 OS=Homo sapiens GN=SELENBP1 PE=1 SV=2	0	0	0	12	9	9	9	11	10	10	0	0	0	0	0	0	0	0	0	0	0	0	2742300	2975500	2425200	2749100	2980200	2332800	2546100	0	0	0	0	0	0	0	0	0
sp|Q13232|NDK3_HUMAN	sp|Q13232|NDK3_HUMAN	>sp|Q13232|NDK3_HUMAN Nucleoside diphosphate kinase 3 OS=Homo sapiens GN=NME3 PE=1 SV=2	0	0	0	0	0	0	0	1	0	1	0	0	0	0	0	0	0	0	0	0	0	0	0	0	0	0	0	0	0	0	0	0	0	0	0	0	0	0
sp|Q13242|SRSF9_HUMAN	sp|Q13242|SRSF9_HUMAN	>sp|Q13242|SRSF9_HUMAN Serine/arginine-rich splicing factor 9 OS=Homo sapiens GN=SRSF9 PE=1 SV=1	0	0	0	3	2	4	3	3	2	2	0	0	0	0	1	0	0	0	0	0	0	0	576580	275100	317230	247120	235270	313030	326200	0	0	0	0	0	0	0	0	0
sp|Q13243|SRSF5_HUMAN	sp|Q13243|SRSF5_HUMAN	>sp|Q13243|SRSF5_HUMAN Serine/arginine-rich splicing factor 5 OS=Homo sapiens GN=SRSF5 PE=1 SV=1	0	0	0	2	0	2	2	3	3	2	0	0	0	0	0	0	0	0	0	0	0	0	701850	0	0	892700	886230	648540	788990	0	0	0	0	0	0	0	0	0
sp|Q13247|SRSF6_HUMAN	sp|Q13247|SRSF6_HUMAN	>sp|Q13247|SRSF6_HUMAN Serine/arginine-rich splicing factor 6 OS=Homo sapiens GN=SRSF6 PE=1 SV=2	0	1	0	8	9	8	6	9	8	8	0	0	0	0	2	0	0	0	0	0	5931400	0	3534100	4944400	5368500	4327300	4832400	5043200	4223100	0	0	0	0	1601800	0	0	0	0
sp|Q13263|TIF1B_HUMAN	sp|Q13263|TIF1B_HUMAN	>sp|Q13263|TIF1B_HUMAN Transcription intermediary factor 1-beta OS=Homo sapiens GN=TRIM28 PE=1 SV=5	0	1	1	27	28	27	24	30	29	27	0	0	0	0	1	0	0	0	0	0	3876500	0	18904000	19743000	20187000	21561000	30547000	21257000	20257000	0	0	0	0	0	0	0	0	0
sp|Q13283|G3BP1_HUMAN	sp|Q13283|G3BP1_HUMAN	>sp|Q13283|G3BP1_HUMAN Ras GTPase-activating protein-binding protein 1 OS=Homo sapiens GN=G3BP1 PE=1 SV=1	0	0	1	11	13	14	15	17	15	14	0	0	0	0	0	0	0	0	1	0	0	2500100	12321000	13244000	15798000	13776000	14513000	11855000	12154000	0	0	0	0	0	0	0	0	0
sp|Q13287|NMI_HUMAN	sp|Q13287|NMI_HUMAN	>sp|Q13287|NMI_HUMAN N-myc-interactor OS=Homo sapiens GN=NMI PE=1 SV=2	0	0	0	0	1	1	1	1	1	0	0	0	0	0	0	0	0	0	0	0	0	0	0	0	107550	102220	81533	110840	0	0	0	0	0	0	0	0	0	0
sp|Q13310|PABP4_HUMAN;sp|P0CB38|PAB4L_HUMAN	sp|Q13310|PABP4_HUMAN	>sp|Q13310|PABP4_HUMAN Polyadenylate-binding protein 4 OS=Homo sapiens GN=PABPC4 PE=1 SV=1	0	1	1	17	17	18	15	16	15	21	0	0	0	0	2	0	0	0	0	0	0	0	4175000	4258100	4682300	4718700	3993200	4830200	4597200	0	0	0	0	0	0	0	0	0
sp|Q13347|EIF3I_HUMAN	sp|Q13347|EIF3I_HUMAN	>sp|Q13347|EIF3I_HUMAN Eukaryotic translation initiation factor 3 subunit I OS=Homo sapiens GN=EIF3I PE=1 SV=1	0	0	0	6	6	7	9	8	10	11	0	0	0	0	0	0	0	0	0	0	0	0	6264900	5810400	6690000	6946700	5890300	5853600	6284300	0	0	0	0	0	0	0	0	0
sp|Q13404|UB2V1_HUMAN	sp|Q13404|UB2V1_HUMAN	>sp|Q13404|UB2V1_HUMAN Ubiquitin-conjugating enzyme E2 variant 1 OS=Homo sapiens GN=UBE2V1 PE=1 SV=2	0	0	0	2	1	3	0	3	1	1	0	0	0	0	1	0	0	0	0	0	0	0	0	190010	196260	0	0	152990	0	0	0	0	0	0	0	0	0	0
sp|Q13405|RM49_HUMAN	sp|Q13405|RM49_HUMAN	>sp|Q13405|RM49_HUMAN 39S ribosomal protein L49, mitochondrial OS=Homo sapiens GN=MRPL49 PE=1 SV=1	0	0	0	1	1	1	0	1	0	1	0	0	0	0	0	0	0	0	0	0	0	0	108410	103190	0	0	0	0	111760	0	0	0	0	0	0	0	0	0
sp|Q13409|DC1I2_HUMAN	sp|Q13409|DC1I2_HUMAN	>sp|Q13409|DC1I2_HUMAN Cytoplasmic dynein 1 intermediate chain 2 OS=Homo sapiens GN=DYNC1I2 PE=1 SV=3	0	0	0	2	5	4	4	5	4	3	0	0	0	0	0	0	0	0	0	0	0	0	1095900	936080	971610	992450	1127600	1053600	1025100	0	0	0	0	0	0	0	0	0
sp|Q13418|ILK_HUMAN	sp|Q13418|ILK_HUMAN	>sp|Q13418|ILK_HUMAN Integrin-linked protein kinase OS=Homo sapiens GN=ILK PE=1 SV=2	0	0	0	3	3	3	2	6	4	2	0	0	0	0	0	0	0	0	0	0	0	0	529020	504160	447750	405660	538720	500720	376500	0	0	0	0	0	0	0	0	0
sp|Q13427|PPIG_HUMAN	sp|Q13427|PPIG_HUMAN	>sp|Q13427|PPIG_HUMAN Peptidyl-prolyl cis-trans isomerase G OS=Homo sapiens GN=PPIG PE=1 SV=2	0	0	0	1	1	1	0	1	0	1	0	0	0	0	0	0	0	0	0	0	0	0	38029	78080	0	0	0	0	0	0	0	0	0	0	0	0	0	0
sp|Q13428|TCOF_HUMAN	sp|Q13428|TCOF_HUMAN	>sp|Q13428|TCOF_HUMAN Treacle protein OS=Homo sapiens GN=TCOF1 PE=1 SV=3	0	0	0	10	16	8	12	9	11	12	0	0	0	0	1	0	0	0	0	0	0	0	3774700	3766800	3935400	3734400	3255200	3720000	3784300	0	0	0	0	0	0	0	0	0
sp|Q13433|S39A6_HUMAN	sp|Q13433|S39A6_HUMAN	>sp|Q13433|S39A6_HUMAN Zinc transporter ZIP6 OS=Homo sapiens GN=SLC39A6 PE=1 SV=3	0	0	0	0	0	0	1	0	0	0	0	0	0	0	0	0	0	0	0	0	0	0	0	0	0	141000	0	0	0	0	0	0	0	0	0	0	0	0
sp|Q13435|SF3B2_HUMAN	sp|Q13435|SF3B2_HUMAN	>sp|Q13435|SF3B2_HUMAN Splicing factor 3B subunit 2 OS=Homo sapiens GN=SF3B2 PE=1 SV=2	0	0	0	13	18	20	18	17	19	16	0	0	0	0	2	0	0	0	0	0	0	0	7780300	8859300	8885500	8289300	9080300	8621800	7781100	0	0	0	0	0	0	0	0	0
sp|Q13442|HAP28_HUMAN	sp|Q13442|HAP28_HUMAN	>sp|Q13442|HAP28_HUMAN 28 kDa heat- and acid-stable phosphoprotein OS=Homo sapiens GN=PDAP1 PE=1 SV=1	0	0	0	7	8	4	8	5	7	5	0	0	0	0	1	0	0	0	0	0	0	0	3248400	4185300	2655800	4127100	3119900	2878300	2678300	0	0	0	0	700030	0	0	0	0
sp|Q13443|ADAM9_HUMAN	sp|Q13443|ADAM9_HUMAN	>sp|Q13443|ADAM9_HUMAN Disintegrin and metalloproteinase domain-containing protein 9 OS=Homo sapiens GN=ADAM9 PE=1 SV=1	0	0	0	1	1	0	0	0	1	1	0	0	0	0	0	0	0	0	0	0	0	0	98379	95709	0	0	0	87489	90451	0	0	0	0	0	0	0	0	0
sp|Q13451|FKBP5_HUMAN	sp|Q13451|FKBP5_HUMAN	>sp|Q13451|FKBP5_HUMAN Peptidyl-prolyl cis-trans isomerase FKBP5 OS=Homo sapiens GN=FKBP5 PE=1 SV=2	0	0	0	4	4	3	2	2	4	3	0	0	0	0	0	0	0	0	0	0	0	0	523790	432020	478870	432070	445140	455200	449350	0	0	0	0	0	0	0	0	0
sp|Q13485|SMAD4_HUMAN	sp|Q13485|SMAD4_HUMAN	>sp|Q13485|SMAD4_HUMAN Mothers against decapentaplegic homolog 4 OS=Homo sapiens GN=SMAD4 PE=1 SV=1	0	0	0	0	0	1	0	0	1	0	0	0	0	0	0	0	0	0	0	0	0	0	0	0	119470	0	0	138700	0	0	0	0	0	0	0	0	0	0
sp|Q13492|PICAL_HUMAN	sp|Q13492|PICAL_HUMAN	>sp|Q13492|PICAL_HUMAN Phosphatidylinositol-binding clathrin assembly protein OS=Homo sapiens GN=PICALM PE=1 SV=2	0	0	0	3	2	1	3	2	2	1	0	0	0	0	0	0	0	0	0	0	0	0	260100	253660	300790	350830	420020	347130	0	0	0	0	0	0	0	0	0	0
sp|Q13501|SQSTM_HUMAN	sp|Q13501|SQSTM_HUMAN	>sp|Q13501|SQSTM_HUMAN Sequestosome-1 OS=Homo sapiens GN=SQSTM1 PE=1 SV=1	0	0	0	6	10	5	9	7	11	8	0	0	0	0	0	0	0	0	0	0	0	0	2734000	2203300	2581000	2257000	2118900	2296100	2322200	0	0	0	0	0	0	0	0	0
sp|Q13505|MTX1_HUMAN	sp|Q13505|MTX1_HUMAN	>sp|Q13505|MTX1_HUMAN Metaxin-1 OS=Homo sapiens GN=MTX1 PE=1 SV=2	0	0	0	0	1	0	1	1	0	0	0	0	0	0	0	0	0	0	0	0	0	0	0	162500	0	0	0	0	0	0	0	0	0	0	0	0	0	0
sp|Q13509|TBB3_HUMAN	sp|Q13509|TBB3_HUMAN	>sp|Q13509|TBB3_HUMAN Tubulin beta-3 chain OS=Homo sapiens GN=TUBB3 PE=1 SV=2	0	0	1	17	17	17	14	17	13	15	0	0	0	0	2	0	0	0	2	0	0	0	925580	816650	958670	954530	850100	797220	704000	0	0	0	0	0	0	0	0	0
sp|Q13523|PRP4B_HUMAN	sp|Q13523|PRP4B_HUMAN	>sp|Q13523|PRP4B_HUMAN Serine/threonine-protein kinase PRP4 homolog OS=Homo sapiens GN=PRPF4B PE=1 SV=3	0	0	0	2	1	1	0	3	2	0	0	0	0	0	0	0	0	0	0	0	0	0	188020	0	0	0	0	203130	0	0	0	0	0	0	0	0	0	0
sp|Q13526|PIN1_HUMAN	sp|Q13526|PIN1_HUMAN	>sp|Q13526|PIN1_HUMAN Peptidyl-prolyl cis-trans isomerase NIMA-interacting 1 OS=Homo sapiens GN=PIN1 PE=1 SV=1	0	0	0	3	1	1	2	3	2	2	0	0	0	0	0	0	0	0	0	0	0	0	452830	287120	316840	375270	404310	388000	311620	0	0	0	0	0	0	0	0	0
sp|Q13547|HDAC1_HUMAN;sp|O15379|HDAC3_HUMAN	sp|Q13547|HDAC1_HUMAN	>sp|Q13547|HDAC1_HUMAN Histone deacetylase 1 OS=Homo sapiens GN=HDAC1 PE=1 SV=1	0	0	0	6	4	4	6	7	5	6	0	0	0	0	1	0	0	0	0	0	0	0	486720	529650	505830	580430	625440	423630	515420	0	0	0	0	0	0	0	0	0
sp|Q13555|KCC2G_HUMAN;sp|Q13554|KCC2B_HUMAN;sp|Q13557|KCC2D_HUMAN;sp|Q9UQM7|KCC2A_HUMAN	sp|Q13555|KCC2G_HUMAN;sp|Q13554|KCC2B_HUMAN	>sp|Q13555|KCC2G_HUMAN Calcium/calmodulin-dependent protein kinase type II subunit gamma OS=Homo sapiens GN=CAMK2G PE=1 SV=3;>sp|Q13554|KCC2B_HUMAN Calcium/calmodulin-dependent protein kinase type II subunit beta OS=Homo sapiens GN=CAMK2B PE=1 SV=3	0	0	0	2	3	2	1	1	2	3	0	0	0	0	0	0	0	0	0	0	0	0	197650	490880	180240	203750	200500	242970	190220	0	0	0	0	0	0	0	0	0
sp|Q13561|DCTN2_HUMAN	sp|Q13561|DCTN2_HUMAN	>sp|Q13561|DCTN2_HUMAN Dynactin subunit 2 OS=Homo sapiens GN=DCTN2 PE=1 SV=4	0	0	0	2	1	2	0	1	0	0	0	0	0	0	0	0	0	0	0	0	0	0	164870	0	71610	0	69521	0	0	0	0	0	0	0	0	0	0	0
sp|Q13564|ULA1_HUMAN	sp|Q13564|ULA1_HUMAN	>sp|Q13564|ULA1_HUMAN NEDD8-activating enzyme E1 regulatory subunit OS=Homo sapiens GN=NAE1 PE=1 SV=1	0	0	0	2	0	3	1	3	2	2	0	0	0	0	0	0	0	0	0	0	0	0	333590	0	313950	251680	331710	290000	297220	0	0	0	0	0	0	0	0	0
sp|Q13573|SNW1_HUMAN	sp|Q13573|SNW1_HUMAN	>sp|Q13573|SNW1_HUMAN SNW domain-containing protein 1 OS=Homo sapiens GN=SNW1 PE=1 SV=1	0	0	0	3	3	3	5	4	7	3	0	0	0	0	0	0	0	0	0	0	0	0	619680	804600	953650	827300	837590	1090600	789690	0	0	0	0	0	0	0	0	0
sp|Q13586|STIM1_HUMAN	sp|Q13586|STIM1_HUMAN	>sp|Q13586|STIM1_HUMAN Stromal interaction molecule 1 OS=Homo sapiens GN=STIM1 PE=1 SV=3	0	0	0	0	0	0	0	1	0	0	0	0	0	0	0	0	0	0	0	0	0	0	0	0	0	0	82160	0	0	0	0	0	0	0	0	0	0	0
sp|Q13595|TRA2A_HUMAN	sp|Q13595|TRA2A_HUMAN	>sp|Q13595|TRA2A_HUMAN Transformer-2 protein homolog alpha OS=Homo sapiens GN=TRA2A PE=1 SV=1	0	0	0	3	4	3	4	3	4	3	0	0	0	0	0	0	0	0	0	0	0	0	181920	170880	200150	168710	181410	164450	182800	0	0	0	0	0	0	0	0	0
sp|Q13596|SNX1_HUMAN	sp|Q13596|SNX1_HUMAN	>sp|Q13596|SNX1_HUMAN Sorting nexin-1 OS=Homo sapiens GN=SNX1 PE=1 SV=3	0	0	0	3	4	3	5	2	4	3	0	0	0	0	0	0	0	0	0	0	0	0	515630	472170	636480	604060	496640	487110	512520	0	0	0	0	0	0	0	0	0
sp|Q13601|KRR1_HUMAN	sp|Q13601|KRR1_HUMAN	>sp|Q13601|KRR1_HUMAN KRR1 small subunit processome component homolog OS=Homo sapiens GN=KRR1 PE=1 SV=4	0	0	0	2	0	1	1	0	0	0	0	0	0	0	0	0	0	0	0	0	0	0	498010	0	0	0	0	0	0	0	0	0	0	0	0	0	0	0
sp|Q13610|PWP1_HUMAN	sp|Q13610|PWP1_HUMAN	>sp|Q13610|PWP1_HUMAN Periodic tryptophan protein 1 homolog OS=Homo sapiens GN=PWP1 PE=1 SV=1	0	0	0	1	2	2	3	1	2	1	0	0	0	0	0	0	0	0	0	0	0	0	238740	228380	271880	229590	279860	245780	283990	0	0	0	0	0	0	0	0	0
sp|Q13616|CUL1_HUMAN	sp|Q13616|CUL1_HUMAN	>sp|Q13616|CUL1_HUMAN Cullin-1 OS=Homo sapiens GN=CUL1 PE=1 SV=2	0	0	0	1	6	2	4	2	2	2	0	0	0	0	0	0	0	0	0	0	0	0	0	264240	266790	0	305050	0	412370	0	0	0	0	0	0	0	0	0
sp|Q13617|CUL2_HUMAN	sp|Q13617|CUL2_HUMAN	>sp|Q13617|CUL2_HUMAN Cullin-2 OS=Homo sapiens GN=CUL2 PE=1 SV=2	0	0	0	4	3	1	3	2	2	1	0	0	0	0	0	0	0	0	0	0	0	0	222990	203730	207770	216390	183900	212350	178560	0	0	0	0	0	0	0	0	0
sp|Q13618|CUL3_HUMAN	sp|Q13618|CUL3_HUMAN	>sp|Q13618|CUL3_HUMAN Cullin-3 OS=Homo sapiens GN=CUL3 PE=1 SV=2	0	0	0	1	2	2	2	1	2	2	0	0	0	0	0	0	0	0	0	0	0	0	94222	102340	121500	116640	121920	0	0	0	0	0	0	0	0	0	0	0
sp|Q13619|CUL4A_HUMAN	sp|Q13619|CUL4A_HUMAN	>sp|Q13619|CUL4A_HUMAN Cullin-4A OS=Homo sapiens GN=CUL4A PE=1 SV=3	0	0	0	12	12	7	15	8	13	13	0	0	0	0	1	0	0	0	0	0	0	0	2864000	2951400	3095400	3265400	2782000	3203300	2967400	0	0	0	0	411070	0	0	0	0
sp|Q13620|CUL4B_HUMAN	sp|Q13620|CUL4B_HUMAN	>sp|Q13620|CUL4B_HUMAN Cullin-4B OS=Homo sapiens GN=CUL4B PE=1 SV=4	0	0	0	5	9	5	10	4	10	11	0	0	0	0	0	0	0	0	0	0	0	0	184560	214020	122770	305040	0	264810	319670	0	0	0	0	0	0	0	0	0
sp|Q13625|ASPP2_HUMAN	sp|Q13625|ASPP2_HUMAN	>sp|Q13625|ASPP2_HUMAN Apoptosis-stimulating of p53 protein 2 OS=Homo sapiens GN=TP53BP2 PE=1 SV=2	0	0	0	0	1	0	0	0	0	0	0	0	0	0	0	0	0	0	0	0	0	0	0	0	0	0	0	0	0	0	0	0	0	0	0	0	0	0
sp|Q13630|FCL_HUMAN	sp|Q13630|FCL_HUMAN	>sp|Q13630|FCL_HUMAN GDP-L-fucose synthase OS=Homo sapiens GN=TSTA3 PE=1 SV=1	0	0	0	1	0	0	1	0	0	1	0	0	0	0	0	0	0	0	0	0	0	0	234950	0	0	184810	0	0	194410	0	0	0	0	0	0	0	0	0
[truncated: 1,486 more rows]
