# Supplementary material for: Automated sample preparation with SP3 for low‐input clinical proteomics
Source: Mol Syst Biol. 2020 Jan 16;16(1):e9111. doi: 10.15252/msb.20199111 (PMC6966100; doi:10.15252/msb.20199111)
Supplement: Supplementary file 4 — Source Data for Figure 2 [file MSB-16-e9111-s002.zip]

Archive with 9 entries (8 files):
- Figure 2 Source Data Combined.xlsx
- __MACOSX/
- __MACOSX/._Figure 2 Source Data Combined.xlsx
- Figure 2 Source Data Day 27.xlsx
- __MACOSX/._Figure 2 Source Data Day 27.xlsx
- Figure 2 Source Data Day 13.xlsx
- __MACOSX/._Figure 2 Source Data Day 13.xlsx
- Figure 2 Source Data Day 1.xlsx
- __MACOSX/._Figure 2 Source Data Day 1.xlsx
