# Supplementary material for: Automated sample preparation with SP3 for low‐input clinical proteomics
Source: Mol Syst Biol. 2020 Jan 16;16(1):e9111. doi: 10.15252/msb.20199111 (PMC6966100; doi:10.15252/msb.20199111)
Supplement: Supplementary file 4 — Source Data for Figure 2 [file MSB-16-e9111-s002.zip › Figure 2 Source Data Day 27.xlsx]

## Sheet: Day_3
Protein IDs	Majority protein IDs	Gene names	Fasta headers	Peptides 5_1	Peptides 5_2	Peptides 5_3	Peptides 5_4	Peptides 5_5	Peptides 6_1	Peptides 6_2	Peptides 6_3	Peptides 6_4	Peptides 6_5	LFQ intensity 5_1	LFQ intensity 5_2	LFQ intensity 5_3	LFQ intensity 5_4	LFQ intensity 5_5	LFQ intensity 6_1	LFQ intensity 6_2	LFQ intensity 6_3	LFQ intensity 6_4	LFQ intensity 6_5
A0AV96	A0AV96	RBM47	>sp|A0AV96|RBM47_HUMAN RNA-binding protein 47 OS=Homo sapiens GN=RBM47 PE=1 SV=2	2	4	1	3	3	1	1	1	1	1	18092000	44564000	12342000	28892000	11183000	23758000	0	20171000	14371000	18021000
A0AVT1	A0AVT1	UBA6	>sp|A0AVT1|UBA6_HUMAN Ubiquitin-like modifier-activating enzyme 6 OS=Homo sapiens GN=UBA6 PE=1 SV=1	1	0	0	0	1	0	2	0	0	0	0	0	0	0	0	0	14653000	0	0	0
A0FGR8	A0FGR8	ESYT2	>sp|A0FGR8|ESYT2_HUMAN Extended synaptotagmin-2 OS=Homo sapiens GN=ESYT2 PE=1 SV=1	3	6	2	4	5	2	2	2	2	2	79207000	131800000	114510000	91475000	92882000	67426000	58256000	61779000	48083000	62641000
A0MZ66	A0MZ66	KIAA1598	>sp|A0MZ66|SHOT1_HUMAN Shootin-1 OS=Homo sapiens GN=SHTN1 PE=1 SV=4	4	2	2	4	2	2	3	0	3	4	64467000	48329000	38741000	45297000	46915000	54206000	44368000	0	45878000	37375000
A1L0T0	A1L0T0	ILVBL	>sp|A1L0T0|ILVBL_HUMAN Acetolactate synthase-like protein OS=Homo sapiens GN=ILVBL PE=1 SV=2	1	1	0	2	3	3	0	1	1	2	0	0	0	0	32241000	0	0	35402000	37291000	0
A1X283	A1X283	SH3PXD2B	>sp|A1X283|SPD2B_HUMAN SH3 and PX domain-containing protein 2B OS=Homo sapiens GN=SH3PXD2B PE=1 SV=3	0	0	1	0	0	1	0	0	0	0	0	0	0	0	0	9639700	0	0	0	0
A3KMH1	A3KMH1	VWA8	>sp|A3KMH1|VWA8_HUMAN von Willebrand factor A domain-containing protein 8 OS=Homo sapiens GN=VWA8 PE=1 SV=2	0	3	0	0	1	0	0	1	0	0	0	40617000	0	0	0	0	0	0	0	0
A3KN83	A3KN83	SBNO1	>sp|A3KN83|SBNO1_HUMAN Protein strawberry notch homolog 1 OS=Homo sapiens GN=SBNO1 PE=1 SV=1	0	0	0	0	0	0	0	0	1	0	0	0	0	0	0	0	0	0	6132900	0
A4D1E9	A4D1E9	GTPBP10	>sp|A4D1E9|GTPBA_HUMAN GTP-binding protein 10 OS=Homo sapiens GN=GTPBP10 PE=1 SV=1	0	0	0	0	1	0	0	0	0	0	0	0	0	0	0	0	0	0	0	0
A5YKK6	A5YKK6	CNOT1	>sp|A5YKK6|CNOT1_HUMAN CCR4-NOT transcription complex subunit 1 OS=Homo sapiens GN=CNOT1 PE=1 SV=2	6	4	4	3	1	5	5	5	7	4	57841000	46128000	59870000	29518000	19566000	68986000	56124000	42550000	108540000	60656000
Q9GZQ8;A6NCE7	Q9GZQ8;A6NCE7	MAP1LC3B;MAP1LC3B2	>sp|Q9GZQ8|MLP3B_HUMAN Microtubule-associated proteins 1A/1B light chain 3B OS=Homo sapiens GN=MAP1LC3B PE=1 SV=3;>sp|A6NCE7|MP3B2_HUMAN Microtubule-associated proteins 1A/1B light chain 3 beta 2 OS=Homo sapiens GN=MAP1LC3B2 PE=2 SV=1	0	0	0	0	0	0	0	0	1	0	0	0	0	0	0	0	0	0	11539000	0
A6NDG6	A6NDG6	PGP	>sp|A6NDG6|PGP_HUMAN Glycerol-3-phosphate phosphatase OS=Homo sapiens GN=PGP PE=1 SV=1	5	9	7	6	5	4	5	7	6	6	306260000	331050000	390510000	287100000	305790000	296010000	300770000	321960000	312630000	304220000
P30046;A6NHG4	P30046;A6NHG4	DDT;DDTL	>sp|P30046|DOPD_HUMAN D-dopachrome decarboxylase OS=Homo sapiens GN=DDT PE=1 SV=3;>sp|A6NHG4|DDTL_HUMAN D-dopachrome decarboxylase-like protein OS=Homo sapiens GN=DDTL PE=2 SV=1	1	0	1	2	1	1	0	2	2	0	54019000	0	63701000	75991000	63164000	79115000	0	45223000	61867000	0
A6NHQ2	A6NHQ2	FBLL1	>sp|A6NHQ2|FBLL1_HUMAN rRNA/tRNA 2-O-methyltransferase fibrillarin-like protein 1 OS=Homo sapiens GN=FBLL1 PE=3 SV=2	2	2	2	2	2	2	2	2	2	2	147660000	148160000	146480000	126830000	125830000	153500000	0	154250000	157290000	146540000
A6NHR9	A6NHR9	SMCHD1	>sp|A6NHR9|SMHD1_HUMAN Structural maintenance of chromosomes flexible hinge domain-containing protein 1 OS=Homo sapiens GN=SMCHD1 PE=1 SV=2	4	5	5	2	3	3	3	3	4	6	166270000	161340000	169670000	144070000	151050000	138500000	161520000	120580000	168000000	124750000
P62308;A8MWD9	P62308;A8MWD9	SNRPG	>sp|P62308|RUXG_HUMAN Small nuclear ribonucleoprotein G OS=Homo sapiens GN=SNRPG PE=1 SV=1;>sp|A8MWD9|RUXGL_HUMAN Putative small nuclear ribonucleoprotein G-like protein 15 OS=Homo sapiens GN=SNRPGP15 PE=5 SV=2	2	3	1	2	3	3	2	2	1	1	267000000	281730000	176870000	244670000	209520000	221210000	217860000	226720000	184580000	238690000
B1ANS9	B1ANS9	WDR64	>sp|B1ANS9|WDR64_HUMAN WD repeat-containing protein 64 OS=Homo sapiens GN=WDR64 PE=2 SV=1	0	1	0	1	0	2	0	1	1	0	0	187750000	0	170020000	0	120950000	0	134680000	141420000	0
B7ZAP0	B7ZAP0	RABGAP1L	>sp|B7ZAP0|RBG10_HUMAN Rab GTPase-activating protein 1-like, isoform 10 OS=Homo sapiens GN=RABGAP1L PE=1 SV=1	0	0	0	0	1	0	0	1	0	0	0	0	0	0	13689000	0	0	13641000	0	0
Q13765;E9PAV3;Q9BZK3	Q13765;E9PAV3	NACA	>sp|Q13765|NACA_HUMAN Nascent polypeptide-associated complex subunit alpha OS=Homo sapiens GN=NACA PE=1 SV=1;>sp|E9PAV3|NACAM_HUMAN Nascent polypeptide-associated complex subunit alpha, muscle-specific form OS=Homo sapiens GN=NACA PE=1 SV=1	5	6	3	6	5	4	5	5	4	5	1065600000	924090000	960590000	1045200000	988040000	884490000	1107600000	1163900000	1185600000	1227900000
E9PRG8	E9PRG8	C11orf48	>sp|E9PRG8|CK098_HUMAN Uncharacterized protein C11orf98 OS=Homo sapiens GN=C11orf98 PE=4 SV=1	0	0	1	0	0	0	0	0	0	0	0	0	50725000	0	0	0	0	0	0	0
L0R6Q1	L0R6Q1	SLC35A4	>sp|L0R6Q1|S35U4_HUMAN SLC35A4 upstream open reading frame protein OS=Homo sapiens GN=SLC35A4 PE=3 SV=1	1	2	1	2	0	2	1	0	1	1	12176000	7316200	12668000	8341700	0	9296100	10423000	0	10417000	12708000
O00115	O00115	DNASE2	>sp|O00115|DNS2A_HUMAN Deoxyribonuclease-2-alpha OS=Homo sapiens GN=DNASE2 PE=1 SV=2	0	1	1	1	1	1	1	1	1	0	0	22566000	13420000	14374000	16392000	20444000	15331000	11300000	13164000	0
O00116	O00116	AGPS	>sp|O00116|ADAS_HUMAN Alkyldihydroxyacetonephosphate synthase, peroxisomal OS=Homo sapiens GN=AGPS PE=1 SV=1	4	3	4	2	3	3	4	6	6	5	75643000	68715000	80695000	0	82005000	74996000	47885000	77971000	70030000	70744000
O00139	O00139	KIF2A	>sp|O00139|KIF2A_HUMAN Kinesin-like protein KIF2A OS=Homo sapiens GN=KIF2A PE=1 SV=3	3	0	2	1	2	2	2	2	3	2	11939000	0	12114000	16043000	13817000	14207000	14619000	13590000	14920000	15386000
O00148	O00148	DDX39A	>sp|O00148|DX39A_HUMAN ATP-dependent RNA helicase DDX39A OS=Homo sapiens GN=DDX39A PE=1 SV=2	12	11	13	11	12	11	12	12	12	12	183450000	159450000	185460000	205120000	187070000	123300000	166770000	134550000	170610000	184000000
O00151	O00151	PDLIM1	>sp|O00151|PDLI1_HUMAN PDZ and LIM domain protein 1 OS=Homo sapiens GN=PDLIM1 PE=1 SV=4	2	3	3	3	2	3	4	2	2	2	52493000	67596000	46278000	90428000	64901000	70645000	81661000	40286000	44726000	56519000
O00154	O00154	ACOT7	>sp|O00154|BACH_HUMAN Cytosolic acyl coenzyme A thioester hydrolase OS=Homo sapiens GN=ACOT7 PE=1 SV=3	4	2	2	2	3	2	0	3	3	1	95545000	109530000	96749000	100110000	82021000	99752000	0	93230000	117380000	0
O00159	O00159	MYO1C	>sp|O00159|MYO1C_HUMAN Unconventional myosin-Ic OS=Homo sapiens GN=MYO1C PE=1 SV=4	14	17	14	18	15	18	17	10	15	12	1309700000	1081000000	1240800000	1027600000	1234500000	1137900000	1125100000	1408100000	1269100000	1206500000
O00170	O00170	AIP	>sp|O00170|AIP_HUMAN AH receptor-interacting protein OS=Homo sapiens GN=AIP PE=1 SV=2	0	1	3	2	2	0	3	2	1	1	0	0	31167000	23332000	25948000	0	23480000	23051000	21573000	0
O00178	O00178	GTPBP1	>sp|O00178|GTPB1_HUMAN GTP-binding protein 1 OS=Homo sapiens GN=GTPBP1 PE=1 SV=3	1	0	1	2	1	2	1	2	1	0	20657000	0	14004000	13359000	17783000	14144000	12598000	14600000	19354000	0
O00186	O00186	STXBP3	>sp|O00186|STXB3_HUMAN Syntaxin-binding protein 3 OS=Homo sapiens GN=STXBP3 PE=1 SV=2	1	1	1	2	2	2	2	3	1	1	23937000	22672000	20128000	24099000	24174000	21392000	20550000	23500000	26519000	21656000
O00194	O00194	RAB27B	>sp|O00194|RB27B_HUMAN Ras-related protein Rab-27B OS=Homo sapiens GN=RAB27B PE=1 SV=4	1	1	0	0	1	1	0	0	1	0	11099000	13080000	0	0	12377000	8623200	0	0	9515100	0
O00203;Q13367	O00203	AP3B1	>sp|O00203|AP3B1_HUMAN AP-3 complex subunit beta-1 OS=Homo sapiens GN=AP3B1 PE=1 SV=3	4	4	7	7	4	4	5	11	7	7	278100000	241360000	251860000	329780000	278870000	260780000	305470000	278200000	259850000	265400000
O00231	O00231	PSMD11	>sp|O00231|PSD11_HUMAN 26S proteasome non-ATPase regulatory subunit 11 OS=Homo sapiens GN=PSMD11 PE=1 SV=3	8	7	9	9	8	9	10	8	10	10	556580000	601840000	578860000	604630000	532680000	614630000	546870000	564840000	593390000	562170000
O00232	O00232	PSMD12	>sp|O00232|PSD12_HUMAN 26S proteasome non-ATPase regulatory subunit 12 OS=Homo sapiens GN=PSMD12 PE=1 SV=3	11	8	11	9	8	10	7	9	9	9	391220000	376590000	447110000	368180000	392630000	382570000	359980000	402940000	420850000	409120000
O00233	O00233	PSMD9	>sp|O00233|PSMD9_HUMAN 26S proteasome non-ATPase regulatory subunit 9 OS=Homo sapiens GN=PSMD9 PE=1 SV=3	2	3	1	2	2	0	2	1	2	2	26196000	36352000	19125000	30475000	25011000	0	35601000	23857000	28268000	16150000
O00267	O00267	SUPT5H	>sp|O00267|SPT5H_HUMAN Transcription elongation factor SPT5 OS=Homo sapiens GN=SUPT5H PE=1 SV=1	6	1	4	3	5	5	4	5	4	7	111890000	34467000	99159000	92947000	88875000	110170000	107950000	142940000	96509000	123810000
O00299	O00299	CLIC1	>sp|O00299|CLIC1_HUMAN Chloride intracellular channel protein 1 OS=Homo sapiens GN=CLIC1 PE=1 SV=4	9	8	10	9	8	9	10	10	9	10	1564100000	1346700000	1317500000	1272300000	1444300000	1064500000	1199300000	1132200000	1284300000	1246600000
O00303	O00303	EIF3F	>sp|O00303|EIF3F_HUMAN Eukaryotic translation initiation factor 3 subunit F OS=Homo sapiens GN=EIF3F PE=1 SV=1	5	6	7	6	3	5	4	5	7	7	322190000	298800000	312930000	315580000	399170000	344180000	274350000	231460000	366180000	297190000
O00330	O00330	PDHX	>sp|O00330|ODPX_HUMAN Pyruvate dehydrogenase protein X component, mitochondrial OS=Homo sapiens GN=PDHX PE=1 SV=3	2	2	2	3	2	2	2	2	1	2	24061000	22857000	22359000	25312000	21291000	23151000	19717000	28848000	23680000	18476000
O00399	O00399	DCTN6	>sp|O00399|DCTN6_HUMAN Dynactin subunit 6 OS=Homo sapiens GN=DCTN6 PE=1 SV=1	1	0	1	0	1	0	0	2	1	0	0	0	0	0	8331300	0	0	0	7128000	0
O00401	O00401	WASL	>sp|O00401|WASL_HUMAN Neural Wiskott-Aldrich syndrome protein OS=Homo sapiens GN=WASL PE=1 SV=2	0	0	1	0	1	0	0	0	0	0	0	0	0	0	7574100	0	0	0	0	0
O00410	O00410	IPO5	>sp|O00410|IPO5_HUMAN Importin-5 OS=Homo sapiens GN=IPO5 PE=1 SV=4	23	22	23	20	23	23	27	18	24	22	2247600000	2288700000	2241000000	2235500000	2070000000	2054900000	2095600000	2112500000	2368700000	2291300000
O00411	O00411	POLRMT	>sp|O00411|RPOM_HUMAN DNA-directed RNA polymerase, mitochondrial OS=Homo sapiens GN=POLRMT PE=1 SV=2	2	3	1	2	2	2	3	3	3	2	41101000	40018000	37138000	36550000	40817000	0	38825000	47213000	43695000	39231000
O00422	O00422	SAP18	>sp|O00422|SAP18_HUMAN Histone deacetylase complex subunit SAP18 OS=Homo sapiens GN=SAP18 PE=1 SV=1	3	3	4	5	3	3	3	6	3	5	219640000	261500000	252330000	244550000	232310000	219710000	211150000	294200000	301110000	249420000
O00425	O00425	IGF2BP3	>sp|O00425|IF2B3_HUMAN Insulin-like growth factor 2 mRNA-binding protein 3 OS=Homo sapiens GN=IGF2BP3 PE=1 SV=2	7	7	7	7	9	10	7	6	8	5	247650000	257770000	213390000	256100000	259870000	265350000	266710000	253090000	273710000	218800000
O00429	O00429	DNM1L	>sp|O00429|DNM1L_HUMAN Dynamin-1-like protein OS=Homo sapiens GN=DNM1L PE=1 SV=2	15	16	14	22	19	16	19	17	16	16	775680000	600510000	768260000	693880000	660070000	678810000	696030000	745620000	726550000	713240000
O00442	O00442	RTCA	>sp|O00442|RTCA_HUMAN RNA 3-terminal phosphate cyclase OS=Homo sapiens GN=RTCA PE=1 SV=1	4	3	2	3	2	2	1	0	1	1	63491000	60302000	68630000	63178000	63161000	65638000	0	0	0	85516000
O00461	O00461	GOLIM4	>sp|O00461|GOLI4_HUMAN Golgi integral membrane protein 4 OS=Homo sapiens GN=GOLIM4 PE=1 SV=1	2	0	2	2	3	2	1	3	3	2	41474000	0	31133000	36068000	28798000	21131000	37070000	31744000	30137000	34424000
O00469	O00469	PLOD2	>sp|O00469|PLOD2_HUMAN Procollagen-lysine,2-oxoglutarate 5-dioxygenase 2 OS=Homo sapiens GN=PLOD2 PE=1 SV=2	5	6	4	6	5	8	5	5	4	4	139780000	105710000	102990000	115690000	122740000	119540000	150890000	118140000	117370000	105040000
O00483	O00483	NDUFA4	>sp|O00483|NDUA4_HUMAN Cytochrome c oxidase subunit NDUFA4 OS=Homo sapiens GN=NDUFA4 PE=1 SV=1	1	1	0	0	1	1	0	0	1	1	43768000	33306000	0	0	30740000	37767000	0	0	42958000	34455000
O00487	O00487	PSMD14	>sp|O00487|PSDE_HUMAN 26S proteasome non-ATPase regulatory subunit 14 OS=Homo sapiens GN=PSMD14 PE=1 SV=1	4	4	3	4	3	5	4	3	4	3	194200000	193420000	198340000	213660000	169360000	188830000	175570000	182710000	222690000	185340000
O00488	O00488	ZNF593	>sp|O00488|ZN593_HUMAN Zinc finger protein 593 OS=Homo sapiens GN=ZNF593 PE=1 SV=2	0	0	0	0	0	0	0	1	1	1	0	0	0	0	0	0	0	120470000	129620000	124300000
O00505	O00505	KPNA3	>sp|O00505|IMA4_HUMAN Importin subunit alpha-4 OS=Homo sapiens GN=KPNA3 PE=1 SV=2	3	1	2	3	4	1	3	2	4	2	50406000	48100000	52120000	50542000	52773000	53120000	45907000	39065000	52178000	47268000
O00541	O00541	PES1	>sp|O00541|PESC_HUMAN Pescadillo homolog OS=Homo sapiens GN=PES1 PE=1 SV=1	10	8	10	8	5	11	8	8	10	7	324570000	317480000	348650000	335180000	314600000	400680000	332110000	327390000	365960000	364370000
O00560	O00560	SDCBP	>sp|O00560|SDCB1_HUMAN Syntenin-1 OS=Homo sapiens GN=SDCBP PE=1 SV=1	5	5	6	6	6	4	3	6	6	5	184480000	161730000	226420000	158840000	135000000	140440000	146800000	188260000	187090000	202310000
O00566	O00566	MPHOSPH10	>sp|O00566|MPP10_HUMAN U3 small nucleolar ribonucleoprotein protein MPP10 OS=Homo sapiens GN=MPHOSPH10 PE=1 SV=2	1	1	1	1	3	1	2	1	0	1	14168000	12460000	0	0	18591000	0	26266000	13227000	0	0
O00567	O00567	NOP56	>sp|O00567|NOP56_HUMAN Nucleolar protein 56 OS=Homo sapiens GN=NOP56 PE=1 SV=4	10	8	7	7	11	8	9	8	8	8	466600000	502670000	407450000	526990000	532180000	610570000	449090000	477180000	430730000	416150000
O00571;O15523;Q9NQI0	O00571;O15523	DDX3X;DDX3Y	>sp|O00571|DDX3X_HUMAN ATP-dependent RNA helicase DDX3X OS=Homo sapiens GN=DDX3X PE=1 SV=3;>sp|O15523|DDX3Y_HUMAN ATP-dependent RNA helicase DDX3Y OS=Homo sapiens GN=DDX3Y PE=1 SV=2	21	22	22	24	23	24	20	22	22	25	2640700000	2525600000	2662200000	2589700000	2551200000	2589400000	2411900000	2339700000	2411600000	2389500000
O00592	O00592	PODXL	>sp|O00592|PODXL_HUMAN Podocalyxin OS=Homo sapiens GN=PODXL PE=1 SV=2	2	5	3	4	5	2	2	3	4	2	102500000	167800000	140620000	167160000	158580000	171110000	154130000	166060000	152570000	110910000
O00625	O00625	PIR	>sp|O00625|PIR_HUMAN Pirin OS=Homo sapiens GN=PIR PE=1 SV=1	2	3	2	3	1	2	3	3	2	3	149180000	194050000	192780000	128210000	140760000	131960000	173080000	207880000	135620000	168570000
O00629	O00629	KPNA4	>sp|O00629|IMA3_HUMAN Importin subunit alpha-3 OS=Homo sapiens GN=KPNA4 PE=1 SV=1	2	2	3	1	2	2	3	4	2	2	69291000	83322000	51769000	34947000	54552000	52428000	55422000	102300000	72875000	67039000
O00743	O00743	PPP6C	>sp|O00743|PPP6_HUMAN Serine/threonine-protein phosphatase 6 catalytic subunit OS=Homo sapiens GN=PPP6C PE=1 SV=1	3	3	3	4	3	2	5	2	4	4	65469000	72348000	71055000	71170000	66154000	63090000	67829000	61686000	78901000	73307000
O00750	O00750	PIK3C2B	>sp|O00750|P3C2B_HUMAN Phosphatidylinositol 4-phosphate 3-kinase C2 domain-containing subunit beta OS=Homo sapiens GN=PIK3C2B PE=1 SV=2	1	0	1	0	1	0	0	1	0	0	9230700	0	0	0	5923200	0	0	0	0	0
O00764	O00764	PDXK	>sp|O00764|PDXK_HUMAN Pyridoxal kinase OS=Homo sapiens GN=PDXK PE=1 SV=1	5	5	5	7	3	6	4	6	3	7	504710000	529840000	442500000	409690000	454280000	458290000	440640000	463680000	488690000	425370000
O00767	O00767	SCD	>sp|O00767|ACOD_HUMAN Acyl-CoA desaturase OS=Homo sapiens GN=SCD PE=1 SV=2	1	1	1	1	0	2	1	1	1	1	87947000	89425000	110080000	96558000	0	85285000	88959000	109790000	98039000	0
O14519	O14519	CDK2AP1	>sp|O14519|CDKA1_HUMAN Cyclin-dependent kinase 2-associated protein 1 OS=Homo sapiens GN=CDK2AP1 PE=1 SV=1	1	1	1	0	1	0	1	0	0	0	14703000	17398000	10302000	0	15875000	0	19481000	0	0	0
O14530	O14530	TXNDC9	>sp|O14530|TXND9_HUMAN Thioredoxin domain-containing protein 9 OS=Homo sapiens GN=TXNDC9 PE=1 SV=2	1	2	3	2	0	0	1	1	2	1	21666000	27923000	23749000	26940000	0	0	26341000	32924000	38407000	28977000
O14545	O14545	TRAFD1	>sp|O14545|TRAD1_HUMAN TRAF-type zinc finger domain-containing protein 1 OS=Homo sapiens GN=TRAFD1 PE=1 SV=1	1	1	3	0	1	0	0	3	1	1	16222000	18967000	16520000	0	14118000	0	0	15658000	19550000	13951000
O14548	O14548	COX7A2L	>sp|O14548|COX7R_HUMAN Cytochrome c oxidase subunit 7A-related protein, mitochondrial OS=Homo sapiens GN=COX7A2L PE=1 SV=2	1	1	1	1	1	1	1	1	1	2	52170000	48813000	70092000	35871000	54508000	40058000	45415000	67054000	56690000	64457000
O14562	O14562	UBFD1	>sp|O14562|UBFD1_HUMAN Ubiquitin domain-containing protein UBFD1 OS=Homo sapiens GN=UBFD1 PE=1 SV=2	2	2	2	1	3	2	3	2	1	2	57736000	49018000	49248000	54799000	54354000	34532000	45631000	47309000	24193000	54367000
O14579	O14579	COPE	>sp|O14579|COPE_HUMAN Coatomer subunit epsilon OS=Homo sapiens GN=COPE PE=1 SV=3	4	4	3	4	4	4	3	3	4	3	77507000	88968000	86901000	90367000	67786000	83157000	71959000	91815000	86121000	78790000
O14617	O14617	AP3D1	>sp|O14617|AP3D1_HUMAN AP-3 complex subunit delta-1 OS=Homo sapiens GN=AP3D1 PE=1 SV=1	3	2	3	3	1	1	2	6	3	2	75818000	47220000	57033000	73558000	48579000	50681000	68023000	112760000	47352000	54701000
Q92997;O14641	Q92997;O14641	DVL3;DVL2	>sp|Q92997|DVL3_HUMAN Segment polarity protein dishevelled homolog DVL-3 OS=Homo sapiens GN=DVL3 PE=1 SV=2;>sp|O14641|DVL2_HUMAN Segment polarity protein dishevelled homolog DVL-2 OS=Homo sapiens GN=DVL2 PE=1 SV=1	0	0	0	0	1	0	0	0	0	1	0	0	0	0	9136500	0	0	0	0	9039900
O14646	O14646	CHD1	>sp|O14646|CHD1_HUMAN Chromodomain-helicase-DNA-binding protein 1 OS=Homo sapiens GN=CHD1 PE=1 SV=2	1	1	0	0	0	0	2	2	0	1	0	21654000	0	0	0	0	17197000	24404000	0	0
O14732	O14732	IMPA2	>sp|O14732|IMPA2_HUMAN Inositol monophosphatase 2 OS=Homo sapiens GN=IMPA2 PE=1 SV=1	0	2	0	1	3	2	0	0	0	1	0	63999000	0	0	59635000	51147000	0	0	0	0
O14737	O14737	PDCD5	>sp|O14737|PDCD5_HUMAN Programmed cell death protein 5 OS=Homo sapiens GN=PDCD5 PE=1 SV=3	1	3	1	1	1	3	3	1	2	1	26516000	28463000	24727000	32211000	27955000	27630000	35996000	28927000	32314000	24067000
O14744	O14744	PRMT5	>sp|O14744|ANM5_HUMAN Protein arginine N-methyltransferase 5 OS=Homo sapiens GN=PRMT5 PE=1 SV=4	8	11	11	9	16	10	10	11	13	10	501870000	501510000	532570000	505370000	501950000	516780000	478240000	522640000	574910000	521030000
O14745	O14745	SLC9A3R1	>sp|O14745|NHRF1_HUMAN Na(+)/H(+) exchange regulatory cofactor NHE-RF1 OS=Homo sapiens GN=SLC9A3R1 PE=1 SV=4	3	2	1	2	2	1	2	2	2	3	52454000	41660000	24916000	36655000	32978000	53696000	57013000	28846000	29906000	24752000
O14776	O14776	TCERG1	>sp|O14776|TCRG1_HUMAN Transcription elongation regulator 1 OS=Homo sapiens GN=TCERG1 PE=1 SV=2	4	7	3	4	2	6	5	7	4	4	244540000	309830000	126260000	283850000	123380000	179650000	162200000	181540000	207360000	247660000
O14787	O14787	TNPO2	>sp|O14787|TNPO2_HUMAN Transportin-2 OS=Homo sapiens GN=TNPO2 PE=1 SV=3	7	3	5	5	4	5	3	6	4	6	123470000	0	0	0	0	0	0	0	0	18997000
O14818;Q8TAA3	O14818	PSMA7	>sp|O14818|PSA7_HUMAN Proteasome subunit alpha type-7 OS=Homo sapiens GN=PSMA7 PE=1 SV=1	11	10	8	10	8	11	10	7	9	9	1424300000	1338100000	1443500000	1435700000	1390500000	1373700000	1421400000	1327800000	1333200000	1436300000
O14828	O14828	SCAMP3	>sp|O14828|SCAM3_HUMAN Secretory carrier-associated membrane protein 3 OS=Homo sapiens GN=SCAMP3 PE=1 SV=3	4	3	3	3	3	3	3	4	3	3	136800000	159720000	133130000	124170000	122930000	133770000	127820000	137250000	169340000	123840000
O14880	O14880	MGST3	>sp|O14880|MGST3_HUMAN Microsomal glutathione S-transferase 3 OS=Homo sapiens GN=MGST3 PE=1 SV=1	3	2	4	2	3	3	2	5	3	4	440850000	349890000	608600000	177180000	494460000	406190000	388940000	583230000	608060000	532690000
O14907	O14907	TAX1BP3	>sp|O14907|TX1B3_HUMAN Tax1-binding protein 3 OS=Homo sapiens GN=TAX1BP3 PE=1 SV=2	1	1	0	2	2	1	1	1	2	2	42992000	58604000	0	35885000	37673000	54294000	44299000	45248000	61044000	27383000
O14908	O14908	GIPC1	>sp|O14908|GIPC1_HUMAN PDZ domain-containing protein GIPC1 OS=Homo sapiens GN=GIPC1 PE=1 SV=2	0	1	1	1	1	0	2	1	0	0	0	8697800	13974000	17435000	12679000	0	9687800	13314000	0	0
O14925;Q5SRD1	O14925;Q5SRD1	TIMM23;TIMM23B	>sp|O14925|TIM23_HUMAN Mitochondrial import inner membrane translocase subunit Tim23 OS=Homo sapiens GN=TIMM23 PE=1 SV=1;>sp|Q5SRD1|TI23B_HUMAN Putative mitochondrial import inner membrane translocase subunit Tim23B OS=Homo sapiens GN=TIMM23B PE=5 SV=2	2	3	3	4	3	2	3	3	2	2	81141000	118130000	135100000	114580000	108430000	106230000	109640000	122870000	114720000	119030000
O14929	O14929	HAT1	>sp|O14929|HAT1_HUMAN Histone acetyltransferase type B catalytic subunit OS=Homo sapiens GN=HAT1 PE=1 SV=1	5	2	7	7	5	7	6	6	4	6	380140000	206280000	385490000	388490000	336670000	405900000	428880000	327590000	367590000	396860000
O14949	O14949	UQCRQ	>sp|O14949|QCR8_HUMAN Cytochrome b-c1 complex subunit 8 OS=Homo sapiens GN=UQCRQ PE=1 SV=4	2	2	3	3	2	2	3	3	2	3	108480000	160620000	101650000	125020000	145870000	127470000	120840000	69097000	100530000	86959000
P19105;O14950;P24844	P19105;O14950	MYL12A;MYL12B	>sp|P19105|ML12A_HUMAN Myosin regulatory light chain 12A OS=Homo sapiens GN=MYL12A PE=1 SV=2;>sp|O14950|ML12B_HUMAN Myosin regulatory light chain 12B OS=Homo sapiens GN=MYL12B PE=1 SV=2	4	4	4	5	4	4	5	5	2	5	277440000	212570000	251920000	202520000	197480000	178810000	232640000	197130000	77805000	187030000
O14964	O14964	HGS	>sp|O14964|HGS_HUMAN Hepatocyte growth factor-regulated tyrosine kinase substrate OS=Homo sapiens GN=HGS PE=1 SV=1	7	4	2	3	3	1	2	4	3	3	78729000	87328000	87190000	84240000	72024000	52984000	75758000	73519000	70522000	76572000
O14965	O14965	AURKA	>sp|O14965|AURKA_HUMAN Aurora kinase A OS=Homo sapiens GN=AURKA PE=1 SV=2	1	1	0	0	1	0	0	1	0	1	14841000	12488000	0	0	0	0	0	10345000	0	10942000
O14974	O14974	PPP1R12A	>sp|O14974|MYPT1_HUMAN Protein phosphatase 1 regulatory subunit 12A OS=Homo sapiens GN=PPP1R12A PE=1 SV=1	6	7	8	6	5	4	6	5	8	7	140030000	123760000	142550000	124880000	122980000	127480000	124860000	132980000	113810000	121320000
O14975	O14975	SLC27A2	>sp|O14975|S27A2_HUMAN Very long-chain acyl-CoA synthetase OS=Homo sapiens GN=SLC27A2 PE=1 SV=2	0	2	1	4	2	1	1	1	1	1	0	8085600	30417000	18052000	24277000	21848000	23157000	23561000	0	49814000
O14976	O14976	GAK	>sp|O14976|GAK_HUMAN Cyclin-G-associated kinase OS=Homo sapiens GN=GAK PE=1 SV=2	1	1	0	1	0	1	1	1	0	1	9132900	7930700	0	0	0	8644900	6681000	0	0	7284800
O14979	O14979	HNRPDL	>sp|O14979|HNRDL_HUMAN Heterogeneous nuclear ribonucleoprotein D-like OS=Homo sapiens GN=HNRNPDL PE=1 SV=3	7	7	8	7	7	7	8	6	8	8	697950000	643750000	652370000	689220000	587200000	495860000	556480000	587250000	545040000	618080000
O14980	O14980	XPO1	>sp|O14980|XPO1_HUMAN Exportin-1 OS=Homo sapiens GN=XPO1 PE=1 SV=1	19	17	19	20	19	18	19	16	17	20	1702200000	1587800000	1699800000	1567400000	1507600000	1690500000	1704500000	1680200000	1666600000	1629700000
O14981	O14981	BTAF1	>sp|O14981|BTAF1_HUMAN TATA-binding protein-associated factor 172 OS=Homo sapiens GN=BTAF1 PE=1 SV=2	1	1	0	0	0	0	0	0	1	0	0	0	0	0	0	0	0	0	0	0
O15027	O15027	SEC16A	>sp|O15027|SC16A_HUMAN Protein transport protein Sec16A OS=Homo sapiens GN=SEC16A PE=1 SV=3	4	3	3	2	2	2	2	5	3	2	49164000	46781000	46513000	49291000	43569000	45352000	33393000	45020000	45893000	47867000
O15031;O60486;Q9Y4D7	O15031	PLXNB2	>sp|O15031|PLXB2_HUMAN Plexin-B2 OS=Homo sapiens GN=PLXNB2 PE=1 SV=3	3	5	4	2	4	5	3	8	4	4	34953000	60570000	67299000	61758000	46649000	79131000	60833000	59028000	61311000	77326000
O15042	O15042	U2SURP	>sp|O15042|SR140_HUMAN U2 snRNP-associated SURP motif-containing protein OS=Homo sapiens GN=U2SURP PE=1 SV=2	5	6	4	6	5	6	4	4	5	5	128880000	134200000	139700000	134820000	144120000	163080000	155540000	144810000	167360000	135710000
O15067	O15067	PFAS	>sp|O15067|PUR4_HUMAN Phosphoribosylformylglycinamidine synthase OS=Homo sapiens GN=PFAS PE=1 SV=4	24	21	22	20	22	22	18	15	22	21	1540000000	1464300000	1403000000	1387900000	1510800000	1318900000	1438900000	1348400000	1566200000	1383300000
O15118	O15118	NPC1	>sp|O15118|NPC1_HUMAN Niemann-Pick C1 protein OS=Homo sapiens GN=NPC1 PE=1 SV=2	0	0	0	0	0	0	0	0	1	0	0	0	0	0	0	0	0	0	23763000	0
O15126	O15126	SCAMP1	>sp|O15126|SCAM1_HUMAN Secretory carrier-associated membrane protein 1 OS=Homo sapiens GN=SCAMP1 PE=1 SV=2	1	0	0	1	1	0	0	1	0	1	20471000	0	0	25946000	27317000	0	0	17818000	0	24064000
O15127	O15127	SCAMP2	>sp|O15127|SCAM2_HUMAN Secretory carrier-associated membrane protein 2 OS=Homo sapiens GN=SCAMP2 PE=1 SV=2	0	1	1	0	0	0	0	1	1	1	0	7399000	14122000	0	0	0	0	8037600	9089000	11829000
O15143	O15143	ARPC1B	>sp|O15143|ARC1B_HUMAN Actin-related protein 2/3 complex subunit 1B OS=Homo sapiens GN=ARPC1B PE=1 SV=3	6	3	7	6	5	5	5	3	8	7	326410000	165680000	274550000	324070000	296860000	250560000	260110000	258760000	350190000	313440000
O15144	O15144	ARPC2	>sp|O15144|ARPC2_HUMAN Actin-related protein 2/3 complex subunit 2 OS=Homo sapiens GN=ARPC2 PE=1 SV=1	4	3	6	4	5	3	4	3	2	5	148490000	143490000	170990000	169670000	124010000	147670000	203030000	157330000	173330000	164050000
O15145	O15145	ARPC3	>sp|O15145|ARPC3_HUMAN Actin-related protein 2/3 complex subunit 3 OS=Homo sapiens GN=ARPC3 PE=1 SV=3	5	5	4	4	5	5	3	3	2	6	287570000	272170000	232370000	313410000	262340000	251900000	232450000	162170000	129600000	225760000
O15155	O15155	BET1	>sp|O15155|BET1_HUMAN BET1 homolog OS=Homo sapiens GN=BET1 PE=1 SV=1	1	1	1	2	1	0	0	2	1	1	19877000	0	22282000	19870000	0	0	0	27044000	24157000	14858000
O15160	O15160	POLR1C	>sp|O15160|RPAC1_HUMAN DNA-directed RNA polymerases I and III subunit RPAC1 OS=Homo sapiens GN=POLR1C PE=1 SV=1	0	2	1	3	1	0	1	1	1	2	0	45880000	43525000	76479000	71503000	0	49261000	47617000	43988000	63670000
O15173	O15173	PGRMC2	>sp|O15173|PGRC2_HUMAN Membrane-associated progesterone receptor component 2 OS=Homo sapiens GN=PGRMC2 PE=1 SV=1	2	2	3	2	2	2	2	2	2	2	75024000	73565000	63427000	75862000	68436000	55596000	61214000	63740000	77047000	63366000
P84022;Q15796;O15198	P84022;Q15796;O15198	SMAD3;SMAD2;SMAD9	>sp|P84022|SMAD3_HUMAN Mothers against decapentaplegic homolog 3 OS=Homo sapiens GN=SMAD3 PE=1 SV=1;>sp|Q15796|SMAD2_HUMAN Mothers against decapentaplegic homolog 2 OS=Homo sapiens GN=SMAD2 PE=1 SV=1;>sp|O15198|SMAD9_HUMAN Mothers against decapentaplegic h	1	1	0	1	1	1	0	0	1	1	20932000	20005000	0	17670000	20801000	24929000	0	0	21550000	21082000
O15212	O15212	PFDN6	>sp|O15212|PFD6_HUMAN Prefoldin subunit 6 OS=Homo sapiens GN=PFDN6 PE=1 SV=1	0	1	0	1	1	0	1	0	1	0	0	22047000	0	0	19142000	0	31372000	0	27494000	0
O15213	O15213	WDR46	>sp|O15213|WDR46_HUMAN WD repeat-containing protein 46 OS=Homo sapiens GN=WDR46 PE=1 SV=3	0	0	0	0	0	0	0	1	0	1	0	0	0	0	0	0	0	0	0	20449000
O15226	O15226	NKRF	>sp|O15226|NKRF_HUMAN NF-kappa-B-repressing factor OS=Homo sapiens GN=NKRF PE=1 SV=2	2	2	1	2	2	3	2	4	2	1	21533000	0	28329000	32914000	0	24298000	35114000	43023000	26149000	20351000
O15235	O15235	MRPS12	>sp|O15235|RT12_HUMAN 28S ribosomal protein S12, mitochondrial OS=Homo sapiens GN=MRPS12 PE=1 SV=1	0	0	1	0	0	0	0	0	0	0	0	0	19973000	0	0	0	0	0	0	0
O15258	O15258	RER1	>sp|O15258|RER1_HUMAN Protein RER1 OS=Homo sapiens GN=RER1 PE=1 SV=1	1	1	2	2	3	1	2	2	1	1	30529000	37255000	35270000	29733000	35138000	32426000	26300000	38194000	27618000	40204000
O15260	O15260	SURF4	>sp|O15260|SURF4_HUMAN Surfeit locus protein 4 OS=Homo sapiens GN=SURF4 PE=1 SV=3	2	4	3	4	3	2	4	2	3	2	296070000	298310000	296070000	342180000	327460000	262890000	329120000	345730000	324490000	257270000
O15269	O15269	SPTLC1	>sp|O15269|SPTC1_HUMAN Serine palmitoyltransferase 1 OS=Homo sapiens GN=SPTLC1 PE=1 SV=1	1	1	0	1	0	0	1	0	0	0	0	0	0	25812000	0	0	32786000	0	0	0
O15270	O15270	SPTLC2	>sp|O15270|SPTC2_HUMAN Serine palmitoyltransferase 2 OS=Homo sapiens GN=SPTLC2 PE=1 SV=1	0	0	0	0	1	1	0	1	0	1	0	0	0	0	0	13010000	0	0	0	0
O15294	O15294	OGT	>sp|O15294|OGT1_HUMAN UDP-N-acetylglucosamine--peptide N-acetylglucosaminyltransferase 110 kDa subunit OS=Homo sapiens GN=OGT PE=1 SV=3	3	2	2	2	1	4	3	2	6	2	37066000	28488000	45173000	40249000	0	40141000	49891000	32459000	59251000	32951000
O15305	O15305	PMM2	>sp|O15305|PMM2_HUMAN Phosphomannomutase 2 OS=Homo sapiens GN=PMM2 PE=1 SV=1	4	2	2	2	3	2	3	4	5	2	124260000	85683000	111810000	129050000	116780000	103090000	104890000	142570000	108900000	110270000
O15347	O15347	HMGB3	>sp|O15347|HMGB3_HUMAN High mobility group protein B3 OS=Homo sapiens GN=HMGB3 PE=1 SV=4	5	3	4	5	6	3	3	7	5	6	216530000	148620000	185490000	163250000	177870000	175300000	165410000	183190000	170270000	180460000
O15355	O15355	PPM1G	>sp|O15355|PPM1G_HUMAN Protein phosphatase 1G OS=Homo sapiens GN=PPM1G PE=1 SV=1	4	9	4	6	7	4	6	4	4	4	119880000	135970000	109980000	126880000	133100000	99508000	103430000	93453000	124800000	81791000
O15357	O15357	INPPL1	>sp|O15357|SHIP2_HUMAN Phosphatidylinositol 3,4,5-trisphosphate 5-phosphatase 2 OS=Homo sapiens GN=INPPL1 PE=1 SV=2	1	1	1	1	2	3	0	1	2	3	34823000	26971000	31271000	31943000	40089000	43998000	0	22687000	47584000	28922000
O15371	O15371	EIF3D	>sp|O15371|EIF3D_HUMAN Eukaryotic translation initiation factor 3 subunit D OS=Homo sapiens GN=EIF3D PE=1 SV=1	13	11	12	13	11	14	11	17	11	14	1102500000	1018400000	1062100000	963430000	1068800000	949860000	989120000	1208100000	1005900000	1225200000
O15372	O15372	EIF3H	>sp|O15372|EIF3H_HUMAN Eukaryotic translation initiation factor 3 subunit H OS=Homo sapiens GN=EIF3H PE=1 SV=1	9	12	7	6	7	10	7	9	7	9	674540000	661630000	637060000	629240000	726420000	644420000	656960000	627100000	733440000	675420000
O15381	O15381	NVL	>sp|O15381|NVL_HUMAN Nuclear valosin-containing protein-like OS=Homo sapiens GN=NVL PE=1 SV=1	2	2	1	1	3	2	1	2	1	3	36441000	0	30017000	31449000	38401000	35748000	0	36476000	37757000	30183000
O15397	O15397	IPO8	>sp|O15397|IPO8_HUMAN Importin-8 OS=Homo sapiens GN=IPO8 PE=1 SV=2	3	3	2	3	4	1	4	4	3	2	48028000	33323000	34658000	70042000	81357000	0	50675000	70459000	40201000	0
O94900;O15405;O94842	O94900;O15405;O94842	TOX;TOX3;TOX4	>sp|O94900|TOX_HUMAN Thymocyte selection-associated high mobility group box protein TOX OS=Homo sapiens GN=TOX PE=2 SV=3;>sp|O15405|TOX3_HUMAN TOX high mobility group box family member 3 OS=Homo sapiens GN=TOX3 PE=1 SV=2;>sp|O94842|TOX4_HUMAN TOX high mobi	0	1	1	1	0	0	0	1	0	0	0	11356000	7892000	10855000	0	0	0	0	0	0
O15427	O15427	SLC16A3	>sp|O15427|MOT4_HUMAN Monocarboxylate transporter 4 OS=Homo sapiens GN=SLC16A3 PE=1 SV=1	5	4	3	3	4	4	4	3	5	3	186630000	207470000	212370000	208770000	212820000	229510000	228910000	214310000	259920000	259900000
O15431	O15431	SLC31A1	>sp|O15431|COPT1_HUMAN High affinity copper uptake protein 1 OS=Homo sapiens GN=SLC31A1 PE=1 SV=1	0	1	0	0	1	1	0	0	0	0	0	36050000	0	0	0	38487000	0	0	0	0
O15439	O15439	ABCC4	>sp|O15439|MRP4_HUMAN Multidrug resistance-associated protein 4 OS=Homo sapiens GN=ABCC4 PE=1 SV=3	1	1	0	0	0	0	0	1	0	1	0	0	0	0	0	0	0	5183800	0	6812600
O15446	O15446	CD3EAP	>sp|O15446|RPA34_HUMAN DNA-directed RNA polymerase I subunit RPA34 OS=Homo sapiens GN=CD3EAP PE=1 SV=1	3	1	3	3	2	3	2	4	2	4	59100000	46841000	54355000	50598000	56721000	55086000	48791000	63882000	53995000	50679000
O15498	O15498	YKT6	>sp|O15498|YKT6_HUMAN Synaptobrevin homolog YKT6 OS=Homo sapiens GN=YKT6 PE=1 SV=1	1	2	1	2	1	1	2	2	1	2	52079000	68135000	55455000	62393000	53357000	70087000	59674000	56996000	61455000	23504000
O15511	O15511	ARPC5	>sp|O15511|ARPC5_HUMAN Actin-related protein 2/3 complex subunit 5 OS=Homo sapiens GN=ARPC5 PE=1 SV=3	0	2	3	4	2	1	3	2	2	3	0	126680000	132920000	136410000	126670000	90411000	139510000	112470000	116890000	135310000
O15533	O15533	TAPBP	>sp|O15533|TPSN_HUMAN Tapasin OS=Homo sapiens GN=TAPBP PE=1 SV=1	1	1	1	1	1	1	1	1	1	1	18262000	20990000	17850000	19082000	19395000	17794000	21167000	16633000	15770000	16525000
O15554	O15554	KCNN4	>sp|O15554|KCNN4_HUMAN Intermediate conductance calcium-activated potassium channel protein 4 OS=Homo sapiens GN=KCNN4 PE=1 SV=1	1	1	0	0	1	0	0	0	1	0	2928000	4904800	0	0	4351200	0	0	0	4194600	0
O43143	O43143	DHX15	>sp|O43143|DHX15_HUMAN Pre-mRNA-splicing factor ATP-dependent RNA helicase DHX15 OS=Homo sapiens GN=DHX15 PE=1 SV=2	15	18	16	18	17	15	20	19	19	13	1492600000	1371700000	1525400000	1331200000	1469400000	1380400000	1336500000	1569800000	1552100000	1476700000
O43156	O43156	TTI1	>sp|O43156|TTI1_HUMAN TELO2-interacting protein 1 homolog OS=Homo sapiens GN=TTI1 PE=1 SV=3	0	1	0	0	0	0	0	1	0	2	0	18686000	0	0	0	0	0	21197000	0	44543000
O43159	O43159	RRP8	>sp|O43159|RRP8_HUMAN Ribosomal RNA-processing protein 8 OS=Homo sapiens GN=RRP8 PE=1 SV=2	1	2	1	3	2	1	2	3	1	1	38328000	37659000	31617000	36779000	35870000	33743000	32946000	43985000	34889000	25742000
O43169	O43169	CYB5B	>sp|O43169|CYB5B_HUMAN Cytochrome b5 type B OS=Homo sapiens GN=CYB5B PE=1 SV=2	0	0	1	0	0	1	0	0	0	0	0	0	66670000	0	0	83905000	0	0	0	0
O43172	O43172	PRPF4	>sp|O43172|PRP4_HUMAN U4/U6 small nuclear ribonucleoprotein Prp4 OS=Homo sapiens GN=PRPF4 PE=1 SV=2	5	5	8	6	5	8	9	7	5	11	176580000	235870000	222230000	220290000	195490000	208270000	171080000	199910000	210960000	210180000
O43175	O43175	PHGDH	>sp|O43175|SERA_HUMAN D-3-phosphoglycerate dehydrogenase OS=Homo sapiens GN=PHGDH PE=1 SV=4	20	15	19	18	16	16	15	17	18	16	4109200000	3726900000	4040600000	4030900000	3878000000	4095900000	3832100000	3539900000	4175200000	3645000000
O43237	O43237	DYNC1LI2	>sp|O43237|DC1L2_HUMAN Cytoplasmic dynein 1 light intermediate chain 2 OS=Homo sapiens GN=DYNC1LI2 PE=1 SV=1	3	5	4	4	3	1	3	6	2	2	57342000	62354000	66115000	59102000	47174000	32435000	59798000	69214000	64956000	56907000
O43242	O43242	PSMD3	>sp|O43242|PSMD3_HUMAN 26S proteasome non-ATPase regulatory subunit 3 OS=Homo sapiens GN=PSMD3 PE=1 SV=2	10	10	12	11	12	13	12	13	7	13	713760000	642790000	653760000	619610000	602480000	648710000	554210000	605590000	631960000	662340000
O43252	O43252	PAPSS1	>sp|O43252|PAPS1_HUMAN Bifunctional 3-phosphoadenosine 5-phosphosulfate synthase 1 OS=Homo sapiens GN=PAPSS1 PE=1 SV=2	0	0	0	2	0	0	0	0	1	0	0	0	0	13729000	0	0	0	0	0	0
O43264	O43264	ZW10	>sp|O43264|ZW10_HUMAN Centromere/kinetochore protein zw10 homolog OS=Homo sapiens GN=ZW10 PE=1 SV=3	2	2	1	4	3	2	2	3	1	2	34946000	39369000	0	37151000	34865000	37689000	39099000	36347000	36655000	33540000
O43286	O43286	B4GALT5	>sp|O43286|B4GT5_HUMAN Beta-1,4-galactosyltransferase 5 OS=Homo sapiens GN=B4GALT5 PE=2 SV=1	1	1	0	1	1	0	0	1	1	1	0	0	0	0	0	0	0	0	0	0
O43290	O43290	SART1	>sp|O43290|SNUT1_HUMAN U4/U6.U5 tri-snRNP-associated protein 1 OS=Homo sapiens GN=SART1 PE=1 SV=1	4	4	5	5	5	4	5	6	5	7	78901000	115000000	76949000	77400000	83235000	112330000	111540000	78724000	64838000	77918000
O43324	O43324	EEF1E1	>sp|O43324|MCA3_HUMAN Eukaryotic translation elongation factor 1 epsilon-1 OS=Homo sapiens GN=EEF1E1 PE=1 SV=1	4	4	4	3	4	3	3	5	4	3	379290000	367100000	276220000	249420000	381780000	311570000	347560000	322900000	369110000	305180000
O43390	O43390	HNRNPR	>sp|O43390|HNRPR_HUMAN Heterogeneous nuclear ribonucleoprotein R OS=Homo sapiens GN=HNRNPR PE=1 SV=1	14	18	18	19	23	20	18	21	18	23	1059500000	1029200000	1065600000	1002900000	1074000000	1074700000	928860000	1113100000	1052400000	1020700000
O43395	O43395	PRPF3	>sp|O43395|PRPF3_HUMAN U4/U6 small nuclear ribonucleoprotein Prp3 OS=Homo sapiens GN=PRPF3 PE=1 SV=2	2	2	6	6	8	3	4	4	3	3	115180000	51998000	128450000	139240000	161460000	119700000	105390000	99159000	113630000	106780000
O43396	O43396	TXNL1	>sp|O43396|TXNL1_HUMAN Thioredoxin-like protein 1 OS=Homo sapiens GN=TXNL1 PE=1 SV=3	6	6	6	6	4	3	6	6	4	7	195470000	195630000	154620000	206310000	200580000	184230000	178980000	177310000	197990000	174590000
O43399	O43399	TPD52L2	>sp|O43399|TPD54_HUMAN Tumor protein D54 OS=Homo sapiens GN=TPD52L2 PE=1 SV=2	2	3	3	3	3	4	2	4	3	4	98173000	99990000	114640000	100230000	97482000	109370000	81454000	120490000	157970000	108770000
O43447	O43447	PPIH	>sp|O43447|PPIH_HUMAN Peptidyl-prolyl cis-trans isomerase H OS=Homo sapiens GN=PPIH PE=1 SV=1	1	1	0	0	0	0	0	1	1	0	0	42073000	0	0	0	0	0	28547000	0	0
O43488	O43488	AKR7A2	>sp|O43488|ARK72_HUMAN Aflatoxin B1 aldehyde reductase member 2 OS=Homo sapiens GN=AKR7A2 PE=1 SV=3	1	0	1	2	0	0	0	1	0	1	18809000	0	25342000	21187000	0	0	0	23203000	0	26284000
O43491;Q9Y2J2	O43491	EPB41L2	>sp|O43491|E41L2_HUMAN Band 4.1-like protein 2 OS=Homo sapiens GN=EPB41L2 PE=1 SV=1	1	2	4	4	1	2	4	3	2	1	41522000	37597000	50269000	29890000	24880000	29619000	34250000	21878000	30084000	28844000
O43493	O43493	TGOLN2	>sp|O43493|TGON2_HUMAN Trans-Golgi network integral membrane protein 2 OS=Homo sapiens GN=TGOLN2 PE=1 SV=2	0	1	1	0	1	1	1	0	0	0	0	7630500	8541800	0	9268000	13422000	10244000	0	0	0
O43583	O43583	DENR	>sp|O43583|DENR_HUMAN Density-regulated protein OS=Homo sapiens GN=DENR PE=1 SV=2	4	6	4	1	3	3	5	5	3	3	93727000	73740000	76868000	62808000	66240000	73867000	63187000	61605000	62908000	50920000
O43592	O43592	XPOT	>sp|O43592|XPOT_HUMAN Exportin-T OS=Homo sapiens GN=XPOT PE=1 SV=2	5	6	7	5	4	2	7	6	6	6	131770000	170880000	184620000	165850000	124110000	99445000	156370000	167020000	204650000	151810000
O43598	O43598	DNPH1	>sp|O43598|DNPH1_HUMAN 2-deoxynucleoside 5-phosphate N-hydrolase 1 OS=Homo sapiens GN=DNPH1 PE=1 SV=1	1	1	3	1	2	2	2	2	1	1	60654000	78943000	85814000	76924000	71881000	73200000	59291000	80161000	61574000	57723000
O43615	O43615	TIMM44	>sp|O43615|TIM44_HUMAN Mitochondrial import inner membrane translocase subunit TIM44 OS=Homo sapiens GN=TIMM44 PE=1 SV=2	4	6	5	4	5	4	2	8	6	4	216190000	171940000	176590000	155100000	194850000	201020000	141470000	144060000	160180000	72697000
O43633	O43633	CHMP2A	>sp|O43633|CHM2A_HUMAN Charged multivesicular body protein 2a OS=Homo sapiens GN=CHMP2A PE=1 SV=1	2	0	0	0	2	0	2	3	3	2	92855000	0	0	0	82460000	0	68955000	64744000	91927000	0
O43660	O43660	PLRG1	>sp|O43660|PLRG1_HUMAN Pleiotropic regulator 1 OS=Homo sapiens GN=PLRG1 PE=1 SV=1	8	4	5	3	4	3	5	5	6	4	115230000	99611000	112440000	79090000	110920000	97494000	99524000	157420000	121560000	127670000
O43665	O43665	RGS10	>sp|O43665|RGS10_HUMAN Regulator of G-protein signaling 10 OS=Homo sapiens GN=RGS10 PE=1 SV=2	1	1	1	1	1	1	1	1	1	1	0	9432800	7299100	0	10957000	0	9027900	7785200	12009000	9001800
O43670	O43670	ZNF207	>sp|O43670|ZN207_HUMAN BUB3-interacting and GLEBS motif-containing protein ZNF207 OS=Homo sapiens GN=ZNF207 PE=1 SV=1	1	3	3	2	2	2	1	1	2	2	136850000	139610000	164980000	150930000	145070000	121290000	140770000	135350000	134570000	138630000
O43674	O43674	NDUFB5	>sp|O43674|NDUB5_HUMAN NADH dehydrogenase [ubiquinone] 1 beta subcomplex subunit 5, mitochondrial OS=Homo sapiens GN=NDUFB5 PE=1 SV=1	0	1	0	0	2	1	1	0	1	1	0	34404000	0	0	36002000	32621000	0	0	25666000	0
O43676	O43676	NDUFB3	>sp|O43676|NDUB3_HUMAN NADH dehydrogenase [ubiquinone] 1 beta subcomplex subunit 3 OS=Homo sapiens GN=NDUFB3 PE=1 SV=3	1	0	1	0	0	0	1	0	1	0	10337000	0	5405000	0	0	0	7295400	0	0	0
O43678	O43678	NDUFA2	>sp|O43678|NDUA2_HUMAN NADH dehydrogenase [ubiquinone] 1 alpha subcomplex subunit 2 OS=Homo sapiens GN=NDUFA2 PE=1 SV=3	1	0	0	1	1	0	0	1	0	0	23743000	0	0	0	16356000	0	0	16520000	0	0
O43681	O43681	ASNA1	>sp|O43681|ASNA_HUMAN ATPase ASNA1 OS=Homo sapiens GN=ASNA1 PE=1 SV=2	6	7	7	5	5	5	6	8	8	7	334550000	329300000	328360000	326430000	342930000	319530000	306250000	319600000	301480000	350460000
O43684	O43684	BUB3	>sp|O43684|BUB3_HUMAN Mitotic checkpoint protein BUB3 OS=Homo sapiens GN=BUB3 PE=1 SV=1	7	7	9	8	6	8	7	9	8	7	1014400000	980300000	973060000	876490000	1009200000	931670000	925020000	1029800000	1013700000	916920000
O43707;Q08043	O43707	ACTN4	>sp|O43707|ACTN4_HUMAN Alpha-actinin-4 OS=Homo sapiens GN=ACTN4 PE=1 SV=2	40	44	45	42	44	46	43	43	42	44	9604800000	9533900000	9068000000	9256400000	9308200000	9694500000	9239300000	9065800000	10129000000	9111500000
O43708	O43708	GSTZ1	>sp|O43708|MAAI_HUMAN Maleylacetoacetate isomerase OS=Homo sapiens GN=GSTZ1 PE=1 SV=3	1	1	0	0	0	0	0	0	0	0	23630000	21792000	0	0	0	0	0	0	0	0
O43709	O43709	WBSCR22	>sp|O43709|BUD23_HUMAN Probable 18S rRNA (guanine-N(7))-methyltransferase OS=Homo sapiens GN=BUD23 PE=1 SV=2	2	1	4	2	1	3	0	2	2	3	54691000	50403000	39660000	41791000	46609000	61075000	0	60319000	53542000	45423000
O43719	O43719	HTATSF1	>sp|O43719|HTSF1_HUMAN HIV Tat-specific factor 1 OS=Homo sapiens GN=HTATSF1 PE=1 SV=1	3	7	8	4	10	6	7	6	4	9	73421000	149290000	171920000	155310000	162490000	133290000	164590000	176550000	128460000	166260000
O43747	O43747	AP1G1	>sp|O43747|AP1G1_HUMAN AP-1 complex subunit gamma-1 OS=Homo sapiens GN=AP1G1 PE=1 SV=5	3	2	3	3	3	3	6	4	4	6	62352000	28832000	118000000	47931000	48302000	71372000	120290000	89771000	46152000	134000000
O43760	O43760	SYNGR2	>sp|O43760|SNG2_HUMAN Synaptogyrin-2 OS=Homo sapiens GN=SYNGR2 PE=1 SV=1	1	1	1	0	0	0	0	1	0	1	0	29467000	0	0	0	0	0	0	0	0
O43765	O43765	SGTA	>sp|O43765|SGTA_HUMAN Small glutamine-rich tetratricopeptide repeat-containing protein alpha OS=Homo sapiens GN=SGTA PE=1 SV=1	0	0	0	1	0	0	1	1	1	0	0	0	0	8407000	0	0	11835000	12962000	0	0
O43768	O43768	ENSA	>sp|O43768|ENSA_HUMAN Alpha-endosulfine OS=Homo sapiens GN=ENSA PE=1 SV=1	3	3	2	2	2	1	3	0	2	1	43633000	62875000	51397000	70856000	64392000	69608000	75120000	0	28481000	28043000
O43809	O43809	NUDT21	>sp|O43809|CPSF5_HUMAN Cleavage and polyadenylation specificity factor subunit 5 OS=Homo sapiens GN=NUDT21 PE=1 SV=1	3	4	2	2	4	4	4	4	3	3	290960000	246210000	275700000	248310000	191950000	277990000	233180000	279640000	267090000	313540000
O43813	O43813	LANCL1	>sp|O43813|LANC1_HUMAN LanC-like protein 1 OS=Homo sapiens GN=LANCL1 PE=1 SV=1	1	1	3	0	0	0	2	1	1	0	0	61941000	56370000	0	0	0	59497000	64297000	56406000	0
O43818	O43818	RRP9	>sp|O43818|U3IP2_HUMAN U3 small nucleolar RNA-interacting protein 2 OS=Homo sapiens GN=RRP9 PE=1 SV=1	3	3	2	2	4	2	3	2	2	4	121230000	159940000	136300000	142340000	210340000	112790000	199470000	117320000	149350000	203040000
O43819	O43819	SCO2	>sp|O43819|SCO2_HUMAN Protein SCO2 homolog, mitochondrial OS=Homo sapiens GN=SCO2 PE=1 SV=3	1	2	1	2	2	1	2	1	1	1	22746000	22496000	19314000	27115000	24427000	17952000	25529000	26043000	22958000	23955000
O43823	O43823	AKAP8	>sp|O43823|AKAP8_HUMAN A-kinase anchor protein 8 OS=Homo sapiens GN=AKAP8 PE=1 SV=1	1	3	0	0	1	0	1	0	1	0	16438000	28208000	0	0	23325000	0	20905000	0	41191000	0
O43837	O43837	IDH3B	>sp|O43837|IDH3B_HUMAN Isocitrate dehydrogenase [NAD] subunit beta, mitochondrial OS=Homo sapiens GN=IDH3B PE=1 SV=2	1	2	1	1	0	2	3	0	1	2	56299000	57261000	75544000	57456000	0	56419000	41333000	0	0	61914000
O43847	O43847	NRD1	>sp|O43847|NRDC_HUMAN Nardilysin OS=Homo sapiens GN=NRDC PE=1 SV=2	8	7	9	7	7	9	6	9	11	8	167450000	172490000	169900000	157400000	139080000	138600000	152990000	172030000	171320000	189250000
O43852	O43852	CALU	>sp|O43852|CALU_HUMAN Calumenin OS=Homo sapiens GN=CALU PE=1 SV=2	2	2	2	1	1	2	0	3	0	1	56132000	89943000	42108000	64496000	75426000	68027000	0	51749000	0	38538000
O43865;Q96HN2	O43865	AHCYL1	>sp|O43865|SAHH2_HUMAN S-adenosylhomocysteine hydrolase-like protein 1 OS=Homo sapiens GN=AHCYL1 PE=1 SV=2	3	6	4	5	4	3	8	4	6	4	185630000	222430000	148990000	198390000	164120000	192090000	250220000	159600000	198580000	211280000
O60216;Q9H4I0	O60216	RAD21	>sp|O60216|RAD21_HUMAN Double-strand-break repair protein rad21 homolog OS=Homo sapiens GN=RAD21 PE=1 SV=2	3	2	3	3	2	3	3	3	1	4	49580000	50840000	75034000	50597000	46194000	79930000	49317000	61998000	0	76824000
O60231	O60231	DHX16	>sp|O60231|DHX16_HUMAN Putative pre-mRNA-splicing factor ATP-dependent RNA helicase DHX16 OS=Homo sapiens GN=DHX16 PE=1 SV=2	2	5	5	4	1	4	4	3	3	4	0	69647000	30574000	53311000	27946000	29312000	35678000	37949000	0	44726000
O60256	O60256	PRPSAP2	>sp|O60256|KPRB_HUMAN Phosphoribosyl pyrophosphate synthase-associated protein 2 OS=Homo sapiens GN=PRPSAP2 PE=1 SV=1	4	3	2	5	6	3	5	2	2	3	113450000	122360000	84919000	154780000	154920000	133990000	105300000	93818000	107710000	124970000
O60264	O60264	SMARCA5	>sp|O60264|SMCA5_HUMAN SWI/SNF-related matrix-associated actin-dependent regulator of chromatin subfamily A member 5 OS=Homo sapiens GN=SMARCA5 PE=1 SV=1	17	14	21	15	20	19	20	21	21	17	502040000	460050000	495860000	519530000	475050000	473180000	497980000	528350000	519610000	506780000
O60271	O60271	SPAG9	>sp|O60271|JIP4_HUMAN C-Jun-amino-terminal kinase-interacting protein 4 OS=Homo sapiens GN=SPAG9 PE=1 SV=4	4	3	3	2	1	2	1	2	3	2	30063000	28024000	23413000	35366000	23770000	26524000	25562000	24754000	28268000	0
O60306	O60306	AQR	>sp|O60306|AQR_HUMAN Intron-binding protein aquarius OS=Homo sapiens GN=AQR PE=1 SV=4	1	0	1	1	0	0	1	1	2	5	36178000	0	0	41151000	0	0	43986000	72429000	29834000	75644000
O60313	O60313	OPA1	>sp|O60313|OPA1_HUMAN Dynamin-like 120 kDa protein, mitochondrial OS=Homo sapiens GN=OPA1 PE=1 SV=3	4	1	4	3	1	3	1	2	4	3	54024000	36482000	37885000	37177000	0	46705000	50824000	38272000	52140000	46592000
O60341	O60341	KDM1A	>sp|O60341|KDM1A_HUMAN Lysine-specific histone demethylase 1A OS=Homo sapiens GN=KDM1A PE=1 SV=2	4	2	2	3	2	2	2	2	1	2	40220000	34428000	39377000	50619000	33702000	44984000	54139000	33098000	40614000	40433000
O60443	O60443	DFNA5	>sp|O60443|DFNA5_HUMAN Non-syndromic hearing impairment protein 5 OS=Homo sapiens GN=DFNA5 PE=1 SV=2	2	2	2	2	2	2	2	2	3	3	82452000	62572000	51799000	59651000	50726000	45706000	56136000	47500000	64216000	47842000
O60488	O60488	ACSL4	>sp|O60488|ACSL4_HUMAN Long-chain-fatty-acid--CoA ligase 4 OS=Homo sapiens GN=ACSL4 PE=1 SV=2	10	9	10	5	10	9	7	12	8	8	302100000	340080000	306960000	322070000	315320000	306560000	341360000	296940000	322500000	285860000
O60493	O60493	SNX3	>sp|O60493|SNX3_HUMAN Sorting nexin-3 OS=Homo sapiens GN=SNX3 PE=1 SV=3	5	4	5	5	7	6	5	6	4	7	174130000	200160000	186790000	196330000	205880000	213290000	212390000	172860000	214790000	166830000
O60499	O60499	STX10	>sp|O60499|STX10_HUMAN Syntaxin-10 OS=Homo sapiens GN=STX10 PE=1 SV=1	0	0	0	0	1	1	0	0	0	0	0	0	0	0	13159000	6527300	0	0	0	0
O60502	O60502	MGEA5	>sp|O60502|OGA_HUMAN Protein O-GlcNAcase OS=Homo sapiens GN=MGEA5 PE=1 SV=2	1	0	1	1	0	0	1	0	1	1	11277000	0	0	0	0	0	14261000	0	0	0
O60506	O60506	SYNCRIP	>sp|O60506|HNRPQ_HUMAN Heterogeneous nuclear ribonucleoprotein Q OS=Homo sapiens GN=SYNCRIP PE=1 SV=2	18	20	16	21	23	22	18	22	21	24	2469500000	2778700000	2644900000	2805100000	2722900000	2683800000	2654900000	2606400000	2902600000	2771600000
O60547	O60547	GMDS	>sp|O60547|GMDS_HUMAN GDP-mannose 4,6 dehydratase OS=Homo sapiens GN=GMDS PE=1 SV=1	0	0	0	0	0	0	0	1	1	1	0	0	0	0	0	0	0	0	0	14174000
O60563	O60563	CCNT1	>sp|O60563|CCNT1_HUMAN Cyclin-T1 OS=Homo sapiens GN=CCNT1 PE=1 SV=1	1	0	3	0	1	0	1	3	2	0	0	0	25121000	0	30180000	0	0	35998000	32530000	0
O60566	O60566	BUB1B	>sp|O60566|BUB1B_HUMAN Mitotic checkpoint serine/threonine-protein kinase BUB1 beta OS=Homo sapiens GN=BUB1B PE=1 SV=3	1	2	3	1	2	0	0	1	1	2	18437000	9677900	15124000	13450000	12007000	0	0	12590000	23832000	13140000
O60568	O60568	PLOD3	>sp|O60568|PLOD3_HUMAN Procollagen-lysine,2-oxoglutarate 5-dioxygenase 3 OS=Homo sapiens GN=PLOD3 PE=1 SV=1	10	6	8	7	7	3	5	3	8	6	186020000	161840000	174190000	168990000	172490000	147540000	150150000	127090000	201330000	168460000
O60573	O60573	EIF4E2	>sp|O60573|IF4E2_HUMAN Eukaryotic translation initiation factor 4E type 2 OS=Homo sapiens GN=EIF4E2 PE=1 SV=1	0	0	0	1	0	0	0	0	0	0	0	0	0	0	0	0	0	0	0	0
O60610	O60610	DIAPH1	>sp|O60610|DIAP1_HUMAN Protein diaphanous homolog 1 OS=Homo sapiens GN=DIAPH1 PE=1 SV=2	9	8	6	10	8	10	12	10	9	12	233680000	214990000	199970000	241800000	225570000	198770000	266700000	246580000	256680000	205390000
O60664	O60664	PLIN3	>sp|O60664|PLIN3_HUMAN Perilipin-3 OS=Homo sapiens GN=PLIN3 PE=1 SV=3	13	11	13	16	12	10	13	11	13	9	1029100000	899680000	758610000	868210000	878300000	710050000	849370000	774590000	925010000	836360000
O60684;O15131	O60684	KPNA6	>sp|O60684|IMA7_HUMAN Importin subunit alpha-7 OS=Homo sapiens GN=KPNA6 PE=1 SV=1	5	3	2	2	2	7	4	1	5	6	180020000	119920000	169230000	52631000	78056000	138410000	123770000	102510000	132560000	249100000
O60701	O60701	UGDH	>sp|O60701|UGDH_HUMAN UDP-glucose 6-dehydrogenase OS=Homo sapiens GN=UGDH PE=1 SV=1	8	6	5	6	6	6	5	7	4	5	193640000	209070000	240670000	237620000	210700000	259550000	219190000	186390000	229890000	239270000
O60716	O60716	CTNND1	>sp|O60716|CTND1_HUMAN Catenin delta-1 OS=Homo sapiens GN=CTNND1 PE=1 SV=1	5	8	5	4	7	6	4	5	5	5	95840000	136160000	92683000	145360000	129160000	122430000	110850000	124680000	104990000	154680000
O60749	O60749	SNX2	>sp|O60749|SNX2_HUMAN Sorting nexin-2 OS=Homo sapiens GN=SNX2 PE=1 SV=2	7	6	10	7	5	5	7	7	4	5	235590000	163500000	214650000	202180000	196810000	176860000	160980000	160720000	206030000	149870000
O60762	O60762	DPM1	>sp|O60762|DPM1_HUMAN Dolichol-phosphate mannosyltransferase subunit 1 OS=Homo sapiens GN=DPM1 PE=1 SV=1	1	2	1	3	2	0	1	1	1	0	9074600	8322300	20014000	14098000	9772300	0	21838000	28827000	13420000	0
O60826	O60826	CCDC22	>sp|O60826|CCD22_HUMAN Coiled-coil domain-containing protein 22 OS=Homo sapiens GN=CCDC22 PE=1 SV=1	0	1	0	0	1	0	0	0	1	0	0	0	0	0	0	0	0	0	9247900	0
O60828	O60828	PQBP1	>sp|O60828|PQBP1_HUMAN Polyglutamine-binding protein 1 OS=Homo sapiens GN=PQBP1 PE=1 SV=1	3	4	4	6	6	5	6	4	4	7	275600000	254540000	207870000	227150000	245160000	265370000	234410000	229000000	247800000	207230000
O60830	O60830	TIMM17B	>sp|O60830|TI17B_HUMAN Mitochondrial import inner membrane translocase subunit Tim17-B OS=Homo sapiens GN=TIMM17B PE=1 SV=1	0	0	0	0	0	0	0	1	0	0	0	0	0	0	0	0	0	27956000	0	0
O60832	O60832	DKC1	>sp|O60832|DKC1_HUMAN H/ACA ribonucleoprotein complex subunit 4 OS=Homo sapiens GN=DKC1 PE=1 SV=3	5	6	6	8	8	6	8	6	8	7	267650000	319860000	294170000	367850000	298420000	273460000	364500000	263590000	294660000	304690000
O60841	O60841	EIF5B	>sp|O60841|IF2P_HUMAN Eukaryotic translation initiation factor 5B OS=Homo sapiens GN=EIF5B PE=1 SV=4	15	19	23	23	20	21	17	16	14	23	1020500000	947030000	927920000	996130000	1207500000	1008900000	988590000	908210000	1085900000	940930000
O60869	O60869	EDF1	>sp|O60869|EDF1_HUMAN Endothelial differentiation-related factor 1 OS=Homo sapiens GN=EDF1 PE=1 SV=1	4	4	3	3	4	7	3	3	4	4	325320000	326930000	271310000	343130000	269560000	306010000	254900000	270540000	256890000	303870000
O60870	O60870	KIN	>sp|O60870|KIN17_HUMAN DNA/RNA-binding protein KIN17 OS=Homo sapiens GN=KIN PE=1 SV=2	0	1	0	0	0	0	0	0	0	0	0	0	0	0	0	0	0	0	0	0
O60884	O60884	DNAJA2	>sp|O60884|DNJA2_HUMAN DnaJ homolog subfamily A member 2 OS=Homo sapiens GN=DNAJA2 PE=1 SV=1	6	6	7	6	5	10	6	7	6	9	369470000	431100000	397800000	432840000	425940000	398060000	421750000	335940000	396850000	339750000
O60885	O60885	BRD4	>sp|O60885|BRD4_HUMAN Bromodomain-containing protein 4 OS=Homo sapiens GN=BRD4 PE=1 SV=2	2	1	0	0	0	0	0	1	1	1	18699000	0	0	0	0	0	0	20945000	24172000	17105000
O60934	O60934	NBN	>sp|O60934|NBN_HUMAN Nibrin OS=Homo sapiens GN=NBN PE=1 SV=1	2	1	0	0	0	1	1	1	1	1	0	9294400	0	0	0	11645000	0	0	11146000	0
O75027	O75027	ABCB7	>sp|O75027|ABCB7_HUMAN ATP-binding cassette sub-family B member 7, mitochondrial OS=Homo sapiens GN=ABCB7 PE=1 SV=2	1	3	1	1	1	2	1	1	1	1	25262000	18139000	0	23059000	31410000	23068000	26549000	42984000	13028000	37804000
O75083	O75083	WDR1	>sp|O75083|WDR1_HUMAN WD repeat-containing protein 1 OS=Homo sapiens GN=WDR1 PE=1 SV=4	8	11	13	11	16	9	14	14	15	12	842620000	769620000	853670000	765320000	757460000	683200000	744840000	881270000	772910000	818510000
O75116	O75116	ROCK2	>sp|O75116|ROCK2_HUMAN Rho-associated protein kinase 2 OS=Homo sapiens GN=ROCK2 PE=1 SV=4	5	3	3	4	5	5	6	4	5	4	65518000	66262000	66320000	66253000	66784000	60582000	66237000	60956000	71829000	70873000
O75131;Q96FN4;Q96A23;O95741;Q9UBL6	O75131	CPNE3	>sp|O75131|CPNE3_HUMAN Copine-3 OS=Homo sapiens GN=CPNE3 PE=1 SV=1	6	4	9	7	4	6	7	9	6	8	295230000	285660000	273230000	271710000	252060000	268350000	258670000	243180000	272270000	289270000
O75146	O75146	HIP1R	>sp|O75146|HIP1R_HUMAN Huntingtin-interacting protein 1-related protein OS=Homo sapiens GN=HIP1R PE=1 SV=2	1	3	1	2	1	1	2	2	0	2	28168000	14961000	0	16869000	0	0	0	19330000	0	21049000
O75150	O75150	RNF40	>sp|O75150|BRE1B_HUMAN E3 ubiquitin-protein ligase BRE1B OS=Homo sapiens GN=RNF40 PE=1 SV=4	4	2	4	3	2	1	1	3	2	2	67423000	45515000	53320000	43798000	46695000	39414000	34025000	48237000	37405000	33013000
O75152	O75152	ZC3H11A	>sp|O75152|ZC11A_HUMAN Zinc finger CCCH domain-containing protein 11A OS=Homo sapiens GN=ZC3H11A PE=1 SV=3	3	5	8	4	4	3	4	6	5	6	68808000	76340000	77001000	65457000	83066000	74469000	75632000	73553000	91349000	68088000
O75153;Q9Y5I4	O75153	CLUH	>sp|O75153|CLU_HUMAN Clustered mitochondria protein homolog OS=Homo sapiens GN=CLUH PE=1 SV=2	10	15	15	14	19	16	17	12	17	16	514530000	500880000	460720000	442980000	449290000	497400000	512040000	517670000	492160000	470640000
O75165	O75165	DNAJC13	>sp|O75165|DJC13_HUMAN DnaJ homolog subfamily C member 13 OS=Homo sapiens GN=DNAJC13 PE=1 SV=5	1	1	1	2	2	2	1	0	1	0	0	0	0	25114000	0	0	0	0	0	0
O75179	O75179	ANKRD17	>sp|O75179|ANR17_HUMAN Ankyrin repeat domain-containing protein 17 OS=Homo sapiens GN=ANKRD17 PE=1 SV=3	0	0	0	1	2	0	0	2	0	0	0	0	0	0	0	0	0	8108700	0	0
O75190;Q8WWF6	O75190	DNAJB6	>sp|O75190|DNJB6_HUMAN DnaJ homolog subfamily B member 6 OS=Homo sapiens GN=DNAJB6 PE=1 SV=2	1	0	0	1	1	1	1	1	1	0	8479800	0	0	7853200	0	13163000	0	0	0	0
O75208	O75208	COQ9	>sp|O75208|COQ9_HUMAN Ubiquinone biosynthesis protein COQ9, mitochondrial OS=Homo sapiens GN=COQ9 PE=1 SV=1	0	0	0	0	0	1	0	0	0	1	0	0	0	0	0	0	0	0	0	6844600
O75223	O75223	GGCT	>sp|O75223|GGCT_HUMAN Gamma-glutamylcyclotransferase OS=Homo sapiens GN=GGCT PE=1 SV=1	3	2	4	2	5	2	4	3	2	1	106520000	110340000	74543000	80261000	138890000	64000000	140610000	94933000	122650000	53498000
O75251	O75251	NDUFS7	>sp|O75251|NDUS7_HUMAN NADH dehydrogenase [ubiquinone] iron-sulfur protein 7, mitochondrial OS=Homo sapiens GN=NDUFS7 PE=1 SV=3	0	0	0	1	0	0	1	0	0	0	0	0	0	29520000	0	0	30045000	0	0	0
O75306	O75306	NDUFS2	>sp|O75306|NDUS2_HUMAN NADH dehydrogenase [ubiquinone] iron-sulfur protein 2, mitochondrial OS=Homo sapiens GN=NDUFS2 PE=1 SV=2	0	1	1	0	1	1	2	1	1	1	0	33894000	32017000	0	27024000	29358000	19275000	28290000	0	27611000
O75330	O75330	HMMR	>sp|O75330|HMMR_HUMAN Hyaluronan mediated motility receptor OS=Homo sapiens GN=HMMR PE=1 SV=2	1	0	0	0	0	0	1	0	0	0	7078100	0	0	0	0	0	0	0	0	0
O75340	O75340	PDCD6	>sp|O75340|PDCD6_HUMAN Programmed cell death protein 6 OS=Homo sapiens GN=PDCD6 PE=1 SV=1	5	7	4	6	7	3	4	4	5	6	506950000	480650000	527550000	543580000	559140000	438170000	550350000	535810000	615420000	529130000
O75347	O75347	TBCA	>sp|O75347|TBCA_HUMAN Tubulin-specific chaperone A OS=Homo sapiens GN=TBCA PE=1 SV=3	3	2	3	2	3	2	2	3	2	4	329510000	342560000	235950000	350230000	295330000	283610000	304190000	249470000	231390000	292540000
O75348	O75348	ATP6V1G1	>sp|O75348|VATG1_HUMAN V-type proton ATPase subunit G 1 OS=Homo sapiens GN=ATP6V1G1 PE=1 SV=3	2	1	1	2	1	1	1	1	0	1	14398000	16512000	17080000	16443000	13680000	16388000	15193000	14650000	0	0
O75351;Q6PIW4	O75351	VPS4B	>sp|O75351|VPS4B_HUMAN Vacuolar protein sorting-associated protein 4B OS=Homo sapiens GN=VPS4B PE=1 SV=2	4	2	5	5	3	3	4	4	4	4	80335000	79993000	65587000	63103000	59456000	73318000	61119000	63428000	81800000	73540000
O75352	O75352	MPDU1	>sp|O75352|MPU1_HUMAN Mannose-P-dolichol utilization defect 1 protein OS=Homo sapiens GN=MPDU1 PE=1 SV=2	2	1	2	2	1	1	1	2	1	1	36092000	35321000	34164000	31698000	29966000	38773000	30545000	35001000	34398000	34146000
O75367;Q9P0M6	O75367	H2AFY	>sp|O75367|H2AY_HUMAN Core histone macro-H2A.1 OS=Homo sapiens GN=H2AFY PE=1 SV=4	9	10	8	9	10	9	8	7	8	9	1090100000	1237000000	1277500000	1137400000	1240900000	1142100000	1240400000	1227200000	1124500000	1168300000
O75369	O75369	FLNB	>sp|O75369|FLNB_HUMAN Filamin-B OS=Homo sapiens GN=FLNB PE=1 SV=2	58	53	59	56	47	52	53	49	55	49	2500900000	2687600000	2404000000	2530700000	2433800000	2486800000	2414400000	2470400000	2531900000	2386500000
O75390	O75390	CS	>sp|O75390|CISY_HUMAN Citrate synthase, mitochondrial OS=Homo sapiens GN=CS PE=1 SV=2	9	10	14	12	9	10	12	12	15	15	1738000000	1892100000	1758900000	1852200000	1929000000	1878200000	1802900000	1757300000	1896600000	1692900000
O75391	O75391	SPAG7	>sp|O75391|SPAG7_HUMAN Sperm-associated antigen 7 OS=Homo sapiens GN=SPAG7 PE=1 SV=2	2	2	1	3	3	0	2	1	2	0	43399000	34779000	52202000	44097000	50727000	0	66690000	42656000	35184000	0
O75396	O75396	SEC22B	>sp|O75396|SC22B_HUMAN Vesicle-trafficking protein SEC22b OS=Homo sapiens GN=SEC22B PE=1 SV=4	9	9	8	8	9	9	9	5	10	8	819020000	975100000	852650000	785520000	852010000	705450000	898810000	943560000	921070000	771630000
O75400	O75400	PRPF40A	>sp|O75400|PR40A_HUMAN Pre-mRNA-processing factor 40 homolog A OS=Homo sapiens GN=PRPF40A PE=1 SV=2	3	2	5	3	2	3	6	3	2	5	105950000	106310000	129720000	92313000	95741000	103660000	105970000	98108000	86104000	108060000
O75431	O75431	MTX2	>sp|O75431|MTX2_HUMAN Metaxin-2 OS=Homo sapiens GN=MTX2 PE=1 SV=1	1	1	0	1	1	0	1	1	0	1	0	9668600	0	11631000	11905000	0	10622000	0	0	5349300
O75436	O75436	VPS26A	>sp|O75436|VP26A_HUMAN Vacuolar protein sorting-associated protein 26A OS=Homo sapiens GN=VPS26A PE=1 SV=2	4	4	5	6	5	6	5	6	5	7	225830000	220760000	305430000	244190000	221560000	222460000	201710000	243610000	297570000	271340000
O75439	O75439	PMPCB	>sp|O75439|MPPB_HUMAN Mitochondrial-processing peptidase subunit beta OS=Homo sapiens GN=PMPCB PE=1 SV=2	5	5	5	5	4	3	4	4	5	3	185320000	126350000	135660000	114600000	106020000	101240000	111600000	121340000	118110000	136290000
O75459	O75459	PAGE1	>sp|O75459|PAGE1_HUMAN P antigen family member 1 OS=Homo sapiens GN=PAGE1 PE=1 SV=2	1	1	0	0	0	1	1	1	1	0	11328000	15355000	0	0	0	11046000	19714000	10191000	11109000	0
O75475	O75475	PSIP1	>sp|O75475|PSIP1_HUMAN PC4 and SFRS1-interacting protein OS=Homo sapiens GN=PSIP1 PE=1 SV=1	7	10	8	7	9	6	6	10	5	8	388140000	423420000	409510000	447090000	452500000	477030000	430670000	427270000	422040000	349370000
O75477	O75477	ERLIN1	>sp|O75477|ERLN1_HUMAN Erlin-1 OS=Homo sapiens GN=ERLIN1 PE=1 SV=1	4	1	3	3	3	2	2	2	3	3	22858000	22345000	25269000	26273000	24262000	27451000	23149000	21940000	24208000	23569000
O75489	O75489	NDUFS3	>sp|O75489|NDUS3_HUMAN NADH dehydrogenase [ubiquinone] iron-sulfur protein 3, mitochondrial OS=Homo sapiens GN=NDUFS3 PE=1 SV=1	5	4	6	6	5	4	3	4	5	6	240200000	244780000	267660000	203500000	214390000	277750000	252020000	203850000	248520000	253060000
O75494;Q8WXF0	O75494	SRSF10	>sp|O75494|SRS10_HUMAN Serine/arginine-rich splicing factor 10 OS=Homo sapiens GN=SRSF10 PE=1 SV=1	1	2	0	2	2	0	3	0	2	0	127380000	164720000	0	179870000	161680000	0	193020000	0	115960000	0
O75521	O75521	ECI2	>sp|O75521|ECI2_HUMAN Enoyl-CoA delta isomerase 2, mitochondrial OS=Homo sapiens GN=ECI2 PE=1 SV=4	4	6	4	2	3	4	6	2	4	5	140370000	186360000	126340000	46628000	103670000	158840000	178680000	107570000	147330000	161250000
O75530	O75530	EED	>sp|O75530|EED_HUMAN Polycomb protein EED OS=Homo sapiens GN=EED PE=1 SV=2	1	1	2	1	1	1	1	1	2	1	10928000	11795000	11724000	12619000	11407000	17648000	14162000	9934700	13092000	9700100
O75531	O75531	BANF1	>sp|O75531|BAF_HUMAN Barrier-to-autointegration factor OS=Homo sapiens GN=BANF1 PE=1 SV=1	1	1	0	1	1	1	0	1	2	1	73818000	66385000	0	91117000	46233000	73233000	0	135810000	72687000	76494000
O75533	O75533	SF3B1	>sp|O75533|SF3B1_HUMAN Splicing factor 3B subunit 1 OS=Homo sapiens GN=SF3B1 PE=1 SV=3	25	22	25	24	24	21	22	28	23	20	1029400000	1075300000	1201500000	1064400000	1080300000	1120700000	1051600000	1026700000	1154600000	1018500000
O75534	O75534	CSDE1	>sp|O75534|CSDE1_HUMAN Cold shock domain-containing protein E1 OS=Homo sapiens GN=CSDE1 PE=1 SV=2	22	19	21	24	20	19	21	22	16	19	1112300000	1096400000	1114400000	1088300000	1117200000	1189600000	1092600000	1128500000	1067300000	1118800000
O75569	O75569	PRKRA	>sp|O75569|PRKRA_HUMAN Interferon-inducible double-stranded RNA-dependent protein kinase activator A OS=Homo sapiens GN=PRKRA PE=1 SV=1	0	0	0	0	0	0	0	0	0	1	0	0	0	0	0	0	0	0	0	0
O75607	O75607	NPM3	>sp|O75607|NPM3_HUMAN Nucleoplasmin-3 OS=Homo sapiens GN=NPM3 PE=1 SV=3	2	1	3	1	2	2	1	2	2	1	82683000	107040000	85096000	111910000	89072000	100870000	82420000	80765000	93553000	71850000
O75608	O75608	LYPLA1	>sp|O75608|LYPA1_HUMAN Acyl-protein thioesterase 1 OS=Homo sapiens GN=LYPLA1 PE=1 SV=1	0	1	0	0	1	0	0	1	2	0	0	0	0	0	0	0	0	0	101220000	0
O75616	O75616	ERAL1	>sp|O75616|ERAL1_HUMAN GTPase Era, mitochondrial OS=Homo sapiens GN=ERAL1 PE=1 SV=2	0	0	0	1	0	0	1	1	0	2	0	0	0	0	0	0	0	0	0	34121000
O75643	O75643	SNRNP200	>sp|O75643|U520_HUMAN U5 small nuclear ribonucleoprotein 200 kDa helicase OS=Homo sapiens GN=SNRNP200 PE=1 SV=2	32	26	33	33	27	30	30	37	26	31	1435700000	1388300000	1447400000	1417200000	1405500000	1401900000	1506600000	1445300000	1491100000	1461200000
O75663	O75663	TIPRL	>sp|O75663|TIPRL_HUMAN TIP41-like protein OS=Homo sapiens GN=TIPRL PE=1 SV=2	2	3	2	3	3	2	2	3	1	2	27808000	32744000	26638000	29657000	26946000	28594000	28023000	22421000	28164000	29565000
O75683	O75683	SURF6	>sp|O75683|SURF6_HUMAN Surfeit locus protein 6 OS=Homo sapiens GN=SURF6 PE=1 SV=3	2	2	2	1	1	3	1	3	3	2	76565000	43309000	58756000	44058000	27018000	71671000	42816000	59852000	62409000	70612000
O75691	O75691	UTP20	>sp|O75691|UTP20_HUMAN Small subunit processome component 20 homolog OS=Homo sapiens GN=UTP20 PE=1 SV=3	3	4	3	1	3	1	5	3	4	1	54666000	63738000	66047000	25489000	69937000	45892000	108790000	43515000	71269000	0
O75694	O75694	NUP155	>sp|O75694|NU155_HUMAN Nuclear pore complex protein Nup155 OS=Homo sapiens GN=NUP155 PE=1 SV=1	17	15	19	20	15	11	18	17	19	18	690360000	620270000	676450000	682760000	636350000	635710000	686150000	656380000	682770000	673160000
O75695	O75695	RP2	>sp|O75695|XRP2_HUMAN Protein XRP2 OS=Homo sapiens GN=RP2 PE=1 SV=4	1	1	1	1	1	0	1	0	1	0	0	32676000	0	22445000	0	0	0	0	0	0
O75717	O75717	WDHD1	>sp|O75717|WDHD1_HUMAN WD repeat and HMG-box DNA-binding protein 1 OS=Homo sapiens GN=WDHD1 PE=1 SV=1	1	1	1	3	1	1	2	2	1	1	16543000	0	13610000	13012000	13454000	17066000	13161000	15738000	0	16128000
O75718	O75718	CRTAP	>sp|O75718|CRTAP_HUMAN Cartilage-associated protein OS=Homo sapiens GN=CRTAP PE=1 SV=1	6	3	5	3	2	3	3	4	3	6	261530000	268630000	259870000	216110000	270220000	247280000	262210000	244570000	296010000	261500000
O75746	O75746	SLC25A12	>sp|O75746|CMC1_HUMAN Calcium-binding mitochondrial carrier protein Aralar1 OS=Homo sapiens GN=SLC25A12 PE=1 SV=2	3	2	2	3	3	3	2	3	3	3	14353000	0	12056000	9641200	0	16158000	0	12951000	0	13085000
O75787	O75787	ATP6AP2	>sp|O75787|RENR_HUMAN Renin receptor OS=Homo sapiens GN=ATP6AP2 PE=1 SV=2	1	0	2	0	0	1	0	1	0	0	0	0	0	0	0	18503000	0	21612000	0	0
O75794	O75794	CDC123	>sp|O75794|CD123_HUMAN Cell division cycle protein 123 homolog OS=Homo sapiens GN=CDC123 PE=1 SV=1	3	3	3	2	3	1	3	3	4	3	69815000	90287000	55315000	54213000	56889000	41937000	55744000	60587000	77050000	64991000
O75821	O75821	EIF3G	>sp|O75821|EIF3G_HUMAN Eukaryotic translation initiation factor 3 subunit G OS=Homo sapiens GN=EIF3G PE=1 SV=2	10	7	10	10	6	6	9	8	5	10	549430000	497550000	540170000	550330000	603540000	555280000	486170000	456050000	561790000	510850000
O75822	O75822	EIF3J	>sp|O75822|EIF3J_HUMAN Eukaryotic translation initiation factor 3 subunit J OS=Homo sapiens GN=EIF3J PE=1 SV=2	6	4	9	7	9	5	5	7	6	6	386250000	281540000	340520000	299060000	322660000	351180000	281190000	315690000	288450000	352610000
O75828	O75828	CBR3	>sp|O75828|CBR3_HUMAN Carbonyl reductase [NADPH] 3 OS=Homo sapiens GN=CBR3 PE=1 SV=3	3	2	1	3	3	2	3	2	3	2	0	0	0	8947000	0	0	10583000	0	0	8563200
O75832	O75832	PSMD10	>sp|O75832|PSD10_HUMAN 26S proteasome non-ATPase regulatory subunit 10 OS=Homo sapiens GN=PSMD10 PE=1 SV=1	3	3	2	1	3	0	0	4	2	2	86875000	85568000	74815000	78908000	96446000	0	0	81098000	101970000	60186000
O75844	O75844	ZMPSTE24	>sp|O75844|FACE1_HUMAN CAAX prenyl protease 1 homolog OS=Homo sapiens GN=ZMPSTE24 PE=1 SV=2	5	6	6	6	8	3	4	5	6	7	169280000	152500000	197680000	190340000	154510000	168960000	172440000	204490000	137880000	201720000
O75874	O75874	IDH1	>sp|O75874|IDHC_HUMAN Isocitrate dehydrogenase [NADP] cytoplasmic OS=Homo sapiens GN=IDH1 PE=1 SV=2	14	12	9	11	11	12	12	10	11	12	1269300000	1104500000	1128400000	1090500000	1308900000	1176700000	1064300000	1190300000	1255200000	1165400000
O75880	O75880	SCO1	>sp|O75880|SCO1_HUMAN Protein SCO1 homolog, mitochondrial OS=Homo sapiens GN=SCO1 PE=1 SV=1	2	1	1	0	2	1	1	0	2	1	67366000	74522000	0	0	97239000	61748000	48633000	0	85735000	57707000
O75915	O75915	ARL6IP5	>sp|O75915|PRAF3_HUMAN PRA1 family protein 3 OS=Homo sapiens GN=ARL6IP5 PE=1 SV=1	3	3	4	4	3	3	4	4	5	5	243520000	213270000	227750000	322870000	288260000	275270000	226120000	240150000	247830000	225850000
O75935	O75935	DCTN3	>sp|O75935|DCTN3_HUMAN Dynactin subunit 3 OS=Homo sapiens GN=DCTN3 PE=1 SV=1	1	1	1	1	1	2	2	1	1	1	137940000	190090000	0	152680000	134750000	126620000	174170000	114160000	131520000	124610000
O75937	O75937	DNAJC8	>sp|O75937|DNJC8_HUMAN DnaJ homolog subfamily C member 8 OS=Homo sapiens GN=DNAJC8 PE=1 SV=2	3	2	2	3	4	4	4	3	3	3	119660000	140050000	189760000	173080000	178280000	197790000	145830000	134740000	111330000	126960000
O75940	O75940	SMNDC1	>sp|O75940|SPF30_HUMAN Survival of motor neuron-related-splicing factor 30 OS=Homo sapiens GN=SMNDC1 PE=1 SV=1	2	2	2	1	2	1	2	2	4	2	81920000	90585000	92267000	69002000	82158000	87079000	71157000	105980000	100250000	81460000
O75947	O75947	ATP5H	>sp|O75947|ATP5H_HUMAN ATP synthase subunit d, mitochondrial OS=Homo sapiens GN=ATP5H PE=1 SV=3	3	1	2	2	3	2	0	3	1	1	79885000	67685000	66631000	98265000	95593000	60594000	0	63422000	93224000	54968000
O75955	O75955	FLOT1	>sp|O75955|FLOT1_HUMAN Flotillin-1 OS=Homo sapiens GN=FLOT1 PE=1 SV=3	2	1	2	2	1	0	0	4	1	3	51996000	50045000	38497000	40513000	40498000	0	0	55922000	48126000	63428000
O75962	O75962	TRIO	>sp|O75962|TRIO_HUMAN Triple functional domain protein OS=Homo sapiens GN=TRIO PE=1 SV=2	0	0	1	1	0	0	1	1	0	0	0	0	0	0	0	0	0	1702000	0	0
O75964	O75964	ATP5L	>sp|O75964|ATP5L_HUMAN ATP synthase subunit g, mitochondrial OS=Homo sapiens GN=ATP5L PE=1 SV=3	3	4	4	3	5	4	4	4	3	3	352890000	303540000	298270000	317250000	331740000	279840000	305760000	332100000	385770000	351250000
O75976	O75976	CPD	>sp|O75976|CBPD_HUMAN Carboxypeptidase D OS=Homo sapiens GN=CPD PE=1 SV=2	1	1	1	0	0	0	0	0	0	1	15443000	10926000	18869000	0	0	0	0	0	0	0
O76003	O76003	GLRX3	>sp|O76003|GLRX3_HUMAN Glutaredoxin-3 OS=Homo sapiens GN=GLRX3 PE=1 SV=2	7	9	6	8	7	8	8	6	5	9	415740000	371940000	370530000	378380000	315730000	364580000	350510000	357420000	362500000	370770000
O76021	O76021	RSL1D1	>sp|O76021|RL1D1_HUMAN Ribosomal L1 domain-containing protein 1 OS=Homo sapiens GN=RSL1D1 PE=1 SV=3	19	23	20	19	19	20	21	19	17	21	2077500000	2047400000	1779800000	2114000000	2417700000	2302100000	2070700000	1924200000	2345600000	1999900000
O76031	O76031	CLPX	>sp|O76031|CLPX_HUMAN ATP-dependent Clp protease ATP-binding subunit clpX-like, mitochondrial OS=Homo sapiens GN=CLPX PE=1 SV=2	2	4	1	1	4	4	3	5	3	4	76703000	84100000	30861000	43254000	88011000	105420000	83029000	105880000	84600000	111860000
O76070;Q16143	O76070	SNCG	>sp|O76070|SYUG_HUMAN Gamma-synuclein OS=Homo sapiens GN=SNCG PE=1 SV=2	5	5	7	7	8	6	7	7	7	7	387160000	343680000	283090000	375130000	280650000	323640000	317750000	287110000	363580000	317910000
O76071	O76071	CIAO1	>sp|O76071|CIAO1_HUMAN Probable cytosolic iron-sulfur protein assembly protein CIAO1 OS=Homo sapiens GN=CIAO1 PE=1 SV=1	3	2	4	5	1	3	4	2	4	2	82411000	99900000	56527000	109130000	52128000	73849000	108350000	78602000	97765000	93725000
O76080	O76080	ZFAND5	>sp|O76080|ZFAN5_HUMAN AN1-type zinc finger protein 5 OS=Homo sapiens GN=ZFAND5 PE=1 SV=1	0	0	0	1	0	0	0	0	0	0	0	0	0	13071000	0	0	0	0	0	0
O76094	O76094	SRP72	>sp|O76094|SRP72_HUMAN Signal recognition particle subunit SRP72 OS=Homo sapiens GN=SRP72 PE=1 SV=3	4	11	5	8	7	7	6	6	6	9	141810000	174040000	148000000	199640000	176810000	187660000	167410000	189580000	167130000	187070000
O76095	O76095	JTB	>sp|O76095|JTB_HUMAN Protein JTB OS=Homo sapiens GN=JTB PE=1 SV=1	0	0	1	0	0	0	0	0	0	1	0	0	7419200	0	0	0	0	0	0	8680300
O94760	O94760	DDAH1	>sp|O94760|DDAH1_HUMAN N(G),N(G)-dimethylarginine dimethylaminohydrolase 1 OS=Homo sapiens GN=DDAH1 PE=1 SV=3	1	3	0	1	0	0	2	1	0	0	11865000	36822000	0	0	0	0	0	30672000	0	0
O94776	O94776	MTA2	>sp|O94776|MTA2_HUMAN Metastasis-associated protein MTA2 OS=Homo sapiens GN=MTA2 PE=1 SV=1	10	9	9	8	9	7	10	8	14	6	313740000	270620000	284500000	312090000	286580000	310260000	278580000	236950000	295860000	268640000
O94804	O94804	STK10	>sp|O94804|STK10_HUMAN Serine/threonine-protein kinase 10 OS=Homo sapiens GN=STK10 PE=1 SV=1	0	0	0	0	1	0	0	1	1	1	0	0	0	0	0	0	0	0	12699000	0
O94826	O94826	TOMM70A	>sp|O94826|TOM70_HUMAN Mitochondrial import receptor subunit TOM70 OS=Homo sapiens GN=TOMM70 PE=1 SV=1	9	10	9	11	15	10	13	11	10	10	385240000	438790000	443930000	453760000	464350000	438160000	471360000	487740000	456960000	388770000
O94855	O94855	SEC24D	>sp|O94855|SC24D_HUMAN Protein transport protein Sec24D OS=Homo sapiens GN=SEC24D PE=1 SV=2	0	1	0	1	0	1	2	0	2	0	0	0	0	0	0	16957000	0	0	20337000	0
O94874	O94874	UFL1	>sp|O94874|UFL1_HUMAN E3 UFM1-protein ligase 1 OS=Homo sapiens GN=UFL1 PE=1 SV=2	3	3	1	2	1	2	1	0	2	2	21966000	28709000	22659000	0	22929000	30117000	21719000	0	32384000	18186000
O94880	O94880	PHF14	>sp|O94880|PHF14_HUMAN PHD finger protein 14 OS=Homo sapiens GN=PHF14 PE=1 SV=2	1	0	1	0	0	0	0	0	0	0	0	0	14392000	0	0	0	0	0	0	0
O94905	O94905	ERLIN2	>sp|O94905|ERLN2_HUMAN Erlin-2 OS=Homo sapiens GN=ERLIN2 PE=1 SV=1	3	0	2	2	2	1	2	2	3	2	63083000	0	64615000	73485000	68989000	62449000	55650000	61106000	72991000	56747000
O94906	O94906	PRPF6	>sp|O94906|PRP6_HUMAN Pre-mRNA-processing factor 6 OS=Homo sapiens GN=PRPF6 PE=1 SV=1	7	7	9	6	9	7	8	9	7	7	171470000	172170000	148000000	170960000	163810000	165690000	166990000	145960000	166990000	142390000
O94925	O94925	GLS	>sp|O94925|GLSK_HUMAN Glutaminase kidney isoform, mitochondrial OS=Homo sapiens GN=GLS PE=1 SV=1	3	4	2	4	3	2	2	3	2	5	45349000	50269000	42522000	49740000	63017000	41267000	53158000	57598000	41536000	61887000
O94966	O94966	USP19	>sp|O94966|UBP19_HUMAN Ubiquitin carboxyl-terminal hydrolase 19 OS=Homo sapiens GN=USP19 PE=1 SV=2	1	0	1	0	0	1	0	1	0	0	0	0	7214200	0	0	5798200	0	0	0	0
O94973	O94973	AP2A2	>sp|O94973|AP2A2_HUMAN AP-2 complex subunit alpha-2 OS=Homo sapiens GN=AP2A2 PE=1 SV=2	2	4	2	2	5	5	4	2	5	5	0	0	0	0	0	0	4368100	0	0	0
O94979	O94979	SEC31A	>sp|O94979|SC31A_HUMAN Protein transport protein Sec31A OS=Homo sapiens GN=SEC31A PE=1 SV=3	15	13	14	14	16	17	14	17	15	10	618870000	646870000	590830000	631690000	590760000	644320000	597550000	617550000	635080000	636930000
O94992	O94992	HEXIM1	>sp|O94992|HEXI1_HUMAN Protein HEXIM1 OS=Homo sapiens GN=HEXIM1 PE=1 SV=1	0	1	0	0	0	0	0	1	0	0	0	0	0	0	0	0	0	16700000	0	0
O95071	O95071	UBR5	>sp|O95071|UBR5_HUMAN E3 ubiquitin-protein ligase UBR5 OS=Homo sapiens GN=UBR5 PE=1 SV=2	1	1	3	1	0	0	3	1	2	0	10539000	0	8906800	7719700	0	0	0	0	12056000	0
O95081	O95081	AGFG2	>sp|O95081|AGFG2_HUMAN Arf-GAP domain and FG repeat-containing protein 2 OS=Homo sapiens GN=AGFG2 PE=1 SV=2	0	0	1	0	0	0	0	0	0	0	0	0	18127000	0	0	0	0	0	0	0
O95139	O95139	NDUFB6	>sp|O95139|NDUB6_HUMAN NADH dehydrogenase [ubiquinone] 1 beta subcomplex subunit 6 OS=Homo sapiens GN=NDUFB6 PE=1 SV=3	1	2	2	0	1	2	2	0	0	1	30636000	46750000	21796000	0	47777000	23223000	23901000	0	0	31614000
O95149	O95149	SNUPN	>sp|O95149|SPN1_HUMAN Snurportin-1 OS=Homo sapiens GN=SNUPN PE=1 SV=1	0	0	0	0	0	0	0	0	1	0	0	0	0	0	0	0	0	0	12581000	0
O95155	O95155	UBE4B	>sp|O95155|UBE4B_HUMAN Ubiquitin conjugation factor E4 B OS=Homo sapiens GN=UBE4B PE=1 SV=1	1	1	2	3	1	0	2	0	1	1	32626000	21890000	24230000	26577000	23935000	0	30814000	0	25437000	31196000
O95163	O95163	IKBKAP	>sp|O95163|ELP1_HUMAN Elongator complex protein 1 OS=Homo sapiens GN=IKBKAP PE=1 SV=3	5	4	6	5	3	4	4	8	4	8	68272000	72556000	91972000	83636000	71907000	98401000	93646000	118030000	86806000	94797000
O95168	O95168	NDUFB4	>sp|O95168|NDUB4_HUMAN NADH dehydrogenase [ubiquinone] 1 beta subcomplex subunit 4 OS=Homo sapiens GN=NDUFB4 PE=1 SV=3	1	1	1	1	1	1	1	1	1	0	27438000	11260000	26443000	22231000	31498000	27761000	21912000	26119000	26016000	0
O95182	O95182	NDUFA7	>sp|O95182|NDUA7_HUMAN NADH dehydrogenase [ubiquinone] 1 alpha subcomplex subunit 7 OS=Homo sapiens GN=NDUFA7 PE=1 SV=3	2	1	1	1	1	0	1	1	0	1	19090000	19945000	16004000	21417000	18652000	0	16970000	15266000	0	19511000
O95197	O95197	RTN3	>sp|O95197|RTN3_HUMAN Reticulon-3 OS=Homo sapiens GN=RTN3 PE=1 SV=2	2	1	3	2	2	2	2	2	1	2	92972000	85395000	104390000	105270000	89269000	95417000	95355000	121960000	79604000	98535000
O95202	O95202	LETM1	>sp|O95202|LETM1_HUMAN Mitochondrial proton/calcium exchanger protein OS=Homo sapiens GN=LETM1 PE=1 SV=1	6	4	4	4	3	4	3	3	6	3	90304000	110580000	85262000	137490000	145220000	139240000	74034000	84809000	88603000	79098000
O95218	O95218	ZRANB2	>sp|O95218|ZRAB2_HUMAN Zinc finger Ran-binding domain-containing protein 2 OS=Homo sapiens GN=ZRANB2 PE=1 SV=2	5	4	3	4	5	5	5	5	7	3	246590000	207510000	188310000	227580000	232600000	179690000	216340000	169670000	223090000	170240000
O95232	O95232	LUC7L3	>sp|O95232|LC7L3_HUMAN Luc7-like protein 3 OS=Homo sapiens GN=LUC7L3 PE=1 SV=2	3	5	4	6	5	4	3	5	4	4	200000000	187940000	210580000	209660000	199550000	129050000	173450000	191400000	230270000	182720000
O95235	O95235	KIF20A	>sp|O95235|KI20A_HUMAN Kinesin-like protein KIF20A OS=Homo sapiens GN=KIF20A PE=1 SV=1	0	0	1	0	1	0	1	1	2	0	0	0	349220000	0	0	0	0	0	446880000	0
O95239;Q2VIQ3	O95239;Q2VIQ3	KIF4A;KIF4B	>sp|O95239|KIF4A_HUMAN Chromosome-associated kinesin KIF4A OS=Homo sapiens GN=KIF4A PE=1 SV=3;>sp|Q2VIQ3|KIF4B_HUMAN Chromosome-associated kinesin KIF4B OS=Homo sapiens GN=KIF4B PE=2 SV=2	4	5	2	3	3	4	3	2	3	1	36379000	27863000	38215000	31584000	31788000	31671000	29378000	44622000	31935000	37871000
O95249	O95249	GOSR1	>sp|O95249|GOSR1_HUMAN Golgi SNAP receptor complex member 1 OS=Homo sapiens GN=GOSR1 PE=1 SV=1	0	0	1	0	0	0	1	0	0	0	0	0	9706300	0	0	0	11979000	0	0	0
O95251	O95251	KAT7	>sp|O95251|KAT7_HUMAN Histone acetyltransferase KAT7 OS=Homo sapiens GN=KAT7 PE=1 SV=1	0	1	1	0	1	2	1	1	1	0	0	11171000	16982000	0	16762000	12391000	9567900	13663000	7371600	0
O95292	O95292	VAPB	>sp|O95292|VAPB_HUMAN Vesicle-associated membrane protein-associated protein B/C OS=Homo sapiens GN=VAPB PE=1 SV=3	0	0	0	1	1	1	0	0	0	0	0	0	0	9262800	0	8702700	0	0	0	0
O95295	O95295	SNAPIN	>sp|O95295|SNAPN_HUMAN SNARE-associated protein Snapin OS=Homo sapiens GN=SNAPIN PE=1 SV=1	0	1	0	1	0	0	0	0	0	0	0	0	0	12921000	0	0	0	0	0	0
O95297	O95297	MPZL1	>sp|O95297|MPZL1_HUMAN Myelin protein zero-like protein 1 OS=Homo sapiens GN=MPZL1 PE=1 SV=1	0	1	1	2	1	1	1	1	0	0	0	27672000	28720000	30747000	27650000	0	25981000	0	0	0
O95299	O95299	NDUFA10	>sp|O95299|NDUAA_HUMAN NADH dehydrogenase [ubiquinone] 1 alpha subcomplex subunit 10, mitochondrial OS=Homo sapiens GN=NDUFA10 PE=1 SV=1	2	1	2	1	1	1	1	1	1	1	10348000	13213000	14301000	13111000	11769000	9118300	8568200	13106000	10210000	10260000
O95336	O95336	PGLS	>sp|O95336|6PGL_HUMAN 6-phosphogluconolactonase OS=Homo sapiens GN=PGLS PE=1 SV=2	1	1	2	1	0	0	1	0	0	0	22699000	18421000	21177000	15637000	0	0	16770000	0	0	0
O95340	O95340	PAPSS2	>sp|O95340|PAPS2_HUMAN Bifunctional 3-phosphoadenosine 5-phosphosulfate synthase 2 OS=Homo sapiens GN=PAPSS2 PE=1 SV=2	10	12	11	8	10	12	10	12	12	10	486170000	555180000	447080000	493340000	447990000	458120000	478900000	487750000	513870000	441050000
O95347	O95347	SMC2	>sp|O95347|SMC2_HUMAN Structural maintenance of chromosomes protein 2 OS=Homo sapiens GN=SMC2 PE=1 SV=2	15	11	7	9	8	7	16	12	6	12	373490000	347320000	347820000	280230000	305790000	360250000	314860000	355400000	301190000	283120000
O95352	O95352	ATG7	>sp|O95352|ATG7_HUMAN Ubiquitin-like modifier-activating enzyme ATG7 OS=Homo sapiens GN=ATG7 PE=1 SV=1	0	1	0	0	0	0	0	1	1	0	0	0	0	0	0	0	0	13631000	13721000	0
O95359;O75410	O95359	TACC2	>sp|O95359|TACC2_HUMAN Transforming acidic coiled-coil-containing protein 2 OS=Homo sapiens GN=TACC2 PE=1 SV=3	3	2	1	1	2	0	1	1	2	3	25293000	32911000	22629000	25310000	36038000	0	30701000	22129000	28944000	26580000
O95361;Q309B1	O95361	TRIM16	>sp|O95361|TRI16_HUMAN Tripartite motif-containing protein 16 OS=Homo sapiens GN=TRIM16 PE=1 SV=3	0	0	0	0	0	0	1	1	0	1	0	0	0	0	0	0	0	0	0	18140000
O95373	O95373	IPO7	>sp|O95373|IPO7_HUMAN Importin-7 OS=Homo sapiens GN=IPO7 PE=1 SV=1	22	25	18	23	22	21	21	20	22	22	1808700000	1699600000	2192600000	1738500000	1724300000	1723000000	1830600000	2152300000	1848300000	2130600000
O95376	O95376	ARIH2	>sp|O95376|ARI2_HUMAN E3 ubiquitin-protein ligase ARIH2 OS=Homo sapiens GN=ARIH2 PE=1 SV=1	0	0	1	0	0	0	0	0	0	1	0	0	7536500	0	0	0	0	0	0	13292000
O95394	O95394	PGM3	>sp|O95394|AGM1_HUMAN Phosphoacetylglucosamine mutase OS=Homo sapiens GN=PGM3 PE=1 SV=1	2	0	0	2	1	0	1	0	1	0	25649000	0	0	22682000	26951000	0	24266000	0	0	0
O95433	O95433	AHSA1	>sp|O95433|AHSA1_HUMAN Activator of 90 kDa heat shock protein ATPase homolog 1 OS=Homo sapiens GN=AHSA1 PE=1 SV=1	8	7	8	7	5	5	6	7	9	9	641730000	684730000	638310000	659310000	542340000	620890000	602180000	684020000	682200000	648680000
O95456	O95456	PSMG1	>sp|O95456|PSMG1_HUMAN Proteasome assembly chaperone 1 OS=Homo sapiens GN=PSMG1 PE=1 SV=1	3	2	4	3	2	3	3	5	2	4	180630000	147940000	166300000	170920000	166980000	184980000	134630000	159710000	194350000	136120000
O95478	O95478	NSA2	>sp|O95478|NSA2_HUMAN Ribosome biogenesis protein NSA2 homolog OS=Homo sapiens GN=NSA2 PE=1 SV=1	1	2	2	4	4	2	3	3	3	3	50452000	56128000	65423000	81228000	64838000	69377000	72930000	82025000	70125000	63954000
O95486	O95486	SEC24A	>sp|O95486|SC24A_HUMAN Protein transport protein Sec24A OS=Homo sapiens GN=SEC24A PE=1 SV=2	0	0	2	0	0	0	0	0	0	0	0	0	0	0	0	0	0	0	0	0
O95487	O95487	SEC24B	>sp|O95487|SC24B_HUMAN Protein transport protein Sec24B OS=Homo sapiens GN=SEC24B PE=1 SV=2	3	0	1	2	1	1	1	0	1	0	10837000	0	8213000	10107000	9529500	0	0	0	10158000	0
O95544	O95544	NADK	>sp|O95544|NADK_HUMAN NAD kinase OS=Homo sapiens GN=NADK PE=1 SV=1	0	0	0	0	0	0	0	0	0	1	0	0	0	0	0	0	0	0	0	0
O95551	O95551	TDP2	>sp|O95551|TYDP2_HUMAN Tyrosyl-DNA phosphodiesterase 2 OS=Homo sapiens GN=TDP2 PE=1 SV=1	0	0	0	2	0	0	1	0	1	1	0	0	0	0	0	0	0	0	9562200	9024500
O95562	O95562	SFT2D2	>sp|O95562|SFT2B_HUMAN Vesicle transport protein SFT2B OS=Homo sapiens GN=SFT2D2 PE=1 SV=1	0	0	1	0	0	0	0	0	0	0	0	0	19099000	0	0	0	0	0	0	0
O95573	O95573	ACSL3	>sp|O95573|ACSL3_HUMAN Long-chain-fatty-acid--CoA ligase 3 OS=Homo sapiens GN=ACSL3 PE=1 SV=3	10	6	6	7	6	8	6	6	8	5	198260000	205960000	202760000	192980000	188780000	181790000	185290000	239260000	212490000	196680000
O95602	O95602	POLR1A	>sp|O95602|RPA1_HUMAN DNA-directed RNA polymerase I subunit RPA1 OS=Homo sapiens GN=POLR1A PE=1 SV=2	3	2	2	6	3	1	4	5	1	3	38059000	29287000	38665000	58286000	30469000	27404000	32958000	41328000	17373000	34320000
O95625	O95625	ZBTB11	>sp|O95625|ZBT11_HUMAN Zinc finger and BTB domain-containing protein 11 OS=Homo sapiens GN=ZBTB11 PE=1 SV=2	1	0	0	0	1	0	1	1	0	0	10650000	0	0	0	12367000	0	0	0	0	0
O95671	O95671	ASMTL	>sp|O95671|ASML_HUMAN N-acetylserotonin O-methyltransferase-like protein OS=Homo sapiens GN=ASMTL PE=1 SV=3	0	0	0	1	1	0	0	0	0	0	0	0	0	0	12619000	0	0	0	0	0
O95707	O95707	POP4	>sp|O95707|RPP29_HUMAN Ribonuclease P protein subunit p29 OS=Homo sapiens GN=POP4 PE=1 SV=2	1	1	1	0	1	1	1	1	1	0	11186000	13695000	10333000	0	0	14571000	7502200	0	13136000	0
O95721	O95721	SNAP29	>sp|O95721|SNP29_HUMAN Synaptosomal-associated protein 29 OS=Homo sapiens GN=SNAP29 PE=1 SV=1	0	1	0	1	1	0	0	1	0	1	0	7893000	0	10146000	10789000	0	0	9091500	0	8335800
O95747	O95747	OXSR1	>sp|O95747|OXSR1_HUMAN Serine/threonine-protein kinase OSR1 OS=Homo sapiens GN=OXSR1 PE=1 SV=1	5	5	4	4	5	4	5	3	4	5	147100000	131500000	146440000	136490000	146120000	172990000	126370000	133990000	120990000	146840000
O95757	O95757	HSPA4L	>sp|O95757|HS74L_HUMAN Heat shock 70 kDa protein 4L OS=Homo sapiens GN=HSPA4L PE=1 SV=3	17	13	17	14	17	15	11	16	13	17	481870000	376840000	482810000	436150000	427130000	466690000	399710000	469040000	431640000	464320000
O95758	O95758	PTBP3	>sp|O95758|PTBP3_HUMAN Polypyrimidine tract-binding protein 3 OS=Homo sapiens GN=PTBP3 PE=1 SV=2	3	3	3	3	2	2	5	2	4	2	48140000	53515000	43190000	47008000	35417000	38096000	37697000	49130000	39419000	58266000
O95777	O95777	NAA38	>sp|O95777|LSM8_HUMAN U6 snRNA-associated Sm-like protein LSm8 OS=Homo sapiens GN=LSM8 PE=1 SV=3	0	1	1	1	1	1	0	1	0	1	0	0	0	0	10047000	11759000	0	0	0	0
O95782	O95782	AP2A1	>sp|O95782|AP2A1_HUMAN AP-2 complex subunit alpha-1 OS=Homo sapiens GN=AP2A1 PE=1 SV=3	6	7	7	6	10	10	7	6	13	9	267980000	323210000	321570000	286810000	308380000	276420000	287100000	302490000	323510000	274610000
O95785	O95785	WIZ	>sp|O95785|WIZ_HUMAN Protein Wiz OS=Homo sapiens GN=WIZ PE=1 SV=2	0	1	1	0	0	0	0	0	0	0	0	0	10144000	0	0	0	0	0	0	0
O95801	O95801	TTC4	>sp|O95801|TTC4_HUMAN Tetratricopeptide repeat protein 4 OS=Homo sapiens GN=TTC4 PE=1 SV=3	0	1	0	0	0	0	0	0	1	0	0	40749000	0	0	0	0	0	0	36368000	0
O95816	O95816	BAG2	>sp|O95816|BAG2_HUMAN BAG family molecular chaperone regulator 2 OS=Homo sapiens GN=BAG2 PE=1 SV=1	6	6	7	9	7	9	6	4	6	6	652950000	566890000	702950000	655590000	678190000	681740000	574630000	513320000	629770000	604990000
O95817	O95817	BAG3	>sp|O95817|BAG3_HUMAN BAG family molecular chaperone regulator 3 OS=Homo sapiens GN=BAG3 PE=1 SV=3	0	1	0	0	1	1	1	2	2	1	0	22238000	0	0	12129000	13925000	0	11225000	0	0
O95819	O95819	MAP4K4	>sp|O95819|M4K4_HUMAN Mitogen-activated protein kinase kinase kinase kinase 4 OS=Homo sapiens GN=MAP4K4 PE=1 SV=2	0	0	0	0	1	0	0	0	0	0	0	0	0	0	0	0	0	0	0	0
O95831	O95831	AIFM1	>sp|O95831|AIFM1_HUMAN Apoptosis-inducing factor 1, mitochondrial OS=Homo sapiens GN=AIFM1 PE=1 SV=1	10	12	10	11	12	13	12	12	10	13	715090000	712100000	852320000	768030000	647900000	729620000	812710000	722160000	785340000	775770000
O95834	O95834	EML2	>sp|O95834|EMAL2_HUMAN Echinoderm microtubule-associated protein-like 2 OS=Homo sapiens GN=EML2 PE=1 SV=1	0	0	0	0	2	0	0	2	0	0	0	0	0	0	29944000	0	0	31619000	0	0
O95861	O95861	BPNT1	>sp|O95861|BPNT1_HUMAN 3(2),5-bisphosphate nucleotidase 1 OS=Homo sapiens GN=BPNT1 PE=1 SV=1	3	3	4	3	1	1	1	3	2	3	98480000	97819000	122870000	98436000	92774000	65028000	80593000	91777000	77823000	96964000
O95881	O95881	TXNDC12	>sp|O95881|TXD12_HUMAN Thioredoxin domain-containing protein 12 OS=Homo sapiens GN=TXNDC12 PE=1 SV=1	1	1	0	1	0	0	1	0	2	0	19304000	22713000	0	21226000	0	0	23711000	0	22605000	0
O95905	O95905	ECD	>sp|O95905|ECD_HUMAN Protein ecdysoneless homolog OS=Homo sapiens GN=ECD PE=1 SV=1	0	0	1	1	1	0	1	0	0	1	0	0	9114400	10211000	0	0	17198000	0	0	24019000
O95983	O95983	MBD3	>sp|O95983|MBD3_HUMAN Methyl-CpG-binding domain protein 3 OS=Homo sapiens GN=MBD3 PE=1 SV=1	1	0	0	0	0	0	0	0	2	0	12849000	0	0	0	0	0	0	0	0	0
O95994	O95994	AGR2	>sp|O95994|AGR2_HUMAN Anterior gradient protein 2 homolog OS=Homo sapiens GN=AGR2 PE=1 SV=1	3	4	3	2	2	5	5	3	0	3	108800000	108910000	117360000	112390000	100170000	109480000	134630000	111590000	0	116440000
O96000	O96000	NDUFB10	>sp|O96000|NDUBA_HUMAN NADH dehydrogenase [ubiquinone] 1 beta subcomplex subunit 10 OS=Homo sapiens GN=NDUFB10 PE=1 SV=3	3	2	3	3	3	1	3	3	2	2	126140000	64646000	108880000	100860000	106530000	104750000	99080000	127670000	113620000	110130000
O96005	O96005	CLPTM1	>sp|O96005|CLPT1_HUMAN Cleft lip and palate transmembrane protein 1 OS=Homo sapiens GN=CLPTM1 PE=1 SV=1	4	3	4	4	2	4	3	3	3	4	125720000	121370000	130550000	124060000	125890000	118520000	115120000	129760000	114560000	118300000
O96006	O96006	ZBED1	>sp|O96006|ZBED1_HUMAN Zinc finger BED domain-containing protein 1 OS=Homo sapiens GN=ZBED1 PE=1 SV=1	0	0	0	0	0	0	0	0	1	1	0	0	0	0	0	0	0	0	0	14663000
O96008	O96008	TOMM40	>sp|O96008|TOM40_HUMAN Mitochondrial import receptor subunit TOM40 homolog OS=Homo sapiens GN=TOMM40 PE=1 SV=1	7	6	6	5	10	7	10	9	9	10	495640000	585710000	665830000	573510000	480250000	485960000	495410000	567430000	570300000	650590000
O96013	O96013	PAK4	>sp|O96013|PAK4_HUMAN Serine/threonine-protein kinase PAK 4 OS=Homo sapiens GN=PAK4 PE=1 SV=1	2	1	2	1	1	1	2	1	1	2	30782000	29230000	23649000	25442000	27242000	25498000	22175000	30735000	22716000	27507000
O96019;O94805	O96019	ACTL6A	>sp|O96019|ACL6A_HUMAN Actin-like protein 6A OS=Homo sapiens GN=ACTL6A PE=1 SV=1	6	4	5	5	6	5	5	5	6	5	439800000	340200000	375730000	388300000	440220000	320460000	403560000	460830000	458660000	360900000
P00338;Q6ZMR3	P00338	LDHA	>sp|P00338|LDHA_HUMAN L-lactate dehydrogenase A chain OS=Homo sapiens GN=LDHA PE=1 SV=2	20	21	20	22	20	24	19	22	21	23	20065000000	18844000000	20126000000	20290000000	18580000000	17857000000	19041000000	18095000000	19634000000	20075000000
P00367;P49448	P00367;P49448	GLUD1;GLUD2	>sp|P00367|DHE3_HUMAN Glutamate dehydrogenase 1, mitochondrial OS=Homo sapiens GN=GLUD1 PE=1 SV=2;>sp|P49448|DHE4_HUMAN Glutamate dehydrogenase 2, mitochondrial OS=Homo sapiens GN=GLUD2 PE=1 SV=2	9	9	9	12	9	10	10	10	10	11	681220000	654700000	694980000	656280000	673690000	729210000	664000000	682040000	628230000	656110000
P00374;Q86XF0	P00374	DHFR	>sp|P00374|DYR_HUMAN Dihydrofolate reductase OS=Homo sapiens GN=DHFR PE=1 SV=2	3	1	1	3	1	1	2	4	2	3	93153000	89494000	62785000	68257000	107730000	72428000	70179000	69242000	86384000	97689000
P00387	P00387	CYB5R3	>sp|P00387|NB5R3_HUMAN NADH-cytochrome b5 reductase 3 OS=Homo sapiens GN=CYB5R3 PE=1 SV=3	8	8	10	10	10	9	11	9	9	10	967970000	868680000	849080000	823420000	901020000	935630000	836740000	972200000	654350000	944740000
P00390	P00390	GSR	>sp|P00390|GSHR_HUMAN Glutathione reductase, mitochondrial OS=Homo sapiens GN=GSR PE=1 SV=2	4	4	5	5	6	3	5	5	4	5	259760000	200400000	217310000	232350000	238420000	259930000	256480000	236490000	218630000	236090000
P00395	P00395	MT-CO1	>sp|P00395|COX1_HUMAN Cytochrome c oxidase subunit 1 OS=Homo sapiens GN=MT-CO1 PE=1 SV=1	1	0	1	1	0	0	0	2	1	2	32546000	0	48799000	34579000	0	0	0	36026000	42136000	41302000
P00403	P00403	MT-CO2	>sp|P00403|COX2_HUMAN Cytochrome c oxidase subunit 2 OS=Homo sapiens GN=MT-CO2 PE=1 SV=1	3	3	4	3	4	3	2	2	2	4	198500000	166360000	138890000	176170000	175590000	148930000	108670000	85071000	133690000	140370000
P00441	P00441	SOD1	>sp|P00441|SODC_HUMAN Superoxide dismutase [Cu-Zn] OS=Homo sapiens GN=SOD1 PE=1 SV=2	1	2	1	3	3	1	3	2	4	1	134220000	175880000	111580000	222120000	161300000	122080000	242090000	112340000	191000000	122290000
P00491	P00491	PNP	>sp|P00491|PNPH_HUMAN Purine nucleoside phosphorylase OS=Homo sapiens GN=PNP PE=1 SV=2	11	11	12	15	12	12	12	13	11	13	1037400000	891900000	1047700000	901990000	839460000	907720000	902410000	1003100000	989520000	979260000
P00492;Q9NRG1	P00492	HPRT1	>sp|P00492|HPRT_HUMAN Hypoxanthine-guanine phosphoribosyltransferase OS=Homo sapiens GN=HPRT1 PE=1 SV=2	8	8	7	9	7	9	8	7	8	9	628380000	528580000	501560000	562580000	562140000	482700000	503510000	521930000	569800000	477650000
P00505	P00505	GOT2	>sp|P00505|AATM_HUMAN Aspartate aminotransferase, mitochondrial OS=Homo sapiens GN=GOT2 PE=1 SV=3	14	16	16	16	13	15	14	13	13	13	2165400000	2188400000	2158900000	2011600000	2042700000	1995200000	2136000000	2340600000	2245900000	2062600000
P00533	P00533	EGFR	>sp|P00533|EGFR_HUMAN Epidermal growth factor receptor OS=Homo sapiens GN=EGFR PE=1 SV=2	5	5	4	5	5	3	5	5	2	5	74642000	85019000	86715000	94084000	84974000	62871000	78424000	110510000	34036000	95475000
P00558;P07205	P00558	PGK1	>sp|P00558|PGK1_HUMAN Phosphoglycerate kinase 1 OS=Homo sapiens GN=PGK1 PE=1 SV=3	26	25	26	25	26	25	26	29	30	23	15786000000	15306000000	13953000000	15165000000	15697000000	14226000000	14560000000	12440000000	14607000000	13502000000
P00568	P00568	AK1	>sp|P00568|KAD1_HUMAN Adenylate kinase isoenzyme 1 OS=Homo sapiens GN=AK1 PE=1 SV=3	4	5	4	5	5	4	2	4	5	6	280720000	152960000	295810000	235210000	204790000	170730000	196480000	278440000	204700000	282220000
P00846	P00846	MT-ATP6	>sp|P00846|ATP6_HUMAN ATP synthase subunit a OS=Homo sapiens GN=MT-ATP6 PE=1 SV=1	0	0	0	0	0	1	0	0	0	0	0	0	0	0	0	47329000	0	0	0	0
P00966	P00966	ASS1	>sp|P00966|ASSY_HUMAN Argininosuccinate synthase OS=Homo sapiens GN=ASS1 PE=1 SV=2	22	22	26	20	23	26	23	23	18	24	11063000000	10140000000	10704000000	11182000000	12116000000	10616000000	10716000000	10492000000	10822000000	11208000000
P01112;P01116;P01111	P01112;P01116;P01111	HRAS;KRAS;NRAS	>sp|P01112|RASH_HUMAN GTPase HRas OS=Homo sapiens GN=HRAS PE=1 SV=1;>sp|P01116|RASK_HUMAN GTPase KRas OS=Homo sapiens GN=KRAS PE=1 SV=1;>sp|P01111|RASN_HUMAN GTPase NRas OS=Homo sapiens GN=NRAS PE=1 SV=1	2	3	3	2	1	1	2	3	2	2	68077000	65448000	84431000	61232000	73183000	57966000	67389000	52465000	80168000	59479000
P01130	P01130	LDLR	>sp|P01130|LDLR_HUMAN Low-density lipoprotein receptor OS=Homo sapiens GN=LDLR PE=1 SV=1	0	1	1	0	1	0	0	0	1	0	0	13509000	12312000	0	0	0	0	0	10139000	0
P01891	P01891	HLA-A	>sp|P01891|1A68_HUMAN HLA class I histocompatibility antigen, A-68 alpha chain OS=Homo sapiens GN=HLA-A PE=1 SV=4	7	7	9	9	7	6	8	8	7	9	514770000	612800000	603830000	590280000	684570000	704710000	585610000	591480000	568450000	592990000
P02786	P02786	TFRC	>sp|P02786|TFR1_HUMAN Transferrin receptor protein 1 OS=Homo sapiens GN=TFRC PE=1 SV=2	18	23	16	18	20	19	18	17	19	20	2260000000	2131300000	2125300000	2084000000	2052600000	2069600000	1946100000	1970400000	2257100000	2033200000
P03915	P03915	MT-ND5	>sp|P03915|NU5M_HUMAN NADH-ubiquinone oxidoreductase chain 5 OS=Homo sapiens GN=MT-ND5 PE=1 SV=2	0	0	0	0	0	0	0	1	1	1	0	0	0	0	0	0	0	15058000	19703000	20359000
P03928	P03928	MT-ATP8	>sp|P03928|ATP8_HUMAN ATP synthase protein 8 OS=Homo sapiens GN=MT-ATP8 PE=1 SV=1	0	1	1	1	1	1	1	0	1	0	0	19930000	15231000	0	16268000	18709000	0	0	16418000	0
P04003	P04003	C4BPA	>sp|P04003|C4BPA_HUMAN C4b-binding protein alpha chain OS=Homo sapiens GN=C4BPA PE=1 SV=2	7	6	7	6	6	4	5	7	6	7	166930000	164290000	149930000	154530000	188420000	180950000	161450000	181070000	202870000	170700000
P04040	P04040	CAT	>sp|P04040|CATA_HUMAN Catalase OS=Homo sapiens GN=CAT PE=1 SV=3	5	5	7	7	6	7	6	7	7	8	282370000	278820000	241850000	246880000	242290000	273060000	239040000	252880000	270570000	258730000
P04062	P04062	GBA	>sp|P04062|GLCM_HUMAN Glucosylceramidase OS=Homo sapiens GN=GBA PE=1 SV=3	0	0	1	0	3	1	1	3	1	3	0	0	0	0	0	0	0	45029000	0	0
P04075	P04075	ALDOA	>sp|P04075|ALDOA_HUMAN Fructose-bisphosphate aldolase A OS=Homo sapiens GN=ALDOA PE=1 SV=2	32	33	31	29	33	29	30	25	31	30	22074000000	22433000000	17883000000	23290000000	24843000000	21467000000	21831000000	20336000000	21583000000	19456000000
P04080	P04080	CSTB	>sp|P04080|CYTB_HUMAN Cystatin-B OS=Homo sapiens GN=CSTB PE=1 SV=2	5	5	4	4	4	6	5	4	5	4	439880000	355310000	445220000	379620000	318050000	488460000	444240000	448650000	449220000	390580000
P04083	P04083	ANXA1	>sp|P04083|ANXA1_HUMAN Annexin A1 OS=Homo sapiens GN=ANXA1 PE=1 SV=2	18	22	19	23	21	20	23	18	18	20	3851800000	3966200000	3703100000	4095800000	4235700000	4610800000	3913900000	3717600000	4022100000	3733300000
P04150	P04150	NR3C1	>sp|P04150|GCR_HUMAN Glucocorticoid receptor OS=Homo sapiens GN=NR3C1 PE=1 SV=1	1	1	2	1	0	1	0	1	1	1	0	0	15063000	0	0	9853900	0	12444000	0	12145000
P04179	P04179	SOD2	>sp|P04179|SODM_HUMAN Superoxide dismutase [Mn], mitochondrial OS=Homo sapiens GN=SOD2 PE=1 SV=2	0	1	1	2	0	0	0	1	0	1	0	33615000	29899000	25486000	0	0	0	23985000	0	26441000
P04181	P04181	OAT	>sp|P04181|OAT_HUMAN Ornithine aminotransferase, mitochondrial OS=Homo sapiens GN=OAT PE=1 SV=1	4	3	5	6	4	3	4	4	4	8	171550000	165020000	144650000	148490000	145870000	148750000	149720000	174180000	171790000	181380000
P04183	P04183	TK1	>sp|P04183|KITH_HUMAN Thymidine kinase, cytosolic OS=Homo sapiens GN=TK1 PE=1 SV=2	2	3	3	2	2	2	2	3	2	3	84994000	108720000	90388000	108180000	90889000	70766000	112340000	124450000	98189000	77376000
P04406	P04406	GAPDH	>sp|P04406|G3P_HUMAN Glyceraldehyde-3-phosphate dehydrogenase OS=Homo sapiens GN=GAPDH PE=1 SV=3	21	22	20	22	22	25	22	24	19	22	103000000000	92236000000	90922000000	97276000000	108990000000	96953000000	90895000000	78539000000	90614000000	85472000000
P04632	P04632	CAPNS1	>sp|P04632|CPNS1_HUMAN Calpain small subunit 1 OS=Homo sapiens GN=CAPNS1 PE=1 SV=1	1	2	0	0	2	2	1	1	1	2	8814100	11740000	0	0	16522000	40770000	42475000	11440000	11519000	30304000
P04792	P04792	HSPB1	>sp|P04792|HSPB1_HUMAN Heat shock protein beta-1 OS=Homo sapiens GN=HSPB1 PE=1 SV=2	15	14	12	14	14	11	14	14	13	15	2098200000	2142000000	1783300000	1890800000	2079400000	2028600000	1880200000	1624300000	2076500000	1894600000
P04818	P04818	TYMS	>sp|P04818|TYSY_HUMAN Thymidylate synthase OS=Homo sapiens GN=TYMS PE=1 SV=3	6	5	4	4	5	4	6	4	3	7	207780000	225740000	321300000	277420000	235860000	269860000	274260000	284620000	207820000	280980000
P04843	P04843	RPN1	>sp|P04843|RPN1_HUMAN Dolichyl-diphosphooligosaccharide--protein glycosyltransferase subunit 1 OS=Homo sapiens GN=RPN1 PE=1 SV=1	18	20	19	19	19	16	21	15	18	17	1938800000	1714000000	1903700000	1829400000	1756400000	1680400000	1769200000	1833000000	1933600000	2070600000
P04844	P04844	RPN2	>sp|P04844|RPN2_HUMAN Dolichyl-diphosphooligosaccharide--protein glycosyltransferase subunit 2 OS=Homo sapiens GN=RPN2 PE=1 SV=3	8	4	8	7	5	5	6	7	5	8	406830000	271930000	469520000	370080000	362490000	362030000	490490000	435310000	384020000	523100000
P04899	P04899	GNAI2	>sp|P04899|GNAI2_HUMAN Guanine nucleotide-binding protein G(i) subunit alpha-2 OS=Homo sapiens GN=GNAI2 PE=1 SV=3	2	3	5	3	5	5	2	3	3	6	40351000	29496000	0	0	0	0	0	30684000	34112000	36057000
P05023;P13637;P50993;Q13733;P20648	P05023	ATP1A1	>sp|P05023|AT1A1_HUMAN Sodium/potassium-transporting ATPase subunit alpha-1 OS=Homo sapiens GN=ATP1A1 PE=1 SV=1	21	19	25	20	22	19	23	18	24	24	1626200000	1630000000	1535200000	1621500000	1656500000	1699900000	1675700000	1677800000	1830700000	1654000000
P05026	P05026	ATP1B1	>sp|P05026|AT1B1_HUMAN Sodium/potassium-transporting ATPase subunit beta-1 OS=Homo sapiens GN=ATP1B1 PE=1 SV=1	0	0	1	1	1	0	0	0	1	1	0	0	0	0	50956000	0	0	0	50187000	0
P05114	P05114	HMGN1	>sp|P05114|HMGN1_HUMAN Non-histone chromosomal protein HMG-14 OS=Homo sapiens GN=HMGN1 PE=1 SV=3	4	3	3	3	3	5	4	5	3	4	290600000	330230000	262420000	319610000	349370000	350280000	283370000	303840000	366170000	343410000
P05141	P05141	SLC25A5	>sp|P05141|ADT2_HUMAN ADP/ATP translocase 2 OS=Homo sapiens GN=SLC25A5 PE=1 SV=7	16	15	12	14	15	14	15	15	14	16	1479900000	1503000000	1550200000	1523300000	1680400000	1553400000	1600300000	1406600000	1620500000	1416800000
P05187;P10696;P09923	P05187;P10696	ALPP;ALPPL2	>sp|P05187|PPB1_HUMAN Alkaline phosphatase, placental type OS=Homo sapiens GN=ALPP PE=1 SV=2;>sp|P10696|PPBN_HUMAN Alkaline phosphatase, placental-like OS=Homo sapiens GN=ALPPL2 PE=2 SV=4	8	4	5	2	8	5	8	5	7	8	207060000	178830000	233190000	88825000	199580000	202090000	190630000	252420000	233690000	192980000
P05198	P05198	EIF2S1	>sp|P05198|IF2A_HUMAN Eukaryotic translation initiation factor 2 subunit 1 OS=Homo sapiens GN=EIF2S1 PE=1 SV=3	10	11	12	13	14	14	15	13	12	10	928870000	1097100000	934890000	1002400000	863160000	882730000	1114900000	903720000	1064100000	877120000
P05204;O00479	P05204	HMGN2	>sp|P05204|HMGN2_HUMAN Non-histone chromosomal protein HMG-17 OS=Homo sapiens GN=HMGN2 PE=1 SV=3	5	3	4	3	4	7	3	4	5	4	542650000	544050000	662530000	591390000	552620000	660310000	607190000	588250000	622460000	571820000
P05362	P05362	ICAM1	>sp|P05362|ICAM1_HUMAN Intercellular adhesion molecule 1 OS=Homo sapiens GN=ICAM1 PE=1 SV=2	2	2	3	3	1	1	1	3	2	2	40235000	32981000	25627000	34608000	24324000	24996000	33761000	30137000	25065000	33527000
P05386	P05386	RPLP1	>sp|P05386|RLA1_HUMAN 60S acidic ribosomal protein P1 OS=Homo sapiens GN=RPLP1 PE=1 SV=1	2	1	2	1	1	1	2	1	1	2	163570000	140010000	161200000	163800000	121030000	125600000	158990000	222300000	180190000	128590000
P05387	P05387	RPLP2	>sp|P05387|RLA2_HUMAN 60S acidic ribosomal protein P2 OS=Homo sapiens GN=RPLP2 PE=1 SV=1	5	5	4	4	5	4	4	4	5	4	249410000	254490000	218500000	188460000	188870000	240520000	295750000	290260000	314950000	207210000
P05388;Q8NHW5	P05388;Q8NHW5	RPLP0;RPLP0P6	>sp|P05388|RLA0_HUMAN 60S acidic ribosomal protein P0 OS=Homo sapiens GN=RPLP0 PE=1 SV=1;>sp|Q8NHW5|RLA0L_HUMAN 60S acidic ribosomal protein P0-like OS=Homo sapiens GN=RPLP0P6 PE=5 SV=1	11	14	13	13	15	13	15	14	15	14	6822800000	6308500000	6033900000	6266700000	6313200000	6227600000	6072100000	6064500000	6416400000	6132500000
P05413	P05413	FABP3	>sp|P05413|FABPH_HUMAN Fatty acid-binding protein, heart OS=Homo sapiens GN=FABP3 PE=1 SV=4	1	1	0	0	1	0	0	0	1	0	2631600	2862400	0	0	3506500	0	0	0	2884100	0
P05455	P05455	SSB	>sp|P05455|LA_HUMAN Lupus La protein OS=Homo sapiens GN=SSB PE=1 SV=2	13	12	11	16	15	11	14	13	15	15	1113700000	1142700000	1071100000	1030800000	1058700000	1092400000	1197800000	1194000000	1002300000	1030100000
P05549;Q6VUC0;Q92481	P05549;Q6VUC0;Q92481	TFAP2A;TFAP2E;TFAP2B	>sp|P05549|AP2A_HUMAN Transcription factor AP-2-alpha OS=Homo sapiens GN=TFAP2A PE=1 SV=1;>sp|Q6VUC0|AP2E_HUMAN Transcription factor AP-2-epsilon OS=Homo sapiens GN=TFAP2E PE=2 SV=1;>sp|Q92481|AP2B_HUMAN Transcription factor AP-2-beta OS=Homo sapiens GN=TF	1	1	0	1	1	1	1	1	2	0	33983000	33271000	0	36705000	38981000	0	33536000	43885000	31885000	0
P05556	P05556	ITGB1	>sp|P05556|ITB1_HUMAN Integrin beta-1 OS=Homo sapiens GN=ITGB1 PE=1 SV=2	14	14	12	15	17	11	14	13	16	15	1489100000	1461300000	1318000000	1268700000	1477600000	1338400000	1363400000	1271100000	1370600000	1190500000
P06132	P06132	UROD	>sp|P06132|DCUP_HUMAN Uroporphyrinogen decarboxylase OS=Homo sapiens GN=UROD PE=1 SV=2	2	3	1	2	2	1	2	4	1	5	95842000	75990000	54586000	52754000	60968000	70475000	71377000	79333000	73881000	116090000
P06241;P12931;P06239;P07948;P08631	P06241	FYN	>sp|P06241|FYN_HUMAN Tyrosine-protein kinase Fyn OS=Homo sapiens GN=FYN PE=1 SV=3	2	2	4	1	2	2	2	1	1	1	44051000	40306000	56209000	56349000	31362000	56497000	50317000	46660000	61080000	35142000
P06454	P06454	PTMA	>sp|P06454|PTMA_HUMAN Prothymosin alpha OS=Homo sapiens GN=PTMA PE=1 SV=2	2	3	3	2	4	3	4	4	2	4	141920000	282180000	177610000	123920000	146510000	270500000	422370000	274680000	228850000	265900000
P06493;Q00534;Q96Q40;O94921;Q07002;Q00536;Q00537;Q14004	P06493	CDK1	>sp|P06493|CDK1_HUMAN Cyclin-dependent kinase 1 OS=Homo sapiens GN=CDK1 PE=1 SV=3	15	12	12	11	10	12	11	13	12	16	1163800000	1179400000	1082200000	1105000000	1147100000	1128500000	1140200000	1072800000	1136100000	1052400000
P06576	P06576	ATP5B	>sp|P06576|ATPB_HUMAN ATP synthase subunit beta, mitochondrial OS=Homo sapiens GN=ATP5B PE=1 SV=3	22	18	23	24	22	21	24	20	21	24	8913200000	8822300000	8243500000	8761200000	8815000000	9375100000	8770300000	8332800000	8961100000	8725800000
P06703	P06703	S100A6	>sp|P06703|S10A6_HUMAN Protein S100-A6 OS=Homo sapiens GN=S100A6 PE=1 SV=1	1	0	1	2	1	2	1	1	1	1	170330000	0	145970000	329080000	146440000	199830000	233960000	158790000	158270000	154810000
P06730;A6NMX2	P06730	EIF4E	>sp|P06730|IF4E_HUMAN Eukaryotic translation initiation factor 4E OS=Homo sapiens GN=EIF4E PE=1 SV=2	3	3	2	3	3	2	4	4	3	5	202530000	156900000	143000000	165340000	171240000	200050000	150730000	132740000	194740000	159900000
P06733;P13929;P09104	P06733	ENO1	>sp|P06733|ENOA_HUMAN Alpha-enolase OS=Homo sapiens GN=ENO1 PE=1 SV=2	31	34	30	31	32	34	32	30	30	32	35050000000	31377000000	30714000000	33493000000	34760000000	36457000000	30633000000	32050000000	32515000000	31779000000
P06737	P06737	PYGL	>sp|P06737|PYGL_HUMAN Glycogen phosphorylase, liver form OS=Homo sapiens GN=PYGL PE=1 SV=4	0	0	1	0	0	1	0	2	0	1	0	0	0	0	0	0	0	0	0	13207000
P06744;Q8N196	P06744	GPI	>sp|P06744|G6PI_HUMAN Glucose-6-phosphate isomerase OS=Homo sapiens GN=GPI PE=1 SV=4	20	21	24	25	24	27	21	22	21	23	9362800000	8453300000	8190300000	8481600000	8341800000	8202200000	8787700000	8362800000	9754600000	9041300000
P06748	P06748	NPM1	>sp|P06748|NPM_HUMAN Nucleophosmin OS=Homo sapiens GN=NPM1 PE=1 SV=2	11	11	11	11	13	13	12	11	13	12	16331000000	18676000000	13197000000	19159000000	19293000000	12258000000	14898000000	12714000000	14810000000	12750000000
P06753;P09493	P06753	TPM3	>sp|P06753|TPM3_HUMAN Tropomyosin alpha-3 chain OS=Homo sapiens GN=TPM3 PE=1 SV=2	2	3	4	3	2	5	3	4	3	2	39458000	65353000	46260000	70444000	53449000	71780000	111500000	87936000	70292000	60617000
P06756	P06756	ITGAV	>sp|P06756|ITAV_HUMAN Integrin alpha-V OS=Homo sapiens GN=ITGAV PE=1 SV=2	1	2	0	1	0	1	1	0	2	2	0	26892000	0	27096000	0	26257000	23679000	0	23403000	17776000
P07099	P07099	EPHX1	>sp|P07099|HYEP_HUMAN Epoxide hydrolase 1 OS=Homo sapiens GN=EPHX1 PE=1 SV=1	4	4	5	3	3	4	5	5	4	3	296440000	253400000	374370000	137860000	225520000	282030000	228920000	250730000	271530000	285540000
P07108	P07108	DBI	>sp|P07108|ACBP_HUMAN Acyl-CoA-binding protein OS=Homo sapiens GN=DBI PE=1 SV=2	0	2	0	0	0	1	1	1	1	1	0	43065000	0	0	0	57003000	59616000	74266000	60591000	42162000
P07195	P07195	LDHB	>sp|P07195|LDHB_HUMAN L-lactate dehydrogenase B chain OS=Homo sapiens GN=LDHB PE=1 SV=2	17	18	17	18	19	19	17	18	18	19	21318000000	24280000000	19921000000	23421000000	22019000000	23345000000	24688000000	20637000000	21854000000	20383000000
P07203	P07203	GPX1	>sp|P07203|GPX1_HUMAN Glutathione peroxidase 1 OS=Homo sapiens GN=GPX1 PE=1 SV=4	3	1	2	1	2	2	2	1	1	2	25672000	31080000	27723000	23689000	22493000	27100000	29227000	17485000	30589000	24902000
P07237	P07237	P4HB	>sp|P07237|PDIA1_HUMAN Protein disulfide-isomerase OS=Homo sapiens GN=P4HB PE=1 SV=3	22	23	21	20	22	26	21	21	24	20	3500700000	3768100000	2612600000	3925800000	3338800000	2823100000	3168400000	2836900000	3509300000	2710700000
P07305	P07305	H1F0	>sp|P07305|H10_HUMAN Histone H1.0 OS=Homo sapiens GN=H1F0 PE=1 SV=3	1	1	1	1	1	0	1	1	1	1	12847000	13322000	10593000	10590000	16068000	0	12858000	0	14848000	13752000
P07311	P07311	ACYP1	>sp|P07311|ACYP1_HUMAN Acylphosphatase-1 OS=Homo sapiens GN=ACYP1 PE=1 SV=2	1	1	1	0	1	1	1	1	1	1	14835000	12438000	9941500	0	11595000	13643000	8907100	11085000	11869000	13321000
P07339	P07339	CTSD	>sp|P07339|CATD_HUMAN Cathepsin D OS=Homo sapiens GN=CTSD PE=1 SV=1	1	4	3	4	3	1	3	3	4	1	70328000	110540000	96951000	139230000	108430000	59919000	87470000	92554000	154680000	41822000
P07355;A6NMY6	P07355;A6NMY6	ANXA2;ANXA2P2	>sp|P07355|ANXA2_HUMAN Annexin A2 OS=Homo sapiens GN=ANXA2 PE=1 SV=2;>sp|A6NMY6|AXA2L_HUMAN Putative annexin A2-like protein OS=Homo sapiens GN=ANXA2P2 PE=5 SV=2	28	25	25	25	27	28	28	25	23	27	15181000000	16682000000	14767000000	17232000000	17056000000	16548000000	14496000000	15855000000	17543000000	15359000000
P07384	P07384	CAPN1	>sp|P07384|CAN1_HUMAN Calpain-1 catalytic subunit OS=Homo sapiens GN=CAPN1 PE=1 SV=1	0	1	1	0	1	1	0	2	2	0	0	0	0	0	0	31397000	0	56377000	46261000	0
P07437	P07437	TUBB	>sp|P07437|TBB5_HUMAN Tubulin beta chain OS=Homo sapiens GN=TUBB PE=1 SV=2	22	20	21	21	21	23	21	21	20	23	6331300000	6617800000	5877800000	7352100000	10049000000	7025500000	6589600000	5234700000	4850900000	6377000000
P07686	P07686	HEXB	>sp|P07686|HEXB_HUMAN Beta-hexosaminidase subunit beta OS=Homo sapiens GN=HEXB PE=1 SV=3	1	1	1	1	1	1	0	1	0	0	37958000	0	0	0	0	29703000	0	28804000	0	0
P07741	P07741	APRT	>sp|P07741|APT_HUMAN Adenine phosphoribosyltransferase OS=Homo sapiens GN=APRT PE=1 SV=2	8	8	4	5	5	6	7	7	7	9	609130000	580000000	427370000	603460000	589870000	658600000	602540000	547090000	568810000	549770000
P07814	P07814	EPRS	>sp|P07814|SYEP_HUMAN Bifunctional glutamate/proline--tRNA ligase OS=Homo sapiens GN=EPRS PE=1 SV=5	56	50	45	51	52	52	58	50	55	48	5866600000	5709700000	5766600000	6035200000	5869400000	5918100000	5826700000	5697200000	6082000000	5599900000
P07858	P07858	CTSB	>sp|P07858|CATB_HUMAN Cathepsin B OS=Homo sapiens GN=CTSB PE=1 SV=3	1	1	0	0	0	0	0	0	1	0	10532000	14346000	0	0	0	0	0	0	0	0
P07900;Q58FG0;Q14568;Q58FG1	P07900	HSP90AA1	>sp|P07900|HS90A_HUMAN Heat shock protein HSP 90-alpha OS=Homo sapiens GN=HSP90AA1 PE=1 SV=5	42	44	44	44	45	47	44	45	46	45	13511000000	13700000000	12306000000	13996000000	14521000000	13744000000	13148000000	12409000000	13561000000	13075000000
P07910;P0DMR1;O60812;B7ZW38;B2RXH8;Q86SE5	P07910	HNRNPC	>sp|P07910|HNRPC_HUMAN Heterogeneous nuclear ribonucleoproteins C1/C2 OS=Homo sapiens GN=HNRNPC PE=1 SV=4	12	11	13	16	15	15	16	14	11	15	7842300000	7568700000	6871000000	7154900000	7838000000	6427000000	6961800000	7159300000	7441500000	6652000000
P07954	P07954	FH	>sp|P07954|FUMH_HUMAN Fumarate hydratase, mitochondrial OS=Homo sapiens GN=FH PE=1 SV=3	12	14	13	16	16	10	12	13	15	16	1841400000	1975300000	1702700000	1856900000	1936100000	1865100000	1732900000	1809000000	1873600000	1779700000
P08047	P08047	SP1	>sp|P08047|SP1_HUMAN Transcription factor Sp1 OS=Homo sapiens GN=SP1 PE=1 SV=3	1	1	1	1	1	1	1	1	1	1	14999000	20116000	21816000	18536000	15248000	19319000	0	17014000	12704000	17420000
P08133	P08133	ANXA6	>sp|P08133|ANXA6_HUMAN Annexin A6 OS=Homo sapiens GN=ANXA6 PE=1 SV=3	20	17	20	19	22	23	20	18	18	18	1203600000	1223700000	1206000000	1227000000	1193300000	1227600000	1156500000	1103100000	1287300000	1206900000
P08134	P08134	RHOC	>sp|P08134|RHOC_HUMAN Rho-related GTP-binding protein RhoC OS=Homo sapiens GN=RHOC PE=1 SV=1	5	4	3	7	4	5	6	4	3	5	0	0	0	0	0	0	0	0	0	18075000
P08174	P08174	CD55	>sp|P08174|DAF_HUMAN Complement decay-accelerating factor OS=Homo sapiens GN=CD55 PE=1 SV=4	8	9	8	10	8	7	9	7	11	8	933030000	817980000	838130000	871330000	873040000	598230000	718850000	810540000	895550000	823330000
P08195	P08195	SLC3A2	>sp|P08195|4F2_HUMAN 4F2 cell-surface antigen heavy chain OS=Homo sapiens GN=SLC3A2 PE=1 SV=3	23	25	22	23	22	27	24	24	24	26	10228000000	10347000000	9207100000	10502000000	9660300000	9728500000	10084000000	9562600000	10535000000	10158000000
P08237	P08237	PFKM	>sp|P08237|PFKAM_HUMAN ATP-dependent 6-phosphofructokinase, muscle type OS=Homo sapiens GN=PFKM PE=1 SV=2	18	15	10	18	15	16	17	18	16	14	742540000	746010000	991060000	781880000	785000000	819420000	799840000	897580000	831140000	842280000
P08238;Q58FF7	P08238	HSP90AB1	>sp|P08238|HS90B_HUMAN Heat shock protein HSP 90-beta OS=Homo sapiens GN=HSP90AB1 PE=1 SV=4	48	50	48	51	52	52	47	50	48	50	53617000000	54553000000	52030000000	53997000000	55055000000	58979000000	52774000000	51516000000	54646000000	53690000000
P08240	P08240	SRPR	>sp|P08240|SRPRA_HUMAN Signal recognition particle receptor subunit alpha OS=Homo sapiens GN=SRPRA PE=1 SV=2	7	9	5	7	5	3	7	6	7	5	205970000	206280000	223070000	244880000	200340000	163380000	208140000	227740000	205050000	198430000
P08243	P08243	ASNS	>sp|P08243|ASNS_HUMAN Asparagine synthetase [glutamine-hydrolyzing] OS=Homo sapiens GN=ASNS PE=1 SV=4	5	6	6	5	6	5	4	5	5	5	413720000	295780000	337430000	282970000	332150000	320530000	297130000	304180000	338630000	344040000
P08397	P08397	HMBS	>sp|P08397|HEM3_HUMAN Porphobilinogen deaminase OS=Homo sapiens GN=HMBS PE=1 SV=2	0	0	1	0	0	0	2	2	1	2	0	0	0	0	0	0	55221000	0	0	0
P08559;P29803	P08559	PDHA1	>sp|P08559|ODPA_HUMAN Pyruvate dehydrogenase E1 component subunit alpha, somatic form, mitochondrial OS=Homo sapiens GN=PDHA1 PE=1 SV=3	11	9	11	9	8	6	10	7	11	12	377140000	382850000	448320000	399050000	386820000	385680000	410400000	389610000	396640000	430640000
P08572	P08572	COL4A2	>sp|P08572|CO4A2_HUMAN Collagen alpha-2(IV) chain OS=Homo sapiens GN=COL4A2 PE=1 SV=4	0	1	0	0	1	0	1	0	0	0	0	11904000	0	0	14650000	0	13070000	0	0	0
P08574	P08574	CYC1	>sp|P08574|CY1_HUMAN Cytochrome c1, heme protein, mitochondrial OS=Homo sapiens GN=CYC1 PE=1 SV=3	3	3	3	5	2	2	1	2	3	1	137490000	135810000	79280000	191880000	69390000	0	0	90971000	75183000	83875000
P08579	P08579	SNRPB2	>sp|P08579|RU2B_HUMAN U2 small nuclear ribonucleoprotein B OS=Homo sapiens GN=SNRPB2 PE=1 SV=1	3	4	3	3	2	3	5	3	2	4	200570000	201830000	181510000	207040000	191160000	220640000	235300000	175010000	180470000	194740000
P08581	P08581	MET	>sp|P08581|MET_HUMAN Hepatocyte growth factor receptor OS=Homo sapiens GN=MET PE=1 SV=4	0	1	1	0	0	0	0	1	1	0	0	0	0	0	0	0	0	0	13748000	0
P08621	P08621	SNRNP70	>sp|P08621|RU17_HUMAN U1 small nuclear ribonucleoprotein 70 kDa OS=Homo sapiens GN=SNRNP70 PE=1 SV=2	10	9	10	8	9	12	9	12	13	11	866490000	801980000	796200000	794710000	876470000	853270000	790800000	831960000	917590000	798160000
P08651;O00712;Q14938	P08651	NFIC	>sp|P08651|NFIC_HUMAN Nuclear factor 1 C-type OS=Homo sapiens GN=NFIC PE=1 SV=2	1	2	2	2	1	0	1	3	3	2	49867000	61229000	72412000	78362000	0	0	0	63844000	89424000	59237000
P08708	P08708	RPS17	>sp|P08708|RS17_HUMAN 40S ribosomal protein S17 OS=Homo sapiens GN=RPS17 PE=1 SV=2	8	8	8	8	9	11	5	11	7	9	3189600000	3081800000	3162400000	3323700000	3380200000	3575100000	2993200000	2825300000	3043600000	3230600000
P08754;P11488;P09471;P19087;A8MTJ3	P08754	GNAI3	>sp|P08754|GNAI3_HUMAN Guanine nucleotide-binding protein G(k) subunit alpha OS=Homo sapiens GN=GNAI3 PE=1 SV=3	5	5	10	7	11	11	6	6	6	11	461840000	479520000	575170000	595610000	541140000	580610000	564140000	580140000	520570000	588910000
P08758	P08758	ANXA5	>sp|P08758|ANXA5_HUMAN Annexin A5 OS=Homo sapiens GN=ANXA5 PE=1 SV=2	14	13	17	15	15	18	18	16	16	17	2931000000	2855500000	2956900000	2999600000	2831400000	2688500000	2963000000	2896900000	3477000000	3091200000
P08865	P08865	RPSA	>sp|P08865|RSSA_HUMAN 40S ribosomal protein SA OS=Homo sapiens GN=RPSA PE=1 SV=4	11	12	12	10	12	11	11	12	11	14	4410900000	3968800000	4218900000	4348600000	4283600000	4464800000	4295700000	4106700000	4825900000	4054700000
P08962	P08962	CD63	>sp|P08962|CD63_HUMAN CD63 antigen OS=Homo sapiens GN=CD63 PE=1 SV=2	1	1	1	2	1	1	2	1	2	1	255340000	11228000	206150000	207430000	209480000	122630000	197680000	224050000	233890000	197470000
P09001	P09001	MRPL3	>sp|P09001|RM03_HUMAN 39S ribosomal protein L3, mitochondrial OS=Homo sapiens GN=MRPL3 PE=1 SV=1	3	3	3	3	4	2	3	3	3	4	67167000	65917000	66041000	68559000	73733000	66415000	82400000	82045000	78479000	74333000
P09012	P09012	SNRPA	>sp|P09012|SNRPA_HUMAN U1 small nuclear ribonucleoprotein A OS=Homo sapiens GN=SNRPA PE=1 SV=3	4	5	5	3	4	4	3	5	3	5	413990000	433780000	410210000	418030000	385570000	503690000	446180000	453820000	442120000	430990000
P09132	P09132	SRP19	>sp|P09132|SRP19_HUMAN Signal recognition particle 19 kDa protein OS=Homo sapiens GN=SRP19 PE=1 SV=3	0	1	1	1	0	0	1	0	2	1	0	35318000	33949000	44693000	0	0	28039000	0	34868000	38160000
P09234	P09234	SNRPC	>sp|P09234|RU1C_HUMAN U1 small nuclear ribonucleoprotein C OS=Homo sapiens GN=SNRPC PE=1 SV=1	2	2	2	1	1	1	1	1	1	1	79738000	104090000	153070000	76667000	66478000	96115000	81167000	71767000	87443000	74197000
P09382	P09382	LGALS1	>sp|P09382|LEG1_HUMAN Galectin-1 OS=Homo sapiens GN=LGALS1 PE=1 SV=2	6	8	6	6	5	4	7	5	8	5	545020000	640620000	459440000	604470000	537220000	484840000	590390000	453410000	702370000	460470000
P09417	P09417	QDPR	>sp|P09417|DHPR_HUMAN Dihydropteridine reductase OS=Homo sapiens GN=QDPR PE=1 SV=2	0	1	1	2	0	0	0	1	1	0	0	0	22583000	0	0	0	0	15695000	0	0
P09429;B2RPK0;P23497	P09429;B2RPK0	HMGB1;HMGB1P1	>sp|P09429|HMGB1_HUMAN High mobility group protein B1 OS=Homo sapiens GN=HMGB1 PE=1 SV=3;>sp|B2RPK0|HGB1A_HUMAN Putative high mobility group protein B1-like 1 OS=Homo sapiens GN=HMGB1P1 PE=5 SV=1	10	12	13	12	14	13	9	13	13	13	3468500000	4296900000	3141600000	3944200000	3467700000	4041700000	3378600000	3453900000	3349300000	3192300000
P09525	P09525	ANXA4	>sp|P09525|ANXA4_HUMAN Annexin A4 OS=Homo sapiens GN=ANXA4 PE=1 SV=4	5	2	4	7	5	7	5	3	5	4	232080000	156790000	253970000	268250000	246510000	293980000	234250000	321500000	260200000	200470000
P09543	P09543	CNP	>sp|P09543|CN37_HUMAN 2,3-cyclic-nucleotide 3-phosphodiesterase OS=Homo sapiens GN=CNP PE=1 SV=2	3	2	3	6	2	2	2	3	4	3	44434000	40592000	59260000	85554000	39580000	40955000	54790000	41359000	52757000	51527000
P09601	P09601	HMOX1	>sp|P09601|HMOX1_HUMAN Heme oxygenase 1 OS=Homo sapiens GN=HMOX1 PE=1 SV=1	1	1	0	1	1	0	2	1	1	1	18199000	12442000	0	18142000	0	0	0	16525000	19481000	0
P09622	P09622	DLD	>sp|P09622|DLDH_HUMAN Dihydrolipoyl dehydrogenase, mitochondrial OS=Homo sapiens GN=DLD PE=1 SV=2	7	9	8	11	9	10	7	8	10	7	599380000	581630000	496790000	595790000	553120000	544500000	579360000	459770000	583440000	508630000
P09651;Q32P51	P09651;Q32P51	HNRNPA1;HNRNPA1L2	>sp|P09651|ROA1_HUMAN Heterogeneous nuclear ribonucleoprotein A1 OS=Homo sapiens GN=HNRNPA1 PE=1 SV=5;>sp|Q32P51|RA1L2_HUMAN Heterogeneous nuclear ribonucleoprotein A1-like 2 OS=Homo sapiens GN=HNRNPA1L2 PE=2 SV=2	24	21	23	23	24	26	24	26	21	21	11623000000	11183000000	12252000000	11576000000	11846000000	11545000000	11742000000	12159000000	12217000000	12221000000
P09661	P09661	SNRPA1	>sp|P09661|RU2A_HUMAN U2 small nuclear ribonucleoprotein A OS=Homo sapiens GN=SNRPA1 PE=1 SV=2	8	6	8	7	8	8	5	7	5	7	407140000	363610000	366880000	381080000	360390000	406780000	338450000	333450000	410370000	336910000
P09669	P09669	COX6C	>sp|P09669|COX6C_HUMAN Cytochrome c oxidase subunit 6C OS=Homo sapiens GN=COX6C PE=1 SV=2	3	2	2	3	2	2	3	3	3	3	145550000	130230000	150020000	128800000	162550000	133070000	135090000	133390000	143460000	150120000
P09874	P09874	PARP1	>sp|P09874|PARP1_HUMAN Poly [ADP-ribose] polymerase 1 OS=Homo sapiens GN=PARP1 PE=1 SV=4	28	31	34	38	34	32	30	32	26	35	3585300000	3619300000	3312800000	3508100000	3840000000	3609300000	3698600000	3465100000	3890500000	3400100000
P09884	P09884	POLA1	>sp|P09884|DPOLA_HUMAN DNA polymerase alpha catalytic subunit OS=Homo sapiens GN=POLA1 PE=1 SV=2	1	1	2	4	1	2	4	1	1	1	0	19344000	35391000	60333000	30981000	34888000	37733000	0	29261000	35186000
P09960	P09960	LTA4H	>sp|P09960|LKHA4_HUMAN Leukotriene A-4 hydrolase OS=Homo sapiens GN=LTA4H PE=1 SV=2	8	12	11	9	10	9	15	13	13	11	517680000	431440000	464590000	471690000	462090000	414460000	477030000	538740000	521730000	501100000
P09972;P05062	P09972	ALDOC	>sp|P09972|ALDOC_HUMAN Fructose-bisphosphate aldolase C OS=Homo sapiens GN=ALDOC PE=1 SV=2	7	8	7	9	8	8	7	5	8	5	656170000	696120000	849260000	728590000	864080000	795490000	574260000	408480000	848090000	725580000
Q71UI9;P0C0S5	Q71UI9;P0C0S5	H2AFV;H2AFZ	>sp|Q71UI9|H2AV_HUMAN Histone H2A.V OS=Homo sapiens GN=H2AFV PE=1 SV=3;>sp|P0C0S5|H2AZ_HUMAN Histone H2A.Z OS=Homo sapiens GN=H2AFZ PE=1 SV=2	4	5	4	4	4	4	4	4	4	4	1142800000	876950000	625640000	781820000	904610000	1021000000	821280000	683200000	856070000	670900000
Q99878;Q96KK5;Q6FI13;P0C0S8;Q9BTM1;Q16777	Q99878;Q96KK5;Q6FI13;P0C0S8;Q9BTM1;Q16777	HIST1H2AJ;HIST1H2AH;HIST2H2AA3;HIST1H2AG;H2AFJ;HIST2H2AC	>sp|Q99878|H2A1J_HUMAN Histone H2A type 1-J OS=Homo sapiens GN=HIST1H2AJ PE=1 SV=3;>sp|Q96KK5|H2A1H_HUMAN Histone H2A type 1-H OS=Homo sapiens GN=HIST1H2AH PE=1 SV=3;>sp|Q6FI13|H2A2A_HUMAN Histone H2A type 2-A OS=Homo sapiens GN=HIST2H2AA3 PE=1 SV=3;>sp|P0	6	5	7	7	7	8	6	6	5	6	52088000000	53983000000	40309000000	48325000000	61583000000	55744000000	51360000000	42686000000	53580000000	40646000000
P0CW18	P0CW18	PRSS56	>sp|P0CW18|PRS56_HUMAN Serine protease 56 OS=Homo sapiens GN=PRSS56 PE=1 SV=1	10	8	7	9	7	9	9	7	9	6	253380000	242880000	251540000	240840000	245850000	209770000	236100000	244030000	228890000	242790000
P0DMN0;P0DMM9;P50225;P50226	P0DMN0;P0DMM9		>sp|P0DMN0|ST1A4_HUMAN Sulfotransferase 1A4 OS=Homo sapiens GN=SULT1A4 PE=1 SV=1;>sp|P0DMM9|ST1A3_HUMAN Sulfotransferase 1A3 OS=Homo sapiens GN=SULT1A3 PE=1 SV=1	3	3	2	0	2	0	1	1	2	1	59557000	62941000	28704000	0	60195000	0	0	22548000	47558000	0
P0DMV9;P0DMV8	P0DMV9;P0DMV8		>sp|P0DMV9|HS71B_HUMAN Heat shock 70 kDa protein 1B OS=Homo sapiens GN=HSPA1B PE=1 SV=1;>sp|P0DMV8|HS71A_HUMAN Heat shock 70 kDa protein 1A OS=Homo sapiens GN=HSPA1A PE=1 SV=1	37	35	34	34	34	37	36	36	34	34	14744000000	14204000000	13599000000	14608000000	14924000000	15243000000	13610000000	13952000000	15235000000	13888000000
Q01081;P0DN76;Q8WU68	Q01081;P0DN76	U2AF1	>sp|Q01081|U2AF1_HUMAN Splicing factor U2AF 35 kDa subunit OS=Homo sapiens GN=U2AF1 PE=1 SV=3;>sp|P0DN76|U2AF5_HUMAN Splicing factor U2AF 35 kDa subunit-like protein OS=Homo sapiens GN=U2AF1L5 PE=1 SV=1	5	5	6	5	6	7	5	5	5	6	493660000	565830000	360790000	708950000	452050000	561040000	563580000	434530000	387870000	487480000
P35520;P0DN79	P35520;P0DN79	CBS	>sp|P35520|CBS_HUMAN Cystathionine beta-synthase OS=Homo sapiens GN=CBS PE=1 SV=2;>sp|P0DN79|CBSL_HUMAN Cystathionine beta-synthase-like protein OS=Homo sapiens GN=CBSL PE=1 SV=1	12	11	15	12	13	14	12	11	14	12	766940000	763890000	734900000	827740000	769800000	779530000	757160000	795830000	791800000	706500000
P0DP25;P0DP24;P0DP23;P27482;P02585	P0DP25;P0DP24;P0DP23		>sp|P0DP25|CALM3_HUMAN Calmodulin-3 OS=Homo sapiens GN=CALM3 PE=1 SV=1;>sp|P0DP24|CALM2_HUMAN Calmodulin-2 OS=Homo sapiens GN=CALM2 PE=1 SV=1;>sp|P0DP23|CALM1_HUMAN Calmodulin-1 OS=Homo sapiens GN=CALM1 PE=1 SV=1	0	0	0	0	0	1	1	0	0	1	0	0	0	0	0	49660000	0	0	0	0
P10155	P10155	TROVE2	>sp|P10155|RO60_HUMAN 60 kDa SS-A/Ro ribonucleoprotein OS=Homo sapiens GN=TROVE2 PE=1 SV=2	5	7	6	7	9	8	5	6	6	6	246950000	244540000	241790000	199690000	222390000	231180000	206750000	241470000	226640000	245450000
P10316;P01892;P30447;P05534;P30457;P30453;P16190;P30459;P16189;P30450;P18462;P16188;P13746;P04439;P30512;P30456;P10314;Q09160	P10316;P01892;P30447;P05534;P30457;P30453;P16190;P30459;P16189;P30450;P18462;P16188;P13746;P04439;P30512;P30456;P10314	HLA-A	>sp|P10316|1A69_HUMAN HLA class I histocompatibility antigen, A-69 alpha chain OS=Homo sapiens GN=HLA-A PE=1 SV=2;>sp|P01892|1A02_HUMAN HLA class I histocompatibility antigen, A-2 alpha chain OS=Homo sapiens GN=HLA-A PE=1 SV=1;>sp|P30447|1A23_HUMAN HLA cla	6	6	7	8	6	5	7	8	7	8	0	0	0	42921000	0	0	0	33877000	35770000	34795000
P10412	P10412	HIST1H1E	>sp|P10412|H14_HUMAN Histone H1.4 OS=Homo sapiens GN=HIST1H1E PE=1 SV=2	6	7	7	7	10	11	7	7	7	6	0	24544000	14523000	0	97137000	62066000	0	0	0	0
P10515	P10515	DLAT	>sp|P10515|ODP2_HUMAN Dihydrolipoyllysine-residue acetyltransferase component of pyruvate dehydrogenase complex, mitochondrial OS=Homo sapiens GN=DLAT PE=1 SV=3	5	3	3	4	4	6	3	4	4	6	248980000	210450000	221770000	213470000	199620000	207020000	160540000	205390000	269060000	250590000
P10586	P10586	PTPRF	>sp|P10586|PTPRF_HUMAN Receptor-type tyrosine-protein phosphatase F OS=Homo sapiens GN=PTPRF PE=1 SV=2	1	0	1	1	0	0	1	1	0	0	18003000	0	25954000	0	0	0	0	18775000	0	0
P10599	P10599	TXN	>sp|P10599|THIO_HUMAN Thioredoxin OS=Homo sapiens GN=TXN PE=1 SV=3	3	5	4	4	4	5	5	4	4	4	384850000	399200000	271220000	320130000	350560000	395720000	387670000	288920000	401440000	273210000
P10619	P10619	CTSA	>sp|P10619|PPGB_HUMAN Lysosomal protective protein OS=Homo sapiens GN=CTSA PE=1 SV=2	1	1	1	2	3	1	1	1	2	1	30523000	31185000	41044000	29245000	42318000	39046000	33557000	40456000	38670000	31286000
P10620	P10620	MGST1	>sp|P10620|MGST1_HUMAN Microsomal glutathione S-transferase 1 OS=Homo sapiens GN=MGST1 PE=1 SV=1	2	3	4	3	4	2	3	2	4	4	232170000	181740000	290730000	194440000	203090000	195220000	218120000	242570000	215850000	267060000
P10644;P31321	P10644	PRKAR1A	>sp|P10644|KAP0_HUMAN cAMP-dependent protein kinase type I-alpha regulatory subunit OS=Homo sapiens GN=PRKAR1A PE=1 SV=1	3	4	5	6	4	4	4	3	5	4	235290000	229180000	229370000	218130000	241930000	205090000	182130000	219150000	229130000	230200000
P10768	P10768	ESD	>sp|P10768|ESTD_HUMAN S-formylglutathione hydrolase OS=Homo sapiens GN=ESD PE=1 SV=2	5	3	2	5	5	6	4	4	6	4	284370000	267980000	149480000	282020000	229830000	314370000	219510000	208390000	249010000	238920000
P10809	P10809	HSPD1	>sp|P10809|CH60_HUMAN 60 kDa heat shock protein, mitochondrial OS=Homo sapiens GN=HSPD1 PE=1 SV=2	46	44	40	46	45	47	43	40	42	43	29775000000	29115000000	27955000000	28864000000	28768000000	28408000000	27895000000	26966000000	27388000000	26206000000
P10909	P10909	CLU	>sp|P10909|CLUS_HUMAN Clusterin OS=Homo sapiens GN=CLU PE=1 SV=1	0	1	0	0	0	0	0	0	0	0	0	22788000	0	0	0	0	0	0	0	0
P11021	P11021	HSPA5	>sp|P11021|GRP78_HUMAN 78 kDa glucose-regulated protein OS=Homo sapiens GN=HSPA5 PE=1 SV=2	30	37	30	34	37	39	35	27	31	31	9305600000	9462400000	8456100000	9807800000	10464000000	8887500000	8514700000	7582800000	8582300000	8754400000
P11047	P11047	LAMC1	>sp|P11047|LAMC1_HUMAN Laminin subunit gamma-1 OS=Homo sapiens GN=LAMC1 PE=1 SV=3	1	0	2	0	0	0	0	1	1	0	13839000	0	21392000	0	0	0	0	17028000	16690000	0
P11117	P11117	ACP2	>sp|P11117|PPAL_HUMAN Lysosomal acid phosphatase OS=Homo sapiens GN=ACP2 PE=1 SV=3	0	0	0	0	1	0	0	0	1	0	0	0	0	0	0	0	0	0	11063000	0
P11142;P54652	P11142	HSPA8	>sp|P11142|HSP7C_HUMAN Heat shock cognate 71 kDa protein OS=Homo sapiens GN=HSPA8 PE=1 SV=1	36	42	35	38	41	39	36	36	41	34	32487000000	31525000000	32420000000	30240000000	32294000000	32154000000	31119000000	31244000000	34752000000	30442000000
P11166	P11166	SLC2A1	>sp|P11166|GTR1_HUMAN Solute carrier family 2, facilitated glucose transporter member 1 OS=Homo sapiens GN=SLC2A1 PE=1 SV=2	5	5	3	4	5	6	5	6	4	7	453280000	424280000	452710000	487080000	405280000	476990000	462120000	437250000	539420000	398040000
P11169;Q8TDB8	P11169;Q8TDB8	SLC2A3;SLC2A14	>sp|P11169|GTR3_HUMAN Solute carrier family 2, facilitated glucose transporter member 3 OS=Homo sapiens GN=SLC2A3 PE=1 SV=1;>sp|Q8TDB8|GTR14_HUMAN Solute carrier family 2, facilitated glucose transporter member 14 OS=Homo sapiens GN=SLC2A14 PE=2 SV=1	2	1	2	2	1	1	2	2	1	1	35936000	43534000	50267000	32081000	42042000	38810000	34574000	46291000	47648000	42030000
P11172	P11172	UMPS	>sp|P11172|UMPS_HUMAN Uridine 5-monophosphate synthase OS=Homo sapiens GN=UMPS PE=1 SV=1	6	4	4	4	4	3	5	1	3	6	135030000	117630000	159690000	144540000	118980000	111020000	122940000	0	46219000	110970000
P11177	P11177	PDHB	>sp|P11177|ODPB_HUMAN Pyruvate dehydrogenase E1 component subunit beta, mitochondrial OS=Homo sapiens GN=PDHB PE=1 SV=3	5	4	6	3	5	6	5	5	2	5	176520000	205080000	203630000	187630000	196480000	186220000	183170000	216520000	205230000	219800000
P11182	P11182	DBT	>sp|P11182|ODB2_HUMAN Lipoamide acyltransferase component of branched-chain alpha-keto acid dehydrogenase complex, mitochondrial OS=Homo sapiens GN=DBT PE=1 SV=3	0	0	2	0	1	0	0	1	0	0	0	0	16045000	0	17063000	0	0	14549000	0	0
P11216;P11217	P11216	PYGB	>sp|P11216|PYGB_HUMAN Glycogen phosphorylase, brain form OS=Homo sapiens GN=PYGB PE=1 SV=5	0	1	2	0	0	0	0	2	0	0	0	0	82791000	0	0	0	0	67903000	0	0
P11233;P11234	P11233	RALA	>sp|P11233|RALA_HUMAN Ras-related protein Ral-A OS=Homo sapiens GN=RALA PE=1 SV=1	2	3	5	3	2	3	4	4	3	4	85599000	61972000	66258000	75232000	91536000	67605000	71070000	79650000	78855000	84139000
P11279	P11279	LAMP1	>sp|P11279|LAMP1_HUMAN Lysosome-associated membrane glycoprotein 1 OS=Homo sapiens GN=LAMP1 PE=1 SV=3	4	5	3	4	2	5	4	5	4	2	377930000	486080000	349770000	469790000	431070000	471620000	434760000	336200000	499840000	318710000
P11310	P11310	ACADM	>sp|P11310|ACADM_HUMAN Medium-chain specific acyl-CoA dehydrogenase, mitochondrial OS=Homo sapiens GN=ACADM PE=1 SV=1	6	8	11	7	8	9	7	8	8	8	679780000	733550000	667460000	754900000	689820000	828940000	733080000	652380000	779250000	566250000
P11387;Q969P6	P11387	TOP1	>sp|P11387|TOP1_HUMAN DNA topoisomerase 1 OS=Homo sapiens GN=TOP1 PE=1 SV=2	12	13	13	16	14	15	14	14	15	15	609510000	602780000	596370000	646770000	649760000	577280000	619400000	587160000	627890000	573050000
P11388	P11388	TOP2A	>sp|P11388|TOP2A_HUMAN DNA topoisomerase 2-alpha OS=Homo sapiens GN=TOP2A PE=1 SV=3	19	15	24	23	16	24	21	28	19	25	854350000	862180000	816260000	884320000	877530000	928040000	810670000	852880000	861150000	870500000
P11413	P11413	G6PD	>sp|P11413|G6PD_HUMAN Glucose-6-phosphate 1-dehydrogenase OS=Homo sapiens GN=G6PD PE=1 SV=4	17	18	18	18	16	18	15	19	18	17	1967400000	1844300000	1993400000	1925400000	1786600000	1973200000	1995400000	1980200000	1933800000	2005000000
P11498	P11498	PC	>sp|P11498|PYC_HUMAN Pyruvate carboxylase, mitochondrial OS=Homo sapiens GN=PC PE=1 SV=2	9	14	14	15	12	14	13	14	17	14	579640000	605510000	516260000	586860000	580590000	623790000	558200000	544320000	558150000	553840000
P11532	P11532	DMD	>sp|P11532|DMD_HUMAN Dystrophin OS=Homo sapiens GN=DMD PE=1 SV=3	2	1	2	2	2	2	3	3	3	3	95671000	71749000	103880000	84184000	93574000	57977000	79863000	85952000	81107000	72457000
P11586	P11586	MTHFD1	>sp|P11586|C1TC_HUMAN C-1-tetrahydrofolate synthase, cytoplasmic OS=Homo sapiens GN=MTHFD1 PE=1 SV=3	16	20	14	19	18	22	21	19	21	16	1594400000	1550400000	1398900000	1397500000	1475700000	1401300000	1419300000	1415300000	1621900000	1460900000
P11717	P11717	IGF2R	>sp|P11717|MPRI_HUMAN Cation-independent mannose-6-phosphate receptor OS=Homo sapiens GN=IGF2R PE=1 SV=3	10	5	7	8	4	10	9	12	7	9	117690000	109710000	102260000	108550000	115170000	123140000	124740000	122660000	111590000	127740000
P11766	P11766	ADH5	>sp|P11766|ADHX_HUMAN Alcohol dehydrogenase class-3 OS=Homo sapiens GN=ADH5 PE=1 SV=4	8	10	9	9	8	6	11	8	8	9	517150000	462660000	481860000	474400000	449860000	436220000	478880000	569690000	521380000	522250000
P11802	P11802	CDK4	>sp|P11802|CDK4_HUMAN Cyclin-dependent kinase 4 OS=Homo sapiens GN=CDK4 PE=1 SV=2	3	2	2	3	4	1	3	5	2	4	41221000	0	33490000	36047000	44148000	40898000	33662000	41369000	28986000	52028000
P11908	P11908	PRPS2	>sp|P11908|PRPS2_HUMAN Ribose-phosphate pyrophosphokinase 2 OS=Homo sapiens GN=PRPS2 PE=1 SV=2	7	7	9	10	6	9	8	11	10	9	215060000	184020000	224980000	179670000	160730000	190910000	187450000	212980000	204850000	202550000
P11940;Q9H361;Q4VXU2;Q96DU9	P11940	PABPC1	>sp|P11940|PABP1_HUMAN Polyadenylate-binding protein 1 OS=Homo sapiens GN=PABPC1 PE=1 SV=2	27	22	24	21	21	25	24	25	28	23	4021900000	3853200000	3762600000	4035700000	3851700000	4255400000	3747100000	3535500000	4018400000	3819900000
P12004	P12004	PCNA	>sp|P12004|PCNA_HUMAN Proliferating cell nuclear antigen OS=Homo sapiens GN=PCNA PE=1 SV=1	7	7	9	4	3	6	6	6	3	7	695210000	684790000	790290000	706300000	766750000	655700000	614060000	604420000	687240000	640090000
P12081	P12081	HARS	>sp|P12081|SYHC_HUMAN Histidine--tRNA ligase, cytoplasmic OS=Homo sapiens GN=HARS PE=1 SV=2	6	5	7	7	8	8	7	6	9	7	259600000	252600000	242690000	254790000	261650000	265710000	237060000	226590000	250400000	245090000
P12235	P12235	SLC25A4	>sp|P12235|ADT1_HUMAN ADP/ATP translocase 1 OS=Homo sapiens GN=SLC25A4 PE=1 SV=4	12	11	11	9	8	11	11	12	10	12	22342000	18280000	28184000	24439000	15546000	31815000	27254000	37729000	25094000	21913000
P12236;Q9H0C2	P12236	SLC25A6	>sp|P12236|ADT3_HUMAN ADP/ATP translocase 3 OS=Homo sapiens GN=SLC25A6 PE=1 SV=4	18	17	15	14	15	16	18	18	15	18	8722800000	8012100000	8341800000	7632400000	7643100000	8324300000	8169200000	7975100000	8712300000	8355900000
P12268	P12268	IMPDH2	>sp|P12268|IMDH2_HUMAN Inosine-5-monophosphate dehydrogenase 2 OS=Homo sapiens GN=IMPDH2 PE=1 SV=2	18	18	17	20	19	19	19	18	17	20	2521000000	2483300000	2531200000	2484900000	2467100000	2681800000	2551000000	2388800000	2539700000	2337300000
P12270	P12270	TPR	>sp|P12270|TPR_HUMAN Nucleoprotein TPR OS=Homo sapiens GN=TPR PE=1 SV=3	21	21	19	20	21	24	22	15	24	17	794760000	788360000	730740000	767260000	792760000	787890000	766490000	692240000	786410000	771250000
P12277;P06732	P12277	CKB	>sp|P12277|KCRB_HUMAN Creatine kinase B-type OS=Homo sapiens GN=CKB PE=1 SV=1	14	14	17	17	17	16	15	13	16	16	3410900000	3608300000	3231400000	3423000000	3307800000	3388700000	3465100000	3690600000	3750500000	3431000000
P12429	P12429	ANXA3	>sp|P12429|ANXA3_HUMAN Annexin A3 OS=Homo sapiens GN=ANXA3 PE=1 SV=3	2	2	3	4	4	5	1	2	3	3	79027000	59786000	94937000	83085000	81296000	82174000	58228000	69345000	83454000	62748000
P12532;P17540	P12532	CKMT1A	>sp|P12532|KCRU_HUMAN Creatine kinase U-type, mitochondrial OS=Homo sapiens GN=CKMT1A PE=1 SV=1	5	4	4	3	3	3	4	1	3	4	189230000	160230000	190560000	159010000	141420000	145180000	154440000	62725000	170850000	142870000
P12694	P12694	BCKDHA	>sp|P12694|ODBA_HUMAN 2-oxoisovalerate dehydrogenase subunit alpha, mitochondrial OS=Homo sapiens GN=BCKDHA PE=1 SV=2	0	0	0	0	2	1	2	0	1	0	0	0	0	0	25258000	0	0	0	17523000	0
P12814;P35609	P12814	ACTN1	>sp|P12814|ACTN1_HUMAN Alpha-actinin-1 OS=Homo sapiens GN=ACTN1 PE=1 SV=2	29	31	33	31	28	31	27	31	31	33	927870000	921670000	1001200000	901220000	914070000	1040100000	951590000	1049900000	972390000	972790000
P12955	P12955	PEPD	>sp|P12955|PEPD_HUMAN Xaa-Pro dipeptidase OS=Homo sapiens GN=PEPD PE=1 SV=3	6	5	6	3	5	4	6	5	8	5	149430000	138900000	117850000	152380000	131680000	138030000	122930000	159210000	138180000	139470000
P12956	P12956	XRCC6	>sp|P12956|XRCC6_HUMAN X-ray repair cross-complementing protein 6 OS=Homo sapiens GN=XRCC6 PE=1 SV=2	18	18	17	25	23	22	22	17	22	21	3719500000	3868500000	3856400000	3854900000	3824900000	4040600000	4098300000	3996600000	3834300000	4064000000
P13010	P13010	XRCC5	>sp|P13010|XRCC5_HUMAN X-ray repair cross-complementing protein 5 OS=Homo sapiens GN=XRCC5 PE=1 SV=3	23	26	25	29	30	24	29	25	24	27	3702300000	3526900000	3672200000	3588900000	3695100000	3725600000	3707500000	3588600000	3372400000	3564500000
P13073	P13073	COX4I1	>sp|P13073|COX41_HUMAN Cytochrome c oxidase subunit 4 isoform 1, mitochondrial OS=Homo sapiens GN=COX4I1 PE=1 SV=1	5	6	6	6	5	8	4	3	6	6	640010000	703250000	627950000	664680000	713260000	698470000	721990000	480170000	643370000	621550000
P13164;Q01629;Q01628	P13164;Q01629;Q01628	IFITM1;IFITM2;IFITM3	>sp|P13164|IFM1_HUMAN Interferon-induced transmembrane protein 1 OS=Homo sapiens GN=IFITM1 PE=1 SV=3;>sp|Q01629|IFM2_HUMAN Interferon-induced transmembrane protein 2 OS=Homo sapiens GN=IFITM2 PE=1 SV=2;>sp|Q01628|IFM3_HUMAN Interferon-induced transmembrane	0	0	0	0	1	0	1	1	1	0	0	0	0	0	33257000	0	38828000	34902000	46994000	0
P13473	P13473	LAMP2	>sp|P13473|LAMP2_HUMAN Lysosome-associated membrane glycoprotein 2 OS=Homo sapiens GN=LAMP2 PE=1 SV=2	2	3	2	1	2	1	3	1	1	2	60702000	55406000	57738000	57343000	78459000	99230000	53788000	90322000	80485000	59919000
P13489	P13489	RNH1	>sp|P13489|RINI_HUMAN Ribonuclease inhibitor OS=Homo sapiens GN=RNH1 PE=1 SV=2	9	5	10	5	6	6	7	5	8	9	302850000	290040000	283250000	262130000	287270000	260420000	276990000	287810000	343250000	308550000
P13498	P13498	CYBA	>sp|P13498|CY24A_HUMAN Cytochrome b-245 light chain OS=Homo sapiens GN=CYBA PE=1 SV=3	0	1	0	0	0	1	1	1	1	1	0	15644000	0	0	0	0	15270000	0	24976000	0
P13535;Q9UKX2	P13535;Q9UKX2	MYH8;MYH2	>sp|P13535|MYH8_HUMAN Myosin-8 OS=Homo sapiens GN=MYH8 PE=1 SV=3;>sp|Q9UKX2|MYH2_HUMAN Myosin-2 OS=Homo sapiens GN=MYH2 PE=1 SV=1	0	1	0	0	1	0	0	0	0	1	0	143760000	0	0	83713000	0	0	0	0	0
P13639	P13639	EEF2	>sp|P13639|EF2_HUMAN Elongation factor 2 OS=Homo sapiens GN=EEF2 PE=1 SV=4	49	48	44	48	53	55	49	47	45	48	37569000000	35458000000	34022000000	35958000000	36561000000	35468000000	35457000000	34185000000	36087000000	35330000000
P13667	P13667	PDIA4	>sp|P13667|PDIA4_HUMAN Protein disulfide-isomerase A4 OS=Homo sapiens GN=PDIA4 PE=1 SV=2	22	20	21	22	21	21	20	21	22	24	1640400000	1431100000	1653400000	1779800000	1832100000	1679800000	1615200000	1911900000	1769400000	1632300000
P13674	P13674	P4HA1	>sp|P13674|P4HA1_HUMAN Prolyl 4-hydroxylase subunit alpha-1 OS=Homo sapiens GN=P4HA1 PE=1 SV=2	2	3	4	1	3	3	4	2	2	4	67572000	64416000	60681000	46656000	65750000	55980000	69783000	65657000	61516000	69671000
P13693;Q9HAU6;Q56UQ5	P13693	TPT1	>sp|P13693|TCTP_HUMAN Translationally-controlled tumor protein OS=Homo sapiens GN=TPT1 PE=1 SV=1	2	2	3	4	2	5	2	4	5	1	166140000	198860000	185710000	237640000	200590000	221400000	178160000	146530000	233590000	86481000
P13797;P13796	P13797	PLS3	>sp|P13797|PLST_HUMAN Plastin-3 OS=Homo sapiens GN=PLS3 PE=1 SV=4	22	27	20	22	26	23	25	22	22	20	2735300000	2770200000	2730800000	2625200000	2712700000	2594200000	2808000000	2813700000	2742000000	2664600000
P13798	P13798	APEH	>sp|P13798|ACPH_HUMAN Acylamino-acid-releasing enzyme OS=Homo sapiens GN=APEH PE=1 SV=4	6	7	7	6	3	4	6	6	6	5	170210000	176740000	169220000	148670000	120820000	154660000	163120000	164300000	156420000	187300000
P13804	P13804	ETFA	>sp|P13804|ETFA_HUMAN Electron transfer flavoprotein subunit alpha, mitochondrial OS=Homo sapiens GN=ETFA PE=1 SV=1	9	7	9	10	9	9	9	12	9	9	1115900000	1215200000	1018000000	1157900000	1075800000	1038400000	978490000	952810000	1192400000	946420000
P13807	P13807	GYS1	>sp|P13807|GYS1_HUMAN Glycogen [starch] synthase, muscle OS=Homo sapiens GN=GYS1 PE=1 SV=2	0	1	1	1	1	1	1	1	1	1	0	16931000	20423000	0	18903000	18680000	23133000	16275000	22934000	21805000
P13861;P31323	P13861	PRKAR2A	>sp|P13861|KAP2_HUMAN cAMP-dependent protein kinase type II-alpha regulatory subunit OS=Homo sapiens GN=PRKAR2A PE=1 SV=2	5	5	1	7	5	4	7	5	10	7	158140000	159720000	48310000	164180000	161100000	180540000	158100000	180100000	206760000	169700000
P13984	P13984	GTF2F2	>sp|P13984|T2FB_HUMAN General transcription factor IIF subunit 2 OS=Homo sapiens GN=GTF2F2 PE=1 SV=2	1	1	2	1	2	1	2	3	3	3	47235000	48172000	32573000	0	47260000	40903000	39786000	31396000	26874000	37972000
P13987	P13987	CD59	>sp|P13987|CD59_HUMAN CD59 glycoprotein OS=Homo sapiens GN=CD59 PE=1 SV=1	2	2	2	1	2	2	2	2	2	2	85539000	105500000	59188000	84222000	103980000	81372000	74614000	43423000	86676000	66921000
P13995	P13995	MTHFD2	>sp|P13995|MTDC_HUMAN Bifunctional methylenetetrahydrofolate dehydrogenase/cyclohydrolase, mitochondrial OS=Homo sapiens GN=MTHFD2 PE=1 SV=2	3	1	2	1	1	2	1	4	1	4	102040000	49873000	86520000	74094000	87828000	58282000	56279000	143800000	79127000	167730000
P14174	P14174	MIF	>sp|P14174|MIF_HUMAN Macrophage migration inhibitory factor OS=Homo sapiens GN=MIF PE=1 SV=4	3	3	3	2	2	2	2	3	3	3	508530000	560390000	450820000	583830000	449680000	458750000	602300000	508230000	672590000	536220000
P14314	P14314	PRKCSH	>sp|P14314|GLU2B_HUMAN Glucosidase 2 subunit beta OS=Homo sapiens GN=PRKCSH PE=1 SV=2	9	6	4	6	7	3	4	5	5	5	277310000	329340000	175820000	269950000	237830000	234120000	223100000	246110000	265880000	228280000
P14324	P14324	FDPS	>sp|P14324|FPPS_HUMAN Farnesyl pyrophosphate synthase OS=Homo sapiens GN=FDPS PE=1 SV=4	8	5	8	7	7	5	8	7	6	7	927460000	840430000	980670000	912230000	1009400000	1009500000	943460000	938600000	858140000	1155000000
P14384	P14384	CPM	>sp|P14384|CBPM_HUMAN Carboxypeptidase M OS=Homo sapiens GN=CPM PE=1 SV=2	2	2	4	2	1	1	2	1	1	2	39202000	55109000	69342000	58195000	69191000	65172000	34315000	33269000	43488000	48058000
P14406	P14406	COX7A2	>sp|P14406|CX7A2_HUMAN Cytochrome c oxidase subunit 7A2, mitochondrial OS=Homo sapiens GN=COX7A2 PE=1 SV=1	0	0	1	0	0	0	0	1	0	1	0	0	0	0	0	0	0	0	0	0
P14550	P14550	AKR1A1	>sp|P14550|AK1A1_HUMAN Alcohol dehydrogenase [NADP(+)] OS=Homo sapiens GN=AKR1A1 PE=1 SV=3	4	6	4	3	3	6	4	6	5	2	240600000	223870000	148210000	137440000	133750000	214640000	148830000	209560000	277080000	83166000
P14618	P14618	PKM	>sp|P14618|KPYM_HUMAN Pyruvate kinase PKM OS=Homo sapiens GN=PKM PE=1 SV=4	38	41	38	38	39	41	39	35	36	36	37666000000	37815000000	35889000000	37720000000	36988000000	34717000000	36160000000	36833000000	36545000000	35446000000
P14625;Q58FF3	P14625	HSP90B1	>sp|P14625|ENPL_HUMAN Endoplasmin OS=Homo sapiens GN=HSP90B1 PE=1 SV=1	34	41	36	36	37	41	35	35	38	36	7100800000	7324000000	7512900000	7479200000	7570500000	7101200000	7606300000	7092300000	7538500000	7081900000
P14635	P14635	CCNB1	>sp|P14635|CCNB1_HUMAN G2/mitotic-specific cyclin-B1 OS=Homo sapiens GN=CCNB1 PE=1 SV=1	2	2	3	2	1	2	2	1	1	2	26778000	33719000	28852000	26114000	25940000	33451000	25467000	46974000	0	34247000
P63162;P14678	P63162;P14678	SNRPN;SNRPB	>sp|P63162|RSMN_HUMAN Small nuclear ribonucleoprotein-associated protein N OS=Homo sapiens GN=SNRPN PE=1 SV=1;>sp|P14678|RSMB_HUMAN Small nuclear ribonucleoprotein-associated proteins B and B OS=Homo sapiens GN=SNRPB PE=1 SV=2	7	6	5	7	7	5	5	5	4	6	665080000	734610000	755390000	817870000	755390000	840480000	840450000	684700000	779850000	760490000
P14735	P14735	IDE	>sp|P14735|IDE_HUMAN Insulin-degrading enzyme OS=Homo sapiens GN=IDE PE=1 SV=4	9	9	8	8	8	5	5	9	5	8	164560000	185520000	240260000	152580000	180930000	184880000	195520000	207110000	189260000	235040000
P14866	P14866	HNRNPL	>sp|P14866|HNRPL_HUMAN Heterogeneous nuclear ribonucleoprotein L OS=Homo sapiens GN=HNRNPL PE=1 SV=2	21	23	21	22	20	22	23	22	19	21	4375800000	4284800000	3982100000	4115100000	4266300000	4004800000	3888600000	4224400000	4568600000	4027200000
P14868	P14868	DARS	>sp|P14868|SYDC_HUMAN Aspartate--tRNA ligase, cytoplasmic OS=Homo sapiens GN=DARS PE=1 SV=2	14	12	12	13	12	16	12	15	10	11	643920000	594510000	629060000	634700000	602030000	616590000	596630000	645830000	645030000	734140000
P14923	P14923	JUP	>sp|P14923|PLAK_HUMAN Junction plakoglobin OS=Homo sapiens GN=JUP PE=1 SV=3	13	13	14	13	11	8	14	14	17	12	468050000	463140000	459030000	471410000	439500000	433370000	456090000	479300000	462560000	480140000
P15121;C9JRZ8	P15121	AKR1B1	>sp|P15121|ALDR_HUMAN Aldose reductase OS=Homo sapiens GN=AKR1B1 PE=1 SV=3	13	14	14	16	14	13	15	16	15	16	2290600000	2121300000	2341700000	2210100000	1999100000	2212700000	2349300000	2187300000	2220300000	2315800000
P15151	P15151	PVR	>sp|P15151|PVR_HUMAN Poliovirus receptor OS=Homo sapiens GN=PVR PE=1 SV=2	2	2	2	2	3	1	1	0	3	2	13059000	16506000	14901000	16228000	15797000	16538000	17350000	0	16097000	15897000
P15170	P15170	GSPT1	>sp|P15170|ERF3A_HUMAN Eukaryotic peptide chain release factor GTP-binding subunit ERF3A OS=Homo sapiens GN=GSPT1 PE=1 SV=1	15	14	18	18	20	13	16	13	19	11	1397100000	1462900000	1337500000	1340600000	1412200000	1233300000	1326100000	1301800000	1432700000	1361000000
P15291	P15291	B4GALT1	>sp|P15291|B4GT1_HUMAN Beta-1,4-galactosyltransferase 1 OS=Homo sapiens GN=B4GALT1 PE=1 SV=5	2	1	1	0	1	0	1	1	1	1	36065000	29873000	29600000	0	24306000	0	29300000	30929000	31115000	43816000
P15311	P15311	EZR	>sp|P15311|EZRI_HUMAN Ezrin OS=Homo sapiens GN=EZR PE=1 SV=4	30	34	25	30	28	30	27	30	30	28	2889100000	2736900000	2703600000	2656200000	2658500000	2762200000	2787700000	2649600000	2614100000	2742800000
P15328;P41439;P14207	P15328	FOLR1	>sp|P15328|FOLR1_HUMAN Folate receptor alpha OS=Homo sapiens GN=FOLR1 PE=1 SV=3	3	2	2	4	4	1	3	2	1	2	95755000	106870000	136000000	102750000	106130000	68434000	65808000	95154000	72052000	111780000
P15531	P15531	NME1	>sp|P15531|NDKA_HUMAN Nucleoside diphosphate kinase A OS=Homo sapiens GN=NME1 PE=1 SV=1	9	11	8	10	8	9	9	10	10	9	1878300000	1758700000	1692200000	2016700000	1603000000	1351300000	1766400000	1537500000	1724700000	1633200000
P15559	P15559	NQO1	>sp|P15559|NQO1_HUMAN NAD(P)H dehydrogenase [quinone] 1 OS=Homo sapiens GN=NQO1 PE=1 SV=1	3	3	6	5	4	5	5	5	6	6	253320000	208640000	254870000	206010000	219710000	229270000	249740000	232150000	267410000	229440000
P15586	P15586	GNS	>sp|P15586|GNS_HUMAN N-acetylglucosamine-6-sulfatase OS=Homo sapiens GN=GNS PE=1 SV=3	3	4	3	2	3	3	3	4	2	3	96477000	93860000	100010000	82080000	96817000	93846000	94772000	92747000	169300000	85746000
P15880	P15880	RPS2	>sp|P15880|RS2_HUMAN 40S ribosomal protein S2 OS=Homo sapiens GN=RPS2 PE=1 SV=2	17	15	12	13	15	13	15	15	14	11	6685100000	6880200000	6132200000	6777200000	6881500000	6526900000	6436400000	6022400000	6707900000	6202200000
P15924	P15924	DSP	>sp|P15924|DESP_HUMAN Desmoplakin OS=Homo sapiens GN=DSP PE=1 SV=3	34	31	29	38	37	32	33	34	35	34	1291300000	1331000000	1168800000	1238100000	1206600000	1249500000	1275900000	1161000000	1185100000	1184000000
P15927	P15927	RPA2	>sp|P15927|RFA2_HUMAN Replication protein A 32 kDa subunit OS=Homo sapiens GN=RPA2 PE=1 SV=1	1	1	1	1	1	1	1	2	1	2	87190000	77093000	68785000	75804000	84112000	65050000	67212000	81341000	56717000	95483000
P16066	P16066	NPR1	>sp|P16066|ANPRA_HUMAN Atrial natriuretic peptide receptor 1 OS=Homo sapiens GN=NPR1 PE=1 SV=1	0	0	0	1	1	0	1	1	0	1	0	0	0	0	0	0	0	0	0	3955000
P16070	P16070	CD44	>sp|P16070|CD44_HUMAN CD44 antigen OS=Homo sapiens GN=CD44 PE=1 SV=3	6	5	3	6	7	5	3	3	5	4	243650000	305520000	282590000	306010000	310100000	319140000	350200000	316740000	213970000	296540000
P16083	P16083	NQO2	>sp|P16083|NQO2_HUMAN Ribosyldihydronicotinamide dehydrogenase [quinone] OS=Homo sapiens GN=NQO2 PE=1 SV=5	0	3	1	1	1	0	1	1	0	1	0	31424000	22171000	29540000	18416000	0	17224000	22074000	0	19526000
P16152	P16152	CBR1	>sp|P16152|CBR1_HUMAN Carbonyl reductase [NADPH] 1 OS=Homo sapiens GN=CBR1 PE=1 SV=3	10	8	7	8	6	10	11	10	11	7	746140000	736070000	726570000	689470000	705780000	700530000	691280000	701390000	763150000	736840000
P16278	P16278	GLB1	>sp|P16278|BGAL_HUMAN Beta-galactosidase OS=Homo sapiens GN=GLB1 PE=1 SV=2	2	0	2	0	1	2	0	1	1	2	32337000	0	28599000	0	31752000	14013000	0	31388000	0	27864000
P16333;O43639	P16333	NCK1	>sp|P16333|NCK1_HUMAN Cytoplasmic protein NCK1 OS=Homo sapiens GN=NCK1 PE=1 SV=1	1	2	1	0	0	0	0	0	2	0	19702000	0	18672000	0	0	0	0	0	0	0
P16401	P16401	HIST1H1B	>sp|P16401|H15_HUMAN Histone H1.5 OS=Homo sapiens GN=HIST1H1B PE=1 SV=3	9	9	8	9	9	10	10	8	8	8	2572300000	2496200000	2031800000	2600000000	2730800000	2805100000	3013500000	2672700000	2438500000	2040000000
P16403;P16402;Q02539;P22492	P16403;P16402	HIST1H1C;HIST1H1D	>sp|P16403|H12_HUMAN Histone H1.2 OS=Homo sapiens GN=HIST1H1C PE=1 SV=2;>sp|P16402|H13_HUMAN Histone H1.3 OS=Homo sapiens GN=HIST1H1D PE=1 SV=2	9	9	9	10	12	15	10	10	10	9	12225000000	14156000000	9232000000	10739000000	14132000000	13952000000	10728000000	8174000000	12621000000	9644600000
P16435	P16435	POR	>sp|P16435|NCPR_HUMAN NADPH--cytochrome P450 reductase OS=Homo sapiens GN=POR PE=1 SV=2	17	18	20	18	19	20	17	19	17	18	1603300000	1411000000	1458800000	1411300000	1393500000	1411100000	1384300000	1377200000	1380400000	1341900000
P16615;O14983;Q93084	P16615	ATP2A2	>sp|P16615|AT2A2_HUMAN Sarcoplasmic/endoplasmic reticulum calcium ATPase 2 OS=Homo sapiens GN=ATP2A2 PE=1 SV=1	16	20	20	16	14	17	17	17	17	20	1140100000	1025500000	955520000	988640000	1002500000	1027700000	1173500000	1012600000	958100000	928550000
P16949;Q93045;Q9H169	P16949	STMN1	>sp|P16949|STMN1_HUMAN Stathmin OS=Homo sapiens GN=STMN1 PE=1 SV=3	1	2	3	1	1	2	3	3	0	2	39168000	60352000	39849000	71903000	37130000	38804000	46181000	50923000	0	40488000
P16989	P16989	YBX3	>sp|P16989|YBOX3_HUMAN Y-box-binding protein 3 OS=Homo sapiens GN=YBX3 PE=1 SV=4	13	10	11	10	10	9	10	13	12	12	621670000	616290000	620230000	565040000	452040000	623440000	584790000	567300000	633130000	513340000
P17066;P48741	P17066;P48741	HSPA6;HSPA7	>sp|P17066|HSP76_HUMAN Heat shock 70 kDa protein 6 OS=Homo sapiens GN=HSPA6 PE=1 SV=2;>sp|P48741|HSP77_HUMAN Putative heat shock 70 kDa protein 7 OS=Homo sapiens GN=HSPA7 PE=5 SV=2	10	10	10	10	11	11	10	11	10	9	2922900000	3001700000	2404600000	0	3075100000	2432400000	2466200000	0	2535000000	2663100000
P17096	P17096	HMGA1	>sp|P17096|HMGA1_HUMAN High mobility group protein HMG-I/HMG-Y OS=Homo sapiens GN=HMGA1 PE=1 SV=3	3	3	3	2	3	3	3	3	3	2	478900000	502560000	381460000	587280000	621990000	727270000	502460000	368990000	478230000	489900000
P17152	P17152	TMEM11	>sp|P17152|TMM11_HUMAN Transmembrane protein 11, mitochondrial OS=Homo sapiens GN=TMEM11 PE=1 SV=1	0	1	1	1	0	0	1	0	0	0	0	21118000	0	31913000	0	0	30813000	0	0	0
P17174	P17174	GOT1	>sp|P17174|AATC_HUMAN Aspartate aminotransferase, cytoplasmic OS=Homo sapiens GN=GOT1 PE=1 SV=3	5	5	6	7	6	7	8	5	5	5	540410000	537020000	528530000	503800000	525200000	510930000	482390000	513600000	562180000	545080000
P17480	P17480	UBTF	>sp|P17480|UBF1_HUMAN Nucleolar transcription factor 1 OS=Homo sapiens GN=UBTF PE=1 SV=1	4	3	3	5	4	4	3	6	3	6	139460000	59290000	86062000	120490000	127930000	140760000	86900000	113040000	93461000	165480000
P17655	P17655	CAPN2	>sp|P17655|CAN2_HUMAN Calpain-2 catalytic subunit OS=Homo sapiens GN=CAPN2 PE=1 SV=6	2	6	5	5	5	4	5	5	5	3	86189000	159370000	140680000	140730000	125260000	129530000	132910000	137140000	133540000	113450000
P17661	P17661	DES	>sp|P17661|DESM_HUMAN Desmin OS=Homo sapiens GN=DES PE=1 SV=3	5	3	2	3	2	3	4	4	3	4	99018000	0	0	0	0	0	192380000	0	0	0
P17676	P17676	CEBPB	>sp|P17676|CEBPB_HUMAN CCAAT/enhancer-binding protein beta OS=Homo sapiens GN=CEBPB PE=1 SV=2	0	0	0	0	0	0	0	0	1	0	0	0	0	0	0	0	0	0	17255000	0
P17812	P17812	CTPS1	>sp|P17812|PYRG1_HUMAN CTP synthase 1 OS=Homo sapiens GN=CTPS1 PE=1 SV=2	17	11	14	14	11	11	15	15	12	16	1091600000	1004800000	984670000	1015200000	1003800000	1146600000	937000000	1106800000	922220000	1069000000
P17844	P17844	DDX5	>sp|P17844|DDX5_HUMAN Probable ATP-dependent RNA helicase DDX5 OS=Homo sapiens GN=DDX5 PE=1 SV=1	27	27	30	30	26	27	27	31	26	30	5074700000	4832700000	4907900000	4883500000	5372600000	5094000000	5174400000	5418200000	5219900000	4807600000
P17858	P17858	PFKL	>sp|P17858|PFKAL_HUMAN ATP-dependent 6-phosphofructokinase, liver type OS=Homo sapiens GN=PFKL PE=1 SV=6	11	8	11	11	10	8	6	11	10	13	378300000	309910000	353350000	364040000	331780000	363710000	242840000	358840000	348560000	461460000
P17931	P17931	LGALS3	>sp|P17931|LEG3_HUMAN Galectin-3 OS=Homo sapiens GN=LGALS3 PE=1 SV=5	3	2	2	3	1	3	2	3	2	1	47681000	68229000	69949000	78488000	45555000	39824000	64875000	81511000	52598000	60499000
P17980	P17980	PSMC3	>sp|P17980|PRS6A_HUMAN 26S proteasome regulatory subunit 6A OS=Homo sapiens GN=PSMC3 PE=1 SV=3	12	16	12	14	15	13	12	12	12	14	969220000	1049300000	911820000	956450000	1022200000	1014200000	958450000	1103200000	1059100000	950540000
P17987	P17987	TCP1	>sp|P17987|TCPA_HUMAN T-complex protein 1 subunit alpha OS=Homo sapiens GN=TCP1 PE=1 SV=1	23	24	25	24	28	25	26	23	20	26	4558600000	4753300000	4671500000	4113400000	4096700000	4570900000	4596000000	4729600000	4115500000	4810800000
P18031	P18031	PTPN1	>sp|P18031|PTN1_HUMAN Tyrosine-protein phosphatase non-receptor type 1 OS=Homo sapiens GN=PTPN1 PE=1 SV=1	2	2	2	2	4	3	3	3	3	3	70695000	65601000	63417000	50672000	72568000	67165000	52427000	58749000	77801000	72373000
P18074	P18074	ERCC2	>sp|P18074|ERCC2_HUMAN TFIIH basal transcription factor complex helicase XPD subunit OS=Homo sapiens GN=ERCC2 PE=1 SV=1	0	0	0	0	1	0	0	0	0	0	0	0	0	0	0	0	0	0	0	0
P18077	P18077	RPL35A	>sp|P18077|RL35A_HUMAN 60S ribosomal protein L35a OS=Homo sapiens GN=RPL35A PE=1 SV=2	7	7	7	5	6	8	7	6	6	6	2181100000	2206200000	2437900000	2050400000	2211000000	2100900000	2374000000	2483200000	2312800000	2425500000
P18084	P18084	ITGB5	>sp|P18084|ITB5_HUMAN Integrin beta-5 OS=Homo sapiens GN=ITGB5 PE=1 SV=1	0	2	0	1	1	1	1	0	1	1	0	17648000	0	12683000	16156000	19734000	18870000	0	0	0
P18085	P18085	ARF4	>sp|P18085|ARF4_HUMAN ADP-ribosylation factor 4 OS=Homo sapiens GN=ARF4 PE=1 SV=3	7	7	8	6	6	8	6	8	6	10	383680000	327080000	435950000	358120000	302450000	343340000	365430000	383360000	552220000	404670000
P18124	P18124	RPL7	>sp|P18124|RL7_HUMAN 60S ribosomal protein L7 OS=Homo sapiens GN=RPL7 PE=1 SV=1	16	18	16	16	17	16	17	16	15	18	8853100000	7534200000	6873900000	7738800000	7322700000	7475800000	8025600000	7217700000	7560900000	7633000000
P18206	P18206	VCL	>sp|P18206|VINC_HUMAN Vinculin OS=Homo sapiens GN=VCL PE=1 SV=4	28	20	22	28	24	27	22	26	22	22	2133100000	2289600000	2370100000	1958900000	1879100000	2229300000	2146200000	2533500000	2510200000	2330000000
P18564	P18564	ITGB6	>sp|P18564|ITB6_HUMAN Integrin beta-6 OS=Homo sapiens GN=ITGB6 PE=1 SV=2	0	0	0	0	1	0	0	1	1	0	0	0	0	0	132520000	0	0	119950000	133810000	0
P18583	P18583	SON	>sp|P18583|SON_HUMAN Protein SON OS=Homo sapiens GN=SON PE=1 SV=4	2	3	4	3	3	2	2	3	4	5	55171000	73951000	57916000	70263000	83721000	85122000	79378000	66791000	85848000	53505000
P18615	P18615	NELFE	>sp|P18615|NELFE_HUMAN Negative elongation factor E OS=Homo sapiens GN=NELFE PE=1 SV=3	1	1	2	1	1	1	1	2	3	3	0	13223000	23985000	19283000	17195000	19482000	22758000	16976000	0	14426000
P18621	P18621	RPL17	>sp|P18621|RL17_HUMAN 60S ribosomal protein L17 OS=Homo sapiens GN=RPL17 PE=1 SV=3	10	10	10	12	10	11	10	9	11	10	3785100000	3442200000	2789700000	3697700000	3863300000	3339900000	3667000000	2999000000	3848700000	3002200000
P18669;P15259;Q8N0Y7	P18669	PGAM1	>sp|P18669|PGAM1_HUMAN Phosphoglycerate mutase 1 OS=Homo sapiens GN=PGAM1 PE=1 SV=2	16	14	15	15	16	17	17	13	13	16	6494200000	6576700000	6112600000	6466000000	6079000000	6795600000	6133600000	5847700000	6439500000	6320000000
P18754	P18754	RCC1	>sp|P18754|RCC1_HUMAN Regulator of chromosome condensation OS=Homo sapiens GN=RCC1 PE=1 SV=1	7	9	9	7	5	5	8	6	9	10	486490000	479670000	421720000	471890000	422920000	524150000	475690000	502530000	477670000	487070000
P18858	P18858	LIG1	>sp|P18858|DNLI1_HUMAN DNA ligase 1 OS=Homo sapiens GN=LIG1 PE=1 SV=1	0	1	0	3	2	1	0	1	1	1	0	0	0	17351000	11184000	13872000	0	14351000	0	10541000
P18887	P18887	XRCC1	>sp|P18887|XRCC1_HUMAN DNA repair protein XRCC1 OS=Homo sapiens GN=XRCC1 PE=1 SV=2	4	2	4	2	2	3	3	2	3	5	43963000	40604000	37876000	40949000	48518000	40347000	34836000	36935000	37780000	43500000
P19075	P19075	TSPAN8	>sp|P19075|TSN8_HUMAN Tetraspanin-8 OS=Homo sapiens GN=TSPAN8 PE=1 SV=1	1	0	0	1	0	0	1	0	1	1	8373400	0	0	18455000	0	0	18631000	0	0	8764600
P19338	P19338	NCL	>sp|P19338|NUCL_HUMAN Nucleolin OS=Homo sapiens GN=NCL PE=1 SV=3	30	30	29	33	30	37	30	29	30	27	9345600000	10173000000	9599900000	10089000000	11228000000	10829000000	10325000000	9323100000	8760400000	9575700000
P19388	P19388	POLR2E	>sp|P19388|RPAB1_HUMAN DNA-directed RNA polymerases I, II, and III subunit RPABC1 OS=Homo sapiens GN=POLR2E PE=1 SV=4	3	0	1	1	1	2	1	2	0	1	55592000	0	65900000	61988000	68027000	33194000	52873000	68537000	0	56539000
P19525	P19525	EIF2AK2	>sp|P19525|E2AK2_HUMAN Interferon-induced, double-stranded RNA-activated protein kinase OS=Homo sapiens GN=EIF2AK2 PE=1 SV=2	5	2	6	2	4	3	3	6	2	6	109280000	90261000	226290000	54633000	145410000	124430000	126540000	201900000	23235000	146280000
P19623	P19623	SRM	>sp|P19623|SPEE_HUMAN Spermidine synthase OS=Homo sapiens GN=SRM PE=1 SV=1	5	3	5	2	1	3	3	3	2	2	120420000	75571000	104530000	78484000	64489000	100070000	88195000	93821000	85739000	99490000
P19784	P19784	CSNK2A2	>sp|P19784|CSK22_HUMAN Casein kinase II subunit alpha OS=Homo sapiens GN=CSNK2A2 PE=1 SV=1	3	3	4	4	4	4	3	5	5	5	133120000	99675000	99459000	100610000	95306000	93404000	110640000	107120000	82616000	91930000
P19971	P19971	TYMP	>sp|P19971|TYPH_HUMAN Thymidine phosphorylase OS=Homo sapiens GN=TYMP PE=1 SV=2	0	0	1	1	1	0	1	0	2	1	0	0	28207000	23380000	0	0	32791000	0	0	41954000
P20020;Q01814	P20020	ATP2B1	>sp|P20020|AT2B1_HUMAN Plasma membrane calcium-transporting ATPase 1 OS=Homo sapiens GN=ATP2B1 PE=1 SV=3	5	6	8	9	9	8	9	4	7	7	248290000	251960000	279130000	192360000	210700000	219030000	236430000	153040000	241750000	251720000
P20042	P20042	EIF2S2	>sp|P20042|IF2B_HUMAN Eukaryotic translation initiation factor 2 subunit 2 OS=Homo sapiens GN=EIF2S2 PE=1 SV=2	6	9	11	9	9	7	7	7	5	7	479770000	527820000	621060000	657490000	604200000	662200000	655310000	649090000	571180000	645580000
P20073	P20073	ANXA7	>sp|P20073|ANXA7_HUMAN Annexin A7 OS=Homo sapiens GN=ANXA7 PE=1 SV=3	10	10	9	11	10	10	10	9	8	8	594330000	591240000	561070000	542380000	630170000	559720000	561310000	615480000	645340000	645200000
P20290	P20290	BTF3	>sp|P20290|BTF3_HUMAN Transcription factor BTF3 OS=Homo sapiens GN=BTF3 PE=1 SV=1	8	7	8	9	6	7	8	6	6	9	1690700000	1609500000	1794200000	1395300000	1765600000	1676100000	1491000000	1418100000	1487000000	1618400000
P20338	P20338	RAB4A	>sp|P20338|RAB4A_HUMAN Ras-related protein Rab-4A OS=Homo sapiens GN=RAB4A PE=1 SV=3	1	1	2	2	2	0	1	2	1	3	168500000	373510000	139670000	315060000	301130000	0	271780000	140750000	202050000	129990000
P20339	P20339	RAB5A	>sp|P20339|RAB5A_HUMAN Ras-related protein Rab-5A OS=Homo sapiens GN=RAB5A PE=1 SV=2	3	4	2	3	2	2	2	1	2	3	0	27477000	0	17687000	0	0	0	0	0	30285000
P20340;Q9NRW1	P20340	RAB6A	>sp|P20340|RAB6A_HUMAN Ras-related protein Rab-6A OS=Homo sapiens GN=RAB6A PE=1 SV=3	1	1	3	3	3	4	4	3	2	1	100340000	80398000	143620000	328590000	447550000	112130000	437500000	108560000	392600000	68246000
P20618	P20618	PSMB1	>sp|P20618|PSB1_HUMAN Proteasome subunit beta type-1 OS=Homo sapiens GN=PSMB1 PE=1 SV=2	7	7	8	7	5	8	7	6	7	8	1105700000	1091000000	1000900000	1071000000	871880000	999560000	1155400000	1028400000	983020000	1142900000
P20645	P20645	M6PR	>sp|P20645|MPRD_HUMAN Cation-dependent mannose-6-phosphate receptor OS=Homo sapiens GN=M6PR PE=1 SV=1	2	3	1	2	2	3	3	2	0	2	121900000	106650000	106160000	130610000	132700000	131060000	128680000	91155000	0	118230000
P20700	P20700	LMNB1	>sp|P20700|LMNB1_HUMAN Lamin-B1 OS=Homo sapiens GN=LMNB1 PE=1 SV=2	21	20	21	24	18	23	21	17	20	16	1324900000	1458500000	1506700000	1499100000	1340100000	1343200000	1378200000	1451100000	1439300000	1450800000
P20810	P20810	CAST	>sp|P20810|ICAL_HUMAN Calpastatin OS=Homo sapiens GN=CAST PE=1 SV=4	14	16	12	17	15	16	13	15	14	14	571510000	558310000	590600000	613590000	579440000	591510000	649160000	638900000	573800000	589920000
P20839	P20839	IMPDH1	>sp|P20839|IMDH1_HUMAN Inosine-5-monophosphate dehydrogenase 1 OS=Homo sapiens GN=IMPDH1 PE=1 SV=2	6	6	3	4	5	2	4	7	5	6	125800000	134450000	119250000	65811000	103050000	53278000	89416000	97570000	80801000	96396000
P20962	P20962	PTMS	>sp|P20962|PTMS_HUMAN Parathymosin OS=Homo sapiens GN=PTMS PE=1 SV=2	0	1	1	0	0	1	1	1	0	1	0	0	0	0	0	0	11566000	0	0	10899000
Q9UQ88;P21127	Q9UQ88;P21127	CDK11A;CDK11B	>sp|Q9UQ88|CD11A_HUMAN Cyclin-dependent kinase 11A OS=Homo sapiens GN=CDK11A PE=1 SV=4;>sp|P21127|CD11B_HUMAN Cyclin-dependent kinase 11B OS=Homo sapiens GN=CDK11B PE=1 SV=3	0	2	0	0	0	0	0	1	1	0	0	15778000	0	0	0	0	0	18637000	21011000	0
P21266;P28161	P21266	GSTM3	>sp|P21266|GSTM3_HUMAN Glutathione S-transferase Mu 3 OS=Homo sapiens GN=GSTM3 PE=1 SV=3	10	9	10	11	11	12	9	9	10	13	518090000	558570000	558350000	619460000	479810000	527460000	617850000	601070000	698440000	629510000
P21281;P15313	P21281;P15313	ATP6V1B2;ATP6V1B1	>sp|P21281|VATB2_HUMAN V-type proton ATPase subunit B, brain isoform OS=Homo sapiens GN=ATP6V1B2 PE=1 SV=3;>sp|P15313|VATB1_HUMAN V-type proton ATPase subunit B, kidney isoform OS=Homo sapiens GN=ATP6V1B1 PE=1 SV=3	3	2	2	2	1	2	2	4	3	2	58775000	49913000	41805000	51947000	0	58516000	39297000	58647000	66592000	54048000
P21283	P21283	ATP6V1C1	>sp|P21283|VATC1_HUMAN V-type proton ATPase subunit C 1 OS=Homo sapiens GN=ATP6V1C1 PE=1 SV=4	3	1	2	0	0	1	1	2	1	2	20860000	21689000	22173000	0	0	0	15261000	21999000	22093000	22480000
P21291	P21291	CSRP1	>sp|P21291|CSRP1_HUMAN Cysteine and glycine-rich protein 1 OS=Homo sapiens GN=CSRP1 PE=1 SV=3	9	9	9	8	8	8	7	9	8	9	1685100000	1730500000	1678100000	1785100000	1561900000	1863600000	1625200000	1680800000	1767100000	1671400000
P21333	P21333	FLNA	>sp|P21333|FLNA_HUMAN Filamin-A OS=Homo sapiens GN=FLNA PE=1 SV=4	72	72	73	79	71	76	83	73	81	75	10745000000	10768000000	10093000000	10667000000	9868700000	10409000000	10302000000	10060000000	10800000000	9852900000
P21359	P21359	NF1	>sp|P21359|NF1_HUMAN Neurofibromin OS=Homo sapiens GN=NF1 PE=1 SV=2	0	0	0	0	0	1	0	0	0	0	0	0	0	0	0	3719800	0	0	0	0
P21399	P21399	ACO1	>sp|P21399|ACOC_HUMAN Cytoplasmic aconitate hydratase OS=Homo sapiens GN=ACO1 PE=1 SV=3	6	5	4	7	7	4	8	5	5	5	196570000	181720000	170260000	163730000	177470000	189350000	183560000	179130000	181400000	177540000
P21796	P21796	VDAC1	>sp|P21796|VDAC1_HUMAN Voltage-dependent anion-selective channel protein 1 OS=Homo sapiens GN=VDAC1 PE=1 SV=2	16	15	14	17	16	17	16	15	15	17	4655700000	4406100000	4290000000	4595200000	4486500000	4549900000	4101600000	4445400000	4165400000	4514700000
P21912	P21912	SDHB	>sp|P21912|SDHB_HUMAN Succinate dehydrogenase [ubiquinone] iron-sulfur subunit, mitochondrial OS=Homo sapiens GN=SDHB PE=1 SV=3	6	5	7	4	7	7	6	7	6	6	177180000	180210000	191800000	191120000	209570000	174990000	175940000	172450000	218760000	191580000
P21926	P21926	CD9	>sp|P21926|CD9_HUMAN CD9 antigen OS=Homo sapiens GN=CD9 PE=1 SV=4	1	2	1	2	2	1	1	1	1	1	0	119180000	144370000	109450000	94671000	92209000	116920000	125320000	119730000	101880000
P21964	P21964	COMT	>sp|P21964|COMT_HUMAN Catechol O-methyltransferase OS=Homo sapiens GN=COMT PE=1 SV=2	4	6	5	5	3	6	5	6	4	4	109130000	112580000	115940000	104680000	94022000	105840000	87725000	100180000	123990000	104040000
P22059	P22059	OSBP	>sp|P22059|OSBP1_HUMAN Oxysterol-binding protein 1 OS=Homo sapiens GN=OSBP PE=1 SV=1	4	4	6	3	6	2	4	5	5	3	64096000	75582000	77506000	76008000	70628000	74894000	77483000	64373000	74989000	58041000
P22061	P22061	PCMT1	>sp|P22061|PIMT_HUMAN Protein-L-isoaspartate(D-aspartate) O-methyltransferase OS=Homo sapiens GN=PCMT1 PE=1 SV=4	0	2	2	2	2	1	2	2	1	0	0	46007000	38663000	36665000	43354000	40738000	42769000	31560000	60754000	0
P22087	P22087	FBL	>sp|P22087|FBRL_HUMAN rRNA 2-O-methyltransferase fibrillarin OS=Homo sapiens GN=FBL PE=1 SV=2	12	10	13	11	10	14	11	13	13	11	1160200000	1102300000	995800000	1116800000	1084800000	1208300000	1099500000	1137300000	1054700000	1195400000
P22102	P22102	GART	>sp|P22102|PUR2_HUMAN Trifunctional purine biosynthetic protein adenosine-3 OS=Homo sapiens GN=GART PE=1 SV=1	19	18	20	19	22	17	21	20	20	16	2113800000	2030100000	2169600000	2035600000	2253200000	2057100000	1987000000	2199300000	2174200000	2128300000
P22234	P22234	PAICS	>sp|P22234|PUR6_HUMAN Multifunctional protein ADE2 OS=Homo sapiens GN=PAICS PE=1 SV=3	17	20	19	22	21	20	19	19	18	20	3512700000	3487900000	3873800000	3526600000	3364900000	3633500000	3835700000	3933300000	3789600000	3826100000
P22307	P22307	SCP2	>sp|P22307|NLTP_HUMAN Non-specific lipid-transfer protein OS=Homo sapiens GN=SCP2 PE=1 SV=2	6	5	3	6	5	5	5	4	3	4	149100000	121030000	133130000	128190000	115990000	117330000	132980000	123340000	115770000	128430000
P22314	P22314	UBA1	>sp|P22314|UBA1_HUMAN Ubiquitin-like modifier-activating enzyme 1 OS=Homo sapiens GN=UBA1 PE=1 SV=3	31	29	28	33	30	28	31	32	28	33	4403600000	3935400000	4560700000	4328700000	4314800000	4418600000	4145800000	4359500000	4534900000	4318200000
P22392;O60361	P22392;O60361	NME2;NME2P1	>sp|P22392|NDKB_HUMAN Nucleoside diphosphate kinase B OS=Homo sapiens GN=NME2 PE=1 SV=1;>sp|O60361|NDK8_HUMAN Putative nucleoside diphosphate kinase OS=Homo sapiens GN=NME2P1 PE=5 SV=1	10	13	9	11	10	13	10	12	8	9	9457800000	8984000000	7783200000	8687300000	8941700000	9019200000	8474000000	7019900000	8020900000	7732500000
P22626	P22626	HNRNPA2B1	>sp|P22626|ROA2_HUMAN Heterogeneous nuclear ribonucleoproteins A2/B1 OS=Homo sapiens GN=HNRNPA2B1 PE=1 SV=2	26	26	27	28	26	27	25	24	25	26	23273000000	23793000000	21152000000	22922000000	22782000000	25142000000	23782000000	21947000000	24013000000	23380000000
P22670	P22670	RFX1	>sp|P22670|RFX1_HUMAN MHC class II regulatory factor RFX1 OS=Homo sapiens GN=RFX1 PE=1 SV=2	0	0	0	0	1	0	0	0	0	0	0	0	0	0	17062000	0	0	0	0	0
P22694	P22694	PRKACB	>sp|P22694|KAPCB_HUMAN cAMP-dependent protein kinase catalytic subunit beta OS=Homo sapiens GN=PRKACB PE=1 SV=2	1	1	1	3	1	0	1	1	1	3	57091000	0	34828000	35349000	0	0	0	29106000	0	46385000
P22695	P22695	UQCRC2	>sp|P22695|QCR2_HUMAN Cytochrome b-c1 complex subunit 2, mitochondrial OS=Homo sapiens GN=UQCRC2 PE=1 SV=3	11	7	6	6	6	7	7	9	5	7	566580000	602320000	669080000	568340000	538340000	572530000	581020000	607480000	517860000	559500000
P23193;Q15560	P23193	TCEA1	>sp|P23193|TCEA1_HUMAN Transcription elongation factor A protein 1 OS=Homo sapiens GN=TCEA1 PE=1 SV=2	7	7	8	8	8	6	6	7	10	7	266830000	303090000	259680000	262760000	270600000	248790000	251240000	243940000	261360000	231110000
P23229	P23229	ITGA6	>sp|P23229|ITA6_HUMAN Integrin alpha-6 OS=Homo sapiens GN=ITGA6 PE=1 SV=5	0	0	0	1	0	0	1	0	0	0	0	0	0	0	0	0	16163000	0	0	0
P23246	P23246	SFPQ	>sp|P23246|SFPQ_HUMAN Splicing factor, proline- and glutamine-rich OS=Homo sapiens GN=SFPQ PE=1 SV=2	25	28	26	29	30	28	29	27	26	25	5133900000	5073400000	5012500000	5380000000	5390600000	5254000000	5162200000	4773700000	4976800000	5061700000
P23258;Q9NRH3	P23258;Q9NRH3	TUBG1;TUBG2	>sp|P23258|TBG1_HUMAN Tubulin gamma-1 chain OS=Homo sapiens GN=TUBG1 PE=1 SV=2;>sp|Q9NRH3|TBG2_HUMAN Tubulin gamma-2 chain OS=Homo sapiens GN=TUBG2 PE=2 SV=1	3	3	4	3	5	3	3	4	4	5	67933000	92183000	91933000	76959000	91531000	64959000	83365000	100500000	77958000	101330000
P23284	P23284	PPIB	>sp|P23284|PPIB_HUMAN Peptidyl-prolyl cis-trans isomerase B OS=Homo sapiens GN=PPIB PE=1 SV=2	16	15	13	13	15	13	13	11	14	13	5737600000	5485500000	5424700000	5834100000	5678000000	5540900000	5608200000	5350500000	5975600000	5029300000
P23368	P23368	ME2	>sp|P23368|MAOM_HUMAN NAD-dependent malic enzyme, mitochondrial OS=Homo sapiens GN=ME2 PE=1 SV=1	2	1	1	0	1	2	2	1	1	1	49404000	57137000	0	0	52813000	57398000	120840000	70891000	46039000	0
P23381	P23381	WARS	>sp|P23381|SYWC_HUMAN Tryptophan--tRNA ligase, cytoplasmic OS=Homo sapiens GN=WARS PE=1 SV=2	16	11	15	11	12	14	12	14	14	16	844370000	788220000	732590000	747020000	728110000	654940000	699680000	725880000	790440000	716490000
P23396	P23396	RPS3	>sp|P23396|RS3_HUMAN 40S ribosomal protein S3 OS=Homo sapiens GN=RPS3 PE=1 SV=2	16	16	16	18	14	17	16	13	14	14	6681800000	6346400000	6305900000	6589400000	6304200000	6487400000	6199600000	5964100000	6963000000	6784500000
P23434	P23434	GCSH	>sp|P23434|GCSH_HUMAN Glycine cleavage system H protein, mitochondrial OS=Homo sapiens GN=GCSH PE=1 SV=2	0	0	0	1	0	0	1	1	0	1	0	0	0	13657000	0	0	0	14205000	0	18833000
P23458	P23458	JAK1	>sp|P23458|JAK1_HUMAN Tyrosine-protein kinase JAK1 OS=Homo sapiens GN=JAK1 PE=1 SV=2	0	0	0	0	0	0	2	2	0	0	0	0	0	0	0	0	27866000	27090000	0	0
P23511	P23511	NFYA	>sp|P23511|NFYA_HUMAN Nuclear transcription factor Y subunit alpha OS=Homo sapiens GN=NFYA PE=1 SV=2	1	0	0	0	0	0	0	0	0	0	26039000	0	0	0	0	0	0	0	0	0
P23526	P23526	AHCY	>sp|P23526|SAHH_HUMAN Adenosylhomocysteinase OS=Homo sapiens GN=AHCY PE=1 SV=4	11	14	15	15	14	12	15	13	11	15	2591300000	2542900000	2453200000	2572100000	2440000000	2602300000	2498900000	2464100000	2364100000	2622100000
Q16778;P33778;P23527;P06899;Q6DRA6;Q6DN03	Q16778;P33778;P23527;P06899	HIST2H2BE;HIST1H2BB;HIST1H2BO;HIST1H2BJ	>sp|Q16778|H2B2E_HUMAN Histone H2B type 2-E OS=Homo sapiens GN=HIST2H2BE PE=1 SV=3;>sp|P33778|H2B1B_HUMAN Histone H2B type 1-B OS=Homo sapiens GN=HIST1H2BB PE=1 SV=2;>sp|P23527|H2B1O_HUMAN Histone H2B type 1-O OS=Homo sapiens GN=HIST1H2BO PE=1 SV=3;>sp|P06	8	9	7	7	9	11	9	8	10	8	2156400000	2208800000	2026700000	1818700000	1965400000	2435000000	2203200000	2163500000	1845500000	2443900000
P23528	P23528	CFL1	>sp|P23528|COF1_HUMAN Cofilin-1 OS=Homo sapiens GN=CFL1 PE=1 SV=3	15	16	14	16	16	15	15	14	15	12	11839000000	11433000000	11866000000	11637000000	11206000000	13168000000	12554000000	11724000000	11457000000	11527000000
P23634;Q16720	P23634;Q16720	ATP2B4;ATP2B3	>sp|P23634|AT2B4_HUMAN Plasma membrane calcium-transporting ATPase 4 OS=Homo sapiens GN=ATP2B4 PE=1 SV=2;>sp|Q16720|AT2B3_HUMAN Plasma membrane calcium-transporting ATPase 3 OS=Homo sapiens GN=ATP2B3 PE=1 SV=3	4	4	5	6	6	4	3	3	4	3	26068000	0	0	0	26045000	0	0	27735000	0	0
P23786	P23786	CPT2	>sp|P23786|CPT2_HUMAN Carnitine O-palmitoyltransferase 2, mitochondrial OS=Homo sapiens GN=CPT2 PE=1 SV=2	1	2	2	2	1	2	1	0	4	3	20223000	26574000	16734000	17249000	0	0	18233000	0	29631000	21609000
P23919	P23919	DTYMK	>sp|P23919|KTHY_HUMAN Thymidylate kinase OS=Homo sapiens GN=DTYMK PE=1 SV=4	4	3	2	3	2	3	2	3	1	3	61383000	65075000	57215000	59425000	48435000	63014000	52562000	53226000	61887000	52272000
P23921	P23921	RRM1	>sp|P23921|RIR1_HUMAN Ribonucleoside-diphosphate reductase large subunit OS=Homo sapiens GN=RRM1 PE=1 SV=1	23	21	22	19	19	18	27	25	19	19	1638300000	1581000000	1659600000	1502900000	1587300000	1666200000	1597100000	1763200000	1671900000	1664100000
P24534	P24534	EEF1B2	>sp|P24534|EF1B_HUMAN Elongation factor 1-beta OS=Homo sapiens GN=EEF1B2 PE=1 SV=3	5	4	2	6	6	1	4	2	5	1	166750000	182770000	119940000	163290000	190160000	0	180550000	135120000	207640000	85725000
P24539	P24539	ATP5F1	>sp|P24539|AT5F1_HUMAN ATP synthase F(0) complex subunit B1, mitochondrial OS=Homo sapiens GN=ATP5F1 PE=1 SV=2	6	5	4	7	7	5	6	8	5	7	456820000	450660000	378210000	520490000	392290000	594240000	576220000	348260000	342820000	388990000
P24666	P24666	ACP1	>sp|P24666|PPAC_HUMAN Low molecular weight phosphotyrosine protein phosphatase OS=Homo sapiens GN=ACP1 PE=1 SV=3	4	3	2	4	3	2	3	2	2	2	105510000	103010000	82973000	82395000	83813000	85483000	84476000	76397000	65145000	86648000
P24752	P24752	ACAT1	>sp|P24752|THIL_HUMAN Acetyl-CoA acetyltransferase, mitochondrial OS=Homo sapiens GN=ACAT1 PE=1 SV=1	14	13	9	14	12	12	12	9	6	15	1032800000	949860000	907440000	904820000	969450000	927510000	921000000	993750000	1031600000	983870000
P24928	P24928	POLR2A	>sp|P24928|RPB1_HUMAN DNA-directed RNA polymerase II subunit RPB1 OS=Homo sapiens GN=POLR2A PE=1 SV=2	6	2	4	5	3	5	5	6	2	5	74768000	54437000	53465000	51252000	63519000	56020000	57889000	43983000	54421000	51084000
P24941;Q00526	P24941	CDK2	>sp|P24941|CDK2_HUMAN Cyclin-dependent kinase 2 OS=Homo sapiens GN=CDK2 PE=1 SV=2	6	7	4	6	5	5	6	6	7	9	210350000	190850000	146270000	195450000	215360000	189410000	191250000	149610000	210910000	243180000
P25205	P25205	MCM3	>sp|P25205|MCM3_HUMAN DNA replication licensing factor MCM3 OS=Homo sapiens GN=MCM3 PE=1 SV=3	17	22	21	20	14	15	20	23	16	26	1001600000	1012100000	994530000	1055400000	988050000	883220000	1022500000	990300000	1070700000	1012100000
P25325	P25325	MPST	>sp|P25325|THTM_HUMAN 3-mercaptopyruvate sulfurtransferase OS=Homo sapiens GN=MPST PE=1 SV=3	0	0	1	0	1	1	1	1	1	1	0	0	13638000	0	14331000	17706000	16140000	0	24270000	13011000
P25398	P25398	RPS12	>sp|P25398|RS12_HUMAN 40S ribosomal protein S12 OS=Homo sapiens GN=RPS12 PE=1 SV=3	7	8	7	6	6	6	8	7	7	7	1672600000	1664000000	1500100000	2092800000	1955300000	1361400000	1785500000	1423500000	1948500000	1516700000
P25490;O15391;Q96MM3	P25490;O15391	YY1;YY2	>sp|P25490|TYY1_HUMAN Transcriptional repressor protein YY1 OS=Homo sapiens GN=YY1 PE=1 SV=2;>sp|O15391|TYY2_HUMAN Transcription factor YY2 OS=Homo sapiens GN=YY2 PE=2 SV=1	1	0	3	2	1	2	0	3	0	4	32920000	0	44900000	43435000	20206000	35758000	0	51253000	0	66472000
P25685	P25685	DNAJB1	>sp|P25685|DNJB1_HUMAN DnaJ homolog subfamily B member 1 OS=Homo sapiens GN=DNAJB1 PE=1 SV=4	6	6	8	8	8	9	7	5	4	7	352000000	346290000	290550000	325030000	322440000	350780000	271580000	317670000	332160000	276020000
P25705	P25705	ATP5A1	>sp|P25705|ATPA_HUMAN ATP synthase subunit alpha, mitochondrial OS=Homo sapiens GN=ATP5A1 PE=1 SV=1	23	26	25	28	26	24	23	26	22	19	7357100000	6789900000	7533400000	7342700000	7374100000	7409500000	6909900000	7208100000	7261100000	7254900000
P25786	P25786	PSMA1	>sp|P25786|PSA1_HUMAN Proteasome subunit alpha type-1 OS=Homo sapiens GN=PSMA1 PE=1 SV=1	11	12	13	14	11	11	12	14	15	11	1606800000	1707400000	1566800000	1578100000	1819000000	1577700000	1493400000	1411800000	1790900000	1463700000
P25787	P25787	PSMA2	>sp|P25787|PSA2_HUMAN Proteasome subunit alpha type-2 OS=Homo sapiens GN=PSMA2 PE=1 SV=2	7	9	8	5	6	7	8	8	8	4	922480000	963420000	902900000	867530000	934050000	898920000	845040000	913330000	914500000	997100000
P25788	P25788	PSMA3	>sp|P25788|PSA3_HUMAN Proteasome subunit alpha type-3 OS=Homo sapiens GN=PSMA3 PE=1 SV=2	7	9	10	9	8	8	8	7	8	9	999300000	934480000	917420000	834500000	922840000	852400000	848170000	858850000	1003900000	1028700000
P25789	P25789	PSMA4	>sp|P25789|PSA4_HUMAN Proteasome subunit alpha type-4 OS=Homo sapiens GN=PSMA4 PE=1 SV=1	6	8	9	9	7	8	5	7	6	9	1140100000	1040000000	1084200000	927580000	988350000	868400000	931750000	1064100000	1146000000	1030800000
P25815	P25815	S100P	>sp|P25815|S100P_HUMAN Protein S100-P OS=Homo sapiens GN=S100P PE=1 SV=2	2	1	1	1	2	2	2	2	2	2	42004000	110210000	52044000	58113000	59424000	35593000	79584000	70815000	54621000	30100000
P26006	P26006	ITGA3	>sp|P26006|ITA3_HUMAN Integrin alpha-3 OS=Homo sapiens GN=ITGA3 PE=1 SV=5	1	1	1	0	0	0	1	1	1	1	10773000	0	0	0	0	0	0	0	0	10505000
P26038	P26038	MSN	>sp|P26038|MOES_HUMAN Moesin OS=Homo sapiens GN=MSN PE=1 SV=3	29	35	29	29	32	31	30	29	28	33	5474200000	5872200000	5583100000	5966200000	6105200000	5794900000	5796700000	5558600000	5763100000	5614700000
P26196	P26196	DDX6	>sp|P26196|DDX6_HUMAN Probable ATP-dependent RNA helicase DDX6 OS=Homo sapiens GN=DDX6 PE=1 SV=2	9	9	7	9	8	8	6	6	9	7	366390000	413450000	327260000	474050000	454490000	379830000	414940000	410400000	432100000	356920000
P26232	P26232	CTNNA2	>sp|P26232|CTNA2_HUMAN Catenin alpha-2 OS=Homo sapiens GN=CTNNA2 PE=1 SV=5	6	3	4	3	4	2	3	3	5	2	83931000	0	112860000	0	0	0	74495000	0	0	0
P26358	P26358	DNMT1	>sp|P26358|DNMT1_HUMAN DNA (cytosine-5)-methyltransferase 1 OS=Homo sapiens GN=DNMT1 PE=1 SV=2	15	11	15	14	16	13	14	16	15	15	327590000	323470000	332130000	307470000	303600000	341560000	311440000	342590000	317300000	353060000
P26368	P26368	U2AF2	>sp|P26368|U2AF2_HUMAN Splicing factor U2AF 65 kDa subunit OS=Homo sapiens GN=U2AF2 PE=1 SV=4	7	8	6	6	7	6	6	8	6	9	537070000	552330000	562900000	466250000	433070000	458560000	503350000	559580000	509240000	573260000
P26373	P26373	RPL13	>sp|P26373|RL13_HUMAN 60S ribosomal protein L13 OS=Homo sapiens GN=RPL13 PE=1 SV=4	10	13	12	11	13	10	11	12	11	11	4856200000	4822100000	4037000000	4573200000	5284400000	4921400000	4677800000	3688500000	5374700000	4461000000
P26440	P26440	IVD	>sp|P26440|IVD_HUMAN Isovaleryl-CoA dehydrogenase, mitochondrial OS=Homo sapiens GN=IVD PE=1 SV=1	1	1	1	2	0	0	1	0	1	1	15456000	13684000	0	16670000	0	0	16613000	0	12923000	0
P26447	P26447	S100A4	>sp|P26447|S10A4_HUMAN Protein S100-A4 OS=Homo sapiens GN=S100A4 PE=1 SV=1	2	5	4	4	7	4	4	4	5	4	1489600000	1440400000	1250000000	1363600000	1680600000	1153000000	1178700000	1413900000	1387700000	1462700000
P26583	P26583	HMGB2	>sp|P26583|HMGB2_HUMAN High mobility group protein B2 OS=Homo sapiens GN=HMGB2 PE=1 SV=2	7	7	6	8	8	10	7	6	5	8	382720000	416210000	338110000	402110000	334900000	390290000	451600000	387600000	401810000	368610000
P26599	P26599	PTBP1	>sp|P26599|PTBP1_HUMAN Polypyrimidine tract-binding protein 1 OS=Homo sapiens GN=PTBP1 PE=1 SV=1	19	17	19	19	17	18	20	20	17	19	6331600000	5495900000	6038100000	5675500000	5510100000	6156400000	5846200000	5562300000	5721500000	6220600000
P26639;A2RTX5	P26639	TARS	>sp|P26639|SYTC_HUMAN Threonine--tRNA ligase, cytoplasmic OS=Homo sapiens GN=TARS PE=1 SV=3	27	33	31	31	32	30	30	25	30	28	5864700000	5874200000	5681900000	6020200000	5796400000	5559400000	5937800000	6104900000	6461600000	6119500000
P26640	P26640	VARS	>sp|P26640|SYVC_HUMAN Valine--tRNA ligase OS=Homo sapiens GN=VARS PE=1 SV=4	25	22	25	23	27	25	29	26	23	26	1662200000	1580900000	1480200000	1589000000	1555200000	1545900000	1547800000	1533400000	1568900000	1581400000
P26641	P26641	EEF1G	>sp|P26641|EF1G_HUMAN Elongation factor 1-gamma OS=Homo sapiens GN=EEF1G PE=1 SV=3	20	20	20	19	20	22	24	20	19	19	8245400000	8874600000	9040000000	8244800000	8693700000	9158300000	7972900000	9152900000	9393600000	9453800000
P26885	P26885	FKBP2	>sp|P26885|FKBP2_HUMAN Peptidyl-prolyl cis-trans isomerase FKBP2 OS=Homo sapiens GN=FKBP2 PE=1 SV=2	0	1	0	1	1	1	2	1	1	1	0	50011000	0	51354000	55033000	68449000	49908000	52372000	43014000	52483000
P27105	P27105	STOM	>sp|P27105|STOM_HUMAN Erythrocyte band 7 integral membrane protein OS=Homo sapiens GN=STOM PE=1 SV=3	2	5	3	2	5	5	5	3	4	5	129620000	147900000	159090000	171920000	149680000	163040000	151230000	152710000	99176000	252660000
P27348	P27348	YWHAQ	>sp|P27348|1433T_HUMAN 14-3-3 protein theta OS=Homo sapiens GN=YWHAQ PE=1 SV=1	12	13	14	12	11	12	12	13	14	15	1016400000	1201900000	1104500000	1267300000	1120100000	973840000	1097500000	1183500000	1338200000	1128600000
P27361	P27361	MAPK3	>sp|P27361|MK03_HUMAN Mitogen-activated protein kinase 3 OS=Homo sapiens GN=MAPK3 PE=1 SV=4	2	1	2	2	3	2	2	2	3	3	37465000	27562000	22990000	0	33689000	22802000	29531000	0	23368000	19362000
P27449	P27449	ATP6V0C	>sp|P27449|VATL_HUMAN V-type proton ATPase 16 kDa proteolipid subunit OS=Homo sapiens GN=ATP6V0C PE=1 SV=1	0	0	0	0	0	0	0	0	0	1	0	0	0	0	0	0	0	0	0	20491000
P27635;Q96L21	P27635	RPL10	>sp|P27635|RL10_HUMAN 60S ribosomal protein L10 OS=Homo sapiens GN=RPL10 PE=1 SV=4	10	10	8	11	10	9	9	9	8	10	3891200000	4318300000	3846100000	3795400000	4345000000	4038500000	3864800000	3712000000	4198400000	3764500000
P27694	P27694	RPA1	>sp|P27694|RFA1_HUMAN Replication protein A 70 kDa DNA-binding subunit OS=Homo sapiens GN=RPA1 PE=1 SV=2	9	7	5	6	7	8	5	7	7	7	176110000	172220000	205500000	158720000	215310000	181340000	136760000	241270000	182890000	174940000
P27695	P27695	APEX1	>sp|P27695|APEX1_HUMAN DNA-(apurinic or apyrimidinic site) lyase OS=Homo sapiens GN=APEX1 PE=1 SV=2	13	12	12	10	12	11	14	11	12	13	1284400000	1284300000	1273900000	1574000000	1497400000	1470200000	1309800000	1277000000	1378900000	1270100000
P27707	P27707	DCK	>sp|P27707|DCK_HUMAN Deoxycytidine kinase OS=Homo sapiens GN=DCK PE=1 SV=1	1	0	1	1	0	0	0	0	0	0	14299000	0	22957000	16742000	0	0	0	0	0	0
P27708	P27708	CAD	>sp|P27708|PYR1_HUMAN CAD protein OS=Homo sapiens GN=CAD PE=1 SV=3	11	10	11	7	11	8	8	9	10	12	298520000	269760000	289330000	320130000	296480000	244620000	248860000	307690000	310960000	270430000
P27797	P27797	CALR	>sp|P27797|CALR_HUMAN Calreticulin OS=Homo sapiens GN=CALR PE=1 SV=1	16	15	15	13	15	19	14	15	15	14	3836500000	4742000000	3642100000	5123600000	4460900000	4054600000	3682300000	3758000000	3910100000	4144000000
P27816	P27816	MAP4	>sp|P27816|MAP4_HUMAN Microtubule-associated protein 4 OS=Homo sapiens GN=MAP4 PE=1 SV=3	23	24	26	29	27	24	23	22	27	22	1702300000	1719000000	1713000000	1654800000	1763800000	1779100000	1646300000	1615900000	1736800000	1496700000
P27824;O14967	P27824	CANX	>sp|P27824|CALX_HUMAN Calnexin OS=Homo sapiens GN=CANX PE=1 SV=2	19	17	20	23	18	23	19	22	20	18	4013700000	4153100000	3772200000	4090500000	3777200000	3415200000	3758100000	3998100000	4177000000	3871600000
P28066	P28066	PSMA5	>sp|P28066|PSA5_HUMAN Proteasome subunit alpha type-5 OS=Homo sapiens GN=PSMA5 PE=1 SV=3	5	4	2	6	3	4	3	5	4	2	333580000	304450000	202720000	275050000	265740000	256300000	197970000	254840000	263190000	131330000
P28070	P28070	PSMB4	>sp|P28070|PSB4_HUMAN Proteasome subunit beta type-4 OS=Homo sapiens GN=PSMB4 PE=1 SV=4	4	5	4	5	7	5	5	7	4	6	589730000	596760000	557110000	516400000	446570000	523990000	483370000	452320000	506000000	556340000
P28072	P28072	PSMB6	>sp|P28072|PSB6_HUMAN Proteasome subunit beta type-6 OS=Homo sapiens GN=PSMB6 PE=1 SV=4	3	3	4	6	7	5	3	4	3	6	550350000	529580000	581670000	555420000	675260000	598500000	482350000	509650000	558840000	536040000
P28074	P28074	PSMB5	>sp|P28074|PSB5_HUMAN Proteasome subunit beta type-5 OS=Homo sapiens GN=PSMB5 PE=1 SV=3	9	7	5	6	7	7	9	7	8	10	615460000	679190000	707410000	725580000	586430000	697940000	647580000	702330000	594330000	637850000
P28288	P28288	ABCD3	>sp|P28288|ABCD3_HUMAN ATP-binding cassette sub-family D member 3 OS=Homo sapiens GN=ABCD3 PE=1 SV=1	8	6	7	9	6	7	7	11	8	8	283320000	240150000	306780000	297230000	277230000	269510000	268100000	283410000	288410000	292150000
P28331	P28331	NDUFS1	>sp|P28331|NDUS1_HUMAN NADH-ubiquinone oxidoreductase 75 kDa subunit, mitochondrial OS=Homo sapiens GN=NDUFS1 PE=1 SV=3	7	10	4	5	7	6	5	6	8	5	188330000	148960000	135920000	151870000	138380000	124160000	162500000	123080000	181930000	117780000
P28340	P28340	POLD1	>sp|P28340|DPOD1_HUMAN DNA polymerase delta catalytic subunit OS=Homo sapiens GN=POLD1 PE=1 SV=2	2	2	2	3	2	2	3	2	3	1	0	34216000	39443000	35412000	39210000	32878000	36883000	39467000	45248000	0
P28482	P28482	MAPK1	>sp|P28482|MK01_HUMAN Mitogen-activated protein kinase 1 OS=Homo sapiens GN=MAPK1 PE=1 SV=3	2	3	5	2	5	4	2	4	1	5	97293000	79071000	127700000	143540000	102860000	134150000	96514000	98527000	0	132930000
P28838	P28838	LAP3	>sp|P28838|AMPL_HUMAN Cytosol aminopeptidase OS=Homo sapiens GN=LAP3 PE=1 SV=3	2	4	5	3	8	3	7	3	6	7	59706000	142140000	130590000	87315000	182070000	161900000	187170000	86496000	221070000	145240000
P29084	P29084	GTF2E2	>sp|P29084|T2EB_HUMAN Transcription initiation factor IIE subunit beta OS=Homo sapiens GN=GTF2E2 PE=1 SV=1	1	4	1	2	1	1	1	1	1	1	30383000	41299000	0	37018000	0	0	0	0	0	41891000
P29144	P29144	TPP2	>sp|P29144|TPP2_HUMAN Tripeptidyl-peptidase 2 OS=Homo sapiens GN=TPP2 PE=1 SV=4	7	4	6	5	7	4	6	3	5	5	110410000	80131000	96069000	105520000	112550000	129260000	108550000	75866000	146530000	81847000
P29218	P29218	IMPA1	>sp|P29218|IMPA1_HUMAN Inositol monophosphatase 1 OS=Homo sapiens GN=IMPA1 PE=1 SV=1	1	1	2	3	0	1	1	1	1	2	20822000	28281000	24861000	37042000	0	29513000	38214000	29477000	36271000	45614000
P29353	P29353	SHC1	>sp|P29353|SHC1_HUMAN SHC-transforming protein 1 OS=Homo sapiens GN=SHC1 PE=1 SV=4	2	2	1	4	3	2	2	4	3	3	53816000	52825000	48960000	54386000	60683000	56120000	70948000	58786000	62538000	75827000
P29372	P29372	MPG	>sp|P29372|3MG_HUMAN DNA-3-methyladenine glycosylase OS=Homo sapiens GN=MPG PE=1 SV=3	1	1	2	2	1	3	1	3	1	2	40626000	61551000	39585000	52654000	52159000	63700000	59513000	42769000	41672000	32076000
P29401	P29401	TKT	>sp|P29401|TKT_HUMAN Transketolase OS=Homo sapiens GN=TKT PE=1 SV=3	31	35	34	33	33	33	35	32	33	33	18844000000	17074000000	16032000000	17580000000	18756000000	17879000000	16510000000	17087000000	17507000000	17076000000
P29692	P29692	EEF1D	>sp|P29692|EF1D_HUMAN Elongation factor 1-delta OS=Homo sapiens GN=EEF1D PE=1 SV=5	11	12	8	14	14	10	11	9	11	11	2325700000	2552300000	1526200000	2486400000	2487700000	1695400000	2000100000	1728500000	2075300000	1454900000
P29966	P29966	MARCKS	>sp|P29966|MARCS_HUMAN Myristoylated alanine-rich C-kinase substrate OS=Homo sapiens GN=MARCKS PE=1 SV=4	1	3	0	2	2	2	2	1	2	1	16564000	47330000	0	21402000	25193000	32831000	57889000	34485000	33302000	18491000
P29992	P29992	GNA11	>sp|P29992|GNA11_HUMAN Guanine nucleotide-binding protein subunit alpha-11 OS=Homo sapiens GN=GNA11 PE=1 SV=2	0	0	1	0	0	0	0	1	0	1	0	0	15572000	0	0	0	0	0	0	0
P30040	P30040	ERP29	>sp|P30040|ERP29_HUMAN Endoplasmic reticulum resident protein 29 OS=Homo sapiens GN=ERP29 PE=1 SV=4	5	4	4	3	3	3	3	4	3	4	273130000	284830000	255830000	232460000	289690000	197130000	212470000	237810000	231660000	205310000
P30041	P30041	PRDX6	>sp|P30041|PRDX6_HUMAN Peroxiredoxin-6 OS=Homo sapiens GN=PRDX6 PE=1 SV=3	18	17	17	19	16	15	16	18	15	18	6785700000	6750300000	6195500000	7077000000	6799400000	6254400000	6551300000	5596100000	5844800000	6111200000
P30042	P30042	C21orf33	>sp|P30042|ES1_HUMAN ES1 protein homolog, mitochondrial OS=Homo sapiens GN=C21orf33 PE=1 SV=3	0	1	0	1	0	0	2	0	0	0	0	0	0	0	0	0	45449000	0	0	0
P30043	P30043	BLVRB	>sp|P30043|BLVRB_HUMAN Flavin reductase (NADPH) OS=Homo sapiens GN=BLVRB PE=1 SV=3	6	7	6	8	5	3	6	7	5	7	343080000	451570000	281540000	400660000	367640000	149840000	435210000	364130000	327960000	459400000
P30044	P30044	PRDX5	>sp|P30044|PRDX5_HUMAN Peroxiredoxin-5, mitochondrial OS=Homo sapiens GN=PRDX5 PE=1 SV=4	7	5	6	7	6	5	5	5	6	7	690460000	663180000	624310000	697120000	608420000	576770000	575200000	679190000	620050000	586940000
P30047	P30047	GCHFR	>sp|P30047|GFRP_HUMAN GTP cyclohydrolase 1 feedback regulatory protein OS=Homo sapiens GN=GCHFR PE=1 SV=3	0	0	0	1	1	0	0	0	1	0	0	0	0	0	0	0	0	0	19239000	0
P30048	P30048	PRDX3	>sp|P30048|PRDX3_HUMAN Thioredoxin-dependent peroxide reductase, mitochondrial OS=Homo sapiens GN=PRDX3 PE=1 SV=3	7	8	8	8	7	7	8	7	8	6	789770000	768870000	817790000	745140000	652430000	713450000	780500000	726070000	846970000	720330000
P30050	P30050	RPL12	>sp|P30050|RL12_HUMAN 60S ribosomal protein L12 OS=Homo sapiens GN=RPL12 PE=1 SV=1	7	7	8	7	7	8	8	8	8	8	5045900000	4748800000	4950000000	4777700000	5459500000	5515400000	5258400000	5127600000	5091900000	5143000000
P30084	P30084	ECHS1	>sp|P30084|ECHM_HUMAN Enoyl-CoA hydratase, mitochondrial OS=Homo sapiens GN=ECHS1 PE=1 SV=4	12	14	16	13	14	12	12	13	16	9	2458500000	2443100000	2440900000	2241800000	2404100000	2197100000	2249500000	2556300000	2340300000	2344100000
P30085	P30085	CMPK1	>sp|P30085|KCY_HUMAN UMP-CMP kinase OS=Homo sapiens GN=CMPK1 PE=1 SV=3	7	7	7	8	8	10	7	5	4	7	359030000	382260000	308330000	352150000	356880000	315040000	374120000	287370000	374350000	302160000
P30086	P30086	PEBP1	>sp|P30086|PEBP1_HUMAN Phosphatidylethanolamine-binding protein 1 OS=Homo sapiens GN=PEBP1 PE=1 SV=3	12	11	13	13	12	12	12	12	11	13	3441900000	2958900000	2975600000	2732400000	2881800000	2252400000	2628000000	2389900000	2598700000	2665000000
P30101	P30101	PDIA3	>sp|P30101|PDIA3_HUMAN Protein disulfide-isomerase A3 OS=Homo sapiens GN=PDIA3 PE=1 SV=4	31	31	28	29	29	28	34	31	29	30	9215100000	9276800000	8705700000	8556000000	9139800000	9079700000	8437100000	8744200000	8920800000	8512400000
P30153	P30153	PPP2R1A	>sp|P30153|2AAA_HUMAN Serine/threonine-protein phosphatase 2A 65 kDa regulatory subunit A alpha isoform OS=Homo sapiens GN=PPP2R1A PE=1 SV=4	18	20	18	19	18	13	19	19	20	17	2165700000	1955600000	1924000000	1976100000	1776100000	1633600000	1761100000	1817500000	1949100000	1844500000
P30154	P30154	PPP2R1B	>sp|P30154|2AAB_HUMAN Serine/threonine-protein phosphatase 2A 65 kDa regulatory subunit A beta isoform OS=Homo sapiens GN=PPP2R1B PE=1 SV=3	6	6	7	5	5	5	5	6	5	4	7153900	9823300	25240000	16131000	8541700	14908000	26793000	20089000	4163500	27706000
P30260	P30260	CDC27	>sp|P30260|CDC27_HUMAN Cell division cycle protein 27 homolog OS=Homo sapiens GN=CDC27 PE=1 SV=2	2	0	0	0	0	0	0	0	1	0	29409000	0	0	0	0	0	0	0	24588000	0
P30405;Q9UNP9	P30405	PPIF	>sp|P30405|PPIF_HUMAN Peptidyl-prolyl cis-trans isomerase F, mitochondrial OS=Homo sapiens GN=PPIF PE=1 SV=1	6	4	4	5	5	4	4	5	5	5	553670000	422920000	468380000	372020000	455160000	340650000	362050000	420770000	486340000	444620000
P30408	P30408	TM4SF1	>sp|P30408|T4S1_HUMAN Transmembrane 4 L6 family member 1 OS=Homo sapiens GN=TM4SF1 PE=1 SV=1	0	1	1	1	0	1	0	0	0	1	0	102620000	113540000	116970000	0	97421000	0	0	0	121650000
P30419;O60551	P30419	NMT1	>sp|P30419|NMT1_HUMAN Glycylpeptide N-tetradecanoyltransferase 1 OS=Homo sapiens GN=NMT1 PE=1 SV=2	7	6	5	7	6	6	5	4	5	7	306810000	309200000	326990000	306450000	297430000	337050000	289920000	265900000	344420000	330370000
P30685;P30491;Q29940;P30495;P30493;P30484;P30464;P10319;P30498;P30490;P18464;P18465;Q29718;P30485;P30481;P30461;Q95365;Q29836;P30475;P18463;P03989;P30488;P30487;P30483;Q31610;P30486;P30466;P30462	P30685;P30491;Q29940;P30495;P30493;P30484;P30464;P10319;P30498;P30490;P18464;P18465;Q29718;P30485;P30481;P30461;Q95365;Q29836;P30475;P18463;P03989	HLA-B	>sp|P30685|1B35_HUMAN HLA class I histocompatibility antigen, B-35 alpha chain OS=Homo sapiens GN=HLA-B PE=1 SV=1;>sp|P30491|1B53_HUMAN HLA class I histocompatibility antigen, B-53 alpha chain OS=Homo sapiens GN=HLA-B PE=1 SV=1;>sp|Q29940|1B59_HUMAN HLA cl	3	3	4	7	3	4	5	4	5	5	0	0	18686000	13264000	15949000	25254000	20557000	0	0	24090000
P30508;P30510;Q29963;P10321;Q29960;Q07000;Q29865;Q95604;P30504;P30505;P30501;P30499;P04222;Q9TNN7;P30455;P30443;P01893;P30511	P30508;P30510;Q29963;P10321;Q29960;Q07000;Q29865;Q95604;P30504;P30505;P30501;P30499;P04222	HLA-C	>sp|P30508|1C12_HUMAN HLA class I histocompatibility antigen, Cw-12 alpha chain OS=Homo sapiens GN=HLA-C PE=1 SV=2;>sp|P30510|1C14_HUMAN HLA class I histocompatibility antigen, Cw-14 alpha chain OS=Homo sapiens GN=HLA-C PE=1 SV=2;>sp|Q29963|1C06_HUMAN HLA	4	5	6	5	4	4	5	6	6	4	105250000	112130000	161260000	117630000	116350000	122370000	119660000	129540000	102710000	96718000
P30519	P30519	HMOX2	>sp|P30519|HMOX2_HUMAN Heme oxygenase 2 OS=Homo sapiens GN=HMOX2 PE=1 SV=2	2	1	2	0	2	2	1	2	3	1	49017000	54622000	29852000	0	30636000	33098000	35543000	29324000	34609000	38926000
P30520;Q8N142	P30520	ADSS	>sp|P30520|PURA2_HUMAN Adenylosuccinate synthetase isozyme 2 OS=Homo sapiens GN=ADSS PE=1 SV=3	4	7	7	10	6	4	5	6	4	7	216120000	199950000	238870000	191480000	208310000	179770000	194390000	200400000	223480000	201060000
P30533	P30533	LRPAP1	>sp|P30533|AMRP_HUMAN Alpha-2-macroglobulin receptor-associated protein OS=Homo sapiens GN=LRPAP1 PE=1 SV=1	3	2	3	3	4	4	1	3	1	2	52978000	49191000	53918000	63410000	67385000	62417000	52962000	59170000	58006000	47710000
P30536	P30536	TSPO	>sp|P30536|TSPO_HUMAN Translocator protein OS=Homo sapiens GN=TSPO PE=1 SV=3	1	1	0	1	1	1	0	0	1	1	85405000	71178000	0	73254000	95794000	77332000	0	0	54823000	125100000
P30566	P30566	ADSL	>sp|P30566|PUR8_HUMAN Adenylosuccinate lyase OS=Homo sapiens GN=ADSL PE=1 SV=2	6	6	6	7	6	5	4	5	5	4	231830000	197920000	152660000	222010000	236000000	144490000	301960000	257120000	148570000	224210000
P30622	P30622	CLIP1	>sp|P30622|CLIP1_HUMAN CAP-Gly domain-containing linker protein 1 OS=Homo sapiens GN=CLIP1 PE=1 SV=2	7	5	7	6	5	6	8	6	9	7	101650000	124910000	94919000	95336000	121380000	111650000	118940000	121610000	115570000	93588000
P30626	P30626	SRI	>sp|P30626|SORCN_HUMAN Sorcin OS=Homo sapiens GN=SRI PE=1 SV=1	0	0	1	0	0	0	0	1	0	0	0	0	17369000	0	0	0	0	17348000	0	0
P30740	P30740	SERPINB1	>sp|P30740|ILEU_HUMAN Leukocyte elastase inhibitor OS=Homo sapiens GN=SERPINB1 PE=1 SV=1	4	3	1	0	1	1	2	3	2	2	74172000	132990000	53386000	0	64123000	58346000	133950000	125200000	93256000	62707000
P30825;P52569	P30825;P52569	SLC7A1;SLC7A2	>sp|P30825|CTR1_HUMAN High affinity cationic amino acid transporter 1 OS=Homo sapiens GN=SLC7A1 PE=1 SV=1;>sp|P52569|CTR2_HUMAN Cationic amino acid transporter 2 OS=Homo sapiens GN=SLC7A2 PE=1 SV=2	0	1	1	0	1	0	0	1	1	1	0	9157300	0	0	8695700	0	0	9095600	6337900	0
P30837	P30837	ALDH1B1	>sp|P30837|AL1B1_HUMAN Aldehyde dehydrogenase X, mitochondrial OS=Homo sapiens GN=ALDH1B1 PE=1 SV=3	0	0	0	1	0	1	1	0	1	0	0	0	0	15289000	0	24096000	18562000	0	18223000	0
P30876	P30876	POLR2B	>sp|P30876|RPB2_HUMAN DNA-directed RNA polymerase II subunit RPB2 OS=Homo sapiens GN=POLR2B PE=1 SV=1	4	2	6	3	4	4	5	3	7	5	90101000	87056000	92556000	60763000	77468000	89225000	79714000	72116000	90947000	86097000
P31040	P31040	SDHA	>sp|P31040|SDHA_HUMAN Succinate dehydrogenase [ubiquinone] flavoprotein subunit, mitochondrial OS=Homo sapiens GN=SDHA PE=1 SV=2	24	21	25	22	21	20	21	22	23	24	2847700000	2840000000	2547700000	2975200000	2922000000	2984100000	2997100000	2786000000	3029800000	2698800000
P31150	P31150	GDI1	>sp|P31150|GDIA_HUMAN Rab GDP dissociation inhibitor alpha OS=Homo sapiens GN=GDI1 PE=1 SV=2	9	7	7	8	8	7	9	8	10	12	41833000	40928000	43364000	38564000	45875000	39557000	37791000	46669000	47505000	40051000
P31153;Q00266	P31153	MAT2A	>sp|P31153|METK2_HUMAN S-adenosylmethionine synthase isoform type-2 OS=Homo sapiens GN=MAT2A PE=1 SV=1	11	11	8	10	9	10	10	13	9	11	1015000000	916690000	1104900000	966690000	913820000	1024300000	936800000	824170000	997250000	962350000
P31327	P31327	CPS1	>sp|P31327|CPSM_HUMAN Carbamoyl-phosphate synthase [ammonia], mitochondrial OS=Homo sapiens GN=CPS1 PE=1 SV=2	50	52	55	51	49	45	48	49	49	47	8452900000	7935700000	8171400000	7804600000	7944600000	7864100000	7761500000	7993300000	8222000000	7657600000
P31350;Q7LG56	P31350	RRM2	>sp|P31350|RIR2_HUMAN Ribonucleoside-diphosphate reductase subunit M2 OS=Homo sapiens GN=RRM2 PE=1 SV=1	1	2	4	2	2	2	1	2	2	7	69080000	46823000	80937000	71695000	44916000	43007000	45065000	46452000	62220000	57125000
P31483	P31483	TIA1	>sp|P31483|TIA1_HUMAN Nucleolysin TIA-1 isoform p40 OS=Homo sapiens GN=TIA1 PE=1 SV=3	1	2	0	0	1	3	3	2	1	2	18769000	27916000	0	0	0	22423000	22529000	10316000	0	20494000
P31689	P31689	DNAJA1	>sp|P31689|DNJA1_HUMAN DnaJ homolog subfamily A member 1 OS=Homo sapiens GN=DNAJA1 PE=1 SV=2	12	8	10	9	13	14	10	12	11	13	1405800000	1383700000	1099400000	1289900000	1423600000	1488400000	1488400000	1288100000	1347900000	1291300000
P31930	P31930	UQCRC1	>sp|P31930|QCR1_HUMAN Cytochrome b-c1 complex subunit 1, mitochondrial OS=Homo sapiens GN=UQCRC1 PE=1 SV=3	7	6	4	10	8	5	8	7	7	7	333590000	334070000	345780000	321800000	311760000	310300000	290520000	334340000	321990000	295580000
P31937	P31937	HIBADH	>sp|P31937|3HIDH_HUMAN 3-hydroxyisobutyrate dehydrogenase, mitochondrial OS=Homo sapiens GN=HIBADH PE=1 SV=2	1	2	0	2	0	2	1	1	2	0	33207000	23068000	0	24222000	0	19536000	0	24270000	29563000	0
P31939	P31939	ATIC	>sp|P31939|PUR9_HUMAN Bifunctional purine biosynthesis protein PURH OS=Homo sapiens GN=ATIC PE=1 SV=3	14	18	18	14	23	19	18	15	13	14	1176900000	1214300000	1114300000	1127200000	1114500000	1143000000	1186500000	1173000000	1197100000	1181200000
P31942	P31942	HNRNPH3	>sp|P31942|HNRH3_HUMAN Heterogeneous nuclear ribonucleoprotein H3 OS=Homo sapiens GN=HNRNPH3 PE=1 SV=2	7	8	8	8	9	9	8	7	6	10	640920000	683180000	530850000	625220000	621090000	669310000	628130000	650870000	682370000	664130000
P31943	P31943	HNRNPH1	>sp|P31943|HNRH1_HUMAN Heterogeneous nuclear ribonucleoprotein H OS=Homo sapiens GN=HNRNPH1 PE=1 SV=4	14	14	15	17	16	17	15	16	14	17	6313500000	6311500000	5260100000	6119400000	5883300000	5702000000	5447100000	5448200000	6561500000	5843000000
P31946	P31946	YWHAB	>sp|P31946|1433B_HUMAN 14-3-3 protein beta/alpha OS=Homo sapiens GN=YWHAB PE=1 SV=3	13	11	12	11	13	13	13	12	14	14	1640400000	1504900000	1436400000	1360800000	1451800000	1513200000	1496900000	1374300000	1695400000	1509800000
P31947	P31947	SFN	>sp|P31947|1433S_HUMAN 14-3-3 protein sigma OS=Homo sapiens GN=SFN PE=1 SV=1	8	9	8	10	7	9	7	10	11	10	632430000	810930000	559420000	740900000	562100000	695270000	624940000	584800000	669600000	592260000
P31948	P31948	STIP1	>sp|P31948|STIP1_HUMAN Stress-induced-phosphoprotein 1 OS=Homo sapiens GN=STIP1 PE=1 SV=1	21	21	18	24	21	15	19	22	18	16	1887000000	2176700000	1602900000	2011700000	1893100000	1445000000	1811000000	1425600000	1867500000	1378700000
P31949	P31949	S100A11	>sp|P31949|S10AB_HUMAN Protein S100-A11 OS=Homo sapiens GN=S100A11 PE=1 SV=2	3	3	3	5	4	4	4	5	4	4	843900000	762280000	794680000	816220000	839300000	746240000	663870000	647170000	821010000	690740000
P32004	P32004	L1CAM	>sp|P32004|L1CAM_HUMAN Neural cell adhesion molecule L1 OS=Homo sapiens GN=L1CAM PE=1 SV=2	7	7	6	10	9	7	10	11	8	7	218070000	171580000	213470000	204610000	231180000	205120000	199550000	197950000	254970000	231390000
P32119	P32119	PRDX2	>sp|P32119|PRDX2_HUMAN Peroxiredoxin-2 OS=Homo sapiens GN=PRDX2 PE=1 SV=5	10	9	10	10	12	10	11	8	9	10	2412300000	2347500000	2137300000	2315600000	2340000000	2152300000	2735500000	2106900000	2436700000	2357500000
P32321	P32321	DCTD	>sp|P32321|DCTD_HUMAN Deoxycytidylate deaminase OS=Homo sapiens GN=DCTD PE=1 SV=2	0	0	0	0	0	0	0	1	1	0	0	0	0	0	0	0	0	4862800	7260000	0
P32322	P32322	PYCR1	>sp|P32322|P5CR1_HUMAN Pyrroline-5-carboxylate reductase 1, mitochondrial OS=Homo sapiens GN=PYCR1 PE=1 SV=2	9	10	9	10	7	9	10	6	10	9	484790000	411300000	443240000	426060000	456960000	409670000	416010000	458570000	372990000	415010000
P32754	P32754	HPD	>sp|P32754|HPPD_HUMAN 4-hydroxyphenylpyruvate dioxygenase OS=Homo sapiens GN=HPD PE=1 SV=2	21	18	21	18	18	17	20	22	20	22	4315300000	3994300000	4423300000	4360400000	4375100000	4635200000	4250800000	4341700000	4311300000	4425800000
P32929	P32929	CTH	>sp|P32929|CGL_HUMAN Cystathionine gamma-lyase OS=Homo sapiens GN=CTH PE=1 SV=3	2	2	2	3	3	2	5	1	2	3	55787000	65215000	73877000	80907000	59049000	54826000	70389000	62757000	89385000	82165000
P32969	P32969	RPL9	>sp|P32969|RL9_HUMAN 60S ribosomal protein L9 OS=Homo sapiens GN=RPL9 PE=1 SV=1	11	9	9	10	8	8	9	8	8	10	2711100000	2126600000	2594100000	2714000000	2681800000	3014700000	2726600000	2754400000	2134500000	2453300000
P33176;O60282	P33176	KIF5B	>sp|P33176|KINH_HUMAN Kinesin-1 heavy chain OS=Homo sapiens GN=KIF5B PE=1 SV=1	20	19	18	17	21	19	15	22	15	17	833120000	774640000	819510000	814470000	805160000	864650000	820360000	806820000	800590000	816770000
P33316	P33316	DUT	>sp|P33316|DUT_HUMAN Deoxyuridine 5-triphosphate nucleotidohydrolase, mitochondrial OS=Homo sapiens GN=DUT PE=1 SV=4	4	8	3	5	5	3	4	4	6	6	309600000	316300000	210340000	327470000	369450000	285480000	226810000	250200000	300420000	225430000
P33897	P33897	ABCD1	>sp|P33897|ABCD1_HUMAN ATP-binding cassette sub-family D member 1 OS=Homo sapiens GN=ABCD1 PE=1 SV=2	3	3	2	3	3	4	3	3	3	3	45921000	45440000	48408000	49944000	51416000	51258000	42580000	40884000	53435000	41021000
P33947	P33947	KDELR2	>sp|P33947|ERD22_HUMAN ER lumen protein-retaining receptor 2 OS=Homo sapiens GN=KDELR2 PE=1 SV=1	0	0	0	0	0	0	0	0	0	1	0	0	0	0	0	0	0	0	0	6318400
P33991;Q9UJA3	P33991	MCM4	>sp|P33991|MCM4_HUMAN DNA replication licensing factor MCM4 OS=Homo sapiens GN=MCM4 PE=1 SV=5	14	13	15	13	16	12	14	18	15	18	953760000	838250000	1030600000	814130000	802170000	921220000	939540000	983790000	924140000	910850000
P33992	P33992	MCM5	>sp|P33992|MCM5_HUMAN DNA replication licensing factor MCM5 OS=Homo sapiens GN=MCM5 PE=1 SV=5	14	13	11	13	9	13	13	10	8	13	666900000	601030000	651300000	609130000	598120000	601170000	590420000	645330000	660020000	613250000
P33993	P33993	MCM7	>sp|P33993|MCM7_HUMAN DNA replication licensing factor MCM7 OS=Homo sapiens GN=MCM7 PE=1 SV=4	15	17	17	19	16	18	17	17	15	21	957940000	1083500000	979890000	1067900000	1099800000	1097000000	1096700000	1070800000	940130000	1020600000
P34896	P34896	SHMT1	>sp|P34896|GLYC_HUMAN Serine hydroxymethyltransferase, cytosolic OS=Homo sapiens GN=SHMT1 PE=1 SV=1	4	5	5	4	3	2	3	4	4	5	67656000	66535000	69280000	58200000	78845000	56024000	51226000	64616000	73512000	61134000
P34897	P34897	SHMT2	>sp|P34897|GLYM_HUMAN Serine hydroxymethyltransferase, mitochondrial OS=Homo sapiens GN=SHMT2 PE=1 SV=3	13	18	15	17	14	17	14	16	12	12	2193000000	2029300000	2134700000	2034400000	2043300000	2083900000	1964800000	1945200000	2025800000	1963400000
P34932	P34932	HSPA4	>sp|P34932|HSP74_HUMAN Heat shock 70 kDa protein 4 OS=Homo sapiens GN=HSPA4 PE=1 SV=4	34	35	43	35	39	41	34	35	33	34	4786600000	4818800000	4429700000	4438100000	4280800000	4797000000	4406700000	4654800000	5077600000	4731500000
P35221	P35221	CTNNA1	>sp|P35221|CTNA1_HUMAN Catenin alpha-1 OS=Homo sapiens GN=CTNNA1 PE=1 SV=1	15	12	11	15	15	11	13	15	17	12	631990000	587290000	555370000	576520000	528370000	661480000	509640000	524760000	584200000	628360000
P35222	P35222	CTNNB1	>sp|P35222|CTNB1_HUMAN Catenin beta-1 OS=Homo sapiens GN=CTNNB1 PE=1 SV=1	3	3	3	4	3	2	2	2	3	2	0	0	0	0	3327000	0	0	0	0	0
P35232	P35232	PHB	>sp|P35232|PHB_HUMAN Prohibitin OS=Homo sapiens GN=PHB PE=1 SV=1	11	12	12	12	14	11	12	12	8	11	2756800000	2648600000	2485300000	2952000000	2658400000	2736600000	2636300000	2463000000	3003100000	2670800000
P35237	P35237	SERPINB6	>sp|P35237|SPB6_HUMAN Serpin B6 OS=Homo sapiens GN=SERPINB6 PE=1 SV=3	12	15	18	16	16	16	14	17	17	15	1349400000	1353600000	1421300000	1298400000	1444300000	1326500000	1425200000	1483000000	1217900000	1514200000
P35241	P35241	RDX	>sp|P35241|RADI_HUMAN Radixin OS=Homo sapiens GN=RDX PE=1 SV=1	22	23	19	18	21	22	16	20	19	20	545250000	506590000	472370000	530550000	575820000	614860000	476670000	511780000	461200000	570470000
P35249	P35249	RFC4	>sp|P35249|RFC4_HUMAN Replication factor C subunit 4 OS=Homo sapiens GN=RFC4 PE=1 SV=2	0	1	3	2	4	2	1	1	0	2	0	59784000	64003000	56030000	103460000	60107000	66866000	47569000	0	49042000
P35250	P35250	RFC2	>sp|P35250|RFC2_HUMAN Replication factor C subunit 2 OS=Homo sapiens GN=RFC2 PE=1 SV=3	5	3	4	4	4	4	3	5	5	4	122980000	105290000	105890000	102150000	121610000	115980000	127790000	100440000	115500000	111290000
P35251	P35251	RFC1	>sp|P35251|RFC1_HUMAN Replication factor C subunit 1 OS=Homo sapiens GN=RFC1 PE=1 SV=4	2	3	2	2	2	1	0	0	1	4	39590000	52098000	41677000	40211000	38417000	0	0	0	71915000	51276000
P35268	P35268	RPL22	>sp|P35268|RL22_HUMAN 60S ribosomal protein L22 OS=Homo sapiens GN=RPL22 PE=1 SV=2	1	3	2	2	2	1	2	1	3	3	427080000	368740000	424880000	307070000	515020000	353620000	336100000	194160000	446160000	294170000
P35269	P35269	GTF2F1	>sp|P35269|T2FA_HUMAN General transcription factor IIF subunit 1 OS=Homo sapiens GN=GTF2F1 PE=1 SV=2	4	1	4	1	4	1	1	2	1	3	50765000	0	47471000	49407000	32331000	0	49825000	56085000	0	39422000
P35270	P35270	SPR	>sp|P35270|SPRE_HUMAN Sepiapterin reductase OS=Homo sapiens GN=SPR PE=1 SV=1	6	5	4	5	7	4	5	4	6	4	418250000	309920000	350600000	396540000	398310000	341900000	368000000	322850000	355940000	281610000
P35573	P35573	AGL	>sp|P35573|GDE_HUMAN Glycogen debranching enzyme OS=Homo sapiens GN=AGL PE=1 SV=3	8	7	7	6	6	4	6	8	6	8	141950000	131180000	146420000	153540000	166660000	158850000	158770000	145640000	151020000	154460000
P35606	P35606	COPB2	>sp|P35606|COPB2_HUMAN Coatomer subunit beta OS=Homo sapiens GN=COPB2 PE=1 SV=2	18	19	20	21	17	14	16	14	16	14	900550000	940750000	858010000	832430000	866620000	862180000	865330000	951580000	929520000	877380000
P35610	P35610	SOAT1	>sp|P35610|SOAT1_HUMAN Sterol O-acyltransferase 1 OS=Homo sapiens GN=SOAT1 PE=1 SV=3	4	3	2	3	2	2	3	3	4	3	113040000	88326000	108440000	107710000	128770000	91034000	99435000	128180000	99707000	122310000
P35611	P35611	ADD1	>sp|P35611|ADDA_HUMAN Alpha-adducin OS=Homo sapiens GN=ADD1 PE=1 SV=2	1	0	1	1	0	1	1	2	1	3	0	0	0	0	0	0	0	0	0	31590000
P35613	P35613	BSG	>sp|P35613|BASI_HUMAN Basigin OS=Homo sapiens GN=BSG PE=1 SV=2	8	9	8	8	7	7	8	9	7	9	1787900000	1693700000	1579300000	1812100000	1521000000	1777600000	1809700000	1477500000	1885000000	1717300000
P35637	P35637	FUS	>sp|P35637|FUS_HUMAN RNA-binding protein FUS OS=Homo sapiens GN=FUS PE=1 SV=1	7	8	8	9	7	10	8	6	6	6	1104400000	1409100000	1144800000	1225000000	1090600000	911400000	1207200000	1011600000	1233900000	863350000
P35658	P35658	NUP214	>sp|P35658|NU214_HUMAN Nuclear pore complex protein Nup214 OS=Homo sapiens GN=NUP214 PE=1 SV=2	3	1	1	4	3	2	3	3	4	1	45704000	38410000	0	31838000	51218000	39444000	42297000	0	48552000	0
P35659	P35659	DEK	>sp|P35659|DEK_HUMAN Protein DEK OS=Homo sapiens GN=DEK PE=1 SV=1	4	7	5	6	5	7	7	6	5	6	242820000	277300000	276800000	294000000	304560000	303630000	279370000	292450000	317540000	286490000
P35998	P35998	PSMC2	>sp|P35998|PRS7_HUMAN 26S proteasome regulatory subunit 7 OS=Homo sapiens GN=PSMC2 PE=1 SV=3	11	15	14	15	14	13	13	13	14	15	881370000	980260000	1048500000	937730000	1005700000	907170000	981030000	968030000	1058700000	957330000
P36404	P36404	ARL2	>sp|P36404|ARL2_HUMAN ADP-ribosylation factor-like protein 2 OS=Homo sapiens GN=ARL2 PE=1 SV=4	0	1	2	0	0	1	0	2	1	2	0	22037000	23954000	0	0	29275000	0	24408000	22352000	28119000
P36405	P36405	ARL3	>sp|P36405|ARL3_HUMAN ADP-ribosylation factor-like protein 3 OS=Homo sapiens GN=ARL3 PE=1 SV=2	3	1	2	4	3	1	2	1	2	1	50283000	47996000	41979000	42226000	50026000	48726000	46010000	42748000	52174000	50017000
P36406	P36406	TRIM23	>sp|P36406|TRI23_HUMAN E3 ubiquitin-protein ligase TRIM23 OS=Homo sapiens GN=TRIM23 PE=1 SV=1	0	0	0	0	0	1	0	0	0	0	0	0	0	0	0	44256000	0	0	0	0
P36507	P36507	MAP2K2	>sp|P36507|MP2K2_HUMAN Dual specificity mitogen-activated protein kinase kinase 2 OS=Homo sapiens GN=MAP2K2 PE=1 SV=1	6	8	7	9	9	8	10	6	11	7	319590000	359500000	350830000	365840000	319560000	365440000	329530000	300440000	306420000	317000000
P36542	P36542	ATP5C1	>sp|P36542|ATPG_HUMAN ATP synthase subunit gamma, mitochondrial OS=Homo sapiens GN=ATP5C1 PE=1 SV=1	6	8	6	8	7	5	5	7	6	7	610270000	595900000	553880000	569150000	578880000	612550000	543890000	559750000	600930000	532250000
P36543	P36543	ATP6V1E1	>sp|P36543|VATE1_HUMAN V-type proton ATPase subunit E 1 OS=Homo sapiens GN=ATP6V1E1 PE=1 SV=1	0	0	0	0	0	0	0	0	1	0	0	0	0	0	0	0	0	0	0	0
P36551	P36551	CPOX	>sp|P36551|HEM6_HUMAN Oxygen-dependent coproporphyrinogen-III oxidase, mitochondrial OS=Homo sapiens GN=CPOX PE=1 SV=3	2	3	3	2	1	2	2	1	3	4	30499000	30162000	29965000	33372000	32938000	36478000	25252000	26244000	29090000	37223000
P36578	P36578	RPL4	>sp|P36578|RL4_HUMAN 60S ribosomal protein L4 OS=Homo sapiens GN=RPL4 PE=1 SV=5	20	23	20	20	22	27	21	18	21	18	8899500000	8024700000	6373100000	8030800000	8684100000	8065400000	7843700000	6851000000	8495800000	6908800000
P36776	P36776	LONP1	>sp|P36776|LONM_HUMAN Lon protease homolog, mitochondrial OS=Homo sapiens GN=LONP1 PE=1 SV=2	21	20	23	20	16	23	18	16	18	20	1169900000	1335900000	1317800000	1278700000	1250700000	1331600000	1370600000	1295900000	1130000000	1464100000
P36871	P36871	PGM1	>sp|P36871|PGM1_HUMAN Phosphoglucomutase-1 OS=Homo sapiens GN=PGM1 PE=1 SV=3	19	18	21	20	18	20	25	22	17	20	2099400000	2060200000	2030500000	2217100000	2314700000	2456800000	2169300000	2150800000	2259300000	2116900000
P36873	P36873	PPP1CC	>sp|P36873|PP1G_HUMAN Serine/threonine-protein phosphatase PP1-gamma catalytic subunit OS=Homo sapiens GN=PPP1CC PE=1 SV=1	12	9	10	12	8	9	9	13	11	11	233210000	0	0	192570000	0	221840000	217120000	162350000	254070000	124760000
P36897	P36897	TGFBR1	>sp|P36897|TGFR1_HUMAN TGF-beta receptor type-1 OS=Homo sapiens GN=TGFBR1 PE=1 SV=1	0	1	0	0	0	0	1	0	0	0	0	17688000	0	0	0	0	15620000	0	0	0
P36915	P36915	GNL1	>sp|P36915|GNL1_HUMAN Guanine nucleotide-binding protein-like 1 OS=Homo sapiens GN=GNL1 PE=1 SV=2	2	0	1	0	1	1	2	0	1	1	24883000	0	21144000	0	26524000	19335000	0	0	24355000	15136000
P36952	P36952	SERPINB5	>sp|P36952|SPB5_HUMAN Serpin B5 OS=Homo sapiens GN=SERPINB5 PE=1 SV=2	12	11	11	13	9	13	11	10	12	14	740450000	795580000	828030000	726250000	724200000	726700000	756320000	813460000	801230000	810560000
P36957	P36957	DLST	>sp|P36957|ODO2_HUMAN Dihydrolipoyllysine-residue succinyltransferase component of 2-oxoglutarate dehydrogenase complex, mitochondrial OS=Homo sapiens GN=DLST PE=1 SV=4	2	5	2	4	2	4	4	5	4	6	86200000	93154000	91123000	100430000	99943000	106210000	103400000	93058000	99188000	86366000
P36969	P36969	GPX4	>sp|P36969|GPX4_HUMAN Phospholipid hydroperoxide glutathione peroxidase, mitochondrial OS=Homo sapiens GN=GPX4 PE=1 SV=3	0	2	1	2	1	1	1	1	0	0	0	38922000	31156000	25684000	25602000	33150000	32635000	0	0	0
P37108	P37108	SRP14	>sp|P37108|SRP14_HUMAN Signal recognition particle 14 kDa protein OS=Homo sapiens GN=SRP14 PE=1 SV=2	7	5	8	8	6	6	6	6	7	6	876760000	858940000	780360000	814690000	1031600000	822360000	845820000	966760000	975630000	798660000
P84074;P61601;P37235	P84074;P61601;P37235	HPCA;NCALD;HPCAL1	>sp|P84074|HPCA_HUMAN Neuron-specific calcium-binding protein hippocalcin OS=Homo sapiens GN=HPCA PE=1 SV=2;>sp|P61601|NCALD_HUMAN Neurocalcin-delta OS=Homo sapiens GN=NCALD PE=1 SV=2;>sp|P37235|HPCL1_HUMAN Hippocalcin-like protein 1 OS=Homo sapiens GN=HPC	1	1	1	1	1	1	1	1	1	0	6337500	0	7271800	6456500	8083600	6356400	7984700	8815300	7130900	0
P37268	P37268	FDFT1	>sp|P37268|FDFT_HUMAN Squalene synthase OS=Homo sapiens GN=FDFT1 PE=1 SV=1	0	0	1	1	1	1	1	2	1	3	0	0	18691000	24081000	20830000	0	19545000	18179000	0	24465000
P37802;Q9UI15	P37802	TAGLN2	>sp|P37802|TAGL2_HUMAN Transgelin-2 OS=Homo sapiens GN=TAGLN2 PE=1 SV=3	10	11	14	14	10	11	15	13	9	12	3704700000	3393400000	2924500000	3413700000	2983200000	2369300000	3084500000	2763000000	3234100000	2823500000
P37837	P37837	TALDO1	>sp|P37837|TALDO_HUMAN Transaldolase OS=Homo sapiens GN=TALDO1 PE=1 SV=2	14	13	9	10	9	10	12	12	9	10	1943500000	1978300000	1898700000	1844600000	1975400000	1880300000	2178100000	1808500000	1989200000	1804900000
P38117	P38117	ETFB	>sp|P38117|ETFB_HUMAN Electron transfer flavoprotein subunit beta OS=Homo sapiens GN=ETFB PE=1 SV=3	9	9	10	11	12	9	11	11	12	8	951140000	844760000	770790000	858410000	896060000	902290000	844920000	800410000	803680000	785670000
P38159;O75526;Q8N7X1	P38159	RBMX	>sp|P38159|RBMX_HUMAN RNA-binding motif protein, X chromosome OS=Homo sapiens GN=RBMX PE=1 SV=3	17	16	18	16	17	16	16	16	19	15	3044700000	2925200000	2780300000	2942900000	3274500000	2896700000	2822200000	2959100000	3143600000	2845200000
P38432	P38432	COIL	>sp|P38432|COIL_HUMAN Coilin OS=Homo sapiens GN=COIL PE=1 SV=1	3	3	4	1	2	1	2	1	2	2	24927000	31733000	35202000	25884000	31178000	19457000	27146000	30826000	26103000	40945000
P38435	P38435	GGCX	>sp|P38435|VKGC_HUMAN Vitamin K-dependent gamma-carboxylase OS=Homo sapiens GN=GGCX PE=1 SV=2	0	1	1	0	0	1	0	1	0	0	0	14324000	0	0	0	13074000	0	0	0	0
P38606	P38606	ATP6V1A	>sp|P38606|VATA_HUMAN V-type proton ATPase catalytic subunit A OS=Homo sapiens GN=ATP6V1A PE=1 SV=2	7	7	9	11	7	6	5	12	11	6	315990000	308540000	369130000	350890000	316950000	306410000	312640000	365450000	313780000	350640000
P38646	P38646	HSPA9	>sp|P38646|GRP75_HUMAN Stress-70 protein, mitochondrial OS=Homo sapiens GN=HSPA9 PE=1 SV=2	36	37	34	37	41	36	37	35	38	31	11763000000	12322000000	11240000000	11736000000	11672000000	10922000000	11473000000	11070000000	12356000000	10474000000
P38919	P38919	EIF4A3	>sp|P38919|IF4A3_HUMAN Eukaryotic initiation factor 4A-III OS=Homo sapiens GN=EIF4A3 PE=1 SV=4	14	15	16	13	13	15	14	18	13	19	1871300000	2217800000	1906400000	2011000000	2080500000	2085100000	2108800000	1833300000	2096100000	1892300000
P39019	P39019	RPS19	>sp|P39019|RS19_HUMAN 40S ribosomal protein S19 OS=Homo sapiens GN=RPS19 PE=1 SV=2	10	10	11	9	10	11	11	12	14	8	4266400000	4932700000	3994100000	4584700000	4866800000	4134200000	4542300000	3740100000	4741700000	4026300000
P39023;Q92901	P39023	RPL3	>sp|P39023|RL3_HUMAN 60S ribosomal protein L3 OS=Homo sapiens GN=RPL3 PE=1 SV=2	22	20	20	20	18	20	19	19	16	18	7489600000	7477800000	7204100000	7131400000	7691400000	7549000000	7317700000	7092600000	7321100000	7169000000
P39656	P39656	DDOST	>sp|P39656|OST48_HUMAN Dolichyl-diphosphooligosaccharide--protein glycosyltransferase 48 kDa subunit OS=Homo sapiens GN=DDOST PE=1 SV=4	6	6	5	6	6	4	5	6	6	8	335540000	305740000	307690000	294740000	352470000	298690000	350870000	308000000	305990000	334660000
P39687	P39687	ANP32A	>sp|P39687|AN32A_HUMAN Acidic leucine-rich nuclear phosphoprotein 32 family member A OS=Homo sapiens GN=ANP32A PE=1 SV=1	3	2	3	3	2	2	1	3	3	2	129200000	108530000	108800000	115580000	113010000	132730000	92720000	113920000	101180000	96083000
P39880	P39880	CUX1	>sp|P39880|CUX1_HUMAN Homeobox protein cut-like 1 OS=Homo sapiens GN=CUX1 PE=1 SV=3	0	0	0	0	0	0	2	0	1	1	0	0	0	0	0	0	25030000	0	0	0
P40121	P40121	CAPG	>sp|P40121|CAPG_HUMAN Macrophage-capping protein OS=Homo sapiens GN=CAPG PE=1 SV=2	8	9	6	6	10	7	7	5	9	8	611430000	615570000	528080000	627340000	631550000	527310000	476730000	495180000	522930000	529590000
P40123	P40123	CAP2	>sp|P40123|CAP2_HUMAN Adenylyl cyclase-associated protein 2 OS=Homo sapiens GN=CAP2 PE=1 SV=1	0	0	2	2	1	1	1	2	1	1	0	0	0	0	12108000	0	0	6802100	0	0
P40222	P40222	TXLNA	>sp|P40222|TXLNA_HUMAN Alpha-taxilin OS=Homo sapiens GN=TXLNA PE=1 SV=3	6	6	4	6	2	2	4	4	6	6	116730000	148680000	141330000	122030000	79433000	140970000	116340000	140100000	138230000	139660000
P40227;Q92526	P40227	CCT6A	>sp|P40227|TCPZ_HUMAN T-complex protein 1 subunit zeta OS=Homo sapiens GN=CCT6A PE=1 SV=3	17	14	22	16	17	17	16	18	14	24	3737600000	3951500000	3892400000	4014200000	3970500000	4306600000	3936700000	3975800000	3928000000	4139400000
P40261	P40261	NNMT	>sp|P40261|NNMT_HUMAN Nicotinamide N-methyltransferase OS=Homo sapiens GN=NNMT PE=1 SV=1	4	2	5	3	2	3	4	3	2	3	137390000	128160000	173180000	125670000	120640000	131940000	190610000	214900000	113240000	167710000
P40429;Q6NVV1	P40429	RPL13A	>sp|P40429|RL13A_HUMAN 60S ribosomal protein L13a OS=Homo sapiens GN=RPL13A PE=1 SV=2	13	12	13	14	12	13	13	13	11	12	3748900000	3982900000	3225500000	3698500000	3893400000	3371800000	3666900000	3072600000	3757900000	3277100000
P40616	P40616	ARL1	>sp|P40616|ARL1_HUMAN ADP-ribosylation factor-like protein 1 OS=Homo sapiens GN=ARL1 PE=1 SV=1	4	3	5	5	4	4	3	5	2	5	123980000	92484000	164810000	137430000	96437000	124910000	178430000	119400000	89059000	166410000
P40692	P40692	MLH1	>sp|P40692|MLH1_HUMAN DNA mismatch repair protein Mlh1 OS=Homo sapiens GN=MLH1 PE=1 SV=1	4	1	1	1	3	1	1	1	0	1	14571000	10529000	0	14454000	12810000	12753000	0	16277000	0	0
P40763	P40763	STAT3	>sp|P40763|STAT3_HUMAN Signal transducer and activator of transcription 3 OS=Homo sapiens GN=STAT3 PE=1 SV=2	7	8	7	10	10	10	6	11	7	9	315990000	343090000	346110000	376400000	346890000	327150000	353410000	364610000	400100000	388070000
P40818	P40818	USP8	>sp|P40818|UBP8_HUMAN Ubiquitin carboxyl-terminal hydrolase 8 OS=Homo sapiens GN=USP8 PE=1 SV=1	1	2	1	1	2	2	1	1	3	1	23751000	17594000	19875000	17763000	24865000	26325000	0	22465000	29225000	21969000
P40925	P40925	MDH1	>sp|P40925|MDHC_HUMAN Malate dehydrogenase, cytoplasmic OS=Homo sapiens GN=MDH1 PE=1 SV=4	10	9	10	12	10	9	6	9	8	9	2092900000	1841900000	1732300000	1826700000	2061800000	1924800000	1686300000	1832900000	2009800000	2115600000
P40926	P40926	MDH2	>sp|P40926|MDHM_HUMAN Malate dehydrogenase, mitochondrial OS=Homo sapiens GN=MDH2 PE=1 SV=3	16	15	15	15	16	14	15	15	16	16	5207900000	4998500000	4583800000	4762100000	5061500000	4577400000	4756200000	4675800000	5121100000	4852000000
P40937	P40937	RFC5	>sp|P40937|RFC5_HUMAN Replication factor C subunit 5 OS=Homo sapiens GN=RFC5 PE=1 SV=1	3	4	3	4	2	2	3	2	1	1	65564000	65430000	64129000	73406000	69022000	54498000	48920000	56064000	63280000	60624000
P40938	P40938	RFC3	>sp|P40938|RFC3_HUMAN Replication factor C subunit 3 OS=Homo sapiens GN=RFC3 PE=1 SV=2	3	3	3	4	4	4	4	3	4	3	77083000	81570000	87896000	80504000	91322000	81987000	83699000	73097000	91474000	78653000
P40939	P40939	HADHA	>sp|P40939|ECHA_HUMAN Trifunctional enzyme subunit alpha, mitochondrial OS=Homo sapiens GN=HADHA PE=1 SV=2	12	16	18	14	14	13	18	17	15	17	1091900000	1212200000	1308200000	1034200000	1109600000	1146900000	1154700000	1355700000	1186300000	1221500000
P41091;Q2VIR3	P41091;Q2VIR3	EIF2S3;EIF2S3L	>sp|P41091|IF2G_HUMAN Eukaryotic translation initiation factor 2 subunit 3 OS=Homo sapiens GN=EIF2S3 PE=1 SV=3;>sp|Q2VIR3|IF2GL_HUMAN Putative eukaryotic translation initiation factor 2 subunit 3-like protein OS=Homo sapiens GN=EIF2S3L PE=5 SV=2	17	17	16	20	17	17	16	18	16	16	2822500000	2749400000	2654900000	2811000000	2778400000	2953500000	2857700000	2479800000	2980300000	2771500000
P41214	P41214	EIF2D	>sp|P41214|EIF2D_HUMAN Eukaryotic translation initiation factor 2D OS=Homo sapiens GN=EIF2D PE=1 SV=3	0	2	0	0	2	1	0	1	1	0	0	0	0	0	0	8197800	0	12461000	10379000	0
P41223	P41223	BUD31	>sp|P41223|BUD31_HUMAN Protein BUD31 homolog OS=Homo sapiens GN=BUD31 PE=1 SV=2	3	3	2	2	3	2	3	3	2	4	66504000	48540000	50542000	67500000	62008000	54917000	73302000	56328000	68538000	71521000
P41227;Q9BSU3	P41227	NAA10	>sp|P41227|NAA10_HUMAN N-alpha-acetyltransferase 10 OS=Homo sapiens GN=NAA10 PE=1 SV=1	3	3	5	4	6	5	5	2	3	3	100310000	118900000	123200000	124210000	128350000	142420000	116910000	92412000	124210000	122170000
P41240;P42679	P41240	CSK	>sp|P41240|CSK_HUMAN Tyrosine-protein kinase CSK OS=Homo sapiens GN=CSK PE=1 SV=1	1	1	2	1	1	1	2	1	2	3	22726000	21300000	16685000	14917000	18468000	17676000	20457000	16258000	22575000	18722000
P41250	P41250	GARS	>sp|P41250|GARS_HUMAN Glycine--tRNA ligase OS=Homo sapiens GN=GARS PE=1 SV=3	18	14	15	15	17	18	19	13	16	16	1393300000	1508600000	1481700000	1326400000	1315100000	1267900000	1376500000	1378100000	1355200000	1395800000
P41252	P41252	IARS	>sp|P41252|SYIC_HUMAN Isoleucine--tRNA ligase, cytoplasmic OS=Homo sapiens GN=IARS PE=1 SV=2	23	28	23	24	25	24	22	26	24	28	1461600000	1431700000	1644400000	1484600000	1521900000	1472800000	1453800000	1569300000	1642300000	1565700000
P41567;O60739	P41567;O60739	EIF1;EIF1B	>sp|P41567|EIF1_HUMAN Eukaryotic translation initiation factor 1 OS=Homo sapiens GN=EIF1 PE=1 SV=1;>sp|O60739|EIF1B_HUMAN Eukaryotic translation initiation factor 1b OS=Homo sapiens GN=EIF1B PE=1 SV=2	3	2	2	2	2	1	1	1	1	3	118620000	82640000	109690000	87686000	67978000	81096000	116100000	108760000	79390000	105720000
P41743	P41743	PRKCI	>sp|P41743|KPCI_HUMAN Protein kinase C iota type OS=Homo sapiens GN=PRKCI PE=1 SV=2	0	1	2	2	1	2	3	2	1	3	0	36746000	42452000	47125000	33426000	61787000	50400000	34227000	44766000	36045000
P42025	P42025	ACTR1B	>sp|P42025|ACTY_HUMAN Beta-centractin OS=Homo sapiens GN=ACTR1B PE=1 SV=1	3	5	4	3	3	5	3	3	4	3	26613000	24737000	27957000	23496000	26094000	24988000	26154000	28045000	30054000	28554000
P42126	P42126	ECI1	>sp|P42126|ECI1_HUMAN Enoyl-CoA delta isomerase 1, mitochondrial OS=Homo sapiens GN=ECI1 PE=1 SV=1	3	3	3	2	1	2	0	2	2	1	104020000	124840000	64632000	142030000	115540000	147730000	0	98840000	119440000	0
P42166	P42166	TMPO	>sp|P42166|LAP2A_HUMAN Lamina-associated polypeptide 2, isoform alpha OS=Homo sapiens GN=TMPO PE=1 SV=2	9	15	15	13	9	12	13	10	11	13	1101600000	1034300000	968790000	945390000	1015300000	1082600000	1016500000	1066400000	1082900000	984450000
P42167	P42167	TMPO	>sp|P42167|LAP2B_HUMAN Lamina-associated polypeptide 2, isoforms beta/gamma OS=Homo sapiens GN=TMPO PE=1 SV=2	9	15	13	12	14	12	11	11	14	11	341340000	407400000	396920000	380420000	357000000	343640000	334990000	369260000	356170000	357970000
P42224	P42224	STAT1	>sp|P42224|STAT1_HUMAN Signal transducer and activator of transcription 1-alpha/beta OS=Homo sapiens GN=STAT1 PE=1 SV=2	5	2	6	3	2	4	2	3	4	5	101660000	72880000	70385000	61471000	73202000	69044000	75903000	67893000	81458000	69867000
P42226	P42226	STAT6	>sp|P42226|STAT6_HUMAN Signal transducer and activator of transcription 6 OS=Homo sapiens GN=STAT6 PE=1 SV=1	2	1	1	3	1	3	2	1	1	0	15796000	17281000	16035000	23312000	17561000	20603000	13836000	16061000	14244000	0
P42285	P42285	SKIV2L2	>sp|P42285|SK2L2_HUMAN Superkiller viralicidic activity 2-like 2 OS=Homo sapiens GN=SKIV2L2 PE=1 SV=3	7	12	11	7	9	7	9	12	8	10	311550000	278620000	315860000	265510000	288590000	307620000	293220000	315850000	272610000	296440000
P42345	P42345	MTOR	>sp|P42345|MTOR_HUMAN Serine/threonine-protein kinase mTOR OS=Homo sapiens GN=MTOR PE=1 SV=1	0	0	0	1	0	0	0	0	1	0	0	0	0	0	0	0	0	0	9226200	0
P42574	P42574	CASP3	>sp|P42574|CASP3_HUMAN Caspase-3 OS=Homo sapiens GN=CASP3 PE=1 SV=2	0	0	1	1	0	0	1	0	0	1	0	0	14035000	14794000	0	0	12534000	0	0	14009000
P42677	P42677	RPS27	>sp|P42677|RS27_HUMAN 40S ribosomal protein S27 OS=Homo sapiens GN=RPS27 PE=1 SV=3	5	3	4	5	5	4	5	3	4	4	1128900000	1289100000	1286900000	1289000000	1243400000	1178000000	1379000000	1404700000	1312900000	1107900000
P42695	P42695	NCAPD3	>sp|P42695|CNDD3_HUMAN Condensin-2 complex subunit D3 OS=Homo sapiens GN=NCAPD3 PE=1 SV=2	1	0	0	1	1	1	0	0	1	0	0	0	0	11377000	12346000	13544000	0	0	9353800	0
P42696	P42696	RBM34	>sp|P42696|RBM34_HUMAN RNA-binding protein 34 OS=Homo sapiens GN=RBM34 PE=1 SV=2	0	0	2	0	1	0	0	1	1	2	0	0	4353100	0	0	0	0	7153700	5950400	0
P42704;Q9NP80	P42704	LRPPRC	>sp|P42704|LPPRC_HUMAN Leucine-rich PPR motif-containing protein, mitochondrial OS=Homo sapiens GN=LRPPRC PE=1 SV=3	49	46	48	54	47	52	52	53	48	52	4641000000	4621200000	4573300000	4679300000	4807200000	4559300000	4562500000	4560700000	4621300000	4622800000
P42765	P42765	ACAA2	>sp|P42765|THIM_HUMAN 3-ketoacyl-CoA thiolase, mitochondrial OS=Homo sapiens GN=ACAA2 PE=1 SV=2	9	14	12	10	12	13	11	10	13	14	574700000	538280000	619730000	558550000	538600000	591320000	491440000	575340000	605900000	557840000
P42766	P42766	RPL35	>sp|P42766|RL35_HUMAN 60S ribosomal protein L35 OS=Homo sapiens GN=RPL35 PE=1 SV=2	4	4	4	5	3	7	3	4	3	3	1885600000	1942900000	1395600000	1443200000	1793000000	1821500000	1969200000	1473700000	1288600000	1973400000
P42771;P42772	P42771	CDKN2A	>sp|P42771|CDN2A_HUMAN Cyclin-dependent kinase inhibitor 2A OS=Homo sapiens GN=CDKN2A PE=1 SV=2	1	1	2	1	1	2	2	1	2	3	21476000	22091000	22286000	30346000	19298000	21586000	28198000	25369000	29252000	26977000
P42785	P42785	PRCP	>sp|P42785|PCP_HUMAN Lysosomal Pro-X carboxypeptidase OS=Homo sapiens GN=PRCP PE=1 SV=1	1	0	1	3	0	1	0	1	1	2	36254000	0	0	58695000	0	0	0	43587000	46598000	0
P43003	P43003	SLC1A3	>sp|P43003|EAA1_HUMAN Excitatory amino acid transporter 1 OS=Homo sapiens GN=SLC1A3 PE=1 SV=1	1	1	1	1	1	1	1	2	1	3	128590000	101760000	105170000	118970000	108480000	96380000	89819000	131710000	123670000	103410000
P43034	P43034	PAFAH1B1	>sp|P43034|LIS1_HUMAN Platelet-activating factor acetylhydrolase IB subunit alpha OS=Homo sapiens GN=PAFAH1B1 PE=1 SV=2	8	8	7	10	8	6	9	12	6	9	319170000	300310000	279920000	340370000	290300000	351110000	299330000	293800000	270100000	349000000
P43121	P43121	MCAM	>sp|P43121|MUC18_HUMAN Cell surface glycoprotein MUC18 OS=Homo sapiens GN=MCAM PE=1 SV=2	2	3	4	1	2	2	2	3	4	5	66367000	71061000	66121000	46724000	68101000	41506000	70475000	56867000	82050000	82305000
P43243	P43243	MATR3	>sp|P43243|MATR3_HUMAN Matrin-3 OS=Homo sapiens GN=MATR3 PE=1 SV=2	19	23	22	22	22	22	19	22	20	23	3293300000	3408000000	3115400000	3498600000	3425400000	3346700000	3421000000	3284900000	3353900000	3254500000
P43246	P43246	MSH2	>sp|P43246|MSH2_HUMAN DNA mismatch repair protein Msh2 OS=Homo sapiens GN=MSH2 PE=1 SV=1	5	8	4	8	5	5	3	6	5	6	143550000	166660000	93890000	165310000	157970000	135110000	132320000	144260000	122120000	144280000
P43304	P43304	GPD2	>sp|P43304|GPDM_HUMAN Glycerol-3-phosphate dehydrogenase, mitochondrial OS=Homo sapiens GN=GPD2 PE=1 SV=3	8	9	10	9	9	8	11	9	10	11	364070000	327370000	315540000	295160000	307850000	371070000	345950000	317920000	362440000	302760000
P43307	P43307	SSR1	>sp|P43307|SSRA_HUMAN Translocon-associated protein subunit alpha OS=Homo sapiens GN=SSR1 PE=1 SV=3	0	1	1	1	1	2	1	1	1	1	0	75380000	56413000	141420000	77565000	70026000	72632000	39690000	53414000	35375000
P43355	P43355	MAGEA1	>sp|P43355|MAGA1_HUMAN Melanoma-associated antigen 1 OS=Homo sapiens GN=MAGEA1 PE=1 SV=1	2	1	1	0	0	2	1	2	2	1	17194000	15011000	14708000	0	0	14434000	16003000	16774000	11441000	20805000
P43487;Q9C010	P43487	RANBP1	>sp|P43487|RANG_HUMAN Ran-specific GTPase-activating protein OS=Homo sapiens GN=RANBP1 PE=1 SV=1	5	6	6	7	5	7	7	6	4	5	888240000	1022600000	887480000	1091000000	923900000	878240000	928850000	839010000	698960000	891600000
P43490	P43490	NAMPT	>sp|P43490|NAMPT_HUMAN Nicotinamide phosphoribosyltransferase OS=Homo sapiens GN=NAMPT PE=1 SV=1	5	3	8	7	5	7	8	11	11	9	307200000	136280000	326140000	312780000	287290000	334840000	299930000	381080000	364310000	315800000
P43686	P43686	PSMC4	>sp|P43686|PRS6B_HUMAN 26S proteasome regulatory subunit 6B OS=Homo sapiens GN=PSMC4 PE=1 SV=2	12	10	14	11	10	11	11	12	12	12	744130000	735330000	693340000	676310000	801660000	791630000	747300000	709810000	765030000	763740000
P43897	P43897	TSFM	>sp|P43897|EFTS_HUMAN Elongation factor Ts, mitochondrial OS=Homo sapiens GN=TSFM PE=1 SV=2	2	1	1	5	5	3	0	3	2	5	0	221850000	138130000	282120000	291860000	144060000	0	190990000	132110000	227340000
P45877	P45877	PPIC	>sp|P45877|PPIC_HUMAN Peptidyl-prolyl cis-trans isomerase C OS=Homo sapiens GN=PPIC PE=1 SV=1	0	0	0	0	0	0	1	1	0	0	0	0	0	0	0	0	0	7025600	0	0
P45880	P45880	VDAC2	>sp|P45880|VDAC2_HUMAN Voltage-dependent anion-selective channel protein 2 OS=Homo sapiens GN=VDAC2 PE=1 SV=2	13	14	13	13	14	12	14	14	13	12	3495700000	3269100000	3257100000	3208300000	2927400000	2878400000	3168600000	3214300000	3294700000	3474000000
P45973	P45973	CBX5	>sp|P45973|CBX5_HUMAN Chromobox protein homolog 5 OS=Homo sapiens GN=CBX5 PE=1 SV=1	10	8	8	9	9	6	6	7	9	5	681710000	655380000	651840000	650740000	608430000	672310000	625770000	686380000	758260000	631450000
P45974;Q92995	P45974	USP5	>sp|P45974|UBP5_HUMAN Ubiquitin carboxyl-terminal hydrolase 5 OS=Homo sapiens GN=USP5 PE=1 SV=2	11	20	11	13	14	11	20	14	11	17	1072900000	1015500000	907060000	973370000	933650000	967120000	922750000	900850000	1019400000	986590000
P46013	P46013	MKI67	>sp|P46013|KI67_HUMAN Proliferation marker protein Ki-67 OS=Homo sapiens GN=MKI67 PE=1 SV=2	39	33	34	42	34	32	38	35	36	32	1031600000	1124100000	1048600000	1132700000	1059500000	1283000000	1086100000	1007900000	1051100000	1001400000
P46060	P46060	RANGAP1	>sp|P46060|RAGP1_HUMAN Ran GTPase-activating protein 1 OS=Homo sapiens GN=RANGAP1 PE=1 SV=1	10	13	11	7	9	12	12	6	10	9	570860000	564870000	574330000	492310000	502240000	591550000	447970000	572140000	572990000	525310000
P46063	P46063	RECQL	>sp|P46063|RECQ1_HUMAN ATP-dependent DNA helicase Q1 OS=Homo sapiens GN=RECQL PE=1 SV=3	13	10	9	12	9	9	10	13	14	9	434260000	332200000	341780000	322750000	351060000	294780000	340740000	411410000	343400000	387430000
P46087	P46087	NOP2	>sp|P46087|NOP2_HUMAN Probable 28S rRNA (cytosine(4447)-C(5))-methyltransferase OS=Homo sapiens GN=NOP2 PE=1 SV=2	10	14	10	17	13	12	16	14	17	10	849100000	844170000	730750000	793330000	846170000	784560000	802610000	781710000	825610000	705190000
P46100	P46100	ATRX	>sp|P46100|ATRX_HUMAN Transcriptional regulator ATRX OS=Homo sapiens GN=ATRX PE=1 SV=5	1	0	0	1	1	1	0	0	0	0	0	0	0	0	0	7666000	0	0	0	0
P46108	P46108	CRK	>sp|P46108|CRK_HUMAN Adapter molecule crk OS=Homo sapiens GN=CRK PE=1 SV=2	4	1	2	2	2	1	2	1	2	1	59567000	45661000	60265000	56018000	42711000	57707000	58491000	52513000	52745000	53945000
P46109	P46109	CRKL	>sp|P46109|CRKL_HUMAN Crk-like protein OS=Homo sapiens GN=CRKL PE=1 SV=1	0	1	0	1	0	0	0	2	2	0	0	0	0	0	0	0	0	0	21673000	0
P46379	P46379	BAG6	>sp|P46379|BAG6_HUMAN Large proline-rich protein BAG6 OS=Homo sapiens GN=BAG6 PE=1 SV=2	6	5	6	8	7	5	6	5	6	6	137140000	151040000	103290000	152680000	126860000	142010000	138460000	122380000	158880000	148010000
P46459	P46459	NSF	>sp|P46459|NSF_HUMAN Vesicle-fusing ATPase OS=Homo sapiens GN=NSF PE=1 SV=3	1	3	2	5	2	3	2	2	3	3	43428000	49542000	40961000	52860000	39000000	52187000	37416000	46838000	61645000	43898000
P46734	P46734	MAP2K3	>sp|P46734|MP2K3_HUMAN Dual specificity mitogen-activated protein kinase kinase 3 OS=Homo sapiens GN=MAP2K3 PE=1 SV=2	3	2	2	1	1	2	1	3	2	2	28058000	26971000	24669000	24821000	21649000	28048000	34583000	21908000	30561000	24432000
P46736	P46736	BRCC3	>sp|P46736|BRCC3_HUMAN Lys-63-specific deubiquitinase BRCC36 OS=Homo sapiens GN=BRCC3 PE=1 SV=2	1	1	1	1	1	1	1	1	1	1	29872000	22146000	16347000	16711000	17170000	14221000	17877000	18761000	25096000	15467000
P46776	P46776	RPL27A	>sp|P46776|RL27A_HUMAN 60S ribosomal protein L27a OS=Homo sapiens GN=RPL27A PE=1 SV=2	6	9	6	6	9	9	6	5	7	7	2426800000	2535900000	2104300000	2636400000	2393300000	2897700000	2947000000	2403000000	2441800000	2117800000
P46777	P46777	RPL5	>sp|P46777|RL5_HUMAN 60S ribosomal protein L5 OS=Homo sapiens GN=RPL5 PE=1 SV=3	15	13	13	14	13	15	14	13	14	16	5794000000	5768700000	5171500000	5992100000	5600400000	6271900000	6219400000	5157600000	5472400000	5175300000
P46778	P46778	RPL21	>sp|P46778|RL21_HUMAN 60S ribosomal protein L21 OS=Homo sapiens GN=RPL21 PE=1 SV=2	6	9	5	7	8	6	8	5	7	6	3154300000	2720200000	2128200000	3085400000	3093400000	2714300000	2615900000	2692800000	3011900000	2807900000
P46779	P46779	RPL28	>sp|P46779|RL28_HUMAN 60S ribosomal protein L28 OS=Homo sapiens GN=RPL28 PE=1 SV=3	10	10	9	8	10	10	10	10	10	11	3613000000	3808900000	3027500000	3414500000	3406800000	3339000000	3493500000	3298500000	3525300000	3162300000
P46781	P46781	RPS9	>sp|P46781|RS9_HUMAN 40S ribosomal protein S9 OS=Homo sapiens GN=RPS9 PE=1 SV=3	14	14	14	14	16	14	15	14	13	12	5922100000	5756700000	5194800000	5327700000	5718700000	5481300000	5682200000	5085400000	5845800000	5193500000
P46782	P46782	RPS5	>sp|P46782|RS5_HUMAN 40S ribosomal protein S5 OS=Homo sapiens GN=RPS5 PE=1 SV=4	10	12	11	12	9	12	11	12	10	10	3836100000	4834900000	3688800000	4754600000	4642700000	3595900000	3773400000	3627300000	4353700000	3114900000
P46783;Q9NQ39	P46783	RPS10	>sp|P46783|RS10_HUMAN 40S ribosomal protein S10 OS=Homo sapiens GN=RPS10 PE=1 SV=1	12	13	12	14	14	14	10	10	12	12	5211800000	5310300000	5561200000	5169300000	5390200000	5019600000	5160100000	5654200000	5529000000	5342100000
P46926;Q8TDQ7	P46926	GNPDA1	>sp|P46926|GNPI1_HUMAN Glucosamine-6-phosphate isomerase 1 OS=Homo sapiens GN=GNPDA1 PE=1 SV=1	3	4	5	6	3	3	6	7	6	5	186440000	143690000	163550000	155230000	156730000	150010000	169420000	174440000	157210000	166950000
P46934	P46934	NEDD4	>sp|P46934|NEDD4_HUMAN E3 ubiquitin-protein ligase NEDD4 OS=Homo sapiens GN=NEDD4 PE=1 SV=4	0	0	0	0	0	0	0	0	1	0	0	0	0	0	0	0	0	0	15092000	0
P46940	P46940	IQGAP1	>sp|P46940|IQGA1_HUMAN Ras GTPase-activating-like protein IQGAP1 OS=Homo sapiens GN=IQGAP1 PE=1 SV=1	45	45	51	46	43	43	46	47	44	50	4074100000	4154600000	4206300000	4011900000	3944900000	3955300000	3982600000	4030400000	4330400000	4055700000
P46976	P46976	GYG1	>sp|P46976|GLYG_HUMAN Glycogenin-1 OS=Homo sapiens GN=GYG1 PE=1 SV=4	1	0	1	0	0	0	0	1	0	0	0	0	12371000	0	0	0	0	14848000	0	0
P46977	P46977	STT3A	>sp|P46977|STT3A_HUMAN Dolichyl-diphosphooligosaccharide--protein glycosyltransferase subunit STT3A OS=Homo sapiens GN=STT3A PE=1 SV=2	2	3	1	3	3	2	1	2	2	5	53164000	45574000	59536000	60011000	52963000	58275000	0	57724000	60335000	56389000
P47712	P47712	PLA2G4A	>sp|P47712|PA24A_HUMAN Cytosolic phospholipase A2 OS=Homo sapiens GN=PLA2G4A PE=1 SV=2	9	11	10	11	10	12	9	10	10	11	400450000	426930000	419860000	446840000	436440000	436110000	481750000	429940000	443240000	502160000
P47755	P47755	CAPZA2	>sp|P47755|CAZA2_HUMAN F-actin-capping protein subunit alpha-2 OS=Homo sapiens GN=CAPZA2 PE=1 SV=3	2	2	2	2	3	3	1	2	1	3	19719000	0	33064000	0	10864000	0	0	19525000	0	0
P47756	P47756	CAPZB	>sp|P47756|CAPZB_HUMAN F-actin-capping protein subunit beta OS=Homo sapiens GN=CAPZB PE=1 SV=4	8	6	9	8	7	6	7	10	9	10	380850000	378950000	403850000	413580000	403870000	453860000	447750000	377120000	478390000	384220000
P47813;O14602	P47813;O14602	EIF1AX;EIF1AY	>sp|P47813|IF1AX_HUMAN Eukaryotic translation initiation factor 1A, X-chromosomal OS=Homo sapiens GN=EIF1AX PE=1 SV=2;>sp|O14602|IF1AY_HUMAN Eukaryotic translation initiation factor 1A, Y-chromosomal OS=Homo sapiens GN=EIF1AY PE=1 SV=4	6	5	4	5	5	5	6	5	6	6	696000000	709680000	775640000	753940000	736470000	571210000	754530000	834760000	669490000	903140000
P47897	P47897	QARS	>sp|P47897|SYQ_HUMAN Glutamine--tRNA ligase OS=Homo sapiens GN=QARS PE=1 SV=1	18	15	15	18	18	15	18	21	20	19	959260000	818660000	909330000	854900000	840270000	944350000	838120000	922160000	924540000	903610000
P47914	P47914	RPL29	>sp|P47914|RL29_HUMAN 60S ribosomal protein L29 OS=Homo sapiens GN=RPL29 PE=1 SV=2	2	3	2	1	1	2	2	3	3	2	1068000000	1291400000	1032700000	1502600000	1411500000	1070300000	1142000000	1534000000	1428100000	1633000000
P47985;P0C7P4	P47985;P0C7P4	UQCRFS1;UQCRFS1P1	>sp|P47985|UCRI_HUMAN Cytochrome b-c1 complex subunit Rieske, mitochondrial OS=Homo sapiens GN=UQCRFS1 PE=1 SV=2;>sp|P0C7P4|UCRIL_HUMAN Putative cytochrome b-c1 complex subunit Rieske-like protein 1 OS=Homo sapiens GN=UQCRFS1P1 PE=5 SV=1	1	2	1	1	2	1	1	1	1	1	99043000	118420000	66064000	118760000	158050000	122730000	150720000	123720000	93179000	121970000
P48047	P48047	ATP5O	>sp|P48047|ATPO_HUMAN ATP synthase subunit O, mitochondrial OS=Homo sapiens GN=ATP5O PE=1 SV=1	8	9	7	9	9	9	7	6	7	6	1086600000	1141300000	1125200000	1124900000	1197900000	1184100000	1025900000	1080600000	1194900000	934020000
P48059;Q7Z4I7	P48059	LIMS1	>sp|P48059|LIMS1_HUMAN LIM and senescent cell antigen-like-containing domain protein 1 OS=Homo sapiens GN=LIMS1 PE=1 SV=4	0	2	0	1	1	0	0	0	1	1	0	16785000	0	0	16748000	0	0	0	0	21804000
P48147	P48147	PREP	>sp|P48147|PPCE_HUMAN Prolyl endopeptidase OS=Homo sapiens GN=PREP PE=1 SV=2	4	6	6	8	6	8	5	9	8	9	144470000	172670000	177160000	179260000	167600000	144580000	135820000	169320000	158880000	179070000
P48163	P48163	ME1	>sp|P48163|MAOX_HUMAN NADP-dependent malic enzyme OS=Homo sapiens GN=ME1 PE=1 SV=1	0	1	3	2	2	1	1	4	2	5	0	59709000	62599000	49273000	41852000	41899000	55740000	75577000	29169000	77591000
P48444	P48444	ARCN1	>sp|P48444|COPD_HUMAN Coatomer subunit delta OS=Homo sapiens GN=ARCN1 PE=1 SV=1	11	9	13	16	16	13	13	13	17	13	633480000	551320000	558580000	579130000	559800000	618220000	563440000	581010000	575170000	559730000
P48507	P48507	GCLM	>sp|P48507|GSH0_HUMAN Glutamate--cysteine ligase regulatory subunit OS=Homo sapiens GN=GCLM PE=1 SV=1	2	2	4	2	3	3	3	4	5	4	113720000	120070000	134380000	121760000	146340000	113680000	133380000	127570000	122360000	153800000
P48509	P48509	CD151	>sp|P48509|CD151_HUMAN CD151 antigen OS=Homo sapiens GN=CD151 PE=1 SV=3	0	0	1	0	0	0	0	0	0	1	0	0	15632000	0	0	0	0	0	0	11934000
P48556	P48556	PSMD8	>sp|P48556|PSMD8_HUMAN 26S proteasome non-ATPase regulatory subunit 8 OS=Homo sapiens GN=PSMD8 PE=1 SV=2	6	3	4	6	4	4	4	4	4	5	185490000	151340000	165980000	182860000	168000000	165600000	188480000	167990000	186600000	162180000
P48637	P48637	GSS	>sp|P48637|GSHB_HUMAN Glutathione synthetase OS=Homo sapiens GN=GSS PE=1 SV=1	5	3	5	2	2	1	3	3	1	1	145230000	51939000	78478000	60407000	55382000	54392000	61872000	98679000	59876000	0
P48643	P48643	CCT5	>sp|P48643|TCPE_HUMAN T-complex protein 1 subunit epsilon OS=Homo sapiens GN=CCT5 PE=1 SV=1	25	27	29	25	27	30	28	27	25	27	7330300000	7257600000	7313900000	7109100000	8304100000	7575700000	7298200000	6970200000	6779400000	6923600000
P48651	P48651	PTDSS1	>sp|P48651|PTSS1_HUMAN Phosphatidylserine synthase 1 OS=Homo sapiens GN=PTDSS1 PE=1 SV=1	1	0	1	0	0	0	0	1	0	1	25500000	0	29853000	0	0	0	0	27426000	0	25006000
P48729;Q8N752	P48729	CSNK1A1	>sp|P48729|KC1A_HUMAN Casein kinase I isoform alpha OS=Homo sapiens GN=CSNK1A1 PE=1 SV=2	2	3	5	4	4	4	1	5	6	3	127140000	117200000	159020000	122080000	129620000	111800000	104440000	160140000	128850000	134740000
P48735	P48735	IDH2	>sp|P48735|IDHP_HUMAN Isocitrate dehydrogenase [NADP], mitochondrial OS=Homo sapiens GN=IDH2 PE=1 SV=2	4	0	2	2	2	0	1	2	0	3	35930000	0	21852000	14934000	14470000	0	0	18648000	0	0
P48739	P48739	PITPNB	>sp|P48739|PIPNB_HUMAN Phosphatidylinositol transfer protein beta isoform OS=Homo sapiens GN=PITPNB PE=1 SV=2	4	5	6	5	6	5	4	3	4	7	164640000	156350000	157670000	164250000	142930000	122020000	163730000	148680000	157180000	139690000
P48960	P48960	CD97	>sp|P48960|CD97_HUMAN CD97 antigen OS=Homo sapiens GN=CD97 PE=1 SV=4	0	2	2	1	2	1	2	1	1	1	0	19148000	17764000	16010000	17675000	13245000	17591000	33364000	18998000	17758000
P49005	P49005	POLD2	>sp|P49005|DPOD2_HUMAN DNA polymerase delta subunit 2 OS=Homo sapiens GN=POLD2 PE=1 SV=1	0	1	1	0	0	1	0	0	1	0	0	0	0	0	0	0	0	0	23427000	0
P49006	P49006	MARCKSL1	>sp|P49006|MRP_HUMAN MARCKS-related protein OS=Homo sapiens GN=MARCKSL1 PE=1 SV=2	1	1	1	1	1	1	1	1	1	1	21876000	24357000	21146000	15460000	0	23649000	18388000	23179000	20355000	19869000
P49023	P49023	PXN	>sp|P49023|PAXI_HUMAN Paxillin OS=Homo sapiens GN=PXN PE=1 SV=3	0	0	0	1	2	0	0	0	0	0	0	0	0	0	19928000	0	0	0	0	0
P49189	P49189	ALDH9A1	>sp|P49189|AL9A1_HUMAN 4-trimethylaminobutyraldehyde dehydrogenase OS=Homo sapiens GN=ALDH9A1 PE=1 SV=3	11	9	10	10	8	8	12	11	9	11	596970000	613960000	594280000	561780000	595650000	557020000	491320000	608920000	609040000	582720000
P49207	P49207	RPL34	>sp|P49207|RL34_HUMAN 60S ribosomal protein L34 OS=Homo sapiens GN=RPL34 PE=1 SV=3	4	4	6	3	5	5	4	3	3	5	1988500000	1923100000	2099000000	1777500000	1870800000	1717900000	1758600000	1947900000	2175400000	1864400000
P49257	P49257	LMAN1	>sp|P49257|LMAN1_HUMAN Protein ERGIC-53 OS=Homo sapiens GN=LMAN1 PE=1 SV=2	6	7	8	8	7	5	8	7	4	7	399010000	404900000	358710000	377670000	410840000	343460000	356410000	381340000	192430000	429400000
P49321	P49321	NASP	>sp|P49321|NASP_HUMAN Nuclear autoantigenic sperm protein OS=Homo sapiens GN=NASP PE=1 SV=2	0	3	1	3	3	2	3	3	3	3	0	126930000	108800000	125540000	102780000	120150000	139750000	94992000	145450000	121860000
P49327	P49327	FASN	>sp|P49327|FAS_HUMAN Fatty acid synthase OS=Homo sapiens GN=FASN PE=1 SV=3	88	90	93	99	96	93	93	93	90	95	19770000000	18364000000	19078000000	18550000000	18595000000	18653000000	18703000000	18910000000	19499000000	19472000000
P49354	P49354	FNTA	>sp|P49354|FNTA_HUMAN Protein farnesyltransferase/geranylgeranyltransferase type-1 subunit alpha OS=Homo sapiens GN=FNTA PE=1 SV=1	1	2	3	3	2	3	3	1	3	3	16241000	11278000	20939000	24941000	18114000	24898000	26282000	25993000	22212000	21781000
P49366	P49366	DHPS	>sp|P49366|DHYS_HUMAN Deoxyhypusine synthase OS=Homo sapiens GN=DHPS PE=1 SV=1	0	0	1	1	0	0	1	0	0	0	0	0	10517000	0	0	0	8326600	0	0	0
P49368	P49368	CCT3	>sp|P49368|TCPG_HUMAN T-complex protein 1 subunit gamma OS=Homo sapiens GN=CCT3 PE=1 SV=4	24	26	26	27	29	28	25	26	23	28	5895800000	5858200000	5709500000	6141400000	6031900000	6332300000	5610300000	6097700000	5822200000	5939300000
P49406	P49406	MRPL19	>sp|P49406|RM19_HUMAN 39S ribosomal protein L19, mitochondrial OS=Homo sapiens GN=MRPL19 PE=1 SV=2	4	3	4	2	3	2	3	6	2	4	67913000	73216000	64537000	54653000	62525000	68208000	68572000	79453000	80870000	68634000
P49407	P49407	ARRB1	>sp|P49407|ARRB1_HUMAN Beta-arrestin-1 OS=Homo sapiens GN=ARRB1 PE=1 SV=2	1	0	0	0	1	0	0	1	1	1	8812200	0	0	0	6910700	0	0	7513700	7400300	8091200
P49411	P49411	TUFM	>sp|P49411|EFTU_HUMAN Elongation factor Tu, mitochondrial OS=Homo sapiens GN=TUFM PE=1 SV=2	21	21	22	23	22	21	24	24	18	24	5251200000	5493000000	4832200000	5223000000	5333600000	5431000000	4805500000	4760700000	5225700000	5112100000
P49419	P49419	ALDH7A1	>sp|P49419|AL7A1_HUMAN Alpha-aminoadipic semialdehyde dehydrogenase OS=Homo sapiens GN=ALDH7A1 PE=1 SV=5	7	6	6	7	5	8	6	5	7	5	321050000	243850000	295610000	269100000	281650000	265820000	269150000	297800000	301150000	267790000
P49458	P49458	SRP9	>sp|P49458|SRP09_HUMAN Signal recognition particle 9 kDa protein OS=Homo sapiens GN=SRP9 PE=1 SV=2	3	3	3	3	4	2	3	2	2	4	367770000	317250000	357550000	277570000	341590000	378930000	360280000	339260000	349500000	456410000
P49585;Q9Y5K3	P49585;Q9Y5K3	PCYT1A;PCYT1B	>sp|P49585|PCY1A_HUMAN Choline-phosphate cytidylyltransferase A OS=Homo sapiens GN=PCYT1A PE=1 SV=2;>sp|Q9Y5K3|PCY1B_HUMAN Choline-phosphate cytidylyltransferase B OS=Homo sapiens GN=PCYT1B PE=1 SV=1	0	0	0	0	0	0	0	1	1	0	0	0	0	0	0	0	0	0	10198000	0
P49588	P49588	AARS	>sp|P49588|SYAC_HUMAN Alanine--tRNA ligase, cytoplasmic OS=Homo sapiens GN=AARS PE=1 SV=2	36	37	30	34	34	33	36	36	30	34	3637900000	3516800000	3659400000	3480700000	3794600000	3580600000	3548500000	3666400000	3736900000	3846900000
P49589	P49589	CARS	>sp|P49589|SYCC_HUMAN Cysteine--tRNA ligase, cytoplasmic OS=Homo sapiens GN=CARS PE=1 SV=3	3	3	7	4	4	3	5	6	2	5	85347000	74722000	76761000	80051000	83263000	74081000	69589000	77963000	82732000	80504000
P49590	P49590	HARS2	>sp|P49590|SYHM_HUMAN Probable histidine--tRNA ligase, mitochondrial OS=Homo sapiens GN=HARS2 PE=1 SV=1	2	2	3	3	4	3	3	3	4	4	12687000	12227000	0	12474000	0	14922000	0	8931100	10394000	10746000
P49591	P49591	SARS	>sp|P49591|SYSC_HUMAN Serine--tRNA ligase, cytoplasmic OS=Homo sapiens GN=SARS PE=1 SV=3	6	10	12	8	10	9	13	10	8	8	646630000	642890000	660820000	607210000	659110000	726520000	683820000	710010000	599470000	641440000
P49642	P49642	PRIM1	>sp|P49642|PRI1_HUMAN DNA primase small subunit OS=Homo sapiens GN=PRIM1 PE=1 SV=1	1	2	2	2	1	1	2	1	1	1	21639000	27734000	15442000	24762000	18918000	18246000	20291000	21500000	23251000	25673000
P49643	P49643	PRIM2	>sp|P49643|PRI2_HUMAN DNA primase large subunit OS=Homo sapiens GN=PRIM2 PE=1 SV=2	4	1	2	3	2	1	3	1	1	3	92746000	40921000	62607000	62875000	49252000	47988000	65165000	0	55514000	59483000
P49674	P49674	CSNK1E	>sp|P49674|KC1E_HUMAN Casein kinase I isoform epsilon OS=Homo sapiens GN=CSNK1E PE=1 SV=1	1	0	0	0	0	1	1	0	0	1	5853100	0	0	0	0	9887700	9882800	0	0	6321800
P49711;Q8NI51	P49711	CTCF	>sp|P49711|CTCF_HUMAN Transcriptional repressor CTCF OS=Homo sapiens GN=CTCF PE=1 SV=1	0	0	1	1	0	0	0	0	2	0	0	0	27469000	0	0	0	0	0	28640000	0
P49720	P49720	PSMB3	>sp|P49720|PSB3_HUMAN Proteasome subunit beta type-3 OS=Homo sapiens GN=PSMB3 PE=1 SV=2	5	3	8	5	5	5	5	6	6	8	430810000	338170000	389030000	356690000	327530000	401520000	371670000	364930000	435510000	427200000
P49721	P49721	PSMB2	>sp|P49721|PSB2_HUMAN Proteasome subunit beta type-2 OS=Homo sapiens GN=PSMB2 PE=1 SV=1	6	7	6	6	5	4	6	5	7	5	471780000	512190000	536510000	522990000	532610000	487480000	556920000	487470000	605430000	497260000
P49736	P49736	MCM2	>sp|P49736|MCM2_HUMAN DNA replication licensing factor MCM2 OS=Homo sapiens GN=MCM2 PE=1 SV=4	15	12	18	16	14	12	14	19	12	16	841350000	803630000	915630000	804970000	833910000	844380000	833020000	860820000	902050000	884010000
P49748	P49748	ACADVL	>sp|P49748|ACADV_HUMAN Very long-chain specific acyl-CoA dehydrogenase, mitochondrial OS=Homo sapiens GN=ACADVL PE=1 SV=1	12	10	11	11	10	10	9	13	11	11	426390000	425120000	417280000	386920000	393380000	418460000	407640000	441940000	372250000	455130000
P49750	P49750	YLPM1	>sp|P49750|YLPM1_HUMAN YLP motif-containing protein 1 OS=Homo sapiens GN=YLPM1 PE=1 SV=3	1	1	0	0	0	1	0	0	2	0	9556900	10138000	0	0	0	0	0	0	12224000	0
Q86TX2;P49753	Q86TX2;P49753	ACOT1;ACOT2	>sp|Q86TX2|ACOT1_HUMAN Acyl-coenzyme A thioesterase 1 OS=Homo sapiens GN=ACOT1 PE=1 SV=1;>sp|P49753|ACOT2_HUMAN Acyl-coenzyme A thioesterase 2, mitochondrial OS=Homo sapiens GN=ACOT2 PE=1 SV=6	2	2	1	2	3	1	1	2	2	2	62087000	47274000	83839000	57491000	83716000	67661000	76266000	89364000	47014000	70622000
P49755	P49755	TMED10	>sp|P49755|TMEDA_HUMAN Transmembrane emp24 domain-containing protein 10 OS=Homo sapiens GN=TMED10 PE=1 SV=2	5	2	6	4	4	4	4	3	5	5	334460000	346850000	334230000	394960000	293980000	309870000	360870000	339160000	393020000	327740000
P49756	P49756	RBM25	>sp|P49756|RBM25_HUMAN RNA-binding protein 25 OS=Homo sapiens GN=RBM25 PE=1 SV=3	2	2	2	2	3	4	2	3	3	4	69077000	93605000	75739000	95049000	97923000	81735000	68116000	96616000	81793000	90432000
P49770	P49770	EIF2B2	>sp|P49770|EI2BB_HUMAN Translation initiation factor eIF-2B subunit beta OS=Homo sapiens GN=EIF2B2 PE=1 SV=3	1	1	1	2	2	1	1	2	1	2	190260000	288740000	194530000	184860000	189780000	199760000	122230000	196800000	238580000	157370000
P49773	P49773	HINT1	>sp|P49773|HINT1_HUMAN Histidine triad nucleotide-binding protein 1 OS=Homo sapiens GN=HINT1 PE=1 SV=2	1	1	1	0	0	1	1	0	1	2	0	88963000	70526000	0	0	60121000	78848000	0	88144000	76854000
P49790	P49790	NUP153	>sp|P49790|NU153_HUMAN Nuclear pore complex protein Nup153 OS=Homo sapiens GN=NUP153 PE=1 SV=2	8	3	9	5	5	4	7	3	4	8	152000000	112100000	99435000	66151000	100040000	104620000	137440000	23956000	113320000	121650000
P49792;A6NKT7;Q7Z3J3;O14715;Q99666;P0DJD0;P0DJD1	P49792	RANBP2	>sp|P49792|RBP2_HUMAN E3 SUMO-protein ligase RanBP2 OS=Homo sapiens GN=RANBP2 PE=1 SV=2	25	35	28	28	29	31	28	31	31	31	633400000	704150000	706130000	655150000	739920000	755820000	724510000	731930000	709050000	643690000
P49821	P49821	NDUFV1	>sp|P49821|NDUV1_HUMAN NADH dehydrogenase [ubiquinone] flavoprotein 1, mitochondrial OS=Homo sapiens GN=NDUFV1 PE=1 SV=4	1	3	0	3	1	2	1	2	0	0	0	40464000	0	35498000	33476000	41573000	31290000	46619000	0	0
P49840	P49840	GSK3A	>sp|P49840|GSK3A_HUMAN Glycogen synthase kinase-3 alpha OS=Homo sapiens GN=GSK3A PE=1 SV=2	1	0	1	0	0	0	0	0	0	1	0	0	12095000	0	0	0	0	0	0	11851000
P49841	P49841	GSK3B	>sp|P49841|GSK3B_HUMAN Glycogen synthase kinase-3 beta OS=Homo sapiens GN=GSK3B PE=1 SV=2	3	3	2	2	2	2	2	2	2	1	72523000	55293000	57504000	51667000	49796000	66777000	51342000	52524000	63948000	62514000
P49902	P49902	NT5C2	>sp|P49902|5NTC_HUMAN Cytosolic purine 5-nucleotidase OS=Homo sapiens GN=NT5C2 PE=1 SV=1	3	2	4	0	0	0	0	1	2	4	58545000	66166000	95769000	0	0	0	0	37694000	79678000	62992000
P49915	P49915	GMPS	>sp|P49915|GUAA_HUMAN GMP synthase [glutamine-hydrolyzing] OS=Homo sapiens GN=GMPS PE=1 SV=1	16	18	16	13	17	18	17	17	14	12	1172900000	1019100000	1170500000	1098000000	1117900000	1028500000	1002600000	1158700000	999840000	1154500000
P49916	P49916	LIG3	>sp|P49916|DNLI3_HUMAN DNA ligase 3 OS=Homo sapiens GN=LIG3 PE=1 SV=2	2	2	1	2	2	1	1	2	2	2	16606000	18243000	11576000	14465000	15230000	14197000	17854000	18283000	19653000	13295000
P49959	P49959	MRE11A	>sp|P49959|MRE11_HUMAN Double-strand break repair protein MRE11 OS=Homo sapiens GN=MRE11 PE=1 SV=3	3	2	2	2	2	4	2	2	2	2	44230000	34587000	53194000	40926000	40429000	45834000	57006000	40630000	39119000	39137000
P50213	P50213	IDH3A	>sp|P50213|IDH3A_HUMAN Isocitrate dehydrogenase [NAD] subunit alpha, mitochondrial OS=Homo sapiens GN=IDH3A PE=1 SV=1	4	3	3	4	2	1	3	3	5	6	120030000	97658000	140420000	134380000	94435000	103970000	94455000	127480000	141000000	133280000
P50238	P50238	CRIP1	>sp|P50238|CRIP1_HUMAN Cysteine-rich protein 1 OS=Homo sapiens GN=CRIP1 PE=1 SV=3	4	5	4	3	5	4	5	5	4	4	1775300000	1865100000	1280300000	2022600000	1899100000	1831300000	1938900000	1287900000	1631700000	1611500000
P50336	P50336	PPOX	>sp|P50336|PPOX_HUMAN Protoporphyrinogen oxidase OS=Homo sapiens GN=PPOX PE=1 SV=1	0	1	1	2	1	1	0	0	1	1	0	13360000	0	15790000	23607000	0	0	0	10755000	22442000
P50395	P50395	GDI2	>sp|P50395|GDIB_HUMAN Rab GDP dissociation inhibitor beta OS=Homo sapiens GN=GDI2 PE=1 SV=2	19	23	21	21	26	24	24	20	19	24	3249100000	3256200000	3407500000	3189800000	3075100000	3516900000	3305100000	3512100000	3420400000	3482100000
P50402	P50402	EMD	>sp|P50402|EMD_HUMAN Emerin OS=Homo sapiens GN=EMD PE=1 SV=1	8	7	7	8	7	8	7	8	6	8	320720000	334040000	302480000	382580000	343610000	340190000	320800000	287220000	297710000	293150000
P50416	P50416	CPT1A	>sp|P50416|CPT1A_HUMAN Carnitine O-palmitoyltransferase 1, liver isoform OS=Homo sapiens GN=CPT1A PE=1 SV=2	11	8	10	8	7	9	8	12	10	12	302270000	277790000	276410000	285400000	300360000	260750000	280650000	275990000	270930000	296250000
P50454	P50454	SERPINH1	>sp|P50454|SERPH_HUMAN Serpin H1 OS=Homo sapiens GN=SERPINH1 PE=1 SV=2	20	20	17	22	21	20	19	19	21	22	5523900000	5399900000	5011400000	5655500000	5397700000	5860400000	5485300000	5372000000	5441200000	5412300000
P50502;Q8IZP2;Q8NFI4	P50502;Q8IZP2;Q8NFI4	ST13;ST13P4;ST13P5	>sp|P50502|F10A1_HUMAN Hsc70-interacting protein OS=Homo sapiens GN=ST13 PE=1 SV=2;>sp|Q8IZP2|ST134_HUMAN Putative protein FAM10A4 OS=Homo sapiens GN=ST13P4 PE=5 SV=1;>sp|Q8NFI4|F10A5_HUMAN Putative protein FAM10A5 OS=Homo sapiens GN=ST13P5 PE=5 SV=1	7	6	7	8	8	4	7	7	9	5	824950000	800070000	603700000	827870000	763220000	498280000	600940000	532830000	682070000	539740000
P50552	P50552	VASP	>sp|P50552|VASP_HUMAN Vasodilator-stimulated phosphoprotein OS=Homo sapiens GN=VASP PE=1 SV=3	8	8	11	8	9	5	8	7	9	8	247790000	262790000	255630000	252930000	234440000	264110000	251580000	233930000	244920000	206780000
P50570	P50570	DNM2	>sp|P50570|DYN2_HUMAN Dynamin-2 OS=Homo sapiens GN=DNM2 PE=1 SV=2	7	13	5	8	11	8	10	9	4	11	314730000	305700000	325680000	305080000	339880000	319960000	319780000	281680000	347520000	312390000
P50579	P50579	METAP2	>sp|P50579|MAP2_HUMAN Methionine aminopeptidase 2 OS=Homo sapiens GN=METAP2 PE=1 SV=1	8	5	11	9	11	9	7	10	10	12	368880000	365490000	377140000	441510000	339820000	420150000	452840000	356170000	389000000	389650000
P50583	P50583	NUDT2	>sp|P50583|AP4A_HUMAN Bis(5-nucleosyl)-tetraphosphatase [asymmetrical] OS=Homo sapiens GN=NUDT2 PE=1 SV=3	1	1	0	2	1	2	0	0	0	1	50927000	0	0	41530000	49812000	35603000	0	0	0	51884000
P50750	P50750	CDK9	>sp|P50750|CDK9_HUMAN Cyclin-dependent kinase 9 OS=Homo sapiens GN=CDK9 PE=1 SV=3	2	1	2	3	2	1	2	3	2	3	25616000	0	13830000	17448000	16282000	0	23083000	11808000	21292000	26002000
P50897	P50897	PPT1	>sp|P50897|PPT1_HUMAN Palmitoyl-protein thioesterase 1 OS=Homo sapiens GN=PPT1 PE=1 SV=1	2	2	1	3	2	1	2	1	1	2	57291000	60574000	55472000	56259000	38821000	38192000	42330000	41069000	41176000	49729000
P50914	P50914	RPL14	>sp|P50914|RL14_HUMAN 60S ribosomal protein L14 OS=Homo sapiens GN=RPL14 PE=1 SV=4	6	6	6	5	8	8	8	6	5	6	2294500000	2130400000	1905100000	2352400000	2901600000	2203300000	2333300000	1982100000	2016900000	1976400000
P50990	P50990	CCT8	>sp|P50990|TCPQ_HUMAN T-complex protein 1 subunit theta OS=Homo sapiens GN=CCT8 PE=1 SV=4	32	22	26	28	29	26	27	30	28	25	5880000000	5956100000	5664100000	6141900000	5666500000	6175700000	5796000000	6236400000	6176500000	5815700000
P50991	P50991	CCT4	>sp|P50991|TCPD_HUMAN T-complex protein 1 subunit delta OS=Homo sapiens GN=CCT4 PE=1 SV=4	22	22	24	24	24	27	23	26	26	25	5971000000	5299700000	5905500000	5813800000	6077700000	6524400000	5623400000	5637800000	5597000000	6364200000
P50995;P27216	P50995	ANXA11	>sp|P50995|ANX11_HUMAN Annexin A11 OS=Homo sapiens GN=ANXA11 PE=1 SV=1	5	5	4	5	4	5	7	5	7	4	227280000	210870000	217050000	217720000	189890000	262640000	220010000	211520000	232620000	219110000
P51114	P51114	FXR1	>sp|P51114|FXR1_HUMAN Fragile X mental retardation syndrome-related protein 1 OS=Homo sapiens GN=FXR1 PE=1 SV=3	9	8	11	8	10	10	10	9	6	8	336120000	337620000	311420000	334060000	300130000	318500000	298980000	310350000	356410000	308420000
P51116	P51116	FXR2	>sp|P51116|FXR2_HUMAN Fragile X mental retardation syndrome-related protein 2 OS=Homo sapiens GN=FXR2 PE=1 SV=2	3	8	6	5	6	4	5	6	4	4	68098000	117650000	97881000	73479000	88607000	42346000	76885000	63398000	78688000	70995000
P51148	P51148	RAB5C	>sp|P51148|RAB5C_HUMAN Ras-related protein Rab-5C OS=Homo sapiens GN=RAB5C PE=1 SV=2	8	7	8	7	6	8	7	6	8	7	660920000	644440000	668220000	662070000	614570000	681070000	613420000	753370000	702220000	659150000
P51149	P51149	RAB7A	>sp|P51149|RAB7A_HUMAN Ras-related protein Rab-7a OS=Homo sapiens GN=RAB7A PE=1 SV=1	8	9	10	8	8	9	10	9	7	8	702250000	729440000	858170000	757450000	809030000	791290000	778520000	771300000	828270000	883250000
P51151;Q9NP90	P51151	RAB9A	>sp|P51151|RAB9A_HUMAN Ras-related protein Rab-9A OS=Homo sapiens GN=RAB9A PE=1 SV=1	0	1	1	0	1	2	1	0	1	0	0	0	0	0	76626000	88528000	77217000	0	0	0
P51153	P51153	RAB13	>sp|P51153|RAB13_HUMAN Ras-related protein Rab-13 OS=Homo sapiens GN=RAB13 PE=1 SV=1	3	3	3	3	2	3	2	3	3	2	52114000	0	51305000	51929000	0	0	0	62279000	58775000	0
P51398	P51398	DAP3	>sp|P51398|RT29_HUMAN 28S ribosomal protein S29, mitochondrial OS=Homo sapiens GN=DAP3 PE=1 SV=1	4	3	3	3	2	2	4	2	3	2	110480000	102590000	122700000	121160000	140930000	90468000	111330000	127660000	109500000	134920000
P51452	P51452	DUSP3	>sp|P51452|DUS3_HUMAN Dual specificity protein phosphatase 3 OS=Homo sapiens GN=DUSP3 PE=1 SV=1	2	2	1	0	1	3	3	2	1	1	61649000	49899000	53707000	0	41016000	65584000	56663000	52783000	57886000	43470000
P51532;P51531;Q6ZRS2	P51532;P51531	SMARCA4;SMARCA2	>sp|P51532|SMCA4_HUMAN Transcription activator BRG1 OS=Homo sapiens GN=SMARCA4 PE=1 SV=2;>sp|P51531|SMCA2_HUMAN Probable global transcription activator SNF2L2 OS=Homo sapiens GN=SMARCA2 PE=1 SV=2	4	4	4	5	4	7	7	7	5	5	93436000	159980000	113510000	106370000	93341000	124530000	96285000	97721000	108470000	102880000
P51553	P51553	IDH3G	>sp|P51553|IDH3G_HUMAN Isocitrate dehydrogenase [NAD] subunit gamma, mitochondrial OS=Homo sapiens GN=IDH3G PE=1 SV=1	1	1	1	2	2	1	1	3	2	2	39978000	40026000	55512000	29147000	39601000	31054000	37445000	42278000	42976000	45025000
P51570	P51570	GALK1	>sp|P51570|GALK1_HUMAN Galactokinase OS=Homo sapiens GN=GALK1 PE=1 SV=1	1	1	1	1	1	1	1	2	2	1	23134000	24009000	24648000	22984000	19148000	30760000	20585000	24420000	24118000	23499000
P51571	P51571	SSR4	>sp|P51571|SSRD_HUMAN Translocon-associated protein subunit delta OS=Homo sapiens GN=SSR4 PE=1 SV=1	4	3	4	4	3	5	5	4	3	3	394270000	376840000	371360000	417180000	397160000	378900000	346470000	369370000	411680000	420290000
P51572	P51572	BCAP31	>sp|P51572|BAP31_HUMAN B-cell receptor-associated protein 31 OS=Homo sapiens GN=BCAP31 PE=1 SV=3	5	5	7	7	6	7	4	5	4	5	585750000	636140000	574980000	658130000	605640000	578470000	543470000	543860000	595720000	566340000
P51580	P51580	TPMT	>sp|P51580|TPMT_HUMAN Thiopurine S-methyltransferase OS=Homo sapiens GN=TPMT PE=1 SV=1	1	2	2	2	1	1	1	2	2	2	0	5918600	0	6518400	0	0	5774500	0	6902800	8030500
P51610	P51610	HCFC1	>sp|P51610|HCFC1_HUMAN Host cell factor 1 OS=Homo sapiens GN=HCFC1 PE=1 SV=2	11	7	9	8	8	10	7	8	10	8	214280000	210120000	188650000	180410000	261160000	219170000	203260000	215430000	216760000	199870000
P51648	P51648	ALDH3A2	>sp|P51648|AL3A2_HUMAN Fatty aldehyde dehydrogenase OS=Homo sapiens GN=ALDH3A2 PE=1 SV=1	1	3	2	3	2	2	2	1	3	1	47260000	73649000	47552000	56759000	54131000	74931000	60075000	63482000	47315000	0
P51659	P51659	HSD17B4	>sp|P51659|DHB4_HUMAN Peroxisomal multifunctional enzyme type 2 OS=Homo sapiens GN=HSD17B4 PE=1 SV=3	19	17	16	18	16	14	16	15	13	17	963870000	1025700000	913680000	814940000	868270000	872110000	1021800000	908120000	910430000	854220000
P51665	P51665	PSMD7	>sp|P51665|PSMD7_HUMAN 26S proteasome non-ATPase regulatory subunit 7 OS=Homo sapiens GN=PSMD7 PE=1 SV=2	10	9	6	7	8	6	7	7	6	4	376790000	306680000	381070000	335020000	371920000	366430000	364950000	366710000	338040000	306210000
P51784	P51784	USP11	>sp|P51784|UBP11_HUMAN Ubiquitin carboxyl-terminal hydrolase 11 OS=Homo sapiens GN=USP11 PE=1 SV=3	0	0	0	0	1	1	0	1	0	0	0	0	0	0	0	0	0	8241800	0	0
P51808	P51808	DYNLT3	>sp|P51808|DYLT3_HUMAN Dynein light chain Tctex-type 3 OS=Homo sapiens GN=DYNLT3 PE=1 SV=1	0	0	0	0	0	0	0	2	0	1	0	0	0	0	0	0	0	20277000	0	17248000
P51809	P51809	VAMP7	>sp|P51809|VAMP7_HUMAN Vesicle-associated membrane protein 7 OS=Homo sapiens GN=VAMP7 PE=1 SV=3	1	0	1	1	1	1	0	2	0	3	34517000	0	18843000	55497000	0	0	0	28327000	0	27872000
P51812	P51812	RPS6KA3	>sp|P51812|KS6A3_HUMAN Ribosomal protein S6 kinase alpha-3 OS=Homo sapiens GN=RPS6KA3 PE=1 SV=1	1	3	4	5	1	4	4	5	4	5	0	36765000	30513000	35731000	0	26567000	0	31656000	32351000	30016000
P51858;Q9Y3E1	P51858	HDGF	>sp|P51858|HDGF_HUMAN Hepatoma-derived growth factor OS=Homo sapiens GN=HDGF PE=1 SV=1	9	9	12	11	11	10	15	11	6	11	703790000	881610000	923950000	1051400000	903660000	961020000	1073600000	892780000	775230000	938660000
P51965	P51965	UBE2E1	>sp|P51965|UB2E1_HUMAN Ubiquitin-conjugating enzyme E2 E1 OS=Homo sapiens GN=UBE2E1 PE=1 SV=1	2	1	1	1	1	1	1	1	1	2	23887000	31414000	25646000	22923000	22889000	22705000	22936000	33587000	28245000	23204000
P51970	P51970	NDUFA8	>sp|P51970|NDUA8_HUMAN NADH dehydrogenase [ubiquinone] 1 alpha subcomplex subunit 8 OS=Homo sapiens GN=NDUFA8 PE=1 SV=3	1	2	1	2	2	1	2	1	2	2	38026000	50890000	27289000	48010000	40420000	33229000	36908000	28680000	34755000	24658000
P51991	P51991	HNRNPA3	>sp|P51991|ROA3_HUMAN Heterogeneous nuclear ribonucleoprotein A3 OS=Homo sapiens GN=HNRNPA3 PE=1 SV=2	13	13	15	13	17	16	14	12	16	14	2368300000	2319800000	2459900000	2596500000	2390900000	2442700000	2381800000	2580300000	2283200000	2769500000
P52209	P52209	PGD	>sp|P52209|6PGD_HUMAN 6-phosphogluconate dehydrogenase, decarboxylating OS=Homo sapiens GN=PGD PE=1 SV=3	16	17	16	17	13	17	17	17	16	18	1767500000	1752500000	2020500000	1724900000	1745900000	1766500000	1750100000	1797400000	1772200000	1783500000
P52272	P52272	HNRNPM	>sp|P52272|HNRPM_HUMAN Heterogeneous nuclear ribonucleoprotein M OS=Homo sapiens GN=HNRNPM PE=1 SV=3	32	37	31	34	33	33	36	37	33	29	7384300000	7423900000	6716300000	7795900000	7736700000	7187500000	7188900000	7179000000	7877700000	6484000000
P52292	P52292	KPNA2	>sp|P52292|IMA1_HUMAN Importin subunit alpha-1 OS=Homo sapiens GN=KPNA2 PE=1 SV=1	13	11	15	13	14	12	10	12	10	12	1536300000	1420300000	1472100000	1447700000	1675400000	1548700000	1504700000	1415300000	1612100000	1493000000
P52294	P52294	KPNA1	>sp|P52294|IMA5_HUMAN Importin subunit alpha-5 OS=Homo sapiens GN=KPNA1 PE=1 SV=3	2	2	2	1	2	2	2	1	2	2	27836000	36073000	33420000	28531000	34255000	21997000	42495000	35498000	34719000	26781000
P52298;A6PVI3	P52298	NCBP2	>sp|P52298|NCBP2_HUMAN Nuclear cap-binding protein subunit 2 OS=Homo sapiens GN=NCBP2 PE=1 SV=1	1	1	1	1	1	0	2	1	2	1	0	0	0	0	0	0	0	0	15538000	0
P52306	P52306	RAP1GDS1	>sp|P52306|GDS1_HUMAN Rap1 GTPase-GDP dissociation stimulator 1 OS=Homo sapiens GN=RAP1GDS1 PE=1 SV=3	0	2	1	0	0	1	0	0	0	1	0	18969000	0	0	0	0	0	0	0	0
P52434	P52434	POLR2H	>sp|P52434|RPAB3_HUMAN DNA-directed RNA polymerases I, II, and III subunit RPABC3 OS=Homo sapiens GN=POLR2H PE=1 SV=4	1	1	1	1	0	1	1	0	0	0	15586000	26154000	0	18694000	0	16243000	18207000	0	0	0
P52564	P52564	MAP2K6	>sp|P52564|MP2K6_HUMAN Dual specificity mitogen-activated protein kinase kinase 6 OS=Homo sapiens GN=MAP2K6 PE=1 SV=1	2	3	2	2	2	2	3	3	5	3	61186000	58053000	57094000	69595000	50813000	49249000	54560000	55692000	64748000	60580000
P52565	P52565	ARHGDIA	>sp|P52565|GDIR1_HUMAN Rho GDP-dissociation inhibitor 1 OS=Homo sapiens GN=ARHGDIA PE=1 SV=3	8	6	5	9	8	7	9	8	7	10	1746800000	1808400000	1666300000	1742100000	1679200000	1951700000	1760400000	1949600000	1917700000	1921800000
P52594	P52594	AGFG1	>sp|P52594|AGFG1_HUMAN Arf-GAP domain and FG repeat-containing protein 1 OS=Homo sapiens GN=AGFG1 PE=1 SV=2	1	2	2	1	2	1	2	1	2	2	42614000	32937000	32671000	34232000	30103000	48988000	36165000	39980000	29575000	37485000
P52597	P52597	HNRNPF	>sp|P52597|HNRPF_HUMAN Heterogeneous nuclear ribonucleoprotein F OS=Homo sapiens GN=HNRNPF PE=1 SV=3	12	14	11	13	15	13	15	10	12	11	2091100000	2017100000	2068300000	2180600000	2232500000	2044800000	1982100000	1882800000	1945600000	2070100000
P52657	P52657	GTF2A2	>sp|P52657|T2AG_HUMAN Transcription initiation factor IIA subunit 2 OS=Homo sapiens GN=GTF2A2 PE=1 SV=1	0	0	0	0	0	0	0	0	1	1	0	0	0	0	0	0	0	0	17242000	12120000
P52701	P52701	MSH6	>sp|P52701|MSH6_HUMAN DNA mismatch repair protein Msh6 OS=Homo sapiens GN=MSH6 PE=1 SV=2	9	6	7	10	5	10	8	7	7	7	165590000	121880000	159200000	162720000	139960000	146750000	150640000	154920000	159810000	150110000
P52732	P52732	KIF11	>sp|P52732|KIF11_HUMAN Kinesin-like protein KIF11 OS=Homo sapiens GN=KIF11 PE=1 SV=2	0	1	0	0	0	0	0	1	0	2	0	0	0	0	0	0	0	0	0	64103000
P52735	P52735	VAV2	>sp|P52735|VAV2_HUMAN Guanine nucleotide exchange factor VAV2 OS=Homo sapiens GN=VAV2 PE=1 SV=2	1	0	1	0	1	0	1	1	1	1	8989900	0	17253000	0	15848000	0	12923000	17519000	4444900	10904000
P52788	P52788	SMS	>sp|P52788|SPSY_HUMAN Spermine synthase OS=Homo sapiens GN=SMS PE=1 SV=2	3	5	2	6	5	2	4	4	3	3	178160000	183340000	177700000	209450000	161580000	116320000	112870000	148400000	104640000	159840000
P52789;P19367;P52790	P52789	HK2	>sp|P52789|HXK2_HUMAN Hexokinase-2 OS=Homo sapiens GN=HK2 PE=1 SV=2	11	5	6	5	8	9	6	7	7	6	200380000	186200000	177380000	147170000	174730000	127190000	164920000	174640000	159400000	170940000
P52815	P52815	MRPL12	>sp|P52815|RM12_HUMAN 39S ribosomal protein L12, mitochondrial OS=Homo sapiens GN=MRPL12 PE=1 SV=2	0	0	0	0	0	0	1	0	1	0	0	0	0	0	0	0	17787000	0	20739000	0
P52888	P52888	THOP1	>sp|P52888|THOP1_HUMAN Thimet oligopeptidase OS=Homo sapiens GN=THOP1 PE=1 SV=2	13	9	10	11	8	11	10	8	14	7	854970000	807860000	954490000	764480000	893900000	897650000	765370000	825660000	890730000	835390000
P52907	P52907	CAPZA1	>sp|P52907|CAZA1_HUMAN F-actin-capping protein subunit alpha-1 OS=Homo sapiens GN=CAPZA1 PE=1 SV=3	9	8	10	9	9	8	8	8	8	8	494810000	580840000	535030000	509680000	531740000	503160000	484880000	519110000	586590000	499760000
P52943	P52943	CRIP2	>sp|P52943|CRIP2_HUMAN Cysteine-rich protein 2 OS=Homo sapiens GN=CRIP2 PE=1 SV=1	1	4	3	4	3	3	2	3	4	7	126930000	247640000	291430000	248510000	267490000	259020000	250010000	222660000	241090000	276790000
P52948	P52948	NUP98	>sp|P52948|NUP98_HUMAN Nuclear pore complex protein Nup98-Nup96 OS=Homo sapiens GN=NUP98 PE=1 SV=4	7	10	8	12	8	5	8	10	9	7	125980000	129370000	173220000	159960000	144220000	165860000	146490000	150800000	202640000	156260000
P53004	P53004	BLVRA	>sp|P53004|BIEA_HUMAN Biliverdin reductase A OS=Homo sapiens GN=BLVRA PE=1 SV=2	3	5	3	3	6	6	6	4	5	9	97975000	282370000	145750000	185730000	293450000	314230000	293290000	200330000	261690000	276340000
P53007	P53007	SLC25A1	>sp|P53007|TXTP_HUMAN Tricarboxylate transport protein, mitochondrial OS=Homo sapiens GN=SLC25A1 PE=1 SV=2	3	6	5	6	3	6	5	6	5	2	126970000	142650000	231700000	145700000	130670000	161080000	147750000	160470000	185400000	154360000
P53041;E7EU14	P53041	PPP5C	>sp|P53041|PPP5_HUMAN Serine/threonine-protein phosphatase 5 OS=Homo sapiens GN=PPP5C PE=1 SV=1	5	5	6	8	5	5	5	4	9	6	145730000	121970000	158860000	115160000	141760000	132210000	134680000	137180000	138160000	122540000
P53350	P53350	PLK1	>sp|P53350|PLK1_HUMAN Serine/threonine-protein kinase PLK1 OS=Homo sapiens GN=PLK1 PE=1 SV=1	1	1	1	1	1	1	2	1	0	1	21753000	28736000	0	0	0	21852000	26620000	0	0	0
P53365	P53365	ARFIP2	>sp|P53365|ARFP2_HUMAN Arfaptin-2 OS=Homo sapiens GN=ARFIP2 PE=1 SV=1	3	1	1	1	2	1	2	1	2	1	25674000	17388000	19080000	29861000	21308000	31893000	21775000	20784000	25850000	25098000
P53384	P53384	NUBP1	>sp|P53384|NUBP1_HUMAN Cytosolic Fe-S cluster assembly factor NUBP1 OS=Homo sapiens GN=NUBP1 PE=1 SV=2	1	1	1	1	1	1	2	0	1	1	18433000	20047000	18634000	20965000	0	13327000	14381000	0	19859000	19955000
P53396	P53396	ACLY	>sp|P53396|ACLY_HUMAN ATP-citrate synthase OS=Homo sapiens GN=ACLY PE=1 SV=3	30	31	27	35	30	31	31	31	35	34	3509800000	3472600000	3502000000	3632800000	3757400000	3450400000	3544200000	3566100000	3614200000	3542700000
P53582	P53582	METAP1	>sp|P53582|MAP11_HUMAN Methionine aminopeptidase 1 OS=Homo sapiens GN=METAP1 PE=1 SV=2	4	4	6	3	6	2	5	3	5	5	143520000	145280000	141690000	135950000	123950000	139920000	112970000	155670000	151440000	145420000
P53597	P53597	SUCLG1	>sp|P53597|SUCA_HUMAN Succinate--CoA ligase [ADP/GDP-forming] subunit alpha, mitochondrial OS=Homo sapiens GN=SUCLG1 PE=1 SV=4	1	2	1	3	4	4	2	1	3	1	108250000	123480000	38623000	169250000	183570000	181360000	118310000	67078000	121620000	49929000
P53602	P53602	MVD	>sp|P53602|MVD1_HUMAN Diphosphomevalonate decarboxylase OS=Homo sapiens GN=MVD PE=1 SV=1	1	1	1	0	0	0	0	1	0	1	17915000	0	21128000	0	0	0	0	16579000	0	15545000
P53611	P53611	RABGGTB	>sp|P53611|PGTB2_HUMAN Geranylgeranyl transferase type-2 subunit beta OS=Homo sapiens GN=RABGGTB PE=1 SV=2	2	2	2	2	2	2	3	2	2	3	100680000	83040000	55172000	57672000	45905000	65412000	64972000	63919000	39206000	67410000
P53618	P53618	COPB1	>sp|P53618|COPB_HUMAN Coatomer subunit beta OS=Homo sapiens GN=COPB1 PE=1 SV=3	16	12	15	19	19	17	14	20	19	21	1204600000	1043500000	1153400000	1084700000	1034400000	1193500000	1115500000	1238500000	1167600000	1254500000
P53621	P53621	COPA	>sp|P53621|COPA_HUMAN Coatomer subunit alpha OS=Homo sapiens GN=COPA PE=1 SV=2	29	25	28	27	26	30	32	28	33	32	1637300000	1785900000	1765700000	1744700000	1577100000	1583200000	1635300000	1791900000	1862200000	1719400000
P53634	P53634	CTSC	>sp|P53634|CATC_HUMAN Dipeptidyl peptidase 1 OS=Homo sapiens GN=CTSC PE=1 SV=2	3	3	1	3	2	2	3	3	3	3	50602000	42083000	42408000	43884000	51016000	29239000	40735000	39523000	46627000	51984000
P53675	P53675	CLTCL1	>sp|P53675|CLH2_HUMAN Clathrin heavy chain 2 OS=Homo sapiens GN=CLTCL1 PE=1 SV=2	17	13	12	13	13	11	11	10	11	15	21104000	20115000	16202000	22094000	15606000	22529000	21284000	0	19351000	22083000
P53680	P53680	AP2S1	>sp|P53680|AP2S1_HUMAN AP-2 complex subunit sigma OS=Homo sapiens GN=AP2S1 PE=1 SV=2	2	1	0	1	1	1	1	1	1	1	34966000	22089000	0	44134000	30833000	31878000	20780000	16588000	38858000	20049000
P53701	P53701	HCCS	>sp|P53701|CCHL_HUMAN Cytochrome c-type heme lyase OS=Homo sapiens GN=HCCS PE=1 SV=1	7	8	6	7	8	5	9	9	6	6	207660000	222870000	195430000	218240000	205630000	205150000	225410000	197360000	235180000	189740000
P53985	P53985	SLC16A1	>sp|P53985|MOT1_HUMAN Monocarboxylate transporter 1 OS=Homo sapiens GN=SLC16A1 PE=1 SV=3	3	1	2	2	2	2	2	1	1	3	91923000	117300000	118750000	110750000	109960000	113580000	128820000	108220000	126890000	140250000
P53990	P53990	IST1	>sp|P53990|IST1_HUMAN IST1 homolog OS=Homo sapiens GN=IST1 PE=1 SV=1	2	1	1	0	1	1	1	1	2	1	56159000	54608000	39332000	0	54639000	43360000	51525000	43952000	48761000	51251000
P53992	P53992	SEC24C	>sp|P53992|SC24C_HUMAN Protein transport protein Sec24C OS=Homo sapiens GN=SEC24C PE=1 SV=3	8	12	8	9	6	7	7	8	7	7	197200000	198160000	184900000	202790000	211880000	237660000	198670000	213730000	211530000	208110000
P53999	P53999	SUB1	>sp|P53999|TCP4_HUMAN Activated RNA polymerase II transcriptional coactivator p15 OS=Homo sapiens GN=SUB1 PE=1 SV=3	6	7	4	5	5	5	6	5	4	6	881750000	949670000	1023700000	1065500000	950400000	960760000	1014200000	1174300000	996850000	993350000
P54132	P54132	BLM	>sp|P54132|BLM_HUMAN Bloom syndrome protein OS=Homo sapiens GN=BLM PE=1 SV=1	1	1	1	1	1	1	1	1	1	1	47500000	56450000	44784000	55189000	58875000	54592000	50146000	37961000	40324000	49632000
P54136	P54136	RARS	>sp|P54136|SYRC_HUMAN Arginine--tRNA ligase, cytoplasmic OS=Homo sapiens GN=RARS PE=1 SV=2	21	19	22	20	18	21	20	14	22	19	1330400000	1342300000	1334000000	1272600000	1297000000	1290300000	1217600000	1309400000	1437400000	1378300000
P54278	P54278	PMS2	>sp|P54278|PMS2_HUMAN Mismatch repair endonuclease PMS2 OS=Homo sapiens GN=PMS2 PE=1 SV=2	0	1	1	2	1	0	1	1	1	1	0	4848400	7127300	7779600	5861200	0	8135000	7377000	5998400	6636100
P54577	P54577	YARS	>sp|P54577|SYYC_HUMAN Tyrosine--tRNA ligase, cytoplasmic OS=Homo sapiens GN=YARS PE=1 SV=4	23	22	25	18	24	23	17	22	22	24	1201600000	1286900000	1241000000	1255000000	1286100000	1187300000	1175900000	1160300000	1220400000	1155200000
P54578	P54578	USP14	>sp|P54578|UBP14_HUMAN Ubiquitin carboxyl-terminal hydrolase 14 OS=Homo sapiens GN=USP14 PE=1 SV=3	10	11	11	12	10	13	11	9	9	14	588030000	617790000	683750000	608810000	604520000	635230000	645610000	650220000	600630000	689060000
P54619	P54619	PRKAG1	>sp|P54619|AAKG1_HUMAN 5-AMP-activated protein kinase subunit gamma-1 OS=Homo sapiens GN=PRKAG1 PE=1 SV=1	1	1	1	1	1	1	1	0	0	1	5631200	6514600	17272000	8239200	6657600	15210000	23251000	0	0	27543000
P54709	P54709	ATP1B3	>sp|P54709|AT1B3_HUMAN Sodium/potassium-transporting ATPase subunit beta-3 OS=Homo sapiens GN=ATP1B3 PE=1 SV=1	3	3	4	3	2	2	3	2	3	4	188100000	169470000	202050000	219920000	227990000	170400000	199070000	156600000	228120000	190700000
P54725	P54725	RAD23A	>sp|P54725|RD23A_HUMAN UV excision repair protein RAD23 homolog A OS=Homo sapiens GN=RAD23A PE=1 SV=1	2	2	2	2	2	1	2	3	2	2	0	0	15687000	22917000	0	0	16560000	15791000	15642000	16065000
P54727	P54727	RAD23B	>sp|P54727|RD23B_HUMAN UV excision repair protein RAD23 homolog B OS=Homo sapiens GN=RAD23B PE=1 SV=1	6	5	4	5	5	3	3	7	7	3	152800000	192450000	107680000	248570000	184340000	195810000	213180000	158400000	156630000	119810000
P54819	P54819	AK2	>sp|P54819|KAD2_HUMAN Adenylate kinase 2, mitochondrial OS=Homo sapiens GN=AK2 PE=1 SV=2	7	8	6	5	6	4	6	4	3	2	485200000	475540000	359450000	422850000	360190000	334030000	348890000	258550000	283970000	232530000
P54886	P54886	ALDH18A1	>sp|P54886|P5CS_HUMAN Delta-1-pyrroline-5-carboxylate synthase OS=Homo sapiens GN=ALDH18A1 PE=1 SV=2	9	8	11	10	12	8	10	9	7	14	413780000	403560000	369670000	386730000	402260000	469610000	389860000	351320000	415900000	407390000
P54920;Q9H115	P54920	NAPA	>sp|P54920|SNAA_HUMAN Alpha-soluble NSF attachment protein OS=Homo sapiens GN=NAPA PE=1 SV=3	2	0	4	2	2	0	2	1	2	3	33534000	0	26882000	28727000	28967000	0	34840000	34333000	25842000	30628000
P55010	P55010	EIF5	>sp|P55010|IF5_HUMAN Eukaryotic translation initiation factor 5 OS=Homo sapiens GN=EIF5 PE=1 SV=2	3	3	4	4	2	2	4	4	7	6	184250000	124870000	148990000	172610000	180990000	106840000	225850000	161410000	213780000	203440000
P55036	P55036	PSMD4	>sp|P55036|PSMD4_HUMAN 26S proteasome non-ATPase regulatory subunit 4 OS=Homo sapiens GN=PSMD4 PE=1 SV=1	2	4	2	2	5	4	3	2	5	2	77499000	149080000	75413000	87632000	133640000	106210000	91920000	98271000	107130000	100100000
P55039	P55039	DRG2	>sp|P55039|DRG2_HUMAN Developmentally-regulated GTP-binding protein 2 OS=Homo sapiens GN=DRG2 PE=1 SV=1	1	1	2	0	1	0	1	1	2	1	18262000	20885000	19656000	0	25679000	0	0	0	0	0
P55060	P55060	CSE1L	>sp|P55060|XPO2_HUMAN Exportin-2 OS=Homo sapiens GN=CSE1L PE=1 SV=3	18	19	23	20	21	24	24	20	21	22	7574600000	7480900000	9367400000	8064300000	7558300000	7736300000	8111300000	8888100000	9096000000	8549500000
P55061	P55061	TMBIM6	>sp|P55061|BI1_HUMAN Bax inhibitor 1 OS=Homo sapiens GN=TMBIM6 PE=1 SV=2	0	0	1	1	0	1	0	0	0	0	0	0	5993300	5045300	0	7179500	0	0	0	0
P55072	P55072	VCP	>sp|P55072|TERA_HUMAN Transitional endoplasmic reticulum ATPase OS=Homo sapiens GN=VCP PE=1 SV=4	39	38	38	42	39	35	40	39	37	38	8935200000	8463000000	7730300000	8833600000	8571300000	8773300000	8479200000	7971700000	8535600000	8222300000
P55081	P55081	MFAP1	>sp|P55081|MFAP1_HUMAN Microfibrillar-associated protein 1 OS=Homo sapiens GN=MFAP1 PE=1 SV=2	3	1	3	1	3	2	2	4	0	2	53984000	38279000	53968000	40907000	44217000	48833000	50231000	56212000	0	50662000
P55084	P55084	HADHB	>sp|P55084|ECHB_HUMAN Trifunctional enzyme subunit beta, mitochondrial OS=Homo sapiens GN=HADHB PE=1 SV=3	10	11	11	11	11	10	14	12	14	11	599900000	557390000	569520000	599300000	617630000	559390000	600970000	594590000	595300000	623640000
P55145	P55145	MANF	>sp|P55145|MANF_HUMAN Mesencephalic astrocyte-derived neurotrophic factor OS=Homo sapiens GN=MANF PE=1 SV=3	4	3	4	3	3	2	5	4	4	1	152290000	151660000	133690000	140750000	144250000	86653000	147970000	97050000	139200000	57274000
P55209	P55209	NAP1L1	>sp|P55209|NP1L1_HUMAN Nucleosome assembly protein 1-like 1 OS=Homo sapiens GN=NAP1L1 PE=1 SV=1	5	9	5	7	6	6	4	7	4	7	846590000	860780000	793820000	1082500000	935330000	635890000	798180000	706880000	643470000	650800000
P55211	P55211	CASP9	>sp|P55211|CASP9_HUMAN Caspase-9 OS=Homo sapiens GN=CASP9 PE=1 SV=3	1	0	0	0	0	0	0	0	0	1	0	0	0	0	0	0	0	0	0	17662000
P55263	P55263	ADK	>sp|P55263|ADK_HUMAN Adenosine kinase OS=Homo sapiens GN=ADK PE=1 SV=2	5	4	4	5	4	3	6	5	2	6	179110000	184490000	207810000	164690000	172030000	181330000	178410000	193660000	178220000	185670000
P55265	P55265	ADAR	>sp|P55265|DSRAD_HUMAN Double-stranded RNA-specific adenosine deaminase OS=Homo sapiens GN=ADAR PE=1 SV=4	12	11	10	12	12	10	17	11	12	14	414700000	400720000	347560000	343280000	328780000	404450000	415190000	387580000	404170000	410110000
P55327	P55327	TPD52	>sp|P55327|TPD52_HUMAN Tumor protein D52 OS=Homo sapiens GN=TPD52 PE=1 SV=2	1	3	2	3	1	1	2	3	3	1	54946000	54212000	46208000	61410000	47909000	37710000	42147000	59246000	51081000	43591000
P55735	P55735	SEC13	>sp|P55735|SEC13_HUMAN Protein SEC13 homolog OS=Homo sapiens GN=SEC13 PE=1 SV=3	6	5	5	4	6	4	6	4	6	3	526090000	575400000	504920000	436520000	562840000	347390000	479180000	546210000	444750000	525720000
P55769	P55769	NHP2L1	>sp|P55769|NH2L1_HUMAN NHP2-like protein 1 OS=Homo sapiens GN=SNU13 PE=1 SV=3	5	3	5	6	2	3	4	5	5	7	295900000	349730000	297080000	395080000	355840000	352250000	317190000	255450000	358350000	316940000
P55786;A6NEC2	P55786	NPEPPS	>sp|P55786|PSA_HUMAN Puromycin-sensitive aminopeptidase OS=Homo sapiens GN=NPEPPS PE=1 SV=2	15	19	15	15	16	16	15	17	15	18	1008900000	883620000	868610000	935810000	892620000	933770000	920990000	803340000	986220000	901560000
P55795	P55795	HNRNPH2	>sp|P55795|HNRH2_HUMAN Heterogeneous nuclear ribonucleoprotein H2 OS=Homo sapiens GN=HNRNPH2 PE=1 SV=1	10	7	11	10	9	11	10	10	7	10	229240000	217060000	201730000	264120000	222740000	214570000	232410000	243420000	269990000	193280000
P55809;Q9BYC2	P55809	OXCT1	>sp|P55809|SCOT1_HUMAN Succinyl-CoA:3-ketoacid coenzyme A transferase 1, mitochondrial OS=Homo sapiens GN=OXCT1 PE=1 SV=1	12	12	15	15	13	13	15	16	12	14	1561900000	1574600000	1447700000	1455000000	1359700000	1461800000	1510900000	1546000000	1721100000	1565300000
P55884	P55884	EIF3B	>sp|P55884|EIF3B_HUMAN Eukaryotic translation initiation factor 3 subunit B OS=Homo sapiens GN=EIF3B PE=1 SV=3	21	19	18	19	17	15	22	16	21	21	1334100000	1286600000	1245400000	1256100000	1257500000	1261600000	1392500000	1261500000	1455300000	1356500000
P56134	P56134	ATP5J2	>sp|P56134|ATPK_HUMAN ATP synthase subunit f, mitochondrial OS=Homo sapiens GN=ATP5J2 PE=1 SV=3	1	1	2	1	3	0	3	2	3	1	0	486360000	536460000	440960000	393650000	0	395080000	504280000	588180000	498870000
P56182	P56182	RRP1	>sp|P56182|RRP1_HUMAN Ribosomal RNA processing protein 1 homolog A OS=Homo sapiens GN=RRP1 PE=1 SV=1	4	4	4	5	3	3	6	4	3	3	152660000	126390000	156730000	131610000	119640000	121880000	106780000	162160000	157100000	140660000
P56192	P56192	MARS	>sp|P56192|SYMC_HUMAN Methionine--tRNA ligase, cytoplasmic OS=Homo sapiens GN=MARS PE=1 SV=2	11	11	14	10	14	10	13	10	15	12	701420000	708990000	674120000	657950000	712180000	633640000	716380000	659650000	719110000	685200000
P56199	P56199	ITGA1	>sp|P56199|ITA1_HUMAN Integrin alpha-1 OS=Homo sapiens GN=ITGA1 PE=1 SV=2	2	2	3	2	1	2	3	3	3	2	49750000	68132000	60899000	75200000	56315000	60426000	57616000	59206000	59533000	68838000
P56211	P56211	ARPP19	>sp|P56211|ARP19_HUMAN cAMP-regulated phosphoprotein 19 OS=Homo sapiens GN=ARPP19 PE=1 SV=2	1	1	2	1	1	0	1	0	1	0	0	0	32935000	0	0	0	0	0	0	0
P56378	P56378	MP68	>sp|P56378|68MP_HUMAN 6.8 kDa mitochondrial proteolipid OS=Homo sapiens GN=MP68 PE=1 SV=1	0	0	1	0	0	1	0	0	0	1	0	0	8109000	0	0	0	0	0	0	0
Q5VTU8;P56381	Q5VTU8;P56381	ATP5EP2;ATP5E	>sp|Q5VTU8|AT5EL_HUMAN ATP synthase subunit epsilon-like protein, mitochondrial OS=Homo sapiens GN=ATP5EP2 PE=3 SV=1;>sp|P56381|ATP5E_HUMAN ATP synthase subunit epsilon, mitochondrial OS=Homo sapiens GN=ATP5E PE=1 SV=2	1	2	2	2	2	2	1	2	1	2	314320000	318900000	237070000	259940000	261750000	189660000	241750000	293160000	272510000	239150000
P56385	P56385	ATP5I	>sp|P56385|ATP5I_HUMAN ATP synthase subunit e, mitochondrial OS=Homo sapiens GN=ATP5I PE=1 SV=2	1	1	2	1	2	1	3	3	3	3	38752000	126730000	57499000	118480000	129340000	90783000	95622000	50773000	86647000	63219000
P56537	P56537	EIF6	>sp|P56537|IF6_HUMAN Eukaryotic translation initiation factor 6 OS=Homo sapiens GN=EIF6 PE=1 SV=1	5	4	4	3	3	2	5	3	6	5	284570000	242050000	303990000	260020000	309220000	141340000	291520000	234030000	324010000	369680000
P56545	P56545	CTBP2	>sp|P56545|CTBP2_HUMAN C-terminal-binding protein 2 OS=Homo sapiens GN=CTBP2 PE=1 SV=1	4	2	2	4	3	1	5	5	3	3	92645000	86061000	37754000	77176000	99513000	40835000	85848000	77907000	83234000	34662000
P56556	P56556	NDUFA6	>sp|P56556|NDUA6_HUMAN NADH dehydrogenase [ubiquinone] 1 alpha subcomplex subunit 6 OS=Homo sapiens GN=NDUFA6 PE=1 SV=3	2	1	1	1	1	2	1	1	0	1	29808000	29843000	33394000	0	24984000	28215000	31649000	35605000	0	31388000
P57081	P57081	WDR4	>sp|P57081|WDR4_HUMAN tRNA (guanine-N(7)-)-methyltransferase non-catalytic subunit WDR4 OS=Homo sapiens GN=WDR4 PE=1 SV=2	1	0	1	1	1	1	1	1	1	1	22291000	0	38963000	15764000	18254000	13976000	18666000	26544000	20346000	24363000
P57088	P57088	TMEM33	>sp|P57088|TMM33_HUMAN Transmembrane protein 33 OS=Homo sapiens GN=TMEM33 PE=1 SV=2	6	4	6	5	4	3	4	5	5	5	225810000	216770000	253290000	270340000	216210000	178940000	231590000	233110000	260230000	243530000
P57678	P57678	GEMIN4	>sp|P57678|GEMI4_HUMAN Gem-associated protein 4 OS=Homo sapiens GN=GEMIN4 PE=1 SV=2	4	6	2	5	2	4	6	1	4	5	105360000	132490000	116750000	132250000	113900000	153190000	165590000	45537000	103560000	215720000
P57740	P57740	NUP107	>sp|P57740|NU107_HUMAN Nuclear pore complex protein Nup107 OS=Homo sapiens GN=NUP107 PE=1 SV=1	5	7	6	4	8	7	7	4	5	5	127470000	136680000	121890000	104070000	131310000	139790000	118260000	130810000	141110000	128300000
P58107	P58107	EPPK1	>sp|P58107|EPIPL_HUMAN Epiplakin OS=Homo sapiens GN=EPPK1 PE=1 SV=2	25	28	27	33	33	25	26	33	32	31	1374400000	1410300000	1686100000	1423600000	1381900000	1417900000	1511200000	1531600000	1482800000	1602200000
P58546	P58546	MTPN	>sp|P58546|MTPN_HUMAN Myotrophin OS=Homo sapiens GN=MTPN PE=1 SV=2	0	1	0	0	0	0	1	0	1	0	0	22050000	0	0	0	0	22919000	0	19108000	0
Q99879;Q99877;Q93079;Q5QNW6;P62807;P58876;O60814;P57053	Q99879;Q99877;Q93079;Q5QNW6;P62807;P58876;O60814;P57053	HIST1H2BM;HIST1H2BN;HIST1H2BH;HIST2H2BF;HIST1H2BC;HIST1H2BD;HIST1H2BK;H2BFS	>sp|Q99879|H2B1M_HUMAN Histone H2B type 1-M OS=Homo sapiens GN=HIST1H2BM PE=1 SV=3;>sp|Q99877|H2B1N_HUMAN Histone H2B type 1-N OS=Homo sapiens GN=HIST1H2BN PE=1 SV=3;>sp|Q93079|H2B1H_HUMAN Histone H2B type 1-H OS=Homo sapiens GN=HIST1H2BH PE=1 SV=3;>sp|Q5Q	8	10	6	8	9	11	9	8	10	8	60096000000	60662000000	54779000000	58226000000	61750000000	70458000000	54171000000	50693000000	57810000000	56081000000
P59998	P59998	ARPC4	>sp|P59998|ARPC4_HUMAN Actin-related protein 2/3 complex subunit 4 OS=Homo sapiens GN=ARPC4 PE=1 SV=3	2	4	5	5	3	6	5	5	4	5	186150000	310700000	398950000	308180000	396620000	461600000	385010000	428920000	381450000	490820000
P60002	P60002	ELOF1	>sp|P60002|ELOF1_HUMAN Transcription elongation factor 1 homolog OS=Homo sapiens GN=ELOF1 PE=3 SV=1	1	1	1	1	1	1	1	1	1	1	17804000	22137000	20156000	26692000	21191000	26258000	22146000	25996000	21725000	27868000
P60033	P60033	CD81	>sp|P60033|CD81_HUMAN CD81 antigen OS=Homo sapiens GN=CD81 PE=1 SV=1	2	1	3	1	1	0	0	2	1	2	44050000	43624000	40954000	35730000	35770000	0	0	40789000	52626000	32293000
P60059	P60059	SEC61G	>sp|P60059|SC61G_HUMAN Protein transport protein Sec61 subunit gamma OS=Homo sapiens GN=SEC61G PE=1 SV=1	2	2	2	2	2	2	1	2	2	2	230350000	161070000	219730000	195560000	179800000	167640000	160380000	202480000	179220000	137640000
P60174	P60174	TPI1	>sp|P60174|TPIS_HUMAN Triosephosphate isomerase OS=Homo sapiens GN=TPI1 PE=1 SV=3	11	14	14	17	14	14	11	14	15	17	13352000000	14173000000	12861000000	14743000000	15669000000	13557000000	13739000000	13217000000	14845000000	12408000000
P60228	P60228	EIF3E	>sp|P60228|EIF3E_HUMAN Eukaryotic translation initiation factor 3 subunit E OS=Homo sapiens GN=EIF3E PE=1 SV=1	15	14	15	16	14	15	15	15	15	17	1167600000	1134000000	1127200000	1121700000	1022000000	1076100000	1161900000	1278300000	1165700000	1142600000
P60468	P60468	SEC61B	>sp|P60468|SC61B_HUMAN Protein transport protein Sec61 subunit beta OS=Homo sapiens GN=SEC61B PE=1 SV=2	3	3	2	2	3	3	3	2	3	2	242290000	268390000	214220000	214820000	265440000	191770000	267000000	243350000	244280000	210090000
P60510	P60510	PPP4C	>sp|P60510|PP4C_HUMAN Serine/threonine-protein phosphatase 4 catalytic subunit OS=Homo sapiens GN=PPP4C PE=1 SV=1	0	0	0	1	0	0	0	0	0	0	0	0	0	22682000	0	0	0	0	0	0
P60520	P60520	GABARAPL2	>sp|P60520|GBRL2_HUMAN Gamma-aminobutyric acid receptor-associated protein-like 2 OS=Homo sapiens GN=GABARAPL2 PE=1 SV=1	1	0	1	1	1	1	1	1	1	1	10183000	0	8857400	8502100	9937000	7384500	9568700	8210300	9811600	10323000
P60602	P60602	ROMO1	>sp|P60602|ROMO1_HUMAN Reactive oxygen species modulator 1 OS=Homo sapiens GN=ROMO1 PE=1 SV=1	0	1	0	0	0	0	0	0	0	0	0	60651000	0	0	0	0	0	0	0	0
P60660;P14649	P60660	MYL6	>sp|P60660|MYL6_HUMAN Myosin light polypeptide 6 OS=Homo sapiens GN=MYL6 PE=1 SV=2	3	4	2	5	2	3	5	2	3	3	157700000	182490000	120770000	151420000	109950000	185270000	154160000	133000000	150970000	105210000
P60709;Q6S8J3;Q562R1;A5A3E0;P0CG38;P0CG39;Q9BYX7	P60709	ACTB	>sp|P60709|ACTB_HUMAN Actin, cytoplasmic 1 OS=Homo sapiens GN=ACTB PE=1 SV=1	29	30	29	29	31	29	31	29	29	30	1413700000	2377600000	3291300000	4327100000	3340000000	3078000000	2699800000	2734200000	3130000000	3366400000
P60842	P60842	EIF4A1	>sp|P60842|IF4A1_HUMAN Eukaryotic initiation factor 4A-I OS=Homo sapiens GN=EIF4A1 PE=1 SV=1	22	22	21	24	23	25	20	24	23	26	11982000000	11261000000	11446000000	11045000000	10294000000	11426000000	10719000000	10363000000	11409000000	11433000000
P60866	P60866	RPS20	>sp|P60866|RS20_HUMAN 40S ribosomal protein S20 OS=Homo sapiens GN=RPS20 PE=1 SV=1	4	4	2	3	2	5	3	3	3	3	2037300000	1992400000	1548600000	2428600000	2608200000	2397800000	1869300000	1331700000	1813000000	1707400000
P60891	P60891	PRPS1	>sp|P60891|PRPS1_HUMAN Ribose-phosphate pyrophosphokinase 1 OS=Homo sapiens GN=PRPS1 PE=1 SV=2	8	7	10	11	7	7	8	11	10	8	560140000	745480000	688960000	623840000	844590000	694770000	683600000	693380000	739960000	806200000
P60900	P60900	PSMA6	>sp|P60900|PSA6_HUMAN Proteasome subunit alpha type-6 OS=Homo sapiens GN=PSMA6 PE=1 SV=1	8	10	6	10	10	10	9	7	8	7	1065900000	1062100000	1074800000	1114400000	1005600000	1137100000	1142800000	1041500000	1127500000	1174400000
P60903	P60903	S100A10	>sp|P60903|S10AA_HUMAN Protein S100-A10 OS=Homo sapiens GN=S100A10 PE=1 SV=2	2	2	2	2	2	3	3	3	2	3	527900000	448740000	422390000	519270000	497050000	418520000	431280000	436650000	530510000	440890000
P60953;P17081;Q9H4E5	P60953	CDC42	>sp|P60953|CDC42_HUMAN Cell division control protein 42 homolog OS=Homo sapiens GN=CDC42 PE=1 SV=2	6	5	7	7	7	7	5	7	7	6	975650000	1121900000	946620000	1116400000	1196600000	1168000000	1075600000	1030200000	1109400000	881240000
P60981	P60981	DSTN	>sp|P60981|DEST_HUMAN Destrin OS=Homo sapiens GN=DSTN PE=1 SV=3	7	8	5	8	6	7	6	4	6	8	475120000	407190000	459270000	450200000	398740000	544410000	468980000	448730000	458180000	536880000
P60983	P60983	GMFB	>sp|P60983|GMFB_HUMAN Glia maturation factor beta OS=Homo sapiens GN=GMFB PE=1 SV=2	0	1	0	0	0	0	0	0	0	0	0	16161000	0	0	0	0	0	0	0	0
P61006;P20337;P20336;Q96E17	P61006	RAB8A	>sp|P61006|RAB8A_HUMAN Ras-related protein Rab-8A OS=Homo sapiens GN=RAB8A PE=1 SV=1	6	7	6	5	6	4	8	6	6	7	203530000	163450000	190360000	171290000	174400000	190510000	156730000	168500000	191040000	170730000
P61009	P61009	SPCS3	>sp|P61009|SPCS3_HUMAN Signal peptidase complex subunit 3 OS=Homo sapiens GN=SPCS3 PE=1 SV=1	2	2	2	2	1	1	1	2	2	3	59139000	51485000	60243000	61709000	39814000	66338000	48876000	80282000	59493000	58381000
P61011	P61011	SRP54	>sp|P61011|SRP54_HUMAN Signal recognition particle 54 kDa protein OS=Homo sapiens GN=SRP54 PE=1 SV=1	3	1	4	4	1	2	2	3	4	2	81250000	79447000	132240000	114800000	64152000	57284000	70820000	97439000	90682000	79656000
P61019;Q8WUD1	P61019	RAB2A	>sp|P61019|RAB2A_HUMAN Ras-related protein Rab-2A OS=Homo sapiens GN=RAB2A PE=1 SV=1	6	9	9	10	11	7	10	8	10	10	525290000	508740000	534850000	499150000	471680000	473260000	448640000	549900000	533720000	534000000
P61020	P61020	RAB5B	>sp|P61020|RAB5B_HUMAN Ras-related protein Rab-5B OS=Homo sapiens GN=RAB5B PE=1 SV=1	5	4	4	5	1	2	3	3	4	5	43865000	58715000	49810000	45314000	0	0	47012000	51535000	57069000	40642000
P61024	P61024	CKS1B	>sp|P61024|CKS1_HUMAN Cyclin-dependent kinases regulatory subunit 1 OS=Homo sapiens GN=CKS1B PE=1 SV=1	1	0	2	0	0	0	0	0	0	1	18799000	0	0	0	0	0	0	0	0	23933000
P61026	P61026	RAB10	>sp|P61026|RAB10_HUMAN Ras-related protein Rab-10 OS=Homo sapiens GN=RAB10 PE=1 SV=1	5	4	5	5	5	5	5	6	5	5	520670000	511080000	557020000	553560000	603300000	589830000	455310000	482650000	476490000	529280000
P61077;P62837;Q9Y2X8;P51668	P61077;P62837	UBE2D3;UBE2D2	>sp|P61077|UB2D3_HUMAN Ubiquitin-conjugating enzyme E2 D3 OS=Homo sapiens GN=UBE2D3 PE=1 SV=1;>sp|P62837|UB2D2_HUMAN Ubiquitin-conjugating enzyme E2 D2 OS=Homo sapiens GN=UBE2D2 PE=1 SV=1	1	1	1	1	1	2	1	1	0	1	28735000	0	68902000	77242000	70500000	46359000	69318000	0	0	82162000
P61081	P61081	UBE2M	>sp|P61081|UBC12_HUMAN NEDD8-conjugating enzyme Ubc12 OS=Homo sapiens GN=UBE2M PE=1 SV=1	3	3	5	3	4	3	3	3	4	5	223300000	241640000	322040000	237650000	159170000	245400000	169070000	203780000	267900000	249670000
P61086	P61086	UBE2K	>sp|P61086|UBE2K_HUMAN Ubiquitin-conjugating enzyme E2 K OS=Homo sapiens GN=UBE2K PE=1 SV=3	3	3	5	2	1	1	2	2	3	2	61074000	74433000	104850000	56543000	32681000	38118000	36934000	45125000	61066000	48733000
P61088;Q5JXB2	P61088;Q5JXB2	UBE2N;UBE2NL	>sp|P61088|UBE2N_HUMAN Ubiquitin-conjugating enzyme E2 N OS=Homo sapiens GN=UBE2N PE=1 SV=1;>sp|Q5JXB2|UE2NL_HUMAN Putative ubiquitin-conjugating enzyme E2 N-like OS=Homo sapiens GN=UBE2NL PE=1 SV=1	2	5	4	5	4	3	4	2	4	3	222150000	212310000	187460000	193830000	179550000	163520000	202730000	168660000	174970000	141480000
P61106	P61106	RAB14	>sp|P61106|RAB14_HUMAN Ras-related protein Rab-14 OS=Homo sapiens GN=RAB14 PE=1 SV=4	3	7	9	6	2	8	9	9	6	7	389480000	393930000	456950000	430680000	356680000	415590000	447270000	480070000	479320000	489890000
P61129	P61129	ZC3H6	>sp|P61129|ZC3H6_HUMAN Zinc finger CCCH domain-containing protein 6 OS=Homo sapiens GN=ZC3H6 PE=1 SV=2	0	0	1	0	0	0	0	1	0	0	0	0	168360000	0	0	0	0	194520000	0	0
P61158;Q9P1U1;Q9C0K3	P61158	ACTR3	>sp|P61158|ARP3_HUMAN Actin-related protein 3 OS=Homo sapiens GN=ACTR3 PE=1 SV=3	8	7	9	8	6	11	11	11	9	5	745210000	661110000	695220000	608850000	732390000	663660000	653770000	737440000	626030000	613820000
P61160	P61160	ACTR2	>sp|P61160|ARP2_HUMAN Actin-related protein 2 OS=Homo sapiens GN=ACTR2 PE=1 SV=1	5	8	5	6	5	4	7	4	5	7	383090000	387010000	346240000	376790000	336140000	382760000	325560000	301970000	365790000	373150000
P61163	P61163	ACTR1A	>sp|P61163|ACTZ_HUMAN Alpha-centractin OS=Homo sapiens GN=ACTR1A PE=1 SV=1	4	5	4	4	2	4	4	4	4	4	209040000	230470000	235580000	197580000	239920000	253990000	250490000	228130000	198310000	264950000
P61165	P61165	TMEM258	>sp|P61165|TM258_HUMAN Transmembrane protein 258 OS=Homo sapiens GN=TMEM258 PE=1 SV=1	1	1	1	1	1	1	1	1	1	1	26749000	26815000	31026000	25569000	30053000	32037000	32163000	30517000	41048000	35508000
P61201	P61201	COPS2	>sp|P61201|CSN2_HUMAN COP9 signalosome complex subunit 2 OS=Homo sapiens GN=COPS2 PE=1 SV=1	4	5	6	6	4	8	7	6	5	6	160290000	167260000	179380000	169720000	172920000	193330000	183180000	178690000	206310000	167320000
P61221	P61221	ABCE1	>sp|P61221|ABCE1_HUMAN ATP-binding cassette sub-family E member 1 OS=Homo sapiens GN=ABCE1 PE=1 SV=1	4	4	7	5	3	3	4	4	3	3	205510000	199280000	273560000	174950000	201420000	110300000	194880000	248100000	190850000	195370000
P61224;A6NIZ1	P61224;A6NIZ1	RAP1B	>sp|P61224|RAP1B_HUMAN Ras-related protein Rap-1b OS=Homo sapiens GN=RAP1B PE=1 SV=1;>sp|A6NIZ1|RP1BL_HUMAN Ras-related protein Rap-1b-like protein OS=Homo sapiens PE=2 SV=1	4	6	8	7	7	7	6	6	6	5	541200000	531920000	540650000	485780000	520750000	528180000	573110000	500780000	513810000	576130000
P61247	P61247	RPS3A	>sp|P61247|RS3A_HUMAN 40S ribosomal protein S3a OS=Homo sapiens GN=RPS3A PE=1 SV=2	19	16	13	15	20	18	17	13	16	17	5808400000	7143200000	4954800000	6243000000	7159400000	6349400000	6021400000	4606100000	6673300000	4878300000
P61254	P61254	RPL26	>sp|P61254|RL26_HUMAN 60S ribosomal protein L26 OS=Homo sapiens GN=RPL26 PE=1 SV=1	6	8	6	8	7	7	6	6	6	5	1487100000	1533400000	1459400000	1491100000	1473100000	1624900000	1361300000	1111000000	1582700000	1509500000
P61289	P61289	PSME3	>sp|P61289|PSME3_HUMAN Proteasome activator complex subunit 3 OS=Homo sapiens GN=PSME3 PE=1 SV=1	5	6	5	6	5	6	6	5	7	6	481410000	509300000	485060000	495750000	486060000	462960000	429620000	508820000	487800000	436250000
P61313	P61313	RPL15	>sp|P61313|RL15_HUMAN 60S ribosomal protein L15 OS=Homo sapiens GN=RPL15 PE=1 SV=2	12	11	13	12	12	12	13	13	12	11	5280600000	5726900000	5545400000	5868200000	5539800000	5738300000	5383900000	5791300000	5389900000	4913400000
P61353	P61353	RPL27	>sp|P61353|RL27_HUMAN 60S ribosomal protein L27 OS=Homo sapiens GN=RPL27 PE=1 SV=2	6	5	5	6	8	7	6	6	7	6	3294400000	3198400000	3181000000	3456000000	3446700000	3728900000	3372400000	2920400000	3444900000	3110500000
P61513;A6NKH3	P61513	RPL37A	>sp|P61513|RL37A_HUMAN 60S ribosomal protein L37a OS=Homo sapiens GN=RPL37A PE=1 SV=2	8	7	8	5	4	5	7	7	7	8	1332100000	1538700000	1209400000	1353300000	1236000000	1224000000	1537200000	1163700000	1395700000	1335500000
P61586	P61586	RHOA	>sp|P61586|RHOA_HUMAN Transforming protein RhoA OS=Homo sapiens GN=RHOA PE=1 SV=1	7	6	5	10	8	7	10	7	7	7	1795300000	1374800000	1441000000	1452800000	1397500000	1521000000	1461600000	1430900000	1423000000	1597800000
P61604	P61604	HSPE1	>sp|P61604|CH10_HUMAN 10 kDa heat shock protein, mitochondrial OS=Homo sapiens GN=HSPE1 PE=1 SV=2	8	7	8	9	7	7	8	8	9	7	1695300000	1649500000	1434900000	1861300000	1679200000	1484100000	1603900000	1330700000	1639400000	1196900000
P61619;Q9H9S3	P61619;Q9H9S3	SEC61A1;SEC61A2	>sp|P61619|S61A1_HUMAN Protein transport protein Sec61 subunit alpha isoform 1 OS=Homo sapiens GN=SEC61A1 PE=1 SV=2;>sp|Q9H9S3|S61A2_HUMAN Protein transport protein Sec61 subunit alpha isoform 2 OS=Homo sapiens GN=SEC61A2 PE=2 SV=3	4	4	3	1	4	1	2	3	4	3	213540000	301330000	262030000	198440000	262170000	275220000	263560000	253930000	269320000	228150000
P61758	P61758	VBP1	>sp|P61758|PFD3_HUMAN Prefoldin subunit 3 OS=Homo sapiens GN=VBP1 PE=1 SV=3	2	2	2	2	2	2	3	2	1	1	67334000	88019000	78806000	50399000	78721000	104050000	65539000	46007000	59362000	62049000
P61764	P61764	STXBP1	>sp|P61764|STXB1_HUMAN Syntaxin-binding protein 1 OS=Homo sapiens GN=STXBP1 PE=1 SV=1	1	3	1	0	4	2	1	4	2	1	33859000	34935000	37661000	0	33658000	37781000	36580000	51187000	39547000	0
P61803	P61803	DAD1	>sp|P61803|DAD1_HUMAN Dolichyl-diphosphooligosaccharide--protein glycosyltransferase subunit DAD1 OS=Homo sapiens GN=DAD1 PE=1 SV=3	1	0	2	0	0	1	2	1	2	1	54856000	0	47645000	0	0	0	43860000	54187000	46681000	52086000
P61916	P61916	NPC2	>sp|P61916|NPC2_HUMAN Epididymal secretory protein E1 OS=Homo sapiens GN=NPC2 PE=1 SV=1	3	2	2	1	1	1	1	1	2	3	99426000	111690000	91314000	78214000	71608000	92121000	81706000	66828000	76053000	92290000
P61923	P61923	COPZ1	>sp|P61923|COPZ1_HUMAN Coatomer subunit zeta-1 OS=Homo sapiens GN=COPZ1 PE=1 SV=1	1	4	2	3	1	1	2	2	3	3	44117000	68831000	52000000	50705000	44009000	41107000	30310000	37695000	36623000	40280000
P61956	P61956	SUMO2	>sp|P61956|SUMO2_HUMAN Small ubiquitin-related modifier 2 OS=Homo sapiens GN=SUMO2 PE=1 SV=3	2	2	2	2	2	2	2	2	2	2	287150000	248710000	201740000	295960000	271790000	257490000	206640000	236220000	267920000	256420000
P61964	P61964	WDR5	>sp|P61964|WDR5_HUMAN WD repeat-containing protein 5 OS=Homo sapiens GN=WDR5 PE=1 SV=1	2	3	2	1	1	1	2	2	2	2	41740000	60533000	48530000	55210000	64640000	53971000	61951000	47292000	58634000	50283000
P61966	P61966	AP1S1	>sp|P61966|AP1S1_HUMAN AP-1 complex subunit sigma-1A OS=Homo sapiens GN=AP1S1 PE=1 SV=1	1	2	1	2	2	2	2	1	2	2	19976000	27823000	38830000	23852000	32808000	34076000	29228000	30957000	21641000	33014000
P61968	P61968	LMO4	>sp|P61968|LMO4_HUMAN LIM domain transcription factor LMO4 OS=Homo sapiens GN=LMO4 PE=1 SV=1	0	0	0	0	0	0	0	0	0	1	0	0	0	0	0	0	0	0	0	11284000
P61970	P61970	NUTF2	>sp|P61970|NTF2_HUMAN Nuclear transport factor 2 OS=Homo sapiens GN=NUTF2 PE=1 SV=1	0	0	0	0	0	0	1	0	0	0	0	0	0	0	0	0	13592000	0	0	0
P61978	P61978	HNRNPK	>sp|P61978|HNRPK_HUMAN Heterogeneous nuclear ribonucleoprotein K OS=Homo sapiens GN=HNRNPK PE=1 SV=1	25	26	25	26	28	29	25	24	21	26	11035000000	11393000000	10516000000	11918000000	11133000000	10928000000	11118000000	10311000000	10667000000	10580000000
P61981	P61981	YWHAG	>sp|P61981|1433G_HUMAN 14-3-3 protein gamma OS=Homo sapiens GN=YWHAG PE=1 SV=2	15	14	12	13	15	15	15	12	12	14	2288000000	2248500000	2158100000	2240400000	2156800000	2043100000	2264300000	2457100000	2398500000	2320600000
P62070	P62070	RRAS2	>sp|P62070|RRAS2_HUMAN Ras-related protein R-Ras2 OS=Homo sapiens GN=RRAS2 PE=1 SV=1	2	1	1	2	1	1	2	2	2	2	50154000	27262000	33247000	37586000	26550000	42381000	38938000	44731000	32074000	47012000
P62081	P62081	RPS7	>sp|P62081|RS7_HUMAN 40S ribosomal protein S7 OS=Homo sapiens GN=RPS7 PE=1 SV=1	11	14	12	15	13	14	14	14	15	11	6718700000	6518700000	6103900000	5819300000	6563400000	6159400000	6070000000	6082200000	6456200000	6453800000
P62136	P62136	PPP1CA	>sp|P62136|PP1A_HUMAN Serine/threonine-protein phosphatase PP1-alpha catalytic subunit OS=Homo sapiens GN=PPP1CA PE=1 SV=1	13	11	13	12	9	10	9	13	11	13	148010000	148570000	141360000	142100000	134970000	149040000	111570000	121650000	146580000	125740000
P62140	P62140	PPP1CB	>sp|P62140|PP1B_HUMAN Serine/threonine-protein phosphatase PP1-beta catalytic subunit OS=Homo sapiens GN=PPP1CB PE=1 SV=3	13	9	10	14	10	10	10	12	11	10	1370200000	1342000000	1592200000	1258400000	1449500000	1421900000	1435800000	1609100000	1204500000	1306800000
P62191	P62191	PSMC1	>sp|P62191|PRS4_HUMAN 26S proteasome regulatory subunit 4 OS=Homo sapiens GN=PSMC1 PE=1 SV=1	13	12	12	11	9	11	14	14	12	11	1007100000	887980000	987120000	998350000	1007100000	973790000	973110000	875540000	1030000000	965900000
P62195	P62195	PSMC5	>sp|P62195|PRS8_HUMAN 26S proteasome regulatory subunit 8 OS=Homo sapiens GN=PSMC5 PE=1 SV=1	12	11	9	11	9	11	8	9	9	10	785990000	682370000	639300000	698960000	720360000	712360000	709610000	609830000	786220000	640060000
P62241	P62241	RPS8	>sp|P62241|RS8_HUMAN 40S ribosomal protein S8 OS=Homo sapiens GN=RPS8 PE=1 SV=2	8	10	9	9	9	10	9	9	9	11	4898200000	4691700000	4497400000	4387100000	4856300000	4470000000	4219000000	4534500000	5163500000	4510100000
P62244	P62244	RPS15A	>sp|P62244|RS15A_HUMAN 40S ribosomal protein S15a OS=Homo sapiens GN=RPS15A PE=1 SV=2	5	6	5	7	6	7	4	5	7	8	1954300000	1918700000	2048300000	1791400000	1882900000	1839800000	1929800000	1926300000	1525200000	2141700000
P62249	P62249	RPS16	>sp|P62249|RS16_HUMAN 40S ribosomal protein S16 OS=Homo sapiens GN=RPS16 PE=1 SV=2	10	9	10	13	11	14	11	10	11	10	4755500000	4656000000	4263400000	4048400000	4791700000	4727000000	4831900000	3854400000	4750800000	4117700000
P62258	P62258	YWHAE	>sp|P62258|1433E_HUMAN 14-3-3 protein epsilon OS=Homo sapiens GN=YWHAE PE=1 SV=1	17	16	19	18	20	22	19	17	20	20	8694500000	9586800000	7338800000	8631400000	7206200000	7888800000	8813800000	7710400000	8829800000	8465300000
P62263	P62263	RPS14	>sp|P62263|RS14_HUMAN 40S ribosomal protein S14 OS=Homo sapiens GN=RPS14 PE=1 SV=3	7	9	9	8	9	10	8	9	8	9	2978700000	3155600000	2584500000	3160100000	2618600000	3360500000	2766700000	2729000000	2917800000	2858100000
P62266	P62266	RPS23	>sp|P62266|RS23_HUMAN 40S ribosomal protein S23 OS=Homo sapiens GN=RPS23 PE=1 SV=3	7	7	6	7	7	6	7	6	5	6	1456700000	2215000000	1918100000	2112800000	2516600000	2069900000	2406000000	2443200000	2608800000	2122200000
P62269	P62269	RPS18	>sp|P62269|RS18_HUMAN 40S ribosomal protein S18 OS=Homo sapiens GN=RPS18 PE=1 SV=3	9	10	9	12	11	10	10	11	7	10	4428300000	3859500000	3574800000	3919900000	4162900000	4250700000	3819100000	3341500000	3467500000	3785900000
P62273	P62273	RPS29	>sp|P62273|RS29_HUMAN 40S ribosomal protein S29 OS=Homo sapiens GN=RPS29 PE=1 SV=2	4	4	4	3	4	5	4	3	4	4	969250000	1164600000	817510000	1297900000	1152700000	1143800000	1360800000	706570000	1109100000	886310000
P62277	P62277	RPS13	>sp|P62277|RS13_HUMAN 40S ribosomal protein S13 OS=Homo sapiens GN=RPS13 PE=1 SV=2	10	12	13	12	13	12	10	11	13	13	5029700000	4175600000	3930800000	4378100000	4171400000	4480200000	4303500000	3499200000	4082600000	4271300000
P62280	P62280	RPS11	>sp|P62280|RS11_HUMAN 40S ribosomal protein S11 OS=Homo sapiens GN=RPS11 PE=1 SV=3	11	11	12	12	12	13	12	12	11	10	4488000000	3947900000	3564700000	4117600000	4036200000	3650900000	3898500000	3605200000	4246400000	3439800000
P62304	P62304	SNRPE	>sp|P62304|RUXE_HUMAN Small nuclear ribonucleoprotein E OS=Homo sapiens GN=SNRPE PE=1 SV=1	3	2	3	3	3	3	3	2	1	3	781690000	867160000	777300000	742790000	802880000	921340000	671560000	732910000	746100000	633010000
P62306	P62306	SNRPF	>sp|P62306|RUXF_HUMAN Small nuclear ribonucleoprotein F OS=Homo sapiens GN=SNRPF PE=1 SV=1	1	1	1	4	2	1	2	1	2	2	0	0	170680000	168540000	133880000	183160000	116990000	83449000	181430000	192140000
P62314	P62314	SNRPD1	>sp|P62314|SMD1_HUMAN Small nuclear ribonucleoprotein Sm D1 OS=Homo sapiens GN=SNRPD1 PE=1 SV=1	4	4	4	5	4	4	4	4	4	4	834040000	815000000	873970000	1058100000	972820000	1090400000	933580000	841170000	762160000	1025100000
P62316	P62316	SNRPD2	>sp|P62316|SMD2_HUMAN Small nuclear ribonucleoprotein Sm D2 OS=Homo sapiens GN=SNRPD2 PE=1 SV=1	6	6	3	5	8	6	4	5	4	4	823450000	882680000	1116400000	917110000	801530000	700790000	767690000	691920000	881170000	668040000
P62318	P62318	SNRPD3	>sp|P62318|SMD3_HUMAN Small nuclear ribonucleoprotein Sm D3 OS=Homo sapiens GN=SNRPD3 PE=1 SV=1	3	4	4	5	6	5	4	4	4	4	1227200000	1221200000	1256200000	1400300000	1214600000	1378300000	1305700000	1419200000	1345100000	1262100000
P62328	P62328	TMSB4X	>sp|P62328|TYB4_HUMAN Thymosin beta-4 OS=Homo sapiens GN=TMSB4X PE=1 SV=2	2	3	0	3	3	4	4	3	4	3	72622000	78365000	0	71956000	57290000	79765000	92371000	95748000	96936000	82601000
P62330	P62330	ARF6	>sp|P62330|ARF6_HUMAN ADP-ribosylation factor 6 OS=Homo sapiens GN=ARF6 PE=1 SV=2	3	1	2	1	1	2	1	1	1	1	27878000	26096000	36156000	29115000	26626000	27414000	27556000	32423000	22716000	26970000
P62333	P62333	PSMC6	>sp|P62333|PRS10_HUMAN 26S proteasome regulatory subunit 10B OS=Homo sapiens GN=PSMC6 PE=1 SV=1	13	13	10	7	10	12	11	7	10	9	967950000	874050000	868850000	835990000	885360000	879680000	786680000	884910000	1015300000	879750000
P62424	P62424	RPL7A	>sp|P62424|RL7A_HUMAN 60S ribosomal protein L7a OS=Homo sapiens GN=RPL7A PE=1 SV=2	17	19	15	19	20	18	18	16	18	17	6472600000	7011100000	5648300000	7069400000	6324300000	6942500000	6365900000	5758400000	6825400000	6039600000
P62487	P62487	POLR2G	>sp|P62487|RPB7_HUMAN DNA-directed RNA polymerase II subunit RPB7 OS=Homo sapiens GN=POLR2G PE=1 SV=1	2	0	0	0	0	0	0	0	0	1	27226000	0	0	0	0	0	0	0	0	0
P62495	P62495	ETF1	>sp|P62495|ERF1_HUMAN Eukaryotic peptide chain release factor subunit 1 OS=Homo sapiens GN=ETF1 PE=1 SV=3	13	8	11	15	9	13	12	12	14	15	657600000	604670000	702210000	720810000	716900000	720450000	687570000	716690000	742540000	686330000
P62633	P62633	CNBP	>sp|P62633|CNBP_HUMAN Cellular nucleic acid-binding protein OS=Homo sapiens GN=CNBP PE=1 SV=1	4	6	7	5	5	4	4	5	4	7	278360000	248800000	215720000	277040000	244560000	265430000	269130000	219870000	246340000	233850000
P62701;P22090;Q8TD47	P62701	RPS4X	>sp|P62701|RS4X_HUMAN 40S ribosomal protein S4, X isoform OS=Homo sapiens GN=RPS4X PE=1 SV=2	13	16	16	14	16	14	16	15	15	15	6122900000	6363200000	5520800000	6512100000	6539200000	6578600000	5940500000	5808200000	6725700000	5527800000
P62745	P62745	RHOB	>sp|P62745|RHOB_HUMAN Rho-related GTP-binding protein RhoB OS=Homo sapiens GN=RHOB PE=1 SV=1	2	1	1	2	1	1	2	1	1	0	18200000	0	16097000	0	0	0	18215000	17265000	23099000	0
P62753	P62753	RPS6	>sp|P62753|RS6_HUMAN 40S ribosomal protein S6 OS=Homo sapiens GN=RPS6 PE=1 SV=1	11	8	7	11	8	10	10	10	9	8	3093000000	3434200000	3167200000	3579500000	4026000000	4086900000	3365000000	3152900000	3472200000	3013400000
P62805	P62805	HIST1H4A	>sp|P62805|H4_HUMAN Histone H4 OS=Homo sapiens GN=HIST1H4A PE=1 SV=2	12	10	9	10	13	11	12	10	10	11	61427000000	58858000000	55421000000	59214000000	77159000000	67412000000	60392000000	58190000000	63818000000	52802000000
P62820;P59190	P62820	RAB1A	>sp|P62820|RAB1A_HUMAN Ras-related protein Rab-1A OS=Homo sapiens GN=RAB1A PE=1 SV=3	7	6	7	7	6	6	8	5	6	8	339920000	313120000	308050000	272330000	267370000	380720000	267140000	0	311140000	244230000
P62826	P62826	RAN	>sp|P62826|RAN_HUMAN GTP-binding nuclear protein Ran OS=Homo sapiens GN=RAN PE=1 SV=3	11	10	11	11	12	12	10	12	11	12	6110100000	5777000000	6310700000	5670700000	7496600000	6603000000	5917200000	5734700000	6504700000	6315800000
P62829	P62829	RPL23	>sp|P62829|RL23_HUMAN 60S ribosomal protein L23 OS=Homo sapiens GN=RPL23 PE=1 SV=1	8	7	7	7	8	9	8	7	7	8	3177200000	3000400000	3056200000	3136500000	2899500000	3214600000	3474000000	2975700000	3480700000	3065300000
P62834	P62834	RAP1A	>sp|P62834|RAP1A_HUMAN Ras-related protein Rap-1A OS=Homo sapiens GN=RAP1A PE=1 SV=1	4	4	7	6	6	6	5	4	5	3	23519000	19739000	33532000	29779000	25139000	31987000	41859000	0	30736000	0
P62841	P62841	RPS15	>sp|P62841|RS15_HUMAN 40S ribosomal protein S15 OS=Homo sapiens GN=RPS15 PE=1 SV=2	5	5	5	5	6	6	6	6	5	5	4576200000	4259000000	3881000000	4716600000	5315300000	4577800000	4011700000	4383800000	4072400000	3804700000
P62847	P62847	RPS24	>sp|P62847|RS24_HUMAN 40S ribosomal protein S24 OS=Homo sapiens GN=RPS24 PE=1 SV=1	6	5	5	5	5	6	6	5	6	6	1614600000	1607500000	1245000000	1554400000	1602800000	1806400000	1583400000	1528100000	1521900000	1468200000
P62851	P62851	RPS25	>sp|P62851|RS25_HUMAN 40S ribosomal protein S25 OS=Homo sapiens GN=RPS25 PE=1 SV=1	4	5	4	6	4	5	4	3	4	3	1600600000	1599600000	1318600000	1513900000	2221000000	2136100000	1574800000	1700400000	1861600000	1361000000
P62854;Q5JNZ5	P62854;Q5JNZ5	RPS26;RPS26P11	>sp|P62854|RS26_HUMAN 40S ribosomal protein S26 OS=Homo sapiens GN=RPS26 PE=1 SV=3;>sp|Q5JNZ5|RS26L_HUMAN Putative 40S ribosomal protein S26-like 1 OS=Homo sapiens GN=RPS26P11 PE=5 SV=1	4	3	3	2	2	2	2	4	2	3	1663500000	1787100000	1250800000	2693100000	1761300000	2173200000	2375100000	1685600000	1718700000	1630300000
P62857	P62857	RPS28	>sp|P62857|RS28_HUMAN 40S ribosomal protein S28 OS=Homo sapiens GN=RPS28 PE=1 SV=1	3	2	2	2	3	2	3	3	3	3	1675800000	1962000000	2151800000	1469900000	1892300000	1698000000	1806300000	2424200000	1942200000	2794300000
P62861	P62861	FAU	>sp|P62861|RS30_HUMAN 40S ribosomal protein S30 OS=Homo sapiens GN=FAU PE=1 SV=1	2	3	2	3	2	3	1	2	2	1	764720000	633070000	496400000	569500000	567370000	684820000	588510000	505610000	542990000	550080000
P62873	P62873	GNB1	>sp|P62873|GBB1_HUMAN Guanine nucleotide-binding protein G(I)/G(S)/G(T) subunit beta-1 OS=Homo sapiens GN=GNB1 PE=1 SV=3	4	4	8	5	6	8	7	7	7	7	57194000	44133000	83095000	48702000	57452000	46908000	51393000	56256000	53039000	48363000
P62875	P62875	POLR2L	>sp|P62875|RPAB5_HUMAN DNA-directed RNA polymerases I, II, and III subunit RPABC5 OS=Homo sapiens GN=POLR2L PE=1 SV=1	1	0	1	1	0	0	1	0	1	1	17587000	0	21558000	23822000	0	0	24560000	0	23974000	20168000
P62877	P62877	RBX1	>sp|P62877|RBX1_HUMAN E3 ubiquitin-protein ligase RBX1 OS=Homo sapiens GN=RBX1 PE=1 SV=1	2	3	2	3	2	2	1	1	1	1	95285000	118380000	100500000	111530000	88943000	100670000	85960000	85712000	108650000	99148000
P62879	P62879	GNB2	>sp|P62879|GBB2_HUMAN Guanine nucleotide-binding protein G(I)/G(S)/G(T) subunit beta-2 OS=Homo sapiens GN=GNB2 PE=1 SV=3	7	7	10	8	9	10	9	9	9	11	883840000	905370000	821250000	815400000	731470000	780600000	814930000	804020000	831010000	831310000
P62888	P62888	RPL30	>sp|P62888|RL30_HUMAN 60S ribosomal protein L30 OS=Homo sapiens GN=RPL30 PE=1 SV=2	4	5	4	6	5	4	4	6	5	5	2633600000	2627800000	1955800000	2437700000	2522700000	2261400000	2302400000	2159900000	2510300000	2144500000
Q59GN2;P62891	Q59GN2;P62891	RPL39P5;RPL39	>sp|Q59GN2|R39L5_HUMAN Putative 60S ribosomal protein L39-like 5 OS=Homo sapiens GN=RPL39P5 PE=5 SV=2;>sp|P62891|RL39_HUMAN 60S ribosomal protein L39 OS=Homo sapiens GN=RPL39 PE=1 SV=2	2	2	2	2	1	1	1	2	2	2	464400000	402180000	251120000	374620000	430180000	296310000	343700000	246590000	355700000	271640000
P62899	P62899	RPL31	>sp|P62899|RL31_HUMAN 60S ribosomal protein L31 OS=Homo sapiens GN=RPL31 PE=1 SV=1	4	5	5	6	6	7	7	5	7	5	2073000000	2001200000	1803800000	2044000000	2286600000	1805100000	2168200000	1954800000	2328800000	1846600000
P62906	P62906	RPL10A	>sp|P62906|RL10A_HUMAN 60S ribosomal protein L10a OS=Homo sapiens GN=RPL10A PE=1 SV=2	10	10	10	11	12	11	10	10	10	9	4431000000	4771900000	4581200000	4892200000	4867100000	4843700000	4279000000	3897600000	4957400000	4147000000
P62910	P62910	RPL32	>sp|P62910|RL32_HUMAN 60S ribosomal protein L32 OS=Homo sapiens GN=RPL32 PE=1 SV=2	9	11	8	8	9	10	8	7	10	7	2792500000	2827300000	2568900000	2963100000	2936900000	2735800000	2575800000	2619000000	3049600000	2513300000
P62913	P62913	RPL11	>sp|P62913|RL11_HUMAN 60S ribosomal protein L11 OS=Homo sapiens GN=RPL11 PE=1 SV=2	7	4	5	4	6	8	7	7	3	7	2435800000	2603300000	2204100000	2663100000	2489600000	2724300000	2515400000	2060800000	1953400000	2055400000
P62917	P62917	RPL8	>sp|P62917|RL8_HUMAN 60S ribosomal protein L8 OS=Homo sapiens GN=RPL8 PE=1 SV=2	18	14	14	15	16	15	16	12	13	15	5595200000	5953200000	4829300000	6239000000	5900900000	6430700000	5970900000	5305900000	5201800000	5079800000
P62937;Q9Y536;P0DN26;F5H284;A0A0B4J2A2;A0A075B759;P0DN37	P62937	PPIA	>sp|P62937|PPIA_HUMAN Peptidyl-prolyl cis-trans isomerase A OS=Homo sapiens GN=PPIA PE=1 SV=2	11	11	13	12	12	13	12	12	10	11	18318000000	18450000000	15548000000	18126000000	16480000000	14984000000	16427000000	14286000000	15837000000	15624000000
P62942	P62942	FKBP1A	>sp|P62942|FKB1A_HUMAN Peptidyl-prolyl cis-trans isomerase FKBP1A OS=Homo sapiens GN=FKBP1A PE=1 SV=2	2	2	1	2	3	1	1	1	1	1	94680000	74633000	85251000	79724000	66940000	69756000	75357000	62461000	0	68031000
P62979;P0CG47;P0CG48	P62979;P0CG47;P0CG48	RPS27A;UBB;UBC	>sp|P62979|RS27A_HUMAN Ubiquitin-40S ribosomal protein S27a OS=Homo sapiens GN=RPS27A PE=1 SV=2;>sp|P0CG47|UBB_HUMAN Polyubiquitin-B OS=Homo sapiens GN=UBB PE=1 SV=1;>sp|P0CG48|UBC_HUMAN Polyubiquitin-C OS=Homo sapiens GN=UBC PE=1 SV=3	9	9	9	8	9	9	9	8	7	9	6786400000	6254600000	6211700000	6158900000	6239600000	7598500000	6841700000	5580900000	6350500000	6152500000
P62987	P62987	UBA52	>sp|P62987|RL40_HUMAN Ubiquitin-60S ribosomal protein L40 OS=Homo sapiens GN=UBA52 PE=1 SV=2	5	5	5	5	5	6	5	5	4	5	0	0	0	0	0	225450000	0	0	0	0
P62993	P62993	GRB2	>sp|P62993|GRB2_HUMAN Growth factor receptor-bound protein 2 OS=Homo sapiens GN=GRB2 PE=1 SV=1	2	5	2	4	2	2	4	2	5	4	74334000	101440000	68526000	66607000	71295000	83245000	82853000	82455000	94782000	123730000
P62995	P62995	TRA2B	>sp|P62995|TRA2B_HUMAN Transformer-2 protein homolog beta OS=Homo sapiens GN=TRA2B PE=1 SV=1	8	7	6	4	6	7	8	8	7	8	612960000	609280000	570830000	664900000	593910000	583720000	490530000	500920000	548920000	538100000
P63000;P60763;P15153	P63000;P60763	RAC1;RAC3	>sp|P63000|RAC1_HUMAN Ras-related C3 botulinum toxin substrate 1 OS=Homo sapiens GN=RAC1 PE=1 SV=1;>sp|P60763|RAC3_HUMAN Ras-related C3 botulinum toxin substrate 3 OS=Homo sapiens GN=RAC3 PE=1 SV=1	6	7	6	6	6	6	7	7	7	7	695190000	689030000	545080000	696920000	678780000	656570000	608920000	551200000	708630000	637240000
P63010	P63010	AP2B1	>sp|P63010|AP2B1_HUMAN AP-2 complex subunit beta OS=Homo sapiens GN=AP2B1 PE=1 SV=1	9	12	14	12	10	9	13	14	11	14	516750000	452470000	494440000	488130000	501190000	508860000	485220000	512230000	504000000	486050000
P63092;Q5JWF2;P38405	P63092;Q5JWF2	GNAS	>sp|P63092|GNAS2_HUMAN Guanine nucleotide-binding protein G(s) subunit alpha isoforms short OS=Homo sapiens GN=GNAS PE=1 SV=1;>sp|Q5JWF2|GNAS1_HUMAN Guanine nucleotide-binding protein G(s) subunit alpha isoforms XLas OS=Homo sapiens GN=GNAS PE=1 SV=2	6	6	7	6	6	9	5	6	7	6	155820000	163310000	207660000	189650000	171110000	235450000	216750000	227110000	174850000	232500000
P63096	P63096	GNAI1	>sp|P63096|GNAI1_HUMAN Guanine nucleotide-binding protein G(i) subunit alpha-1 OS=Homo sapiens GN=GNAI1 PE=1 SV=2	2	4	5	6	4	5	4	3	4	6	53042000	51018000	47552000	30921000	0	0	47938000	45791000	38442000	56738000
P63104	P63104	YWHAZ	>sp|P63104|1433Z_HUMAN 14-3-3 protein zeta/delta OS=Homo sapiens GN=YWHAZ PE=1 SV=1	12	17	16	14	15	12	13	16	18	16	5933200000	5877100000	5253500000	5291600000	5539700000	4924300000	5648600000	6005200000	5631500000	5833000000
P63151;Q66LE6;Q00005;Q9Y2T4	P63151	PPP2R2A	>sp|P63151|2ABA_HUMAN Serine/threonine-protein phosphatase 2A 55 kDa regulatory subunit B alpha isoform OS=Homo sapiens GN=PPP2R2A PE=1 SV=1	5	6	4	4	4	3	5	3	4	7	197070000	201590000	199310000	192270000	228790000	145990000	214060000	219330000	140430000	279600000
P63165	P63165	SUMO1	>sp|P63165|SUMO1_HUMAN Small ubiquitin-related modifier 1 OS=Homo sapiens GN=SUMO1 PE=1 SV=1	2	2	1	1	1	2	2	2	0	1	51634000	69327000	59495000	93263000	91133000	105730000	63902000	35578000	0	68362000
P63167	P63167	DYNLL1	>sp|P63167|DYL1_HUMAN Dynein light chain 1, cytoplasmic OS=Homo sapiens GN=DYNLL1 PE=1 SV=1	3	3	3	4	3	3	3	4	3	3	756510000	756910000	833060000	729980000	603490000	694360000	681750000	774240000	766860000	788400000
P63173	P63173	RPL38	>sp|P63173|RL38_HUMAN 60S ribosomal protein L38 OS=Homo sapiens GN=RPL38 PE=1 SV=2	6	6	6	6	6	6	5	5	6	5	800020000	807290000	750350000	746000000	914290000	939800000	797200000	736580000	829670000	731470000
P63208	P63208	SKP1	>sp|P63208|SKP1_HUMAN S-phase kinase-associated protein 1 OS=Homo sapiens GN=SKP1 PE=1 SV=2	3	2	3	2	2	2	3	3	3	2	51931000	53865000	64592000	0	39263000	39218000	47904000	54146000	53835000	33801000
P63218	P63218	GNG5	>sp|P63218|GBG5_HUMAN Guanine nucleotide-binding protein G(I)/G(S)/G(O) subunit gamma-5 OS=Homo sapiens GN=GNG5 PE=1 SV=3	0	1	1	0	0	1	1	1	0	0	0	7736900	0	0	0	0	0	0	0	0
P63220	P63220	RPS21	>sp|P63220|RS21_HUMAN 40S ribosomal protein S21 OS=Homo sapiens GN=RPS21 PE=1 SV=1	5	4	5	6	5	4	4	5	6	5	1199500000	1225200000	1079500000	1216900000	1262600000	1139700000	1025600000	994500000	994120000	1103300000
P63241;Q6IS14;Q9GZV4	P63241;Q6IS14;Q9GZV4	EIF5A;EIF5AL1;EIF5A2	>sp|P63241|IF5A1_HUMAN Eukaryotic translation initiation factor 5A-1 OS=Homo sapiens GN=EIF5A PE=1 SV=2;>sp|Q6IS14|IF5AL_HUMAN Eukaryotic translation initiation factor 5A-1-like OS=Homo sapiens GN=EIF5AL1 PE=2 SV=2;>sp|Q9GZV4|IF5A2_HUMAN Eukaryotic transla	9	13	12	14	12	12	11	9	10	13	3945500000	4215000000	3888100000	4628200000	3796200000	4015600000	4131200000	3873100000	4027800000	4062000000
P63244	P63244	GNB2L1	>sp|P63244|RACK1_HUMAN Receptor of activated protein C kinase 1 OS=Homo sapiens GN=RACK1 PE=1 SV=3	17	17	17	18	19	17	16	19	19	19	7775700000	7767300000	7957300000	7495700000	7883500000	7530700000	7470500000	7684900000	8473000000	7838400000
P63261	P63261	ACTG1	>sp|P63261|ACTG_HUMAN Actin, cytoplasmic 2 OS=Homo sapiens GN=ACTG1 PE=1 SV=1	30	31	30	30	32	30	32	30	30	31	137940000000	144570000000	120960000000	151590000000	156750000000	136520000000	133540000000	105440000000	148730000000	117330000000
P63279	P63279	UBE2I	>sp|P63279|UBC9_HUMAN SUMO-conjugating enzyme UBC9 OS=Homo sapiens GN=UBE2I PE=1 SV=1	7	5	5	6	3	5	6	5	6	6	595620000	583260000	571430000	597910000	603500000	527060000	567210000	548080000	608890000	478230000
P63313	P63313	TMSB10	>sp|P63313|TYB10_HUMAN Thymosin beta-10 OS=Homo sapiens GN=TMSB10 PE=1 SV=2	2	2	3	0	2	1	3	3	2	3	163900000	244160000	136730000	0	166250000	214610000	280930000	182070000	282710000	202350000
P67775;P62714	P67775;P62714	PPP2CA;PPP2CB	>sp|P67775|PP2AA_HUMAN Serine/threonine-protein phosphatase 2A catalytic subunit alpha isoform OS=Homo sapiens GN=PPP2CA PE=1 SV=1;>sp|P62714|PP2AB_HUMAN Serine/threonine-protein phosphatase 2A catalytic subunit beta isoform OS=Homo sapiens GN=PPP2CB PE=1	9	8	7	9	8	9	6	7	5	7	625150000	561950000	613190000	547370000	606800000	546750000	512400000	583060000	623540000	647590000
P67809;Q9Y2T7	P67809	YBX1	>sp|P67809|YBOX1_HUMAN Nuclease-sensitive element-binding protein 1 OS=Homo sapiens GN=YBX1 PE=1 SV=3	18	13	16	13	16	14	15	16	15	15	3415100000	3924800000	3926800000	3676900000	4011900000	4506400000	4171000000	4127100000	3353500000	3879700000
P67812;P0C7V7	P67812	SEC11A	>sp|P67812|SC11A_HUMAN Signal peptidase complex catalytic subunit SEC11A OS=Homo sapiens GN=SEC11A PE=1 SV=1	2	3	2	3	3	2	2	3	2	2	76821000	84050000	96941000	81409000	72858000	74013000	86116000	92331000	88144000	100100000
P68133;P68032;P63267;P62736	P68133;P68032;P63267;P62736	ACTA1;ACTC1;ACTG2;ACTA2	>sp|P68133|ACTS_HUMAN Actin, alpha skeletal muscle OS=Homo sapiens GN=ACTA1 PE=1 SV=1;>sp|P68032|ACTC_HUMAN Actin, alpha cardiac muscle 1 OS=Homo sapiens GN=ACTC1 PE=1 SV=1;>sp|P63267|ACTH_HUMAN Actin, gamma-enteric smooth muscle OS=Homo sapiens GN=ACTG2 P	17	18	17	17	19	17	17	17	16	17	8254900000	7148200000	7562800000	11275000000	14331000000	11810000000	10536000000	4648900000	8088400000	10276000000
P68036	P68036	UBE2L3	>sp|P68036|UB2L3_HUMAN Ubiquitin-conjugating enzyme E2 L3 OS=Homo sapiens GN=UBE2L3 PE=1 SV=1	5	6	5	4	5	6	6	4	3	4	1001800000	976100000	770300000	925080000	721920000	704240000	757450000	832230000	963000000	709150000
P68104;Q5VTE0;Q05639	P68104;Q5VTE0	EEF1A1;EEF1A1P5	>sp|P68104|EF1A1_HUMAN Elongation factor 1-alpha 1 OS=Homo sapiens GN=EEF1A1 PE=1 SV=1;>sp|Q5VTE0|EF1A3_HUMAN Putative elongation factor 1-alpha-like 3 OS=Homo sapiens GN=EEF1A1P5 PE=5 SV=1	25	24	26	27	27	30	26	24	26	28	58132000000	57574000000	60392000000	58307000000	58755000000	60413000000	60790000000	58707000000	60386000000	57942000000
P68363	P68363	TUBA1B	>sp|P68363|TBA1B_HUMAN Tubulin alpha-1B chain OS=Homo sapiens GN=TUBA1B PE=1 SV=1	25	26	28	25	28	27	29	25	24	29	32300000000	33615000000	33829000000	33891000000	32715000000	31984000000	29938000000	32373000000	34288000000	36262000000
P68366;Q9H853	P68366	TUBA4A	>sp|P68366|TBA4A_HUMAN Tubulin alpha-4A chain OS=Homo sapiens GN=TUBA4A PE=1 SV=1	24	24	26	21	25	23	25	25	22	25	674510000	786310000	739180000	757340000	713270000	778740000	588110000	703730000	651630000	752980000
P68400;Q8NEV1	P68400;Q8NEV1	CSNK2A1;CSNK2A3	>sp|P68400|CSK21_HUMAN Casein kinase II subunit alpha OS=Homo sapiens GN=CSNK2A1 PE=1 SV=1;>sp|Q8NEV1|CSK23_HUMAN Casein kinase II subunit alpha 3 OS=Homo sapiens GN=CSNK2A3 PE=1 SV=2	6	5	8	5	5	5	6	7	7	7	251780000	234830000	237370000	225860000	232490000	246820000	201120000	243270000	243910000	262560000
P68402	P68402	PAFAH1B2	>sp|P68402|PA1B2_HUMAN Platelet-activating factor acetylhydrolase IB subunit beta OS=Homo sapiens GN=PAFAH1B2 PE=1 SV=1	1	1	1	1	1	1	1	1	1	1	12185000	13220000	10213000	14841000	17089000	9081300	12881000	10239000	15791000	9990900
P68431;Q16695;Q6NXT2	P68431;Q16695	HIST1H3A;HIST3H3	>sp|P68431|H31_HUMAN Histone H3.1 OS=Homo sapiens GN=HIST1H3A PE=1 SV=2;>sp|Q16695|H31T_HUMAN Histone H3.1t OS=Homo sapiens GN=HIST3H3 PE=1 SV=3	4	6	5	5	5	7	6	5	5	5	33327000000	32205000000	24758000000	31718000000	26703000000	32874000000	33208000000	29195000000	24226000000	26610000000
Q15155;P69849;Q5JPE7	Q15155;P69849;Q5JPE7	NOMO1;NOMO3;NOMO2	>sp|Q15155|NOMO1_HUMAN Nodal modulator 1 OS=Homo sapiens GN=NOMO1 PE=1 SV=5;>sp|P69849|NOMO3_HUMAN Nodal modulator 3 OS=Homo sapiens GN=NOMO3 PE=3 SV=2;>sp|Q5JPE7|NOMO2_HUMAN Nodal modulator 2 OS=Homo sapiens GN=NOMO2 PE=1 SV=1	7	5	7	4	5	4	4	5	5	4	134250000	88578000	117180000	90399000	104420000	126340000	101430000	101060000	117440000	113290000
P78310	P78310	CXADR	>sp|P78310|CXAR_HUMAN Coxsackievirus and adenovirus receptor OS=Homo sapiens GN=CXADR PE=1 SV=1	0	0	0	0	1	1	0	1	0	0	0	0	0	0	0	0	0	35648000	0	0
P78316	P78316	NOP14	>sp|P78316|NOP14_HUMAN Nucleolar protein 14 OS=Homo sapiens GN=NOP14 PE=1 SV=3	0	1	1	1	1	2	1	2	0	1	0	0	0	0	0	25348000	0	25806000	0	0
P78318	P78318	IGBP1	>sp|P78318|IGBP1_HUMAN Immunoglobulin-binding protein 1 OS=Homo sapiens GN=IGBP1 PE=1 SV=1	0	2	1	1	1	0	2	0	1	0	0	21572000	22253000	22465000	19507000	0	30692000	0	0	0
P78330	P78330	PSPH	>sp|P78330|SERB_HUMAN Phosphoserine phosphatase OS=Homo sapiens GN=PSPH PE=1 SV=2	3	1	0	0	0	0	0	2	0	1	67633000	0	0	0	0	0	0	43639000	0	63492000
P78344	P78344	EIF4G2	>sp|P78344|IF4G2_HUMAN Eukaryotic translation initiation factor 4 gamma 2 OS=Homo sapiens GN=EIF4G2 PE=1 SV=1	14	13	17	16	15	12	17	17	19	14	720260000	619850000	702040000	675560000	642460000	630390000	593240000	731930000	697580000	669140000
P78346	P78346	RPP30	>sp|P78346|RPP30_HUMAN Ribonuclease P protein subunit p30 OS=Homo sapiens GN=RPP30 PE=1 SV=1	1	2	3	1	1	1	1	1	1	2	36698000	34343000	36402000	52370000	41093000	44587000	43905000	54962000	31090000	43234000
P78347;Q86UP8;Q6EKJ0	P78347	GTF2I	>sp|P78347|GTF2I_HUMAN General transcription factor II-I OS=Homo sapiens GN=GTF2I PE=1 SV=2	9	9	10	13	6	10	11	11	8	11	279430000	258840000	299550000	279990000	276140000	277300000	313790000	309310000	233930000	371840000
P78371	P78371	CCT2	>sp|P78371|TCPB_HUMAN T-complex protein 1 subunit beta OS=Homo sapiens GN=CCT2 PE=1 SV=4	32	32	29	27	31	34	29	24	33	29	6661900000	6701900000	6386900000	7044000000	7489600000	6365700000	6792500000	6503300000	7003100000	6990500000
P78406	P78406	RAE1	>sp|P78406|RAE1L_HUMAN mRNA export factor OS=Homo sapiens GN=RAE1 PE=1 SV=1	3	3	4	4	2	3	6	6	4	6	123500000	91847000	157440000	154620000	163530000	50116000	154100000	163380000	203900000	141600000
P78417	P78417	GSTO1	>sp|P78417|GSTO1_HUMAN Glutathione S-transferase omega-1 OS=Homo sapiens GN=GSTO1 PE=1 SV=2	7	5	5	4	6	4	2	6	4	3	424080000	380440000	327960000	328220000	404170000	375960000	144030000	409570000	353820000	312900000
P78527	P78527	PRKDC	>sp|P78527|PRKDC_HUMAN DNA-dependent protein kinase catalytic subunit OS=Homo sapiens GN=PRKDC PE=1 SV=3	81	88	95	82	82	79	88	89	97	93	5643600000	5285500000	5806400000	5665300000	5289800000	5557600000	5515500000	5724900000	6002200000	5730000000
P78549	P78549	NTHL1	>sp|P78549|NTH_HUMAN Endonuclease III-like protein 1 OS=Homo sapiens GN=NTHL1 PE=1 SV=2	0	0	1	1	0	0	0	1	0	1	0	0	18293000	0	0	0	0	13435000	0	0
P80217	P80217	IFI35	>sp|P80217|IN35_HUMAN Interferon-induced 35 kDa protein OS=Homo sapiens GN=IFI35 PE=1 SV=5	0	0	0	1	0	0	0	0	0	0	0	0	0	32089000	0	0	0	0	0	0
P80723	P80723	BASP1	>sp|P80723|BASP1_HUMAN Brain acid soluble protein 1 OS=Homo sapiens GN=BASP1 PE=1 SV=2	16	17	17	18	17	20	20	19	19	19	3382900000	4166900000	3553800000	3298900000	3807000000	5520200000	3951000000	3377100000	3849400000	4448900000
P82650	P82650	MRPS22	>sp|P82650|RT22_HUMAN 28S ribosomal protein S22, mitochondrial OS=Homo sapiens GN=MRPS22 PE=1 SV=1	1	1	1	2	2	1	2	1	1	1	35493000	0	30532000	36107000	44164000	35771000	42957000	43953000	61443000	34700000
P82663	P82663	MRPS25	>sp|P82663|RT25_HUMAN 28S ribosomal protein S25, mitochondrial OS=Homo sapiens GN=MRPS25 PE=1 SV=1	0	1	2	1	0	1	2	0	1	2	0	30902000	22858000	32775000	0	31194000	35203000	0	0	29174000
P82673	P82673	MRPS35	>sp|P82673|RT35_HUMAN 28S ribosomal protein S35, mitochondrial OS=Homo sapiens GN=MRPS35 PE=1 SV=1	4	3	4	3	5	4	4	4	5	5	138830000	139040000	136640000	129100000	121960000	131360000	145070000	120400000	130410000	129280000
P82675	P82675	MRPS5	>sp|P82675|RT05_HUMAN 28S ribosomal protein S5, mitochondrial OS=Homo sapiens GN=MRPS5 PE=1 SV=2	3	2	0	1	2	3	1	3	2	2	86293000	81694000	0	60643000	73247000	69191000	90072000	68062000	61914000	68677000
P82909	P82909	MRPS36	>sp|P82909|RT36_HUMAN 28S ribosomal protein S36, mitochondrial OS=Homo sapiens GN=MRPS36 PE=1 SV=2	1	1	2	1	1	1	1	2	2	1	43352000	49704000	35258000	27555000	31386000	36293000	28130000	39099000	34236000	39318000
P82912	P82912	MRPS11	>sp|P82912|RT11_HUMAN 28S ribosomal protein S11, mitochondrial OS=Homo sapiens GN=MRPS11 PE=1 SV=2	0	0	1	0	1	0	1	1	0	1	0	0	20440000	0	21399000	0	27414000	33787000	0	21888000
P82921	P82921	MRPS21	>sp|P82921|RT21_HUMAN 28S ribosomal protein S21, mitochondrial OS=Homo sapiens GN=MRPS21 PE=1 SV=2	0	0	0	0	0	0	0	0	0	1	0	0	0	0	0	0	0	0	0	21209000
P82930	P82930	MRPS34	>sp|P82930|RT34_HUMAN 28S ribosomal protein S34, mitochondrial OS=Homo sapiens GN=MRPS34 PE=1 SV=2	5	4	4	4	3	4	1	3	5	5	90532000	77435000	94252000	78134000	91756000	80035000	19629000	99318000	144110000	118620000
P82932	P82932	MRPS6	>sp|P82932|RT06_HUMAN 28S ribosomal protein S6, mitochondrial OS=Homo sapiens GN=MRPS6 PE=1 SV=3	0	1	1	1	1	1	1	0	1	0	0	0	0	0	23350000	0	0	0	26974000	0
P82933	P82933	MRPS9	>sp|P82933|RT09_HUMAN 28S ribosomal protein S9, mitochondrial OS=Homo sapiens GN=MRPS9 PE=1 SV=2	3	2	2	0	4	4	2	3	1	3	71277000	82679000	71603000	0	87080000	71988000	79443000	81689000	59028000	85159000
P82970	P82970	HMGN5	>sp|P82970|HMGN5_HUMAN High mobility group nucleosome-binding domain-containing protein 5 OS=Homo sapiens GN=HMGN5 PE=1 SV=1	2	1	2	1	0	1	1	2	1	2	33609000	36202000	31643000	30211000	0	24231000	25560000	24739000	24709000	24263000
P82979	P82979	SARNP	>sp|P82979|SARNP_HUMAN SAP domain-containing ribonucleoprotein OS=Homo sapiens GN=SARNP PE=1 SV=3	3	6	2	3	4	4	5	4	2	4	406550000	410790000	285950000	352280000	342640000	257410000	341060000	304950000	508560000	344380000
P83111	P83111	LACTB	>sp|P83111|LACTB_HUMAN Serine beta-lactamase-like protein LACTB, mitochondrial OS=Homo sapiens GN=LACTB PE=1 SV=2	1	1	0	1	1	0	0	0	1	0	9427200	13129000	0	10574000	0	0	0	0	11622000	0
P83436	P83436	COG7	>sp|P83436|COG7_HUMAN Conserved oligomeric Golgi complex subunit 7 OS=Homo sapiens GN=COG7 PE=1 SV=1	1	1	1	0	1	0	1	1	1	0	5860300	7642200	10555000	0	6998200	0	7933700	6687400	3886200	0
P83731	P83731	RPL24	>sp|P83731|RL24_HUMAN 60S ribosomal protein L24 OS=Homo sapiens GN=RPL24 PE=1 SV=1	6	4	6	4	8	9	6	6	7	6	1994300000	1964000000	1904300000	1793800000	2121500000	1945300000	1884300000	1869100000	2020100000	1930700000
P83881	P83881	RPL36A	>sp|P83881|RL36A_HUMAN 60S ribosomal protein L36a OS=Homo sapiens GN=RPL36A PE=1 SV=2	6	7	6	6	4	4	6	4	6	7	167410000	231620000	188270000	214380000	266960000	184070000	200270000	171340000	252070000	177400000
P83916	P83916	CBX1	>sp|P83916|CBX1_HUMAN Chromobox protein homolog 1 OS=Homo sapiens GN=CBX1 PE=1 SV=1	1	1	1	2	2	1	2	0	1	1	40780000	35019000	23416000	30087000	36900000	0	30435000	0	35813000	35758000
P84077;P61204	P84077;P61204	ARF1;ARF3	>sp|P84077|ARF1_HUMAN ADP-ribosylation factor 1 OS=Homo sapiens GN=ARF1 PE=1 SV=2;>sp|P61204|ARF3_HUMAN ADP-ribosylation factor 3 OS=Homo sapiens GN=ARF3 PE=1 SV=2	10	9	10	10	8	10	9	10	8	11	3003300000	2763200000	3227800000	2826500000	2588000000	2708300000	2892600000	2778800000	2679800000	2827600000
P84085	P84085	ARF5	>sp|P84085|ARF5_HUMAN ADP-ribosylation factor 5 OS=Homo sapiens GN=ARF5 PE=1 SV=2	5	4	6	6	3	5	3	5	6	6	0	0	0	0	0	0	0	0	52570000	0
P84090	P84090	ERH	>sp|P84090|ERH_HUMAN Enhancer of rudimentary homolog OS=Homo sapiens GN=ERH PE=1 SV=1	2	0	2	2	2	2	1	2	2	2	50863000	0	66239000	71876000	56574000	79156000	93804000	112030000	89268000	52916000
P84095	P84095	RHOG	>sp|P84095|RHOG_HUMAN Rho-related GTP-binding protein RhoG OS=Homo sapiens GN=RHOG PE=1 SV=1	4	6	6	6	5	4	6	6	5	5	142520000	152660000	129040000	141450000	137150000	133220000	124030000	134950000	151540000	142670000
P84098	P84098	RPL19	>sp|P84098|RL19_HUMAN 60S ribosomal protein L19 OS=Homo sapiens GN=RPL19 PE=1 SV=1	8	7	9	9	9	11	4	7	5	8	2337300000	2456800000	2137100000	2885000000	2455300000	2343900000	2590300000	2339500000	2239800000	1884200000
P84101	P84101	SERF2	>sp|P84101|SERF2_HUMAN Small EDRK-rich factor 2 OS=Homo sapiens GN=SERF2 PE=1 SV=1	1	2	1	3	1	1	1	2	2	2	89195000	136660000	88890000	124710000	0	81098000	143980000	159240000	109060000	92346000
P84103	P84103	SRSF3	>sp|P84103|SRSF3_HUMAN Serine/arginine-rich splicing factor 3 OS=Homo sapiens GN=SRSF3 PE=1 SV=1	7	5	7	9	6	5	6	6	8	8	1185700000	1605100000	1450700000	1375000000	1452700000	1510400000	1470600000	1198000000	1304900000	1192900000
P84243	P84243	H3F3A	>sp|P84243|H33_HUMAN Histone H3.3 OS=Homo sapiens GN=H3F3A PE=1 SV=2	5	6	5	6	5	6	5	5	5	5	53070000	70489000	509630000	210730000	230810000	1146900000	413150000	260620000	0	1342800000
P85037	P85037	FOXK1	>sp|P85037|FOXK1_HUMAN Forkhead box protein K1 OS=Homo sapiens GN=FOXK1 PE=1 SV=1	0	1	1	0	0	1	1	2	0	0	0	9070400	11574000	0	0	8464100	0	9283800	0	0
P98082	P98082	DAB2	>sp|P98082|DAB2_HUMAN Disabled homolog 2 OS=Homo sapiens GN=DAB2 PE=1 SV=3	4	3	3	3	3	4	3	3	4	4	105480000	114810000	79806000	94919000	90371000	80189000	93245000	92923000	110690000	110130000
P98161	P98161	PKD1	>sp|P98161|PKD1_HUMAN Polycystin-1 OS=Homo sapiens GN=PKD1 PE=1 SV=3	1	2	1	1	0	0	1	1	0	1	41855000	24035000	57288000	38365000	0	0	38204000	42278000	0	63124000
P98175	P98175	RBM10	>sp|P98175|RBM10_HUMAN RNA-binding protein 10 OS=Homo sapiens GN=RBM10 PE=1 SV=3	0	0	1	2	0	0	1	0	0	2	0	0	0	24780000	0	0	25122000	0	0	29155000
P98179	P98179	RBM3	>sp|P98179|RBM3_HUMAN RNA-binding protein 3 OS=Homo sapiens GN=RBM3 PE=1 SV=1	3	2	2	1	2	1	2	4	2	2	144080000	133880000	143070000	113850000	138640000	112140000	101290000	129060000	132080000	127390000
P98194	P98194	ATP2C1	>sp|P98194|AT2C1_HUMAN Calcium-transporting ATPase type 2C member 1 OS=Homo sapiens GN=ATP2C1 PE=1 SV=3	1	1	1	1	1	1	1	1	1	2	11909000	0	19574000	13202000	16932000	24458000	16781000	15972000	14747000	15225000
Q00059	Q00059	TFAM	>sp|Q00059|TFAM_HUMAN Transcription factor A, mitochondrial OS=Homo sapiens GN=TFAM PE=1 SV=1	2	2	3	3	3	2	3	2	3	3	99668000	77914000	76189000	115140000	100970000	89051000	115250000	86488000	104060000	86341000
Q00169	Q00169	PITPNA	>sp|Q00169|PIPNA_HUMAN Phosphatidylinositol transfer protein alpha isoform OS=Homo sapiens GN=PITPNA PE=1 SV=2	1	2	3	1	1	2	2	2	1	1	0	33994000	37666000	0	0	0	0	0	0	0
Q00325	Q00325	SLC25A3	>sp|Q00325|MPCP_HUMAN Phosphate carrier protein, mitochondrial OS=Homo sapiens GN=SLC25A3 PE=1 SV=2	10	7	8	7	10	8	7	9	11	9	1844100000	1673000000	1893400000	1645800000	1676000000	1581800000	1725200000	1826200000	1837800000	1755200000
Q00341	Q00341	HDLBP	>sp|Q00341|VIGLN_HUMAN Vigilin OS=Homo sapiens GN=HDLBP PE=1 SV=2	21	19	17	18	17	20	12	19	18	20	742330000	801450000	785270000	723430000	745880000	778540000	715660000	805650000	722610000	821360000
Q00403	Q00403	GTF2B	>sp|Q00403|TF2B_HUMAN Transcription initiation factor IIB OS=Homo sapiens GN=GTF2B PE=1 SV=1	2	3	3	0	4	1	2	2	4	5	31969000	41838000	48053000	0	44096000	0	39263000	53662000	61046000	53218000
Q00535	Q00535	CDK5	>sp|Q00535|CDK5_HUMAN Cyclin-dependent-like kinase 5 OS=Homo sapiens GN=CDK5 PE=1 SV=3	3	3	2	2	3	2	2	2	2	3	29392000	23025000	21905000	30645000	22643000	27357000	19624000	28868000	28434000	16254000
Q00577	Q00577	PURA	>sp|Q00577|PURA_HUMAN Transcriptional activator protein Pur-alpha OS=Homo sapiens GN=PURA PE=1 SV=2	1	2	1	0	2	1	0	2	2	1	29913000	24058000	37812000	0	36192000	25981000	0	30236000	22272000	40124000
Q00610	Q00610	CLTC	>sp|Q00610|CLH1_HUMAN Clathrin heavy chain 1 OS=Homo sapiens GN=CLTC PE=1 SV=5	60	60	59	54	51	58	55	58	51	64	10199000000	9290400000	9911800000	9876900000	9454600000	9903200000	9443500000	9814600000	10308000000	9537500000
Q00653	Q00653	NFKB2	>sp|Q00653|NFKB2_HUMAN Nuclear factor NF-kappa-B p100 subunit OS=Homo sapiens GN=NFKB2 PE=1 SV=4	0	2	1	2	1	0	1	0	1	0	0	17659000	18123000	18328000	0	0	17500000	0	20634000	0
Q00688	Q00688	FKBP3	>sp|Q00688|FKBP3_HUMAN Peptidyl-prolyl cis-trans isomerase FKBP3 OS=Homo sapiens GN=FKBP3 PE=1 SV=1	5	5	5	6	5	5	6	4	5	5	378210000	391690000	380430000	338830000	377530000	391470000	360120000	376940000	409210000	392100000
Q00765	Q00765	REEP5	>sp|Q00765|REEP5_HUMAN Receptor expression-enhancing protein 5 OS=Homo sapiens GN=REEP5 PE=1 SV=3	5	6	6	6	5	6	6	6	7	5	363740000	327270000	346980000	327910000	333170000	324800000	301890000	302220000	386590000	310620000
Q00796	Q00796	SORD	>sp|Q00796|DHSO_HUMAN Sorbitol dehydrogenase OS=Homo sapiens GN=SORD PE=1 SV=4	8	6	5	5	3	6	6	6	6	7	409530000	432480000	358550000	465540000	419620000	365930000	422190000	387820000	500740000	401150000
Q00839	Q00839	HNRNPU	>sp|Q00839|HNRPU_HUMAN Heterogeneous nuclear ribonucleoprotein U OS=Homo sapiens GN=HNRNPU PE=1 SV=6	28	33	33	32	34	41	29	32	30	33	13434000000	11926000000	11775000000	11631000000	12878000000	13069000000	12406000000	11110000000	12219000000	12350000000
Q01082;O15020;P11277	Q01082	SPTBN1	>sp|Q01082|SPTB2_HUMAN Spectrin beta chain, non-erythrocytic 1 OS=Homo sapiens GN=SPTBN1 PE=1 SV=2	52	48	45	47	49	50	48	48	49	47	2489300000	2375600000	2283400000	2297600000	2248100000	2358600000	2342600000	2191400000	2336500000	2397800000
Q01085	Q01085	TIAL1	>sp|Q01085|TIAR_HUMAN Nucleolysin TIAR OS=Homo sapiens GN=TIAL1 PE=1 SV=1	0	1	3	1	1	2	2	4	1	2	0	68625000	53300000	62101000	0	39772000	46633000	77354000	0	75061000
Q01105;P0DME0	Q01105;P0DME0	SET	>sp|Q01105|SET_HUMAN Protein SET OS=Homo sapiens GN=SET PE=1 SV=3;>sp|P0DME0|SETLP_HUMAN Protein SETSIP OS=Homo sapiens GN=SETSIP PE=1 SV=1	3	5	4	7	3	4	5	3	6	5	492110000	634940000	447360000	797880000	699960000	615200000	540090000	568620000	546400000	535420000
Q01130;Q9BRL6	Q01130	SRSF2	>sp|Q01130|SRSF2_HUMAN Serine/arginine-rich splicing factor 2 OS=Homo sapiens GN=SRSF2 PE=1 SV=4	4	4	4	4	4	5	5	6	3	5	1191300000	1067800000	1166600000	930110000	992650000	1189500000	1029700000	1198900000	893880000	1062700000
Q01433	Q01433	AMPD2	>sp|Q01433|AMPD2_HUMAN AMP deaminase 2 OS=Homo sapiens GN=AMPD2 PE=1 SV=2	0	0	1	1	1	1	1	1	0	0	0	0	0	0	19274000	16933000	0	16078000	0	0
Q01518	Q01518	CAP1	>sp|Q01518|CAP1_HUMAN Adenylyl cyclase-associated protein 1 OS=Homo sapiens GN=CAP1 PE=1 SV=5	14	17	17	17	18	16	17	17	20	16	1896100000	1880300000	1972700000	1780700000	1864300000	1985300000	1755400000	1973100000	2007100000	1977000000
Q01581	Q01581	HMGCS1	>sp|Q01581|HMCS1_HUMAN Hydroxymethylglutaryl-CoA synthase, cytoplasmic OS=Homo sapiens GN=HMGCS1 PE=1 SV=2	2	1	2	2	4	1	3	3	4	1	59768000	38554000	56031000	49179000	55705000	56523000	54943000	50210000	85633000	60588000
Q01650;Q9UM01	Q01650	SLC7A5	>sp|Q01650|LAT1_HUMAN Large neutral amino acids transporter small subunit 1 OS=Homo sapiens GN=SLC7A5 PE=1 SV=2	6	6	5	5	6	5	4	6	6	5	1312600000	1661300000	1821000000	1585900000	1718700000	1575600000	1933200000	1910500000	1877700000	1847200000
Q01658	Q01658	DR1	>sp|Q01658|NC2B_HUMAN Protein Dr1 OS=Homo sapiens GN=DR1 PE=1 SV=1	0	1	0	0	0	0	0	0	0	0	0	0	0	0	0	0	0	0	0	0
Q01780	Q01780	EXOSC10	>sp|Q01780|EXOSX_HUMAN Exosome component 10 OS=Homo sapiens GN=EXOSC10 PE=1 SV=2	2	1	1	3	2	0	1	1	0	1	0	15105000	18428000	14430000	21479000	0	18986000	0	0	24826000
Q01813	Q01813	PFKP	>sp|Q01813|PFKAP_HUMAN ATP-dependent 6-phosphofructokinase, platelet type OS=Homo sapiens GN=PFKP PE=1 SV=2	17	13	15	16	16	15	17	17	18	16	1363800000	1198700000	1281900000	1139000000	1287500000	1268000000	1260900000	1225400000	1419700000	1254000000
Q01844	Q01844	EWSR1	>sp|Q01844|EWS_HUMAN RNA-binding protein EWS OS=Homo sapiens GN=EWSR1 PE=1 SV=1	2	2	2	2	2	1	2	2	2	0	113340000	127190000	91975000	80572000	86160000	74543000	116580000	110360000	100820000	0
Q01970	Q01970	PLCB3	>sp|Q01970|PLCB3_HUMAN 1-phosphatidylinositol 4,5-bisphosphate phosphodiesterase beta-3 OS=Homo sapiens GN=PLCB3 PE=1 SV=2	2	0	1	0	1	1	1	1	2	0	0	0	0	0	6654700	5700200	4829800	3304000	0	0
Q02127	Q02127	DHODH	>sp|Q02127|PYRD_HUMAN Dihydroorotate dehydrogenase (quinone), mitochondrial OS=Homo sapiens GN=DHODH PE=1 SV=3	1	0	2	1	0	0	0	1	0	1	0	0	15727000	13250000	0	0	0	0	0	0
Q02218;Q9ULD0	Q02218	OGDH	>sp|Q02218|ODO1_HUMAN 2-oxoglutarate dehydrogenase, mitochondrial OS=Homo sapiens GN=OGDH PE=1 SV=3	10	12	11	11	12	8	11	13	11	12	365850000	373400000	346090000	394530000	388240000	399360000	374690000	378630000	395490000	346830000
Q02241	Q02241	KIF23	>sp|Q02241|KIF23_HUMAN Kinesin-like protein KIF23 OS=Homo sapiens GN=KIF23 PE=1 SV=3	1	0	0	0	1	0	1	0	1	0	0	0	0	0	0	0	0	0	0	0
Q02487	Q02487	DSC2	>sp|Q02487|DSC2_HUMAN Desmocollin-2 OS=Homo sapiens GN=DSC2 PE=1 SV=1	0	0	1	1	1	0	0	1	1	1	0	0	34303000	53512000	55393000	0	0	37120000	47543000	35285000
Q02543	Q02543	RPL18A	>sp|Q02543|RL18A_HUMAN 60S ribosomal protein L18a OS=Homo sapiens GN=RPL18A PE=1 SV=2	13	13	12	13	15	14	13	13	13	15	4112700000	3990600000	3542500000	3854300000	4133900000	3646600000	3747400000	3509400000	3852500000	3525700000
Q02750	Q02750	MAP2K1	>sp|Q02750|MP2K1_HUMAN Dual specificity mitogen-activated protein kinase kinase 1 OS=Homo sapiens GN=MAP2K1 PE=1 SV=2	6	7	4	4	7	4	5	4	7	6	81861000	114290000	63178000	69082000	110960000	68836000	32692000	76274000	67367000	82461000
Q02790	Q02790	FKBP4	>sp|Q02790|FKBP4_HUMAN Peptidyl-prolyl cis-trans isomerase FKBP4 OS=Homo sapiens GN=FKBP4 PE=1 SV=3	25	21	23	21	24	23	23	21	21	20	3552900000	3571400000	3691200000	3608400000	3628900000	3947300000	3563200000	3904200000	3588600000	3525900000
Q02809	Q02809	PLOD1	>sp|Q02809|PLOD1_HUMAN Procollagen-lysine,2-oxoglutarate 5-dioxygenase 1 OS=Homo sapiens GN=PLOD1 PE=1 SV=2	5	6	6	5	6	7	3	7	6	7	156370000	156210000	206880000	144170000	133620000	154340000	168910000	208920000	186210000	177860000
Q02878	Q02878	RPL6	>sp|Q02878|RL6_HUMAN 60S ribosomal protein L6 OS=Homo sapiens GN=RPL6 PE=1 SV=3	15	15	14	16	14	18	13	14	17	17	6029500000	7728200000	5549800000	7116700000	6259400000	6207700000	6317000000	5774500000	6276400000	5984800000
Q02880	Q02880	TOP2B	>sp|Q02880|TOP2B_HUMAN DNA topoisomerase 2-beta OS=Homo sapiens GN=TOP2B PE=1 SV=3	9	6	11	11	8	9	11	12	7	10	58241000	29091000	68963000	77701000	53703000	58872000	60089000	91674000	72287000	84624000
Q02978	Q02978	SLC25A11	>sp|Q02978|M2OM_HUMAN Mitochondrial 2-oxoglutarate/malate carrier protein OS=Homo sapiens GN=SLC25A11 PE=1 SV=3	6	4	4	6	4	5	5	5	7	7	200000000	176280000	184780000	184180000	140900000	168410000	189060000	190890000	220010000	205260000
Q03135;P56539	Q03135;P56539	CAV1;CAV3	>sp|Q03135|CAV1_HUMAN Caveolin-1 OS=Homo sapiens GN=CAV1 PE=1 SV=4;>sp|P56539|CAV3_HUMAN Caveolin-3 OS=Homo sapiens GN=CAV3 PE=1 SV=1	1	1	1	1	1	1	1	2	2	1	52837000	51929000	0	74332000	57599000	49670000	48670000	54918000	62891000	57421000
Q03169	Q03169	TNFAIP2	>sp|Q03169|TNAP2_HUMAN Tumor necrosis factor alpha-induced protein 2 OS=Homo sapiens GN=TNFAIP2 PE=2 SV=2	0	0	0	0	0	0	0	1	0	0	0	0	0	0	0	0	0	12417000	0	0
Q03252	Q03252	LMNB2	>sp|Q03252|LMNB2_HUMAN Lamin-B2 OS=Homo sapiens GN=LMNB2 PE=1 SV=4	11	12	12	13	11	10	10	7	7	8	185460000	209790000	216530000	264060000	205500000	214020000	218030000	163940000	196130000	208420000
Q03518	Q03518	TAP1	>sp|Q03518|TAP1_HUMAN Antigen peptide transporter 1 OS=Homo sapiens GN=TAP1 PE=1 SV=2	0	0	0	0	0	1	0	0	0	0	0	0	0	0	0	18600000	0	0	0	0
Q03701	Q03701	CEBPZ	>sp|Q03701|CEBPZ_HUMAN CCAAT/enhancer-binding protein zeta OS=Homo sapiens GN=CEBPZ PE=1 SV=3	6	5	7	3	4	4	3	4	5	4	90893000	88619000	83394000	69481000	68058000	66303000	73712000	77295000	77363000	99976000
Q04206	Q04206	RELA	>sp|Q04206|TF65_HUMAN Transcription factor p65 OS=Homo sapiens GN=RELA PE=1 SV=2	1	1	0	1	1	0	1	1	1	0	10530000	0	0	8213300	0	0	0	0	0	0
Q04323	Q04323	UBXN1	>sp|Q04323|UBXN1_HUMAN UBX domain-containing protein 1 OS=Homo sapiens GN=UBXN1 PE=1 SV=2	3	4	3	2	2	2	3	2	3	3	51540000	53807000	47517000	70699000	48803000	53809000	55565000	52549000	44767000	43737000
Q04446	Q04446	GBE1	>sp|Q04446|GLGB_HUMAN 1,4-alpha-glucan-branching enzyme OS=Homo sapiens GN=GBE1 PE=1 SV=3	2	5	3	4	4	4	3	3	2	4	81112000	84065000	95020000	88204000	82146000	57303000	71987000	99168000	58455000	90343000
Q04637;O43432	Q04637	EIF4G1	>sp|Q04637|IF4G1_HUMAN Eukaryotic translation initiation factor 4 gamma 1 OS=Homo sapiens GN=EIF4G1 PE=1 SV=4	30	23	28	30	23	28	28	32	20	30	1851300000	1806900000	1903400000	1869800000	1765200000	1813400000	1912900000	1929600000	1946400000	1890900000
Q04726	Q04726	TLE3	>sp|Q04726|TLE3_HUMAN Transducin-like enhancer protein 3 OS=Homo sapiens GN=TLE3 PE=1 SV=2	1	0	1	0	0	0	0	2	2	1	16732000	0	25244000	0	0	0	0	20974000	18247000	0
Q04760	Q04760	GLO1	>sp|Q04760|LGUL_HUMAN Lactoylglutathione lyase OS=Homo sapiens GN=GLO1 PE=1 SV=4	4	4	3	2	3	2	2	4	4	4	143970000	137180000	100320000	104790000	102420000	96927000	86383000	96454000	138150000	94228000
Q04837	Q04837	SSBP1	>sp|Q04837|SSBP_HUMAN Single-stranded DNA-binding protein, mitochondrial OS=Homo sapiens GN=SSBP1 PE=1 SV=1	5	5	6	8	6	4	6	6	6	4	1206300000	1169000000	1343100000	1075500000	1123600000	1158100000	1148100000	1118100000	1112000000	1242100000
Q04917	Q04917	YWHAH	>sp|Q04917|1433F_HUMAN 14-3-3 protein eta OS=Homo sapiens GN=YWHAH PE=1 SV=4	7	6	9	7	6	6	8	6	7	9	250790000	230880000	318540000	301590000	199370000	220690000	249800000	287040000	251580000	271760000
Q05048	Q05048	CSTF1	>sp|Q05048|CSTF1_HUMAN Cleavage stimulation factor subunit 1 OS=Homo sapiens GN=CSTF1 PE=1 SV=1	2	0	2	0	2	1	2	2	1	2	59923000	0	44461000	0	36789000	32447000	35046000	25904000	43905000	33836000
Q05086	Q05086	UBE3A	>sp|Q05086|UBE3A_HUMAN Ubiquitin-protein ligase E3A OS=Homo sapiens GN=UBE3A PE=1 SV=4	0	1	0	0	0	1	0	0	0	0	0	0	0	0	0	0	0	0	0	0
Q05519	Q05519	SRSF11	>sp|Q05519|SRS11_HUMAN Serine/arginine-rich splicing factor 11 OS=Homo sapiens GN=SRSF11 PE=1 SV=1	4	2	3	3	3	2	3	3	3	3	166880000	219860000	176930000	211720000	197450000	179550000	169510000	194580000	195430000	165270000
Q05655	Q05655	PRKCD	>sp|Q05655|KPCD_HUMAN Protein kinase C delta type OS=Homo sapiens GN=PRKCD PE=1 SV=2	1	0	0	1	0	1	0	0	2	2	12589000	0	0	0	0	0	0	0	11842000	0
Q05D32	Q05D32	CTDSPL2	>sp|Q05D32|CTSL2_HUMAN CTD small phosphatase-like protein 2 OS=Homo sapiens GN=CTDSPL2 PE=1 SV=2	1	0	1	0	0	0	1	0	1	1	0	0	9437200	0	0	0	11013000	0	0	0
Q06124	Q06124	PTPN11	>sp|Q06124|PTN11_HUMAN Tyrosine-protein phosphatase non-receptor type 11 OS=Homo sapiens GN=PTPN11 PE=1 SV=2	2	4	5	7	5	4	8	3	4	3	44659000	83082000	120000000	90014000	79491000	66633000	103860000	79440000	75570000	71273000
Q06136	Q06136	KDSR	>sp|Q06136|KDSR_HUMAN 3-ketodihydrosphingosine reductase OS=Homo sapiens GN=KDSR PE=1 SV=1	1	1	0	1	1	1	1	1	0	1	18999000	20703000	0	24062000	22735000	19205000	15861000	17005000	0	19292000
Q06203	Q06203	PPAT	>sp|Q06203|PUR1_HUMAN Amidophosphoribosyltransferase OS=Homo sapiens GN=PPAT PE=1 SV=1	2	4	0	2	3	1	3	1	1	1	50660000	69260000	0	63892000	50650000	55873000	64560000	40988000	41609000	33965000
Q06210	Q06210	GFPT1	>sp|Q06210|GFPT1_HUMAN Glutamine--fructose-6-phosphate aminotransferase [isomerizing] 1 OS=Homo sapiens GN=GFPT1 PE=1 SV=3	14	13	12	13	12	14	10	11	11	9	576860000	573070000	592800000	519730000	546710000	616630000	546950000	594070000	616530000	603150000
Q06265	Q06265	EXOSC9	>sp|Q06265|EXOS9_HUMAN Exosome complex component RRP45 OS=Homo sapiens GN=EXOSC9 PE=1 SV=3	1	3	3	2	3	2	3	2	2	2	57935000	39172000	58429000	45656000	54413000	53378000	51752000	52543000	38483000	48209000
Q06323	Q06323	PSME1	>sp|Q06323|PSME1_HUMAN Proteasome activator complex subunit 1 OS=Homo sapiens GN=PSME1 PE=1 SV=1	3	5	5	5	3	4	3	4	3	4	185930000	160570000	163190000	200100000	158490000	168080000	182280000	173990000	183170000	180250000
Q06787	Q06787	FMR1	>sp|Q06787|FMR1_HUMAN Synaptic functional regulator FMR1 OS=Homo sapiens GN=FMR1 PE=1 SV=1	4	3	4	4	3	2	2	2	3	5	33655000	0	26928000	40694000	0	40223000	0	41990000	0	37000000
Q06830	Q06830	PRDX1	>sp|Q06830|PRDX1_HUMAN Peroxiredoxin-1 OS=Homo sapiens GN=PRDX1 PE=1 SV=1	19	18	18	18	17	17	16	17	18	17	14984000000	15792000000	12740000000	16285000000	14607000000	14288000000	14873000000	12893000000	15157000000	13043000000
Q07020	Q07020	RPL18	>sp|Q07020|RL18_HUMAN 60S ribosomal protein L18 OS=Homo sapiens GN=RPL18 PE=1 SV=2	10	8	9	10	9	9	10	9	9	10	5127500000	5201400000	4357800000	4717600000	5005700000	5265400000	5191600000	4555400000	5078200000	4920600000
Q07021	Q07021	C1QBP	>sp|Q07021|C1QBP_HUMAN Complement component 1 Q subcomponent-binding protein, mitochondrial OS=Homo sapiens GN=C1QBP PE=1 SV=1	4	5	5	3	5	5	4	4	4	5	366170000	354800000	365850000	349950000	272530000	307940000	344310000	335080000	282920000	358190000
Q07065;Q96K21	Q07065	CKAP4	>sp|Q07065|CKAP4_HUMAN Cytoskeleton-associated protein 4 OS=Homo sapiens GN=CKAP4 PE=1 SV=2	14	19	17	13	20	18	19	16	17	17	1155200000	1210100000	1135400000	1337200000	1280700000	1435700000	1179200000	1085700000	1310300000	1178800000
Q07157	Q07157	TJP1	>sp|Q07157|ZO1_HUMAN Tight junction protein ZO-1 OS=Homo sapiens GN=TJP1 PE=1 SV=3	3	3	3	2	1	2	2	2	3	2	20519000	33108000	23225000	24819000	21638000	25573000	24647000	15834000	21116000	15979000
Q07666;Q5VWX1;O75525;Q9UBC1;Q9H6N6	Q07666	KHDRBS1	>sp|Q07666|KHDR1_HUMAN KH domain-containing, RNA-binding, signal transduction-associated protein 1 OS=Homo sapiens GN=KHDRBS1 PE=1 SV=1	4	6	6	8	7	7	6	5	4	5	765040000	742760000	762540000	852880000	885750000	746640000	697020000	676340000	759750000	624890000
Q07812	Q07812	BAX	>sp|Q07812|BAX_HUMAN Apoptosis regulator BAX OS=Homo sapiens GN=BAX PE=1 SV=1	2	1	2	1	0	0	2	2	0	1	15677000	20034000	19548000	17565000	0	0	17358000	30448000	0	28363000
Q07866;Q6P597	Q07866	KLC1	>sp|Q07866|KLC1_HUMAN Kinesin light chain 1 OS=Homo sapiens GN=KLC1 PE=1 SV=2	2	2	3	1	1	1	3	3	1	1	65189000	64619000	36549000	0	56760000	81808000	0	0	0	0
Q07955	Q07955	SRSF1	>sp|Q07955|SRSF1_HUMAN Serine/arginine-rich splicing factor 1 OS=Homo sapiens GN=SRSF1 PE=1 SV=2	8	11	13	11	10	10	10	12	11	10	1190500000	1324700000	1279700000	1370300000	1249600000	1460000000	1364700000	1334300000	1334000000	1308600000
Q07960	Q07960	ARHGAP1	>sp|Q07960|RHG01_HUMAN Rho GTPase-activating protein 1 OS=Homo sapiens GN=ARHGAP1 PE=1 SV=1	2	4	0	3	1	0	3	2	0	0	37497000	40500000	0	39699000	0	0	49447000	46356000	0	0
Q08170	Q08170	SRSF4	>sp|Q08170|SRSF4_HUMAN Serine/arginine-rich splicing factor 4 OS=Homo sapiens GN=SRSF4 PE=1 SV=2	1	2	1	2	3	3	5	1	3	2	0	0	0	0	0	19726000	0	0	0	22866000
Q08209;P48454;P16298	Q08209	PPP3CA	>sp|Q08209|PP2BA_HUMAN Serine/threonine-protein phosphatase 2B catalytic subunit alpha isoform OS=Homo sapiens GN=PPP3CA PE=1 SV=1	1	0	1	2	1	2	2	1	0	2	31472000	0	0	21937000	26494000	21883000	18747000	0	0	20484000
Q08211	Q08211	DHX9	>sp|Q08211|DHX9_HUMAN ATP-dependent RNA helicase A OS=Homo sapiens GN=DHX9 PE=1 SV=4	34	30	39	35	30	35	35	29	40	36	5127600000	4678800000	5358700000	4803400000	4836100000	4787600000	5118900000	5131900000	4974700000	5048800000
Q08257	Q08257	CRYZ	>sp|Q08257|QOR_HUMAN Quinone oxidoreductase OS=Homo sapiens GN=CRYZ PE=1 SV=1	3	1	6	6	4	2	2	4	3	2	63330000	50657000	111950000	146350000	173210000	132230000	90768000	101580000	105100000	82525000
Q08379	Q08379	GOLGA2	>sp|Q08379|GOGA2_HUMAN Golgin subfamily A member 2 OS=Homo sapiens GN=GOLGA2 PE=1 SV=3	3	4	6	2	6	2	3	2	5	3	50653000	43002000	47595000	59627000	59165000	44104000	59238000	41212000	52568000	49354000
Q08380	Q08380	LGALS3BP	>sp|Q08380|LG3BP_HUMAN Galectin-3-binding protein OS=Homo sapiens GN=LGALS3BP PE=1 SV=1	4	3	2	4	3	3	3	2	5	7	94364000	87539000	73446000	78723000	85105000	95651000	80834000	82096000	81797000	118740000
Q08499	Q08499	PDE4D	>sp|Q08499|PDE4D_HUMAN cAMP-specific 3,5-cyclic phosphodiesterase 4D OS=Homo sapiens GN=PDE4D PE=1 SV=2	1	1	2	1	1	1	1	1	3	2	13819000	20176000	21593000	18583000	16358000	0	21058000	25038000	32713000	19971000
Q08752	Q08752	PPID	>sp|Q08752|PPID_HUMAN Peptidyl-prolyl cis-trans isomerase D OS=Homo sapiens GN=PPID PE=1 SV=3	3	2	2	2	2	2	4	3	2	2	81295000	89521000	65152000	74868000	76955000	60534000	66039000	64418000	68975000	57927000
Q08945	Q08945	SSRP1	>sp|Q08945|SSRP1_HUMAN FACT complex subunit SSRP1 OS=Homo sapiens GN=SSRP1 PE=1 SV=1	10	12	11	14	15	11	13	12	11	13	680370000	662310000	656990000	654160000	651080000	667960000	612860000	648110000	719710000	658620000
Q08J23	Q08J23	NSUN2	>sp|Q08J23|NSUN2_HUMAN tRNA (cytosine(34)-C(5))-methyltransferase OS=Homo sapiens GN=NSUN2 PE=1 SV=2	25	25	22	25	23	24	24	26	22	27	2073300000	2212700000	2028500000	2168900000	2142300000	2294100000	2124800000	2256900000	2292000000	2108600000
Q09028	Q09028	RBBP4	>sp|Q09028|RBBP4_HUMAN Histone-binding protein RBBP4 OS=Homo sapiens GN=RBBP4 PE=1 SV=3	4	4	7	7	6	3	5	3	6	6	71709000	87039000	204280000	87920000	68086000	75028000	76759000	55185000	94142000	59225000
Q09161	Q09161	NCBP1	>sp|Q09161|NCBP1_HUMAN Nuclear cap-binding protein subunit 1 OS=Homo sapiens GN=NCBP1 PE=1 SV=1	4	7	10	4	5	8	6	5	7	8	210910000	176870000	256160000	179840000	168710000	164290000	190520000	261610000	224920000	259140000
Q09472;Q92793	Q09472;Q92793	EP300;CREBBP	>sp|Q09472|EP300_HUMAN Histone acetyltransferase p300 OS=Homo sapiens GN=EP300 PE=1 SV=2;>sp|Q92793|CBP_HUMAN CREB-binding protein OS=Homo sapiens GN=CREBBP PE=1 SV=3	0	1	0	1	1	0	2	0	0	0	0	6648200	0	0	0	0	6179600	0	0	0
Q09666;P48552	Q09666	AHNAK	>sp|Q09666|AHNK_HUMAN Neuroblast differentiation-associated protein AHNAK OS=Homo sapiens GN=AHNAK PE=1 SV=2	96	87	94	85	95	96	90	93	91	86	6166200000	6278700000	5739900000	6375700000	6433800000	6328200000	6032700000	5633000000	6117500000	5457300000
Q0VDF9	Q0VDF9	HSPA14	>sp|Q0VDF9|HSP7E_HUMAN Heat shock 70 kDa protein 14 OS=Homo sapiens GN=HSPA14 PE=1 SV=1	5	4	4	5	5	3	2	2	5	4	127830000	89127000	85624000	108180000	125490000	80359000	63277000	84065000	118300000	115030000
Q10471;Q8N4A0	Q10471	GALNT2	>sp|Q10471|GALT2_HUMAN Polypeptide N-acetylgalactosaminyltransferase 2 OS=Homo sapiens GN=GALNT2 PE=1 SV=1	13	14	15	15	16	12	13	18	19	18	988470000	875150000	956580000	914480000	1009200000	934310000	1024000000	1036300000	1021600000	889290000
Q10567	Q10567	AP1B1	>sp|Q10567|AP1B1_HUMAN AP-1 complex subunit beta-1 OS=Homo sapiens GN=AP1B1 PE=1 SV=2	10	10	9	8	9	7	12	11	8	13	98677000	116800000	105820000	138120000	90311000	103360000	100880000	141320000	101870000	95155000
Q10570	Q10570	CPSF1	>sp|Q10570|CPSF1_HUMAN Cleavage and polyadenylation specificity factor subunit 1 OS=Homo sapiens GN=CPSF1 PE=1 SV=2	3	3	3	2	2	2	1	1	2	1	36457000	21673000	17411000	22299000	19178000	25750000	26580000	21504000	20267000	23525000
Q10589	Q10589	BST2	>sp|Q10589|BST2_HUMAN Bone marrow stromal antigen 2 OS=Homo sapiens GN=BST2 PE=1 SV=1	1	1	1	1	2	1	1	1	1	1	64899000	85117000	61971000	115680000	117220000	111680000	77648000	36584000	50862000	53817000
Q10713	Q10713	PMPCA	>sp|Q10713|MPPA_HUMAN Mitochondrial-processing peptidase subunit alpha OS=Homo sapiens GN=PMPCA PE=1 SV=2	7	10	7	6	6	7	9	5	7	9	247710000	225640000	205140000	205490000	211300000	222630000	218100000	246360000	226500000	206220000
Q12768	Q12768	KIAA0196	>sp|Q12768|WASC5_HUMAN WASH complex subunit 5 OS=Homo sapiens GN=WASHC5 PE=1 SV=1	1	0	0	0	1	0	1	2	1	1	36837000	0	0	0	0	0	52580000	0	0	0
Q12769	Q12769	NUP160	>sp|Q12769|NU160_HUMAN Nuclear pore complex protein Nup160 OS=Homo sapiens GN=NUP160 PE=1 SV=3	10	7	12	7	5	9	8	7	10	9	194430000	179210000	190800000	185450000	158180000	174960000	198040000	196970000	204260000	238060000
Q12788	Q12788	TBL3	>sp|Q12788|TBL3_HUMAN Transducin beta-like protein 3 OS=Homo sapiens GN=TBL3 PE=1 SV=2	6	7	6	6	7	6	6	6	7	5	206350000	177790000	220500000	198730000	191420000	194920000	188800000	206320000	235580000	188370000
Q12789	Q12789	GTF3C1	>sp|Q12789|TF3C1_HUMAN General transcription factor 3C polypeptide 1 OS=Homo sapiens GN=GTF3C1 PE=1 SV=4	1	2	1	0	1	0	1	0	0	0	0	16566000	17800000	0	0	0	0	0	0	0
Q12792	Q12792	TWF1	>sp|Q12792|TWF1_HUMAN Twinfilin-1 OS=Homo sapiens GN=TWF1 PE=1 SV=3	6	8	6	8	4	7	6	6	9	6	271130000	282860000	329660000	282280000	249140000	325300000	269940000	313900000	281690000	289740000
Q12797	Q12797	ASPH	>sp|Q12797|ASPH_HUMAN Aspartyl/asparaginyl beta-hydroxylase OS=Homo sapiens GN=ASPH PE=1 SV=3	4	6	7	7	8	8	7	8	3	8	229100000	217440000	273550000	236880000	208700000	283770000	267570000	252600000	307850000	290020000
Q12800	Q12800	TFCP2	>sp|Q12800|TFCP2_HUMAN Alpha-globin transcription factor CP2 OS=Homo sapiens GN=TFCP2 PE=1 SV=2	1	1	1	1	1	2	1	0	1	2	16130000	18188000	0	13208000	15973000	18724000	0	0	19037000	13416000
Q12802	Q12802	AKAP13	>sp|Q12802|AKP13_HUMAN A-kinase anchor protein 13 OS=Homo sapiens GN=AKAP13 PE=1 SV=2	0	0	0	0	0	0	0	0	1	1	0	0	0	0	0	0	0	0	0	0
Q12824	Q12824	SMARCB1	>sp|Q12824|SNF5_HUMAN SWI/SNF-related matrix-associated actin-dependent regulator of chromatin subfamily B member 1 OS=Homo sapiens GN=SMARCB1 PE=1 SV=2	1	1	2	1	0	0	1	3	1	1	0	0	30795000	21089000	0	0	21157000	25550000	0	26952000
Q12830	Q12830	BPTF	>sp|Q12830|BPTF_HUMAN Nucleosome-remodeling factor subunit BPTF OS=Homo sapiens GN=BPTF PE=1 SV=3	1	0	0	0	0	0	0	0	0	0	7642600	0	0	0	0	0	0	0	0	0
Q12834	Q12834	CDC20	>sp|Q12834|CDC20_HUMAN Cell division cycle protein 20 homolog OS=Homo sapiens GN=CDC20 PE=1 SV=2	0	1	0	0	2	0	2	0	0	1	0	27112000	0	0	26466000	0	31972000	0	0	33452000
Q12846	Q12846	STX4	>sp|Q12846|STX4_HUMAN Syntaxin-4 OS=Homo sapiens GN=STX4 PE=1 SV=2	0	0	1	0	0	0	0	2	1	1	0	0	0	0	0	0	0	9967000	11881000	10144000
Q12849	Q12849	GRSF1	>sp|Q12849|GRSF1_HUMAN G-rich sequence factor 1 OS=Homo sapiens GN=GRSF1 PE=1 SV=3	4	2	2	4	1	2	3	4	3	5	138580000	132120000	162700000	157060000	131360000	125340000	128150000	126710000	88790000	136330000
Q12857	Q12857	NFIA	>sp|Q12857|NFIA_HUMAN Nuclear factor 1 A-type OS=Homo sapiens GN=NFIA PE=1 SV=2	2	1	1	1	1	0	0	1	2	1	4009000	3958700	0	0	0	0	0	0	5774300	0
Q12874	Q12874	SF3A3	>sp|Q12874|SF3A3_HUMAN Splicing factor 3A subunit 3 OS=Homo sapiens GN=SF3A3 PE=1 SV=1	7	7	7	8	8	8	8	8	8	11	396600000	414850000	358150000	367210000	383290000	347550000	370730000	340400000	358230000	358620000
Q12888	Q12888	TP53BP1	>sp|Q12888|TP53B_HUMAN TP53-binding protein 1 OS=Homo sapiens GN=TP53BP1 PE=1 SV=2	3	3	3	2	2	2	4	3	3	2	27504000	25529000	23150000	27532000	27312000	32378000	26014000	23603000	28614000	29974000
Q12894	Q12894	IFRD2	>sp|Q12894|IFRD2_HUMAN Interferon-related developmental regulator 2 OS=Homo sapiens GN=IFRD2 PE=1 SV=3	1	1	0	1	0	0	0	0	1	0	0	5847100	0	11595000	0	0	0	0	0	0
Q12899	Q12899	TRIM26	>sp|Q12899|TRI26_HUMAN Tripartite motif-containing protein 26 OS=Homo sapiens GN=TRIM26 PE=1 SV=1	0	0	0	0	0	0	0	0	1	0	0	0	0	0	0	0	0	0	23420000	0
Q12904	Q12904	AIMP1	>sp|Q12904|AIMP1_HUMAN Aminoacyl tRNA synthase complex-interacting multifunctional protein 1 OS=Homo sapiens GN=AIMP1 PE=1 SV=2	8	8	10	7	8	6	9	7	9	9	633340000	599290000	598630000	524690000	622000000	506060000	543710000	540240000	651810000	585140000
Q12905	Q12905	ILF2	>sp|Q12905|ILF2_HUMAN Interleukin enhancer-binding factor 2 OS=Homo sapiens GN=ILF2 PE=1 SV=2	14	11	13	12	11	12	11	13	12	13	1909300000	1655100000	1775600000	1860400000	1886500000	1932400000	1886800000	1778900000	2002300000	1781800000
Q12906;Q96SI9	Q12906	ILF3	>sp|Q12906|ILF3_HUMAN Interleukin enhancer-binding factor 3 OS=Homo sapiens GN=ILF3 PE=1 SV=3	24	18	27	27	23	23	22	29	21	27	2597400000	2558900000	2116300000	2525100000	2539200000	2272200000	2392900000	2135000000	2295500000	2274700000
Q12907	Q12907	LMAN2	>sp|Q12907|LMAN2_HUMAN Vesicular integral-membrane protein VIP36 OS=Homo sapiens GN=LMAN2 PE=1 SV=1	4	5	7	7	4	5	6	5	6	6	398830000	362560000	430990000	404990000	365520000	450580000	444140000	501810000	355820000	472950000
Q12931	Q12931	TRAP1	>sp|Q12931|TRAP1_HUMAN Heat shock protein 75 kDa, mitochondrial OS=Homo sapiens GN=TRAP1 PE=1 SV=3	26	21	24	21	24	21	23	23	20	21	2773700000	2719500000	2742400000	2679800000	2752900000	2607200000	2699800000	2862400000	2922600000	2713000000
Q12933	Q12933	TRAF2	>sp|Q12933|TRAF2_HUMAN TNF receptor-associated factor 2 OS=Homo sapiens GN=TRAF2 PE=1 SV=2	3	1	1	1	0	0	1	1	2	1	10387000	21476000	15591000	0	0	0	20086000	18270000	16307000	13286000
Q12965;O00160	Q12965	MYO1E	>sp|Q12965|MYO1E_HUMAN Unconventional myosin-Ie OS=Homo sapiens GN=MYO1E PE=1 SV=2	11	10	10	10	11	9	9	8	11	8	290300000	267330000	322580000	272560000	261090000	281440000	259750000	299660000	287860000	304690000
Q12972	Q12972	PPP1R8	>sp|Q12972|PP1R8_HUMAN Nuclear inhibitor of protein phosphatase 1 OS=Homo sapiens GN=PPP1R8 PE=1 SV=2	1	1	2	1	1	0	2	1	1	1	24778000	17859000	27276000	24022000	22647000	0	26984000	28311000	26869000	27904000
Q12974	Q12974	PTP4A2	>sp|Q12974|TP4A2_HUMAN Protein tyrosine phosphatase type IVA 2 OS=Homo sapiens GN=PTP4A2 PE=1 SV=1	2	1	0	2	1	1	2	1	1	0	16694000	0	0	18733000	0	0	0	0	0	0
Q12986	Q12986	NFX1	>sp|Q12986|NFX1_HUMAN Transcriptional repressor NF-X1 OS=Homo sapiens GN=NFX1 PE=1 SV=2	0	0	1	0	1	1	0	0	1	0	0	0	6852000	0	0	5217300	0	0	7832600	0
Q13011	Q13011	ECH1	>sp|Q13011|ECH1_HUMAN Delta(3,5)-Delta(2,4)-dienoyl-CoA isomerase, mitochondrial OS=Homo sapiens GN=ECH1 PE=1 SV=2	10	8	8	12	9	11	10	8	9	11	1258900000	1181900000	1291900000	1241200000	1240500000	1274900000	1148900000	1368400000	1230200000	1303800000
Q13042	Q13042	CDC16	>sp|Q13042|CDC16_HUMAN Cell division cycle protein 16 homolog OS=Homo sapiens GN=CDC16 PE=1 SV=2	1	0	0	0	0	0	0	0	0	0	0	0	0	0	0	0	0	0	0	0
Q13045	Q13045	FLII	>sp|Q13045|FLII_HUMAN Protein flightless-1 homolog OS=Homo sapiens GN=FLII PE=1 SV=2	3	4	1	4	2	3	3	6	3	3	76122000	113850000	78991000	90769000	69386000	103370000	76946000	140710000	95968000	77052000
Q13049	Q13049	TRIM32	>sp|Q13049|TRI32_HUMAN E3 ubiquitin-protein ligase TRIM32 OS=Homo sapiens GN=TRIM32 PE=1 SV=2	0	0	1	0	0	1	0	0	0	0	0	0	0	0	0	9395900	0	0	0	0
Q13057	Q13057	COASY	>sp|Q13057|COASY_HUMAN Bifunctional coenzyme A synthase OS=Homo sapiens GN=COASY PE=1 SV=4	9	5	4	4	4	8	7	4	7	9	421330000	346280000	288040000	307910000	321610000	342950000	332990000	347710000	368660000	353430000
Q13084	Q13084	MRPL28	>sp|Q13084|RM28_HUMAN 39S ribosomal protein L28, mitochondrial OS=Homo sapiens GN=MRPL28 PE=1 SV=4	3	1	1	1	1	1	1	1	1	1	7572600	7955900	7798300	8595400	6897500	6541000	6170100	5900000	10088000	5281400
Q13085;O00763	Q13085	ACACA	>sp|Q13085|ACACA_HUMAN Acetyl-CoA carboxylase 1 OS=Homo sapiens GN=ACACA PE=1 SV=2	6	4	4	7	6	4	4	5	7	5	87069000	78324000	94869000	85179000	92818000	71744000	87355000	94102000	101710000	78985000
Q13098	Q13098	GPS1	>sp|Q13098|CSN1_HUMAN COP9 signalosome complex subunit 1 OS=Homo sapiens GN=GPS1 PE=1 SV=4	6	6	8	7	6	7	6	6	6	8	316830000	292290000	259080000	298670000	286340000	294440000	320620000	271510000	336110000	269100000
Q13107	Q13107	USP4	>sp|Q13107|UBP4_HUMAN Ubiquitin carboxyl-terminal hydrolase 4 OS=Homo sapiens GN=USP4 PE=1 SV=3	0	1	0	0	1	0	0	0	0	1	0	196260000	0	0	0	0	0	0	0	0
Q13111	Q13111	CHAF1A	>sp|Q13111|CAF1A_HUMAN Chromatin assembly factor 1 subunit A OS=Homo sapiens GN=CHAF1A PE=1 SV=2	0	2	0	1	1	1	1	1	1	1	0	8367800	0	0	0	10574000	0	7059300	0	13477000
Q13112	Q13112	CHAF1B	>sp|Q13112|CAF1B_HUMAN Chromatin assembly factor 1 subunit B OS=Homo sapiens GN=CHAF1B PE=1 SV=1	3	3	2	3	3	1	2	2	2	3	19255000	28713000	16120000	28139000	25670000	0	17933000	20183000	23265000	19107000
Q13123	Q13123	IK	>sp|Q13123|RED_HUMAN Protein Red OS=Homo sapiens GN=IK PE=1 SV=3	3	4	3	2	6	3	2	4	1	4	41023000	48929000	43804000	31883000	108070000	76631000	47278000	77171000	27873000	50303000
Q13126	Q13126	MTAP	>sp|Q13126|MTAP_HUMAN S-methyl-5-thioadenosine phosphorylase OS=Homo sapiens GN=MTAP PE=1 SV=2	4	4	4	6	5	4	4	3	5	4	469340000	467650000	447710000	427230000	449830000	492540000	431960000	487450000	494170000	445620000
Q13131;P54646	Q13131	PRKAA1	>sp|Q13131|AAPK1_HUMAN 5-AMP-activated protein kinase catalytic subunit alpha-1 OS=Homo sapiens GN=PRKAA1 PE=1 SV=4	2	0	1	0	1	0	1	2	2	2	26811000	0	33996000	0	0	0	0	25630000	32336000	24349000
Q13144	Q13144	EIF2B5	>sp|Q13144|EI2BE_HUMAN Translation initiation factor eIF-2B subunit epsilon OS=Homo sapiens GN=EIF2B5 PE=1 SV=3	1	0	0	1	1	0	1	1	1	1	19445000	0	0	24964000	32017000	0	14527000	22425000	0	24384000
Q13148	Q13148	TARDBP	>sp|Q13148|TADBP_HUMAN TAR DNA-binding protein 43 OS=Homo sapiens GN=TARDBP PE=1 SV=1	7	6	6	8	7	9	7	7	5	7	690320000	599610000	616670000	663270000	600800000	597600000	560110000	700000000	610990000	628390000
Q13151	Q13151	HNRNPA0	>sp|Q13151|ROA0_HUMAN Heterogeneous nuclear ribonucleoprotein A0 OS=Homo sapiens GN=HNRNPA0 PE=1 SV=1	11	11	10	10	10	14	11	10	11	10	1491500000	1598100000	1561000000	1457500000	1438700000	1466800000	1652600000	1520800000	1657100000	1464000000
Q13155	Q13155	AIMP2	>sp|Q13155|AIMP2_HUMAN Aminoacyl tRNA synthase complex-interacting multifunctional protein 2 OS=Homo sapiens GN=AIMP2 PE=1 SV=2	5	5	4	5	6	7	7	4	6	5	464390000	432770000	486760000	450620000	449250000	457770000	435490000	424520000	483150000	348790000
Q13162	Q13162	PRDX4	>sp|Q13162|PRDX4_HUMAN Peroxiredoxin-4 OS=Homo sapiens GN=PRDX4 PE=1 SV=1	11	12	12	12	11	10	11	11	10	11	1095800000	1124500000	1023000000	1049200000	994010000	997160000	1075700000	937230000	1047700000	1025900000
Q13177;Q13153;O75914	Q13177	PAK2	>sp|Q13177|PAK2_HUMAN Serine/threonine-protein kinase PAK 2 OS=Homo sapiens GN=PAK2 PE=1 SV=3	6	5	6	6	5	7	7	6	3	4	167570000	200040000	211460000	196500000	260090000	226670000	196030000	221130000	156370000	185760000
Q13185	Q13185	CBX3	>sp|Q13185|CBX3_HUMAN Chromobox protein homolog 3 OS=Homo sapiens GN=CBX3 PE=1 SV=4	6	5	7	7	9	8	6	6	7	6	983830000	1200300000	1202000000	1286800000	1268800000	1244200000	1169500000	1081400000	746470000	1349700000
Q13200	Q13200	PSMD2	>sp|Q13200|PSMD2_HUMAN 26S proteasome non-ATPase regulatory subunit 2 OS=Homo sapiens GN=PSMD2 PE=1 SV=3	25	28	27	27	26	28	29	26	22	27	2117500000	2336300000	1974000000	2110300000	2095900000	2135000000	2016500000	2047800000	2211000000	2030500000
Q13206	Q13206	DDX10	>sp|Q13206|DDX10_HUMAN Probable ATP-dependent RNA helicase DDX10 OS=Homo sapiens GN=DDX10 PE=1 SV=2	0	1	0	0	0	0	0	0	0	1	0	0	0	0	0	0	0	0	0	21888000
Q13217	Q13217	DNAJC3	>sp|Q13217|DNJC3_HUMAN DnaJ homolog subfamily C member 3 OS=Homo sapiens GN=DNAJC3 PE=1 SV=1	2	0	2	2	1	3	1	2	2	2	39736000	0	33690000	35187000	35115000	42608000	41548000	35919000	30387000	39747000
Q13228	Q13228	SELENBP1	>sp|Q13228|SBP1_HUMAN Selenium-binding protein 1 OS=Homo sapiens GN=SELENBP1 PE=1 SV=2	9	10	11	11	7	6	10	10	11	9	441940000	429860000	472490000	458820000	386840000	486430000	419550000	406620000	462800000	468140000
Q13242	Q13242	SRSF9	>sp|Q13242|SRSF9_HUMAN Serine/arginine-rich splicing factor 9 OS=Homo sapiens GN=SRSF9 PE=1 SV=1	3	3	3	2	1	3	4	2	3	3	51658000	63456000	34415000	61242000	0	46510000	40057000	47698000	50973000	33566000
Q13243	Q13243	SRSF5	>sp|Q13243|SRSF5_HUMAN Serine/arginine-rich splicing factor 5 OS=Homo sapiens GN=SRSF5 PE=1 SV=1	1	1	2	1	1	2	3	1	1	3	60581000	67903000	90968000	56100000	66254000	60895000	54913000	68046000	73699000	69186000
Q13247	Q13247	SRSF6	>sp|Q13247|SRSF6_HUMAN Serine/arginine-rich splicing factor 6 OS=Homo sapiens GN=SRSF6 PE=1 SV=2	6	5	7	4	9	7	7	5	7	6	519320000	532790000	449460000	435580000	471500000	544520000	414020000	492590000	494380000	481620000
Q13257	Q13257	MAD2L1	>sp|Q13257|MD2L1_HUMAN Mitotic spindle assembly checkpoint protein MAD2A OS=Homo sapiens GN=MAD2L1 PE=1 SV=1	0	1	1	0	0	0	0	0	1	1	0	27728000	0	0	0	0	0	0	30808000	31393000
Q13263	Q13263	TRIM28	>sp|Q13263|TIF1B_HUMAN Transcription intermediary factor 1-beta OS=Homo sapiens GN=TRIM28 PE=1 SV=5	26	25	30	24	23	26	30	26	24	26	2641800000	2640500000	2650300000	2716500000	2736500000	2700600000	2619400000	2862900000	2734500000	2622700000
Q13283	Q13283	G3BP1	>sp|Q13283|G3BP1_HUMAN Ras GTPase-activating protein-binding protein 1 OS=Homo sapiens GN=G3BP1 PE=1 SV=1	14	14	17	16	15	15	19	15	15	16	2116000000	1910200000	1915700000	2031200000	2032100000	2146200000	1916800000	1890800000	2137800000	2183900000
Q13310;P0CB38	Q13310	PABPC4	>sp|Q13310|PABP4_HUMAN Polyadenylate-binding protein 4 OS=Homo sapiens GN=PABPC4 PE=1 SV=1	19	21	16	18	18	24	19	17	18	17	824190000	789840000	780710000	830260000	800610000	953900000	796660000	861590000	860820000	878810000
Q13315	Q13315	ATM	>sp|Q13315|ATM_HUMAN Serine-protein kinase ATM OS=Homo sapiens GN=ATM PE=1 SV=4	0	0	0	0	0	1	1	0	0	0	0	0	0	0	0	0	6994200	0	0	0
Q13347	Q13347	EIF3I	>sp|Q13347|EIF3I_HUMAN Eukaryotic translation initiation factor 3 subunit I OS=Homo sapiens GN=EIF3I PE=1 SV=1	10	11	9	8	9	10	11	9	9	12	895690000	770710000	782450000	824550000	798690000	745660000	843660000	738520000	855710000	832320000
Q13404	Q13404	UBE2V1	>sp|Q13404|UB2V1_HUMAN Ubiquitin-conjugating enzyme E2 variant 1 OS=Homo sapiens GN=UBE2V1 PE=1 SV=2	2	2	1	2	3	1	3	1	1	1	0	0	26500000	0	0	0	0	42850000	0	0
Q13405	Q13405	MRPL49	>sp|Q13405|RM49_HUMAN 39S ribosomal protein L49, mitochondrial OS=Homo sapiens GN=MRPL49 PE=1 SV=1	1	3	3	1	1	1	0	1	2	2	35959000	38015000	37603000	0	38513000	41564000	0	32413000	27992000	31435000
Q13409	Q13409	DYNC1I2	>sp|Q13409|DC1I2_HUMAN Cytoplasmic dynein 1 intermediate chain 2 OS=Homo sapiens GN=DYNC1I2 PE=1 SV=3	3	5	5	6	5	3	4	6	2	7	163950000	141730000	161560000	129570000	159960000	146980000	155460000	228460000	147930000	172990000
Q13418	Q13418	ILK	>sp|Q13418|ILK_HUMAN Integrin-linked protein kinase OS=Homo sapiens GN=ILK PE=1 SV=2	3	3	4	5	4	4	3	3	4	4	92589000	97048000	123210000	103830000	126210000	77148000	111250000	68419000	154290000	115730000
Q13425	Q13425	SNTB2	>sp|Q13425|SNTB2_HUMAN Beta-2-syntrophin OS=Homo sapiens GN=SNTB2 PE=1 SV=1	0	0	0	0	0	0	0	0	2	0	0	0	0	0	0	0	0	0	25615000	0
Q13427	Q13427	PPIG	>sp|Q13427|PPIG_HUMAN Peptidyl-prolyl cis-trans isomerase G OS=Homo sapiens GN=PPIG PE=1 SV=2	1	1	0	1	1	0	1	1	0	1	5372600	0	0	8095000	6810200	0	7221300	0	0	0
Q13428	Q13428	TCOF1	>sp|Q13428|TCOF_HUMAN Treacle protein OS=Homo sapiens GN=TCOF1 PE=1 SV=3	12	6	10	12	10	7	11	11	9	11	361750000	300040000	309720000	376280000	350990000	296740000	362770000	300060000	427370000	289930000
Q13435	Q13435	SF3B2	>sp|Q13435|SF3B2_HUMAN Splicing factor 3B subunit 2 OS=Homo sapiens GN=SF3B2 PE=1 SV=2	11	20	14	20	21	19	19	14	15	18	1037200000	972170000	889320000	1085300000	1045000000	944650000	943850000	952960000	1061000000	987100000
Q13442	Q13442	PDAP1	>sp|Q13442|HAP28_HUMAN 28 kDa heat- and acid-stable phosphoprotein OS=Homo sapiens GN=PDAP1 PE=1 SV=1	6	7	5	7	6	6	7	6	6	3	312050000	360860000	405880000	338510000	299120000	413310000	357110000	457020000	338220000	372620000
Q13443	Q13443	ADAM9	>sp|Q13443|ADAM9_HUMAN Disintegrin and metalloproteinase domain-containing protein 9 OS=Homo sapiens GN=ADAM9 PE=1 SV=1	0	2	1	2	1	0	1	1	0	3	0	19052000	9038400	16274000	9981800	0	16555000	8595400	0	13252000
Q13444	Q13444	ADAM15	>sp|Q13444|ADA15_HUMAN Disintegrin and metalloproteinase domain-containing protein 15 OS=Homo sapiens GN=ADAM15 PE=1 SV=4	1	1	0	0	1	0	1	1	1	0	0	9643600	0	0	8439200	0	0	6679100	8658600	0
Q13445	Q13445	TMED1	>sp|Q13445|TMED1_HUMAN Transmembrane emp24 domain-containing protein 1 OS=Homo sapiens GN=TMED1 PE=1 SV=1	1	0	1	0	0	0	0	0	0	0	10297000	0	7641800	0	0	0	0	0	0	0
Q13451	Q13451	FKBP5	>sp|Q13451|FKBP5_HUMAN Peptidyl-prolyl cis-trans isomerase FKBP5 OS=Homo sapiens GN=FKBP5 PE=1 SV=2	1	1	1	1	0	1	2	0	4	0	0	13939000	0	0	0	15271000	24371000	0	0	0
Q13492;O60641	Q13492	PICALM	>sp|Q13492|PICAL_HUMAN Phosphatidylinositol-binding clathrin assembly protein OS=Homo sapiens GN=PICALM PE=1 SV=2	3	5	3	4	2	4	3	1	4	3	88560000	80628000	64801000	94329000	92127000	92090000	97293000	42162000	121170000	65560000
Q13501	Q13501	SQSTM1	>sp|Q13501|SQSTM_HUMAN Sequestosome-1 OS=Homo sapiens GN=SQSTM1 PE=1 SV=1	5	6	6	7	5	6	5	5	6	6	334240000	311760000	288720000	290780000	305100000	279320000	291800000	296530000	288800000	289870000
Q13505	Q13505	MTX1	>sp|Q13505|MTX1_HUMAN Metaxin-1 OS=Homo sapiens GN=MTX1 PE=1 SV=2	1	0	0	0	0	0	1	0	0	0	16076000	0	0	0	0	0	0	0	0	0
Q13509	Q13509	TUBB3	>sp|Q13509|TBB3_HUMAN Tubulin beta-3 chain OS=Homo sapiens GN=TUBB3 PE=1 SV=2	13	15	16	13	16	15	14	13	14	16	86027000	78049000	127260000	108370000	133700000	71813000	75101000	85135000	102300000	123660000
Q13523	Q13523	PRPF4B	>sp|Q13523|PRP4B_HUMAN Serine/threonine-protein kinase PRP4 homolog OS=Homo sapiens GN=PRPF4B PE=1 SV=3	3	4	3	4	5	1	3	3	4	3	52788000	60133000	50128000	66720000	72148000	54535000	59509000	60804000	62036000	67295000
Q13526	Q13526	PIN1	>sp|Q13526|PIN1_HUMAN Peptidyl-prolyl cis-trans isomerase NIMA-interacting 1 OS=Homo sapiens GN=PIN1 PE=1 SV=1	2	3	3	2	4	1	2	2	2	2	87206000	98896000	115720000	89380000	93056000	89794000	99831000	102680000	85876000	108180000
Q13535	Q13535	ATR	>sp|Q13535|ATR_HUMAN Serine/threonine-protein kinase ATR OS=Homo sapiens GN=ATR PE=1 SV=3	1	1	1	1	0	1	1	0	0	0	0	0	0	0	0	0	16212000	0	0	0
Q13547	Q13547	HDAC1	>sp|Q13547|HDAC1_HUMAN Histone deacetylase 1 OS=Homo sapiens GN=HDAC1 PE=1 SV=1	4	6	7	4	7	4	4	9	6	7	301890000	354860000	341470000	317080000	342670000	265590000	374100000	332770000	403340000	340690000
Q13555;Q13554;Q9UQM7;Q13557	Q13555;Q13554	CAMK2G;CAMK2B	>sp|Q13555|KCC2G_HUMAN Calcium/calmodulin-dependent protein kinase type II subunit gamma OS=Homo sapiens GN=CAMK2G PE=1 SV=3;>sp|Q13554|KCC2B_HUMAN Calcium/calmodulin-dependent protein kinase type II subunit beta OS=Homo sapiens GN=CAMK2B PE=1 SV=3	1	1	2	1	3	1	3	2	1	1	32598000	37573000	36836000	0	30853000	27455000	23089000	35559000	27849000	35441000
Q13561	Q13561	DCTN2	>sp|Q13561|DCTN2_HUMAN Dynactin subunit 2 OS=Homo sapiens GN=DCTN2 PE=1 SV=4	2	1	1	1	0	0	1	1	1	1	12280000	16016000	13274000	11088000	0	0	8963900	12629000	14576000	11245000
Q13564	Q13564	NAE1	>sp|Q13564|ULA1_HUMAN NEDD8-activating enzyme E1 regulatory subunit OS=Homo sapiens GN=NAE1 PE=1 SV=1	1	2	2	1	3	1	3	2	0	2	45054000	46824000	37898000	49287000	51080000	46225000	48405000	60245000	0	49086000
Q13573	Q13573	SNW1	>sp|Q13573|SNW1_HUMAN SNW domain-containing protein 1 OS=Homo sapiens GN=SNW1 PE=1 SV=1	5	4	4	7	4	8	3	6	3	6	99810000	149240000	159070000	147120000	123670000	145400000	76434000	213230000	126450000	142280000
Q13595	Q13595	TRA2A	>sp|Q13595|TRA2A_HUMAN Transformer-2 protein homolog alpha OS=Homo sapiens GN=TRA2A PE=1 SV=1	5	4	4	5	4	3	3	5	5	3	84109000	88087000	100260000	98340000	81274000	86535000	74411000	107590000	76041000	96685000
Q13596	Q13596	SNX1	>sp|Q13596|SNX1_HUMAN Sorting nexin-1 OS=Homo sapiens GN=SNX1 PE=1 SV=3	3	4	2	2	2	1	2	2	2	1	0	51494000	0	46700000	54094000	48346000	28415000	0	26704000	27302000
Q13601	Q13601	KRR1	>sp|Q13601|KRR1_HUMAN KRR1 small subunit processome component homolog OS=Homo sapiens GN=KRR1 PE=1 SV=4	3	2	3	2	2	2	2	3	3	2	60681000	58580000	45444000	69797000	53804000	50089000	70546000	60811000	52546000	47255000
Q13610	Q13610	PWP1	>sp|Q13610|PWP1_HUMAN Periodic tryptophan protein 1 homolog OS=Homo sapiens GN=PWP1 PE=1 SV=1	2	1	4	4	1	1	2	3	1	1	35934000	40658000	65789000	43664000	0	34785000	43948000	48023000	60773000	50386000
Q13614;Q13496	Q13614;Q13496	MTMR2;MTM1	>sp|Q13614|MTMR2_HUMAN Myotubularin-related protein 2 OS=Homo sapiens GN=MTMR2 PE=1 SV=4;>sp|Q13496|MTM1_HUMAN Myotubularin OS=Homo sapiens GN=MTM1 PE=1 SV=2	0	2	0	0	1	0	0	0	0	0	0	27848000	0	0	38773000	0	0	0	0	0
Q13616	Q13616	CUL1	>sp|Q13616|CUL1_HUMAN Cullin-1 OS=Homo sapiens GN=CUL1 PE=1 SV=2	8	7	5	8	6	8	6	6	6	7	141590000	135720000	119620000	131060000	134860000	164450000	152620000	114050000	130610000	113690000
Q13617	Q13617	CUL2	>sp|Q13617|CUL2_HUMAN Cullin-2 OS=Homo sapiens GN=CUL2 PE=1 SV=2	4	2	2	4	2	2	3	2	2	3	31664000	34975000	32790000	32381000	33912000	34546000	34114000	29770000	30770000	36978000
Q13618	Q13618	CUL3	>sp|Q13618|CUL3_HUMAN Cullin-3 OS=Homo sapiens GN=CUL3 PE=1 SV=2	1	2	2	2	1	0	1	2	2	2	18296000	24059000	20572000	15725000	19440000	0	23891000	18147000	21639000	19885000
Q13619	Q13619	CUL4A	>sp|Q13619|CUL4A_HUMAN Cullin-4A OS=Homo sapiens GN=CUL4A PE=1 SV=3	11	16	12	13	15	13	16	14	12	16	596080000	496780000	554960000	628280000	568140000	567980000	535830000	629900000	591580000	585350000
Q13620	Q13620	CUL4B	>sp|Q13620|CUL4B_HUMAN Cullin-4B OS=Homo sapiens GN=CUL4B PE=1 SV=4	5	6	6	5	4	6	6	6	5	7	15762000	0	0	0	0	24021000	0	13145000	0	21996000
Q13630	Q13630	TSTA3	>sp|Q13630|FCL_HUMAN GDP-L-fucose synthase OS=Homo sapiens GN=TSTA3 PE=1 SV=1	1	1	1	1	1	1	1	1	2	1	0	27134000	20668000	36946000	35026000	20275000	22574000	25395000	29394000	16179000
Q9UL26;Q13636	Q9UL26;Q13636	RAB22A;RAB31	>sp|Q9UL26|RB22A_HUMAN Ras-related protein Rab-22A OS=Homo sapiens GN=RAB22A PE=1 SV=2;>sp|Q13636|RAB31_HUMAN Ras-related protein Rab-31 OS=Homo sapiens GN=RAB31 PE=1 SV=1	1	1	1	1	2	2	0	1	1	2	24453000	17192000	20901000	22006000	25653000	21376000	0	24363000	19272000	23342000
Q13637	Q13637	RAB32	>sp|Q13637|RAB32_HUMAN Ras-related protein Rab-32 OS=Homo sapiens GN=RAB32 PE=1 SV=3	0	0	0	0	0	1	1	0	0	0	0	0	0	0	0	0	0	0	0	0
Q13671	Q13671	RIN1	>sp|Q13671|RIN1_HUMAN Ras and Rab interactor 1 OS=Homo sapiens GN=RIN1 PE=1 SV=4	1	1	1	1	1	1	0	1	1	0	11988000	11466000	10535000	15901000	15405000	8711200	0	8906600	14783000	0
Q13685	Q13685	AAMP	>sp|Q13685|AAMP_HUMAN Angio-associated migratory cell protein OS=Homo sapiens GN=AAMP PE=1 SV=2	0	0	1	0	0	0	0	0	0	0	0	0	0	0	0	0	0	0	0	0
Q13724	Q13724	MOGS	>sp|Q13724|MOGS_HUMAN Mannosyl-oligosaccharide glucosidase OS=Homo sapiens GN=MOGS PE=1 SV=5	1	4	3	3	1	4	5	1	4	4	54378000	134500000	128670000	91541000	36985000	77800000	148640000	42992000	143350000	108740000
Q13751	Q13751	LAMB3	>sp|Q13751|LAMB3_HUMAN Laminin subunit beta-3 OS=Homo sapiens GN=LAMB3 PE=1 SV=1	1	2	1	1	1	1	1	1	1	0	7644500	5837700	15360000	7499900	8304900	12126000	13448000	0	2023200	0
Q13769	Q13769	THOC5	>sp|Q13769|THOC5_HUMAN THO complex subunit 5 homolog OS=Homo sapiens GN=THOC5 PE=1 SV=2	1	0	0	0	1	0	1	2	1	1	42378000	0	0	0	40218000	0	28192000	26629000	41114000	30232000
Q13795	Q13795	ARFRP1	>sp|Q13795|ARFRP_HUMAN ADP-ribosylation factor-related protein 1 OS=Homo sapiens GN=ARFRP1 PE=1 SV=1	1	1	1	1	1	1	1	1	1	1	0	2777100	3874200	0	0	2094600	0	3356700	3416000	0
Q13813	Q13813	SPTAN1	>sp|Q13813|SPTN1_HUMAN Spectrin alpha chain, non-erythrocytic 1 OS=Homo sapiens GN=SPTAN1 PE=1 SV=3	43	44	41	53	49	47	54	51	51	47	2197900000	2232700000	1950500000	2209900000	2127800000	2104700000	2050400000	2082500000	2281400000	1988300000
Q13823	Q13823	GNL2	>sp|Q13823|NOG2_HUMAN Nucleolar GTP-binding protein 2 OS=Homo sapiens GN=GNL2 PE=1 SV=1	1	2	1	0	0	2	1	2	0	0	35776000	34672000	34338000	0	0	36200000	32384000	27373000	0	0
Q13838	Q13838	DDX39B	>sp|Q13838|DX39B_HUMAN Spliceosome RNA helicase DDX39B OS=Homo sapiens GN=DDX39B PE=1 SV=1	14	14	17	14	16	15	17	16	13	14	2108500000	2161200000	2347500000	2194500000	2279000000	2015600000	2302200000	2381700000	2365800000	2269300000
Q13867	Q13867	BLMH	>sp|Q13867|BLMH_HUMAN Bleomycin hydrolase OS=Homo sapiens GN=BLMH PE=1 SV=1	3	2	3	2	2	5	3	5	3	1	75905000	55550000	90484000	79573000	50747000	106160000	96584000	134950000	82951000	51755000
Q13868	Q13868	EXOSC2	>sp|Q13868|EXOS2_HUMAN Exosome complex component RRP4 OS=Homo sapiens GN=EXOSC2 PE=1 SV=2	1	1	2	2	1	2	3	1	2	3	65825000	69712000	75872000	51428000	60012000	62796000	94079000	60295000	54738000	77826000
Q13895	Q13895	BYSL	>sp|Q13895|BYST_HUMAN Bystin OS=Homo sapiens GN=BYSL PE=1 SV=3	7	7	7	9	7	8	5	8	7	10	207690000	206860000	226780000	219190000	216060000	222620000	230310000	205740000	237250000	227310000
Q13907;Q9BXS1	Q13907	IDI1	>sp|Q13907|IDI1_HUMAN Isopentenyl-diphosphate Delta-isomerase 1 OS=Homo sapiens GN=IDI1 PE=1 SV=2	4	5	2	4	3	1	3	1	5	4	70316000	74745000	63005000	0	63629000	0	52681000	63381000	55838000	65359000
Q13951	Q13951	CBFB	>sp|Q13951|PEBB_HUMAN Core-binding factor subunit beta OS=Homo sapiens GN=CBFB PE=1 SV=2	1	0	0	0	0	0	0	0	1	0	17205000	0	0	0	0	0	0	0	15582000	0
Q14008	Q14008	CKAP5	>sp|Q14008|CKAP5_HUMAN Cytoskeleton-associated protein 5 OS=Homo sapiens GN=CKAP5 PE=1 SV=3	1	4	2	5	3	4	4	2	6	7	42793000	69450000	36556000	84259000	73228000	53651000	67025000	57083000	113940000	87016000
Q14011	Q14011	CIRBP	>sp|Q14011|CIRBP_HUMAN Cold-inducible RNA-binding protein OS=Homo sapiens GN=CIRBP PE=1 SV=1	1	1	1	2	1	1	1	1	2	1	24836000	28931000	35538000	32111000	27996000	25435000	41937000	28053000	34141000	34085000
Q14019	Q14019	COTL1	>sp|Q14019|COTL1_HUMAN Coactosin-like protein OS=Homo sapiens GN=COTL1 PE=1 SV=3	10	7	6	8	10	9	8	5	9	6	709160000	751910000	1078800000	1012600000	757360000	954920000	891340000	972870000	801600000	1021100000
Q14061	Q14061	COX17	>sp|Q14061|COX17_HUMAN Cytochrome c oxidase copper chaperone OS=Homo sapiens GN=COX17 PE=1 SV=2	1	1	1	0	0	0	0	1	1	0	0	59480000	0	0	0	0	0	33783000	61663000	0
Q14103	Q14103	HNRNPD	>sp|Q14103|HNRPD_HUMAN Heterogeneous nuclear ribonucleoprotein D0 OS=Homo sapiens GN=HNRNPD PE=1 SV=1	11	12	14	12	13	13	13	12	10	12	2729700000	2817800000	2742700000	3074200000	3314700000	3064200000	2696200000	2608700000	2901500000	2793700000
Q14108	Q14108	SCARB2	>sp|Q14108|SCRB2_HUMAN Lysosome membrane protein 2 OS=Homo sapiens GN=SCARB2 PE=1 SV=2	2	1	1	1	1	2	2	1	3	2	62244000	0	64211000	0	0	63537000	64533000	0	60539000	47133000
Q14116	Q14116	IL18	>sp|Q14116|IL18_HUMAN Interleukin-18 OS=Homo sapiens GN=IL18 PE=1 SV=1	3	3	3	2	2	3	3	3	2	3	110260000	90470000	82162000	87206000	97494000	68666000	71999000	73802000	87515000	87652000
Q14118	Q14118	DAG1	>sp|Q14118|DAG1_HUMAN Dystroglycan OS=Homo sapiens GN=DAG1 PE=1 SV=2	0	0	0	0	0	0	0	1	0	0	0	0	0	0	0	0	0	103100000	0	0
Q14126	Q14126	DSG2	>sp|Q14126|DSG2_HUMAN Desmoglein-2 OS=Homo sapiens GN=DSG2 PE=1 SV=2	4	6	4	4	6	3	3	5	4	4	142450000	136620000	149220000	125890000	149420000	125730000	138070000	131510000	134050000	130650000
Q14134	Q14134	TRIM29	>sp|Q14134|TRI29_HUMAN Tripartite motif-containing protein 29 OS=Homo sapiens GN=TRIM29 PE=1 SV=2	2	1	1	2	1	2	0	2	1	2	16171000	14180000	13426000	12515000	0	19503000	0	14123000	20826000	17124000
Q14137	Q14137	BOP1	>sp|Q14137|BOP1_HUMAN Ribosome biogenesis protein BOP1 OS=Homo sapiens GN=BOP1 PE=1 SV=2	3	3	2	4	5	2	2	5	4	2	93003000	112400000	84479000	107900000	109010000	90350000	80843000	101030000	95667000	104650000
Q14141	Q14141	2018-09-06	>sp|Q14141|SEPT6_HUMAN Septin-6 OS=Homo sapiens GN=SEPT6 PE=1 SV=4	6	5	4	6	6	7	3	6	6	4	93476000	110960000	118050000	119580000	115700000	138330000	105980000	140350000	136040000	132660000
Q14151	Q14151	SAFB2	>sp|Q14151|SAFB2_HUMAN Scaffold attachment factor B2 OS=Homo sapiens GN=SAFB2 PE=1 SV=1	9	6	8	7	7	9	7	5	9	10	46148000	70069000	61366000	57788000	46460000	71973000	57294000	0	67011000	53019000
Q14152	Q14152	EIF3A	>sp|Q14152|EIF3A_HUMAN Eukaryotic translation initiation factor 3 subunit A OS=Homo sapiens GN=EIF3A PE=1 SV=1	34	41	37	40	37	40	39	45	31	38	2718100000	2746900000	2727900000	2707400000	2895200000	2872600000	2751900000	2573100000	2825900000	2830700000
Q14155	Q14155	ARHGEF7	>sp|Q14155|ARHG7_HUMAN Rho guanine nucleotide exchange factor 7 OS=Homo sapiens GN=ARHGEF7 PE=1 SV=2	1	2	1	0	1	0	1	1	0	1	4717400	12249000	0	0	9740100	0	11066000	0	0	0
Q14157	Q14157	UBAP2L	>sp|Q14157|UBP2L_HUMAN Ubiquitin-associated protein 2-like OS=Homo sapiens GN=UBAP2L PE=1 SV=2	19	16	14	18	15	13	13	17	11	17	728920000	707270000	646780000	700070000	643420000	615290000	643940000	651130000	673410000	594360000
Q14160	Q14160	SCRIB	>sp|Q14160|SCRIB_HUMAN Protein scribble homolog OS=Homo sapiens GN=SCRIB PE=1 SV=4	2	2	1	2	4	0	5	0	3	2	30962000	35684000	29799000	33800000	54035000	0	77454000	0	38883000	24905000
Q14165	Q14165	MLEC	>sp|Q14165|MLEC_HUMAN Malectin OS=Homo sapiens GN=MLEC PE=1 SV=1	2	2	3	4	4	5	2	3	3	6	100370000	110940000	105380000	89608000	96577000	110650000	77835000	100550000	104050000	111550000
Q14166	Q14166	TTLL12	>sp|Q14166|TTL12_HUMAN Tubulin--tyrosine ligase-like protein 12 OS=Homo sapiens GN=TTLL12 PE=1 SV=2	7	11	10	9	6	9	5	9	6	12	323170000	294450000	275630000	276050000	307760000	280530000	242710000	307010000	329460000	310080000
Q14181	Q14181	POLA2	>sp|Q14181|DPOA2_HUMAN DNA polymerase alpha subunit B OS=Homo sapiens GN=POLA2 PE=1 SV=2	0	0	0	0	0	0	0	0	1	1	0	0	0	0	0	0	0	0	0	11014000
Q14192	Q14192	FHL2	>sp|Q14192|FHL2_HUMAN Four and a half LIM domains protein 2 OS=Homo sapiens GN=FHL2 PE=1 SV=3	3	5	5	4	5	4	3	6	4	4	105930000	149560000	113430000	123490000	115870000	105990000	115590000	127240000	116830000	101540000
Q14197	Q14197	ICT1	>sp|Q14197|ICT1_HUMAN Peptidyl-tRNA hydrolase ICT1, mitochondrial OS=Homo sapiens GN=MRPL58 PE=1 SV=1	0	0	1	0	1	0	1	1	0	1	0	0	16976000	0	19877000	0	17374000	20849000	0	13907000
Q14202	Q14202	ZMYM3	>sp|Q14202|ZMYM3_HUMAN Zinc finger MYM-type protein 3 OS=Homo sapiens GN=ZMYM3 PE=1 SV=2	0	0	0	1	0	0	0	0	1	0	0	0	0	9359400	0	0	0	0	0	0
Q14203	Q14203	DCTN1	>sp|Q14203|DCTN1_HUMAN Dynactin subunit 1 OS=Homo sapiens GN=DCTN1 PE=1 SV=3	3	6	3	5	5	3	4	2	4	3	45643000	88316000	70981000	98005000	84170000	44285000	104500000	75405000	78852000	63442000
Q14204	Q14204	DYNC1H1	>sp|Q14204|DYHC1_HUMAN Cytoplasmic dynein 1 heavy chain 1 OS=Homo sapiens GN=DYNC1H1 PE=1 SV=5	50	49	54	54	43	43	52	66	49	62	1925700000	1728400000	1931400000	1758800000	1657300000	1798200000	1795500000	1894900000	1837700000	1855500000
Q14232	Q14232	EIF2B1	>sp|Q14232|EI2BA_HUMAN Translation initiation factor eIF-2B subunit alpha OS=Homo sapiens GN=EIF2B1 PE=1 SV=1	4	3	5	4	2	5	1	4	3	4	80778000	81624000	64036000	90179000	86690000	106520000	61580000	73465000	80749000	71380000
Q14240	Q14240	EIF4A2	>sp|Q14240|IF4A2_HUMAN Eukaryotic initiation factor 4A-II OS=Homo sapiens GN=EIF4A2 PE=1 SV=2	11	10	11	13	11	14	9	12	10	14	81961000	65647000	0	59336000	74221000	77068000	0	57721000	60953000	62687000
Q14244	Q14244	MAP7	>sp|Q14244|MAP7_HUMAN Ensconsin OS=Homo sapiens GN=MAP7 PE=1 SV=1	3	5	6	5	3	3	3	5	6	2	97460000	162590000	125800000	118770000	38484000	135330000	88382000	140680000	163550000	103760000
Q14247	Q14247	CTTN	>sp|Q14247|SRC8_HUMAN Src substrate cortactin OS=Homo sapiens GN=CTTN PE=1 SV=2	10	12	12	12	15	11	13	14	13	14	511250000	521450000	515240000	582200000	569950000	547390000	585160000	600600000	568800000	530520000
Q14254	Q14254	FLOT2	>sp|Q14254|FLOT2_HUMAN Flotillin-2 OS=Homo sapiens GN=FLOT2 PE=1 SV=2	2	0	3	3	1	1	0	2	1	2	461940000	0	462900000	327860000	276610000	308330000	0	268550000	364760000	250620000
Q14258	Q14258	TRIM25	>sp|Q14258|TRI25_HUMAN E3 ubiquitin/ISG15 ligase TRIM25 OS=Homo sapiens GN=TRIM25 PE=1 SV=2	7	5	6	5	7	5	6	6	7	7	335520000	315240000	331190000	356430000	335200000	347750000	419490000	355140000	332730000	308820000
Q14318	Q14318	FKBP8	>sp|Q14318|FKBP8_HUMAN Peptidyl-prolyl cis-trans isomerase FKBP8 OS=Homo sapiens GN=FKBP8 PE=1 SV=2	3	1	3	3	3	2	1	4	3	4	83612000	64769000	89173000	110720000	101520000	134470000	65549000	77081000	138560000	65477000
Q14320	Q14320	FAM50A	>sp|Q14320|FA50A_HUMAN Protein FAM50A OS=Homo sapiens GN=FAM50A PE=1 SV=2	4	5	5	2	2	3	3	3	4	3	78527000	86086000	90398000	0	72356000	99770000	93169000	50926000	92268000	72239000
Q14331	Q14331	FRG1	>sp|Q14331|FRG1_HUMAN Protein FRG1 OS=Homo sapiens GN=FRG1 PE=1 SV=1	1	1	1	1	1	2	0	1	1	2	20060000	20072000	14944000	12603000	13438000	0	0	15179000	19321000	14917000
Q14353	Q14353	GAMT	>sp|Q14353|GAMT_HUMAN Guanidinoacetate N-methyltransferase OS=Homo sapiens GN=GAMT PE=1 SV=1	1	1	0	1	1	1	1	1	0	0	53237000	41297000	0	53874000	61715000	33967000	52805000	34178000	0	0
Q14376	Q14376	GALE	>sp|Q14376|GALE_HUMAN UDP-glucose 4-epimerase OS=Homo sapiens GN=GALE PE=1 SV=2	1	1	3	1	1	1	1	2	2	1	12872000	18472000	26912000	18836000	14345000	13751000	17402000	20733000	14863000	19326000
Q14432	Q14432	PDE3A	>sp|Q14432|PDE3A_HUMAN cGMP-inhibited 3,5-cyclic phosphodiesterase A OS=Homo sapiens GN=PDE3A PE=1 SV=3	1	2	0	1	1	1	1	2	1	2	13403000	22525000	0	13586000	18846000	18587000	14397000	10670000	19118000	16242000
Q14444	Q14444	CAPRIN1	>sp|Q14444|CAPR1_HUMAN Caprin-1 OS=Homo sapiens GN=CAPRIN1 PE=1 SV=2	11	10	12	9	11	10	10	9	8	7	1213600000	1250300000	1024000000	1285300000	1161800000	870210000	1125700000	949990000	1063300000	813900000
Q14498;Q86U06	Q14498	RBM39	>sp|Q14498|RBM39_HUMAN RNA-binding protein 39 OS=Homo sapiens GN=RBM39 PE=1 SV=2	10	9	10	9	8	8	9	10	7	10	486480000	491750000	597280000	488350000	519030000	633420000	536360000	595800000	543740000	571360000
Q14527	Q14527	HLTF	>sp|Q14527|HLTF_HUMAN Helicase-like transcription factor OS=Homo sapiens GN=HLTF PE=1 SV=2	3	4	3	4	4	3	1	3	3	4	43538000	46044000	39142000	42966000	50794000	41236000	32937000	44261000	47508000	36247000
Q14558	Q14558	PRPSAP1	>sp|Q14558|KPRA_HUMAN Phosphoribosyl pyrophosphate synthase-associated protein 1 OS=Homo sapiens GN=PRPSAP1 PE=1 SV=2	4	4	3	5	3	5	3	5	4	5	109350000	76909000	80991000	107790000	86405000	73666000	62560000	71272000	86790000	75814000
Q14562	Q14562	DHX8	>sp|Q14562|DHX8_HUMAN ATP-dependent RNA helicase DHX8 OS=Homo sapiens GN=DHX8 PE=1 SV=1	0	1	1	0	0	2	2	1	2	1	0	18232000	0	0	0	0	0	0	12601000	0
Q14566	Q14566	MCM6	>sp|Q14566|MCM6_HUMAN DNA replication licensing factor MCM6 OS=Homo sapiens GN=MCM6 PE=1 SV=1	17	15	15	15	15	11	14	15	15	14	918980000	817640000	895020000	857430000	871810000	862990000	951360000	878190000	859750000	845270000
Q14573	Q14573	ITPR3	>sp|Q14573|ITPR3_HUMAN Inositol 1,4,5-trisphosphate receptor type 3 OS=Homo sapiens GN=ITPR3 PE=1 SV=2	3	4	4	1	2	3	4	1	2	2	15414000	17837000	23403000	0	0	23827000	19727000	0	0	18744000
Q14643	Q14643	ITPR1	>sp|Q14643|ITPR1_HUMAN Inositol 1,4,5-trisphosphate receptor type 1 OS=Homo sapiens GN=ITPR1 PE=1 SV=3	3	4	4	2	4	3	4	3	4	4	51653000	44314000	56697000	38124000	45528000	53691000	53321000	57061000	65613000	50441000
Q14651	Q14651	PLS1	>sp|Q14651|PLSI_HUMAN Plastin-1 OS=Homo sapiens GN=PLS1 PE=1 SV=2	2	3	2	3	3	2	2	2	2	3	0	3846200	0	0	4512800	0	0	0	0	0
Q14657	Q14657	LAGE3	>sp|Q14657|LAGE3_HUMAN EKC/KEOPS complex subunit LAGE3 OS=Homo sapiens GN=LAGE3 PE=1 SV=2	1	1	1	0	0	0	1	0	0	0	14567000	16412000	12168000	0	0	0	12956000	0	0	0
Q14669	Q14669	TRIP12	>sp|Q14669|TRIPC_HUMAN E3 ubiquitin-protein ligase TRIP12 OS=Homo sapiens GN=TRIP12 PE=1 SV=1	1	1	0	2	1	3	1	0	0	0	0	0	0	0	8305100	0	0	0	0	0
Q14671	Q14671	PUM1	>sp|Q14671|PUM1_HUMAN Pumilio homolog 1 OS=Homo sapiens GN=PUM1 PE=1 SV=3	2	0	2	1	2	2	0	1	1	1	11682000	0	0	0	24017000	12905000	0	15796000	0	0
Q14676	Q14676	MDC1	>sp|Q14676|MDC1_HUMAN Mediator of DNA damage checkpoint protein 1 OS=Homo sapiens GN=MDC1 PE=1 SV=3	6	9	7	4	3	6	4	3	7	7	117780000	125630000	119070000	104540000	126280000	149740000	117600000	158580000	123060000	127920000
Q14677	Q14677	CLINT1	>sp|Q14677|EPN4_HUMAN Clathrin interactor 1 OS=Homo sapiens GN=CLINT1 PE=1 SV=1	6	5	3	4	5	3	6	6	6	3	144730000	129580000	124070000	130930000	132300000	176680000	132500000	123890000	147140000	123790000
Q14683	Q14683	SMC1A	>sp|Q14683|SMC1A_HUMAN Structural maintenance of chromosomes protein 1A OS=Homo sapiens GN=SMC1A PE=1 SV=2	11	12	14	12	13	11	12	9	12	15	304740000	349550000	356380000	301760000	351780000	315070000	317140000	363500000	216180000	346060000
Q14684	Q14684	RRP1B	>sp|Q14684|RRP1B_HUMAN Ribosomal RNA processing protein 1 homolog B OS=Homo sapiens GN=RRP1B PE=1 SV=3	14	11	10	10	10	13	13	8	12	12	228180000	218630000	234710000	243170000	229890000	241720000	209480000	226580000	244910000	187180000
Q14690	Q14690	PDCD11	>sp|Q14690|RRP5_HUMAN Protein RRP5 homolog OS=Homo sapiens GN=PDCD11 PE=1 SV=3	8	9	5	8	7	6	9	8	6	12	159910000	156130000	113800000	153200000	141110000	141570000	149540000	144830000	149810000	161450000
Q14691	Q14691	GINS1	>sp|Q14691|PSF1_HUMAN DNA replication complex GINS protein PSF1 OS=Homo sapiens GN=GINS1 PE=1 SV=1	0	1	0	1	0	0	0	0	0	0	0	12618000	0	14987000	0	0	0	0	0	0
Q14692	Q14692	BMS1	>sp|Q14692|BMS1_HUMAN Ribosome biogenesis protein BMS1 homolog OS=Homo sapiens GN=BMS1 PE=1 SV=1	2	1	4	2	2	2	4	4	3	4	28902000	0	36550000	26664000	38122000	60878000	34939000	40393000	34202000	29298000
Q14694	Q14694	USP10	>sp|Q14694|UBP10_HUMAN Ubiquitin carboxyl-terminal hydrolase 10 OS=Homo sapiens GN=USP10 PE=1 SV=2	1	2	2	2	3	1	2	3	2	1	37877000	17870000	25559000	25566000	49641000	0	36682000	59101000	60047000	28293000
Q14696	Q14696	MESDC2	>sp|Q14696|MESD_HUMAN LDLR chaperone MESD OS=Homo sapiens GN=MESDC2 PE=1 SV=2	2	2	1	1	1	2	1	0	1	1	33114000	30798000	49812000	29590000	0	48185000	43107000	0	34879000	41693000
Q14697	Q14697	GANAB	>sp|Q14697|GANAB_HUMAN Neutral alpha-glucosidase AB OS=Homo sapiens GN=GANAB PE=1 SV=3	34	32	30	29	30	34	27	29	22	30	3432600000	3330300000	3565600000	3224800000	3260800000	3376000000	3441600000	3403400000	3450200000	3494500000
Q14728	Q14728	MFSD10	>sp|Q14728|MFS10_HUMAN Major facilitator superfamily domain-containing protein 10 OS=Homo sapiens GN=MFSD10 PE=1 SV=1	0	0	0	1	0	0	0	0	0	0	0	0	0	12875000	0	0	0	0	0	0
Q14738;Q15173	Q14738	PPP2R5D	>sp|Q14738|2A5D_HUMAN Serine/threonine-protein phosphatase 2A 56 kDa regulatory subunit delta isoform OS=Homo sapiens GN=PPP2R5D PE=1 SV=1	3	1	1	4	4	3	2	3	4	2	85216000	67756000	68524000	78657000	74353000	96497000	73813000	80002000	83106000	64628000
Q14739	Q14739	LBR	>sp|Q14739|LBR_HUMAN Lamin-B receptor OS=Homo sapiens GN=LBR PE=1 SV=2	2	3	0	2	1	1	1	0	1	1	79115000	74989000	0	78474000	86553000	54865000	53255000	0	99236000	73562000
Q14764	Q14764	MVP	>sp|Q14764|MVP_HUMAN Major vault protein OS=Homo sapiens GN=MVP PE=1 SV=4	4	5	5	6	6	6	5	4	3	7	123470000	117920000	132860000	127940000	125850000	131730000	137860000	117400000	160260000	116010000
Q14789	Q14789	GOLGB1	>sp|Q14789|GOGB1_HUMAN Golgin subfamily B member 1 OS=Homo sapiens GN=GOLGB1 PE=1 SV=2	0	3	0	1	1	1	2	1	1	1	0	29653000	0	0	0	29970000	25150000	0	0	22742000
Q14790	Q14790	CASP8	>sp|Q14790|CASP8_HUMAN Caspase-8 OS=Homo sapiens GN=CASP8 PE=1 SV=1	1	1	3	2	1	2	2	2	1	1	252710000	474080000	354310000	425620000	243240000	263160000	406220000	423730000	0	382150000
Q14807	Q14807	KIF22	>sp|Q14807|KIF22_HUMAN Kinesin-like protein KIF22 OS=Homo sapiens GN=KIF22 PE=1 SV=5	0	0	0	0	0	1	0	0	0	0	0	0	0	0	0	7796400	0	0	0	0
Q14839;Q8TDI0;Q12873	Q14839	CHD4	>sp|Q14839|CHD4_HUMAN Chromodomain-helicase-DNA-binding protein 4 OS=Homo sapiens GN=CHD4 PE=1 SV=2	17	20	22	21	21	15	17	21	17	27	778150000	635510000	688350000	641080000	745470000	677960000	653610000	641490000	685360000	657990000
Q14847	Q14847	LASP1	>sp|Q14847|LASP1_HUMAN LIM and SH3 domain protein 1 OS=Homo sapiens GN=LASP1 PE=1 SV=2	14	14	10	14	13	11	7	12	10	10	1268600000	1225600000	1135100000	1278200000	1313800000	1086000000	1066400000	1114100000	1319100000	1090900000
Q14914	Q14914	PTGR1	>sp|Q14914|PTGR1_HUMAN Prostaglandin reductase 1 OS=Homo sapiens GN=PTGR1 PE=1 SV=2	5	3	5	5	4	4	5	4	6	3	119100000	129880000	177590000	119660000	105370000	119280000	135340000	159820000	161770000	205680000
Q14919	Q14919	DRAP1	>sp|Q14919|NC2A_HUMAN Dr1-associated corepressor OS=Homo sapiens GN=DRAP1 PE=1 SV=3	1	1	1	1	0	0	0	0	0	2	0	24341000	14396000	16939000	0	0	0	0	0	0
Q14966	Q14966	ZNF638	>sp|Q14966|ZN638_HUMAN Zinc finger protein 638 OS=Homo sapiens GN=ZNF638 PE=1 SV=2	1	2	2	0	1	1	0	2	3	3	0	18547000	12138000	0	16409000	15806000	0	14379000	13170000	15074000
Q14974	Q14974	KPNB1	>sp|Q14974|IMB1_HUMAN Importin subunit beta-1 OS=Homo sapiens GN=KPNB1 PE=1 SV=2	21	22	20	22	21	23	21	22	21	20	3236400000	3113600000	2946800000	3385700000	2908800000	3040900000	3124600000	3046600000	3313400000	3243900000
Q14978	Q14978	NOLC1	>sp|Q14978|NOLC1_HUMAN Nucleolar and coiled-body phosphoprotein 1 OS=Homo sapiens GN=NOLC1 PE=1 SV=2	10	12	14	9	8	12	10	13	9	10	1196300000	1229300000	981840000	1412900000	1320000000	1328600000	1408700000	1230300000	1166700000	1107500000
Q14980	Q14980	NUMA1	>sp|Q14980|NUMA1_HUMAN Nuclear mitotic apparatus protein 1 OS=Homo sapiens GN=NUMA1 PE=1 SV=2	14	9	9	14	17	16	11	9	17	16	283110000	356990000	252290000	289540000	274050000	316810000	309970000	305170000	283400000	262750000
Q14997	Q14997	PSME4	>sp|Q14997|PSME4_HUMAN Proteasome activator complex subunit 4 OS=Homo sapiens GN=PSME4 PE=1 SV=2	2	0	2	0	0	1	1	1	1	1	7820300	0	17503000	0	0	10376000	0	14743000	6585000	27513000
Q14C86	Q14C86	GAPVD1	>sp|Q14C86|GAPD1_HUMAN GTPase-activating protein and VPS9 domain-containing protein 1 OS=Homo sapiens GN=GAPVD1 PE=1 SV=2	4	4	3	3	2	2	3	4	3	5	100080000	75239000	45812000	44610000	74178000	107320000	86848000	66043000	81065000	84476000
Q14CX7	Q14CX7	NAA25	>sp|Q14CX7|NAA25_HUMAN N-alpha-acetyltransferase 25, NatB auxiliary subunit OS=Homo sapiens GN=NAA25 PE=1 SV=1	1	3	1	0	0	0	0	1	1	1	0	20306000	0	0	0	0	0	20066000	0	18148000
Q15003	Q15003	NCAPH	>sp|Q15003|CND2_HUMAN Condensin complex subunit 2 OS=Homo sapiens GN=NCAPH PE=1 SV=3	2	4	3	5	7	6	4	4	2	4	101900000	76860000	112810000	86770000	118790000	92939000	100320000	96483000	95331000	87856000
Q15004	Q15004	KIAA0101	>sp|Q15004|PAF15_HUMAN PCNA-associated factor OS=Homo sapiens GN=PCLAF PE=1 SV=1	2	3	2	4	2	2	2	3	4	2	26005000	42754000	40561000	49011000	42708000	48660000	46704000	47665000	53128000	43988000
Q15005	Q15005	SPCS2	>sp|Q15005|SPCS2_HUMAN Signal peptidase complex subunit 2 OS=Homo sapiens GN=SPCS2 PE=1 SV=3	4	5	5	6	5	5	7	4	5	5	188000000	193100000	177100000	186170000	192510000	199600000	172440000	234170000	197170000	155020000
Q15006	Q15006	EMC2	>sp|Q15006|EMC2_HUMAN ER membrane protein complex subunit 2 OS=Homo sapiens GN=EMC2 PE=1 SV=1	3	3	2	1	2	3	3	3	1	2	56113000	63159000	42245000	60590000	66485000	64789000	62108000	53108000	51020000	44191000
Q15007	Q15007	WTAP	>sp|Q15007|FL2D_HUMAN Pre-mRNA-splicing regulator WTAP OS=Homo sapiens GN=WTAP PE=1 SV=2	0	1	0	1	0	1	1	0	1	0	0	0	0	10775000	0	7205000	0	0	10474000	0
Q15008	Q15008	PSMD6	>sp|Q15008|PSMD6_HUMAN 26S proteasome non-ATPase regulatory subunit 6 OS=Homo sapiens GN=PSMD6 PE=1 SV=1	7	6	10	7	6	6	9	11	8	10	304850000	274140000	248300000	265200000	265470000	301560000	240230000	250740000	301140000	253810000
Q15014	Q15014	MORF4L2	>sp|Q15014|MO4L2_HUMAN Mortality factor 4-like protein 2 OS=Homo sapiens GN=MORF4L2 PE=1 SV=1	0	0	2	1	0	1	0	2	1	0	0	0	26425000	27830000	0	30874000	0	0	27272000	0
Q15018	Q15018	FAM175B	>sp|Q15018|ABRX2_HUMAN BRISC complex subunit Abraxas 2 OS=Homo sapiens GN=ABRAXAS2 PE=1 SV=2	3	1	2	2	1	2	3	2	1	3	22564000	32464000	17618000	32318000	20022000	20275000	20339000	16669000	30772000	17863000
Q15019	Q15019	2018-09-02	>sp|Q15019|SEPT2_HUMAN Septin-2 OS=Homo sapiens GN=SEPT2 PE=1 SV=1	10	13	12	10	12	11	12	11	12	11	879260000	829630000	760540000	820550000	952130000	810450000	827160000	840000000	1008500000	903270000
Q15020	Q15020	SART3	>sp|Q15020|SART3_HUMAN Squamous cell carcinoma antigen recognized by T-cells 3 OS=Homo sapiens GN=SART3 PE=1 SV=1	7	6	5	3	3	4	4	8	3	5	114990000	103530000	108230000	123040000	111720000	108020000	118570000	114130000	97376000	109130000
Q15022	Q15022	SUZ12	>sp|Q15022|SUZ12_HUMAN Polycomb protein SUZ12 OS=Homo sapiens GN=SUZ12 PE=1 SV=3	3	2	1	1	3	1	2	1	4	1	25571000	27483000	16482000	16896000	31194000	0	23084000	11666000	26582000	22142000
Q15024	Q15024	EXOSC7	>sp|Q15024|EXOS7_HUMAN Exosome complex component RRP42 OS=Homo sapiens GN=EXOSC7 PE=1 SV=3	1	2	1	1	1	1	0	3	1	2	75366000	62202000	60850000	39282000	61886000	0	0	57278000	56858000	51444000
Q15029	Q15029	EFTUD2	>sp|Q15029|U5S1_HUMAN 116 kDa U5 small nuclear ribonucleoprotein component OS=Homo sapiens GN=EFTUD2 PE=1 SV=1	22	17	22	23	18	24	17	24	22	25	1328500000	1056300000	1353200000	1177200000	1236200000	1163800000	1187100000	1260100000	1189000000	1247100000
Q15031	Q15031	LARS2	>sp|Q15031|SYLM_HUMAN Probable leucine--tRNA ligase, mitochondrial OS=Homo sapiens GN=LARS2 PE=1 SV=2	3	5	3	3	3	3	1	1	4	3	43356000	41940000	32814000	48705000	36804000	39873000	32266000	29680000	43657000	27538000
Q15041	Q15041	ARL6IP1	>sp|Q15041|AR6P1_HUMAN ADP-ribosylation factor-like protein 6-interacting protein 1 OS=Homo sapiens GN=ARL6IP1 PE=1 SV=2	1	1	1	1	1	1	1	1	1	1	78168000	102520000	75910000	93586000	89231000	98164000	109450000	55128000	91122000	82516000
Q15042	Q15042	RAB3GAP1	>sp|Q15042|RB3GP_HUMAN Rab3 GTPase-activating protein catalytic subunit OS=Homo sapiens GN=RAB3GAP1 PE=1 SV=3	0	0	0	0	0	0	1	1	0	0	0	0	0	0	0	0	0	13944000	0	0
Q15043	Q15043	SLC39A14	>sp|Q15043|S39AE_HUMAN Zinc transporter ZIP14 OS=Homo sapiens GN=SLC39A14 PE=1 SV=3	1	0	1	1	0	1	1	1	1	1	28229000	0	23700000	28786000	0	21337000	18816000	19381000	20713000	20728000
Q15046	Q15046	KARS	>sp|Q15046|SYK_HUMAN Lysine--tRNA ligase OS=Homo sapiens GN=KARS PE=1 SV=3	18	15	18	18	17	18	15	20	17	18	991040000	1026200000	1028700000	1046300000	1005900000	1094300000	1009300000	1020600000	1047000000	1004500000
Q15047	Q15047	SETDB1	>sp|Q15047|SETB1_HUMAN Histone-lysine N-methyltransferase SETDB1 OS=Homo sapiens GN=SETDB1 PE=1 SV=1	1	0	1	1	1	0	0	0	1	1	209710000	0	242940000	183910000	0	0	0	0	307400000	244270000
Q15050	Q15050	RRS1	>sp|Q15050|RRS1_HUMAN Ribosome biogenesis regulatory protein homolog OS=Homo sapiens GN=RRS1 PE=1 SV=2	3	3	3	7	4	5	4	3	5	4	177350000	169680000	136620000	214060000	189940000	188350000	163280000	243150000	180650000	160370000
Q15054	Q15054	POLD3	>sp|Q15054|DPOD3_HUMAN DNA polymerase delta subunit 3 OS=Homo sapiens GN=POLD3 PE=1 SV=2	0	1	0	1	1	2	1	0	1	1	0	15534000	0	18421000	17140000	18790000	14422000	0	11879000	17606000
Q15056	Q15056	EIF4H	>sp|Q15056|IF4H_HUMAN Eukaryotic translation initiation factor 4H OS=Homo sapiens GN=EIF4H PE=1 SV=5	7	7	8	8	8	5	8	7	6	7	904230000	1188300000	914550000	1060700000	953150000	651790000	893800000	575750000	886270000	701610000
Q15058	Q15058	KIF14	>sp|Q15058|KIF14_HUMAN Kinesin-like protein KIF14 OS=Homo sapiens GN=KIF14 PE=1 SV=1	0	0	1	1	1	0	0	0	0	0	0	0	5273400	0	0	0	0	0	0	0
Q15061	Q15061	WDR43	>sp|Q15061|WDR43_HUMAN WD repeat-containing protein 43 OS=Homo sapiens GN=WDR43 PE=1 SV=3	3	3	2	2	5	1	2	4	3	5	96671000	66442000	96679000	58934000	107450000	62328000	68642000	79110000	59730000	140890000
Q15067	Q15067	ACOX1	>sp|Q15067|ACOX1_HUMAN Peroxisomal acyl-coenzyme A oxidase 1 OS=Homo sapiens GN=ACOX1 PE=1 SV=3	6	3	6	4	4	3	3	6	4	5	131230000	114480000	91949000	128340000	106610000	141760000	140820000	103530000	126100000	102030000
Q15070	Q15070	OXA1L	>sp|Q15070|OXA1L_HUMAN Mitochondrial inner membrane protein OXA1L OS=Homo sapiens GN=OXA1L PE=1 SV=3	2	4	2	2	3	4	3	1	4	2	98677000	93251000	76852000	92956000	94901000	98556000	88159000	69400000	82394000	78831000
Q15075	Q15075	EEA1	>sp|Q15075|EEA1_HUMAN Early endosome antigen 1 OS=Homo sapiens GN=EEA1 PE=1 SV=2	2	1	1	1	2	2	1	2	2	2	0	0	0	0	27463000	19899000	0	22629000	21835000	0
Q15084	Q15084	PDIA6	>sp|Q15084|PDIA6_HUMAN Protein disulfide-isomerase A6 OS=Homo sapiens GN=PDIA6 PE=1 SV=1	11	11	12	14	12	14	13	10	13	12	1685700000	1639400000	1697000000	1546100000	1541400000	1540500000	1441200000	1678600000	1588700000	1801500000
Q15102	Q15102	PAFAH1B3	>sp|Q15102|PA1B3_HUMAN Platelet-activating factor acetylhydrolase IB subunit gamma OS=Homo sapiens GN=PAFAH1B3 PE=1 SV=1	3	3	2	2	2	2	2	2	2	2	35724000	41249000	27354000	38868000	29205000	38755000	25305000	28887000	36107000	31292000
Q15125	Q15125	EBP	>sp|Q15125|EBP_HUMAN 3-beta-hydroxysteroid-Delta(8),Delta(7)-isomerase OS=Homo sapiens GN=EBP PE=1 SV=3	1	2	2	2	2	2	1	2	2	1	273550000	234430000	261840000	231240000	253780000	234280000	202760000	175240000	263120000	185010000
Q15126	Q15126	PMVK	>sp|Q15126|PMVK_HUMAN Phosphomevalonate kinase OS=Homo sapiens GN=PMVK PE=1 SV=3	0	1	0	0	1	1	0	1	0	0	0	10336000	0	0	12625000	11468000	0	9757000	0	0
Q15149	Q15149	PLEC	>sp|Q15149|PLEC_HUMAN Plectin OS=Homo sapiens GN=PLEC PE=1 SV=3	121	129	130	134	125	126	133	135	130	128	8369900000	8172300000	8207300000	8223600000	8380100000	8477300000	8142500000	8244000000	8825400000	7957700000
Q15165	Q15165	PON2	>sp|Q15165|PON2_HUMAN Serum paraoxonase/arylesterase 2 OS=Homo sapiens GN=PON2 PE=1 SV=3	4	2	2	2	3	2	3	3	3	3	122050000	148070000	144420000	154350000	125080000	152490000	123260000	135150000	141160000	142020000
Q15181	Q15181	PPA1	>sp|Q15181|IPYR_HUMAN Inorganic pyrophosphatase OS=Homo sapiens GN=PPA1 PE=1 SV=2	18	15	15	17	13	14	17	15	15	16	1976400000	2208700000	1784500000	2060900000	1965700000	1642800000	1794800000	1849900000	1708600000	1741700000
Q15185	Q15185	PTGES3	>sp|Q15185|TEBP_HUMAN Prostaglandin E synthase 3 OS=Homo sapiens GN=PTGES3 PE=1 SV=1	3	2	3	4	3	3	1	2	4	2	284200000	323590000	280330000	345580000	273210000	288190000	200420000	312480000	288470000	271090000
Q15208	Q15208	STK38	>sp|Q15208|STK38_HUMAN Serine/threonine-protein kinase 38 OS=Homo sapiens GN=STK38 PE=1 SV=1	0	0	0	0	0	0	0	0	1	0	0	0	0	0	0	0	0	0	7849600	0
Q15233	Q15233	NONO	>sp|Q15233|NONO_HUMAN Non-POU domain-containing octamer-binding protein OS=Homo sapiens GN=NONO PE=1 SV=4	21	20	22	20	19	22	22	22	21	22	3075600000	3261300000	2885000000	3316600000	3857700000	3243300000	3063300000	3276200000	3264300000	3037700000
Q15257	Q15257	PPP2R4	>sp|Q15257|PTPA_HUMAN Serine/threonine-protein phosphatase 2A activator OS=Homo sapiens GN=PTPA PE=1 SV=3	0	0	0	0	0	0	0	1	3	0	0	0	0	0	0	0	0	57989000	59157000	0
Q15269	Q15269	PWP2	>sp|Q15269|PWP2_HUMAN Periodic tryptophan protein 2 homolog OS=Homo sapiens GN=PWP2 PE=2 SV=2	6	2	4	3	2	3	2	8	2	8	162110000	133380000	124610000	124670000	93089000	138300000	105860000	161710000	135010000	162200000
Q15286	Q15286	RAB35	>sp|Q15286|RAB35_HUMAN Ras-related protein Rab-35 OS=Homo sapiens GN=RAB35 PE=1 SV=1	2	3	3	3	3	4	3	2	4	3	127120000	121070000	111850000	134130000	121000000	138390000	104830000	138970000	130430000	128290000
Q15287	Q15287	RNPS1	>sp|Q15287|RNPS1_HUMAN RNA-binding protein with serine-rich domain 1 OS=Homo sapiens GN=RNPS1 PE=1 SV=1	2	3	4	5	5	5	5	4	3	4	30998000	240100000	367590000	271540000	303140000	288470000	287980000	296040000	274670000	300610000
Q15291	Q15291	RBBP5	>sp|Q15291|RBBP5_HUMAN Retinoblastoma-binding protein 5 OS=Homo sapiens GN=RBBP5 PE=1 SV=2	2	0	1	1	0	0	0	1	2	2	23690000	0	22384000	0	0	0	0	18948000	20711000	26865000
Q15293	Q15293	RCN1	>sp|Q15293|RCN1_HUMAN Reticulocalbin-1 OS=Homo sapiens GN=RCN1 PE=1 SV=1	5	4	3	5	5	3	3	2	6	2	176590000	242690000	124570000	276690000	212360000	153340000	73455000	115110000	223340000	0
Q15363	Q15363	TMED2	>sp|Q15363|TMED2_HUMAN Transmembrane emp24 domain-containing protein 2 OS=Homo sapiens GN=TMED2 PE=1 SV=1	2	2	3	2	2	3	3	1	2	3	196820000	275290000	425340000	239380000	258340000	190400000	282390000	255810000	305680000	258810000
Q15365;P57723	Q15365	PCBP1	>sp|Q15365|PCBP1_HUMAN Poly(rC)-binding protein 1 OS=Homo sapiens GN=PCBP1 PE=1 SV=2	14	13	13	15	14	15	14	13	12	15	6463700000	6010700000	5972900000	5797800000	6154900000	5653600000	5495600000	6456200000	6108800000	5916100000
Q15366;P57721	Q15366	PCBP2	>sp|Q15366|PCBP2_HUMAN Poly(rC)-binding protein 2 OS=Homo sapiens GN=PCBP2 PE=1 SV=1	12	11	13	11	11	12	12	12	7	11	3400600000	3053000000	2674600000	3295400000	2939500000	3264800000	2743900000	3084700000	3293800000	3278100000
Q15369	Q15369	TCEB1	>sp|Q15369|ELOC_HUMAN Elongin-C OS=Homo sapiens GN=ELOC PE=1 SV=1	2	2	2	2	0	3	1	2	2	2	48137000	44316000	47078000	41511000	0	35896000	50140000	46790000	60776000	48958000
Q15370	Q15370	TCEB2	>sp|Q15370|ELOB_HUMAN Elongin-B OS=Homo sapiens GN=ELOB PE=1 SV=1	2	3	2	2	2	3	4	3	2	2	68646000	63994000	51456000	40806000	46361000	61548000	45610000	77260000	58277000	61433000
Q15382	Q15382	RHEB	>sp|Q15382|RHEB_HUMAN GTP-binding protein Rheb OS=Homo sapiens GN=RHEB PE=1 SV=1	3	2	2	1	0	1	2	3	4	2	62915000	98197000	76516000	70973000	0	71867000	96000000	82784000	139010000	79745000
Q15392	Q15392	DHCR24	>sp|Q15392|DHC24_HUMAN Delta(24)-sterol reductase OS=Homo sapiens GN=DHCR24 PE=1 SV=2	2	0	3	1	0	1	0	2	0	2	0	0	72609000	0	0	0	0	0	0	29170000
Q15393	Q15393	SF3B3	>sp|Q15393|SF3B3_HUMAN Splicing factor 3B subunit 3 OS=Homo sapiens GN=SF3B3 PE=1 SV=4	16	19	18	20	19	19	21	21	17	23	1048200000	1089200000	1112600000	1100500000	1043100000	1028700000	1146400000	1161700000	1177600000	1078600000
Q15397	Q15397	KIAA0020	>sp|Q15397|PUM3_HUMAN Pumilio homolog 3 OS=Homo sapiens GN=PUM3 PE=1 SV=3	7	7	9	4	8	6	5	9	10	7	218360000	162230000	209330000	117400000	207650000	115790000	247320000	231080000	179210000	209400000
Q15404	Q15404	RSU1	>sp|Q15404|RSU1_HUMAN Ras suppressor protein 1 OS=Homo sapiens GN=RSU1 PE=1 SV=3	1	1	1	1	1	2	2	1	1	1	33957000	30490000	28661000	28055000	33267000	28697000	29542000	29909000	31884000	25565000
Q15418;Q15349;Q9UK32;Q96GX5;O60307;Q9Y2H9;Q6P0Q8;O15021	Q15418	RPS6KA1	>sp|Q15418|KS6A1_HUMAN Ribosomal protein S6 kinase alpha-1 OS=Homo sapiens GN=RPS6KA1 PE=1 SV=2	3	3	4	6	1	3	3	2	3	4	82490000	113420000	92394000	154000000	0	103680000	81427000	94156000	103940000	108660000
Q15424	Q15424	SAFB	>sp|Q15424|SAFB1_HUMAN Scaffold attachment factor B1 OS=Homo sapiens GN=SAFB PE=1 SV=4	11	9	12	10	9	12	8	11	11	10	585230000	588720000	612230000	633940000	563440000	642090000	649930000	670450000	568560000	607440000
Q15428	Q15428	SF3A2	>sp|Q15428|SF3A2_HUMAN Splicing factor 3A subunit 2 OS=Homo sapiens GN=SF3A2 PE=1 SV=2	4	4	5	3	4	5	7	4	4	3	198800000	195240000	285370000	183090000	240430000	249840000	223970000	303950000	224270000	268940000
Q15435	Q15435	PPP1R7	>sp|Q15435|PP1R7_HUMAN Protein phosphatase 1 regulatory subunit 7 OS=Homo sapiens GN=PPP1R7 PE=1 SV=1	1	0	1	0	1	0	0	1	0	1	8539400	0	8900600	0	0	0	0	11143000	0	9942700
Q15436	Q15436	SEC23A	>sp|Q15436|SC23A_HUMAN Protein transport protein Sec23A OS=Homo sapiens GN=SEC23A PE=1 SV=2	6	4	10	6	8	7	6	10	7	7	263020000	207070000	250670000	223450000	211870000	225820000	210190000	263120000	258040000	275050000
Q15437	Q15437	SEC23B	>sp|Q15437|SC23B_HUMAN Protein transport protein Sec23B OS=Homo sapiens GN=SEC23B PE=1 SV=2	7	7	2	4	6	5	3	3	4	4	81387000	81524000	77495000	75192000	76216000	72311000	78296000	80042000	82658000	61833000
Q15459	Q15459	SF3A1	>sp|Q15459|SF3A1_HUMAN Splicing factor 3A subunit 1 OS=Homo sapiens GN=SF3A1 PE=1 SV=1	15	16	16	17	12	15	15	17	15	17	729870000	823220000	603030000	693540000	625870000	669460000	762050000	638220000	700490000	675910000
Q15477	Q15477	SKIV2L	>sp|Q15477|SKIV2_HUMAN Helicase SKI2W OS=Homo sapiens GN=SKIV2L PE=1 SV=3	2	1	2	1	1	1	1	0	2	0	12230000	8648400	18453000	20500000	10151000	12598000	16389000	0	7022500	0
Q15526	Q15526	SURF1	>sp|Q15526|SURF1_HUMAN Surfeit locus protein 1 OS=Homo sapiens GN=SURF1 PE=1 SV=1	1	1	0	1	0	0	0	0	2	0	29871000	26634000	0	21586000	0	0	0	0	20831000	0
Q15554	Q15554	TERF2	>sp|Q15554|TERF2_HUMAN Telomeric repeat-binding factor 2 OS=Homo sapiens GN=TERF2 PE=1 SV=3	0	1	0	0	0	0	0	0	0	0	0	0	0	0	0	0	0	0	0	0
Q15629	Q15629	TRAM1	>sp|Q15629|TRAM1_HUMAN Translocating chain-associated membrane protein 1 OS=Homo sapiens GN=TRAM1 PE=1 SV=3	1	1	1	2	1	0	1	1	1	1	22963000	26158000	18910000	22489000	25898000	0	23703000	20050000	30253000	19462000
Q15631	Q15631	TSN	>sp|Q15631|TSN_HUMAN Translin OS=Homo sapiens GN=TSN PE=1 SV=1	2	5	3	7	5	5	5	2	5	3	231470000	312520000	367510000	383770000	334370000	359520000	298260000	361150000	291990000	287290000
Q15637	Q15637	SF1	>sp|Q15637|SF01_HUMAN Splicing factor 1 OS=Homo sapiens GN=SF1 PE=1 SV=4	8	5	5	4	5	4	4	5	5	3	207170000	182990000	197490000	209100000	208180000	122340000	172430000	142580000	219000000	102590000
Q15642	Q15642	TRIP10	>sp|Q15642|CIP4_HUMAN Cdc42-interacting protein 4 OS=Homo sapiens GN=TRIP10 PE=1 SV=3	4	4	4	3	4	6	4	4	3	4	78206000	57287000	67380000	68355000	71839000	67069000	73035000	79003000	68255000	64100000
Q15645	Q15645	TRIP13	>sp|Q15645|PCH2_HUMAN Pachytene checkpoint protein 2 homolog OS=Homo sapiens GN=TRIP13 PE=1 SV=2	9	8	10	9	9	11	12	9	14	12	876810000	888890000	910150000	769210000	832140000	868450000	837220000	695620000	862300000	753220000
Q15651	Q15651	HMGN3	>sp|Q15651|HMGN3_HUMAN High mobility group nucleosome-binding domain-containing protein 3 OS=Homo sapiens GN=HMGN3 PE=1 SV=2	3	4	3	4	3	4	5	5	2	4	0	56529000	75749000	69031000	65334000	75128000	77212000	81749000	0	83129000
Q15654	Q15654	TRIP6	>sp|Q15654|TRIP6_HUMAN Thyroid receptor-interacting protein 6 OS=Homo sapiens GN=TRIP6 PE=1 SV=3	8	7	9	5	7	5	8	7	7	8	226970000	165570000	218510000	174790000	203750000	206980000	207550000	230110000	190960000	203640000
Q15691;Q9UPY8	Q15691	MAPRE1	>sp|Q15691|MARE1_HUMAN Microtubule-associated protein RP/EB family member 1 OS=Homo sapiens GN=MAPRE1 PE=1 SV=3	9	12	12	10	11	10	12	12	9	16	1062900000	860030000	996060000	872190000	948040000	921800000	924210000	1013000000	869870000	961800000
Q15717;Q12926;P26378	Q15717	ELAVL1	>sp|Q15717|ELAV1_HUMAN ELAV-like protein 1 OS=Homo sapiens GN=ELAVL1 PE=1 SV=2	9	10	8	10	12	11	11	12	13	7	1020400000	1118700000	960420000	982600000	975210000	1072800000	1017000000	1001800000	1110900000	985990000
Q15738	Q15738	NSDHL	>sp|Q15738|NSDHL_HUMAN Sterol-4-alpha-carboxylate 3-dehydrogenase, decarboxylating OS=Homo sapiens GN=NSDHL PE=1 SV=2	5	6	4	6	1	5	6	4	5	4	190480000	222320000	192680000	188440000	46551000	208070000	182430000	181670000	173180000	157410000
Q15746	Q15746	MYLK	>sp|Q15746|MYLK_HUMAN Myosin light chain kinase, smooth muscle OS=Homo sapiens GN=MYLK PE=1 SV=4	1	1	1	1	1	0	1	1	1	1	24867000	23115000	17368000	20070000	19845000	0	22588000	22282000	23741000	20701000
Q15750	Q15750	TAB1	>sp|Q15750|TAB1_HUMAN TGF-beta-activated kinase 1 and MAP3K7-binding protein 1 OS=Homo sapiens GN=TAB1 PE=1 SV=1	1	0	0	0	0	0	0	0	0	0	5425600	0	0	0	0	0	0	0	0	0
Q15758	Q15758	SLC1A5	>sp|Q15758|AAAT_HUMAN Neutral amino acid transporter B(0) OS=Homo sapiens GN=SLC1A5 PE=1 SV=2	4	5	5	6	4	5	4	5	4	5	404860000	356630000	350440000	391040000	419270000	396330000	317410000	412260000	461830000	364390000
Q15773	Q15773	MLF2	>sp|Q15773|MLF2_HUMAN Myeloid leukemia factor 2 OS=Homo sapiens GN=MLF2 PE=1 SV=1	0	0	0	0	1	1	0	2	1	0	0	0	0	0	0	22236000	0	26246000	24934000	0
Q15785	Q15785	TOMM34	>sp|Q15785|TOM34_HUMAN Mitochondrial import receptor subunit TOM34 OS=Homo sapiens GN=TOMM34 PE=1 SV=2	4	6	6	5	6	5	5	8	6	8	133150000	110660000	115220000	96596000	117590000	115860000	128260000	102220000	90505000	125700000
Q15813	Q15813	TBCE	>sp|Q15813|TBCE_HUMAN Tubulin-specific chaperone E OS=Homo sapiens GN=TBCE PE=1 SV=1	2	0	2	2	1	2	1	2	1	2	0	0	0	0	0	17197000	0	18263000	0	20487000
Q15814	Q15814	TBCC	>sp|Q15814|TBCC_HUMAN Tubulin-specific chaperone C OS=Homo sapiens GN=TBCC PE=1 SV=2	0	0	1	0	0	0	0	0	0	0	0	0	0	0	0	0	0	0	0	0
Q15818	Q15818	NPTX1	>sp|Q15818|NPTX1_HUMAN Neuronal pentraxin-1 OS=Homo sapiens GN=NPTX1 PE=2 SV=2	1	0	0	0	0	0	0	1	0	1	0	0	0	0	0	0	0	5076700	0	5278500
Q15819	Q15819	UBE2V2	>sp|Q15819|UB2V2_HUMAN Ubiquitin-conjugating enzyme E2 variant 2 OS=Homo sapiens GN=UBE2V2 PE=1 SV=4	3	3	2	3	5	2	4	1	1	2	204000000	204830000	118020000	201480000	218630000	162670000	243150000	113200000	144640000	136500000
Q15836;P63027	Q15836	VAMP3	>sp|Q15836|VAMP3_HUMAN Vesicle-associated membrane protein 3 OS=Homo sapiens GN=VAMP3 PE=1 SV=3	2	1	2	2	2	2	3	2	2	2	50169000	51976000	60348000	41457000	46522000	34668000	45758000	54227000	53970000	50689000
Q15843	Q15843	NEDD8	>sp|Q15843|NEDD8_HUMAN NEDD8 OS=Homo sapiens GN=NEDD8 PE=1 SV=1	1	1	2	1	1	3	2	1	0	0	0	0	77446000	92401000	0	78780000	68576000	66946000	0	0
Q15904	Q15904	ATP6AP1	>sp|Q15904|VAS1_HUMAN V-type proton ATPase subunit S1 OS=Homo sapiens GN=ATP6AP1 PE=1 SV=2	0	1	2	0	0	0	1	1	2	3	0	0	0	0	0	0	0	0	65813000	0
Q15907;P62491	Q15907;P62491	RAB11B;RAB11A	>sp|Q15907|RB11B_HUMAN Ras-related protein Rab-11B OS=Homo sapiens GN=RAB11B PE=1 SV=4;>sp|P62491|RB11A_HUMAN Ras-related protein Rab-11A OS=Homo sapiens GN=RAB11A PE=1 SV=3	6	6	4	4	6	6	6	8	5	7	546150000	550010000	590580000	542050000	549340000	543360000	536580000	563180000	524260000	542900000
Q15942	Q15942	ZYX	>sp|Q15942|ZYX_HUMAN Zyxin OS=Homo sapiens GN=ZYX PE=1 SV=1	7	6	5	8	5	4	8	6	6	4	259670000	207010000	169800000	211140000	199470000	125050000	208600000	168910000	197310000	169230000
Q16181;Q6ZU15	Q16181	2018-09-07	>sp|Q16181|SEPT7_HUMAN Septin-7 OS=Homo sapiens GN=SEPT7 PE=1 SV=2	9	8	7	10	7	6	6	7	8	9	344180000	371760000	423000000	406910000	422810000	449650000	404840000	398100000	364810000	429380000
Q16186	Q16186	ADRM1	>sp|Q16186|ADRM1_HUMAN Proteasomal ubiquitin receptor ADRM1 OS=Homo sapiens GN=ADRM1 PE=1 SV=2	1	2	5	3	3	4	4	3	2	2	153860000	150260000	166080000	159650000	147860000	163100000	119780000	145950000	178760000	144680000
Q16204	Q16204	CCDC6	>sp|Q16204|CCDC6_HUMAN Coiled-coil domain-containing protein 6 OS=Homo sapiens GN=CCDC6 PE=1 SV=2	4	3	5	4	3	3	3	3	2	4	92835000	98545000	96934000	100550000	88277000	92544000	92026000	98395000	110880000	95173000
Q16222;Q3KQV9	Q16222	UAP1	>sp|Q16222|UAP1_HUMAN UDP-N-acetylhexosamine pyrophosphorylase OS=Homo sapiens GN=UAP1 PE=1 SV=3	4	3	4	4	5	4	5	4	3	4	121870000	117860000	100340000	135330000	135530000	122670000	146710000	115130000	108340000	120110000
Q16401	Q16401	PSMD5	>sp|Q16401|PSMD5_HUMAN 26S proteasome non-ATPase regulatory subunit 5 OS=Homo sapiens GN=PSMD5 PE=1 SV=3	10	11	5	7	10	9	12	7	12	10	310450000	366050000	251460000	369960000	334150000	342950000	329940000	302830000	388720000	306000000
Q16513	Q16513	PKN2	>sp|Q16513|PKN2_HUMAN Serine/threonine-protein kinase N2 OS=Homo sapiens GN=PKN2 PE=1 SV=1	9	7	10	10	10	8	10	11	10	12	262320000	291990000	251560000	240560000	264990000	264450000	250310000	309660000	328150000	294830000
Q16531	Q16531	DDB1	>sp|Q16531|DDB1_HUMAN DNA damage-binding protein 1 OS=Homo sapiens GN=DDB1 PE=1 SV=1	26	23	28	25	24	25	24	28	26	28	1609900000	1550100000	1711400000	1539800000	1430300000	1462300000	1566100000	1597300000	1705600000	1669900000
Q16537	Q16537	PPP2R5E	>sp|Q16537|2A5E_HUMAN Serine/threonine-protein phosphatase 2A 56 kDa regulatory subunit epsilon isoform OS=Homo sapiens GN=PPP2R5E PE=1 SV=1	1	0	0	0	1	1	0	1	1	1	0	0	0	0	0	0	0	15178000	0	0
[truncated: 1,416 more rows]
