# Supplementary material for: Automated sample preparation with SP3 for low‐input clinical proteomics
Source: Mol Syst Biol. 2020 Jan 16;16(1):e9111. doi: 10.15252/msb.20199111 (PMC6966100; doi:10.15252/msb.20199111)
Supplement: Supplementary file 4 — Source Data for Figure 2 [file MSB-16-e9111-s002.zip › Figure 2 Source Data Day 13.xlsx]

## Sheet: Day_2
Protein IDs	Majority protein IDs	Gene names	Fasta headers	Peptides 3_1	Peptides 3_2	Peptides 3_3	Peptides 3_4	Peptides 3_5	Peptides 4_1	Peptides 4_2	Peptides 4_3	Peptides 4_4	Peptides 4_5	LFQ intensity 3_1	LFQ intensity 3_2	LFQ intensity 3_3	LFQ intensity 3_4	LFQ intensity 3_5	LFQ intensity 4_1	LFQ intensity 4_2	LFQ intensity 4_3	LFQ intensity 4_4	LFQ intensity 4_5
A0AV96	A0AV96	RBM47	>sp|A0AV96|RBM47_HUMAN RNA-binding protein 47 OS=Homo sapiens GN=RBM47 PE=1 SV=2	2	2	3	3	1	2	3	2	1	3	26833000	38067000	42842000	33324000	40117000	39160000	46394000	39853000	0	36577000
A0AVT1	A0AVT1	UBA6	>sp|A0AVT1|UBA6_HUMAN Ubiquitin-like modifier-activating enzyme 6 OS=Homo sapiens GN=UBA6 PE=1 SV=1	0	1	1	0	0	1	0	1	0	0	0	15605000	0	0	0	0	0	0	0	0
A0FGR8	A0FGR8	ESYT2	>sp|A0FGR8|ESYT2_HUMAN Extended synaptotagmin-2 OS=Homo sapiens GN=ESYT2 PE=1 SV=1	1	2	1	2	2	3	1	3	2	3	0	0	0	0	67966000	78050000	0	72747000	0	0
A0MZ66	A0MZ66	KIAA1598	>sp|A0MZ66|SHOT1_HUMAN Shootin-1 OS=Homo sapiens GN=SHTN1 PE=1 SV=4	1	2	2	2	1	1	2	3	2	1	61105000	50659000	54594000	55154000	59391000	64680000	56622000	58746000	56772000	0
A1L0T0	A1L0T0	ILVBL	>sp|A1L0T0|ILVBL_HUMAN Acetolactate synthase-like protein OS=Homo sapiens GN=ILVBL PE=1 SV=2	1	0	2	1	1	0	1	0	1	0	0	0	53200000	0	0	0	44315000	0	0	0
A3KMH1	A3KMH1	VWA8	>sp|A3KMH1|VWA8_HUMAN von Willebrand factor A domain-containing protein 8 OS=Homo sapiens GN=VWA8 PE=1 SV=2	1	0	0	1	2	0	0	2	0	1	12716000	0	0	0	0	0	0	10995000	0	0
A3KN83;Q9Y2G9	A3KN83;Q9Y2G9	SBNO1;SBNO2	>sp|A3KN83|SBNO1_HUMAN Protein strawberry notch homolog 1 OS=Homo sapiens GN=SBNO1 PE=1 SV=1;>sp|Q9Y2G9|SBNO2_HUMAN Protein strawberry notch homolog 2 OS=Homo sapiens GN=SBNO2 PE=2 SV=3	0	0	0	1	0	0	0	0	1	0	0	0	0	12720000	0	0	0	0	0	0
A4D1E9	A4D1E9	GTPBP10	>sp|A4D1E9|GTPBA_HUMAN GTP-binding protein 10 OS=Homo sapiens GN=GTPBP10 PE=1 SV=1	0	0	0	0	0	1	0	0	0	0	0	0	0	0	0	6451300	0	0	0	0
A5YKK6	A5YKK6	CNOT1	>sp|A5YKK6|CNOT1_HUMAN CCR4-NOT transcription complex subunit 1 OS=Homo sapiens GN=CNOT1 PE=1 SV=2	4	4	3	8	4	3	6	5	5	5	71245000	68618000	79658000	69872000	66696000	52151000	97360000	91794000	84525000	72576000
Q9GZQ8;A6NCE7	Q9GZQ8;A6NCE7	MAP1LC3B;MAP1LC3B2	>sp|Q9GZQ8|MLP3B_HUMAN Microtubule-associated proteins 1A/1B light chain 3B OS=Homo sapiens GN=MAP1LC3B PE=1 SV=3;>sp|A6NCE7|MP3B2_HUMAN Microtubule-associated proteins 1A/1B light chain 3 beta 2 OS=Homo sapiens GN=MAP1LC3B2 PE=2 SV=1	1	0	0	1	0	1	0	1	1	1	16661000	0	0	16219000	0	13588000	0	13151000	13016000	19454000
A6NDG6	A6NDG6	PGP	>sp|A6NDG6|PGP_HUMAN Glycerol-3-phosphate phosphatase OS=Homo sapiens GN=PGP PE=1 SV=1	3	8	7	7	6	9	8	9	6	7	378480000	519830000	456850000	486400000	444850000	459610000	423800000	417290000	429090000	455320000
A6NDU8	A6NDU8	C5orf51	>sp|A6NDU8|CE051_HUMAN UPF0600 protein C5orf51 OS=Homo sapiens GN=C5orf51 PE=1 SV=1	0	1	0	1	1	0	0	0	0	0	0	49004000	0	40231000	34124000	0	0	0	0	0
A6NHQ2	A6NHQ2	FBLL1	>sp|A6NHQ2|FBLL1_HUMAN rRNA/tRNA 2-O-methyltransferase fibrillarin-like protein 1 OS=Homo sapiens GN=FBLL1 PE=3 SV=2	1	1	1	2	2	2	1	1	2	2	0	0	0	186820000	181900000	199840000	0	0	185880000	227210000
A6NHR9	A6NHR9	SMCHD1	>sp|A6NHR9|SMHD1_HUMAN Structural maintenance of chromosomes flexible hinge domain-containing protein 1 OS=Homo sapiens GN=SMCHD1 PE=1 SV=2	1	2	1	3	4	3	5	2	2	2	64228000	60445000	70027000	55824000	93727000	70867000	56412000	58421000	70190000	52670000
B1ANS9	B1ANS9	WDR64	>sp|B1ANS9|WDR64_HUMAN WD repeat-containing protein 64 OS=Homo sapiens GN=WDR64 PE=2 SV=1	1	1	0	0	1	0	1	1	1	0	313620000	357940000	0	0	336050000	0	349780000	352420000	358940000	0
B3EWF7	B3EWF7	EPM2A	>sp|B3EWF7|EP2A2_HUMAN Laforin, isoform 9 OS=Homo sapiens GN=EPM2A PE=1 SV=1	0	0	0	0	0	0	1	0	0	0	0	0	0	0	0	0	23275000	0	0	0
Q13765;E9PAV3;Q9BZK3	Q13765;E9PAV3	NACA	>sp|Q13765|NACA_HUMAN Nascent polypeptide-associated complex subunit alpha OS=Homo sapiens GN=NACA PE=1 SV=1;>sp|E9PAV3|NACAM_HUMAN Nascent polypeptide-associated complex subunit alpha, muscle-specific form OS=Homo sapiens GN=NACA PE=1 SV=1	6	3	3	4	4	4	4	3	4	3	966080000	884690000	1011900000	823260000	1154500000	969800000	865470000	1197100000	808570000	989610000
L0R6Q1	L0R6Q1	SLC35A4	>sp|L0R6Q1|S35U4_HUMAN SLC35A4 upstream open reading frame protein OS=Homo sapiens GN=SLC35A4 PE=3 SV=1	0	0	0	1	2	1	2	1	0	1	0	0	0	14168000	15529000	17377000	18043000	0	0	17671000
O00115	O00115	DNASE2	>sp|O00115|DNS2A_HUMAN Deoxyribonuclease-2-alpha OS=Homo sapiens GN=DNASE2 PE=1 SV=2	0	0	1	1	0	1	1	0	0	1	0	0	16501000	19415000	0	20926000	20708000	0	0	0
O00116	O00116	AGPS	>sp|O00116|ADAS_HUMAN Alkyldihydroxyacetonephosphate synthase, peroxisomal OS=Homo sapiens GN=AGPS PE=1 SV=1	2	4	2	3	3	3	1	4	3	5	57528000	75014000	58915000	75422000	50171000	97619000	78425000	71817000	68633000	77903000
O00139	O00139	KIF2A	>sp|O00139|KIF2A_HUMAN Kinesin-like protein KIF2A OS=Homo sapiens GN=KIF2A PE=1 SV=3	2	2	1	3	2	2	4	3	2	2	23445000	20571000	22084000	23631000	25174000	24157000	23157000	19172000	20927000	29224000
O00148	O00148	DDX39A	>sp|O00148|DX39A_HUMAN ATP-dependent RNA helicase DDX39A OS=Homo sapiens GN=DDX39A PE=1 SV=2	11	11	12	15	12	14	12	15	16	12	379420000	392650000	332870000	303120000	391730000	390340000	379530000	347780000	368000000	328350000
O00151	O00151	PDLIM1	>sp|O00151|PDLI1_HUMAN PDZ and LIM domain protein 1 OS=Homo sapiens GN=PDLIM1 PE=1 SV=4	3	5	3	2	5	0	1	0	1	1	156410000	315700000	176980000	127100000	306740000	0	81944000	0	70763000	63419000
O00154;Q6ZUV0	O00154	ACOT7	>sp|O00154|BACH_HUMAN Cytosolic acyl coenzyme A thioester hydrolase OS=Homo sapiens GN=ACOT7 PE=1 SV=3	2	0	3	1	1	2	1	2	1	2	97251000	0	74161000	93584000	97541000	82885000	70044000	77216000	66912000	65495000
O00159;Q9UBC5	O00159	MYO1C	>sp|O00159|MYO1C_HUMAN Unconventional myosin-Ic OS=Homo sapiens GN=MYO1C PE=1 SV=4	15	16	14	14	18	14	14	18	18	13	1084800000	1133900000	1146100000	1239000000	1160400000	1252200000	1179500000	1162800000	1264000000	1250700000
O00170	O00170	AIP	>sp|O00170|AIP_HUMAN AH receptor-interacting protein OS=Homo sapiens GN=AIP PE=1 SV=2	3	2	3	2	3	4	4	2	3	3	37796000	46178000	52684000	47509000	43265000	49871000	32635000	41244000	48776000	35592000
O00178	O00178	GTPBP1	>sp|O00178|GTPB1_HUMAN GTP-binding protein 1 OS=Homo sapiens GN=GTPBP1 PE=1 SV=3	1	2	1	2	1	1	1	1	1	0	31167000	19515000	22758000	17464000	31561000	23288000	0	32973000	0	0
O00186	O00186	STXBP3	>sp|O00186|STXB3_HUMAN Syntaxin-binding protein 3 OS=Homo sapiens GN=STXBP3 PE=1 SV=2	1	1	1	1	1	1	1	1	0	1	19154000	22092000	15148000	21526000	15826000	0	27001000	26321000	0	21749000
O00193	O00193	SMAP	>sp|O00193|SMAP_HUMAN Small acidic protein OS=Homo sapiens GN=SMAP PE=1 SV=1	0	0	0	1	0	0	0	0	0	0	0	0	0	0	0	0	0	0	0	0
O00203;Q13367	O00203	AP3B1	>sp|O00203|AP3B1_HUMAN AP-3 complex subunit beta-1 OS=Homo sapiens GN=AP3B1 PE=1 SV=3	4	3	3	5	4	4	5	5	2	2	121430000	154600000	136260000	149870000	157030000	149810000	149820000	173300000	111810000	131650000
O00231	O00231	PSMD11	>sp|O00231|PSD11_HUMAN 26S proteasome non-ATPase regulatory subunit 11 OS=Homo sapiens GN=PSMD11 PE=1 SV=3	7	11	7	7	9	9	10	8	7	7	745860000	724430000	639110000	772640000	633120000	838420000	775870000	748330000	708220000	769120000
O00232	O00232	PSMD12	>sp|O00232|PSD12_HUMAN 26S proteasome non-ATPase regulatory subunit 12 OS=Homo sapiens GN=PSMD12 PE=1 SV=3	10	9	11	11	9	5	9	9	11	9	679810000	676450000	645720000	670080000	666950000	608520000	713430000	767550000	738390000	586200000
O00233	O00233	PSMD9	>sp|O00233|PSMD9_HUMAN 26S proteasome non-ATPase regulatory subunit 9 OS=Homo sapiens GN=PSMD9 PE=1 SV=3	4	2	3	2	3	3	3	3	3	2	107640000	108870000	87093000	71388000	90133000	50596000	85579000	83203000	79496000	87557000
O00267	O00267	SUPT5H	>sp|O00267|SPT5H_HUMAN Transcription elongation factor SPT5 OS=Homo sapiens GN=SUPT5H PE=1 SV=1	3	3	3	4	6	6	6	5	1	1	148380000	165880000	131610000	123420000	142480000	166820000	197140000	169170000	0	39545000
O00273	O00273	DFFA	>sp|O00273|DFFA_HUMAN DNA fragmentation factor subunit alpha OS=Homo sapiens GN=DFFA PE=1 SV=1	0	1	0	0	0	0	0	0	0	0	0	0	0	0	0	0	0	0	0	0
O00299	O00299	CLIC1	>sp|O00299|CLIC1_HUMAN Chloride intracellular channel protein 1 OS=Homo sapiens GN=CLIC1 PE=1 SV=4	9	11	8	10	9	9	9	8	8	7	1845200000	1889300000	1749800000	1837000000	1677000000	1829900000	1521700000	1529500000	1560400000	1520900000
O00303	O00303	EIF3F	>sp|O00303|EIF3F_HUMAN Eukaryotic translation initiation factor 3 subunit F OS=Homo sapiens GN=EIF3F PE=1 SV=1	10	8	7	8	7	6	9	9	7	6	628720000	740040000	531020000	595320000	614250000	577340000	550820000	581000000	511750000	566550000
O00330	O00330	PDHX	>sp|O00330|ODPX_HUMAN Pyruvate dehydrogenase protein X component, mitochondrial OS=Homo sapiens GN=PDHX PE=1 SV=3	4	3	2	3	1	2	2	2	2	2	77219000	60860000	51205000	68170000	43358000	46058000	56667000	47136000	51617000	60619000
O00410	O00410	IPO5	>sp|O00410|IPO5_HUMAN Importin-5 OS=Homo sapiens GN=IPO5 PE=1 SV=4	25	29	27	26	25	25	25	29	23	28	3443900000	3316300000	3301700000	3376800000	3147300000	3441300000	3165800000	3049000000	3176600000	3076100000
O00411	O00411	POLRMT	>sp|O00411|RPOM_HUMAN DNA-directed RNA polymerase, mitochondrial OS=Homo sapiens GN=POLRMT PE=1 SV=2	1	0	1	2	0	1	1	0	1	1	29758000	0	0	34868000	0	24773000	0	0	35653000	0
O00422	O00422	SAP18	>sp|O00422|SAP18_HUMAN Histone deacetylase complex subunit SAP18 OS=Homo sapiens GN=SAP18 PE=1 SV=1	4	6	2	4	7	5	2	7	1	3	493680000	485100000	299400000	404200000	536940000	415450000	255090000	467980000	110970000	334930000
O00425;Q9Y6M1	O00425	IGF2BP3	>sp|O00425|IF2B3_HUMAN Insulin-like growth factor 2 mRNA-binding protein 3 OS=Homo sapiens GN=IGF2BP3 PE=1 SV=2	6	6	7	8	5	6	9	6	6	6	305710000	302140000	329810000	309980000	357470000	351970000	352140000	350640000	340370000	307330000
O00429	O00429	DNM1L	>sp|O00429|DNM1L_HUMAN Dynamin-1-like protein OS=Homo sapiens GN=DNM1L PE=1 SV=2	12	19	15	15	18	16	14	15	20	19	1013400000	1038400000	1047400000	1077300000	1099800000	1220500000	1062400000	1062100000	993710000	1029200000
O00442	O00442	RTCA	>sp|O00442|RTCA_HUMAN RNA 3-terminal phosphate cyclase OS=Homo sapiens GN=RTCA PE=1 SV=1	0	3	2	2	1	1	3	1	2	1	0	66539000	53053000	34806000	43038000	57919000	65511000	37923000	63157000	52137000
O00461	O00461	GOLIM4	>sp|O00461|GOLI4_HUMAN Golgi integral membrane protein 4 OS=Homo sapiens GN=GOLIM4 PE=1 SV=1	2	1	2	3	1	2	2	2	1	1	41043000	50983000	43467000	63157000	37281000	39957000	48523000	30431000	31518000	49794000
O00469	O00469	PLOD2	>sp|O00469|PLOD2_HUMAN Procollagen-lysine,2-oxoglutarate 5-dioxygenase 2 OS=Homo sapiens GN=PLOD2 PE=1 SV=2	4	5	1	3	5	3	4	6	3	2	131350000	197320000	49845000	120150000	170900000	128580000	140210000	165200000	83568000	99849000
O00487	O00487	PSMD14	>sp|O00487|PSDE_HUMAN 26S proteasome non-ATPase regulatory subunit 14 OS=Homo sapiens GN=PSMD14 PE=1 SV=1	5	5	4	4	6	4	5	6	5	5	345740000	339730000	356630000	306180000	360010000	383990000	359470000	347580000	342410000	316710000
O00488	O00488	ZNF593	>sp|O00488|ZN593_HUMAN Zinc finger protein 593 OS=Homo sapiens GN=ZNF593 PE=1 SV=2	1	1	1	1	0	1	0	1	1	1	122290000	167330000	156840000	199650000	0	0	0	141800000	118620000	152910000
O00505	O00505	KPNA3	>sp|O00505|IMA4_HUMAN Importin subunit alpha-4 OS=Homo sapiens GN=KPNA3 PE=1 SV=2	2	3	4	4	5	2	3	3	2	4	88681000	85788000	100530000	91962000	79697000	75687000	108910000	83060000	96431000	73835000
O00541	O00541	PES1	>sp|O00541|PESC_HUMAN Pescadillo homolog OS=Homo sapiens GN=PES1 PE=1 SV=1	11	8	10	11	6	9	8	10	7	6	501870000	571790000	486590000	513080000	469260000	533110000	531140000	476300000	474730000	524430000
O00560	O00560	SDCBP	>sp|O00560|SDCB1_HUMAN Syntenin-1 OS=Homo sapiens GN=SDCBP PE=1 SV=1	4	4	5	5	6	5	4	6	3	4	159090000	166190000	175050000	145870000	140730000	172190000	176740000	161900000	143910000	150170000
O00566	O00566	MPHOSPH10	>sp|O00566|MPP10_HUMAN U3 small nucleolar ribonucleoprotein protein MPP10 OS=Homo sapiens GN=MPHOSPH10 PE=1 SV=2	3	1	2	3	1	3	2	1	3	2	31155000	36402000	30898000	27548000	34193000	42348000	25791000	33218000	37379000	29542000
O00567	O00567	NOP56	>sp|O00567|NOP56_HUMAN Nucleolar protein 56 OS=Homo sapiens GN=NOP56 PE=1 SV=4	8	7	9	10	10	11	9	9	12	11	804950000	801810000	722810000	877410000	926610000	826280000	835060000	836400000	823330000	789350000
O00571;O15523;Q9NQI0	O00571;O15523	DDX3X;DDX3Y	>sp|O00571|DDX3X_HUMAN ATP-dependent RNA helicase DDX3X OS=Homo sapiens GN=DDX3X PE=1 SV=3;>sp|O15523|DDX3Y_HUMAN ATP-dependent RNA helicase DDX3Y OS=Homo sapiens GN=DDX3Y PE=1 SV=2	25	22	25	23	22	23	24	23	24	23	3437300000	3288500000	3254700000	3251700000	3300400000	3377200000	3353800000	3347500000	3429500000	3535400000
O00592	O00592	PODXL	>sp|O00592|PODXL_HUMAN Podocalyxin OS=Homo sapiens GN=PODXL PE=1 SV=2	1	3	3	3	3	2	2	2	2	2	194360000	243250000	174410000	227570000	199710000	150430000	123010000	170400000	182600000	220090000
O00625	O00625	PIR	>sp|O00625|PIR_HUMAN Pirin OS=Homo sapiens GN=PIR PE=1 SV=1	3	2	4	3	3	2	2	2	4	3	176610000	135580000	303810000	235270000	224580000	204190000	197990000	241520000	202830000	211000000
O00629	O00629	KPNA4	>sp|O00629|IMA3_HUMAN Importin subunit alpha-3 OS=Homo sapiens GN=KPNA4 PE=1 SV=1	3	2	2	3	2	3	1	3	4	6	165490000	121330000	130210000	117240000	70292000	46236000	62303000	158200000	159920000	229390000
O00743	O00743	PPP6C	>sp|O00743|PPP6_HUMAN Serine/threonine-protein phosphatase 6 catalytic subunit OS=Homo sapiens GN=PPP6C PE=1 SV=1	3	1	2	2	2	1	2	4	2	3	45357000	35921000	42628000	42019000	53204000	53995000	42241000	59591000	49221000	48832000
O00764	O00764	PDXK	>sp|O00764|PDXK_HUMAN Pyridoxal kinase OS=Homo sapiens GN=PDXK PE=1 SV=1	4	4	3	6	4	4	7	4	4	5	571350000	669310000	880410000	689820000	631470000	755890000	706880000	753350000	664720000	591080000
O00767	O00767	SCD	>sp|O00767|ACOD_HUMAN Acyl-CoA desaturase OS=Homo sapiens GN=SCD PE=1 SV=2	1	2	1	2	2	1	2	2	2	1	132290000	148540000	145480000	176610000	166310000	134880000	151690000	143400000	152170000	163600000
O14519	O14519	CDK2AP1	>sp|O14519|CDKA1_HUMAN Cyclin-dependent kinase 2-associated protein 1 OS=Homo sapiens GN=CDK2AP1 PE=1 SV=1	0	0	1	0	0	1	0	0	0	0	0	0	23475000	0	0	29054000	0	0	0	0
O14530	O14530	TXNDC9	>sp|O14530|TXND9_HUMAN Thioredoxin domain-containing protein 9 OS=Homo sapiens GN=TXNDC9 PE=1 SV=2	3	4	1	1	2	0	2	3	3	1	41749000	55758000	37813000	38484000	41412000	0	53080000	48136000	41810000	46281000
O14545	O14545	TRAFD1	>sp|O14545|TRAD1_HUMAN TRAF-type zinc finger domain-containing protein 1 OS=Homo sapiens GN=TRAFD1 PE=1 SV=1	1	1	1	1	1	1	2	1	1	1	30267000	26639000	20786000	27425000	22321000	15499000	23468000	18021000	25185000	18493000
O14548	O14548	COX7A2L	>sp|O14548|COX7R_HUMAN Cytochrome c oxidase subunit 7A-related protein, mitochondrial OS=Homo sapiens GN=COX7A2L PE=1 SV=2	0	1	0	0	0	0	1	0	0	0	0	49935000	0	0	0	0	30948000	0	0	0
O14562	O14562	UBFD1	>sp|O14562|UBFD1_HUMAN Ubiquitin domain-containing protein UBFD1 OS=Homo sapiens GN=UBFD1 PE=1 SV=2	5	3	4	2	3	4	4	3	4	3	138520000	152710000	139330000	204200000	171910000	133540000	147220000	177050000	134270000	151960000
O14579	O14579	COPE	>sp|O14579|COPE_HUMAN Coatomer subunit epsilon OS=Homo sapiens GN=COPE PE=1 SV=3	3	4	5	4	3	6	2	4	1	3	94570000	103660000	99883000	82257000	74047000	104150000	65061000	69202000	52967000	73884000
O14617	O14617	AP3D1	>sp|O14617|AP3D1_HUMAN AP-3 complex subunit delta-1 OS=Homo sapiens GN=AP3D1 PE=1 SV=1	3	2	2	3	2	1	3	3	3	3	85249000	73953000	78132000	75534000	51259000	81647000	76286000	88149000	71230000	84563000
O14656	O14656	TOR1A	>sp|O14656|TOR1A_HUMAN Torsin-1A OS=Homo sapiens GN=TOR1A PE=1 SV=1	0	0	0	0	1	1	0	0	1	0	0	0	0	0	6742900	6704100	0	0	8809800	0
O14732	O14732	IMPA2	>sp|O14732|IMPA2_HUMAN Inositol monophosphatase 2 OS=Homo sapiens GN=IMPA2 PE=1 SV=1	2	2	1	2	2	1	2	2	1	1	89514000	0	0	0	107310000	0	0	87584000	0	0
O14737	O14737	PDCD5	>sp|O14737|PDCD5_HUMAN Programmed cell death protein 5 OS=Homo sapiens GN=PDCD5 PE=1 SV=3	2	2	2	1	2	2	3	2	3	2	58097000	59850000	36283000	45235000	41251000	62227000	55448000	40630000	49491000	42296000
O14744	O14744	PRMT5	>sp|O14744|ANM5_HUMAN Protein arginine N-methyltransferase 5 OS=Homo sapiens GN=PRMT5 PE=1 SV=4	7	6	8	6	6	7	6	8	8	8	499790000	587700000	522100000	510490000	506460000	579930000	503040000	488900000	533430000	530460000
O14745	O14745	SLC9A3R1	>sp|O14745|NHRF1_HUMAN Na(+)/H(+) exchange regulatory cofactor NHE-RF1 OS=Homo sapiens GN=SLC9A3R1 PE=1 SV=4	2	1	2	1	1	2	2	2	1	1	48733000	41933000	45283000	62284000	47402000	38153000	31800000	45056000	35162000	36781000
O14773	O14773	TPP1	>sp|O14773|TPP1_HUMAN Tripeptidyl-peptidase 1 OS=Homo sapiens GN=TPP1 PE=1 SV=2	0	1	0	1	0	0	0	1	0	1	0	20894000	0	0	0	0	0	0	0	31808000
O14776;Q5VWI1	O14776	TCERG1	>sp|O14776|TCRG1_HUMAN Transcription elongation regulator 1 OS=Homo sapiens GN=TCERG1 PE=1 SV=2	4	4	5	3	3	1	4	4	1	4	99619000	88458000	83945000	103220000	95041000	108920000	96506000	90171000	94941000	87822000
O14818;Q8TAA3	O14818	PSMA7	>sp|O14818|PSA7_HUMAN Proteasome subunit alpha type-7 OS=Homo sapiens GN=PSMA7 PE=1 SV=1	10	9	12	10	10	9	9	10	7	10	1677700000	1592100000	1539400000	1607000000	1663000000	1514200000	1706900000	1528500000	1556800000	1821000000
O14828	O14828	SCAMP3	>sp|O14828|SCAM3_HUMAN Secretory carrier-associated membrane protein 3 OS=Homo sapiens GN=SCAMP3 PE=1 SV=3	3	2	2	3	1	4	2	3	3	2	125250000	127640000	108840000	109450000	118050000	130610000	130790000	133580000	123910000	157570000
O14880	O14880	MGST3	>sp|O14880|MGST3_HUMAN Microsomal glutathione S-transferase 3 OS=Homo sapiens GN=MGST3 PE=1 SV=1	4	4	5	4	5	4	5	4	4	6	956580000	950240000	898660000	801860000	818910000	869860000	868540000	893390000	721150000	727920000
O14907	O14907	TAX1BP3	>sp|O14907|TX1B3_HUMAN Tax1-binding protein 3 OS=Homo sapiens GN=TAX1BP3 PE=1 SV=2	1	2	1	1	1	1	1	1	1	1	50476000	52388000	36348000	33991000	47946000	61709000	41686000	43965000	42895000	40987000
O14908	O14908	GIPC1	>sp|O14908|GIPC1_HUMAN PDZ domain-containing protein GIPC1 OS=Homo sapiens GN=GIPC1 PE=1 SV=2	1	0	1	0	1	1	1	0	0	0	46493000	0	0	0	30531000	41957000	0	0	0	0
O14925;Q5SRD1	O14925;Q5SRD1	TIMM23;TIMM23B	>sp|O14925|TIM23_HUMAN Mitochondrial import inner membrane translocase subunit Tim23 OS=Homo sapiens GN=TIMM23 PE=1 SV=1;>sp|Q5SRD1|TI23B_HUMAN Putative mitochondrial import inner membrane translocase subunit Tim23B OS=Homo sapiens GN=TIMM23B PE=5 SV=2	3	3	2	3	1	3	1	2	2	2	124520000	122200000	152890000	105030000	111740000	143460000	112120000	120200000	144950000	111850000
O14929	O14929	HAT1	>sp|O14929|HAT1_HUMAN Histone acetyltransferase type B catalytic subunit OS=Homo sapiens GN=HAT1 PE=1 SV=1	6	7	7	4	7	9	7	5	7	7	514480000	518090000	492820000	486680000	536200000	458180000	457300000	441840000	431460000	535620000
O14949	O14949	UQCRQ	>sp|O14949|QCR8_HUMAN Cytochrome b-c1 complex subunit 8 OS=Homo sapiens GN=UQCRQ PE=1 SV=4	1	3	2	3	3	3	2	2	1	2	112580000	117290000	112690000	110140000	135450000	123430000	118230000	197930000	156550000	103780000
P19105;O14950;P24844	P19105;O14950;P24844	MYL12A;MYL12B;MYL9	>sp|P19105|ML12A_HUMAN Myosin regulatory light chain 12A OS=Homo sapiens GN=MYL12A PE=1 SV=2;>sp|O14950|ML12B_HUMAN Myosin regulatory light chain 12B OS=Homo sapiens GN=MYL12B PE=1 SV=2;>sp|P24844|MYL9_HUMAN Myosin regulatory light polypeptide 9 OS=Homo sa	7	6	9	6	6	6	6	4	5	5	501360000	490740000	497020000	490140000	473730000	478010000	408950000	378350000	454330000	416790000
O14964	O14964	HGS	>sp|O14964|HGS_HUMAN Hepatocyte growth factor-regulated tyrosine kinase substrate OS=Homo sapiens GN=HGS PE=1 SV=1	3	1	3	1	3	3	3	3	3	3	93241000	80488000	94362000	68972000	95342000	91630000	101450000	96008000	80158000	96759000
O14974	O14974	PPP1R12A	>sp|O14974|MYPT1_HUMAN Protein phosphatase 1 regulatory subunit 12A OS=Homo sapiens GN=PPP1R12A PE=1 SV=1	7	6	11	10	9	8	11	9	7	10	204130000	242790000	226370000	238980000	238050000	230490000	252010000	237410000	244130000	252640000
O14975	O14975	SLC27A2	>sp|O14975|S27A2_HUMAN Very long-chain acyl-CoA synthetase OS=Homo sapiens GN=SLC27A2 PE=1 SV=2	1	0	2	3	2	2	2	3	0	2	47507000	0	37553000	58163000	56393000	45192000	50504000	47080000	0	37083000
O14979	O14979	HNRPDL	>sp|O14979|HNRDL_HUMAN Heterogeneous nuclear ribonucleoprotein D-like OS=Homo sapiens GN=HNRNPDL PE=1 SV=3	7	7	7	6	6	8	8	7	6	8	937760000	807520000	959550000	977170000	910200000	719580000	900060000	778880000	860330000	701620000
O14980	O14980	XPO1	>sp|O14980|XPO1_HUMAN Exportin-1 OS=Homo sapiens GN=XPO1 PE=1 SV=1	22	23	19	20	21	21	21	21	21	19	1968500000	1993100000	2217000000	2117400000	1993300000	2151300000	1980600000	2036300000	2036100000	1909300000
O14981	O14981	BTAF1	>sp|O14981|BTAF1_HUMAN TATA-binding protein-associated factor 172 OS=Homo sapiens GN=BTAF1 PE=1 SV=2	0	0	0	0	1	0	0	0	1	0	0	0	0	0	14668000	0	0	0	0	0
O15027	O15027	SEC16A	>sp|O15027|SC16A_HUMAN Protein transport protein Sec16A OS=Homo sapiens GN=SEC16A PE=1 SV=3	2	2	3	5	2	0	4	3	4	0	64997000	74638000	77973000	75922000	62105000	0	65911000	78837000	68929000	0
O15031;O60486;Q9Y4D7	O15031	PLXNB2	>sp|O15031|PLXB2_HUMAN Plexin-B2 OS=Homo sapiens GN=PLXNB2 PE=1 SV=3	4	3	3	3	2	5	6	5	2	4	73761000	78415000	66794000	68244000	57892000	142530000	94479000	62106000	74788000	69039000
O15042	O15042	U2SURP	>sp|O15042|SR140_HUMAN U2 snRNP-associated SURP motif-containing protein OS=Homo sapiens GN=U2SURP PE=1 SV=2	5	6	10	9	9	8	8	9	9	6	259670000	280980000	205680000	254040000	236690000	264200000	301520000	233220000	265990000	237150000
O15067	O15067	PFAS	>sp|O15067|PUR4_HUMAN Phosphoribosylformylglycinamidine synthase OS=Homo sapiens GN=PFAS PE=1 SV=4	27	29	24	24	28	25	17	24	23	24	1888300000	1909500000	2004100000	1907700000	2007500000	1874000000	1941300000	1837400000	1824500000	1894700000
O15121	O15121	DEGS1	>sp|O15121|DEGS1_HUMAN Sphingolipid delta(4)-desaturase DES1 OS=Homo sapiens GN=DEGS1 PE=1 SV=1	0	0	0	0	0	0	0	0	0	1	0	0	0	0	0	0	0	0	0	50454000
O15126	O15126	SCAMP1	>sp|O15126|SCAM1_HUMAN Secretory carrier-associated membrane protein 1 OS=Homo sapiens GN=SCAMP1 PE=1 SV=2	0	2	1	2	1	0	0	1	1	1	0	47358000	29972000	0	0	0	0	0	34420000	0
O15143	O15143	ARPC1B	>sp|O15143|ARC1B_HUMAN Actin-related protein 2/3 complex subunit 1B OS=Homo sapiens GN=ARPC1B PE=1 SV=3	9	8	7	6	10	6	7	6	6	7	502010000	535690000	563640000	468650000	547800000	623550000	491800000	541930000	493150000	528650000
O15144	O15144	ARPC2	>sp|O15144|ARPC2_HUMAN Actin-related protein 2/3 complex subunit 2 OS=Homo sapiens GN=ARPC2 PE=1 SV=1	5	6	7	5	6	6	6	5	5	5	283990000	264410000	210680000	253550000	265200000	279470000	291190000	282810000	260700000	269260000
O15145	O15145	ARPC3	>sp|O15145|ARPC3_HUMAN Actin-related protein 2/3 complex subunit 3 OS=Homo sapiens GN=ARPC3 PE=1 SV=3	6	5	5	4	4	5	6	4	4	5	483000000	433350000	410950000	467750000	433690000	474470000	445950000	432940000	437290000	446700000
O15155	O15155	BET1	>sp|O15155|BET1_HUMAN BET1 homolog OS=Homo sapiens GN=BET1 PE=1 SV=1	0	0	0	0	0	1	0	0	0	0	0	0	0	0	0	78285000	0	0	0	0
O15160	O15160	POLR1C	>sp|O15160|RPAC1_HUMAN DNA-directed RNA polymerases I and III subunit RPAC1 OS=Homo sapiens GN=POLR1C PE=1 SV=1	0	1	2	2	2	2	2	3	2	1	0	0	77305000	63467000	102370000	79168000	74146000	70543000	60720000	68958000
O15173	O15173	PGRMC2	>sp|O15173|PGRC2_HUMAN Membrane-associated progesterone receptor component 2 OS=Homo sapiens GN=PGRMC2 PE=1 SV=1	2	2	2	1	2	2	2	1	3	2	79856000	60173000	64920000	59165000	72701000	78326000	57167000	70374000	82034000	69978000
O15212	O15212	PFDN6	>sp|O15212|PFD6_HUMAN Prefoldin subunit 6 OS=Homo sapiens GN=PFDN6 PE=1 SV=1	1	0	0	0	1	0	0	2	0	1	39964000	0	0	0	41612000	0	0	29073000	0	0
O15226	O15226	NKRF	>sp|O15226|NKRF_HUMAN NF-kappa-B-repressing factor OS=Homo sapiens GN=NKRF PE=1 SV=2	3	3	2	2	4	1	4	3	4	2	51063000	58615000	41845000	39055000	58372000	46855000	70156000	48353000	54737000	65104000
O15258	O15258	RER1	>sp|O15258|RER1_HUMAN Protein RER1 OS=Homo sapiens GN=RER1 PE=1 SV=1	3	2	1	2	1	2	1	3	2	2	74273000	58474000	38080000	74309000	52380000	84254000	69715000	60305000	77732000	66453000
O15260	O15260	SURF4	>sp|O15260|SURF4_HUMAN Surfeit locus protein 4 OS=Homo sapiens GN=SURF4 PE=1 SV=3	3	4	4	5	3	4	3	5	5	3	600380000	492900000	491930000	526830000	398280000	450350000	465310000	516700000	526500000	419150000
O15269	O15269	SPTLC1	>sp|O15269|SPTC1_HUMAN Serine palmitoyltransferase 1 OS=Homo sapiens GN=SPTLC1 PE=1 SV=1	2	0	0	0	1	0	0	1	0	0	0	0	0	0	26173000	0	0	0	0	0
O15294	O15294	OGT	>sp|O15294|OGT1_HUMAN UDP-N-acetylglucosamine--peptide N-acetylglucosaminyltransferase 110 kDa subunit OS=Homo sapiens GN=OGT PE=1 SV=3	1	3	4	3	4	4	4	2	1	2	49234000	58110000	78639000	62721000	56588000	61952000	61736000	45340000	46565000	48865000
O15305	O15305	PMM2	>sp|O15305|PMM2_HUMAN Phosphomannomutase 2 OS=Homo sapiens GN=PMM2 PE=1 SV=1	2	2	4	2	2	3	4	2	3	3	172670000	152940000	167460000	143850000	164620000	187220000	191250000	193950000	160570000	174760000
O15344	O15344	MID1	>sp|O15344|TRI18_HUMAN E3 ubiquitin-protein ligase Midline-1 OS=Homo sapiens GN=MID1 PE=1 SV=1	0	0	0	0	0	0	1	0	0	0	0	0	0	0	0	0	12703000	0	0	0
O15347	O15347	HMGB3	>sp|O15347|HMGB3_HUMAN High mobility group protein B3 OS=Homo sapiens GN=HMGB3 PE=1 SV=4	4	2	3	2	2	2	4	2	3	3	207580000	159090000	144720000	170990000	195080000	116980000	172370000	125420000	158960000	209710000
O15355	O15355	PPM1G	>sp|O15355|PPM1G_HUMAN Protein phosphatase 1G OS=Homo sapiens GN=PPM1G PE=1 SV=1	6	3	5	1	5	2	4	3	1	5	144670000	116360000	127140000	0	114580000	94506000	61309000	72706000	53113000	111750000
O15357	O15357	INPPL1	>sp|O15357|SHIP2_HUMAN Phosphatidylinositol 3,4,5-trisphosphate 5-phosphatase 2 OS=Homo sapiens GN=INPPL1 PE=1 SV=2	0	0	1	1	1	1	1	1	3	0	0	0	34687000	0	0	42147000	28813000	33660000	31464000	0
O15371	O15371	EIF3D	>sp|O15371|EIF3D_HUMAN Eukaryotic translation initiation factor 3 subunit D OS=Homo sapiens GN=EIF3D PE=1 SV=1	13	12	13	14	14	11	13	14	13	15	1378500000	1403500000	1375900000	1618800000	1384900000	1300800000	1535600000	1435400000	1397100000	1498900000
O15372	O15372	EIF3H	>sp|O15372|EIF3H_HUMAN Eukaryotic translation initiation factor 3 subunit H OS=Homo sapiens GN=EIF3H PE=1 SV=1	8	11	8	11	9	8	8	7	9	9	1197300000	1180000000	1238100000	1076100000	1139600000	1074800000	1069300000	1152400000	1145700000	1134600000
O15381	O15381	NVL	>sp|O15381|NVL_HUMAN Nuclear valosin-containing protein-like OS=Homo sapiens GN=NVL PE=1 SV=1	1	1	0	1	1	1	3	1	2	0	28093000	29975000	0	15933000	28539000	20987000	41269000	31051000	0	0
O15382	O15382	BCAT2	>sp|O15382|BCAT2_HUMAN Branched-chain-amino-acid aminotransferase, mitochondrial OS=Homo sapiens GN=BCAT2 PE=1 SV=2	1	2	0	1	1	1	1	0	1	0	19897000	15898000	0	14448000	19283000	17046000	18764000	0	19343000	0
O15397	O15397	IPO8	>sp|O15397|IPO8_HUMAN Importin-8 OS=Homo sapiens GN=IPO8 PE=1 SV=2	3	4	4	3	3	2	3	4	2	1	33741000	41138000	33753000	35651000	43374000	44078000	29320000	41529000	25745000	0
O94900;O15405;O94842	O94900;O15405;O94842	TOX;TOX3;TOX4	>sp|O94900|TOX_HUMAN Thymocyte selection-associated high mobility group box protein TOX OS=Homo sapiens GN=TOX PE=2 SV=3;>sp|O15405|TOX3_HUMAN TOX high mobility group box family member 3 OS=Homo sapiens GN=TOX3 PE=1 SV=2;>sp|O94842|TOX4_HUMAN TOX high mobi	0	0	0	0	0	1	0	1	0	0	0	0	0	0	0	15433000	0	24208000	0	0
O15427	O15427	SLC16A3	>sp|O15427|MOT4_HUMAN Monocarboxylate transporter 4 OS=Homo sapiens GN=SLC16A3 PE=1 SV=1	5	4	5	6	7	7	4	6	6	5	384990000	486390000	402550000	457040000	369720000	556950000	476140000	477160000	447680000	471560000
O15431	O15431	SLC31A1	>sp|O15431|COPT1_HUMAN High affinity copper uptake protein 1 OS=Homo sapiens GN=SLC31A1 PE=1 SV=1	1	1	1	0	1	1	0	1	1	0	33987000	46959000	41982000	0	39416000	30335000	0	36890000	30568000	0
O15446	O15446	CD3EAP	>sp|O15446|RPA34_HUMAN DNA-directed RNA polymerase I subunit RPA34 OS=Homo sapiens GN=CD3EAP PE=1 SV=1	3	3	4	2	3	2	3	1	3	2	139890000	124350000	164540000	140320000	122500000	70708000	145470000	0	130270000	111150000
O15498	O15498	YKT6	>sp|O15498|YKT6_HUMAN Synaptobrevin homolog YKT6 OS=Homo sapiens GN=YKT6 PE=1 SV=1	2	0	0	1	0	1	0	0	2	1	111170000	0	0	99393000	0	118830000	0	0	107400000	0
O15511	O15511	ARPC5	>sp|O15511|ARPC5_HUMAN Actin-related protein 2/3 complex subunit 5 OS=Homo sapiens GN=ARPC5 PE=1 SV=3	1	2	2	1	1	1	3	1	1	3	93497000	161950000	110720000	87386000	108530000	141410000	106640000	102430000	60230000	116800000
O15533	O15533	TAPBP	>sp|O15533|TPSN_HUMAN Tapasin OS=Homo sapiens GN=TAPBP PE=1 SV=1	1	1	2	1	1	2	1	3	1	1	52009000	52086000	56984000	34022000	50337000	39905000	31115000	39693000	0	46966000
O15541	O15541	RNF113A	>sp|O15541|R113A_HUMAN RING finger protein 113A OS=Homo sapiens GN=RNF113A PE=1 SV=1	0	1	0	0	0	0	0	1	0	0	0	0	0	0	0	0	0	0	0	0
O15554	O15554	KCNN4	>sp|O15554|KCNN4_HUMAN Intermediate conductance calcium-activated potassium channel protein 4 OS=Homo sapiens GN=KCNN4 PE=1 SV=1	0	0	0	0	0	1	0	1	1	0	0	0	0	0	0	8201900	0	10455000	7449800	0
O43143	O43143	DHX15	>sp|O43143|DHX15_HUMAN Pre-mRNA-splicing factor ATP-dependent RNA helicase DHX15 OS=Homo sapiens GN=DHX15 PE=1 SV=2	19	21	22	20	17	22	22	17	20	24	2291900000	2171900000	2325000000	2154300000	2394000000	2131800000	2231800000	2144900000	2181800000	2305500000
O43156	O43156	TTI1	>sp|O43156|TTI1_HUMAN TELO2-interacting protein 1 homolog OS=Homo sapiens GN=TTI1 PE=1 SV=3	1	1	3	1	1	2	1	1	1	0	16979000	19809000	35122000	22792000	19508000	30683000	0	25999000	22098000	0
O43159	O43159	RRP8	>sp|O43159|RRP8_HUMAN Ribosomal RNA-processing protein 8 OS=Homo sapiens GN=RRP8 PE=1 SV=2	2	2	2	4	2	2	1	2	2	2	41997000	40388000	52217000	38558000	59526000	59793000	43071000	38054000	39779000	64964000
O43169	O43169	CYB5B	>sp|O43169|CYB5B_HUMAN Cytochrome b5 type B OS=Homo sapiens GN=CYB5B PE=1 SV=2	1	2	2	1	2	1	1	1	1	0	55035000	63338000	66894000	49200000	49087000	49939000	52608000	76670000	30930000	0
O43172	O43172	PRPF4	>sp|O43172|PRP4_HUMAN U4/U6 small nuclear ribonucleoprotein Prp4 OS=Homo sapiens GN=PRPF4 PE=1 SV=2	8	7	6	7	7	9	6	7	5	7	312140000	275890000	294940000	274930000	278290000	302670000	261220000	301580000	263110000	284760000
O43175	O43175	PHGDH	>sp|O43175|SERA_HUMAN D-3-phosphoglycerate dehydrogenase OS=Homo sapiens GN=PHGDH PE=1 SV=4	17	18	22	17	15	18	17	18	20	18	4477300000	4404900000	4690800000	4882000000	4763500000	4834000000	4939700000	4447200000	4908100000	4810800000
O43237	O43237	DYNC1LI2	>sp|O43237|DC1L2_HUMAN Cytoplasmic dynein 1 light intermediate chain 2 OS=Homo sapiens GN=DYNC1LI2 PE=1 SV=1	1	2	3	1	3	2	3	4	2	2	43208000	48630000	49127000	50567000	48076000	53845000	58854000	83382000	72649000	47703000
O43242	O43242	PSMD3	>sp|O43242|PSMD3_HUMAN 26S proteasome non-ATPase regulatory subunit 3 OS=Homo sapiens GN=PSMD3 PE=1 SV=2	13	12	8	11	10	11	13	12	12	8	873570000	821450000	744810000	876580000	859750000	790010000	813370000	796010000	772920000	782570000
O43251;Q9NWB1	O43251;Q9NWB1	RBFOX2;RBFOX1	>sp|O43251|RFOX2_HUMAN RNA binding protein fox-1 homolog 2 OS=Homo sapiens GN=RBFOX2 PE=1 SV=3;>sp|Q9NWB1|RFOX1_HUMAN RNA binding protein fox-1 homolog 1 OS=Homo sapiens GN=RBFOX1 PE=1 SV=2	1	0	2	1	1	0	1	0	1	0	14739000	0	11447000	14568000	0	0	0	0	0	0
O43252	O43252	PAPSS1	>sp|O43252|PAPS1_HUMAN Bifunctional 3-phosphoadenosine 5-phosphosulfate synthase 1 OS=Homo sapiens GN=PAPSS1 PE=1 SV=2	0	0	0	0	1	2	0	2	1	1	0	0	0	0	30710000	31208000	0	44999000	31928000	35955000
O43264	O43264	ZW10	>sp|O43264|ZW10_HUMAN Centromere/kinetochore protein zw10 homolog OS=Homo sapiens GN=ZW10 PE=1 SV=3	3	1	2	2	1	3	2	2	1	1	46845000	35197000	30299000	50175000	36247000	62927000	39584000	48134000	36336000	45618000
O43286	O43286	B4GALT5	>sp|O43286|B4GT5_HUMAN Beta-1,4-galactosyltransferase 5 OS=Homo sapiens GN=B4GALT5 PE=2 SV=1	1	0	1	1	1	1	1	0	1	0	0	0	26438000	29323000	28992000	40955000	0	0	34970000	0
O43290	O43290	SART1	>sp|O43290|SNUT1_HUMAN U4/U6.U5 tri-snRNP-associated protein 1 OS=Homo sapiens GN=SART1 PE=1 SV=1	1	2	1	3	2	3	2	4	2	0	0	58961000	59674000	80224000	68156000	51318000	61582000	58941000	51172000	0
O43324	O43324	EEF1E1	>sp|O43324|MCA3_HUMAN Eukaryotic translation elongation factor 1 epsilon-1 OS=Homo sapiens GN=EEF1E1 PE=1 SV=1	4	1	1	3	3	4	1	2	1	3	118440000	138470000	117270000	116950000	142450000	166990000	83707000	151070000	102770000	161320000
O43390	O43390	HNRNPR	>sp|O43390|HNRPR_HUMAN Heterogeneous nuclear ribonucleoprotein R OS=Homo sapiens GN=HNRNPR PE=1 SV=1	17	20	20	18	23	22	23	24	20	20	1890400000	1818900000	1792100000	1855000000	1897200000	1862900000	1919400000	1816400000	1804400000	1873800000
O43395	O43395	PRPF3	>sp|O43395|PRPF3_HUMAN U4/U6 small nuclear ribonucleoprotein Prp3 OS=Homo sapiens GN=PRPF3 PE=1 SV=2	6	6	6	2	5	6	4	5	6	4	154150000	206550000	196580000	179540000	203020000	201560000	184170000	202080000	198160000	195080000
O43396	O43396	TXNL1	>sp|O43396|TXNL1_HUMAN Thioredoxin-like protein 1 OS=Homo sapiens GN=TXNL1 PE=1 SV=3	6	5	8	4	4	7	6	8	5	6	336210000	335930000	253190000	284620000	291590000	287690000	324990000	249820000	274320000	307590000
O43399	O43399	TPD52L2	>sp|O43399|TPD54_HUMAN Tumor protein D54 OS=Homo sapiens GN=TPD52L2 PE=1 SV=2	3	5	5	5	3	8	5	7	6	8	226610000	180120000	199460000	223280000	190770000	254340000	193030000	227340000	204950000	184140000
O43402	O43402	EMC8	>sp|O43402|EMC8_HUMAN ER membrane protein complex subunit 8 OS=Homo sapiens GN=EMC8 PE=1 SV=1	1	0	0	0	0	0	0	0	0	0	0	0	0	0	0	0	0	0	0	0
O43424	O43424	GRID2	>sp|O43424|GRID2_HUMAN Glutamate receptor ionotropic, delta-2 OS=Homo sapiens GN=GRID2 PE=1 SV=2	0	0	1	0	1	1	1	1	0	0	0	0	0	0	12765000	16103000	16293000	13084000	0	0
O43447	O43447	PPIH	>sp|O43447|PPIH_HUMAN Peptidyl-prolyl cis-trans isomerase H OS=Homo sapiens GN=PPIH PE=1 SV=1	4	2	2	1	2	2	2	1	1	1	94410000	77108000	74809000	63236000	80864000	67018000	51947000	60823000	0	55673000
O43464	O43464	HTRA2	>sp|O43464|HTRA2_HUMAN Serine protease HTRA2, mitochondrial OS=Homo sapiens GN=HTRA2 PE=1 SV=2	0	0	0	1	0	0	0	0	0	0	0	0	0	35682000	0	0	0	0	0	0
O43488	O43488	AKR7A2	>sp|O43488|ARK72_HUMAN Aflatoxin B1 aldehyde reductase member 2 OS=Homo sapiens GN=AKR7A2 PE=1 SV=3	0	1	0	0	0	1	1	1	1	0	0	0	0	0	0	24444000	20812000	20630000	24462000	0
O43491;Q9Y2J2	O43491	EPB41L2	>sp|O43491|E41L2_HUMAN Band 4.1-like protein 2 OS=Homo sapiens GN=EPB41L2 PE=1 SV=1	3	2	7	3	1	3	5	1	1	1	54842000	56163000	143790000	29437000	0	60792000	87515000	41803000	47285000	37391000
O43493	O43493	TGOLN2	>sp|O43493|TGON2_HUMAN Trans-Golgi network integral membrane protein 2 OS=Homo sapiens GN=TGOLN2 PE=1 SV=2	1	1	1	1	1	1	1	0	1	0	17705000	15257000	13583000	13620000	15785000	12139000	15090000	0	17483000	0
O43583	O43583	DENR	>sp|O43583|DENR_HUMAN Density-regulated protein OS=Homo sapiens GN=DENR PE=1 SV=2	3	3	5	3	3	3	2	6	3	3	130540000	156980000	159940000	97744000	166870000	115360000	128370000	136860000	106010000	156320000
O43592	O43592	XPOT	>sp|O43592|XPOT_HUMAN Exportin-T OS=Homo sapiens GN=XPOT PE=1 SV=2	5	8	7	8	9	9	8	10	8	9	313170000	268840000	323850000	319980000	325350000	370210000	291270000	318340000	350840000	294170000
O43598	O43598	DNPH1	>sp|O43598|DNPH1_HUMAN 2-deoxynucleoside 5-phosphate N-hydrolase 1 OS=Homo sapiens GN=DNPH1 PE=1 SV=1	2	2	1	1	2	2	3	1	2	2	130190000	121480000	77612000	108290000	93263000	114110000	110510000	77786000	83015000	112070000
O43615	O43615	TIMM44	>sp|O43615|TIM44_HUMAN Mitochondrial import inner membrane translocase subunit TIM44 OS=Homo sapiens GN=TIMM44 PE=1 SV=2	2	2	6	5	5	6	6	6	3	5	112180000	198640000	239990000	254730000	259630000	266340000	310090000	293560000	216080000	260460000
O43633	O43633	CHMP2A	>sp|O43633|CHM2A_HUMAN Charged multivesicular body protein 2a OS=Homo sapiens GN=CHMP2A PE=1 SV=1	1	1	1	2	1	1	1	2	1	2	59376000	62306000	65853000	85555000	72160000	104360000	88806000	101190000	78577000	67188000
O43660	O43660	PLRG1	>sp|O43660|PLRG1_HUMAN Pleiotropic regulator 1 OS=Homo sapiens GN=PLRG1 PE=1 SV=1	4	5	4	5	5	9	4	2	6	3	126760000	118600000	125700000	124620000	114060000	131120000	124100000	109810000	128380000	125880000
O43665	O43665	RGS10	>sp|O43665|RGS10_HUMAN Regulator of G-protein signaling 10 OS=Homo sapiens GN=RGS10 PE=1 SV=2	0	1	1	0	0	0	1	0	2	0	0	14952000	0	0	0	0	0	0	0	0
O43670	O43670	ZNF207	>sp|O43670|ZN207_HUMAN BUB3-interacting and GLEBS motif-containing protein ZNF207 OS=Homo sapiens GN=ZNF207 PE=1 SV=1	4	2	5	2	1	3	3	2	4	4	229630000	117610000	171290000	173910000	138900000	152960000	234900000	154860000	211490000	216100000
O43674	O43674	NDUFB5	>sp|O43674|NDUB5_HUMAN NADH dehydrogenase [ubiquinone] 1 beta subcomplex subunit 5, mitochondrial OS=Homo sapiens GN=NDUFB5 PE=1 SV=1	0	0	1	1	0	1	0	0	0	1	0	0	55021000	0	0	0	0	0	0	33678000
O43681	O43681	ASNA1	>sp|O43681|ASNA_HUMAN ATPase ASNA1 OS=Homo sapiens GN=ASNA1 PE=1 SV=2	6	7	5	4	5	7	8	5	2	5	363310000	325900000	354550000	355010000	371230000	327690000	349960000	330640000	223610000	365260000
O43684	O43684	BUB3	>sp|O43684|BUB3_HUMAN Mitotic checkpoint protein BUB3 OS=Homo sapiens GN=BUB3 PE=1 SV=1	8	8	7	8	10	7	9	9	9	8	1305800000	1343900000	1307900000	1309500000	1299600000	1234200000	1283700000	1206100000	1270400000	1277000000
O43707;P35609;Q08043	O43707	ACTN4	>sp|O43707|ACTN4_HUMAN Alpha-actinin-4 OS=Homo sapiens GN=ACTN4 PE=1 SV=2	50	50	48	47	49	48	48	48	48	50	13540000000	13481000000	13888000000	12884000000	13763000000	13670000000	13374000000	12926000000	13221000000	14271000000
O43709	O43709	WBSCR22	>sp|O43709|BUD23_HUMAN Probable 18S rRNA (guanine-N(7))-methyltransferase OS=Homo sapiens GN=BUD23 PE=1 SV=2	1	1	2	1	0	0	2	1	2	2	62399000	59290000	41941000	50671000	0	0	68423000	0	65329000	59676000
O43719	O43719	HTATSF1	>sp|O43719|HTSF1_HUMAN HIV Tat-specific factor 1 OS=Homo sapiens GN=HTATSF1 PE=1 SV=1	7	5	5	8	9	10	7	9	4	7	239940000	214150000	241760000	256310000	249180000	220220000	237940000	244310000	253970000	272350000
O43747	O43747	AP1G1	>sp|O43747|AP1G1_HUMAN AP-1 complex subunit gamma-1 OS=Homo sapiens GN=AP1G1 PE=1 SV=5	5	3	6	4	7	6	5	4	3	4	115050000	86884000	135530000	115040000	111660000	194500000	136040000	140770000	40659000	81483000
O43760	O43760	SYNGR2	>sp|O43760|SNG2_HUMAN Synaptogyrin-2 OS=Homo sapiens GN=SYNGR2 PE=1 SV=1	0	1	0	0	0	0	0	0	0	0	0	35571000	0	0	0	0	0	0	0	0
O43765	O43765	SGTA	>sp|O43765|SGTA_HUMAN Small glutamine-rich tetratricopeptide repeat-containing protein alpha OS=Homo sapiens GN=SGTA PE=1 SV=1	1	1	2	1	1	2	1	0	0	1	12638000	17189000	0	13516000	0	0	0	0	0	0
O43768;P56211	O43768	ENSA	>sp|O43768|ENSA_HUMAN Alpha-endosulfine OS=Homo sapiens GN=ENSA PE=1 SV=1	2	2	1	3	2	2	2	2	2	0	81222000	120180000	73299000	49999000	56981000	51512000	45971000	59232000	75081000	0
O43795	O43795	MYO1B	>sp|O43795|MYO1B_HUMAN Unconventional myosin-Ib OS=Homo sapiens GN=MYO1B PE=1 SV=3	1	0	0	0	0	1	0	0	0	0	0	0	0	0	0	18479000	0	0	0	0
O43809	O43809	NUDT21	>sp|O43809|CPSF5_HUMAN Cleavage and polyadenylation specificity factor subunit 5 OS=Homo sapiens GN=NUDT21 PE=1 SV=1	3	5	4	5	3	6	5	4	3	3	220050000	281020000	291770000	309290000	209440000	283830000	401950000	303700000	311800000	225260000
O43813	O43813	LANCL1	>sp|O43813|LANC1_HUMAN LanC-like protein 1 OS=Homo sapiens GN=LANCL1 PE=1 SV=1	4	6	2	2	2	5	6	3	3	2	240130000	207200000	178070000	170430000	194570000	223090000	215690000	192350000	171060000	220270000
O43818	O43818	RRP9	>sp|O43818|U3IP2_HUMAN U3 small nucleolar RNA-interacting protein 2 OS=Homo sapiens GN=RRP9 PE=1 SV=1	1	3	3	5	4	4	2	5	2	4	133780000	258460000	272920000	256900000	301840000	396280000	329290000	319840000	217460000	342710000
O43819	O43819	SCO2	>sp|O43819|SCO2_HUMAN Protein SCO2 homolog, mitochondrial OS=Homo sapiens GN=SCO2 PE=1 SV=3	2	2	1	1	1	2	2	2	2	1	41304000	35606000	35155000	42916000	47741000	38396000	44051000	31478000	51385000	41937000
O43823	O43823	AKAP8	>sp|O43823|AKAP8_HUMAN A-kinase anchor protein 8 OS=Homo sapiens GN=AKAP8 PE=1 SV=1	0	0	1	1	1	0	0	0	0	0	0	0	0	0	29619000	0	0	0	0	0
O43837	O43837	IDH3B	>sp|O43837|IDH3B_HUMAN Isocitrate dehydrogenase [NAD] subunit beta, mitochondrial OS=Homo sapiens GN=IDH3B PE=1 SV=2	1	0	1	0	1	0	1	1	1	1	0	0	0	0	0	0	77064000	0	74417000	0
O43847	O43847	NRD1	>sp|O43847|NRDC_HUMAN Nardilysin OS=Homo sapiens GN=NRDC PE=1 SV=2	11	7	6	7	8	8	6	8	9	11	231850000	232560000	189780000	221110000	216640000	211390000	209610000	212850000	220790000	240740000
O43852	O43852	CALU	>sp|O43852|CALU_HUMAN Calumenin OS=Homo sapiens GN=CALU PE=1 SV=2	4	3	2	2	1	4	2	4	2	2	197660000	132920000	147210000	73648000	0	142960000	102610000	129560000	99203000	86789000
O43865;Q96HN2	O43865;Q96HN2	AHCYL1;AHCYL2	>sp|O43865|SAHH2_HUMAN S-adenosylhomocysteine hydrolase-like protein 1 OS=Homo sapiens GN=AHCYL1 PE=1 SV=2;>sp|Q96HN2|SAHH3_HUMAN Adenosylhomocysteinase 3 OS=Homo sapiens GN=AHCYL2 PE=1 SV=1	3	5	5	6	7	5	5	7	6	5	345240000	283720000	341030000	293840000	328910000	286590000	269180000	295150000	319650000	450150000
O43896;Q96L93;Q9H1H9;Q9NQT8	O43896;Q96L93;Q9H1H9;Q9NQT8	KIF1C;KIF16B;KIF13A;KIF13B	>sp|O43896|KIF1C_HUMAN Kinesin-like protein KIF1C OS=Homo sapiens GN=KIF1C PE=1 SV=3;>sp|Q96L93|KI16B_HUMAN Kinesin-like protein KIF16B OS=Homo sapiens GN=KIF16B PE=1 SV=2;>sp|Q9H1H9|KI13A_HUMAN Kinesin-like protein KIF13A OS=Homo sapiens GN=KIF13A PE=1 SV	0	1	0	1	1	0	1	2	0	1	0	0	0	0	0	0	0	22823000	0	0
O60216;Q9H4I0	O60216	RAD21	>sp|O60216|RAD21_HUMAN Double-strand-break repair protein rad21 homolog OS=Homo sapiens GN=RAD21 PE=1 SV=2	2	2	3	3	2	2	4	2	6	3	49554000	64661000	57237000	68443000	78352000	66238000	91917000	48363000	70642000	52017000
O60231	O60231	DHX16	>sp|O60231|DHX16_HUMAN Putative pre-mRNA-splicing factor ATP-dependent RNA helicase DHX16 OS=Homo sapiens GN=DHX16 PE=1 SV=2	4	2	5	3	2	5	1	2	2	3	49159000	0	61461000	50819000	27754000	57707000	0	36299000	31087000	39021000
O60256	O60256	PRPSAP2	>sp|O60256|KPRB_HUMAN Phosphoribosyl pyrophosphate synthase-associated protein 2 OS=Homo sapiens GN=PRPSAP2 PE=1 SV=1	2	4	2	2	4	3	2	3	3	2	0	0	23777000	38948000	0	25305000	36535000	0	22591000	0
O60264;P28370	O60264	SMARCA5	>sp|O60264|SMCA5_HUMAN SWI/SNF-related matrix-associated actin-dependent regulator of chromatin subfamily A member 5 OS=Homo sapiens GN=SMARCA5 PE=1 SV=1	22	17	21	15	18	16	19	16	15	19	565370000	600600000	511330000	569490000	599340000	593320000	589690000	487030000	575000000	563930000
O60271	O60271	SPAG9	>sp|O60271|JIP4_HUMAN C-Jun-amino-terminal kinase-interacting protein 4 OS=Homo sapiens GN=SPAG9 PE=1 SV=4	4	4	3	2	2	2	1	3	4	1	48650000	50742000	55598000	53212000	0	52403000	56901000	57369000	54179000	0
O60306	O60306	AQR	>sp|O60306|AQR_HUMAN Intron-binding protein aquarius OS=Homo sapiens GN=AQR PE=1 SV=4	0	1	2	1	0	1	2	2	1	0	0	44230000	49591000	0	0	41346000	0	0	31253000	0
O60313	O60313	OPA1	>sp|O60313|OPA1_HUMAN Dynamin-like 120 kDa protein, mitochondrial OS=Homo sapiens GN=OPA1 PE=1 SV=3	2	1	1	4	3	3	6	3	6	5	49812000	37782000	58268000	57080000	63257000	60027000	104590000	64360000	82514000	70861000
Q12756;O60333	Q12756;O60333	KIF1A;KIF1B	>sp|Q12756|KIF1A_HUMAN Kinesin-like protein KIF1A OS=Homo sapiens GN=KIF1A PE=1 SV=2;>sp|O60333|KIF1B_HUMAN Kinesin-like protein KIF1B OS=Homo sapiens GN=KIF1B PE=1 SV=5	1	1	0	1	1	0	1	2	1	1	15638000	20650000	0	12555000	17848000	0	0	19553000	15855000	0
O60341	O60341	KDM1A	>sp|O60341|KDM1A_HUMAN Lysine-specific histone demethylase 1A OS=Homo sapiens GN=KDM1A PE=1 SV=2	3	4	4	3	3	5	4	4	3	3	98052000	103760000	98717000	111750000	110850000	120350000	121070000	112500000	107410000	126740000
O60427	O60427	FADS1	>sp|O60427|FADS1_HUMAN Fatty acid desaturase 1 OS=Homo sapiens GN=FADS1 PE=1 SV=3	0	0	0	0	1	1	1	0	0	0	0	0	0	0	0	6033600	0	0	0	0
O60443	O60443	DFNA5	>sp|O60443|DFNA5_HUMAN Non-syndromic hearing impairment protein 5 OS=Homo sapiens GN=DFNA5 PE=1 SV=2	3	4	3	3	4	2	5	4	2	4	57714000	54899000	76708000	84775000	74215000	90762000	111250000	80819000	82230000	69976000
O60488	O60488	ACSL4	>sp|O60488|ACSL4_HUMAN Long-chain-fatty-acid--CoA ligase 4 OS=Homo sapiens GN=ACSL4 PE=1 SV=2	6	6	5	6	4	3	6	6	8	4	175080000	166020000	138200000	181400000	158260000	125170000	154280000	153750000	152630000	177360000
O60493	O60493	SNX3	>sp|O60493|SNX3_HUMAN Sorting nexin-3 OS=Homo sapiens GN=SNX3 PE=1 SV=3	5	6	4	7	5	5	4	6	6	4	298880000	307030000	318200000	305240000	324510000	310420000	296580000	267430000	284430000	305440000
O60502	O60502	MGEA5	>sp|O60502|OGA_HUMAN Protein O-GlcNAcase OS=Homo sapiens GN=MGEA5 PE=1 SV=2	2	1	0	2	1	2	1	2	1	0	25419000	18284000	0	19784000	19276000	18457000	19532000	16605000	23091000	0
O60506	O60506	SYNCRIP	>sp|O60506|HNRPQ_HUMAN Heterogeneous nuclear ribonucleoprotein Q OS=Homo sapiens GN=SYNCRIP PE=1 SV=2	21	21	20	23	23	24	24	21	21	21	3749300000	3577100000	3719500000	3643500000	3964400000	3914200000	3880700000	3668900000	3840400000	3864500000
O60547	O60547	GMDS	>sp|O60547|GMDS_HUMAN GDP-mannose 4,6 dehydratase OS=Homo sapiens GN=GMDS PE=1 SV=1	2	1	1	1	2	1	1	0	0	1	23170000	23743000	19753000	0	0	0	0	0	0	20836000
O60563	O60563	CCNT1	>sp|O60563|CCNT1_HUMAN Cyclin-T1 OS=Homo sapiens GN=CCNT1 PE=1 SV=1	1	0	1	0	1	1	1	1	1	1	0	0	0	0	28554000	0	0	0	16357000	26045000
O60566	O60566	BUB1B	>sp|O60566|BUB1B_HUMAN Mitotic checkpoint serine/threonine-protein kinase BUB1 beta OS=Homo sapiens GN=BUB1B PE=1 SV=3	0	0	0	1	1	0	0	1	0	1	0	0	0	0	0	0	0	6310900	0	0
O60568	O60568	PLOD3	>sp|O60568|PLOD3_HUMAN Procollagen-lysine,2-oxoglutarate 5-dioxygenase 3 OS=Homo sapiens GN=PLOD3 PE=1 SV=1	6	4	8	6	7	4	5	5	5	10	206900000	192250000	209610000	184770000	200090000	176470000	187630000	225870000	200690000	186400000
O60610	O60610	DIAPH1	>sp|O60610|DIAP1_HUMAN Protein diaphanous homolog 1 OS=Homo sapiens GN=DIAPH1 PE=1 SV=2	9	8	14	9	11	9	8	13	10	10	333400000	308910000	282360000	300980000	345820000	277140000	325880000	346430000	362160000	272250000
O60664	O60664	PLIN3	>sp|O60664|PLIN3_HUMAN Perilipin-3 OS=Homo sapiens GN=PLIN3 PE=1 SV=3	14	11	12	12	11	8	12	12	12	12	1185800000	1125200000	1084600000	982010000	1059900000	1177700000	931750000	869110000	991560000	1093500000
O60684;O15131	O60684	KPNA6	>sp|O60684|IMA7_HUMAN Importin subunit alpha-7 OS=Homo sapiens GN=KPNA6 PE=1 SV=1	7	5	7	4	6	8	5	5	8	4	315230000	272460000	276000000	371650000	300380000	267040000	280260000	280720000	311590000	303960000
O60701	O60701	UGDH	>sp|O60701|UGDH_HUMAN UDP-glucose 6-dehydrogenase OS=Homo sapiens GN=UGDH PE=1 SV=1	8	4	5	5	9	5	7	10	5	5	263160000	312800000	284790000	302200000	294160000	316790000	326870000	291870000	260930000	299480000
O60716	O60716	CTNND1	>sp|O60716|CTND1_HUMAN Catenin delta-1 OS=Homo sapiens GN=CTNND1 PE=1 SV=1	5	10	6	7	6	6	7	7	7	4	241540000	246270000	192700000	247780000	226710000	251960000	235070000	270060000	213170000	194180000
O60749	O60749	SNX2	>sp|O60749|SNX2_HUMAN Sorting nexin-2 OS=Homo sapiens GN=SNX2 PE=1 SV=2	4	6	3	6	5	5	4	2	5	3	215170000	210060000	180090000	216170000	181370000	199780000	202170000	223730000	247740000	209640000
O60762	O60762	DPM1	>sp|O60762|DPM1_HUMAN Dolichol-phosphate mannosyltransferase subunit 1 OS=Homo sapiens GN=DPM1 PE=1 SV=1	1	1	2	1	1	1	1	2	2	1	29820000	26080000	27794000	44551000	43587000	38601000	32613000	48568000	47151000	32258000
O60763	O60763	USO1	>sp|O60763|USO1_HUMAN General vesicular transport factor p115 OS=Homo sapiens GN=USO1 PE=1 SV=2	7	4	6	7	8	5	4	7	8	3	212450000	206820000	200800000	209120000	195110000	207880000	198350000	239110000	215870000	213850000
O60783	O60783	MRPS14	>sp|O60783|RT14_HUMAN 28S ribosomal protein S14, mitochondrial OS=Homo sapiens GN=MRPS14 PE=1 SV=1	0	1	0	0	1	0	1	1	1	1	0	12142000	0	0	23055000	0	14710000	14724000	17663000	0
Q99879;Q99877;Q93079;Q5QNW6;P62807;P58876;O60814;Q99880;P57053;Q96A08	Q99879;Q99877;Q93079;Q5QNW6;P62807;P58876;O60814;Q99880;P57053	HIST1H2BM;HIST1H2BN;HIST1H2BH;HIST2H2BF;HIST1H2BC;HIST1H2BD;HIST1H2BK;HIST1H2BL;H2BFS	>sp|Q99879|H2B1M_HUMAN Histone H2B type 1-M OS=Homo sapiens GN=HIST1H2BM PE=1 SV=3;>sp|Q99877|H2B1N_HUMAN Histone H2B type 1-N OS=Homo sapiens GN=HIST1H2BN PE=1 SV=3;>sp|Q93079|H2B1H_HUMAN Histone H2B type 1-H OS=Homo sapiens GN=HIST1H2BH PE=1 SV=3;>sp|Q5Q	7	8	9	6	8	6	9	9	7	7	86415000000	76994000000	73324000000	74654000000	79757000000	77798000000	78071000000	80658000000	80157000000	85558000000
O60825	O60825	PFKFB2	>sp|O60825|F262_HUMAN 6-phosphofructo-2-kinase/fructose-2,6-bisphosphatase 2 OS=Homo sapiens GN=PFKFB2 PE=1 SV=2	1	0	1	0	0	0	0	0	1	1	25173000	0	0	0	0	0	0	0	28072000	0
O60828	O60828	PQBP1	>sp|O60828|PQBP1_HUMAN Polyglutamine-binding protein 1 OS=Homo sapiens GN=PQBP1 PE=1 SV=1	2	3	6	5	5	3	3	5	4	6	263380000	299600000	275270000	269920000	275470000	241510000	273020000	263070000	260530000	288470000
O60832	O60832	DKC1	>sp|O60832|DKC1_HUMAN H/ACA ribonucleoprotein complex subunit 4 OS=Homo sapiens GN=DKC1 PE=1 SV=3	9	9	9	8	10	9	9	8	8	10	576510000	540220000	593290000	523330000	568000000	508020000	543020000	588190000	650050000	635650000
O60841	O60841	EIF5B	>sp|O60841|IF2P_HUMAN Eukaryotic translation initiation factor 5B OS=Homo sapiens GN=EIF5B PE=1 SV=4	20	17	20	19	21	17	17	19	20	18	1410700000	1351900000	1332200000	1402700000	1342000000	1425100000	1466600000	1360200000	1310100000	1423800000
O60869	O60869	EDF1	>sp|O60869|EDF1_HUMAN Endothelial differentiation-related factor 1 OS=Homo sapiens GN=EDF1 PE=1 SV=1	4	3	4	3	4	2	5	3	3	2	451220000	428360000	382430000	301530000	428720000	502060000	400480000	368260000	334680000	556790000
O60884	O60884	DNAJA2	>sp|O60884|DNJA2_HUMAN DnaJ homolog subfamily A member 2 OS=Homo sapiens GN=DNAJA2 PE=1 SV=1	5	7	8	8	9	8	8	7	8	8	539090000	546820000	566190000	668410000	575080000	544210000	558810000	684670000	620320000	644210000
O60885;Q15059	O60885;Q15059	BRD4;BRD3	>sp|O60885|BRD4_HUMAN Bromodomain-containing protein 4 OS=Homo sapiens GN=BRD4 PE=1 SV=2;>sp|Q15059|BRD3_HUMAN Bromodomain-containing protein 3 OS=Homo sapiens GN=BRD3 PE=1 SV=1	1	0	0	2	1	1	1	0	0	2	0	0	0	34546000	49791000	0	0	0	0	0
O60934	O60934	NBN	>sp|O60934|NBN_HUMAN Nibrin OS=Homo sapiens GN=NBN PE=1 SV=1	1	1	1	1	1	1	2	1	2	1	10862000	17685000	14319000	22671000	17611000	19688000	17335000	19878000	0	19108000
O75027	O75027	ABCB7	>sp|O75027|ABCB7_HUMAN ATP-binding cassette sub-family B member 7, mitochondrial OS=Homo sapiens GN=ABCB7 PE=1 SV=2	2	1	2	1	2	2	3	1	2	2	38658000	20650000	46667000	49717000	48819000	43025000	48163000	35649000	51736000	41541000
O75044;Q7Z6B7	O75044;Q7Z6B7	SRGAP2;SRGAP1	>sp|O75044|SRGP2_HUMAN SLIT-ROBO Rho GTPase-activating protein 2 OS=Homo sapiens GN=SRGAP2 PE=1 SV=2;>sp|Q7Z6B7|SRGP1_HUMAN SLIT-ROBO Rho GTPase-activating protein 1 OS=Homo sapiens GN=SRGAP1 PE=1 SV=1	0	0	0	0	0	0	0	1	0	0	0	0	0	0	0	0	0	18551000	0	0
O75083	O75083	WDR1	>sp|O75083|WDR1_HUMAN WD repeat-containing protein 1 OS=Homo sapiens GN=WDR1 PE=1 SV=4	16	14	15	17	13	18	16	14	14	13	1209000000	1277600000	1217000000	1208300000	1198000000	1240200000	1178700000	1251300000	1190700000	1195600000
O75116	O75116	ROCK2	>sp|O75116|ROCK2_HUMAN Rho-associated protein kinase 2 OS=Homo sapiens GN=ROCK2 PE=1 SV=4	2	7	4	4	3	5	4	4	3	5	84515000	91971000	92817000	93453000	102510000	112340000	90218000	92786000	92456000	97664000
O75122	O75122	CLASP2	>sp|O75122|CLAP2_HUMAN CLIP-associating protein 2 OS=Homo sapiens GN=CLASP2 PE=1 SV=2	1	1	1	1	1	1	0	2	1	1	11564000	13934000	11215000	0	11928000	10583000	0	16616000	16863000	12729000
O75127	O75127	PTCD1	>sp|O75127|PTCD1_HUMAN Pentatricopeptide repeat-containing protein 1, mitochondrial OS=Homo sapiens GN=PTCD1 PE=1 SV=2	0	0	0	0	0	0	1	0	0	0	0	0	0	0	0	0	0	0	0	0
O75128	O75128	COBL	>sp|O75128|COBL_HUMAN Protein cordon-bleu OS=Homo sapiens GN=COBL PE=1 SV=2	0	0	0	0	0	1	0	0	0	0	0	0	0	0	0	0	0	0	0	0
O75131;Q96FN4;Q8IYJ1;Q96A23;O95741;Q9HCH3;Q9UBL6	O75131	CPNE3	>sp|O75131|CPNE3_HUMAN Copine-3 OS=Homo sapiens GN=CPNE3 PE=1 SV=1	6	5	8	8	7	8	10	9	6	6	481130000	498160000	431800000	480820000	448010000	550310000	441230000	510920000	482480000	473890000
O75146	O75146	HIP1R	>sp|O75146|HIP1R_HUMAN Huntingtin-interacting protein 1-related protein OS=Homo sapiens GN=HIP1R PE=1 SV=2	1	1	1	1	0	0	0	1	1	1	0	18268000	20625000	0	0	0	0	15904000	23954000	0
O75150	O75150	RNF40	>sp|O75150|BRE1B_HUMAN E3 ubiquitin-protein ligase BRE1B OS=Homo sapiens GN=RNF40 PE=1 SV=4	2	3	3	3	4	1	3	2	2	3	52330000	51257000	40259000	41952000	44664000	47445000	52132000	51074000	49800000	52695000
O75152	O75152	ZC3H11A	>sp|O75152|ZC11A_HUMAN Zinc finger CCCH domain-containing protein 11A OS=Homo sapiens GN=ZC3H11A PE=1 SV=3	2	3	2	4	1	3	3	3	3	1	68895000	69634000	0	76839000	0	59762000	60487000	68269000	64530000	0
O75153;Q9Y5I4	O75153	CLUH	>sp|O75153|CLU_HUMAN Clustered mitochondria protein homolog OS=Homo sapiens GN=CLUH PE=1 SV=2	15	15	12	14	12	16	16	15	12	14	668270000	575530000	587780000	618400000	587860000	563120000	632210000	591680000	506830000	563820000
O75165	O75165	DNAJC13	>sp|O75165|DJC13_HUMAN DnaJ homolog subfamily C member 13 OS=Homo sapiens GN=DNAJC13 PE=1 SV=5	2	1	2	1	1	2	3	2	2	0	54802000	0	31391000	0	0	39743000	37845000	0	0	0
O75223	O75223	GGCT	>sp|O75223|GGCT_HUMAN Gamma-glutamylcyclotransferase OS=Homo sapiens GN=GGCT PE=1 SV=1	3	5	3	5	2	5	3	2	4	4	205990000	176010000	164740000	216820000	167840000	208790000	208740000	227100000	222080000	226900000
O75251	O75251	NDUFS7	>sp|O75251|NDUS7_HUMAN NADH dehydrogenase [ubiquinone] iron-sulfur protein 7, mitochondrial OS=Homo sapiens GN=NDUFS7 PE=1 SV=3	1	0	0	0	0	0	1	1	1	0	34827000	0	0	0	0	0	35502000	33797000	38395000	0
O75306	O75306	NDUFS2	>sp|O75306|NDUS2_HUMAN NADH dehydrogenase [ubiquinone] iron-sulfur protein 2, mitochondrial OS=Homo sapiens GN=NDUFS2 PE=1 SV=2	3	1	1	2	2	2	2	2	3	2	54539000	44717000	43668000	56422000	51598000	47419000	51532000	48465000	64532000	50684000
O75340	O75340	PDCD6	>sp|O75340|PDCD6_HUMAN Programmed cell death protein 6 OS=Homo sapiens GN=PDCD6 PE=1 SV=1	5	6	6	7	5	6	5	7	8	7	846850000	853640000	819130000	930510000	938480000	826460000	806000000	743080000	807240000	814250000
O75347	O75347	TBCA	>sp|O75347|TBCA_HUMAN Tubulin-specific chaperone A OS=Homo sapiens GN=TBCA PE=1 SV=3	6	5	5	3	4	5	4	4	3	6	523680000	525910000	417110000	429110000	442620000	453220000	577210000	515200000	528140000	476950000
O75348	O75348	ATP6V1G1	>sp|O75348|VATG1_HUMAN V-type proton ATPase subunit G 1 OS=Homo sapiens GN=ATP6V1G1 PE=1 SV=3	1	1	1	0	2	1	1	1	1	2	32075000	0	20098000	0	26310000	0	19591000	0	0	20940000
O75351;Q6PIW4	O75351	VPS4B	>sp|O75351|VPS4B_HUMAN Vacuolar protein sorting-associated protein 4B OS=Homo sapiens GN=VPS4B PE=1 SV=2	3	3	2	3	4	3	4	4	2	3	99991000	101290000	86439000	91235000	80527000	92563000	95271000	74586000	92825000	86654000
O75352	O75352	MPDU1	>sp|O75352|MPU1_HUMAN Mannose-P-dolichol utilization defect 1 protein OS=Homo sapiens GN=MPDU1 PE=1 SV=2	0	1	0	1	0	1	2	0	1	0	0	47957000	0	56164000	0	53182000	50501000	0	47409000	0
O75367;Q9P0M6	O75367	H2AFY	>sp|O75367|H2AY_HUMAN Core histone macro-H2A.1 OS=Homo sapiens GN=H2AFY PE=1 SV=4	9	10	8	10	9	11	10	11	9	8	1306100000	1413800000	1357700000	1438000000	1399000000	1450300000	1507200000	1319500000	1331600000	1519700000
O75369	O75369	FLNB	>sp|O75369|FLNB_HUMAN Filamin-B OS=Homo sapiens GN=FLNB PE=1 SV=2	63	65	55	70	58	60	64	61	58	61	3640300000	3719100000	3643000000	3437500000	3590500000	3577100000	3606500000	3476700000	3411800000	3607700000
O75376	O75376	NCOR1	>sp|O75376|NCOR1_HUMAN Nuclear receptor corepressor 1 OS=Homo sapiens GN=NCOR1 PE=1 SV=2	1	1	2	1	1	1	1	1	0	1	205270000	168580000	208350000	183510000	277180000	195580000	235560000	217060000	0	191600000
O75390	O75390	CS	>sp|O75390|CISY_HUMAN Citrate synthase, mitochondrial OS=Homo sapiens GN=CS PE=1 SV=2	9	11	13	14	11	12	13	12	10	14	2400300000	2342400000	2403200000	2626400000	2376400000	2320800000	2235500000	2363700000	2615200000	2318300000
O75391	O75391	SPAG7	>sp|O75391|SPAG7_HUMAN Sperm-associated antigen 7 OS=Homo sapiens GN=SPAG7 PE=1 SV=2	0	1	0	1	0	1	0	2	0	0	0	63570000	0	0	0	47713000	0	40445000	0	0
O75396	O75396	SEC22B	>sp|O75396|SC22B_HUMAN Vesicle-trafficking protein SEC22b OS=Homo sapiens GN=SEC22B PE=1 SV=4	7	10	9	6	8	8	9	6	6	8	877370000	908720000	869580000	827880000	889760000	832860000	805890000	831270000	963410000	907590000
O75400;Q6NWY9	O75400	PRPF40A	>sp|O75400|PR40A_HUMAN Pre-mRNA-processing factor 40 homolog A OS=Homo sapiens GN=PRPF40A PE=1 SV=2	5	3	3	3	5	4	3	4	5	3	103780000	68075000	98835000	78812000	171230000	102720000	79791000	101290000	98742000	84922000
O75419	O75419	CDC45	>sp|O75419|CDC45_HUMAN Cell division control protein 45 homolog OS=Homo sapiens GN=CDC45 PE=1 SV=1	0	1	0	0	0	0	0	0	0	0	0	5082800	0	0	0	0	0	0	0	0
O75431	O75431	MTX2	>sp|O75431|MTX2_HUMAN Metaxin-2 OS=Homo sapiens GN=MTX2 PE=1 SV=1	1	1	0	0	0	0	0	0	1	1	14065000	0	0	0	0	0	0	0	13504000	13745000
O75436	O75436	VPS26A	>sp|O75436|VP26A_HUMAN Vacuolar protein sorting-associated protein 26A OS=Homo sapiens GN=VPS26A PE=1 SV=2	3	2	4	6	4	5	5	6	3	3	185100000	246040000	235920000	236200000	237800000	225390000	371050000	254640000	181570000	240150000
O75439	O75439	PMPCB	>sp|O75439|MPPB_HUMAN Mitochondrial-processing peptidase subunit beta OS=Homo sapiens GN=PMPCB PE=1 SV=2	3	2	5	4	4	3	4	4	4	3	116490000	132080000	138680000	129720000	157400000	140110000	113340000	125080000	132200000	168490000
O75459	O75459	PAGE1	>sp|O75459|PAGE1_HUMAN P antigen family member 1 OS=Homo sapiens GN=PAGE1 PE=1 SV=2	0	0	0	2	0	0	0	0	0	0	0	0	0	40947000	0	0	0	0	0	0
O75475	O75475	PSIP1	>sp|O75475|PSIP1_HUMAN PC4 and SFRS1-interacting protein OS=Homo sapiens GN=PSIP1 PE=1 SV=1	5	5	8	6	7	9	9	9	7	8	570530000	672430000	585260000	666210000	712070000	678930000	666160000	695770000	670630000	685990000
O75477	O75477	ERLIN1	>sp|O75477|ERLN1_HUMAN Erlin-1 OS=Homo sapiens GN=ERLIN1 PE=1 SV=1	1	2	2	2	3	2	1	2	2	2	0	32355000	28483000	0	36721000	0	0	35511000	0	0
O75489	O75489	NDUFS3	>sp|O75489|NDUS3_HUMAN NADH dehydrogenase [ubiquinone] iron-sulfur protein 3, mitochondrial OS=Homo sapiens GN=NDUFS3 PE=1 SV=1	4	5	4	3	3	2	5	5	2	5	205820000	175240000	156470000	175560000	149730000	166780000	156880000	179830000	104570000	165060000
O75494;Q8WXF0	O75494	SRSF10	>sp|O75494|SRS10_HUMAN Serine/arginine-rich splicing factor 10 OS=Homo sapiens GN=SRSF10 PE=1 SV=1	0	1	3	0	0	0	0	0	0	1	0	0	252280000	0	0	0	0	0	0	0
O75521	O75521	ECI2	>sp|O75521|ECI2_HUMAN Enoyl-CoA delta isomerase 2, mitochondrial OS=Homo sapiens GN=ECI2 PE=1 SV=4	3	3	3	3	4	5	4	6	7	6	152950000	236000000	213130000	234030000	293650000	248630000	234970000	251410000	258690000	307830000
O75531	O75531	BANF1	>sp|O75531|BAF_HUMAN Barrier-to-autointegration factor OS=Homo sapiens GN=BANF1 PE=1 SV=1	1	1	1	0	1	0	0	0	0	0	79680000	65540000	92227000	0	66116000	0	0	0	0	0
O75533	O75533	SF3B1	>sp|O75533|SF3B1_HUMAN Splicing factor 3B subunit 1 OS=Homo sapiens GN=SF3B1 PE=1 SV=3	26	23	28	23	20	29	22	21	22	26	1396900000	1319100000	1234700000	1295300000	1324800000	1426700000	1221000000	1278200000	1324400000	1223700000
O75534	O75534	CSDE1	>sp|O75534|CSDE1_HUMAN Cold shock domain-containing protein E1 OS=Homo sapiens GN=CSDE1 PE=1 SV=2	18	21	20	24	22	17	20	24	21	14	1577500000	1476600000	1311700000	1482900000	1526300000	1566100000	1482000000	1384800000	1422900000	1618800000
O75607	O75607	NPM3	>sp|O75607|NPM3_HUMAN Nucleoplasmin-3 OS=Homo sapiens GN=NPM3 PE=1 SV=3	0	1	1	1	1	1	1	1	1	2	0	118510000	115740000	114670000	108520000	119070000	96126000	96934000	91253000	98121000
O75608	O75608	LYPLA1	>sp|O75608|LYPA1_HUMAN Acyl-protein thioesterase 1 OS=Homo sapiens GN=LYPLA1 PE=1 SV=1	0	1	1	0	0	0	0	1	2	0	0	0	0	0	0	0	0	57454000	73949000	0
O75616	O75616	ERAL1	>sp|O75616|ERAL1_HUMAN GTPase Era, mitochondrial OS=Homo sapiens GN=ERAL1 PE=1 SV=2	1	0	1	1	1	1	1	0	0	0	0	0	37030000	0	20137000	0	26697000	0	0	0
O75643	O75643	SNRNP200	>sp|O75643|U520_HUMAN U5 small nuclear ribonucleoprotein 200 kDa helicase OS=Homo sapiens GN=SNRNP200 PE=1 SV=2	35	33	30	37	38	31	33	30	31	29	1991800000	2235900000	2149800000	2236000000	2106600000	2236200000	2114900000	2149900000	2065300000	2056500000
O75663	O75663	TIPRL	>sp|O75663|TIPRL_HUMAN TIP41-like protein OS=Homo sapiens GN=TIPRL PE=1 SV=2	2	2	2	3	3	3	2	2	3	3	48858000	46331000	42500000	50606000	55353000	54547000	54568000	41111000	42005000	53309000
O75683	O75683	SURF6	>sp|O75683|SURF6_HUMAN Surfeit locus protein 6 OS=Homo sapiens GN=SURF6 PE=1 SV=3	2	2	2	2	2	1	2	2	2	1	64953000	72227000	51272000	78870000	90541000	59286000	61324000	78328000	61264000	87919000
O75691	O75691	UTP20	>sp|O75691|UTP20_HUMAN Small subunit processome component 20 homolog OS=Homo sapiens GN=UTP20 PE=1 SV=3	4	3	1	7	5	4	4	4	4	4	55591000	98806000	90985000	104100000	77117000	91164000	83530000	80531000	78286000	93119000
O75694	O75694	NUP155	>sp|O75694|NU155_HUMAN Nuclear pore complex protein Nup155 OS=Homo sapiens GN=NUP155 PE=1 SV=1	17	18	15	17	15	21	18	14	17	21	882780000	904420000	805690000	876620000	847860000	917760000	882840000	839460000	916960000	935380000
O75717	O75717	WDHD1	>sp|O75717|WDHD1_HUMAN WD repeat and HMG-box DNA-binding protein 1 OS=Homo sapiens GN=WDHD1 PE=1 SV=1	1	1	2	1	1	1	2	2	2	2	26264000	24779000	17574000	16099000	16277000	26003000	19873000	15671000	24134000	30178000
O75718	O75718	CRTAP	>sp|O75718|CRTAP_HUMAN Cartilage-associated protein OS=Homo sapiens GN=CRTAP PE=1 SV=1	6	6	2	6	3	4	5	4	4	5	176930000	144830000	162890000	142630000	176270000	178510000	159730000	118920000	169780000	190500000
O75794	O75794	CDC123	>sp|O75794|CD123_HUMAN Cell division cycle protein 123 homolog OS=Homo sapiens GN=CDC123 PE=1 SV=1	3	4	3	4	3	2	3	3	2	3	138130000	147130000	137330000	121730000	122850000	121870000	99286000	96640000	97226000	104580000
O75821	O75821	EIF3G	>sp|O75821|EIF3G_HUMAN Eukaryotic translation initiation factor 3 subunit G OS=Homo sapiens GN=EIF3G PE=1 SV=2	7	6	7	7	8	7	8	7	4	6	380040000	458780000	406790000	378400000	405410000	477540000	511810000	476590000	395740000	514360000
O75822	O75822	EIF3J	>sp|O75822|EIF3J_HUMAN Eukaryotic translation initiation factor 3 subunit J OS=Homo sapiens GN=EIF3J PE=1 SV=2	7	6	7	6	7	8	6	7	7	7	478670000	527300000	418420000	430420000	484540000	441510000	457700000	409120000	451340000	489410000
O75828	O75828	CBR3	>sp|O75828|CBR3_HUMAN Carbonyl reductase [NADPH] 3 OS=Homo sapiens GN=CBR3 PE=1 SV=3	2	1	3	2	2	2	2	2	2	2	0	0	0	0	0	0	0	0	0	0
O75832	O75832	PSMD10	>sp|O75832|PSD10_HUMAN 26S proteasome non-ATPase regulatory subunit 10 OS=Homo sapiens GN=PSMD10 PE=1 SV=1	2	4	2	1	1	1	2	3	3	2	80986000	237860000	96313000	52537000	27645000	44662000	56194000	71490000	72354000	74670000
O75844	O75844	ZMPSTE24	>sp|O75844|FACE1_HUMAN CAAX prenyl protease 1 homolog OS=Homo sapiens GN=ZMPSTE24 PE=1 SV=2	6	4	6	3	5	4	4	7	5	6	268620000	255140000	214010000	227160000	248500000	257680000	288340000	247430000	230220000	243710000
O75874	O75874	IDH1	>sp|O75874|IDHC_HUMAN Isocitrate dehydrogenase [NADP] cytoplasmic OS=Homo sapiens GN=IDH1 PE=1 SV=2	15	17	12	15	15	14	15	14	12	14	1950800000	1881400000	2002900000	1904900000	2070500000	1957000000	2068700000	1970300000	1914200000	2086900000
O75880	O75880	SCO1	>sp|O75880|SCO1_HUMAN Protein SCO1 homolog, mitochondrial OS=Homo sapiens GN=SCO1 PE=1 SV=1	2	4	1	3	3	3	2	3	2	2	122730000	131970000	89089000	124920000	129940000	109670000	116060000	84184000	119100000	114630000
O75909	O75909	CCNK	>sp|O75909|CCNK_HUMAN Cyclin-K OS=Homo sapiens GN=CCNK PE=1 SV=2	1	0	0	2	0	1	0	0	1	1	32096000	0	0	30633000	0	0	0	0	33175000	25696000
O75915	O75915	ARL6IP5	>sp|O75915|PRAF3_HUMAN PRA1 family protein 3 OS=Homo sapiens GN=ARL6IP5 PE=1 SV=1	5	2	5	4	4	4	2	2	5	3	374510000	313680000	334630000	294020000	318180000	317390000	217680000	263590000	301940000	311650000
O75935	O75935	DCTN3	>sp|O75935|DCTN3_HUMAN Dynactin subunit 3 OS=Homo sapiens GN=DCTN3 PE=1 SV=1	0	2	1	0	0	0	0	0	0	2	0	317100000	315310000	0	0	0	0	0	0	302790000
O75937	O75937	DNAJC8	>sp|O75937|DNJC8_HUMAN DnaJ homolog subfamily C member 8 OS=Homo sapiens GN=DNAJC8 PE=1 SV=2	4	4	5	6	4	6	3	6	5	6	348740000	297620000	274190000	296140000	346800000	294070000	331020000	285730000	315570000	305470000
O75940	O75940	SMNDC1	>sp|O75940|SPF30_HUMAN Survival of motor neuron-related-splicing factor 30 OS=Homo sapiens GN=SMNDC1 PE=1 SV=1	1	1	1	3	1	2	3	1	1	2	79117000	71088000	70118000	75548000	57904000	78812000	92837000	56948000	79822000	99825000
O75947	O75947	ATP5H	>sp|O75947|ATP5H_HUMAN ATP synthase subunit d, mitochondrial OS=Homo sapiens GN=ATP5H PE=1 SV=3	2	0	2	1	3	0	1	1	2	1	36189000	0	0	0	0	0	0	0	30234000	0
O75955	O75955	FLOT1	>sp|O75955|FLOT1_HUMAN Flotillin-1 OS=Homo sapiens GN=FLOT1 PE=1 SV=3	3	2	2	3	5	3	3	3	2	4	62430000	98503000	87111000	73008000	92740000	101440000	69608000	68100000	84953000	77679000
O75964	O75964	ATP5L	>sp|O75964|ATP5L_HUMAN ATP synthase subunit g, mitochondrial OS=Homo sapiens GN=ATP5L PE=1 SV=3	4	5	4	3	4	3	4	4	4	4	386920000	536990000	371800000	440150000	437920000	438250000	465500000	367280000	353120000	404610000
O75976	O75976	CPD	>sp|O75976|CBPD_HUMAN Carboxypeptidase D OS=Homo sapiens GN=CPD PE=1 SV=2	0	0	0	0	1	1	0	2	0	1	0	0	0	0	0	0	0	17899000	0	0
O76003	O76003	GLRX3	>sp|O76003|GLRX3_HUMAN Glutaredoxin-3 OS=Homo sapiens GN=GLRX3 PE=1 SV=2	11	9	10	11	12	9	8	9	7	7	686280000	737010000	569500000	687840000	619100000	686350000	636150000	582660000	686770000	717850000
O76021	O76021	RSL1D1	>sp|O76021|RL1D1_HUMAN Ribosomal L1 domain-containing protein 1 OS=Homo sapiens GN=RSL1D1 PE=1 SV=3	23	24	24	24	28	18	25	22	26	23	3290900000	3363700000	2985600000	3089000000	3334600000	3171800000	3383600000	3086200000	3091000000	3298500000
O76031	O76031	CLPX	>sp|O76031|CLPX_HUMAN ATP-dependent Clp protease ATP-binding subunit clpX-like, mitochondrial OS=Homo sapiens GN=CLPX PE=1 SV=2	5	6	1	4	1	4	4	3	4	3	163750000	174440000	66861000	160510000	84148000	135830000	135050000	127480000	123480000	96377000
O76070;Q16143	O76070	SNCG	>sp|O76070|SYUG_HUMAN Gamma-synuclein OS=Homo sapiens GN=SNCG PE=1 SV=2	7	6	8	5	6	7	6	6	6	7	585870000	601260000	412580000	392120000	503690000	401650000	434740000	389420000	391770000	413780000
O76071	O76071	CIAO1	>sp|O76071|CIAO1_HUMAN Probable cytosolic iron-sulfur protein assembly protein CIAO1 OS=Homo sapiens GN=CIAO1 PE=1 SV=1	2	3	2	5	3	6	3	3	2	1	89315000	95159000	115500000	89396000	93994000	89851000	73399000	97159000	81669000	123600000
O76080	O76080	ZFAND5	>sp|O76080|ZFAN5_HUMAN AN1-type zinc finger protein 5 OS=Homo sapiens GN=ZFAND5 PE=1 SV=1	0	0	1	0	1	1	0	1	1	0	0	0	14315000	0	0	0	0	0	8031500	0
O76094	O76094	SRP72	>sp|O76094|SRP72_HUMAN Signal recognition particle subunit SRP72 OS=Homo sapiens GN=SRP72 PE=1 SV=3	5	6	7	9	5	7	7	7	3	5	256320000	219000000	267490000	221720000	218510000	264250000	212390000	230090000	242440000	257410000
O94760	O94760	DDAH1	>sp|O94760|DDAH1_HUMAN N(G),N(G)-dimethylarginine dimethylaminohydrolase 1 OS=Homo sapiens GN=DDAH1 PE=1 SV=3	1	0	0	0	0	0	1	1	0	1	0	0	0	0	0	0	0	22090000	0	0
O94776	O94776	MTA2	>sp|O94776|MTA2_HUMAN Metastasis-associated protein MTA2 OS=Homo sapiens GN=MTA2 PE=1 SV=1	10	10	14	9	8	12	11	10	11	12	484440000	522680000	494650000	490000000	502800000	497720000	488600000	508060000	474820000	524870000
O94826	O94826	TOMM70A	>sp|O94826|TOM70_HUMAN Mitochondrial import receptor subunit TOM70 OS=Homo sapiens GN=TOMM70 PE=1 SV=1	10	18	11	10	14	15	10	10	8	13	645740000	651170000	646340000	587490000	635530000	664670000	608350000	707100000	586620000	568850000
O94855	O94855	SEC24D	>sp|O94855|SC24D_HUMAN Protein transport protein Sec24D OS=Homo sapiens GN=SEC24D PE=1 SV=2	0	0	1	0	0	0	0	0	0	1	0	0	0	0	0	0	0	0	0	22697000
O94874	O94874	UFL1	>sp|O94874|UFL1_HUMAN E3 UFM1-protein ligase 1 OS=Homo sapiens GN=UFL1 PE=1 SV=2	1	1	1	1	1	2	0	1	1	0	18526000	0	0	16522000	19802000	0	0	0	19243000	0
O94880	O94880	PHF14	>sp|O94880|PHF14_HUMAN PHD finger protein 14 OS=Homo sapiens GN=PHF14 PE=1 SV=2	0	0	0	1	0	0	0	0	1	1	0	0	0	0	0	0	0	0	8760400	0
O94888	O94888	UBXN7	>sp|O94888|UBXN7_HUMAN UBX domain-containing protein 7 OS=Homo sapiens GN=UBXN7 PE=1 SV=2	0	1	0	0	0	0	0	0	0	0	0	25494000	0	0	0	0	0	0	0	0
O94905	O94905	ERLIN2	>sp|O94905|ERLN2_HUMAN Erlin-2 OS=Homo sapiens GN=ERLIN2 PE=1 SV=1	2	1	1	2	2	2	2	2	3	4	97466000	67264000	0	88801000	91216000	107570000	80471000	95794000	85104000	104880000
O94906	O94906	PRPF6	>sp|O94906|PRP6_HUMAN Pre-mRNA-processing factor 6 OS=Homo sapiens GN=PRPF6 PE=1 SV=1	13	9	9	10	16	8	12	10	9	11	282060000	273660000	262540000	293410000	296670000	280910000	249250000	262390000	306060000	353920000
O94925	O94925	GLS	>sp|O94925|GLSK_HUMAN Glutaminase kidney isoform, mitochondrial OS=Homo sapiens GN=GLS PE=1 SV=1	0	0	0	1	2	3	2	1	1	2	0	0	0	0	143820000	116760000	139100000	101490000	107790000	115040000
O94966	O94966	USP19	>sp|O94966|UBP19_HUMAN Ubiquitin carboxyl-terminal hydrolase 19 OS=Homo sapiens GN=USP19 PE=1 SV=2	0	0	0	0	1	0	0	0	0	0	0	0	0	0	0	0	0	0	0	0
O94979	O94979	SEC31A	>sp|O94979|SC31A_HUMAN Protein transport protein Sec31A OS=Homo sapiens GN=SEC31A PE=1 SV=3	18	16	18	16	14	20	15	17	13	18	928180000	891850000	882570000	896190000	941090000	949160000	939900000	917690000	865800000	1113400000
O94992	O94992	HEXIM1	>sp|O94992|HEXI1_HUMAN Protein HEXIM1 OS=Homo sapiens GN=HEXIM1 PE=1 SV=1	0	0	0	0	0	0	0	1	0	0	0	0	0	0	0	0	0	25519000	0	0
O95049	O95049	TJP3	>sp|O95049|ZO3_HUMAN Tight junction protein ZO-3 OS=Homo sapiens GN=TJP3 PE=1 SV=3	0	0	0	0	0	1	0	0	0	0	0	0	0	0	0	0	0	0	0	0
O95071	O95071	UBR5	>sp|O95071|UBR5_HUMAN E3 ubiquitin-protein ligase UBR5 OS=Homo sapiens GN=UBR5 PE=1 SV=2	0	0	2	0	0	1	0	0	0	0	0	0	13712000	0	0	0	0	0	0	0
O95081	O95081	AGFG2	>sp|O95081|AGFG2_HUMAN Arf-GAP domain and FG repeat-containing protein 2 OS=Homo sapiens GN=AGFG2 PE=1 SV=2	0	1	1	0	1	0	0	1	0	0	0	0	0	0	0	0	0	10865000	0	0
O95139	O95139	NDUFB6	>sp|O95139|NDUB6_HUMAN NADH dehydrogenase [ubiquinone] 1 beta subcomplex subunit 6 OS=Homo sapiens GN=NDUFB6 PE=1 SV=3	0	0	0	0	0	0	0	0	1	0	0	0	0	0	0	0	0	0	24666000	0
O95149	O95149	SNUPN	>sp|O95149|SPN1_HUMAN Snurportin-1 OS=Homo sapiens GN=SNUPN PE=1 SV=1	0	0	0	0	0	0	0	0	1	0	0	0	0	0	0	0	0	0	29321000	0
O95155	O95155	UBE4B	>sp|O95155|UBE4B_HUMAN Ubiquitin conjugation factor E4 B OS=Homo sapiens GN=UBE4B PE=1 SV=1	2	3	3	1	2	2	2	2	3	2	39112000	45541000	39249000	47152000	43601000	39682000	36992000	42258000	39335000	44045000
O95163	O95163	IKBKAP	>sp|O95163|ELP1_HUMAN Elongator complex protein 1 OS=Homo sapiens GN=IKBKAP PE=1 SV=3	12	8	8	8	11	11	9	10	9	10	249600000	249930000	217000000	272700000	204400000	221570000	187400000	187800000	196760000	239650000
O95166	O95166	GABARAP	>sp|O95166|GBRAP_HUMAN Gamma-aminobutyric acid receptor-associated protein OS=Homo sapiens GN=GABARAP PE=1 SV=1	0	1	0	0	0	1	0	1	0	1	0	0	0	0	0	24907000	0	0	0	32274000
O95168	O95168	NDUFB4	>sp|O95168|NDUB4_HUMAN NADH dehydrogenase [ubiquinone] 1 beta subcomplex subunit 4 OS=Homo sapiens GN=NDUFB4 PE=1 SV=3	1	0	1	1	1	1	1	1	1	1	38995000	0	41587000	35574000	46821000	38488000	34095000	35614000	34937000	51938000
O95182	O95182	NDUFA7	>sp|O95182|NDUA7_HUMAN NADH dehydrogenase [ubiquinone] 1 alpha subcomplex subunit 7 OS=Homo sapiens GN=NDUFA7 PE=1 SV=3	1	1	0	1	1	1	0	0	0	0	0	16181000	0	0	0	15372000	0	0	0	0
O95197	O95197	RTN3	>sp|O95197|RTN3_HUMAN Reticulon-3 OS=Homo sapiens GN=RTN3 PE=1 SV=2	1	2	1	2	1	1	1	2	1	1	119060000	122000000	108290000	95993000	148650000	159350000	142830000	105790000	99966000	166790000
O95202	O95202	LETM1	>sp|O95202|LETM1_HUMAN Mitochondrial proton/calcium exchanger protein OS=Homo sapiens GN=LETM1 PE=1 SV=1	3	10	4	4	4	6	8	4	6	5	173780000	232380000	264080000	201140000	209770000	231780000	230610000	240830000	195860000	206850000
O95218	O95218	ZRANB2	>sp|O95218|ZRAB2_HUMAN Zinc finger Ran-binding domain-containing protein 2 OS=Homo sapiens GN=ZRANB2 PE=1 SV=2	6	7	7	5	7	6	6	8	6	6	507710000	532710000	432390000	491600000	449630000	471910000	496250000	475030000	481060000	494940000
O95232	O95232	LUC7L3	>sp|O95232|LC7L3_HUMAN Luc7-like protein 3 OS=Homo sapiens GN=LUC7L3 PE=1 SV=2	5	5	5	8	6	5	8	7	10	7	283260000	284810000	275160000	288570000	271240000	206770000	321590000	275010000	285470000	283720000
O95235	O95235	KIF20A	>sp|O95235|KI20A_HUMAN Kinesin-like protein KIF20A OS=Homo sapiens GN=KIF20A PE=1 SV=1	0	0	0	0	0	1	0	0	0	0	0	0	0	0	0	8489600	0	0	0	0
O95239;Q2VIQ3	O95239;Q2VIQ3	KIF4A;KIF4B	>sp|O95239|KIF4A_HUMAN Chromosome-associated kinesin KIF4A OS=Homo sapiens GN=KIF4A PE=1 SV=3;>sp|Q2VIQ3|KIF4B_HUMAN Chromosome-associated kinesin KIF4B OS=Homo sapiens GN=KIF4B PE=2 SV=2	0	3	1	2	1	2	1	1	1	0	0	39596000	24450000	25768000	0	12014000	0	21824000	28763000	0
O95249	O95249	GOSR1	>sp|O95249|GOSR1_HUMAN Golgi SNAP receptor complex member 1 OS=Homo sapiens GN=GOSR1 PE=1 SV=1	0	0	1	1	0	1	0	1	0	0	0	0	14442000	14087000	0	11021000	0	13959000	0	0
O95251	O95251	KAT7	>sp|O95251|KAT7_HUMAN Histone acetyltransferase KAT7 OS=Homo sapiens GN=KAT7 PE=1 SV=1	0	1	0	0	0	1	0	0	0	0	0	0	0	0	0	27894000	0	0	0	0
O95292	O95292	VAPB	>sp|O95292|VAPB_HUMAN Vesicle-associated membrane protein-associated protein B/C OS=Homo sapiens GN=VAPB PE=1 SV=3	1	1	1	2	1	2	1	1	2	0	70599000	112220000	0	116250000	139840000	134890000	111510000	140840000	110470000	0
O95297	O95297	MPZL1	>sp|O95297|MPZL1_HUMAN Myelin protein zero-like protein 1 OS=Homo sapiens GN=MPZL1 PE=1 SV=1	1	2	1	0	1	2	3	2	2	2	65249000	64195000	46726000	0	65132000	61287000	50390000	51517000	67079000	55717000
O95299	O95299	NDUFA10	>sp|O95299|NDUAA_HUMAN NADH dehydrogenase [ubiquinone] 1 alpha subcomplex subunit 10, mitochondrial OS=Homo sapiens GN=NDUFA10 PE=1 SV=1	2	0	1	1	0	1	2	2	0	1	19861000	0	25758000	19877000	0	19099000	18200000	18445000	0	22265000
O95340	O95340	PAPSS2	>sp|O95340|PAPS2_HUMAN Bifunctional 3-phosphoadenosine 5-phosphosulfate synthase 2 OS=Homo sapiens GN=PAPSS2 PE=1 SV=2	15	11	15	15	12	12	14	12	13	13	903090000	974960000	843560000	740700000	801320000	910340000	979000000	878410000	908520000	883900000
O95347	O95347	SMC2	>sp|O95347|SMC2_HUMAN Structural maintenance of chromosomes protein 2 OS=Homo sapiens GN=SMC2 PE=1 SV=2	11	9	10	12	9	13	13	9	11	9	487470000	424750000	445970000	500900000	445370000	534370000	446370000	428270000	499410000	465260000
O95352	O95352	ATG7	>sp|O95352|ATG7_HUMAN Ubiquitin-like modifier-activating enzyme ATG7 OS=Homo sapiens GN=ATG7 PE=1 SV=1	1	1	0	0	0	0	1	0	0	0	0	16311000	0	0	0	0	0	0	0	0
O95359	O95359	TACC2	>sp|O95359|TACC2_HUMAN Transforming acidic coiled-coil-containing protein 2 OS=Homo sapiens GN=TACC2 PE=1 SV=3	2	2	1	1	1	2	2	2	1	1	18638000	22567000	14080000	16682000	17167000	17834000	16636000	19490000	16454000	15535000
O95373	O95373	IPO7	>sp|O95373|IPO7_HUMAN Importin-7 OS=Homo sapiens GN=IPO7 PE=1 SV=1	21	20	18	19	22	17	17	19	22	20	2393600000	2374600000	2487900000	2837400000	2321000000	2531300000	2409400000	2436400000	2556600000	2238900000
O95394	O95394	PGM3	>sp|O95394|AGM1_HUMAN Phosphoacetylglucosamine mutase OS=Homo sapiens GN=PGM3 PE=1 SV=1	2	3	1	1	4	3	3	2	3	3	40248000	47551000	46964000	38002000	71121000	58407000	52398000	53161000	55519000	39489000
O95399	O95399	UTS2	>sp|O95399|UTS2_HUMAN Urotensin-2 OS=Homo sapiens GN=UTS2 PE=1 SV=1	1	1	0	1	1	0	1	0	1	0	849030000	694790000	0	726530000	676820000	0	571100000	0	682170000	0
O95433	O95433	AHSA1	>sp|O95433|AHSA1_HUMAN Activator of 90 kDa heat shock protein ATPase homolog 1 OS=Homo sapiens GN=AHSA1 PE=1 SV=1	6	7	6	9	7	8	6	7	7	6	640280000	763320000	701700000	616200000	651320000	747030000	655440000	728180000	596500000	655850000
O95456	O95456	PSMG1	>sp|O95456|PSMG1_HUMAN Proteasome assembly chaperone 1 OS=Homo sapiens GN=PSMG1 PE=1 SV=1	3	3	5	4	5	5	3	5	4	2	307450000	233280000	261770000	301140000	300140000	262580000	256810000	286500000	267740000	216840000
O95478	O95478	NSA2	>sp|O95478|NSA2_HUMAN Ribosome biogenesis protein NSA2 homolog OS=Homo sapiens GN=NSA2 PE=1 SV=1	2	1	1	3	4	4	2	2	4	3	54652000	76502000	54391000	72163000	67817000	60762000	81602000	43790000	93299000	46784000
O95486	O95486	SEC24A	>sp|O95486|SC24A_HUMAN Protein transport protein Sec24A OS=Homo sapiens GN=SEC24A PE=1 SV=2	0	1	0	0	1	1	1	0	2	0	0	0	0	0	0	30290000	0	0	16814000	0
O95487	O95487	SEC24B	>sp|O95487|SC24B_HUMAN Protein transport protein Sec24B OS=Homo sapiens GN=SEC24B PE=1 SV=2	0	2	0	1	1	1	0	1	1	1	0	18775000	0	24615000	0	18396000	0	18530000	25179000	18659000
O95544	O95544	NADK	>sp|O95544|NADK_HUMAN NAD kinase OS=Homo sapiens GN=NADK PE=1 SV=1	0	0	0	0	0	0	1	0	0	0	0	0	0	0	0	0	6376100	0	0	0
O95551	O95551	TDP2	>sp|O95551|TYDP2_HUMAN Tyrosyl-DNA phosphodiesterase 2 OS=Homo sapiens GN=TDP2 PE=1 SV=1	1	1	0	0	0	1	1	0	0	1	18298000	0	0	0	0	12822000	11435000	0	0	18085000
O95563	O95563	MPC2	>sp|O95563|MPC2_HUMAN Mitochondrial pyruvate carrier 2 OS=Homo sapiens GN=MPC2 PE=1 SV=1	0	0	0	0	0	0	0	1	0	0	0	0	0	0	0	0	0	10762000	0	0
O95573	O95573	ACSL3	>sp|O95573|ACSL3_HUMAN Long-chain-fatty-acid--CoA ligase 3 OS=Homo sapiens GN=ACSL3 PE=1 SV=3	9	11	9	12	10	10	11	10	11	10	498030000	525450000	490170000	537740000	449300000	492370000	492060000	493960000	508790000	513940000
O95602	O95602	POLR1A	>sp|O95602|RPA1_HUMAN DNA-directed RNA polymerase I subunit RPA1 OS=Homo sapiens GN=POLR1A PE=1 SV=2	1	1	2	0	0	2	0	2	1	1	0	0	0	0	0	18567000	0	22751000	0	20361000
O95671	O95671	ASMTL	>sp|O95671|ASML_HUMAN N-acetylserotonin O-methyltransferase-like protein OS=Homo sapiens GN=ASMTL PE=1 SV=3	1	1	1	0	1	0	1	1	1	0	0	10610000	11389000	0	11171000	0	9852000	12530000	13379000	0
O95707	O95707	POP4	>sp|O95707|RPP29_HUMAN Ribonuclease P protein subunit p29 OS=Homo sapiens GN=POP4 PE=1 SV=2	0	0	0	0	0	0	1	1	0	0	0	0	0	0	0	0	23291000	17777000	0	0
O95721	O95721	SNAP29	>sp|O95721|SNP29_HUMAN Synaptosomal-associated protein 29 OS=Homo sapiens GN=SNAP29 PE=1 SV=1	0	0	0	2	0	1	0	1	0	1	0	0	0	11392000	0	11475000	0	0	0	0
O95747;Q9UEW8	O95747	OXSR1	>sp|O95747|OXSR1_HUMAN Serine/threonine-protein kinase OSR1 OS=Homo sapiens GN=OXSR1 PE=1 SV=1	4	3	3	5	4	5	3	3	3	4	109080000	125570000	138870000	129780000	147610000	137870000	162610000	134780000	144140000	161120000
O95757	O95757	HSPA4L	>sp|O95757|HS74L_HUMAN Heat shock 70 kDa protein 4L OS=Homo sapiens GN=HSPA4L PE=1 SV=3	18	17	17	16	18	16	19	14	14	18	623040000	656330000	595090000	646180000	597720000	634890000	669630000	644970000	567710000	652120000
O95758	O95758	PTBP3	>sp|O95758|PTBP3_HUMAN Polypyrimidine tract-binding protein 3 OS=Homo sapiens GN=PTBP3 PE=1 SV=2	4	2	3	1	3	2	3	4	1	3	43731000	25404000	39600000	0	44321000	37059000	34996000	50033000	0	48212000
O95782	O95782	AP2A1	>sp|O95782|AP2A1_HUMAN AP-2 complex subunit alpha-1 OS=Homo sapiens GN=AP2A1 PE=1 SV=3	9	8	8	7	9	10	8	9	9	10	455810000	504050000	426990000	515520000	448360000	470360000	415730000	462110000	447310000	422370000
O95786	O95786	DDX58	>sp|O95786|DDX58_HUMAN Probable ATP-dependent RNA helicase DDX58 OS=Homo sapiens GN=DDX58 PE=1 SV=2	0	1	0	1	0	1	1	1	1	1	0	0	0	72315000	0	67524000	94139000	71754000	71498000	0
O95816	O95816	BAG2	>sp|O95816|BAG2_HUMAN BAG family molecular chaperone regulator 2 OS=Homo sapiens GN=BAG2 PE=1 SV=1	8	7	8	7	8	8	9	11	8	8	1165500000	1034700000	1101000000	1001600000	1051300000	997110000	984740000	997050000	1035900000	1147100000
O95817	O95817	BAG3	>sp|O95817|BAG3_HUMAN BAG family molecular chaperone regulator 3 OS=Homo sapiens GN=BAG3 PE=1 SV=3	1	0	1	1	0	0	1	0	2	1	0	0	16773000	18273000	0	0	18476000	0	22001000	19894000
O95819	O95819	MAP4K4	>sp|O95819|M4K4_HUMAN Mitogen-activated protein kinase kinase kinase kinase 4 OS=Homo sapiens GN=MAP4K4 PE=1 SV=2	2	1	0	1	0	0	0	1	0	0	0	0	0	0	0	0	0	0	0	0
O95831	O95831	AIFM1	>sp|O95831|AIFM1_HUMAN Apoptosis-inducing factor 1, mitochondrial OS=Homo sapiens GN=AIFM1 PE=1 SV=1	12	10	12	10	9	10	14	8	9	10	731920000	874830000	825880000	788930000	836680000	783950000	784690000	700610000	742760000	869760000
O95834	O95834	EML2	>sp|O95834|EMAL2_HUMAN Echinoderm microtubule-associated protein-like 2 OS=Homo sapiens GN=EML2 PE=1 SV=1	1	1	0	2	1	1	1	0	1	1	32828000	23064000	0	21368000	24620000	29931000	0	0	21824000	29231000
O95861	O95861	BPNT1	>sp|O95861|BPNT1_HUMAN 3(2),5-bisphosphate nucleotidase 1 OS=Homo sapiens GN=BPNT1 PE=1 SV=1	4	3	5	4	2	3	1	3	3	3	154500000	121940000	150280000	136210000	105100000	113470000	70979000	111360000	131940000	149130000
O95905	O95905	ECD	>sp|O95905|ECD_HUMAN Protein ecdysoneless homolog OS=Homo sapiens GN=ECD PE=1 SV=1	0	0	1	0	0	0	1	0	1	1	0	0	18923000	0	0	0	15577000	0	0	0
O95983	O95983	MBD3	>sp|O95983|MBD3_HUMAN Methyl-CpG-binding domain protein 3 OS=Homo sapiens GN=MBD3 PE=1 SV=1	0	1	1	0	0	0	0	0	0	0	0	0	30426000	0	0	0	0	0	0	0
O95994	O95994	AGR2	>sp|O95994|AGR2_HUMAN Anterior gradient protein 2 homolog OS=Homo sapiens GN=AGR2 PE=1 SV=1	1	2	2	3	2	3	2	2	1	3	110450000	122370000	90232000	110150000	108640000	110100000	130700000	101950000	0	126280000
O96000	O96000	NDUFB10	>sp|O96000|NDUBA_HUMAN NADH dehydrogenase [ubiquinone] 1 beta subcomplex subunit 10 OS=Homo sapiens GN=NDUFB10 PE=1 SV=3	3	3	2	3	3	4	4	3	3	3	196410000	231820000	168370000	204010000	240910000	209460000	244630000	209250000	235290000	203090000
O96005	O96005	CLPTM1	>sp|O96005|CLPT1_HUMAN Cleft lip and palate transmembrane protein 1 OS=Homo sapiens GN=CLPTM1 PE=1 SV=1	5	1	1	2	3	1	3	2	2	2	163540000	166490000	120450000	131340000	140910000	140260000	145610000	182480000	167680000	168580000
O96006	O96006	ZBED1	>sp|O96006|ZBED1_HUMAN Zinc finger BED domain-containing protein 1 OS=Homo sapiens GN=ZBED1 PE=1 SV=1	0	0	0	1	0	0	0	0	0	0	0	0	0	0	0	0	0	0	0	0
O96008	O96008	TOMM40	>sp|O96008|TOM40_HUMAN Mitochondrial import receptor subunit TOM40 homolog OS=Homo sapiens GN=TOMM40 PE=1 SV=1	8	11	7	7	7	8	9	8	9	9	719210000	639810000	640250000	578980000	747790000	636540000	647670000	671620000	667270000	722730000
O96013	O96013	PAK4	>sp|O96013|PAK4_HUMAN Serine/threonine-protein kinase PAK 4 OS=Homo sapiens GN=PAK4 PE=1 SV=1	1	1	0	1	0	2	0	1	1	1	23715000	28235000	0	23416000	0	21426000	0	17816000	18911000	25489000
O96019;O94805	O96019	ACTL6A	>sp|O96019|ACL6A_HUMAN Actin-like protein 6A OS=Homo sapiens GN=ACTL6A PE=1 SV=1	4	4	6	7	6	5	7	4	5	8	427320000	498900000	432310000	477300000	562230000	487680000	487940000	554120000	537000000	539770000
P00338;Q6ZMR3;P07864	P00338	LDHA	>sp|P00338|LDHA_HUMAN L-lactate dehydrogenase A chain OS=Homo sapiens GN=LDHA PE=1 SV=2	21	24	24	22	23	26	24	23	22	24	30289000000	27743000000	28412000000	30668000000	30035000000	31470000000	30316000000	28943000000	30629000000	29299000000
P00367;P49448	P00367;P49448	GLUD1;GLUD2	>sp|P00367|DHE3_HUMAN Glutamate dehydrogenase 1, mitochondrial OS=Homo sapiens GN=GLUD1 PE=1 SV=2;>sp|P49448|DHE4_HUMAN Glutamate dehydrogenase 2, mitochondrial OS=Homo sapiens GN=GLUD2 PE=1 SV=2	11	11	12	14	10	9	12	10	10	13	1003200000	1014300000	1064800000	1036800000	978680000	924170000	901370000	909970000	945840000	1036200000
P00374;Q86XF0	P00374	DHFR	>sp|P00374|DYR_HUMAN Dihydrofolate reductase OS=Homo sapiens GN=DHFR PE=1 SV=2	2	3	3	2	3	3	1	2	2	3	113840000	107560000	112500000	122310000	107410000	121780000	82140000	106210000	111030000	111420000
P00387	P00387	CYB5R3	>sp|P00387|NB5R3_HUMAN NADH-cytochrome b5 reductase 3 OS=Homo sapiens GN=CYB5R3 PE=1 SV=3	8	8	9	11	8	7	9	9	6	10	635020000	760330000	823160000	717880000	719030000	768170000	812950000	760070000	743790000	851360000
P00390	P00390	GSR	>sp|P00390|GSHR_HUMAN Glutathione reductase, mitochondrial OS=Homo sapiens GN=GSR PE=1 SV=2	5	5	7	7	7	6	5	6	8	7	430610000	453830000	464120000	415000000	474900000	466080000	518210000	475300000	411360000	516140000
P00395	P00395	MT-CO1	>sp|P00395|COX1_HUMAN Cytochrome c oxidase subunit 1 OS=Homo sapiens GN=MT-CO1 PE=1 SV=1	1	0	1	1	1	1	1	1	1	1	20322000	0	17662000	20624000	16016000	19014000	21622000	23877000	21479000	15437000
P00403	P00403	MT-CO2	>sp|P00403|COX2_HUMAN Cytochrome c oxidase subunit 2 OS=Homo sapiens GN=MT-CO2 PE=1 SV=1	4	2	1	3	5	3	2	2	3	3	204740000	238460000	151920000	269540000	229450000	172570000	130260000	185430000	168470000	165200000
P00441	P00441	SOD1	>sp|P00441|SODC_HUMAN Superoxide dismutase [Cu-Zn] OS=Homo sapiens GN=SOD1 PE=1 SV=2	4	2	4	4	4	3	4	6	2	2	322790000	172050000	393840000	300190000	287650000	278270000	314780000	233110000	154400000	194700000
P00491	P00491	PNP	>sp|P00491|PNPH_HUMAN Purine nucleoside phosphorylase OS=Homo sapiens GN=PNP PE=1 SV=2	12	11	10	9	11	11	12	12	12	13	1205700000	1264200000	1408700000	1369700000	1318400000	1391200000	1313500000	1382300000	1338000000	1372900000
P00492;Q9NRG1	P00492	HPRT1	>sp|P00492|HPRT_HUMAN Hypoxanthine-guanine phosphoribosyltransferase OS=Homo sapiens GN=HPRT1 PE=1 SV=2	8	7	8	8	8	8	8	8	8	9	743140000	742760000	677390000	743960000	746080000	683800000	695750000	745330000	697090000	678220000
P00505	P00505	GOT2	>sp|P00505|AATM_HUMAN Aspartate aminotransferase, mitochondrial OS=Homo sapiens GN=GOT2 PE=1 SV=3	16	12	15	15	12	13	14	16	15	13	2581400000	2480400000	2363400000	2466500000	2618600000	2590700000	2694900000	2486100000	2405400000	2840500000
P00533;Q15303	P00533	EGFR	>sp|P00533|EGFR_HUMAN Epidermal growth factor receptor OS=Homo sapiens GN=EGFR PE=1 SV=2	5	2	5	4	6	4	7	4	4	3	92158000	119580000	103740000	123680000	130770000	115020000	140090000	87549000	91869000	99308000
P00558;P07205	P00558	PGK1	>sp|P00558|PGK1_HUMAN Phosphoglycerate kinase 1 OS=Homo sapiens GN=PGK1 PE=1 SV=3	32	30	28	26	30	29	28	25	28	30	22102000000	22585000000	21913000000	21198000000	22454000000	22744000000	23498000000	21736000000	20507000000	24413000000
P00568;Q9Y6K8	P00568	AK1	>sp|P00568|KAD1_HUMAN Adenylate kinase isoenzyme 1 OS=Homo sapiens GN=AK1 PE=1 SV=3	7	7	7	5	6	5	4	5	5	5	438530000	354940000	390770000	359310000	320290000	434060000	418270000	350170000	361550000	338340000
P00846	P00846	MT-ATP6	>sp|P00846|ATP6_HUMAN ATP synthase subunit a OS=Homo sapiens GN=MT-ATP6 PE=1 SV=1	1	1	0	1	0	1	0	0	0	0	58878000	61585000	0	67958000	0	72225000	0	0	0	0
P00966	P00966	ASS1	>sp|P00966|ASSY_HUMAN Argininosuccinate synthase OS=Homo sapiens GN=ASS1 PE=1 SV=2	23	23	20	23	18	23	19	19	22	23	13955000000	14307000000	15886000000	14227000000	13573000000	13817000000	13749000000	15357000000	13858000000	14011000000
P01112;P01116	P01112;P01116	HRAS;KRAS	>sp|P01112|RASH_HUMAN GTPase HRas OS=Homo sapiens GN=HRAS PE=1 SV=1;>sp|P01116|RASK_HUMAN GTPase KRas OS=Homo sapiens GN=KRAS PE=1 SV=1	1	1	1	1	2	1	2	1	1	1	55752000	48241000	40156000	61677000	40785000	68346000	57174000	39341000	48382000	53899000
P01130	P01130	LDLR	>sp|P01130|LDLR_HUMAN Low-density lipoprotein receptor OS=Homo sapiens GN=LDLR PE=1 SV=1	0	1	0	0	0	0	0	0	0	0	0	24062000	0	0	0	0	0	0	0	0
P01834;P0DOX7	P01834;P0DOX7	IGKC	>sp|P01834|IGKC_HUMAN Immunoglobulin kappa constant OS=Homo sapiens GN=IGKC PE=1 SV=2;>sp|P0DOX7|IGK_HUMAN Immunoglobulin kappa light chain OS=Homo sapiens PE=1 SV=1	0	0	0	1	0	0	0	0	0	0	0	0	0	0	0	0	0	0	0	0
P01891	P01891	HLA-A	>sp|P01891|1A68_HUMAN HLA class I histocompatibility antigen, A-68 alpha chain OS=Homo sapiens GN=HLA-A PE=1 SV=4	5	7	9	4	4	5	3	6	6	7	749400000	681810000	665920000	524260000	699670000	588860000	695770000	607880000	585420000	643830000
P02786;Q9UP52	P02786	TFRC	>sp|P02786|TFR1_HUMAN Transferrin receptor protein 1 OS=Homo sapiens GN=TFRC PE=1 SV=2	22	22	22	23	19	22	21	22	21	20	3321300000	3241400000	3110600000	3120100000	3077500000	3120800000	3123600000	2988700000	3251600000	3088000000
P04040	P04040	CAT	>sp|P04040|CATA_HUMAN Catalase OS=Homo sapiens GN=CAT PE=1 SV=3	9	9	9	14	11	8	10	10	11	11	570400000	536290000	552890000	635870000	611420000	588350000	581500000	552510000	650280000	630690000
P04062	P04062	GBA	>sp|P04062|GLCM_HUMAN Glucosylceramidase OS=Homo sapiens GN=GBA PE=1 SV=3	1	1	2	0	1	2	0	0	0	2	40807000	29445000	38914000	0	34604000	38014000	0	0	0	36315000
P04075;P05062	P04075	ALDOA	>sp|P04075|ALDOA_HUMAN Fructose-bisphosphate aldolase A OS=Homo sapiens GN=ALDOA PE=1 SV=2	31	29	31	26	34	31	30	31	29	32	31988000000	29846000000	29398000000	30136000000	29702000000	28008000000	30904000000	28518000000	30723000000	33443000000
P04080	P04080	CSTB	>sp|P04080|CYTB_HUMAN Cystatin-B OS=Homo sapiens GN=CSTB PE=1 SV=2	4	4	4	4	2	4	3	3	4	4	433670000	452810000	402380000	324770000	347950000	646100000	439130000	563770000	415950000	504100000
P04083	P04083	ANXA1	>sp|P04083|ANXA1_HUMAN Annexin A1 OS=Homo sapiens GN=ANXA1 PE=1 SV=2	23	21	20	21	21	21	20	22	19	21	6073800000	6529700000	6211900000	6261600000	6420700000	6596200000	6419000000	6059200000	6194600000	6352700000
P04150	P04150	NR3C1	>sp|P04150|GCR_HUMAN Glucocorticoid receptor OS=Homo sapiens GN=NR3C1 PE=1 SV=1	0	1	1	0	0	1	0	1	1	0	0	0	0	0	0	37878000	0	23895000	0	0
P04181	P04181	OAT	>sp|P04181|OAT_HUMAN Ornithine aminotransferase, mitochondrial OS=Homo sapiens GN=OAT PE=1 SV=1	4	4	4	4	4	3	4	5	4	3	167770000	170300000	174620000	166110000	198330000	188300000	188160000	212010000	170960000	189960000
P04183	P04183	TK1	>sp|P04183|KITH_HUMAN Thymidine kinase, cytosolic OS=Homo sapiens GN=TK1 PE=1 SV=2	5	2	4	3	3	4	3	2	3	4	151900000	133830000	145590000	144360000	137150000	145600000	150920000	150120000	162150000	146860000
P04279;Q02383	P04279;Q02383	SEMG1;SEMG2	>sp|P04279|SEMG1_HUMAN Semenogelin-1 OS=Homo sapiens GN=SEMG1 PE=1 SV=2;>sp|Q02383|SEMG2_HUMAN Semenogelin-2 OS=Homo sapiens GN=SEMG2 PE=1 SV=1	0	0	0	2	0	0	0	0	0	0	0	0	0	62397000	0	0	0	0	0	0
P04350	P04350	TUBB4A	>sp|P04350|TBB4A_HUMAN Tubulin beta-4A chain OS=Homo sapiens GN=TUBB4A PE=1 SV=2	19	19	18	20	19	21	20	19	17	20	0	0	0	58819000	0	39190000	0	45666000	0	0
P04406;O14556	P04406	GAPDH	>sp|P04406|G3P_HUMAN Glyceraldehyde-3-phosphate dehydrogenase OS=Homo sapiens GN=GAPDH PE=1 SV=3	21	20	23	23	21	19	20	23	21	21	123030000000	123140000000	119120000000	125170000000	124770000000	119580000000	120270000000	115620000000	120290000000	119810000000
P04632;Q96L46	P04632	CAPNS1	>sp|P04632|CPNS1_HUMAN Calpain small subunit 1 OS=Homo sapiens GN=CAPNS1 PE=1 SV=1	2	3	0	3	2	2	0	1	2	2	71198000	60723000	0	50780000	51513000	61630000	0	45364000	50989000	64062000
P04792	P04792	HSPB1	>sp|P04792|HSPB1_HUMAN Heat shock protein beta-1 OS=Homo sapiens GN=HSPB1 PE=1 SV=2	15	11	13	12	15	13	11	13	13	12	3816800000	3924100000	2874500000	3103500000	3447800000	3571300000	3158400000	2611500000	2961600000	3113200000
P04818	P04818	TYMS	>sp|P04818|TYSY_HUMAN Thymidylate synthase OS=Homo sapiens GN=TYMS PE=1 SV=3	6	4	4	5	5	5	3	3	7	5	271820000	245830000	291510000	276280000	269340000	281170000	270210000	303490000	270060000	295030000
P04843	P04843	RPN1	>sp|P04843|RPN1_HUMAN Dolichyl-diphosphooligosaccharide--protein glycosyltransferase subunit 1 OS=Homo sapiens GN=RPN1 PE=1 SV=1	20	21	18	19	14	15	19	18	18	17	2171800000	2353700000	2341000000	2343800000	2189800000	2340500000	2363500000	2151400000	2359700000	2290800000
P04844	P04844	RPN2	>sp|P04844|RPN2_HUMAN Dolichyl-diphosphooligosaccharide--protein glycosyltransferase subunit 2 OS=Homo sapiens GN=RPN2 PE=1 SV=3	6	7	7	8	5	9	7	8	7	7	538150000	523500000	660900000	720550000	564060000	618500000	575600000	641240000	626330000	602230000
P04899	P04899	GNAI2	>sp|P04899|GNAI2_HUMAN Guanine nucleotide-binding protein G(i) subunit alpha-2 OS=Homo sapiens GN=GNAI2 PE=1 SV=3	4	4	3	4	2	5	2	1	6	3	49077000	0	53050000	0	0	0	0	0	56065000	0
Q93077;Q7L7L0;P04908	Q93077;Q7L7L0;P04908	HIST1H2AC;HIST3H2A;HIST1H2AB	>sp|Q93077|H2A1C_HUMAN Histone H2A type 1-C OS=Homo sapiens GN=HIST1H2AC PE=1 SV=3;>sp|Q7L7L0|H2A3_HUMAN Histone H2A type 3 OS=Homo sapiens GN=HIST3H2A PE=1 SV=3;>sp|P04908|H2A1B_HUMAN Histone H2A type 1-B/E OS=Homo sapiens GN=HIST1H2AB PE=1 SV=2	7	7	7	7	6	6	6	7	6	6	463510000	483890000	514860000	305340000	0	255280000	298660000	325290000	485900000	358010000
P05023;P13637;P50993;Q13733;P20648;P54707	P05023	ATP1A1	>sp|P05023|AT1A1_HUMAN Sodium/potassium-transporting ATPase subunit alpha-1 OS=Homo sapiens GN=ATP1A1 PE=1 SV=1	19	19	18	21	19	18	22	19	21	21	2068900000	2227600000	1931500000	2000200000	2115300000	2026800000	1964300000	1905100000	2061600000	2205400000
P05026	P05026	ATP1B1	>sp|P05026|AT1B1_HUMAN Sodium/potassium-transporting ATPase subunit beta-1 OS=Homo sapiens GN=ATP1B1 PE=1 SV=1	2	1	1	1	1	3	2	2	2	1	48330000	66972000	61697000	55606000	50965000	59330000	67495000	51600000	53380000	61615000
P05114	P05114	HMGN1	>sp|P05114|HMGN1_HUMAN Non-histone chromosomal protein HMG-14 OS=Homo sapiens GN=HMGN1 PE=1 SV=3	2	4	3	4	4	4	4	4	4	3	457000000	484790000	497660000	499170000	450250000	486300000	489600000	506930000	431490000	569770000
P05141	P05141	SLC25A5	>sp|P05141|ADT2_HUMAN ADP/ATP translocase 2 OS=Homo sapiens GN=SLC25A5 PE=1 SV=7	14	13	14	14	13	15	16	13	17	15	2750400000	2877600000	2575200000	2812900000	2847900000	2907300000	3082700000	2657700000	2704800000	3251300000
P05187;P10696;P09923	P05187;P10696	ALPP;ALPPL2	>sp|P05187|PPB1_HUMAN Alkaline phosphatase, placental type OS=Homo sapiens GN=ALPP PE=1 SV=2;>sp|P10696|PPBN_HUMAN Alkaline phosphatase, placental-like OS=Homo sapiens GN=ALPPL2 PE=2 SV=4	5	7	7	5	8	7	2	8	4	5	301450000	248350000	252970000	298090000	241710000	256560000	180890000	269110000	283380000	329560000
P05198	P05198	EIF2S1	>sp|P05198|IF2A_HUMAN Eukaryotic translation initiation factor 2 subunit 1 OS=Homo sapiens GN=EIF2S1 PE=1 SV=3	12	17	16	16	13	12	15	14	16	14	1582300000	1502600000	1483600000	1360900000	1541700000	1451200000	1574600000	1618300000	1436700000	1663900000
P05204	P05204	HMGN2	>sp|P05204|HMGN2_HUMAN Non-histone chromosomal protein HMG-17 OS=Homo sapiens GN=HMGN2 PE=1 SV=3	4	4	5	3	4	4	3	3	4	4	664430000	770110000	808460000	715930000	837240000	900900000	919060000	817320000	648750000	957470000
P05362	P05362	ICAM1	>sp|P05362|ICAM1_HUMAN Intercellular adhesion molecule 1 OS=Homo sapiens GN=ICAM1 PE=1 SV=2	2	3	3	4	3	3	2	3	2	2	50490000	53838000	51212000	53250000	63682000	59242000	65851000	58450000	50389000	48815000
P05386	P05386	RPLP1	>sp|P05386|RLA1_HUMAN 60S acidic ribosomal protein P1 OS=Homo sapiens GN=RPLP1 PE=1 SV=1	2	1	1	1	1	1	0	0	1	0	66114000	71864000	91513000	63938000	56546000	48157000	0	0	58778000	0
P05387	P05387	RPLP2	>sp|P05387|RLA2_HUMAN 60S acidic ribosomal protein P2 OS=Homo sapiens GN=RPLP2 PE=1 SV=1	4	4	4	4	3	3	4	3	4	4	353950000	449470000	360130000	354820000	383820000	311980000	380640000	284680000	304200000	317860000
P05388;Q8NHW5	P05388;Q8NHW5	RPLP0;RPLP0P6	>sp|P05388|RLA0_HUMAN 60S acidic ribosomal protein P0 OS=Homo sapiens GN=RPLP0 PE=1 SV=1;>sp|Q8NHW5|RLA0L_HUMAN 60S acidic ribosomal protein P0-like OS=Homo sapiens GN=RPLP0P6 PE=5 SV=1	13	13	14	14	13	13	12	12	13	14	7446100000	8166200000	7884600000	7772500000	7295600000	7932000000	8136800000	7972900000	7479900000	7370500000
P05413	P05413	FABP3	>sp|P05413|FABPH_HUMAN Fatty acid-binding protein, heart OS=Homo sapiens GN=FABP3 PE=1 SV=4	0	0	1	0	1	1	1	0	0	1	0	0	4426400	0	3323100	5303800	3457200	0	0	0
P05455	P05455	SSB	>sp|P05455|LA_HUMAN Lupus La protein OS=Homo sapiens GN=SSB PE=1 SV=2	14	14	13	18	16	14	15	10	13	14	1067100000	1066500000	926710000	1057100000	1088500000	1185900000	1217600000	1174800000	1048400000	1225100000
P05549;Q6VUC0;Q92481	P05549;Q6VUC0;Q92481	TFAP2A;TFAP2E;TFAP2B	>sp|P05549|AP2A_HUMAN Transcription factor AP-2-alpha OS=Homo sapiens GN=TFAP2A PE=1 SV=1;>sp|Q6VUC0|AP2E_HUMAN Transcription factor AP-2-epsilon OS=Homo sapiens GN=TFAP2E PE=2 SV=1;>sp|Q92481|AP2B_HUMAN Transcription factor AP-2-beta OS=Homo sapiens GN=TF	0	1	0	0	0	0	0	1	1	1	0	51821000	0	0	0	0	0	51513000	63387000	44209000
P05556	P05556	ITGB1	>sp|P05556|ITB1_HUMAN Integrin beta-1 OS=Homo sapiens GN=ITGB1 PE=1 SV=2	14	14	12	15	13	11	16	13	12	15	1572000000	1806400000	1662400000	1749900000	1629100000	1722700000	1646000000	1623700000	1801200000	1730500000
P06132	P06132	UROD	>sp|P06132|DCUP_HUMAN Uroporphyrinogen decarboxylase OS=Homo sapiens GN=UROD PE=1 SV=2	2	1	3	2	3	2	2	2	2	2	83978000	83337000	95284000	106180000	88673000	95759000	90314000	117890000	132780000	0
P06241	P06241	FYN	>sp|P06241|FYN_HUMAN Tyrosine-protein kinase Fyn OS=Homo sapiens GN=FYN PE=1 SV=3	1	1	2	1	2	2	1	2	2	2	0	0	35660000	0	25117000	0	0	44398000	33999000	0
P06454	P06454	PTMA	>sp|P06454|PTMA_HUMAN Prothymosin alpha OS=Homo sapiens GN=PTMA PE=1 SV=2	2	4	3	4	4	3	4	4	3	2	270570000	386870000	244660000	587860000	410950000	195410000	362260000	145050000	161610000	206600000
P06493;Q00526;Q00534;Q96Q40;O94921;Q07002;Q00536;Q14004	P06493	CDK1	>sp|P06493|CDK1_HUMAN Cyclin-dependent kinase 1 OS=Homo sapiens GN=CDK1 PE=1 SV=3	12	11	10	12	13	12	11	14	12	9	1515400000	1540000000	1383700000	1413000000	1555500000	1476800000	1545300000	1383800000	1479000000	1373400000
P06576	P06576	ATP5B	>sp|P06576|ATPB_HUMAN ATP synthase subunit beta, mitochondrial OS=Homo sapiens GN=ATP5B PE=1 SV=3	24	21	24	20	19	24	19	22	23	22	11276000000	11787000000	12260000000	11194000000	12676000000	11236000000	11605000000	10682000000	11325000000	10963000000
P06703	P06703	S100A6	>sp|P06703|S10A6_HUMAN Protein S100-A6 OS=Homo sapiens GN=S100A6 PE=1 SV=1	0	0	0	0	0	0	0	0	1	0	0	0	0	0	0	0	0	0	255710000	0
P06730	P06730	EIF4E	>sp|P06730|IF4E_HUMAN Eukaryotic translation initiation factor 4E OS=Homo sapiens GN=EIF4E PE=1 SV=2	1	3	5	3	3	3	3	2	2	2	167510000	182830000	257620000	225300000	200050000	233490000	199910000	175180000	189020000	234790000
P06733;P13929;P09104	P06733	ENO1	>sp|P06733|ENOA_HUMAN Alpha-enolase OS=Homo sapiens GN=ENO1 PE=1 SV=2	31	30	30	33	35	30	32	33	32	33	48976000000	46348000000	51037000000	47225000000	50149000000	45537000000	49382000000	45518000000	47036000000	49340000000
P06737	P06737	PYGL	>sp|P06737|PYGL_HUMAN Glycogen phosphorylase, liver form OS=Homo sapiens GN=PYGL PE=1 SV=4	1	1	1	0	1	0	0	1	1	1	13853000	9049300	19515000	0	16610000	0	0	33324000	20305000	17621000
P06744;Q8N196	P06744	GPI	>sp|P06744|G6PI_HUMAN Glucose-6-phosphate isomerase OS=Homo sapiens GN=GPI PE=1 SV=4	23	21	24	23	23	24	25	22	21	23	10369000000	11034000000	10452000000	10986000000	10795000000	10625000000	10898000000	10486000000	11094000000	10867000000
P06748	P06748	NPM1	>sp|P06748|NPM_HUMAN Nucleophosmin OS=Homo sapiens GN=NPM1 PE=1 SV=2	13	14	14	12	13	11	11	13	11	12	23929000000	22813000000	22932000000	22890000000	22244000000	18978000000	18654000000	18537000000	17488000000	18194000000
P06753	P06753	TPM3	>sp|P06753|TPM3_HUMAN Tropomyosin alpha-3 chain OS=Homo sapiens GN=TPM3 PE=1 SV=2	4	4	4	2	2	3	5	3	2	4	138370000	106170000	111220000	0	93362000	138180000	147680000	61583000	57880000	96455000
P06756	P06756	ITGAV	>sp|P06756|ITAV_HUMAN Integrin alpha-V OS=Homo sapiens GN=ITGAV PE=1 SV=2	2	0	0	0	0	0	1	0	0	1	24258000	0	0	0	0	0	0	0	0	0
Q16778;P33778;P23527;P06899;Q8N257;Q6DRA6;Q6DN03	Q16778;P33778;P23527;P06899;Q8N257	HIST2H2BE;HIST1H2BB;HIST1H2BO;HIST1H2BJ;HIST3H2BB	>sp|Q16778|H2B2E_HUMAN Histone H2B type 2-E OS=Homo sapiens GN=HIST2H2BE PE=1 SV=3;>sp|P33778|H2B1B_HUMAN Histone H2B type 1-B OS=Homo sapiens GN=HIST1H2BB PE=1 SV=2;>sp|P23527|H2B1O_HUMAN Histone H2B type 1-O OS=Homo sapiens GN=HIST1H2BO PE=1 SV=3;>sp|P06	6	7	7	6	6	6	7	7	7	5	1640700000	1915600000	1777300000	1221700000	1590600000	1678900000	1691100000	1421500000	1651800000	1788000000
P07099	P07099	EPHX1	>sp|P07099|HYEP_HUMAN Epoxide hydrolase 1 OS=Homo sapiens GN=EPHX1 PE=1 SV=1	2	1	2	1	2	1	1	2	3	2	42239000	45159000	59463000	43126000	77022000	0	43629000	49856000	55877000	55624000
P07195	P07195	LDHB	>sp|P07195|LDHB_HUMAN L-lactate dehydrogenase B chain OS=Homo sapiens GN=LDHB PE=1 SV=2	18	18	20	19	19	19	19	18	18	19	27912000000	30043000000	26748000000	27821000000	27842000000	29406000000	30792000000	28051000000	28029000000	27574000000
P07203	P07203	GPX1	>sp|P07203|GPX1_HUMAN Glutathione peroxidase 1 OS=Homo sapiens GN=GPX1 PE=1 SV=4	2	2	2	1	1	0	1	2	0	1	27231000	33945000	0	0	0	0	32023000	32486000	0	26316000
P07237	P07237	P4HB	>sp|P07237|PDIA1_HUMAN Protein disulfide-isomerase OS=Homo sapiens GN=P4HB PE=1 SV=3	21	21	23	23	21	20	20	20	18	19	5867900000	4709200000	4941000000	4180200000	4546700000	4176700000	4323500000	4066200000	3547900000	4137000000
P07305	P07305	H1F0	>sp|P07305|H10_HUMAN Histone H1.0 OS=Homo sapiens GN=H1F0 PE=1 SV=3	0	1	1	1	1	1	1	1	1	1	0	0	0	0	0	21773000	0	14256000	14882000	0
P07311	P07311	ACYP1	>sp|P07311|ACYP1_HUMAN Acylphosphatase-1 OS=Homo sapiens GN=ACYP1 PE=1 SV=2	0	0	0	1	1	0	1	1	1	1	0	0	0	13242000	15927000	0	22799000	16254000	14694000	16925000
P07339	P07339	CTSD	>sp|P07339|CATD_HUMAN Cathepsin D OS=Homo sapiens GN=CTSD PE=1 SV=1	1	2	1	1	3	1	1	2	0	1	58453000	0	47863000	50652000	78184000	69056000	56430000	56920000	0	33678000
P07355;A6NMY6	P07355;A6NMY6	ANXA2;ANXA2P2	>sp|P07355|ANXA2_HUMAN Annexin A2 OS=Homo sapiens GN=ANXA2 PE=1 SV=2;>sp|A6NMY6|AXA2L_HUMAN Putative annexin A2-like protein OS=Homo sapiens GN=ANXA2P2 PE=5 SV=2	22	21	30	23	26	26	24	24	24	23	19623000000	18480000000	18946000000	18458000000	17906000000	18459000000	19154000000	18337000000	19330000000	18340000000
P07384	P07384	CAPN1	>sp|P07384|CAN1_HUMAN Calpain-1 catalytic subunit OS=Homo sapiens GN=CAPN1 PE=1 SV=1	1	1	0	2	1	2	0	1	3	1	0	0	0	22463000	21651000	25962000	0	17268000	18567000	15257000
P07437	P07437	TUBB	>sp|P07437|TBB5_HUMAN Tubulin beta chain OS=Homo sapiens GN=TUBB PE=1 SV=2	23	25	22	22	23	23	24	20	21	22	9904000000	8813200000	8787000000	9652500000	9722300000	8790700000	8749300000	7624800000	8720000000	7766800000
P07686	P07686	HEXB	>sp|P07686|HEXB_HUMAN Beta-hexosaminidase subunit beta OS=Homo sapiens GN=HEXB PE=1 SV=3	0	0	1	1	0	1	0	1	1	2	0	0	0	0	0	63246000	0	0	0	43304000
P07741	P07741	APRT	>sp|P07741|APT_HUMAN Adenine phosphoribosyltransferase OS=Homo sapiens GN=APRT PE=1 SV=2	5	4	6	8	7	8	6	6	7	8	813800000	697220000	964580000	913710000	782380000	892360000	769670000	798250000	824370000	737700000
P07814	P07814	EPRS	>sp|P07814|SYEP_HUMAN Bifunctional glutamate/proline--tRNA ligase OS=Homo sapiens GN=EPRS PE=1 SV=5	62	49	54	55	53	50	61	51	55	58	9137400000	9457500000	8836500000	9101400000	8731200000	9376500000	9689400000	9497800000	9343100000	9623900000
P07858	P07858	CTSB	>sp|P07858|CATB_HUMAN Cathepsin B OS=Homo sapiens GN=CTSB PE=1 SV=3	1	0	1	0	0	0	0	0	0	0	19714000	0	14864000	0	0	0	0	0	0	0
P07900;Q58FG0;Q14568;Q58FG1	P07900	HSP90AA1	>sp|P07900|HS90A_HUMAN Heat shock protein HSP 90-alpha OS=Homo sapiens GN=HSP90AA1 PE=1 SV=5	49	45	49	45	45	44	41	41	47	48	53634000000	52189000000	50085000000	50099000000	51979000000	51911000000	51737000000	50353000000	52544000000	55227000000
P07910;P0DMR1;O60812;B7ZW38;B2RXH8;Q86SE5	P07910	HNRNPC	>sp|P07910|HNRPC_HUMAN Heterogeneous nuclear ribonucleoproteins C1/C2 OS=Homo sapiens GN=HNRNPC PE=1 SV=4	12	14	13	16	12	13	15	17	14	14	10092000000	11443000000	10973000000	11177000000	10952000000	10409000000	11296000000	10948000000	11138000000	10414000000
P07947	P07947	YES1	>sp|P07947|YES_HUMAN Tyrosine-protein kinase Yes OS=Homo sapiens GN=YES1 PE=1 SV=3	1	2	3	1	1	1	2	4	2	3	45800000	49918000	67014000	80285000	63711000	73423000	74017000	89813000	90412000	54141000
P07954	P07954	FH	>sp|P07954|FUMH_HUMAN Fumarate hydratase, mitochondrial OS=Homo sapiens GN=FH PE=1 SV=3	16	14	15	13	13	17	14	14	13	16	2363900000	2514800000	2681300000	2531600000	2737900000	2515200000	2594100000	2685800000	2532200000	2616300000
P08047	P08047	SP1	>sp|P08047|SP1_HUMAN Transcription factor Sp1 OS=Homo sapiens GN=SP1 PE=1 SV=3	1	0	1	1	1	0	1	1	0	0	27818000	0	24770000	20743000	21341000	0	22649000	19443000	0	0
P08133	P08133	ANXA6	>sp|P08133|ANXA6_HUMAN Annexin A6 OS=Homo sapiens GN=ANXA6 PE=1 SV=3	23	20	21	17	23	23	21	18	20	20	1492400000	1452900000	1466000000	1323900000	1459600000	1559100000	1600100000	1503300000	1520900000	1557700000
P08134	P08134	RHOC	>sp|P08134|RHOC_HUMAN Rho-related GTP-binding protein RhoC OS=Homo sapiens GN=RHOC PE=1 SV=1	6	7	6	6	5	7	7	7	8	7	0	78420000	106830000	84970000	116570000	91643000	0	115200000	115070000	96068000
P08174	P08174	CD55	>sp|P08174|DAF_HUMAN Complement decay-accelerating factor OS=Homo sapiens GN=CD55 PE=1 SV=4	6	8	7	6	7	7	9	5	10	9	994960000	1013900000	918580000	901960000	954850000	882990000	949980000	979030000	1069400000	997300000
P08195	P08195	SLC3A2	>sp|P08195|4F2_HUMAN 4F2 cell-surface antigen heavy chain OS=Homo sapiens GN=SLC3A2 PE=1 SV=3	27	26	25	28	26	23	29	23	27	27	13257000000	13407000000	12633000000	12563000000	12844000000	14306000000	13697000000	13820000000	13356000000	14174000000
P08237	P08237	PFKM	>sp|P08237|PFKAM_HUMAN ATP-dependent 6-phosphofructokinase, muscle type OS=Homo sapiens GN=PFKM PE=1 SV=2	18	20	20	16	17	18	22	18	21	22	1234700000	1449300000	1262900000	1216700000	1333900000	1305100000	1355600000	1278800000	1304200000	1235400000
P08238;Q58FF7	P08238	HSP90AB1	>sp|P08238|HS90B_HUMAN Heat shock protein HSP 90-beta OS=Homo sapiens GN=HSP90AB1 PE=1 SV=4	53	48	50	49	51	48	47	43	51	49	47402000000	44525000000	44552000000	43872000000	46666000000	44575000000	47398000000	44979000000	47049000000	45215000000
P08240	P08240	SRPR	>sp|P08240|SRPRA_HUMAN Signal recognition particle receptor subunit alpha OS=Homo sapiens GN=SRPRA PE=1 SV=2	7	10	5	9	6	8	6	8	7	7	404110000	374310000	472650000	462850000	378880000	399980000	374120000	435440000	422100000	415840000
P08243	P08243	ASNS	>sp|P08243|ASNS_HUMAN Asparagine synthetase [glutamine-hydrolyzing] OS=Homo sapiens GN=ASNS PE=1 SV=4	6	6	8	6	7	7	6	5	4	7	332710000	380880000	408640000	432560000	346480000	420530000	404960000	452020000	418930000	374420000
P08397	P08397	HMBS	>sp|P08397|HEM3_HUMAN Porphobilinogen deaminase OS=Homo sapiens GN=HMBS PE=1 SV=2	0	0	1	0	0	0	0	2	1	0	0	0	43916000	0	0	0	0	61271000	50323000	0
P08559;P29803	P08559	PDHA1	>sp|P08559|ODPA_HUMAN Pyruvate dehydrogenase E1 component subunit alpha, somatic form, mitochondrial OS=Homo sapiens GN=PDHA1 PE=1 SV=3	8	8	6	8	7	8	8	6	8	9	359730000	419420000	366560000	391890000	363280000	398410000	395550000	413220000	388580000	366960000
P08572	P08572	COL4A2	>sp|P08572|CO4A2_HUMAN Collagen alpha-2(IV) chain OS=Homo sapiens GN=COL4A2 PE=1 SV=4	1	1	0	1	0	0	0	0	1	0	14693000	14095000	0	0	0	0	0	0	13356000	0
P08574	P08574	CYC1	>sp|P08574|CY1_HUMAN Cytochrome c1, heme protein, mitochondrial OS=Homo sapiens GN=CYC1 PE=1 SV=3	3	7	3	4	5	5	3	3	2	4	242070000	347500000	191730000	193100000	276690000	250280000	206700000	129960000	187570000	222130000
P08579	P08579	SNRPB2	>sp|P08579|RU2B_HUMAN U2 small nuclear ribonucleoprotein B OS=Homo sapiens GN=SNRPB2 PE=1 SV=1	5	2	5	3	3	6	4	4	3	3	366600000	290450000	340580000	370360000	333110000	375790000	359830000	402760000	339730000	378280000
P08581	P08581	MET	>sp|P08581|MET_HUMAN Hepatocyte growth factor receptor OS=Homo sapiens GN=MET PE=1 SV=4	0	1	1	1	0	0	0	0	0	0	0	0	25493000	0	0	0	0	0	0	0
P08621	P08621	SNRNP70	>sp|P08621|RU17_HUMAN U1 small nuclear ribonucleoprotein 70 kDa OS=Homo sapiens GN=SNRNP70 PE=1 SV=2	8	8	10	10	8	11	9	9	10	9	924940000	990500000	926420000	924600000	947820000	1017700000	996110000	905390000	901840000	1075800000
P08651	P08651	NFIC	>sp|P08651|NFIC_HUMAN Nuclear factor 1 C-type OS=Homo sapiens GN=NFIC PE=1 SV=2	1	1	2	1	2	1	2	1	1	1	13337000	0	0	0	0	10066000	0	0	0	20994000
P08670;P41219;Q16352;P07196;P07197;P12036	P08670	VIM	>sp|P08670|VIME_HUMAN Vimentin OS=Homo sapiens GN=VIM PE=1 SV=4	43	47	46	45	45	43	45	45	44	42	60130000000	61700000000	59311000000	60587000000	60233000000	58328000000	61030000000	56198000000	57127000000	59216000000
P08708	P08708	RPS17	>sp|P08708|RS17_HUMAN 40S ribosomal protein S17 OS=Homo sapiens GN=RPS17 PE=1 SV=2	10	9	11	8	8	10	9	9	10	10	4813300000	5062400000	4728900000	4520100000	4597100000	4703700000	4650900000	4746500000	5004600000	4751700000
P08754;P09471;P11488;P19087;A8MTJ3	P08754	GNAI3	>sp|P08754|GNAI3_HUMAN Guanine nucleotide-binding protein G(k) subunit alpha OS=Homo sapiens GN=GNAI3 PE=1 SV=3	6	8	5	8	9	11	4	6	9	4	677690000	681790000	616650000	585250000	757690000	754570000	655830000	602370000	740230000	783610000
P08758	P08758	ANXA5	>sp|P08758|ANXA5_HUMAN Annexin A5 OS=Homo sapiens GN=ANXA5 PE=1 SV=2	14	13	16	14	14	13	17	15	14	16	3738000000	3654700000	4053700000	3677500000	3516300000	3306300000	3421600000	3158600000	3426800000	3301500000
P08865	P08865	RPSA	>sp|P08865|RSSA_HUMAN 40S ribosomal protein SA OS=Homo sapiens GN=RPSA PE=1 SV=4	12	11	11	10	11	11	11	13	11	13	5580200000	5648900000	5705500000	5807700000	5528700000	5934100000	5250600000	5163100000	6164700000	5167100000
P08962	P08962	CD63	>sp|P08962|CD63_HUMAN CD63 antigen OS=Homo sapiens GN=CD63 PE=1 SV=2	2	2	2	2	2	2	2	2	2	2	494050000	523530000	481610000	528050000	455600000	419510000	541590000	398080000	436310000	450170000
P09001	P09001	MRPL3	>sp|P09001|RM03_HUMAN 39S ribosomal protein L3, mitochondrial OS=Homo sapiens GN=MRPL3 PE=1 SV=1	2	3	4	2	3	2	3	3	5	2	79559000	71640000	82426000	77056000	91055000	93474000	70422000	72544000	80891000	68237000
P09012	P09012	SNRPA	>sp|P09012|SNRPA_HUMAN U1 small nuclear ribonucleoprotein A OS=Homo sapiens GN=SNRPA PE=1 SV=3	4	3	5	5	4	7	4	4	5	5	356910000	428720000	318690000	461580000	389380000	416350000	450610000	421320000	342000000	464400000
P09132	P09132	SRP19	>sp|P09132|SRP19_HUMAN Signal recognition particle 19 kDa protein OS=Homo sapiens GN=SRP19 PE=1 SV=3	1	0	1	1	1	0	1	1	0	0	44395000	0	30817000	35435000	42263000	0	32299000	33648000	0	0
P09234	P09234	SNRPC	>sp|P09234|RU1C_HUMAN U1 small nuclear ribonucleoprotein C OS=Homo sapiens GN=SNRPC PE=1 SV=1	1	1	2	1	1	1	1	1	1	2	123220000	129000000	95414000	157720000	96666000	113580000	113150000	109000000	85910000	75073000
P09382	P09382	LGALS1	>sp|P09382|LEG1_HUMAN Galectin-1 OS=Homo sapiens GN=LGALS1 PE=1 SV=2	4	5	5	6	7	5	6	5	4	6	670640000	696650000	606140000	529480000	597340000	543200000	659210000	495150000	488660000	576590000
P09417	P09417	QDPR	>sp|P09417|DHPR_HUMAN Dihydropteridine reductase OS=Homo sapiens GN=QDPR PE=1 SV=2	1	0	0	0	0	0	1	1	1	0	0	0	0	0	0	0	0	0	0	0
P09429;B2RPK0;P23497	P09429;B2RPK0	HMGB1;HMGB1P1	>sp|P09429|HMGB1_HUMAN High mobility group protein B1 OS=Homo sapiens GN=HMGB1 PE=1 SV=3;>sp|B2RPK0|HGB1A_HUMAN Putative high mobility group protein B1-like 1 OS=Homo sapiens GN=HMGB1P1 PE=5 SV=1	11	14	13	14	13	14	12	15	12	14	5787500000	5703100000	5759900000	5190000000	5720100000	5723200000	5936600000	5223000000	5374200000	6222800000
P09525	P09525	ANXA4	>sp|P09525|ANXA4_HUMAN Annexin A4 OS=Homo sapiens GN=ANXA4 PE=1 SV=4	6	4	4	5	3	6	3	5	6	8	288160000	276760000	274460000	286970000	319090000	280060000	290220000	305470000	296100000	321940000
P09543	P09543	CNP	>sp|P09543|CN37_HUMAN 2,3-cyclic-nucleotide 3-phosphodiesterase OS=Homo sapiens GN=CNP PE=1 SV=2	1	2	3	1	1	0	1	2	1	3	38084000	33052000	32436000	0	0	0	0	31773000	43764000	41674000
P09601	P09601	HMOX1	>sp|P09601|HMOX1_HUMAN Heme oxygenase 1 OS=Homo sapiens GN=HMOX1 PE=1 SV=1	1	0	1	1	0	1	0	0	0	0	0	0	0	0	0	18191000	0	0	0	0
P09622	P09622	DLD	>sp|P09622|DLDH_HUMAN Dihydrolipoyl dehydrogenase, mitochondrial OS=Homo sapiens GN=DLD PE=1 SV=2	9	11	12	9	10	8	11	8	10	11	1101400000	1134600000	1076500000	1040200000	1200400000	1184000000	1121000000	1061100000	1094100000	1160700000
P09651;Q32P51	P09651;Q32P51	HNRNPA1;HNRNPA1L2	>sp|P09651|ROA1_HUMAN Heterogeneous nuclear ribonucleoprotein A1 OS=Homo sapiens GN=HNRNPA1 PE=1 SV=5;>sp|Q32P51|RA1L2_HUMAN Heterogeneous nuclear ribonucleoprotein A1-like 2 OS=Homo sapiens GN=HNRNPA1L2 PE=2 SV=2	20	23	24	23	23	22	21	25	25	19	16051000000	15651000000	16060000000	16166000000	15682000000	15463000000	16019000000	14927000000	15860000000	16631000000
P09661	P09661	SNRPA1	>sp|P09661|RU2A_HUMAN U2 small nuclear ribonucleoprotein A OS=Homo sapiens GN=SNRPA1 PE=1 SV=2	4	7	4	5	7	4	5	6	6	5	465640000	362800000	363100000	406370000	425540000	400270000	402910000	401110000	391170000	351520000
P09669	P09669	COX6C	>sp|P09669|COX6C_HUMAN Cytochrome c oxidase subunit 6C OS=Homo sapiens GN=COX6C PE=1 SV=2	2	2	2	2	4	2	2	3	3	3	207810000	165110000	155000000	176300000	156790000	180390000	155650000	192050000	183360000	187840000
P09874	P09874	PARP1	>sp|P09874|PARP1_HUMAN Poly [ADP-ribose] polymerase 1 OS=Homo sapiens GN=PARP1 PE=1 SV=4	35	30	34	33	29	30	33	33	34	32	4678000000	4481600000	4348300000	4759700000	4626200000	4425600000	4769800000	4272500000	4558600000	4669200000
P09884	P09884	POLA1	>sp|P09884|DPOLA_HUMAN DNA polymerase alpha catalytic subunit OS=Homo sapiens GN=POLA1 PE=1 SV=2	4	5	1	1	4	2	2	3	2	2	49958000	67206000	40064000	40793000	52109000	39556000	45690000	40311000	37067000	39592000
P09960	P09960	LTA4H	>sp|P09960|LKHA4_HUMAN Leukotriene A-4 hydrolase OS=Homo sapiens GN=LTA4H PE=1 SV=2	13	15	14	14	15	14	14	12	15	14	743920000	813900000	650760000	715730000	769600000	736970000	807310000	666030000	728970000	760140000
P09972	P09972	ALDOC	>sp|P09972|ALDOC_HUMAN Fructose-bisphosphate aldolase C OS=Homo sapiens GN=ALDOC PE=1 SV=2	8	12	9	7	9	9	9	11	7	9	374210000	576600000	758200000	305830000	739320000	628690000	687340000	608490000	556800000	609200000
Q71UI9;P0C0S5	Q71UI9;P0C0S5	H2AFV;H2AFZ	>sp|Q71UI9|H2AV_HUMAN Histone H2A.V OS=Homo sapiens GN=H2AFV PE=1 SV=3;>sp|P0C0S5|H2AZ_HUMAN Histone H2A.Z OS=Homo sapiens GN=H2AFZ PE=1 SV=2	4	4	4	4	4	4	4	4	4	4	1499900000	1425300000	1052600000	1544400000	1119700000	1225900000	1588000000	1247100000	1332800000	1358000000
Q99878;Q96KK5;Q9BTM1;P20671;P0C0S8	Q99878;Q96KK5;Q9BTM1;P20671;P0C0S8	HIST1H2AJ;HIST1H2AH;H2AFJ;HIST1H2AD;HIST1H2AG	>sp|Q99878|H2A1J_HUMAN Histone H2A type 1-J OS=Homo sapiens GN=HIST1H2AJ PE=1 SV=3;>sp|Q96KK5|H2A1H_HUMAN Histone H2A type 1-H OS=Homo sapiens GN=HIST1H2AH PE=1 SV=3;>sp|Q9BTM1|H2AJ_HUMAN Histone H2A.J OS=Homo sapiens GN=H2AFJ PE=1 SV=1;>sp|P20671|H2A1D_HU	7	7	7	7	7	6	6	7	6	6	109890000	103540000	87117000	123740000	119330000	0	0	69425000	0	0
P0CW18	P0CW18	PRSS56	>sp|P0CW18|PRS56_HUMAN Serine protease 56 OS=Homo sapiens GN=PRSS56 PE=1 SV=1	8	6	8	8	6	10	9	10	5	7	198880000	198310000	266240000	234560000	195740000	286080000	244500000	238210000	256680000	244890000
P0DMN0;P0DMM9;P50225	P0DMN0;P0DMM9;P50225	SULT1A1	>sp|P0DMN0|ST1A4_HUMAN Sulfotransferase 1A4 OS=Homo sapiens GN=SULT1A4 PE=1 SV=1;>sp|P0DMM9|ST1A3_HUMAN Sulfotransferase 1A3 OS=Homo sapiens GN=SULT1A3 PE=1 SV=1;>sp|P50225|ST1A1_HUMAN Sulfotransferase 1A1 OS=Homo sapiens GN=SULT1A1 PE=1 SV=3	2	2	1	1	1	0	1	0	2	1	37678000	28981000	29471000	32651000	37536000	0	33193000	0	30661000	26939000
P0DMV9;P0DMV8	P0DMV9;P0DMV8		>sp|P0DMV9|HS71B_HUMAN Heat shock 70 kDa protein 1B OS=Homo sapiens GN=HSPA1B PE=1 SV=1;>sp|P0DMV8|HS71A_HUMAN Heat shock 70 kDa protein 1A OS=Homo sapiens GN=HSPA1A PE=1 SV=1	34	33	34	34	36	33	32	37	36	33	20497000000	20652000000	19925000000	19693000000	19933000000	18994000000	19506000000	20144000000	19892000000	19509000000
Q01081;P0DN76;Q8WU68	Q01081;P0DN76	U2AF1	>sp|Q01081|U2AF1_HUMAN Splicing factor U2AF 35 kDa subunit OS=Homo sapiens GN=U2AF1 PE=1 SV=3;>sp|P0DN76|U2AF5_HUMAN Splicing factor U2AF 35 kDa subunit-like protein OS=Homo sapiens GN=U2AF1L5 PE=1 SV=1	7	7	6	8	5	5	6	6	6	6	713220000	810530000	835890000	833600000	778860000	905990000	856680000	804360000	818110000	837470000
P35520;P0DN79	P35520;P0DN79	CBS	>sp|P35520|CBS_HUMAN Cystathionine beta-synthase OS=Homo sapiens GN=CBS PE=1 SV=2;>sp|P0DN79|CBSL_HUMAN Cystathionine beta-synthase-like protein OS=Homo sapiens GN=CBSL PE=1 SV=1	7	12	7	12	12	12	14	13	8	13	829920000	822410000	844350000	794460000	844940000	806720000	821770000	862860000	819890000	839900000
P0DP25;P0DP24;P0DP23	P0DP25;P0DP24;P0DP23		>sp|P0DP25|CALM3_HUMAN Calmodulin-3 OS=Homo sapiens GN=CALM3 PE=1 SV=1;>sp|P0DP24|CALM2_HUMAN Calmodulin-2 OS=Homo sapiens GN=CALM2 PE=1 SV=1;>sp|P0DP23|CALM1_HUMAN Calmodulin-1 OS=Homo sapiens GN=CALM1 PE=1 SV=1	0	0	0	2	1	0	0	0	0	0	0	0	0	77649000	0	0	0	0	0	0
P10155	P10155	TROVE2	>sp|P10155|RO60_HUMAN 60 kDa SS-A/Ro ribonucleoprotein OS=Homo sapiens GN=TROVE2 PE=1 SV=2	6	5	6	6	8	4	5	5	5	5	236940000	261120000	255000000	257740000	261770000	257520000	232210000	227700000	248200000	218510000
P10316;P01892;P30447;P05534	P10316;P01892;P30447;P05534	HLA-A	>sp|P10316|1A69_HUMAN HLA class I histocompatibility antigen, A-69 alpha chain OS=Homo sapiens GN=HLA-A PE=1 SV=2;>sp|P01892|1A02_HUMAN HLA class I histocompatibility antigen, A-2 alpha chain OS=Homo sapiens GN=HLA-A PE=1 SV=1;>sp|P30447|1A23_HUMAN HLA cla	4	6	7	4	3	4	2	6	5	7	0	0	0	0	0	0	0	9017000	0	10316000
P10412	P10412	HIST1H1E	>sp|P10412|H14_HUMAN Histone H1.4 OS=Homo sapiens GN=HIST1H1E PE=1 SV=2	7	8	10	7	9	7	6	8	8	7	21411000	0	19173000	0	19881000	0	0	0	18485000	0
P10515	P10515	DLAT	>sp|P10515|ODP2_HUMAN Dihydrolipoyllysine-residue acetyltransferase component of pyruvate dehydrogenase complex, mitochondrial OS=Homo sapiens GN=DLAT PE=1 SV=3	3	3	1	3	4	3	0	3	2	3	118150000	159410000	126640000	128780000	141800000	122410000	0	126890000	142460000	152320000
P10586	P10586	PTPRF	>sp|P10586|PTPRF_HUMAN Receptor-type tyrosine-protein phosphatase F OS=Homo sapiens GN=PTPRF PE=1 SV=2	0	0	0	0	0	0	1	0	1	0	0	0	0	0	0	0	0	0	25276000	0
P10599	P10599	TXN	>sp|P10599|THIO_HUMAN Thioredoxin OS=Homo sapiens GN=TXN PE=1 SV=3	4	3	4	3	4	4	4	3	4	3	511830000	481710000	446850000	423150000	417000000	489530000	421440000	371830000	371220000	374410000
P10606	P10606	COX5B	>sp|P10606|COX5B_HUMAN Cytochrome c oxidase subunit 5B, mitochondrial OS=Homo sapiens GN=COX5B PE=1 SV=2	0	1	0	0	0	1	1	0	1	0	0	17129000	0	0	0	19260000	0	0	14012000	0
P10619	P10619	CTSA	>sp|P10619|PPGB_HUMAN Lysosomal protective protein OS=Homo sapiens GN=CTSA PE=1 SV=2	2	1	1	2	1	2	2	2	3	1	56964000	61644000	68801000	61994000	72166000	71706000	64145000	65192000	61970000	46878000
P10620	P10620	MGST1	>sp|P10620|MGST1_HUMAN Microsomal glutathione S-transferase 1 OS=Homo sapiens GN=MGST1 PE=1 SV=1	3	3	4	2	4	2	3	3	3	3	275710000	255410000	242340000	355830000	249790000	331460000	234010000	243590000	237990000	260050000
P10644	P10644	PRKAR1A	>sp|P10644|KAP0_HUMAN cAMP-dependent protein kinase type I-alpha regulatory subunit OS=Homo sapiens GN=PRKAR1A PE=1 SV=1	5	4	2	7	4	3	6	4	4	4	245380000	208560000	178970000	184470000	218130000	193470000	215730000	181140000	187700000	205420000
P10768	P10768	ESD	>sp|P10768|ESTD_HUMAN S-formylglutathione hydrolase OS=Homo sapiens GN=ESD PE=1 SV=2	4	5	4	6	5	6	6	3	4	3	210910000	254460000	309390000	306980000	259280000	299030000	286540000	289800000	294310000	258270000
P10809	P10809	HSPD1	>sp|P10809|CH60_HUMAN 60 kDa heat shock protein, mitochondrial OS=Homo sapiens GN=HSPD1 PE=1 SV=2	47	44	43	47	45	40	45	45	45	45	38709000000	40135000000	41758000000	42126000000	42424000000	42234000000	40292000000	41343000000	42291000000	41690000000
P10909	P10909	CLU	>sp|P10909|CLUS_HUMAN Clusterin OS=Homo sapiens GN=CLU PE=1 SV=1	0	1	1	1	2	1	2	1	1	1	0	20055000	27105000	24824000	21490000	20848000	33391000	36107000	24303000	24502000
P11021	P11021	HSPA5	>sp|P11021|GRP78_HUMAN 78 kDa glucose-regulated protein OS=Homo sapiens GN=HSPA5 PE=1 SV=2	27	31	31	31	30	27	29	30	33	32	12581000000	12307000000	12092000000	12058000000	12211000000	11464000000	11611000000	10664000000	11728000000	12672000000
P11047	P11047	LAMC1	>sp|P11047|LAMC1_HUMAN Laminin subunit gamma-1 OS=Homo sapiens GN=LAMC1 PE=1 SV=3	1	0	0	0	1	0	0	1	0	1	16262000	0	0	0	17444000	0	0	20059000	0	18663000
P11142;P54652	P11142	HSPA8	>sp|P11142|HSP7C_HUMAN Heat shock cognate 71 kDa protein OS=Homo sapiens GN=HSPA8 PE=1 SV=1	39	36	34	36	37	34	37	38	37	41	45781000000	46804000000	42641000000	43449000000	45231000000	44381000000	43379000000	43110000000	42222000000	47701000000
P11166	P11166	SLC2A1	>sp|P11166|GTR1_HUMAN Solute carrier family 2, facilitated glucose transporter member 1 OS=Homo sapiens GN=SLC2A1 PE=1 SV=2	3	4	4	4	5	5	5	4	3	4	463880000	385900000	544710000	486600000	537230000	439780000	388420000	470800000	500000000	448130000
P11169;Q8TDB8	P11169;Q8TDB8	SLC2A3;SLC2A14	>sp|P11169|GTR3_HUMAN Solute carrier family 2, facilitated glucose transporter member 3 OS=Homo sapiens GN=SLC2A3 PE=1 SV=1;>sp|Q8TDB8|GTR14_HUMAN Solute carrier family 2, facilitated glucose transporter member 14 OS=Homo sapiens GN=SLC2A14 PE=2 SV=1	1	1	0	2	0	0	0	0	2	2	51108000	35961000	0	55781000	0	0	0	0	36496000	39070000
P11172	P11172	UMPS	>sp|P11172|UMPS_HUMAN Uridine 5-monophosphate synthase OS=Homo sapiens GN=UMPS PE=1 SV=1	2	1	3	3	6	2	3	3	2	6	155480000	90069000	109880000	104740000	218010000	140570000	133020000	93794000	91026000	196170000
P11177	P11177	PDHB	>sp|P11177|ODPB_HUMAN Pyruvate dehydrogenase E1 component subunit beta, mitochondrial OS=Homo sapiens GN=PDHB PE=1 SV=3	6	4	4	6	6	4	4	4	3	5	232170000	220500000	213630000	245480000	264510000	253560000	274490000	234690000	233340000	249300000
P11182	P11182	DBT	>sp|P11182|ODB2_HUMAN Lipoamide acyltransferase component of branched-chain alpha-keto acid dehydrogenase complex, mitochondrial OS=Homo sapiens GN=DBT PE=1 SV=3	1	2	0	2	1	2	0	0	0	0	0	31717000	0	40572000	30703000	0	0	0	0	0
P11233	P11233	RALA	>sp|P11233|RALA_HUMAN Ras-related protein Ral-A OS=Homo sapiens GN=RALA PE=1 SV=1	3	3	3	3	5	2	2	3	3	2	97875000	98881000	95844000	122080000	128470000	122490000	104610000	117040000	117050000	118260000
P11234	P11234	RALB	>sp|P11234|RALB_HUMAN Ras-related protein Ral-B OS=Homo sapiens GN=RALB PE=1 SV=1	3	3	2	3	3	1	1	2	2	1	25820000	0	18626000	0	27205000	0	0	0	0	0
P11279	P11279	LAMP1	>sp|P11279|LAMP1_HUMAN Lysosome-associated membrane glycoprotein 1 OS=Homo sapiens GN=LAMP1 PE=1 SV=3	3	3	2	6	4	3	4	3	3	2	485090000	519860000	472030000	486290000	462720000	511500000	547180000	518520000	576250000	504170000
P11310	P11310	ACADM	>sp|P11310|ACADM_HUMAN Medium-chain specific acyl-CoA dehydrogenase, mitochondrial OS=Homo sapiens GN=ACADM PE=1 SV=1	6	7	9	9	9	11	8	9	8	10	813760000	1029100000	974250000	1060600000	989380000	1029100000	1010300000	953300000	1006300000	976000000
P11387	P11387	TOP1	>sp|P11387|TOP1_HUMAN DNA topoisomerase 1 OS=Homo sapiens GN=TOP1 PE=1 SV=2	10	10	15	15	16	12	14	12	13	14	751500000	729160000	608700000	732880000	718670000	725760000	644110000	553460000	677380000	797080000
P11388	P11388	TOP2A	>sp|P11388|TOP2A_HUMAN DNA topoisomerase 2-alpha OS=Homo sapiens GN=TOP2A PE=1 SV=3	28	31	26	26	25	29	29	32	28	27	1274600000	1312700000	1300800000	1284700000	1319900000	1355600000	1394300000	1360500000	1364400000	1317600000
P11413	P11413	G6PD	>sp|P11413|G6PD_HUMAN Glucose-6-phosphate 1-dehydrogenase OS=Homo sapiens GN=G6PD PE=1 SV=4	23	20	19	18	20	23	19	20	21	23	2663400000	2640800000	2831600000	2610900000	2641300000	2769800000	2754500000	2655600000	2654300000	2880900000
P11441	P11441	UBL4A	>sp|P11441|UBL4A_HUMAN Ubiquitin-like protein 4A OS=Homo sapiens GN=UBL4A PE=1 SV=1	1	0	0	0	0	0	0	0	0	0	0	0	0	0	0	0	0	0	0	0
P11498	P11498	PC	>sp|P11498|PYC_HUMAN Pyruvate carboxylase, mitochondrial OS=Homo sapiens GN=PC PE=1 SV=2	17	12	16	17	15	14	15	16	12	15	785080000	813160000	909340000	856200000	859450000	883370000	829720000	914660000	823380000	891230000
P11532	P11532	DMD	>sp|P11532|DMD_HUMAN Dystrophin OS=Homo sapiens GN=DMD PE=1 SV=3	1	2	2	1	1	3	1	2	2	2	141680000	107040000	119390000	0	64956000	97567000	98608000	86161000	88973000	123470000
P11586	P11586	MTHFD1	>sp|P11586|C1TC_HUMAN C-1-tetrahydrofolate synthase, cytoplasmic OS=Homo sapiens GN=MTHFD1 PE=1 SV=3	21	22	21	24	22	19	21	24	20	23	1893800000	1883100000	1979700000	1998300000	1851600000	2010800000	2067000000	1983500000	2001100000	2047000000
P11717	P11717	IGF2R	>sp|P11717|MPRI_HUMAN Cation-independent mannose-6-phosphate receptor OS=Homo sapiens GN=IGF2R PE=1 SV=3	6	7	7	7	7	9	13	6	2	11	216440000	202310000	158670000	203000000	202150000	190180000	181610000	203670000	93049000	177160000
P11766	P11766	ADH5	>sp|P11766|ADHX_HUMAN Alcohol dehydrogenase class-3 OS=Homo sapiens GN=ADH5 PE=1 SV=4	8	8	7	8	9	9	10	9	9	10	558730000	534140000	554710000	588450000	510310000	567110000	593210000	575270000	547920000	579990000
P11802	P11802	CDK4	>sp|P11802|CDK4_HUMAN Cyclin-dependent kinase 4 OS=Homo sapiens GN=CDK4 PE=1 SV=2	3	4	2	5	3	3	6	4	3	2	64566000	76967000	95028000	80605000	72545000	85386000	76138000	62080000	97188000	78423000
P11908	P11908	PRPS2	>sp|P11908|PRPS2_HUMAN Ribose-phosphate pyrophosphokinase 2 OS=Homo sapiens GN=PRPS2 PE=1 SV=2	7	8	9	9	7	10	5	6	9	7	195450000	227650000	219040000	198550000	230050000	226540000	189580000	171090000	184880000	186360000
P11940;Q9H361;Q4VXU2;Q96DU9	P11940	PABPC1	>sp|P11940|PABP1_HUMAN Polyadenylate-binding protein 1 OS=Homo sapiens GN=PABPC1 PE=1 SV=2	25	25	26	22	25	20	23	23	24	24	5226600000	5389600000	4982100000	5064500000	5124600000	5072900000	5559500000	5347500000	5125100000	5211400000
P12004	P12004	PCNA	>sp|P12004|PCNA_HUMAN Proliferating cell nuclear antigen OS=Homo sapiens GN=PCNA PE=1 SV=1	8	5	8	7	9	6	7	4	7	5	1302800000	1114600000	1155400000	1194500000	1247400000	1224100000	923100000	1046000000	1014200000	884930000
P12081	P12081	HARS	>sp|P12081|SYHC_HUMAN Histidine--tRNA ligase, cytoplasmic OS=Homo sapiens GN=HARS PE=1 SV=2	9	5	7	6	7	7	8	10	8	9	346150000	338490000	357200000	288780000	368100000	333380000	333390000	309940000	302540000	314580000
P12235	P12235	SLC25A4	>sp|P12235|ADT1_HUMAN ADP/ATP translocase 1 OS=Homo sapiens GN=SLC25A4 PE=1 SV=4	11	10	12	10	12	12	13	9	14	9	61274000	55007000	68309000	52555000	49124000	51293000	54522000	0	51681000	0
P12236;Q9H0C2	P12236	SLC25A6	>sp|P12236|ADT3_HUMAN ADP/ATP translocase 3 OS=Homo sapiens GN=SLC25A6 PE=1 SV=4	17	14	17	17	17	17	19	15	20	16	12155000000	11596000000	11974000000	12175000000	11818000000	11611000000	11360000000	11808000000	12046000000	12071000000
P12268	P12268	IMPDH2	>sp|P12268|IMDH2_HUMAN Inosine-5-monophosphate dehydrogenase 2 OS=Homo sapiens GN=IMPDH2 PE=1 SV=2	17	17	19	19	17	21	19	19	21	18	3087000000	3207900000	2831000000	3162400000	2932700000	3368200000	3236200000	2946800000	2982800000	2957200000
P12270	P12270	TPR	>sp|P12270|TPR_HUMAN Nucleoprotein TPR OS=Homo sapiens GN=TPR PE=1 SV=3	17	18	25	18	23	24	22	23	22	22	824690000	1011100000	964590000	977820000	937270000	1034400000	972880000	954450000	966360000	1062700000
P12277;P06732	P12277	CKB	>sp|P12277|KCRB_HUMAN Creatine kinase B-type OS=Homo sapiens GN=CKB PE=1 SV=1	16	16	17	15	16	16	14	16	17	16	4286000000	4188800000	4431200000	4362100000	4756600000	4304700000	4557200000	4196800000	4598600000	4412800000
P12429	P12429	ANXA3	>sp|P12429|ANXA3_HUMAN Annexin A3 OS=Homo sapiens GN=ANXA3 PE=1 SV=3	3	0	3	2	4	2	2	2	2	1	105970000	0	105600000	107490000	105400000	88019000	97818000	92154000	91019000	103450000
P12532;P17540	P12532	CKMT1A	>sp|P12532|KCRU_HUMAN Creatine kinase U-type, mitochondrial OS=Homo sapiens GN=CKMT1A PE=1 SV=1	3	4	2	2	3	2	4	4	1	2	98662000	81394000	60445000	86372000	101270000	85078000	102690000	96480000	88188000	83647000
P12694	P12694	BCKDHA	>sp|P12694|ODBA_HUMAN 2-oxoisovalerate dehydrogenase subunit alpha, mitochondrial OS=Homo sapiens GN=BCKDHA PE=1 SV=2	1	1	1	1	0	0	2	1	1	1	17438000	15402000	21556000	16484000	0	0	13608000	16738000	19310000	18326000
P12814	P12814	ACTN1	>sp|P12814|ACTN1_HUMAN Alpha-actinin-1 OS=Homo sapiens GN=ACTN1 PE=1 SV=2	34	34	38	34	35	33	33	32	33	34	1375300000	1246600000	1276800000	1292800000	1246200000	1386900000	1335500000	1295300000	1278600000	1268400000
P12955	P12955	PEPD	>sp|P12955|PEPD_HUMAN Xaa-Pro dipeptidase OS=Homo sapiens GN=PEPD PE=1 SV=3	2	2	4	3	4	3	2	4	5	3	112850000	104080000	127120000	135820000	125900000	143760000	95623000	128470000	98704000	124090000
P12956	P12956	XRCC6	>sp|P12956|XRCC6_HUMAN X-ray repair cross-complementing protein 6 OS=Homo sapiens GN=XRCC6 PE=1 SV=2	18	24	20	20	20	21	22	24	18	20	5649800000	5587200000	5565700000	5689500000	5487800000	5805100000	5748700000	5818500000	5529100000	5728900000
P13010	P13010	XRCC5	>sp|P13010|XRCC5_HUMAN X-ray repair cross-complementing protein 5 OS=Homo sapiens GN=XRCC5 PE=1 SV=3	31	28	29	29	27	27	34	21	30	27	4422800000	4894800000	4695700000	4783000000	4819200000	4677000000	4903300000	4702200000	4760400000	4992300000
P13073	P13073	COX4I1	>sp|P13073|COX41_HUMAN Cytochrome c oxidase subunit 4 isoform 1, mitochondrial OS=Homo sapiens GN=COX4I1 PE=1 SV=1	7	7	5	4	7	7	5	6	6	5	814990000	980680000	742470000	872850000	836880000	893250000	776580000	818030000	884510000	898450000
P13164;Q01629;Q01628	P13164;Q01629;Q01628	IFITM1;IFITM2;IFITM3	>sp|P13164|IFM1_HUMAN Interferon-induced transmembrane protein 1 OS=Homo sapiens GN=IFITM1 PE=1 SV=3;>sp|Q01629|IFM2_HUMAN Interferon-induced transmembrane protein 2 OS=Homo sapiens GN=IFITM2 PE=1 SV=2;>sp|Q01628|IFM3_HUMAN Interferon-induced transmembrane	1	0	1	0	0	1	0	0	0	0	58954000	0	50362000	0	0	41863000	0	0	0	0
P13473	P13473	LAMP2	>sp|P13473|LAMP2_HUMAN Lysosome-associated membrane glycoprotein 2 OS=Homo sapiens GN=LAMP2 PE=1 SV=2	1	0	0	1	1	1	0	1	0	1	68314000	0	0	83603000	66739000	0	0	56710000	0	85896000
P13489	P13489	RNH1	>sp|P13489|RINI_HUMAN Ribonuclease inhibitor OS=Homo sapiens GN=RNH1 PE=1 SV=2	7	7	7	9	7	6	9	7	5	4	372070000	319050000	355470000	316970000	351090000	306920000	284440000	306490000	301040000	336720000
P13498	P13498	CYBA	>sp|P13498|CY24A_HUMAN Cytochrome b-245 light chain OS=Homo sapiens GN=CYBA PE=1 SV=3	0	1	0	1	0	1	0	0	0	1	0	41778000	0	0	0	11753000	0	0	0	0
P13639	P13639	EEF2	>sp|P13639|EF2_HUMAN Elongation factor 2 OS=Homo sapiens GN=EEF2 PE=1 SV=4	51	51	53	53	52	53	51	52	50	53	55993000000	55476000000	54871000000	54852000000	52410000000	53662000000	53623000000	52344000000	55095000000	55189000000
P13667	P13667	PDIA4	>sp|P13667|PDIA4_HUMAN Protein disulfide-isomerase A4 OS=Homo sapiens GN=PDIA4 PE=1 SV=2	25	25	24	23	22	20	22	23	23	21	2509700000	2646600000	2536100000	2639100000	2453400000	2545400000	2853500000	2725400000	2487800000	2745500000
P13674	P13674	P4HA1	>sp|P13674|P4HA1_HUMAN Prolyl 4-hydroxylase subunit alpha-1 OS=Homo sapiens GN=P4HA1 PE=1 SV=2	2	2	2	1	3	3	5	2	1	4	72354000	74841000	63646000	60625000	59066000	66274000	94103000	92618000	58926000	77098000
P13693;Q9HAU6	P13693	TPT1	>sp|P13693|TCTP_HUMAN Translationally-controlled tumor protein OS=Homo sapiens GN=TPT1 PE=1 SV=1	3	4	3	4	2	4	2	3	3	3	364950000	376220000	385310000	309130000	226890000	382970000	141340000	279290000	271640000	296750000
P13797;P13796	P13797	PLS3	>sp|P13797|PLST_HUMAN Plastin-3 OS=Homo sapiens GN=PLS3 PE=1 SV=4	27	23	28	25	23	25	27	25	28	23	3305100000	3364100000	3364800000	3303700000	3266600000	3528400000	3462300000	3329900000	3327500000	3274400000
P13798	P13798	APEH	>sp|P13798|ACPH_HUMAN Acylamino-acid-releasing enzyme OS=Homo sapiens GN=APEH PE=1 SV=4	4	4	5	4	6	5	7	6	3	5	223930000	160850000	161810000	192100000	216610000	161350000	244910000	208840000	172550000	165120000
P13804	P13804	ETFA	>sp|P13804|ETFA_HUMAN Electron transfer flavoprotein subunit alpha, mitochondrial OS=Homo sapiens GN=ETFA PE=1 SV=1	10	11	11	10	10	11	10	8	12	9	1324400000	1382100000	1512700000	1431300000	1291000000	1249200000	1425300000	1370300000	1684200000	1465800000
P13807	P13807	GYS1	>sp|P13807|GYS1_HUMAN Glycogen [starch] synthase, muscle OS=Homo sapiens GN=GYS1 PE=1 SV=2	1	2	2	1	3	2	3	2	2	3	76314000	72467000	91695000	78128000	87895000	104640000	96623000	70381000	88247000	79248000
P13861;P31323	P13861	PRKAR2A	>sp|P13861|KAP2_HUMAN cAMP-dependent protein kinase type II-alpha regulatory subunit OS=Homo sapiens GN=PRKAR2A PE=1 SV=2	6	8	5	6	6	7	9	11	7	6	234830000	348420000	299720000	336650000	302270000	314050000	291920000	322550000	271070000	323570000
P13984	P13984	GTF2F2	>sp|P13984|T2FB_HUMAN General transcription factor IIF subunit 2 OS=Homo sapiens GN=GTF2F2 PE=1 SV=2	1	1	1	0	0	0	2	0	1	1	32183000	30550000	19246000	0	0	0	27506000	0	0	27748000
P13987	P13987	CD59	>sp|P13987|CD59_HUMAN CD59 glycoprotein OS=Homo sapiens GN=CD59 PE=1 SV=1	3	3	3	3	3	3	3	4	3	3	304500000	325870000	280860000	289410000	326900000	226120000	249400000	172380000	217220000	292250000
P13995	P13995	MTHFD2	>sp|P13995|MTDC_HUMAN Bifunctional methylenetetrahydrofolate dehydrogenase/cyclohydrolase, mitochondrial OS=Homo sapiens GN=MTHFD2 PE=1 SV=2	0	3	4	2	3	1	2	2	0	2	0	117660000	130820000	97370000	116040000	111680000	122780000	95523000	0	141140000
P14174	P14174	MIF	>sp|P14174|MIF_HUMAN Macrophage migration inhibitory factor OS=Homo sapiens GN=MIF PE=1 SV=4	2	1	1	1	1	1	1	2	1	1	459080000	401880000	474850000	410350000	405070000	317760000	485230000	336100000	381580000	382240000
P14314	P14314	PRKCSH	>sp|P14314|GLU2B_HUMAN Glucosidase 2 subunit beta OS=Homo sapiens GN=PRKCSH PE=1 SV=2	4	6	5	5	4	6	6	6	4	4	471630000	355220000	342540000	337210000	314720000	342190000	312570000	342410000	312850000	331780000
P14324	P14324	FDPS	>sp|P14324|FPPS_HUMAN Farnesyl pyrophosphate synthase OS=Homo sapiens GN=FDPS PE=1 SV=4	7	7	8	8	9	7	5	7	6	6	1187100000	1313700000	1282800000	1424700000	1394300000	1272300000	1283600000	1302400000	1384600000	1338600000
P14384	P14384	CPM	>sp|P14384|CBPM_HUMAN Carboxypeptidase M OS=Homo sapiens GN=CPM PE=1 SV=2	0	1	1	1	1	2	2	2	0	1	0	24045000	26425000	20593000	50080000	24372000	26738000	31520000	0	0
P14550	P14550	AKR1A1	>sp|P14550|AK1A1_HUMAN Alcohol dehydrogenase [NADP(+)] OS=Homo sapiens GN=AKR1A1 PE=1 SV=3	8	7	2	5	6	6	9	5	7	3	328280000	305880000	223630000	275200000	313640000	345640000	333770000	344330000	318920000	250250000
P14618;P30613	P14618	PKM	>sp|P14618|KPYM_HUMAN Pyruvate kinase PKM OS=Homo sapiens GN=PKM PE=1 SV=4	38	36	37	35	37	39	36	36	36	37	45337000000	50639000000	51519000000	47239000000	49522000000	51345000000	52284000000	48077000000	48515000000	48616000000
P14625;Q58FF3	P14625	HSP90B1	>sp|P14625|ENPL_HUMAN Endoplasmin OS=Homo sapiens GN=HSP90B1 PE=1 SV=1	34	30	33	34	35	30	37	35	32	33	9573300000	8434800000	9571600000	8710800000	8904600000	9442700000	9200100000	8695800000	9417800000	9127100000
P14635;O95067	P14635	CCNB1	>sp|P14635|CCNB1_HUMAN G2/mitotic-specific cyclin-B1 OS=Homo sapiens GN=CCNB1 PE=1 SV=1	2	2	0	2	1	3	3	1	1	1	33076000	19190000	0	27677000	15149000	34198000	24541000	0	25294000	20878000
P63162;P14678	P63162;P14678	SNRPN;SNRPB	>sp|P63162|RSMN_HUMAN Small nuclear ribonucleoprotein-associated protein N OS=Homo sapiens GN=SNRPN PE=1 SV=1;>sp|P14678|RSMB_HUMAN Small nuclear ribonucleoprotein-associated proteins B and B OS=Homo sapiens GN=SNRPB PE=1 SV=2	5	6	6	5	6	4	5	5	4	5	1009300000	1100600000	838240000	1030600000	910690000	1105700000	996900000	990470000	1006100000	952170000
P14735	P14735	IDE	>sp|P14735|IDE_HUMAN Insulin-degrading enzyme OS=Homo sapiens GN=IDE PE=1 SV=4	5	5	8	4	6	5	8	7	5	6	190450000	240320000	230860000	249670000	242780000	215660000	237880000	270970000	210440000	257370000
P14866	P14866	HNRNPL	>sp|P14866|HNRPL_HUMAN Heterogeneous nuclear ribonucleoprotein L OS=Homo sapiens GN=HNRNPL PE=1 SV=2	24	26	18	20	23	19	23	22	20	22	5715000000	5647000000	5541900000	5457600000	5469200000	5299100000	5456300000	5785100000	5535800000	5805900000
P14868	P14868	DARS	>sp|P14868|SYDC_HUMAN Aspartate--tRNA ligase, cytoplasmic OS=Homo sapiens GN=DARS PE=1 SV=2	10	8	11	12	7	9	8	11	13	10	668660000	670170000	632990000	658430000	596110000	648500000	619700000	577040000	598960000	669370000
P14923	P14923	JUP	>sp|P14923|PLAK_HUMAN Junction plakoglobin OS=Homo sapiens GN=JUP PE=1 SV=3	10	10	8	11	11	12	12	7	11	9	417770000	420630000	362460000	364890000	360980000	434870000	360750000	366950000	385360000	368040000
P14927	P14927	UQCRB	>sp|P14927|QCR7_HUMAN Cytochrome b-c1 complex subunit 7 OS=Homo sapiens GN=UQCRB PE=1 SV=2	4	2	2	1	1	0	0	2	2	0	104580000	0	0	0	0	0	0	0	65658000	0
P15121;C9JRZ8	P15121	AKR1B1	>sp|P15121|ALDR_HUMAN Aldose reductase OS=Homo sapiens GN=AKR1B1 PE=1 SV=3	15	13	15	16	16	15	15	13	16	15	3570100000	4065800000	3891000000	3790100000	3833700000	3958600000	4054500000	3702300000	4065300000	4427900000
P15151	P15151	PVR	>sp|P15151|PVR_HUMAN Poliovirus receptor OS=Homo sapiens GN=PVR PE=1 SV=2	1	3	1	0	2	0	3	0	2	2	28382000	21781000	22459000	0	26478000	0	19963000	0	27111000	23762000
P15170	P15170	GSPT1	>sp|P15170|ERF3A_HUMAN Eukaryotic peptide chain release factor GTP-binding subunit ERF3A OS=Homo sapiens GN=GSPT1 PE=1 SV=1	20	14	16	16	17	18	17	16	18	19	2108200000	2009500000	2257000000	2241800000	2163300000	2197000000	2137300000	2347600000	1983500000	2139800000
P15311	P15311	EZR	>sp|P15311|EZRI_HUMAN Ezrin OS=Homo sapiens GN=EZR PE=1 SV=4	31	31	29	32	32	30	32	31	29	31	3930700000	4260000000	4029800000	3844500000	3971100000	4414900000	4196300000	4158400000	4110700000	4310300000
P15328	P15328	FOLR1	>sp|P15328|FOLR1_HUMAN Folate receptor alpha OS=Homo sapiens GN=FOLR1 PE=1 SV=3	2	2	3	4	3	3	2	2	2	1	159850000	153540000	142750000	131460000	131220000	144510000	130580000	119940000	156730000	157790000
P15529	P15529	CD46	>sp|P15529|MCP_HUMAN Membrane cofactor protein OS=Homo sapiens GN=CD46 PE=1 SV=3	0	1	0	0	0	0	0	0	0	0	0	8576800	0	0	0	0	0	0	0	0
P15531	P15531	NME1	>sp|P15531|NDKA_HUMAN Nucleoside diphosphate kinase A OS=Homo sapiens GN=NME1 PE=1 SV=1	10	11	9	9	11	10	11	10	9	11	2669500000	2517600000	2751700000	2439000000	2662600000	2627000000	2509300000	2396400000	2466300000	2517400000
P15559	P15559	NQO1	>sp|P15559|NQO1_HUMAN NAD(P)H dehydrogenase [quinone] 1 OS=Homo sapiens GN=NQO1 PE=1 SV=1	5	5	4	5	5	6	7	4	5	6	347040000	329890000	388250000	331840000	392410000	274950000	348860000	381060000	328910000	403910000
P15586	P15586	GNS	>sp|P15586|GNS_HUMAN N-acetylglucosamine-6-sulfatase OS=Homo sapiens GN=GNS PE=1 SV=3	4	3	4	3	3	3	3	4	2	2	129500000	137020000	111690000	103440000	112570000	108320000	121420000	126630000	109280000	134280000
P15880	P15880	RPS2	>sp|P15880|RS2_HUMAN 40S ribosomal protein S2 OS=Homo sapiens GN=RPS2 PE=1 SV=2	13	14	14	14	13	14	12	13	13	13	6991100000	6889000000	6846100000	7252800000	7118900000	6990500000	7186200000	6646900000	7637900000	7036300000
P15924	P15924	DSP	>sp|P15924|DESP_HUMAN Desmoplakin OS=Homo sapiens GN=DSP PE=1 SV=3	41	32	36	35	26	44	34	34	36	40	1474800000	1502200000	1551800000	1445000000	1649000000	1479100000	1527400000	1518700000	1558100000	1520100000
P15927	P15927	RPA2	>sp|P15927|RFA2_HUMAN Replication protein A 32 kDa subunit OS=Homo sapiens GN=RPA2 PE=1 SV=1	1	2	0	0	0	0	0	1	1	1	55186000	62756000	0	0	0	0	0	0	0	0
P16070	P16070	CD44	>sp|P16070|CD44_HUMAN CD44 antigen OS=Homo sapiens GN=CD44 PE=1 SV=3	4	4	3	4	4	4	4	4	3	3	308970000	348450000	305400000	343950000	299160000	281580000	247190000	266550000	270670000	273990000
P16083	P16083	NQO2	>sp|P16083|NQO2_HUMAN Ribosyldihydronicotinamide dehydrogenase [quinone] OS=Homo sapiens GN=NQO2 PE=1 SV=5	1	2	2	1	1	3	1	1	1	1	25797000	30584000	30610000	26404000	27545000	29357000	37498000	35643000	22031000	31735000
P16104;Q96QV6	P16104;Q96QV6	H2AFX;HIST1H2AA	>sp|P16104|H2AX_HUMAN Histone H2AX OS=Homo sapiens GN=H2AFX PE=1 SV=2;>sp|Q96QV6|H2A1A_HUMAN Histone H2A type 1-A OS=Homo sapiens GN=HIST1H2AA PE=1 SV=3	5	5	5	5	5	4	4	6	4	4	0	0	0	0	0	0	0	0	0	0
P16152	P16152	CBR1	>sp|P16152|CBR1_HUMAN Carbonyl reductase [NADPH] 1 OS=Homo sapiens GN=CBR1 PE=1 SV=3	12	10	11	9	10	9	12	11	12	8	894050000	912710000	784360000	852520000	835260000	849230000	869980000	863200000	851590000	971380000
P16278	P16278	GLB1	>sp|P16278|BGAL_HUMAN Beta-galactosidase OS=Homo sapiens GN=GLB1 PE=1 SV=2	1	3	3	1	2	2	1	3	1	2	40991000	49929000	84390000	43398000	48223000	49233000	47784000	57702000	73834000	56018000
P16333;O43639	P16333	NCK1	>sp|P16333|NCK1_HUMAN Cytoplasmic protein NCK1 OS=Homo sapiens GN=NCK1 PE=1 SV=1	1	0	0	1	1	1	2	0	0	1	0	0	0	17417000	0	0	22934000	0	0	0
P16401	P16401	HIST1H1B	>sp|P16401|H15_HUMAN Histone H1.5 OS=Homo sapiens GN=HIST1H1B PE=1 SV=3	8	10	10	10	8	9	9	10	10	10	3349000000	3779200000	3064700000	3042000000	3719800000	3468000000	3580400000	3137900000	3201200000	4008100000
P16403;P16402;Q02539;P22492	P16403;P16402	HIST1H1C;HIST1H1D	>sp|P16403|H12_HUMAN Histone H1.2 OS=Homo sapiens GN=HIST1H1C PE=1 SV=2;>sp|P16402|H13_HUMAN Histone H1.3 OS=Homo sapiens GN=HIST1H1D PE=1 SV=2	9	11	12	10	11	10	8	10	10	9	14381000000	13532000000	13463000000	12246000000	14390000000	12576000000	13149000000	11855000000	13518000000	14033000000
P16435	P16435	POR	>sp|P16435|NCPR_HUMAN NADPH--cytochrome P450 reductase OS=Homo sapiens GN=POR PE=1 SV=2	18	16	16	18	18	17	22	21	20	18	1753200000	1833300000	1878600000	1791500000	1814100000	1686900000	1872900000	1868400000	1807100000	1899300000
P16615;O14983;Q93084	P16615	ATP2A2	>sp|P16615|AT2A2_HUMAN Sarcoplasmic/endoplasmic reticulum calcium ATPase 2 OS=Homo sapiens GN=ATP2A2 PE=1 SV=1	22	14	21	20	14	19	16	21	16	21	1738900000	1795300000	1702900000	1628800000	1796900000	1701700000	1736100000	1523600000	1600500000	1898000000
P16949	P16949	STMN1	>sp|P16949|STMN1_HUMAN Stathmin OS=Homo sapiens GN=STMN1 PE=1 SV=3	3	4	5	3	3	1	4	3	3	0	146240000	196730000	183020000	132760000	179190000	67061000	177260000	119250000	89949000	0
P16989	P16989	YBX3	>sp|P16989|YBOX3_HUMAN Y-box-binding protein 3 OS=Homo sapiens GN=YBX3 PE=1 SV=4	10	12	11	12	13	11	10	11	10	11	696360000	685860000	625980000	595100000	548260000	662880000	615320000	660910000	619630000	612450000
P17066;P48741	P17066;P48741	HSPA6;HSPA7	>sp|P17066|HSP76_HUMAN Heat shock 70 kDa protein 6 OS=Homo sapiens GN=HSPA6 PE=1 SV=2;>sp|P48741|HSP77_HUMAN Putative heat shock 70 kDa protein 7 OS=Homo sapiens GN=HSPA7 PE=5 SV=2	10	9	10	10	9	9	11	9	10	9	3619300000	3725900000	3836700000	3418800000	3753300000	3743000000	3505100000	3816100000	3296000000	3814500000
P17096	P17096	HMGA1	>sp|P17096|HMGA1_HUMAN High mobility group protein HMG-I/HMG-Y OS=Homo sapiens GN=HMGA1 PE=1 SV=3	3	3	4	4	3	3	4	3	3	3	870320000	936250000	852360000	979160000	944960000	1091600000	917410000	939580000	778210000	1046200000
P17174	P17174	GOT1	>sp|P17174|AATC_HUMAN Aspartate aminotransferase, cytoplasmic OS=Homo sapiens GN=GOT1 PE=1 SV=3	13	9	10	7	7	7	9	9	10	7	758910000	778030000	808050000	876140000	778630000	848290000	893290000	858990000	879680000	728860000
P17301	P17301	ITGA2	>sp|P17301|ITA2_HUMAN Integrin alpha-2 OS=Homo sapiens GN=ITGA2 PE=1 SV=1	0	0	0	1	0	0	0	0	0	1	0	0	0	0	0	0	0	0	0	0
P17480	P17480	UBTF	>sp|P17480|UBF1_HUMAN Nucleolar transcription factor 1 OS=Homo sapiens GN=UBTF PE=1 SV=1	4	5	5	4	6	6	7	8	6	4	179260000	185870000	168590000	183610000	191780000	228400000	199620000	190570000	152530000	176410000
P17612;P22694	P17612;P22694	PRKACA;PRKACB	>sp|P17612|KAPCA_HUMAN cAMP-dependent protein kinase catalytic subunit alpha OS=Homo sapiens GN=PRKACA PE=1 SV=2;>sp|P22694|KAPCB_HUMAN cAMP-dependent protein kinase catalytic subunit beta OS=Homo sapiens GN=PRKACB PE=1 SV=2	1	0	0	0	2	0	3	0	1	2	0	0	0	0	0	0	133800000	0	0	124970000
P17655	P17655	CAPN2	>sp|P17655|CAN2_HUMAN Calpain-2 catalytic subunit OS=Homo sapiens GN=CAPN2 PE=1 SV=6	6	6	7	8	7	9	8	10	7	6	320870000	344300000	327990000	301870000	338580000	312700000	308040000	298910000	320280000	325670000
P17812	P17812	CTPS1	>sp|P17812|PYRG1_HUMAN CTP synthase 1 OS=Homo sapiens GN=CTPS1 PE=1 SV=2	15	14	12	11	16	14	17	16	11	13	1322000000	1423300000	1260300000	1389400000	1263700000	1318800000	1431400000	1310800000	1217900000	1478500000
P17844	P17844	DDX5	>sp|P17844|DDX5_HUMAN Probable ATP-dependent RNA helicase DDX5 OS=Homo sapiens GN=DDX5 PE=1 SV=1	30	29	31	29	33	30	34	30	32	27	6945000000	6997500000	6413200000	6599600000	6977100000	6753700000	7123600000	6518100000	6914300000	7561400000
P17858	P17858	PFKL	>sp|P17858|PFKAL_HUMAN ATP-dependent 6-phosphofructokinase, liver type OS=Homo sapiens GN=PFKL PE=1 SV=6	11	8	5	7	10	9	11	7	8	10	327080000	272530000	244860000	310530000	340070000	328100000	315940000	304410000	332470000	452760000
P17931	P17931	LGALS3	>sp|P17931|LEG3_HUMAN Galectin-3 OS=Homo sapiens GN=LGALS3 PE=1 SV=5	2	3	2	2	2	4	2	3	2	3	161410000	201300000	146130000	155400000	149850000	185420000	159320000	186590000	136300000	212280000
P17980	P17980	PSMC3	>sp|P17980|PRS6A_HUMAN 26S proteasome regulatory subunit 6A OS=Homo sapiens GN=PSMC3 PE=1 SV=3	11	13	11	13	15	12	13	13	12	12	1512000000	1403500000	1552700000	1422600000	1575900000	1475200000	1497600000	1330900000	1508600000	1520800000
P17987	P17987	TCP1	>sp|P17987|TCPA_HUMAN T-complex protein 1 subunit alpha OS=Homo sapiens GN=TCP1 PE=1 SV=1	27	24	24	26	22	28	26	24	27	26	6290800000	6234400000	6846100000	6756100000	6841200000	6700500000	6584700000	6362300000	6420900000	6869200000
P18031	P18031	PTPN1	>sp|P18031|PTN1_HUMAN Tyrosine-protein phosphatase non-receptor type 1 OS=Homo sapiens GN=PTPN1 PE=1 SV=1	3	3	4	2	4	4	2	4	3	3	95829000	116870000	95424000	116080000	103780000	103100000	65677000	83723000	86917000	99780000
P18077	P18077	RPL35A	>sp|P18077|RL35A_HUMAN 60S ribosomal protein L35a OS=Homo sapiens GN=RPL35A PE=1 SV=2	7	7	7	7	8	7	7	7	6	7	3557500000	3678500000	3447300000	3536400000	3771100000	3391300000	3415700000	3411100000	3344700000	3671800000
P18084	P18084	ITGB5	>sp|P18084|ITB5_HUMAN Integrin beta-5 OS=Homo sapiens GN=ITGB5 PE=1 SV=1	0	0	1	1	1	0	0	1	1	0	0	0	0	17511000	21546000	0	0	20516000	18721000	0
P18085	P18085	ARF4	>sp|P18085|ARF4_HUMAN ADP-ribosylation factor 4 OS=Homo sapiens GN=ARF4 PE=1 SV=3	7	7	8	7	8	7	6	7	8	9	533420000	541000000	584020000	615680000	537920000	671160000	617240000	700310000	692170000	713740000
P18124	P18124	RPL7	>sp|P18124|RL7_HUMAN 60S ribosomal protein L7 OS=Homo sapiens GN=RPL7 PE=1 SV=1	17	17	20	17	19	16	18	17	18	18	10062000000	10614000000	9271500000	9468400000	9177200000	9268400000	9528800000	8852100000	9072600000	10820000000
P18206	P18206	VCL	>sp|P18206|VINC_HUMAN Vinculin OS=Homo sapiens GN=VCL PE=1 SV=4	23	25	25	27	27	25	29	21	26	26	2807900000	2803100000	2842200000	2803200000	2775800000	3228200000	3009500000	2809800000	2882900000	2774200000
P18564	P18564	ITGB6	>sp|P18564|ITB6_HUMAN Integrin beta-6 OS=Homo sapiens GN=ITGB6 PE=1 SV=2	0	0	1	1	1	1	0	1	1	1	0	0	123820000	147900000	107030000	111380000	0	143400000	128490000	149160000
P18583	P18583	SON	>sp|P18583|SON_HUMAN Protein SON OS=Homo sapiens GN=SON PE=1 SV=4	3	4	4	2	2	5	3	2	3	3	142300000	124760000	116790000	121420000	103410000	111080000	113810000	119250000	114440000	143410000
P18615	P18615	NELFE	>sp|P18615|NELFE_HUMAN Negative elongation factor E OS=Homo sapiens GN=NELFE PE=1 SV=3	0	2	0	0	1	0	0	1	0	0	0	0	0	0	0	0	0	20711000	0	0
P18621	P18621	RPL17	>sp|P18621|RL17_HUMAN 60S ribosomal protein L17 OS=Homo sapiens GN=RPL17 PE=1 SV=3	10	11	10	10	9	9	10	9	9	10	4895300000	5117000000	4406500000	4263600000	4833800000	4779500000	5245300000	4843200000	4445500000	5710500000
P18669;P15259;Q8N0Y7	P18669	PGAM1	>sp|P18669|PGAM1_HUMAN Phosphoglycerate mutase 1 OS=Homo sapiens GN=PGAM1 PE=1 SV=2	15	17	15	15	13	15	15	17	14	14	8368600000	8655300000	8128500000	8317300000	7985700000	8293900000	8934800000	8782000000	8212000000	9634800000
P18754	P18754	RCC1	>sp|P18754|RCC1_HUMAN Regulator of chromosome condensation OS=Homo sapiens GN=RCC1 PE=1 SV=1	7	8	7	7	9	9	9	6	7	8	561650000	526080000	536380000	540490000	588280000	586750000	539460000	568190000	583640000	578670000
P18858	P18858	LIG1	>sp|P18858|DNLI1_HUMAN DNA ligase 1 OS=Homo sapiens GN=LIG1 PE=1 SV=1	3	1	1	0	0	0	1	1	0	3	26354000	18676000	0	0	0	0	25903000	0	0	27339000
P18859	P18859	ATP5J	>sp|P18859|ATP5J_HUMAN ATP synthase-coupling factor 6, mitochondrial OS=Homo sapiens GN=ATP5J PE=1 SV=1	0	0	0	0	0	1	0	0	0	0	0	0	0	0	0	0	0	0	0	0
P18887	P18887	XRCC1	>sp|P18887|XRCC1_HUMAN DNA repair protein XRCC1 OS=Homo sapiens GN=XRCC1 PE=1 SV=2	3	3	3	3	3	3	2	3	3	3	58691000	56140000	45467000	49575000	52386000	46700000	49591000	61793000	45520000	54816000
P19174	P19174	PLCG1	>sp|P19174|PLCG1_HUMAN 1-phosphatidylinositol 4,5-bisphosphate phosphodiesterase gamma-1 OS=Homo sapiens GN=PLCG1 PE=1 SV=1	0	1	0	0	0	0	0	0	0	0	0	0	0	0	0	0	0	0	0	0
P19338	P19338	NCL	>sp|P19338|NUCL_HUMAN Nucleolin OS=Homo sapiens GN=NCL PE=1 SV=3	27	30	30	27	30	29	29	31	29	29	14019000000	13442000000	15223000000	13869000000	15212000000	14102000000	14062000000	14431000000	15152000000	14801000000
P19388	P19388	POLR2E	>sp|P19388|RPAB1_HUMAN DNA-directed RNA polymerases I, II, and III subunit RPABC1 OS=Homo sapiens GN=POLR2E PE=1 SV=4	1	1	2	0	1	2	0	0	0	3	54185000	0	0	0	0	0	0	0	0	46936000
P19525	P19525	EIF2AK2	>sp|P19525|E2AK2_HUMAN Interferon-induced, double-stranded RNA-activated protein kinase OS=Homo sapiens GN=EIF2AK2 PE=1 SV=2	2	6	5	5	3	5	5	3	7	5	197510000	215850000	200720000	217000000	217140000	205220000	249110000	183260000	228270000	198800000
P19623	P19623	SRM	>sp|P19623|SPEE_HUMAN Spermidine synthase OS=Homo sapiens GN=SRM PE=1 SV=1	3	4	1	2	3	2	3	3	3	1	152440000	169490000	83857000	121900000	161870000	144910000	146250000	144270000	147160000	111830000
P19784	P19784	CSNK2A2	>sp|P19784|CSK22_HUMAN Casein kinase II subunit alpha OS=Homo sapiens GN=CSNK2A2 PE=1 SV=1	2	3	1	1	2	2	1	2	2	1	99641000	101760000	88498000	90428000	90031000	85174000	58683000	97832000	94592000	114110000
P19838	P19838	NFKB1	>sp|P19838|NFKB1_HUMAN Nuclear factor NF-kappa-B p105 subunit OS=Homo sapiens GN=NFKB1 PE=1 SV=2	0	0	0	0	0	0	0	1	0	0	0	0	0	0	0	0	0	23767000	0	0
P19971	P19971	TYMP	>sp|P19971|TYPH_HUMAN Thymidine phosphorylase OS=Homo sapiens GN=TYMP PE=1 SV=2	1	2	1	0	1	1	0	1	1	1	0	30220000	29799000	0	0	30775000	0	0	0	31700000
P20020;Q16720;Q01814	P20020	ATP2B1	>sp|P20020|AT2B1_HUMAN Plasma membrane calcium-transporting ATPase 1 OS=Homo sapiens GN=ATP2B1 PE=1 SV=3	4	7	4	5	5	7	5	6	8	4	118850000	163010000	192410000	144640000	155860000	192820000	200450000	228880000	171170000	165120000
P20042	P20042	EIF2S2	>sp|P20042|IF2B_HUMAN Eukaryotic translation initiation factor 2 subunit 2 OS=Homo sapiens GN=EIF2S2 PE=1 SV=2	12	11	11	11	9	8	13	7	9	10	944400000	976080000	995080000	841410000	1054200000	1083900000	1043000000	971550000	951530000	1114900000
P20073	P20073	ANXA7	>sp|P20073|ANXA7_HUMAN Annexin A7 OS=Homo sapiens GN=ANXA7 PE=1 SV=3	12	11	11	10	10	12	11	12	10	10	804230000	686740000	814890000	815600000	798330000	772690000	786090000	714430000	704070000	745260000
P20290	P20290	BTF3	>sp|P20290|BTF3_HUMAN Transcription factor BTF3 OS=Homo sapiens GN=BTF3 PE=1 SV=1	8	8	9	9	8	8	8	8	8	8	2575100000	2404700000	2593400000	2248400000	2655500000	2164300000	2408100000	2538100000	2566300000	2160300000
P20338	P20338	RAB4A	>sp|P20338|RAB4A_HUMAN Ras-related protein Rab-4A OS=Homo sapiens GN=RAB4A PE=1 SV=3	1	2	2	2	2	2	2	2	2	1	412500000	276050000	443350000	368060000	329100000	329400000	291340000	337290000	375860000	428330000
P20339	P20339	RAB5A	>sp|P20339|RAB5A_HUMAN Ras-related protein Rab-5A OS=Homo sapiens GN=RAB5A PE=1 SV=2	5	6	3	2	3	2	3	3	3	3	32275000	26035000	36538000	31102000	28130000	38056000	33565000	0	45463000	26776000
P20340;Q9NRW1	P20340;Q9NRW1	RAB6A;RAB6B	>sp|P20340|RAB6A_HUMAN Ras-related protein Rab-6A OS=Homo sapiens GN=RAB6A PE=1 SV=3;>sp|Q9NRW1|RAB6B_HUMAN Ras-related protein Rab-6B OS=Homo sapiens GN=RAB6B PE=1 SV=1	3	2	4	4	3	2	2	4	5	2	444140000	203700000	225000000	392190000	210500000	555380000	641950000	182130000	230580000	160680000
P20618	P20618	PSMB1	>sp|P20618|PSB1_HUMAN Proteasome subunit beta type-1 OS=Homo sapiens GN=PSMB1 PE=1 SV=2	5	5	7	5	6	7	6	5	7	5	1027700000	1141000000	1035700000	1030500000	1082700000	1102900000	1141600000	1200300000	1021200000	1085500000
P20645	P20645	M6PR	>sp|P20645|MPRD_HUMAN Cation-dependent mannose-6-phosphate receptor OS=Homo sapiens GN=M6PR PE=1 SV=1	2	1	2	0	2	1	2	2	2	2	113780000	120100000	130490000	0	123030000	178780000	125250000	114410000	118110000	178750000
P20700	P20700	LMNB1	>sp|P20700|LMNB1_HUMAN Lamin-B1 OS=Homo sapiens GN=LMNB1 PE=1 SV=2	23	26	23	21	23	24	22	22	27	29	2013500000	1969800000	1893800000	1949900000	2035600000	2104800000	2031600000	2113400000	2053900000	2000400000
P20810	P20810	CAST	>sp|P20810|ICAL_HUMAN Calpastatin OS=Homo sapiens GN=CAST PE=1 SV=4	15	14	17	12	12	10	9	13	10	15	770570000	861010000	686140000	751390000	711080000	725290000	777580000	687440000	720120000	757030000
P20839	P20839	IMPDH1	>sp|P20839|IMDH1_HUMAN Inosine-5-monophosphate dehydrogenase 1 OS=Homo sapiens GN=IMPDH1 PE=1 SV=2	2	2	3	1	4	5	4	3	2	2	78089000	61173000	53288000	0	87074000	64215000	83011000	55196000	60997000	55193000
P20962	P20962	PTMS	>sp|P20962|PTMS_HUMAN Parathymosin OS=Homo sapiens GN=PTMS PE=1 SV=2	1	1	1	1	1	1	1	0	1	1	34956000	68026000	33808000	102100000	61769000	56204000	56120000	0	36979000	0
Q9UQ88;P21127	Q9UQ88;P21127	CDK11A;CDK11B	>sp|Q9UQ88|CD11A_HUMAN Cyclin-dependent kinase 11A OS=Homo sapiens GN=CDK11A PE=1 SV=4;>sp|P21127|CD11B_HUMAN Cyclin-dependent kinase 11B OS=Homo sapiens GN=CDK11B PE=1 SV=3	1	0	0	0	0	0	0	0	1	0	15293000	0	0	0	0	0	0	0	13438000	0
P21266;P46439;P28161	P21266	GSTM3	>sp|P21266|GSTM3_HUMAN Glutathione S-transferase Mu 3 OS=Homo sapiens GN=GSTM3 PE=1 SV=3	12	9	9	8	11	12	11	10	11	12	831990000	732880000	711070000	734170000	716900000	777130000	763450000	690500000	730340000	773850000
P21281;P15313	P21281	ATP6V1B2	>sp|P21281|VATB2_HUMAN V-type proton ATPase subunit B, brain isoform OS=Homo sapiens GN=ATP6V1B2 PE=1 SV=3	0	2	4	1	0	2	2	2	0	3	0	64980000	55954000	0	0	48282000	55087000	76495000	0	86943000
P21283	P21283	ATP6V1C1	>sp|P21283|VATC1_HUMAN V-type proton ATPase subunit C 1 OS=Homo sapiens GN=ATP6V1C1 PE=1 SV=4	1	2	0	2	2	3	1	1	1	3	0	30940000	0	32711000	30645000	28908000	0	33700000	30038000	45134000
P21291	P21291	CSRP1	>sp|P21291|CSRP1_HUMAN Cysteine and glycine-rich protein 1 OS=Homo sapiens GN=CSRP1 PE=1 SV=3	9	8	9	8	9	9	9	8	8	8	2002900000	2101500000	2017200000	1879000000	2029000000	1912700000	1969200000	1927300000	2018800000	2090600000
P21333	P21333	FLNA	>sp|P21333|FLNA_HUMAN Filamin-A OS=Homo sapiens GN=FLNA PE=1 SV=4	76	82	81	85	82	83	82	76	75	81	15998000000	15528000000	14263000000	14413000000	14724000000	14990000000	15844000000	14245000000	14223000000	15793000000
P21399	P21399	ACO1	>sp|P21399|ACOC_HUMAN Cytoplasmic aconitate hydratase OS=Homo sapiens GN=ACO1 PE=1 SV=3	7	8	6	11	6	7	9	7	8	5	320070000	302030000	330620000	302270000	316120000	382670000	270950000	305360000	313230000	321450000
P21796	P21796	VDAC1	>sp|P21796|VDAC1_HUMAN Voltage-dependent anion-selective channel protein 1 OS=Homo sapiens GN=VDAC1 PE=1 SV=2	16	14	15	15	17	17	18	16	16	18	5898000000	5826500000	5659300000	5875200000	6006300000	5683200000	5548400000	5630700000	5809400000	5870000000
P21912	P21912	SDHB	>sp|P21912|SDHB_HUMAN Succinate dehydrogenase [ubiquinone] iron-sulfur subunit, mitochondrial OS=Homo sapiens GN=SDHB PE=1 SV=3	4	4	8	6	5	6	4	5	5	5	260910000	257490000	235510000	272090000	278070000	269020000	236500000	289520000	256250000	298880000
P21926	P21926	CD9	>sp|P21926|CD9_HUMAN CD9 antigen OS=Homo sapiens GN=CD9 PE=1 SV=4	1	2	1	1	1	0	1	1	1	1	101430000	109990000	77076000	61516000	111670000	0	117340000	104010000	56490000	0
P21964	P21964	COMT	>sp|P21964|COMT_HUMAN Catechol O-methyltransferase OS=Homo sapiens GN=COMT PE=1 SV=2	4	3	3	5	8	4	6	4	4	2	222730000	216920000	238990000	179370000	231820000	224400000	250420000	235950000	202360000	183300000
P22059	P22059	OSBP	>sp|P22059|OSBP1_HUMAN Oxysterol-binding protein 1 OS=Homo sapiens GN=OSBP PE=1 SV=1	4	5	2	3	4	4	5	4	9	6	137870000	107460000	67664000	32393000	90085000	76763000	115250000	102950000	152030000	129390000
P22061	P22061	PCMT1	>sp|P22061|PIMT_HUMAN Protein-L-isoaspartate(D-aspartate) O-methyltransferase OS=Homo sapiens GN=PCMT1 PE=1 SV=4	2	3	2	2	2	2	0	0	0	0	62017000	47187000	47478000	48154000	51968000	62361000	0	0	0	0
P22087	P22087	FBL	>sp|P22087|FBRL_HUMAN rRNA 2-O-methyltransferase fibrillarin OS=Homo sapiens GN=FBL PE=1 SV=2	12	13	16	13	14	13	14	15	14	15	1976500000	2051500000	1923800000	1949900000	2055800000	1958500000	1953700000	1988000000	1833000000	1895900000
P22102	P22102	GART	>sp|P22102|PUR2_HUMAN Trifunctional purine biosynthetic protein adenosine-3 OS=Homo sapiens GN=GART PE=1 SV=1	23	26	23	23	23	29	29	27	25	27	3547100000	3526700000	3565400000	3996200000	3596900000	3737000000	3718500000	3726500000	3571500000	3601800000
P22234	P22234	PAICS	>sp|P22234|PUR6_HUMAN Multifunctional protein ADE2 OS=Homo sapiens GN=PAICS PE=1 SV=3	22	21	21	23	23	19	24	21	24	22	5476600000	5032800000	5427000000	5677300000	5249600000	5482600000	5484700000	5642000000	5497200000	5538600000
P22307	P22307	SCP2	>sp|P22307|NLTP_HUMAN Non-specific lipid-transfer protein OS=Homo sapiens GN=SCP2 PE=1 SV=2	4	4	3	3	6	2	3	1	4	3	145740000	147790000	144270000	134460000	138210000	118220000	141920000	86741000	129210000	122760000
P22314	P22314	UBA1	>sp|P22314|UBA1_HUMAN Ubiquitin-like modifier-activating enzyme 1 OS=Homo sapiens GN=UBA1 PE=1 SV=3	36	31	33	31	30	29	32	33	32	34	6786400000	6715000000	6676500000	6589700000	6223200000	6750800000	6309500000	6216400000	6181300000	6856600000
P22392;O60361	P22392;O60361	NME2;NME2P1	>sp|P22392|NDKB_HUMAN Nucleoside diphosphate kinase B OS=Homo sapiens GN=NME2 PE=1 SV=1;>sp|O60361|NDK8_HUMAN Putative nucleoside diphosphate kinase OS=Homo sapiens GN=NME2P1 PE=5 SV=1	12	12	11	11	10	12	12	10	11	12	14139000000	15238000000	13803000000	13736000000	13974000000	14076000000	14502000000	14267000000	14267000000	14758000000
P22626	P22626	HNRNPA2B1	>sp|P22626|ROA2_HUMAN Heterogeneous nuclear ribonucleoproteins A2/B1 OS=Homo sapiens GN=HNRNPA2B1 PE=1 SV=2	27	26	28	28	29	28	28	29	28	28	35426000000	36554000000	37894000000	37137000000	34524000000	34701000000	36504000000	36275000000	35826000000	38324000000
P22695	P22695	UQCRC2	>sp|P22695|QCR2_HUMAN Cytochrome b-c1 complex subunit 2, mitochondrial OS=Homo sapiens GN=UQCRC2 PE=1 SV=3	7	11	9	6	9	13	9	9	7	11	835150000	871360000	842860000	810480000	811480000	932700000	840240000	781170000	862180000	865010000
P23193;Q15560	P23193	TCEA1	>sp|P23193|TCEA1_HUMAN Transcription elongation factor A protein 1 OS=Homo sapiens GN=TCEA1 PE=1 SV=2	9	10	8	9	8	11	7	9	10	10	331730000	339590000	349420000	354290000	368880000	330920000	352630000	342150000	343100000	373630000
P23229	P23229	ITGA6	>sp|P23229|ITA6_HUMAN Integrin alpha-6 OS=Homo sapiens GN=ITGA6 PE=1 SV=5	2	1	0	1	1	1	1	2	0	1	16915000	0	0	13785000	14075000	11216000	12517000	17235000	0	16398000
P23246	P23246	SFPQ	>sp|P23246|SFPQ_HUMAN Splicing factor, proline- and glutamine-rich OS=Homo sapiens GN=SFPQ PE=1 SV=2	28	27	26	25	29	30	29	27	29	28	7637600000	7538200000	7348200000	7368900000	7563900000	7392600000	7416900000	7371600000	7648200000	7454400000
Q9NRH3;P23258	Q9NRH3;P23258	TUBG2;TUBG1	>sp|Q9NRH3|TBG2_HUMAN Tubulin gamma-2 chain OS=Homo sapiens GN=TUBG2 PE=2 SV=1;>sp|P23258|TBG1_HUMAN Tubulin gamma-1 chain OS=Homo sapiens GN=TUBG1 PE=1 SV=2	4	3	2	3	2	4	5	4	1	2	83265000	75614000	74763000	102020000	75630000	96205000	116000000	105810000	46914000	83384000
P23284	P23284	PPIB	>sp|P23284|PPIB_HUMAN Peptidyl-prolyl cis-trans isomerase B OS=Homo sapiens GN=PPIB PE=1 SV=2	13	12	12	15	12	14	14	14	14	14	8419500000	8807000000	7459100000	8129300000	8438800000	8087100000	9204500000	7853600000	7784900000	8725900000
P23368	P23368	ME2	>sp|P23368|MAOM_HUMAN NAD-dependent malic enzyme, mitochondrial OS=Homo sapiens GN=ME2 PE=1 SV=1	1	1	1	1	1	0	1	2	1	2	44445000	51944000	52738000	43524000	54051000	0	38831000	44783000	34242000	47233000
P23381	P23381	WARS	>sp|P23381|SYWC_HUMAN Tryptophan--tRNA ligase, cytoplasmic OS=Homo sapiens GN=WARS PE=1 SV=2	12	12	11	14	8	14	12	14	14	14	969010000	879410000	953390000	1001700000	832810000	851620000	1064500000	941880000	947670000	894990000
P23396	P23396	RPS3	>sp|P23396|RS3_HUMAN 40S ribosomal protein S3 OS=Homo sapiens GN=RPS3 PE=1 SV=2	14	17	17	17	14	14	15	13	16	16	8654000000	8914400000	7611300000	8185100000	7828400000	8328900000	8575900000	8738900000	8184800000	8553200000
P23434	P23434	GCSH	>sp|P23434|GCSH_HUMAN Glycine cleavage system H protein, mitochondrial OS=Homo sapiens GN=GCSH PE=1 SV=2	0	1	0	0	1	0	1	0	0	0	0	0	0	0	23967000	0	0	0	0	0
P23458	P23458	JAK1	>sp|P23458|JAK1_HUMAN Tyrosine-protein kinase JAK1 OS=Homo sapiens GN=JAK1 PE=1 SV=2	1	1	2	2	1	2	1	1	1	1	24361000	19857000	17417000	19309000	23314000	17604000	22924000	15103000	15507000	17128000
P23526	P23526	AHCY	>sp|P23526|SAHH_HUMAN Adenosylhomocysteinase OS=Homo sapiens GN=AHCY PE=1 SV=4	15	14	14	15	12	14	15	16	14	16	3814200000	3895800000	3489500000	3774700000	3727400000	3481600000	3874400000	3434900000	3603700000	4034700000
P23528	P23528	CFL1	>sp|P23528|COF1_HUMAN Cofilin-1 OS=Homo sapiens GN=CFL1 PE=1 SV=3	14	14	12	13	13	14	14	13	12	11	13564000000	15199000000	14889000000	15932000000	15490000000	14707000000	14191000000	16839000000	15680000000	15349000000
P23588	P23588	EIF4B	>sp|P23588|IF4B_HUMAN Eukaryotic translation initiation factor 4B OS=Homo sapiens GN=EIF4B PE=1 SV=2	22	19	20	22	18	21	22	17	19	20	3609900000	3340600000	3357800000	3351500000	3567900000	3314300000	3471600000	3093400000	3283600000	3583500000
P23786	P23786	CPT2	>sp|P23786|CPT2_HUMAN Carnitine O-palmitoyltransferase 2, mitochondrial OS=Homo sapiens GN=CPT2 PE=1 SV=2	2	1	1	4	1	3	3	2	3	1	22600000	44689000	0	27541000	28960000	45889000	44697000	29879000	39969000	27882000
P23919	P23919	DTYMK	>sp|P23919|KTHY_HUMAN Thymidylate kinase OS=Homo sapiens GN=DTYMK PE=1 SV=4	5	6	4	3	1	2	3	3	6	4	136490000	133250000	93836000	68996000	62306000	64554000	101410000	93639000	115900000	103860000
P23921	P23921	RRM1	>sp|P23921|RIR1_HUMAN Ribonucleoside-diphosphate reductase large subunit OS=Homo sapiens GN=RRM1 PE=1 SV=1	20	22	24	19	18	19	21	23	21	19	2136500000	2154500000	2359300000	2129800000	2101600000	2317300000	2237400000	2276500000	2348000000	2123400000
P24534	P24534	EEF1B2	>sp|P24534|EF1B_HUMAN Elongation factor 1-beta OS=Homo sapiens GN=EEF1B2 PE=1 SV=3	4	3	3	3	2	2	3	2	2	3	219310000	219250000	168490000	166580000	193340000	176580000	205840000	160490000	153650000	213120000
P24539	P24539	ATP5F1	>sp|P24539|AT5F1_HUMAN ATP synthase F(0) complex subunit B1, mitochondrial OS=Homo sapiens GN=ATP5F1 PE=1 SV=2	4	7	6	7	8	10	8	7	6	5	869580000	894050000	980490000	914210000	878250000	864330000	879370000	888930000	927590000	813100000
P24666	P24666	ACP1	>sp|P24666|PPAC_HUMAN Low molecular weight phosphotyrosine protein phosphatase OS=Homo sapiens GN=ACP1 PE=1 SV=3	3	3	3	3	3	2	2	3	3	2	162670000	166770000	144620000	137850000	144160000	161020000	154540000	127670000	117070000	158680000
P24752	P24752	ACAT1	>sp|P24752|THIL_HUMAN Acetyl-CoA acetyltransferase, mitochondrial OS=Homo sapiens GN=ACAT1 PE=1 SV=1	13	11	9	14	12	13	10	12	10	11	1370800000	1566300000	1431000000	1438400000	1422500000	1397500000	1485300000	1324600000	1447900000	1375800000
P24928	P24928	POLR2A	>sp|P24928|RPB1_HUMAN DNA-directed RNA polymerase II subunit RPB1 OS=Homo sapiens GN=POLR2A PE=1 SV=2	3	5	3	3	2	3	4	1	2	7	53748000	55592000	27963000	39942000	45677000	52248000	100950000	23587000	53346000	163550000
P24941	P24941	CDK2	>sp|P24941|CDK2_HUMAN Cyclin-dependent kinase 2 OS=Homo sapiens GN=CDK2 PE=1 SV=2	4	4	5	3	4	5	5	4	4	5	160670000	183760000	186990000	198900000	205550000	205130000	174130000	123100000	180510000	173890000
P25205	P25205	MCM3	>sp|P25205|MCM3_HUMAN DNA replication licensing factor MCM3 OS=Homo sapiens GN=MCM3 PE=1 SV=3	22	22	21	25	21	23	19	17	18	21	1539300000	1571300000	1599300000	1567200000	1406400000	1585500000	1664100000	1571600000	1504900000	1503500000
P25391	P25391	LAMA1	>sp|P25391|LAMA1_HUMAN Laminin subunit alpha-1 OS=Homo sapiens GN=LAMA1 PE=1 SV=2	0	0	0	0	1	0	0	0	0	0	0	0	0	0	385090000	0	0	0	0	0
P25398	P25398	RPS12	>sp|P25398|RS12_HUMAN 40S ribosomal protein S12 OS=Homo sapiens GN=RPS12 PE=1 SV=3	6	6	8	5	6	7	4	6	5	7	3377400000	3008900000	2916300000	3225000000	2927900000	2886900000	3029900000	2419500000	2493800000	2718800000
P25445	P25445	FAS	>sp|P25445|TNR6_HUMAN Tumor necrosis factor receptor superfamily member 6 OS=Homo sapiens GN=FAS PE=1 SV=1	0	0	0	0	0	0	0	0	1	0	0	0	0	0	0	0	0	0	16875000	0
P25490;O15391;Q96MM3	P25490;O15391	YY1;YY2	>sp|P25490|TYY1_HUMAN Transcriptional repressor protein YY1 OS=Homo sapiens GN=YY1 PE=1 SV=2;>sp|O15391|TYY2_HUMAN Transcription factor YY2 OS=Homo sapiens GN=YY2 PE=2 SV=1	1	1	1	2	1	1	1	0	1	2	30583000	48187000	41153000	30412000	36027000	34420000	34131000	0	28818000	35215000
P25685	P25685	DNAJB1	>sp|P25685|DNJB1_HUMAN DnaJ homolog subfamily B member 1 OS=Homo sapiens GN=DNAJB1 PE=1 SV=4	6	3	6	4	5	6	7	6	3	5	334710000	337400000	318500000	319520000	364280000	315930000	336620000	343620000	326350000	323860000
P25705	P25705	ATP5A1	>sp|P25705|ATPA_HUMAN ATP synthase subunit alpha, mitochondrial OS=Homo sapiens GN=ATP5A1 PE=1 SV=1	26	28	30	25	29	26	25	29	29	28	11237000000	10569000000	10892000000	11105000000	10863000000	11157000000	11280000000	11205000000	11045000000	10576000000
P25786	P25786	PSMA1	>sp|P25786|PSA1_HUMAN Proteasome subunit alpha type-1 OS=Homo sapiens GN=PSMA1 PE=1 SV=1	10	13	16	14	14	12	14	15	13	14	2550900000	2425000000	2231000000	2304600000	2531700000	2599900000	2456300000	2181200000	2357000000	2656300000
P25787	P25787	PSMA2	>sp|P25787|PSA2_HUMAN Proteasome subunit alpha type-2 OS=Homo sapiens GN=PSMA2 PE=1 SV=2	7	6	4	5	8	6	6	6	9	8	992110000	1095200000	1192400000	1071000000	1109700000	1099300000	1019600000	1078900000	1123700000	1165600000
P25788	P25788	PSMA3	>sp|P25788|PSA3_HUMAN Proteasome subunit alpha type-3 OS=Homo sapiens GN=PSMA3 PE=1 SV=2	8	8	8	6	7	6	7	8	7	8	1654800000	1490200000	1571800000	1369500000	1297500000	1282600000	1283200000	1286600000	1395900000	1469500000
P25789	P25789	PSMA4	>sp|P25789|PSA4_HUMAN Proteasome subunit alpha type-4 OS=Homo sapiens GN=PSMA4 PE=1 SV=1	7	8	8	9	6	11	8	7	11	7	1216900000	1440300000	1341700000	1329300000	1133300000	1356000000	1310100000	1474100000	1235800000	1312700000
P25815	P25815	S100P	>sp|P25815|S100P_HUMAN Protein S100-P OS=Homo sapiens GN=S100P PE=1 SV=2	1	1	1	1	1	1	1	1	1	1	72988000	65984000	49832000	48284000	36260000	47046000	44480000	38451000	46322000	45180000
P26038	P26038	MSN	>sp|P26038|MOES_HUMAN Moesin OS=Homo sapiens GN=MSN PE=1 SV=3	31	28	30	34	32	34	34	33	26	30	8530300000	7957900000	8107700000	8065400000	7765600000	8198200000	8013600000	7743700000	8651800000	7874300000
P26196	P26196	DDX6	>sp|P26196|DDX6_HUMAN Probable ATP-dependent RNA helicase DDX6 OS=Homo sapiens GN=DDX6 PE=1 SV=2	10	10	6	11	9	11	12	9	8	10	719440000	654530000	690350000	702570000	669030000	700830000	690730000	701760000	626690000	677550000
P26232	P26232	CTNNA2	>sp|P26232|CTNA2_HUMAN Catenin alpha-2 OS=Homo sapiens GN=CTNNA2 PE=1 SV=5	3	4	1	4	3	3	3	3	1	1	0	78778000	0	88509000	90376000	70727000	79293000	0	0	0
P26358	P26358	DNMT1	>sp|P26358|DNMT1_HUMAN DNA (cytosine-5)-methyltransferase 1 OS=Homo sapiens GN=DNMT1 PE=1 SV=2	9	12	11	11	9	9	8	10	10	9	288740000	308460000	293270000	317580000	282110000	297690000	286270000	280480000	341330000	257090000
P26368	P26368	U2AF2	>sp|P26368|U2AF2_HUMAN Splicing factor U2AF 65 kDa subunit OS=Homo sapiens GN=U2AF2 PE=1 SV=4	8	6	6	8	8	6	9	6	8	4	510690000	603580000	500470000	472180000	460980000	654540000	587520000	546220000	444530000	437910000
P26373	P26373	RPL13	>sp|P26373|RL13_HUMAN 60S ribosomal protein L13 OS=Homo sapiens GN=RPL13 PE=1 SV=4	13	12	12	12	13	12	12	12	14	13	8826900000	9548600000	8233300000	8393100000	9286700000	8206900000	9518900000	8187900000	8864800000	8526200000
P26440	P26440	IVD	>sp|P26440|IVD_HUMAN Isovaleryl-CoA dehydrogenase, mitochondrial OS=Homo sapiens GN=IVD PE=1 SV=1	0	1	0	0	1	1	0	0	1	0	0	0	0	0	31369000	38506000	0	0	0	0
P26447	P26447	S100A4	>sp|P26447|S10A4_HUMAN Protein S100-A4 OS=Homo sapiens GN=S100A4 PE=1 SV=1	4	5	4	3	6	3	4	3	3	3	2113800000	2198300000	2440200000	2040100000	2083500000	1652200000	1954000000	1929800000	2124400000	2190600000
P26583	P26583	HMGB2	>sp|P26583|HMGB2_HUMAN High mobility group protein B2 OS=Homo sapiens GN=HMGB2 PE=1 SV=2	7	6	6	8	8	6	7	8	8	4	445680000	418780000	437240000	403840000	475280000	494160000	574590000	419770000	423050000	418010000
P26599	P26599	PTBP1	>sp|P26599|PTBP1_HUMAN Polypyrimidine tract-binding protein 1 OS=Homo sapiens GN=PTBP1 PE=1 SV=1	19	16	19	16	15	17	21	18	18	19	6670300000	6930800000	7295100000	7135500000	6691900000	7079300000	6972700000	7521100000	7581100000	7013100000
P26639;A2RTX5	P26639	TARS	>sp|P26639|SYTC_HUMAN Threonine--tRNA ligase, cytoplasmic OS=Homo sapiens GN=TARS PE=1 SV=3	30	30	30	29	28	28	29	29	29	30	8294300000	8126200000	7866600000	7915000000	8128700000	8253500000	7851800000	7991500000	7875900000	7925800000
P26640	P26640	VARS	>sp|P26640|SYVC_HUMAN Valine--tRNA ligase OS=Homo sapiens GN=VARS PE=1 SV=4	26	23	29	24	29	28	30	24	26	25	2203300000	2249600000	2303400000	2281300000	2144700000	2277700000	2259600000	2257100000	2122100000	2192400000
P26641	P26641	EEF1G	>sp|P26641|EF1G_HUMAN Elongation factor 1-gamma OS=Homo sapiens GN=EEF1G PE=1 SV=3	23	24	24	26	26	23	24	21	22	24	11782000000	11529000000	11619000000	12023000000	11892000000	11335000000	11792000000	10308000000	11177000000	12239000000
P26885	P26885	FKBP2	>sp|P26885|FKBP2_HUMAN Peptidyl-prolyl cis-trans isomerase FKBP2 OS=Homo sapiens GN=FKBP2 PE=1 SV=2	0	2	1	0	1	1	1	0	0	0	0	0	49742000	0	57309000	61496000	0	0	0	0
P27105	P27105	STOM	>sp|P27105|STOM_HUMAN Erythrocyte band 7 integral membrane protein OS=Homo sapiens GN=STOM PE=1 SV=3	4	5	4	5	4	5	5	5	5	4	351160000	348380000	290220000	371900000	312660000	305580000	353770000	369020000	326480000	352910000
P27348	P27348	YWHAQ	>sp|P27348|1433T_HUMAN 14-3-3 protein theta OS=Homo sapiens GN=YWHAQ PE=1 SV=1	17	14	14	14	13	14	13	14	13	13	2313600000	2095900000	2025300000	2052500000	2090400000	2303000000	2131100000	2007900000	2283200000	2232300000
P27361	P27361	MAPK3	>sp|P27361|MK03_HUMAN Mitogen-activated protein kinase 3 OS=Homo sapiens GN=MAPK3 PE=1 SV=4	2	6	1	3	3	4	2	2	2	1	34767000	44790000	0	0	35227000	38524000	35553000	41555000	51841000	0
P27449	P27449	ATP6V0C	>sp|P27449|VATL_HUMAN V-type proton ATPase 16 kDa proteolipid subunit OS=Homo sapiens GN=ATP6V0C PE=1 SV=1	0	1	0	1	0	1	0	0	0	0	0	0	0	46297000	0	0	0	0	0	0
P27635;Q96L21	P27635	RPL10	>sp|P27635|RL10_HUMAN 60S ribosomal protein L10 OS=Homo sapiens GN=RPL10 PE=1 SV=4	10	9	9	10	12	10	7	9	9	10	5511700000	5072000000	5076200000	5045600000	4971200000	5161600000	5852400000	5593000000	5568500000	5849400000
P27694	P27694	RPA1	>sp|P27694|RFA1_HUMAN Replication protein A 70 kDa DNA-binding subunit OS=Homo sapiens GN=RPA1 PE=1 SV=2	7	6	6	6	9	8	8	5	6	10	298480000	232960000	297030000	262110000	274010000	305360000	289970000	225010000	257240000	290010000
P27695	P27695	APEX1	>sp|P27695|APEX1_HUMAN DNA-(apurinic or apyrimidinic site) lyase OS=Homo sapiens GN=APEX1 PE=1 SV=2	16	12	14	13	11	12	13	14	13	12	1858300000	1776800000	1913900000	1724300000	1722900000	1826600000	1754600000	1783700000	1765000000	1820100000
P27707	P27707	DCK	>sp|P27707|DCK_HUMAN Deoxycytidine kinase OS=Homo sapiens GN=DCK PE=1 SV=1	0	0	0	1	0	0	1	0	1	0	0	0	0	0	0	0	23954000	0	0	0
P27708	P27708	CAD	>sp|P27708|PYR1_HUMAN CAD protein OS=Homo sapiens GN=CAD PE=1 SV=3	8	10	15	15	13	14	14	11	11	10	429370000	372820000	454040000	444140000	416660000	458890000	436800000	424610000	413830000	447230000
P27797	P27797	CALR	>sp|P27797|CALR_HUMAN Calreticulin OS=Homo sapiens GN=CALR PE=1 SV=1	15	13	14	11	13	15	12	15	15	15	8536700000	6083800000	6485600000	5839100000	6020300000	5877100000	5409000000	5252600000	4977800000	6333300000
P27816	P27816	MAP4	>sp|P27816|MAP4_HUMAN Microtubule-associated protein 4 OS=Homo sapiens GN=MAP4 PE=1 SV=3	16	23	19	27	22	23	21	25	20	23	2208600000	2254400000	2032200000	2078600000	2044900000	2308100000	2146600000	2071100000	2025900000	2169700000
P27824;O14967	P27824	CANX	>sp|P27824|CALX_HUMAN Calnexin OS=Homo sapiens GN=CANX PE=1 SV=2	17	19	20	20	17	18	20	18	20	19	5476700000	5810100000	5038500000	5673800000	5396300000	5683200000	6050200000	5244000000	5701000000	6210700000
P28066	P28066	PSMA5	>sp|P28066|PSA5_HUMAN Proteasome subunit alpha type-5 OS=Homo sapiens GN=PSMA5 PE=1 SV=3	7	4	6	5	4	6	4	5	5	6	561610000	577970000	531520000	426680000	480850000	452240000	369330000	459930000	350210000	438000000
P28070	P28070	PSMB4	>sp|P28070|PSB4_HUMAN Proteasome subunit beta type-4 OS=Homo sapiens GN=PSMB4 PE=1 SV=4	6	6	7	7	8	6	7	6	7	7	924470000	917290000	1133800000	1030100000	1074500000	978450000	1024100000	1230600000	1148300000	1027100000
P28072	P28072	PSMB6	>sp|P28072|PSB6_HUMAN Proteasome subunit beta type-6 OS=Homo sapiens GN=PSMB6 PE=1 SV=4	6	3	4	2	3	4	4	5	4	4	528890000	509820000	443390000	465750000	260490000	461190000	458860000	492310000	500530000	471720000
P28074	P28074	PSMB5	>sp|P28074|PSB5_HUMAN Proteasome subunit beta type-5 OS=Homo sapiens GN=PSMB5 PE=1 SV=3	10	8	12	5	10	9	8	8	8	8	1023500000	1195300000	1117300000	1075700000	1046400000	1207400000	1030000000	960070000	987010000	1148900000
P28288	P28288	ABCD3	>sp|P28288|ABCD3_HUMAN ATP-binding cassette sub-family D member 3 OS=Homo sapiens GN=ABCD3 PE=1 SV=1	6	6	6	7	8	9	6	4	7	7	431900000	417980000	484990000	437580000	371970000	418420000	401300000	429320000	422620000	420250000
P28330	P28330	ACADL	>sp|P28330|ACADL_HUMAN Long-chain specific acyl-CoA dehydrogenase, mitochondrial OS=Homo sapiens GN=ACADL PE=1 SV=2	1	1	1	1	1	1	1	1	1	1	328900000	326240000	326540000	252500000	388810000	311190000	278240000	240720000	283470000	392810000
P28331	P28331	NDUFS1	>sp|P28331|NDUS1_HUMAN NADH-ubiquinone oxidoreductase 75 kDa subunit, mitochondrial OS=Homo sapiens GN=NDUFS1 PE=1 SV=3	3	1	3	1	3	2	4	3	5	4	82347000	110670000	81409000	0	99064000	76237000	97030000	91178000	86329000	105440000
P28340	P28340	POLD1	>sp|P28340|DPOD1_HUMAN DNA polymerase delta catalytic subunit OS=Homo sapiens GN=POLD1 PE=1 SV=2	2	1	2	2	3	2	2	4	1	4	51524000	39621000	36393000	33715000	32825000	40233000	44150000	52861000	55368000	30913000
P28482;P31152;Q16659	P28482	MAPK1	>sp|P28482|MK01_HUMAN Mitogen-activated protein kinase 1 OS=Homo sapiens GN=MAPK1 PE=1 SV=3	4	7	3	5	2	4	3	2	2	2	135010000	168140000	79909000	150650000	97435000	112220000	163190000	85689000	97282000	90053000
P28838	P28838	LAP3	>sp|P28838|AMPL_HUMAN Cytosol aminopeptidase OS=Homo sapiens GN=LAP3 PE=1 SV=3	4	5	6	4	5	3	3	4	3	2	181880000	184380000	216400000	226150000	147060000	150660000	166370000	189320000	156850000	108570000
P29144	P29144	TPP2	>sp|P29144|TPP2_HUMAN Tripeptidyl-peptidase 2 OS=Homo sapiens GN=TPP2 PE=1 SV=4	4	7	8	6	7	8	6	8	4	5	157430000	142220000	135620000	153500000	190560000	159200000	177960000	147320000	154870000	133890000
P29218	P29218	IMPA1	>sp|P29218|IMPA1_HUMAN Inositol monophosphatase 1 OS=Homo sapiens GN=IMPA1 PE=1 SV=1	0	0	2	1	0	2	1	0	2	0	0	0	0	0	0	0	0	0	34259000	0
P29353	P29353	SHC1	>sp|P29353|SHC1_HUMAN SHC-transforming protein 1 OS=Homo sapiens GN=SHC1 PE=1 SV=4	3	3	2	2	3	3	2	4	2	2	70796000	56676000	54386000	66055000	60273000	67382000	54779000	62281000	67528000	63373000
P29372	P29372	MPG	>sp|P29372|3MG_HUMAN DNA-3-methyladenine glycosylase OS=Homo sapiens GN=MPG PE=1 SV=3	2	1	1	1	1	3	1	1	4	1	75064000	50221000	92274000	59379000	68578000	65952000	54391000	61846000	75648000	73553000
P29401	P29401	TKT	>sp|P29401|TKT_HUMAN Transketolase OS=Homo sapiens GN=TKT PE=1 SV=3	35	35	34	34	35	32	35	34	32	36	24715000000	23645000000	25245000000	23978000000	25398000000	23467000000	24718000000	24577000000	25308000000	24853000000
P29558;Q6XE24	P29558	RBMS1	>sp|P29558|RBMS1_HUMAN RNA-binding motif, single-stranded-interacting protein 1 OS=Homo sapiens GN=RBMS1 PE=1 SV=3	0	0	2	1	1	2	1	1	0	0	0	0	0	0	22346000	0	26139000	15290000	0	0
P29692	P29692	EEF1D	>sp|P29692|EF1D_HUMAN Elongation factor 1-delta OS=Homo sapiens GN=EEF1D PE=1 SV=5	12	11	8	10	12	10	12	10	12	7	3506900000	2938900000	3024400000	2489200000	2663500000	2257300000	2576200000	2014600000	2141600000	2668400000
P29966	P29966	MARCKS	>sp|P29966|MARCS_HUMAN Myristoylated alanine-rich C-kinase substrate OS=Homo sapiens GN=MARCKS PE=1 SV=4	1	2	0	2	2	2	3	1	0	0	45070000	47190000	0	53908000	33505000	30916000	42796000	0	0	0
P29992;O95837;P50148	P29992	GNA11	>sp|P29992|GNA11_HUMAN Guanine nucleotide-binding protein subunit alpha-11 OS=Homo sapiens GN=GNA11 PE=1 SV=2	2	0	1	1	1	0	0	1	2	0	25879000	0	40356000	0	43394000	0	0	36865000	43049000	0
P30040	P30040	ERP29	>sp|P30040|ERP29_HUMAN Endoplasmic reticulum resident protein 29 OS=Homo sapiens GN=ERP29 PE=1 SV=4	3	5	3	2	4	4	2	3	1	3	282200000	315640000	351210000	196090000	291420000	364700000	275230000	194110000	230900000	269690000
P30041	P30041	PRDX6	>sp|P30041|PRDX6_HUMAN Peroxiredoxin-6 OS=Homo sapiens GN=PRDX6 PE=1 SV=3	15	16	17	16	15	16	18	15	18	14	8119300000	7579300000	8266700000	8217700000	8060900000	7953300000	7462100000	7350400000	7583400000	7135900000
P30042	P30042	C21orf33	>sp|P30042|ES1_HUMAN ES1 protein homolog, mitochondrial OS=Homo sapiens GN=C21orf33 PE=1 SV=3	2	2	1	0	1	1	0	0	1	0	0	0	44010000	0	0	43345000	0	0	0	0
P30043	P30043	BLVRB	>sp|P30043|BLVRB_HUMAN Flavin reductase (NADPH) OS=Homo sapiens GN=BLVRB PE=1 SV=3	7	6	7	8	8	6	7	6	6	7	575190000	632580000	601380000	667020000	564960000	702270000	623900000	584840000	579970000	632240000
P30044	P30044	PRDX5	>sp|P30044|PRDX5_HUMAN Peroxiredoxin-5, mitochondrial OS=Homo sapiens GN=PRDX5 PE=1 SV=4	5	7	2	5	6	6	5	5	6	6	566090000	567560000	313930000	692890000	595000000	730300000	562860000	618880000	519200000	529560000
P30046;A6NHG4	P30046;A6NHG4	DDT;DDTL	>sp|P30046|DOPD_HUMAN D-dopachrome decarboxylase OS=Homo sapiens GN=DDT PE=1 SV=3;>sp|A6NHG4|DDTL_HUMAN D-dopachrome decarboxylase-like protein OS=Homo sapiens GN=DDTL PE=2 SV=1	3	1	2	2	4	4	3	1	1	1	82002000	75628000	74164000	101960000	113360000	157840000	104500000	60021000	63723000	54267000
P30047	P30047	GCHFR	>sp|P30047|GFRP_HUMAN GTP cyclohydrolase 1 feedback regulatory protein OS=Homo sapiens GN=GCHFR PE=1 SV=3	0	0	0	1	2	1	0	1	0	0	0	0	0	41317000	31399000	0	0	59557000	0	0
P30048	P30048	PRDX3	>sp|P30048|PRDX3_HUMAN Thioredoxin-dependent peroxide reductase, mitochondrial OS=Homo sapiens GN=PRDX3 PE=1 SV=3	7	9	8	8	6	8	6	7	9	8	1041100000	1018900000	1024000000	1135400000	900920000	1372500000	939020000	1022200000	892930000	1068500000
P30049	P30049	ATP5D	>sp|P30049|ATPD_HUMAN ATP synthase subunit delta, mitochondrial OS=Homo sapiens GN=ATP5D PE=1 SV=2	0	0	0	1	1	0	0	1	0	0	0	0	0	41725000	0	0	0	24686000	0	0
P30050	P30050	RPL12	>sp|P30050|RL12_HUMAN 60S ribosomal protein L12 OS=Homo sapiens GN=RPL12 PE=1 SV=1	8	8	7	7	8	7	7	6	8	7	6703800000	7040800000	6126500000	6466500000	6564400000	6630600000	8145200000	6700900000	6071700000	7345400000
P30084	P30084	ECHS1	>sp|P30084|ECHM_HUMAN Enoyl-CoA hydratase, mitochondrial OS=Homo sapiens GN=ECHS1 PE=1 SV=4	14	13	16	12	11	13	14	14	12	14	3103700000	2910400000	3238700000	3057700000	3004200000	3633900000	2775100000	2910100000	3313100000	3031400000
P30085	P30085	CMPK1	>sp|P30085|KCY_HUMAN UMP-CMP kinase OS=Homo sapiens GN=CMPK1 PE=1 SV=3	6	4	7	7	8	6	8	7	7	7	590160000	473060000	674770000	522660000	585170000	516560000	527000000	446060000	464610000	513440000
P30086	P30086	PEBP1	>sp|P30086|PEBP1_HUMAN Phosphatidylethanolamine-binding protein 1 OS=Homo sapiens GN=PEBP1 PE=1 SV=3	12	13	12	11	11	12	11	12	10	13	3470300000	3262300000	3230100000	2895200000	3169200000	2854300000	3045300000	2845100000	2660500000	3049300000
P30101	P30101	PDIA3	>sp|P30101|PDIA3_HUMAN Protein disulfide-isomerase A3 OS=Homo sapiens GN=PDIA3 PE=1 SV=4	28	35	31	32	33	31	31	32	34	33	11190000000	11778000000	11532000000	11863000000	11408000000	11831000000	11499000000	11641000000	11319000000	11907000000
P30153	P30153	PPP2R1A	>sp|P30153|2AAA_HUMAN Serine/threonine-protein phosphatase 2A 65 kDa regulatory subunit A alpha isoform OS=Homo sapiens GN=PPP2R1A PE=1 SV=4	17	19	20	15	17	21	18	17	15	17	2609200000	2546800000	2522000000	2549600000	2211400000	2716500000	2364300000	2187600000	2623300000	2155800000
P30154	P30154	PPP2R1B	>sp|P30154|2AAB_HUMAN Serine/threonine-protein phosphatase 2A 65 kDa regulatory subunit A beta isoform OS=Homo sapiens GN=PPP2R1B PE=1 SV=3	5	4	8	6	5	5	6	8	6	4	0	0	9577200	11579000	0	12114000	7721500	9928900	8155600	0
P30405;Q9UNP9	P30405	PPIF	>sp|P30405|PPIF_HUMAN Peptidyl-prolyl cis-trans isomerase F, mitochondrial OS=Homo sapiens GN=PPIF PE=1 SV=1	6	5	7	6	7	4	6	5	6	5	470180000	553570000	500330000	657160000	553610000	521560000	527790000	574190000	518550000	525600000
P30408	P30408	TM4SF1	>sp|P30408|T4S1_HUMAN Transmembrane 4 L6 family member 1 OS=Homo sapiens GN=TM4SF1 PE=1 SV=1	1	1	1	1	1	1	0	0	1	1	144330000	219130000	113680000	217580000	151030000	222260000	0	0	146010000	168720000
P30419;O60551	P30419	NMT1	>sp|P30419|NMT1_HUMAN Glycylpeptide N-tetradecanoyltransferase 1 OS=Homo sapiens GN=NMT1 PE=1 SV=2	6	8	6	7	6	6	9	6	9	6	433760000	488260000	433190000	468140000	448280000	528720000	460940000	462650000	463510000	460590000
P30457;P30453;P30450;P18462;P16190;P30456;P30459;P16189;P16188;P13746;P04439;P30512;P10314;P30455;P30443;P30511	P30457;P30453;P30450;P18462;P16190;P30456;P30459;P16189;P16188;P13746;P04439;P30512;P10314	HLA-A	>sp|P30457|1A66_HUMAN HLA class I histocompatibility antigen, A-66 alpha chain OS=Homo sapiens GN=HLA-A PE=1 SV=1;>sp|P30453|1A34_HUMAN HLA class I histocompatibility antigen, A-34 alpha chain OS=Homo sapiens GN=HLA-A PE=1 SV=1;>sp|P30450|1A26_HUMAN HLA cl	4	7	7	4	4	4	3	5	5	6	44754000	30746000	38113000	38058000	34310000	30929000	35923000	0	33476000	39254000
P30484;P30464;Q29940;P30495;P30493;P30481;P18465;Q29718;Q95365;Q29836;P30475;P30485;P30461;P18463;P03989;P30466;P30488;P30487;P30483;Q31610;P30486;P30462	P30484;P30464;Q29940;P30495;P30493;P30481;P18465;Q29718;Q95365;Q29836;P30475;P30485;P30461;P18463;P03989;P30466;P30488;P30487;P30483;Q31610;P30486;P30462	HLA-B	>sp|P30484|1B46_HUMAN HLA class I histocompatibility antigen, B-46 alpha chain OS=Homo sapiens GN=HLA-B PE=1 SV=1;>sp|P30464|1B15_HUMAN HLA class I histocompatibility antigen, B-15 alpha chain OS=Homo sapiens GN=HLA-B PE=1 SV=2;>sp|Q29940|1B59_HUMAN HLA cl	3	6	6	4	2	3	4	4	3	5	0	0	34499000	0	0	32400000	0	38161000	0	0
P30508;P30510;Q29963;Q07000;Q29960;P30504;Q29865;P30505;Q95604;Q9TNN7;P10321;P30501;P01893	P30508;P30510;Q29963;Q07000;Q29960;P30504;Q29865;P30505;Q95604;Q9TNN7;P10321;P30501	HLA-C	>sp|P30508|1C12_HUMAN HLA class I histocompatibility antigen, Cw-12 alpha chain OS=Homo sapiens GN=HLA-C PE=1 SV=2;>sp|P30510|1C14_HUMAN HLA class I histocompatibility antigen, Cw-14 alpha chain OS=Homo sapiens GN=HLA-C PE=1 SV=2;>sp|Q29963|1C06_HUMAN HLA	4	6	6	4	5	5	7	3	4	5	116690000	97811000	94570000	95162000	109990000	100830000	140290000	94072000	82251000	99312000
P30519	P30519	HMOX2	>sp|P30519|HMOX2_HUMAN Heme oxygenase 2 OS=Homo sapiens GN=HMOX2 PE=1 SV=2	3	3	4	2	2	3	4	1	3	1	75613000	93467000	91150000	90759000	65433000	64757000	66149000	67145000	80172000	71949000
P30520;Q8N142	P30520	ADSS	>sp|P30520|PURA2_HUMAN Adenylosuccinate synthetase isozyme 2 OS=Homo sapiens GN=ADSS PE=1 SV=3	6	6	7	8	7	7	7	5	4	5	233630000	246540000	262610000	252290000	209800000	296940000	242790000	243480000	210770000	198420000
P30533	P30533	LRPAP1	>sp|P30533|AMRP_HUMAN Alpha-2-macroglobulin receptor-associated protein OS=Homo sapiens GN=LRPAP1 PE=1 SV=1	3	3	3	3	1	2	4	3	3	3	72918000	77522000	56377000	72928000	69994000	67858000	76257000	66870000	54385000	53834000
P30536	P30536	TSPO	>sp|P30536|TSPO_HUMAN Translocator protein OS=Homo sapiens GN=TSPO PE=1 SV=3	1	1	1	1	1	1	2	1	2	0	82314000	132960000	120760000	103140000	113980000	101640000	116120000	164420000	112880000	0
P30566	P30566	ADSL	>sp|P30566|PUR8_HUMAN Adenylosuccinate lyase OS=Homo sapiens GN=ADSL PE=1 SV=2	5	7	7	9	7	7	6	8	9	8	382940000	313940000	388910000	365030000	380900000	370120000	334530000	408480000	371640000	395640000
P30622	P30622	CLIP1	>sp|P30622|CLIP1_HUMAN CAP-Gly domain-containing linker protein 1 OS=Homo sapiens GN=CLIP1 PE=1 SV=2	4	5	6	6	5	9	6	8	4	3	151000000	127930000	112270000	136220000	162250000	147130000	167140000	150070000	147420000	44262000
P30626	P30626	SRI	>sp|P30626|SORCN_HUMAN Sorcin OS=Homo sapiens GN=SRI PE=1 SV=1	0	1	0	1	1	1	1	1	0	1	0	0	0	38924000	0	36673000	40248000	27694000	0	0
P30740	P30740	SERPINB1	>sp|P30740|ILEU_HUMAN Leukocyte elastase inhibitor OS=Homo sapiens GN=SERPINB1 PE=1 SV=1	5	5	4	6	3	6	4	4	4	4	263920000	274190000	288270000	244060000	266930000	259640000	295580000	285790000	243480000	261840000
P30837	P30837	ALDH1B1	>sp|P30837|AL1B1_HUMAN Aldehyde dehydrogenase X, mitochondrial OS=Homo sapiens GN=ALDH1B1 PE=1 SV=3	0	0	1	0	0	0	0	0	1	0	0	0	31506000	0	0	0	0	0	21884000	0
P30876	P30876	POLR2B	>sp|P30876|RPB2_HUMAN DNA-directed RNA polymerase II subunit RPB2 OS=Homo sapiens GN=POLR2B PE=1 SV=1	3	4	7	1	3	4	5	4	3	7	126920000	164690000	180530000	80626000	169720000	183010000	167830000	203360000	118130000	217930000
P31040	P31040	SDHA	>sp|P31040|SDHA_HUMAN Succinate dehydrogenase [ubiquinone] flavoprotein subunit, mitochondrial OS=Homo sapiens GN=SDHA PE=1 SV=2	21	19	22	22	21	20	21	19	23	16	3025700000	3621500000	3388800000	3119700000	3270400000	3289600000	3549500000	3070400000	3028300000	3590300000
P31150	P31150	GDI1	>sp|P31150|GDIA_HUMAN Rab GDP dissociation inhibitor alpha OS=Homo sapiens GN=GDI1 PE=1 SV=2	8	8	9	10	12	10	10	8	7	8	76994000	79097000	64969000	88952000	74348000	89251000	82018000	60141000	80963000	66814000
P31153;Q00266	P31153	MAT2A	>sp|P31153|METK2_HUMAN S-adenosylmethionine synthase isoform type-2 OS=Homo sapiens GN=MAT2A PE=1 SV=1	11	11	9	10	11	9	11	11	10	13	1657100000	1640800000	1498600000	1651900000	1624000000	1620000000	1722000000	1657600000	1698500000	1638900000
P31327	P31327	CPS1	>sp|P31327|CPSM_HUMAN Carbamoyl-phosphate synthase [ammonia], mitochondrial OS=Homo sapiens GN=CPS1 PE=1 SV=2	46	41	43	40	45	46	45	45	46	43	8611500000	9169900000	9089000000	9115000000	8910300000	9255800000	9181600000	9508000000	9296900000	9012600000
P31350;Q7LG56	P31350	RRM2	>sp|P31350|RIR2_HUMAN Ribonucleoside-diphosphate reductase subunit M2 OS=Homo sapiens GN=RRM2 PE=1 SV=1	2	2	2	0	3	3	2	3	1	1	52598000	59356000	56164000	0	54409000	61009000	64767000	66440000	51349000	58344000
P31483	P31483	TIA1	>sp|P31483|TIA1_HUMAN Nucleolysin TIA-1 isoform p40 OS=Homo sapiens GN=TIA1 PE=1 SV=3	3	2	1	2	3	3	3	2	2	1	108310000	106640000	93986000	124720000	102520000	137100000	121240000	96231000	112410000	103270000
P31689	P31689	DNAJA1	>sp|P31689|DNJA1_HUMAN DnaJ homolog subfamily A member 1 OS=Homo sapiens GN=DNAJA1 PE=1 SV=2	9	12	12	12	9	13	15	12	11	11	1741400000	1738100000	1598200000	1737700000	1704100000	1620800000	1516600000	1583400000	1537600000	1586500000
P31930	P31930	UQCRC1	>sp|P31930|QCR1_HUMAN Cytochrome b-c1 complex subunit 1, mitochondrial OS=Homo sapiens GN=UQCRC1 PE=1 SV=3	9	7	10	8	8	10	5	8	9	9	585470000	520350000	498010000	526990000	560550000	471670000	504080000	479640000	514970000	549990000
P31937	P31937	HIBADH	>sp|P31937|3HIDH_HUMAN 3-hydroxyisobutyrate dehydrogenase, mitochondrial OS=Homo sapiens GN=HIBADH PE=1 SV=2	0	2	2	0	2	1	0	1	2	2	0	0	45256000	0	0	0	0	39912000	0	0
P31939	P31939	ATIC	>sp|P31939|PUR9_HUMAN Bifunctional purine biosynthesis protein PURH OS=Homo sapiens GN=ATIC PE=1 SV=3	20	19	22	27	20	22	20	24	23	24	2102500000	2137200000	2017500000	1960900000	2063200000	2179200000	2147400000	2136200000	1999000000	1970900000
P31942	P31942	HNRNPH3	>sp|P31942|HNRH3_HUMAN Heterogeneous nuclear ribonucleoprotein H3 OS=Homo sapiens GN=HNRNPH3 PE=1 SV=2	10	11	10	8	8	9	10	7	9	8	987560000	999280000	982720000	857190000	834270000	954400000	1047100000	888760000	927370000	992680000
P31943	P31943	HNRNPH1	>sp|P31943|HNRH1_HUMAN Heterogeneous nuclear ribonucleoprotein H OS=Homo sapiens GN=HNRNPH1 PE=1 SV=4	15	15	16	15	16	15	13	12	15	16	8358400000	8263200000	7706200000	7533800000	8001300000	7929600000	7956700000	7101700000	7888300000	8319800000
P31946	P31946	YWHAB	>sp|P31946|1433B_HUMAN 14-3-3 protein beta/alpha OS=Homo sapiens GN=YWHAB PE=1 SV=3	14	15	15	14	14	13	12	14	13	13	2211400000	2344300000	2252900000	2210200000	2023200000	2358600000	2477700000	2408600000	2506000000	2346900000
P31947	P31947	SFN	>sp|P31947|1433S_HUMAN 14-3-3 protein sigma OS=Homo sapiens GN=SFN PE=1 SV=1	11	10	8	8	9	11	7	9	10	7	1344600000	1149000000	1268800000	1242900000	1115500000	1230300000	1099800000	1178800000	1044000000	1754400000
P31948	P31948	STIP1	>sp|P31948|STIP1_HUMAN Stress-induced-phosphoprotein 1 OS=Homo sapiens GN=STIP1 PE=1 SV=1	27	30	27	23	25	27	31	24	28	23	4332100000	4143000000	3708000000	3604900000	4282200000	3798400000	3805000000	3666000000	3723800000	4005800000
P31949	P31949	S100A11	>sp|P31949|S10AB_HUMAN Protein S100-A11 OS=Homo sapiens GN=S100A11 PE=1 SV=2	4	4	3	4	5	4	3	3	2	5	899180000	717140000	603930000	641520000	630290000	786700000	517940000	687650000	588810000	725630000
P32004	P32004	L1CAM	>sp|P32004|L1CAM_HUMAN Neural cell adhesion molecule L1 OS=Homo sapiens GN=L1CAM PE=1 SV=2	9	9	7	7	8	5	12	7	7	8	274490000	247120000	251550000	270340000	250270000	235430000	275530000	269480000	262120000	241200000
P32119	P32119	PRDX2	>sp|P32119|PRDX2_HUMAN Peroxiredoxin-2 OS=Homo sapiens GN=PRDX2 PE=1 SV=5	10	11	12	11	10	10	12	10	10	10	3842100000	3632000000	3160000000	3554400000	3449100000	3568300000	3368800000	3597200000	3612400000	3819800000
P32322	P32322	PYCR1	>sp|P32322|P5CR1_HUMAN Pyrroline-5-carboxylate reductase 1, mitochondrial OS=Homo sapiens GN=PYCR1 PE=1 SV=2	7	9	7	6	8	8	9	5	9	10	458000000	386330000	485230000	483150000	440450000	405510000	507710000	486910000	496440000	526950000
P32754	P32754	HPD	>sp|P32754|HPPD_HUMAN 4-hydroxyphenylpyruvate dioxygenase OS=Homo sapiens GN=HPD PE=1 SV=2	20	22	23	23	24	22	22	21	21	24	6145100000	5966000000	6015300000	6275700000	6083100000	6386100000	6491600000	6297800000	5867700000	6453300000
P32929	P32929	CTH	>sp|P32929|CGL_HUMAN Cystathionine gamma-lyase OS=Homo sapiens GN=CTH PE=1 SV=3	3	0	1	2	1	4	2	1	2	2	52295000	0	58841000	53380000	59313000	159520000	72570000	51896000	53612000	59451000
P32969	P32969	RPL9	>sp|P32969|RL9_HUMAN 60S ribosomal protein L9 OS=Homo sapiens GN=RPL9 PE=1 SV=1	7	8	10	9	9	10	10	10	9	9	3138800000	3821700000	3611000000	3963900000	4060000000	3834200000	3910000000	3988800000	3500100000	3515000000
P32970	P32970	CD70	>sp|P32970|CD70_HUMAN CD70 antigen OS=Homo sapiens GN=CD70 PE=1 SV=2	0	0	0	0	0	0	1	0	1	0	0	0	0	0	0	0	0	0	0	0
P33176;O60282;Q12840	P33176	KIF5B	>sp|P33176|KINH_HUMAN Kinesin-1 heavy chain OS=Homo sapiens GN=KIF5B PE=1 SV=1	20	18	19	21	22	21	24	25	20	24	1207800000	1263800000	1144600000	1188900000	1141400000	1191000000	1241300000	1171500000	1115000000	1265800000
P33316	P33316	DUT	>sp|P33316|DUT_HUMAN Deoxyuridine 5-triphosphate nucleotidohydrolase, mitochondrial OS=Homo sapiens GN=DUT PE=1 SV=4	7	5	5	4	3	6	5	4	4	6	659440000	576400000	541930000	626950000	489730000	495530000	499520000	501630000	465200000	467010000
P33897	P33897	ABCD1	>sp|P33897|ABCD1_HUMAN ATP-binding cassette sub-family D member 1 OS=Homo sapiens GN=ABCD1 PE=1 SV=2	1	1	1	1	3	3	3	2	2	3	57220000	40257000	48248000	30693000	46048000	44118000	54197000	37615000	45593000	44438000
P33991;Q9UJA3	P33991	MCM4	>sp|P33991|MCM4_HUMAN DNA replication licensing factor MCM4 OS=Homo sapiens GN=MCM4 PE=1 SV=5	15	12	18	15	16	15	12	17	16	15	1254400000	1296100000	1353900000	1117800000	1291000000	1309200000	1276900000	1295000000	1256600000	1412300000
P33992	P33992	MCM5	>sp|P33992|MCM5_HUMAN DNA replication licensing factor MCM5 OS=Homo sapiens GN=MCM5 PE=1 SV=5	14	10	9	10	9	13	11	9	12	14	633490000	699390000	635090000	631230000	738150000	770660000	784920000	748630000	706420000	758140000
P33993	P33993	MCM7	>sp|P33993|MCM7_HUMAN DNA replication licensing factor MCM7 OS=Homo sapiens GN=MCM7 PE=1 SV=4	16	16	20	18	18	19	16	14	19	20	1427600000	1514300000	1538600000	1532000000	1544300000	1594900000	1712500000	1596300000	1571400000	1530200000
P34896	P34896	SHMT1	>sp|P34896|GLYC_HUMAN Serine hydroxymethyltransferase, cytosolic OS=Homo sapiens GN=SHMT1 PE=1 SV=1	0	2	4	3	2	3	3	2	4	2	0	45473000	89185000	44876000	47899000	65013000	67228000	53648000	82315000	0
P34897	P34897	SHMT2	>sp|P34897|GLYM_HUMAN Serine hydroxymethyltransferase, mitochondrial OS=Homo sapiens GN=SHMT2 PE=1 SV=3	18	15	18	19	15	17	17	17	16	18	2701500000	2860200000	2819700000	2995500000	2749000000	3239700000	3113000000	2869500000	3014700000	3027700000
P34932	P34932	HSPA4	>sp|P34932|HSP74_HUMAN Heat shock 70 kDa protein 4 OS=Homo sapiens GN=HSPA4 PE=1 SV=4	41	37	39	42	37	41	40	37	38	38	5694200000	5853700000	5498600000	5623500000	5573100000	5787700000	5988300000	5677400000	5586100000	5572400000
P35221	P35221	CTNNA1	>sp|P35221|CTNA1_HUMAN Catenin alpha-1 OS=Homo sapiens GN=CTNNA1 PE=1 SV=1	13	12	11	16	12	12	13	14	11	11	722050000	737260000	722110000	714260000	690160000	702000000	713170000	766430000	705720000	768630000
P35222	P35222	CTNNB1	>sp|P35222|CTNB1_HUMAN Catenin beta-1 OS=Homo sapiens GN=CTNNB1 PE=1 SV=1	2	1	2	2	1	2	2	5	2	2	0	0	0	0	0	0	0	32204000	0	24073000
P35232	P35232	PHB	>sp|P35232|PHB_HUMAN Prohibitin OS=Homo sapiens GN=PHB PE=1 SV=1	13	11	13	10	13	13	12	10	14	14	4000100000	4189800000	3944400000	4009400000	3460200000	3769700000	3455500000	3797700000	3780200000	3659200000
P35237;P50452	P35237	SERPINB6	>sp|P35237|SPB6_HUMAN Serpin B6 OS=Homo sapiens GN=SERPINB6 PE=1 SV=3	16	14	16	18	17	13	16	16	15	16	2136400000	2239800000	2085800000	2126000000	2161700000	1979200000	2199200000	2096200000	2094100000	2191700000
P35241	P35241	RDX	>sp|P35241|RADI_HUMAN Radixin OS=Homo sapiens GN=RDX PE=1 SV=1	23	22	24	26	26	26	29	25	20	30	889290000	839020000	789390000	746250000	851320000	884310000	857480000	778480000	672890000	856240000
P35249	P35249	RFC4	>sp|P35249|RFC4_HUMAN Replication factor C subunit 4 OS=Homo sapiens GN=RFC4 PE=1 SV=2	1	5	3	1	3	1	4	3	3	3	72477000	174000000	101870000	96181000	98115000	0	133230000	127330000	148360000	103880000
P35250	P35250	RFC2	>sp|P35250|RFC2_HUMAN Replication factor C subunit 2 OS=Homo sapiens GN=RFC2 PE=1 SV=3	4	7	2	4	4	4	5	3	4	3	130840000	137620000	113200000	136080000	146960000	164400000	153950000	153110000	145160000	142300000
P35251	P35251	RFC1	>sp|P35251|RFC1_HUMAN Replication factor C subunit 1 OS=Homo sapiens GN=RFC1 PE=1 SV=4	1	2	1	0	1	0	2	1	1	0	29334000	0	22855000	0	0	0	0	0	21980000	0
P35268	P35268	RPL22	>sp|P35268|RL22_HUMAN 60S ribosomal protein L22 OS=Homo sapiens GN=RPL22 PE=1 SV=2	4	2	2	2	3	2	3	3	3	2	472590000	471940000	418100000	321220000	416430000	296650000	394960000	365840000	461420000	537550000
P35269	P35269	GTF2F1	>sp|P35269|T2FA_HUMAN General transcription factor IIF subunit 1 OS=Homo sapiens GN=GTF2F1 PE=1 SV=2	0	2	2	2	1	1	1	1	0	2	0	32496000	24534000	23259000	23847000	0	28660000	26443000	0	0
P35270	P35270	SPR	>sp|P35270|SPRE_HUMAN Sepiapterin reductase OS=Homo sapiens GN=SPR PE=1 SV=1	3	4	4	5	5	3	2	5	3	4	471320000	509870000	526150000	528680000	480040000	552570000	468900000	543870000	507370000	421270000
P35573	P35573	AGL	>sp|P35573|GDE_HUMAN Glycogen debranching enzyme OS=Homo sapiens GN=AGL PE=1 SV=3	5	4	7	7	6	7	5	5	6	6	160820000	108290000	171760000	198090000	161290000	187320000	169900000	182740000	172130000	141320000
P35606	P35606	COPB2	>sp|P35606|COPB2_HUMAN Coatomer subunit beta OS=Homo sapiens GN=COPB2 PE=1 SV=2	21	20	21	21	18	20	19	17	18	20	1443000000	1298800000	1398200000	1435200000	1321300000	1344500000	1420300000	1385500000	1411100000	1377100000
P35610	P35610	SOAT1	>sp|P35610|SOAT1_HUMAN Sterol O-acyltransferase 1 OS=Homo sapiens GN=SOAT1 PE=1 SV=3	2	3	4	4	3	3	5	5	5	5	120850000	135100000	206070000	211950000	134980000	187340000	174010000	162640000	173540000	159940000
P35611	P35611	ADD1	>sp|P35611|ADDA_HUMAN Alpha-adducin OS=Homo sapiens GN=ADD1 PE=1 SV=2	1	0	1	1	0	1	1	0	1	1	0	0	0	0	0	24256000	0	0	0	0
P35613	P35613	BSG	>sp|P35613|BASI_HUMAN Basigin OS=Homo sapiens GN=BSG PE=1 SV=2	5	7	6	6	7	8	5	6	7	7	1778600000	1848900000	1468500000	1864900000	1611700000	1664900000	2209000000	1535400000	1480000000	1740600000
P35637	P35637	FUS	>sp|P35637|FUS_HUMAN RNA-binding protein FUS OS=Homo sapiens GN=FUS PE=1 SV=1	8	8	10	9	7	8	8	9	6	10	1978300000	1935700000	1883400000	1666900000	1893300000	1604700000	1694800000	1547400000	1680400000	1902900000
P35658	P35658	NUP214	>sp|P35658|NU214_HUMAN Nuclear pore complex protein Nup214 OS=Homo sapiens GN=NUP214 PE=1 SV=2	3	2	2	2	4	3	3	3	1	1	33558000	0	48966000	37478000	68414000	39063000	38068000	52435000	49098000	0
P35659	P35659	DEK	>sp|P35659|DEK_HUMAN Protein DEK OS=Homo sapiens GN=DEK PE=1 SV=1	8	9	6	3	5	5	4	4	7	9	346740000	334250000	331870000	422020000	374070000	393870000	422670000	321450000	379100000	409840000
P35998	P35998	PSMC2	>sp|P35998|PRS7_HUMAN 26S proteasome regulatory subunit 7 OS=Homo sapiens GN=PSMC2 PE=1 SV=3	17	14	15	15	14	17	18	19	16	17	1454100000	1437500000	1531000000	1456300000	1605000000	1697800000	1558400000	1570700000	1759300000	1474100000
P36404	P36404	ARL2	>sp|P36404|ARL2_HUMAN ADP-ribosylation factor-like protein 2 OS=Homo sapiens GN=ARL2 PE=1 SV=4	0	0	0	1	2	0	0	1	1	0	0	0	0	34147000	31473000	0	0	29719000	28918000	0
P36405	P36405	ARL3	>sp|P36405|ARL3_HUMAN ADP-ribosylation factor-like protein 3 OS=Homo sapiens GN=ARL3 PE=1 SV=2	2	3	1	1	2	2	2	3	2	4	66876000	73448000	57495000	60837000	72161000	75259000	72015000	73023000	69580000	86006000
P36406	P36406	TRIM23	>sp|P36406|TRI23_HUMAN E3 ubiquitin-protein ligase TRIM23 OS=Homo sapiens GN=TRIM23 PE=1 SV=1	1	0	0	0	0	1	0	1	1	1	39160000	0	0	0	0	0	0	56773000	43547000	0
P36507	P36507	MAP2K2	>sp|P36507|MP2K2_HUMAN Dual specificity mitogen-activated protein kinase kinase 2 OS=Homo sapiens GN=MAP2K2 PE=1 SV=1	6	8	7	5	7	7	7	9	9	7	454610000	493890000	396020000	423640000	429910000	473100000	401510000	446970000	465080000	486060000
P36542	P36542	ATP5C1	>sp|P36542|ATPG_HUMAN ATP synthase subunit gamma, mitochondrial OS=Homo sapiens GN=ATP5C1 PE=1 SV=1	8	5	7	7	7	7	7	8	9	8	979940000	1010700000	925090000	1047600000	1074100000	917320000	1113900000	1043300000	1108100000	929630000
P36543	P36543	ATP6V1E1	>sp|P36543|VATE1_HUMAN V-type proton ATPase subunit E 1 OS=Homo sapiens GN=ATP6V1E1 PE=1 SV=1	1	1	2	1	1	1	1	1	0	1	28357000	23690000	24722000	36915000	21869000	28166000	23400000	26834000	0	20121000
P36551	P36551	CPOX	>sp|P36551|HEM6_HUMAN Oxygen-dependent coproporphyrinogen-III oxidase, mitochondrial OS=Homo sapiens GN=CPOX PE=1 SV=3	3	2	4	3	3	3	4	3	2	1	67648000	50554000	55999000	47497000	59960000	52431000	67705000	46106000	37959000	27649000
P36578	P36578	RPL4	>sp|P36578|RL4_HUMAN 60S ribosomal protein L4 OS=Homo sapiens GN=RPL4 PE=1 SV=5	22	26	22	24	22	22	21	24	26	24	10514000000	10300000000	10375000000	9773900000	10599000000	10029000000	10991000000	10015000000	10893000000	11162000000
P36776	P36776	LONP1	>sp|P36776|LONM_HUMAN Lon protease homolog, mitochondrial OS=Homo sapiens GN=LONP1 PE=1 SV=2	22	18	18	21	17	18	23	22	23	19	1610700000	1766000000	1674000000	1693500000	1583700000	1561900000	1594900000	1513800000	1610200000	1540400000
P36871	P36871	PGM1	>sp|P36871|PGM1_HUMAN Phosphoglucomutase-1 OS=Homo sapiens GN=PGM1 PE=1 SV=3	23	24	25	25	25	24	27	23	25	26	3662700000	3687200000	3808100000	3972500000	3602700000	3721800000	3629300000	3795500000	3755400000	3679600000
P36873	P36873	PPP1CC	>sp|P36873|PP1G_HUMAN Serine/threonine-protein phosphatase PP1-gamma catalytic subunit OS=Homo sapiens GN=PPP1CC PE=1 SV=1	10	10	12	9	10	11	11	10	10	12	0	161420000	246890000	224240000	231520000	215060000	227570000	230560000	224510000	193500000
P36897	P36897	TGFBR1	>sp|P36897|TGFR1_HUMAN TGF-beta receptor type-1 OS=Homo sapiens GN=TGFBR1 PE=1 SV=1	1	1	0	1	1	0	0	0	1	0	27895000	0	0	19440000	0	0	0	0	29209000	0
P36915	P36915	GNL1	>sp|P36915|GNL1_HUMAN Guanine nucleotide-binding protein-like 1 OS=Homo sapiens GN=GNL1 PE=1 SV=2	0	0	1	1	0	1	1	1	1	1	0	0	19412000	23821000	0	34986000	21626000	21729000	30704000	27752000
P36952	P36952	SERPINB5	>sp|P36952|SPB5_HUMAN Serpin B5 OS=Homo sapiens GN=SERPINB5 PE=1 SV=2	11	12	15	12	13	14	13	15	13	14	1022100000	1158800000	1034400000	1096500000	1070800000	1157400000	1063700000	1074300000	1084000000	1076000000
P36957	P36957	DLST	>sp|P36957|ODO2_HUMAN Dihydrolipoyllysine-residue succinyltransferase component of 2-oxoglutarate dehydrogenase complex, mitochondrial OS=Homo sapiens GN=DLST PE=1 SV=4	2	2	3	2	4	2	1	2	1	2	70110000	99118000	89204000	75763000	156450000	96544000	83371000	93621000	84200000	111630000
P36969	P36969	GPX4	>sp|P36969|GPX4_HUMAN Phospholipid hydroperoxide glutathione peroxidase, mitochondrial OS=Homo sapiens GN=GPX4 PE=1 SV=3	0	1	0	1	0	0	1	0	1	2	0	0	0	58814000	0	0	42461000	0	65737000	71003000
P37108	P37108	SRP14	>sp|P37108|SRP14_HUMAN Signal recognition particle 14 kDa protein OS=Homo sapiens GN=SRP14 PE=1 SV=2	4	3	4	3	5	3	2	6	3	4	779590000	629560000	919080000	664730000	907910000	728810000	0	938090000	587390000	943170000
P37198	P37198	NUP62	>sp|P37198|NUP62_HUMAN Nuclear pore glycoprotein p62 OS=Homo sapiens GN=NUP62 PE=1 SV=3	0	0	0	1	0	0	0	0	0	0	0	0	0	25259000	0	0	0	0	0	0
P84074;P61601;P37235	P84074;P61601;P37235	HPCA;NCALD;HPCAL1	>sp|P84074|HPCA_HUMAN Neuron-specific calcium-binding protein hippocalcin OS=Homo sapiens GN=HPCA PE=1 SV=2;>sp|P61601|NCALD_HUMAN Neurocalcin-delta OS=Homo sapiens GN=NCALD PE=1 SV=2;>sp|P37235|HPCL1_HUMAN Hippocalcin-like protein 1 OS=Homo sapiens GN=HPC	0	0	0	0	0	1	0	1	0	0	0	0	0	0	0	14143000	0	0	0	0
P37802;Q9UI15	P37802	TAGLN2	>sp|P37802|TAGL2_HUMAN Transgelin-2 OS=Homo sapiens GN=TAGLN2 PE=1 SV=3	13	12	13	13	15	13	14	13	12	13	5219200000	4637200000	4676900000	4136500000	4090300000	4152800000	3862900000	4001800000	4358200000	3556100000
P37837	P37837	TALDO1	>sp|P37837|TALDO_HUMAN Transaldolase OS=Homo sapiens GN=TALDO1 PE=1 SV=2	12	12	10	10	11	10	10	10	11	6	2655300000	2603400000	2409000000	2731700000	2662200000	2731100000	2677000000	2356400000	2496000000	2630200000
P38117	P38117	ETFB	>sp|P38117|ETFB_HUMAN Electron transfer flavoprotein subunit beta OS=Homo sapiens GN=ETFB PE=1 SV=3	8	12	12	8	9	10	10	11	11	9	852740000	988290000	933070000	825460000	932910000	1022000000	1001600000	984070000	985700000	971980000
P38159;O75526	P38159	RBMX	>sp|P38159|RBMX_HUMAN RNA-binding motif protein, X chromosome OS=Homo sapiens GN=RBMX PE=1 SV=3	16	18	18	17	19	18	16	19	17	15	3793200000	3695000000	3368400000	3312500000	3573900000	3356500000	3654700000	3659900000	3580200000	3720400000
P38432	P38432	COIL	>sp|P38432|COIL_HUMAN Coilin OS=Homo sapiens GN=COIL PE=1 SV=1	2	2	3	2	0	1	1	1	1	1	30030000	33713000	30444000	29926000	0	24025000	25088000	25857000	30760000	30017000
P38606	P38606	ATP6V1A	>sp|P38606|VATA_HUMAN V-type proton ATPase catalytic subunit A OS=Homo sapiens GN=ATP6V1A PE=1 SV=2	7	6	8	7	7	11	7	8	7	8	392340000	400880000	423520000	395230000	462370000	407360000	440140000	416350000	401690000	316370000
P38646	P38646	HSPA9	>sp|P38646|GRP75_HUMAN Stress-70 protein, mitochondrial OS=Homo sapiens GN=HSPA9 PE=1 SV=2	43	41	38	41	38	36	42	38	39	39	18346000000	19468000000	18191000000	18243000000	18263000000	18292000000	18162000000	18507000000	18394000000	18549000000
P38919	P38919	EIF4A3	>sp|P38919|IF4A3_HUMAN Eukaryotic initiation factor 4A-III OS=Homo sapiens GN=EIF4A3 PE=1 SV=4	18	16	15	19	17	15	16	14	15	14	2756900000	2621800000	2416800000	2674400000	2683000000	2587200000	2714400000	2542900000	2512700000	2707500000
P39019	P39019	RPS19	>sp|P39019|RS19_HUMAN 40S ribosomal protein S19 OS=Homo sapiens GN=RPS19 PE=1 SV=2	12	11	11	12	9	12	11	11	9	11	5604700000	5782700000	4947900000	5365200000	5830800000	5597100000	5486100000	5486000000	5391100000	5608800000
P39023;Q92901	P39023	RPL3	>sp|P39023|RL3_HUMAN 60S ribosomal protein L3 OS=Homo sapiens GN=RPL3 PE=1 SV=2	22	23	21	23	21	23	19	20	20	20	11276000000	10637000000	10223000000	11566000000	10780000000	11005000000	10921000000	10373000000	10894000000	11809000000
P39656	P39656	DDOST	>sp|P39656|OST48_HUMAN Dolichyl-diphosphooligosaccharide--protein glycosyltransferase 48 kDa subunit OS=Homo sapiens GN=DDOST PE=1 SV=4	6	7	8	6	10	8	8	10	11	9	614830000	592880000	745340000	766240000	718920000	668490000	629600000	654710000	606860000	629520000
P39687;O95626;O43423	P39687	ANP32A	>sp|P39687|AN32A_HUMAN Acidic leucine-rich nuclear phosphoprotein 32 family member A OS=Homo sapiens GN=ANP32A PE=1 SV=1	2	2	2	2	3	2	2	2	1	2	76021000	86782000	65148000	0	64575000	0	0	0	0	41707000
P39880	P39880	CUX1	>sp|P39880|CUX1_HUMAN Homeobox protein cut-like 1 OS=Homo sapiens GN=CUX1 PE=1 SV=3	1	0	1	0	0	0	0	0	0	1	14408000	0	11040000	0	0	0	0	0	0	15681000
P40121	P40121	CAPG	>sp|P40121|CAPG_HUMAN Macrophage-capping protein OS=Homo sapiens GN=CAPG PE=1 SV=2	10	9	8	12	8	10	10	8	8	10	912970000	885810000	754170000	872760000	824950000	743940000	685770000	576180000	671680000	699290000
P40123	P40123	CAP2	>sp|P40123|CAP2_HUMAN Adenylyl cyclase-associated protein 2 OS=Homo sapiens GN=CAP2 PE=1 SV=1	1	2	1	1	1	1	1	0	1	3	0	0	0	0	0	0	0	0	0	40933000
P40222	P40222	TXLNA	>sp|P40222|TXLNA_HUMAN Alpha-taxilin OS=Homo sapiens GN=TXLNA PE=1 SV=3	5	4	5	4	6	7	6	5	6	6	147700000	148710000	143040000	153340000	165010000	155380000	153980000	136260000	161220000	177410000
P40227;Q92526	P40227	CCT6A	>sp|P40227|TCPZ_HUMAN T-complex protein 1 subunit zeta OS=Homo sapiens GN=CCT6A PE=1 SV=3	20	19	21	21	23	23	23	21	22	23	6393900000	6741700000	6629500000	7462400000	6701400000	6660100000	7172900000	6508400000	6736600000	6997500000
P40261	P40261	NNMT	>sp|P40261|NNMT_HUMAN Nicotinamide N-methyltransferase OS=Homo sapiens GN=NNMT PE=1 SV=1	2	2	4	3	3	3	1	1	2	3	91972000	115180000	135710000	151640000	138690000	172590000	128080000	106930000	167890000	100230000
P40424	P40424	PBX1	>sp|P40424|PBX1_HUMAN Pre-B-cell leukemia transcription factor 1 OS=Homo sapiens GN=PBX1 PE=1 SV=1	0	1	0	0	0	0	0	0	0	0	0	6041900	0	0	0	0	0	0	0	0
P40429;Q6NVV1	P40429	RPL13A	>sp|P40429|RL13A_HUMAN 60S ribosomal protein L13a OS=Homo sapiens GN=RPL13A PE=1 SV=2	10	10	10	9	10	12	10	12	9	9	4803700000	5015100000	4765300000	4697500000	4887300000	4959100000	5050000000	5524200000	4922200000	4819700000
P40616	P40616	ARL1	>sp|P40616|ARL1_HUMAN ADP-ribosylation factor-like protein 1 OS=Homo sapiens GN=ARL1 PE=1 SV=1	4	3	2	4	3	2	3	3	2	2	111200000	111470000	110580000	138090000	104470000	138880000	125010000	131270000	133460000	101240000
P40692	P40692	MLH1	>sp|P40692|MLH1_HUMAN DNA mismatch repair protein Mlh1 OS=Homo sapiens GN=MLH1 PE=1 SV=1	0	1	0	2	0	0	2	0	0	0	0	12047000	0	0	0	0	16793000	0	0	0
P40763	P40763	STAT3	>sp|P40763|STAT3_HUMAN Signal transducer and activator of transcription 3 OS=Homo sapiens GN=STAT3 PE=1 SV=2	9	8	11	9	8	8	10	10	9	11	523330000	501780000	502210000	522010000	518100000	506390000	506240000	461820000	492360000	535390000
P40818	P40818	USP8	>sp|P40818|UBP8_HUMAN Ubiquitin carboxyl-terminal hydrolase 8 OS=Homo sapiens GN=USP8 PE=1 SV=1	1	1	1	1	1	2	2	1	1	0	0	16993000	0	14728000	19119000	17453000	0	16353000	16376000	0
P40925	P40925	MDH1	>sp|P40925|MDHC_HUMAN Malate dehydrogenase, cytoplasmic OS=Homo sapiens GN=MDH1 PE=1 SV=4	12	11	12	8	11	8	10	10	11	9	2486100000	2433000000	2344900000	2778800000	2449800000	2603000000	2767100000	2455900000	2517600000	2619500000
P40926	P40926	MDH2	>sp|P40926|MDHM_HUMAN Malate dehydrogenase, mitochondrial OS=Homo sapiens GN=MDH2 PE=1 SV=3	15	15	14	15	16	18	18	16	15	14	5961000000	6391800000	5689800000	5751900000	5719000000	6480900000	6235700000	5463200000	6354000000	5837800000
P40937	P40937	RFC5	>sp|P40937|RFC5_HUMAN Replication factor C subunit 5 OS=Homo sapiens GN=RFC5 PE=1 SV=1	3	3	2	3	3	2	3	4	2	2	88065000	86035000	77055000	85043000	76931000	100790000	100840000	81791000	83474000	88573000
P40938	P40938	RFC3	>sp|P40938|RFC3_HUMAN Replication factor C subunit 3 OS=Homo sapiens GN=RFC3 PE=1 SV=2	4	3	3	4	2	3	1	4	3	5	108830000	98807000	113400000	93745000	75655000	102710000	45899000	102840000	108710000	104780000
P40939	P40939	HADHA	>sp|P40939|ECHA_HUMAN Trifunctional enzyme subunit alpha, mitochondrial OS=Homo sapiens GN=HADHA PE=1 SV=2	15	13	17	18	20	17	21	13	16	18	1463000000	1574700000	1616800000	1567500000	1491800000	1571800000	1602600000	1795900000	1613800000	1476700000
P41091;Q2VIR3	P41091;Q2VIR3	EIF2S3;EIF2S3L	>sp|P41091|IF2G_HUMAN Eukaryotic translation initiation factor 2 subunit 3 OS=Homo sapiens GN=EIF2S3 PE=1 SV=3;>sp|Q2VIR3|IF2GL_HUMAN Putative eukaryotic translation initiation factor 2 subunit 3-like protein OS=Homo sapiens GN=EIF2S3L PE=5 SV=2	18	18	16	23	21	18	18	19	19	18	3986000000	4087600000	3745300000	3983400000	3849000000	4094000000	4099400000	3625800000	3687800000	4151700000
P41214	P41214	EIF2D	>sp|P41214|EIF2D_HUMAN Eukaryotic translation initiation factor 2D OS=Homo sapiens GN=EIF2D PE=1 SV=3	1	1	0	1	0	1	1	1	0	0	0	0	0	0	0	14472000	0	0	0	0
P41223	P41223	BUD31	>sp|P41223|BUD31_HUMAN Protein BUD31 homolog OS=Homo sapiens GN=BUD31 PE=1 SV=2	3	3	2	3	4	2	3	1	1	3	81995000	79793000	55619000	73176000	82097000	94757000	103910000	76111000	85920000	82167000
P41227;Q9BSU3	P41227	NAA10	>sp|P41227|NAA10_HUMAN N-alpha-acetyltransferase 10 OS=Homo sapiens GN=NAA10 PE=1 SV=1	6	6	5	3	5	6	6	6	5	5	243900000	214550000	246710000	232090000	191600000	219860000	202440000	212890000	212460000	184860000
P41240;P42679	P41240	CSK	>sp|P41240|CSK_HUMAN Tyrosine-protein kinase CSK OS=Homo sapiens GN=CSK PE=1 SV=1	2	1	1	3	1	2	2	1	3	1	27943000	34342000	41050000	31882000	25434000	30573000	32381000	23668000	27875000	30253000
P41250	P41250	GARS	>sp|P41250|GARS_HUMAN Glycine--tRNA ligase OS=Homo sapiens GN=GARS PE=1 SV=3	17	14	16	13	15	11	16	14	14	13	1612900000	1493000000	1611900000	1460900000	1506800000	1531800000	1637700000	1557100000	1550300000	1428800000
P41252	P41252	IARS	>sp|P41252|SYIC_HUMAN Isoleucine--tRNA ligase, cytoplasmic OS=Homo sapiens GN=IARS PE=1 SV=2	26	24	21	22	29	26	23	28	26	25	2112900000	2024600000	1930100000	2173900000	2091500000	2062000000	2073000000	1991800000	2062400000	1971600000
P41567;O60739	P41567;O60739	EIF1;EIF1B	>sp|P41567|EIF1_HUMAN Eukaryotic translation initiation factor 1 OS=Homo sapiens GN=EIF1 PE=1 SV=1;>sp|O60739|EIF1B_HUMAN Eukaryotic translation initiation factor 1b OS=Homo sapiens GN=EIF1B PE=1 SV=2	3	3	3	4	3	2	4	3	2	3	361090000	486910000	351430000	392360000	370870000	454800000	305370000	405920000	382240000	328700000
P41743	P41743	PRKCI	>sp|P41743|KPCI_HUMAN Protein kinase C iota type OS=Homo sapiens GN=PRKCI PE=1 SV=2	0	0	0	1	0	0	0	1	1	1	0	0	0	0	0	0	0	12446000	10708000	12365000
P42025	P42025	ACTR1B	>sp|P42025|ACTY_HUMAN Beta-centractin OS=Homo sapiens GN=ACTR1B PE=1 SV=1	3	5	4	3	2	3	4	3	4	3	0	51688000	33322000	0	0	42804000	0	51119000	0	54999000
P42126	P42126	ECI1	>sp|P42126|ECI1_HUMAN Enoyl-CoA delta isomerase 1, mitochondrial OS=Homo sapiens GN=ECI1 PE=1 SV=1	2	1	1	1	2	3	3	2	2	1	92175000	120120000	109550000	102870000	127130000	134590000	112740000	121710000	98944000	76561000
P42166	P42166	TMPO	>sp|P42166|LAP2A_HUMAN Lamina-associated polypeptide 2, isoform alpha OS=Homo sapiens GN=TMPO PE=1 SV=2	12	12	11	10	8	13	13	11	12	13	1330800000	1249400000	1178400000	1327100000	1285400000	1277800000	1342100000	1186800000	1153400000	1345400000
P42167	P42167	TMPO	>sp|P42167|LAP2B_HUMAN Lamina-associated polypeptide 2, isoforms beta/gamma OS=Homo sapiens GN=TMPO PE=1 SV=2	12	11	12	13	11	11	11	11	13	13	589450000	622590000	605820000	580850000	601560000	529990000	596640000	637950000	579230000	684990000
P42224	P42224	STAT1	>sp|P42224|STAT1_HUMAN Signal transducer and activator of transcription 1-alpha/beta OS=Homo sapiens GN=STAT1 PE=1 SV=2	2	3	2	3	4	4	1	2	3	2	53089000	78214000	53931000	54689000	60090000	77625000	44432000	60720000	55092000	56962000
P42226	P42226	STAT6	>sp|P42226|STAT6_HUMAN Signal transducer and activator of transcription 6 OS=Homo sapiens GN=STAT6 PE=1 SV=1	1	1	1	0	1	1	1	0	2	1	18180000	0	22207000	0	16593000	23713000	17699000	0	21399000	21035000
P51692;P42229	P51692;P42229	STAT5B;STAT5A	>sp|P51692|STA5B_HUMAN Signal transducer and activator of transcription 5B OS=Homo sapiens GN=STAT5B PE=1 SV=2;>sp|P42229|STA5A_HUMAN Signal transducer and activator of transcription 5A OS=Homo sapiens GN=STAT5A PE=1 SV=1	0	0	0	0	0	0	0	0	2	0	0	0	0	0	0	0	0	0	0	0
P42285	P42285	SKIV2L2	>sp|P42285|SK2L2_HUMAN Superkiller viralicidic activity 2-like 2 OS=Homo sapiens GN=SKIV2L2 PE=1 SV=3	7	10	7	10	10	12	10	9	10	9	374270000	375620000	408220000	424690000	347370000	414720000	390310000	424120000	378090000	380050000
P42574	P42574	CASP3	>sp|P42574|CASP3_HUMAN Caspase-3 OS=Homo sapiens GN=CASP3 PE=1 SV=2	0	0	0	0	0	1	0	1	1	0	0	0	0	0	0	18021000	0	17035000	20297000	0
P42677	P42677	RPS27	>sp|P42677|RS27_HUMAN 40S ribosomal protein S27 OS=Homo sapiens GN=RPS27 PE=1 SV=3	5	5	5	5	5	5	5	4	5	5	1927100000	2059700000	1944000000	1928000000	2042400000	2166200000	2339600000	1994400000	2078600000	2240100000
P42695	P42695	NCAPD3	>sp|P42695|CNDD3_HUMAN Condensin-2 complex subunit D3 OS=Homo sapiens GN=NCAPD3 PE=1 SV=2	0	1	0	0	0	0	1	0	0	0	0	16809000	0	0	0	0	0	0	0	0
P42696	P42696	RBM34	>sp|P42696|RBM34_HUMAN RNA-binding protein 34 OS=Homo sapiens GN=RBM34 PE=1 SV=2	1	0	1	0	0	1	1	0	0	2	0	0	24356000	0	0	40317000	26395000	0	0	31581000
P42704;Q9NP80	P42704	LRPPRC	>sp|P42704|LPPRC_HUMAN Leucine-rich PPR motif-containing protein, mitochondrial OS=Homo sapiens GN=LRPPRC PE=1 SV=3	57	45	50	47	43	52	54	51	47	49	6442400000	6381900000	6570200000	6521500000	6425600000	6869600000	6681700000	6985800000	6955900000	6555400000
P42765	P42765	ACAA2	>sp|P42765|THIM_HUMAN 3-ketoacyl-CoA thiolase, mitochondrial OS=Homo sapiens GN=ACAA2 PE=1 SV=2	11	11	10	9	9	12	13	10	12	12	804620000	845610000	735030000	756460000	841860000	709570000	821020000	853320000	719950000	791860000
P42766	P42766	RPL35	>sp|P42766|RL35_HUMAN 60S ribosomal protein L35 OS=Homo sapiens GN=RPL35 PE=1 SV=2	3	4	3	2	4	2	1	4	3	2	1621300000	1891500000	1778400000	1318300000	1430300000	1330800000	1954100000	1767700000	1597400000	2286000000
P43003	P43003	SLC1A3	>sp|P43003|EAA1_HUMAN Excitatory amino acid transporter 1 OS=Homo sapiens GN=SLC1A3 PE=1 SV=1	1	0	3	0	1	1	1	0	1	0	0	0	85799000	0	106320000	123840000	0	0	103620000	0
P43034	P43034	PAFAH1B1	>sp|P43034|LIS1_HUMAN Platelet-activating factor acetylhydrolase IB subunit alpha OS=Homo sapiens GN=PAFAH1B1 PE=1 SV=2	8	10	11	8	8	7	8	9	7	9	458940000	555230000	511640000	500230000	520190000	474370000	517280000	485980000	440230000	475100000
P43121	P43121	MCAM	>sp|P43121|MUC18_HUMAN Cell surface glycoprotein MUC18 OS=Homo sapiens GN=MCAM PE=1 SV=2	2	4	2	4	2	3	2	3	2	2	88424000	85884000	67183000	75010000	89947000	77661000	71308000	68188000	93287000	85084000
P43243	P43243	MATR3	>sp|P43243|MATR3_HUMAN Matrin-3 OS=Homo sapiens GN=MATR3 PE=1 SV=2	23	23	18	20	22	25	26	20	21	23	3683800000	3812500000	3973400000	4004400000	3576100000	3766700000	3745900000	4034600000	3800600000	3952600000
P43246	P43246	MSH2	>sp|P43246|MSH2_HUMAN DNA mismatch repair protein Msh2 OS=Homo sapiens GN=MSH2 PE=1 SV=1	8	6	7	5	5	6	5	6	5	4	241000000	248600000	238480000	237090000	245740000	257730000	264080000	281910000	276010000	179260000
P43304	P43304	GPD2	>sp|P43304|GPDM_HUMAN Glycerol-3-phosphate dehydrogenase, mitochondrial OS=Homo sapiens GN=GPD2 PE=1 SV=3	9	5	6	6	7	7	7	5	9	10	332650000	296160000	252310000	288200000	269980000	271890000	303600000	275490000	251850000	276360000
P43307	P43307	SSR1	>sp|P43307|SSRA_HUMAN Translocon-associated protein subunit alpha OS=Homo sapiens GN=SSR1 PE=1 SV=3	3	1	1	2	1	2	1	1	1	1	213180000	248300000	188590000	242590000	176540000	159740000	202280000	177800000	221020000	185080000
P43355;P43358;P43361;A2A368;A8MXT2;Q96M61;O15480;P43363;O60732	P43355	MAGEA1	>sp|P43355|MAGA1_HUMAN Melanoma-associated antigen 1 OS=Homo sapiens GN=MAGEA1 PE=1 SV=1	1	1	0	1	0	0	0	0	2	1	0	18072000	0	0	0	0	0	0	16001000	17874000
P43487	P43487	RANBP1	>sp|P43487|RANG_HUMAN Ran-specific GTPase-activating protein OS=Homo sapiens GN=RANBP1 PE=1 SV=1	7	6	7	5	7	7	5	6	6	4	1520400000	1006700000	1282100000	1033000000	1160500000	1150600000	1071800000	1078200000	1015100000	1225900000
P43490	P43490	NAMPT	>sp|P43490|NAMPT_HUMAN Nicotinamide phosphoribosyltransferase OS=Homo sapiens GN=NAMPT PE=1 SV=1	7	6	6	7	9	6	10	6	8	10	499740000	522320000	434310000	482600000	522010000	496540000	529730000	437010000	491310000	498910000
P43686	P43686	PSMC4	>sp|P43686|PRS6B_HUMAN 26S proteasome regulatory subunit 6B OS=Homo sapiens GN=PSMC4 PE=1 SV=2	9	8	9	7	9	8	9	7	8	9	777770000	650020000	692530000	718370000	722930000	749940000	724370000	664090000	656880000	788500000
P43897	P43897	TSFM	>sp|P43897|EFTS_HUMAN Elongation factor Ts, mitochondrial OS=Homo sapiens GN=TSFM PE=1 SV=2	5	4	4	6	6	4	6	6	6	5	400350000	333940000	252870000	373380000	374610000	403450000	439690000	520660000	450910000	484150000
P45877	P45877	PPIC	>sp|P45877|PPIC_HUMAN Peptidyl-prolyl cis-trans isomerase C OS=Homo sapiens GN=PPIC PE=1 SV=1	0	0	0	1	2	1	1	0	1	0	0	0	0	10213000	11882000	0	0	0	23830000	0
P45880	P45880	VDAC2	>sp|P45880|VDAC2_HUMAN Voltage-dependent anion-selective channel protein 2 OS=Homo sapiens GN=VDAC2 PE=1 SV=2	14	12	12	15	13	11	14	13	13	11	3382300000	3494200000	3608600000	3348700000	3474600000	3455000000	3557800000	3286200000	3576100000	4061600000
P45973	P45973	CBX5	>sp|P45973|CBX5_HUMAN Chromobox protein homolog 5 OS=Homo sapiens GN=CBX5 PE=1 SV=1	8	7	7	7	5	5	9	7	8	9	806780000	711300000	674620000	833670000	915130000	655720000	925710000	662270000	741820000	711910000
P45974;Q92995	P45974	USP5	>sp|P45974|UBP5_HUMAN Ubiquitin carboxyl-terminal hydrolase 5 OS=Homo sapiens GN=USP5 PE=1 SV=2	15	19	16	18	16	20	18	20	19	21	1586200000	1583000000	1592600000	1474200000	1631900000	1475200000	1547700000	1580000000	1505600000	1543400000
P46013	P46013	MKI67	>sp|P46013|KI67_HUMAN Proliferation marker protein Ki-67 OS=Homo sapiens GN=MKI67 PE=1 SV=2	31	28	33	29	28	31	35	34	35	33	1330300000	1332200000	1194000000	1223100000	1232900000	1228400000	1302600000	1218100000	1233500000	1326400000
P46060	P46060	RANGAP1	>sp|P46060|RAGP1_HUMAN Ran GTPase-activating protein 1 OS=Homo sapiens GN=RANGAP1 PE=1 SV=1	11	12	9	10	12	13	9	12	13	11	712880000	860360000	755820000	725320000	697870000	666940000	733550000	615300000	691140000	814920000
P46063	P46063	RECQL	>sp|P46063|RECQ1_HUMAN ATP-dependent DNA helicase Q1 OS=Homo sapiens GN=RECQL PE=1 SV=3	8	9	9	9	7	12	13	14	8	14	553960000	449830000	456000000	415750000	446900000	416880000	511840000	453680000	386060000	505690000
P46087	P46087	NOP2	>sp|P46087|NOP2_HUMAN Probable 28S rRNA (cytosine(4447)-C(5))-methyltransferase OS=Homo sapiens GN=NOP2 PE=1 SV=2	18	14	13	15	17	15	18	14	17	15	1006600000	1184000000	992340000	1059300000	1153600000	1129900000	1199400000	973030000	1061200000	1179400000
P46100	P46100	ATRX	>sp|P46100|ATRX_HUMAN Transcriptional regulator ATRX OS=Homo sapiens GN=ATRX PE=1 SV=5	1	0	0	0	1	1	1	1	1	0	17822000	0	0	0	0	8487700	17674000	16902000	16059000	0
P46108	P46108	CRK	>sp|P46108|CRK_HUMAN Adapter molecule crk OS=Homo sapiens GN=CRK PE=1 SV=2	3	2	2	2	2	2	2	3	3	3	79297000	79202000	74508000	86365000	80191000	91050000	81174000	75910000	78934000	90077000
P46109	P46109	CRKL	>sp|P46109|CRKL_HUMAN Crk-like protein OS=Homo sapiens GN=CRKL PE=1 SV=1	0	1	0	0	0	1	1	1	0	1	0	7762200	0	0	0	6794500	0	0	0	0
P46379	P46379	BAG6	>sp|P46379|BAG6_HUMAN Large proline-rich protein BAG6 OS=Homo sapiens GN=BAG6 PE=1 SV=2	0	4	5	2	2	8	5	3	3	4	0	125920000	111190000	108530000	108210000	149520000	114890000	104850000	127180000	151360000
P46459	P46459	NSF	>sp|P46459|NSF_HUMAN Vesicle-fusing ATPase OS=Homo sapiens GN=NSF PE=1 SV=3	5	4	2	6	7	4	5	4	4	3	140630000	128640000	99287000	128970000	119420000	122270000	110050000	119730000	95962000	106620000
P46734	P46734	MAP2K3	>sp|P46734|MP2K3_HUMAN Dual specificity mitogen-activated protein kinase kinase 3 OS=Homo sapiens GN=MAP2K3 PE=1 SV=2	2	1	3	4	1	2	1	3	4	0	88984000	77513000	100470000	146530000	81182000	71502000	81140000	0	175660000	0
P46736	P46736	BRCC3	>sp|P46736|BRCC3_HUMAN Lys-63-specific deubiquitinase BRCC36 OS=Homo sapiens GN=BRCC3 PE=1 SV=2	0	0	0	0	0	0	1	1	1	1	0	0	0	0	0	0	30848000	27760000	27320000	20509000
P46776	P46776	RPL27A	>sp|P46776|RL27A_HUMAN 60S ribosomal protein L27a OS=Homo sapiens GN=RPL27A PE=1 SV=2	7	7	8	7	8	5	7	8	7	8	3607300000	3860800000	3252300000	3439000000	3865800000	3818700000	4015600000	3505100000	3153300000	3962600000
P46777	P46777	RPL5	>sp|P46777|RL5_HUMAN 60S ribosomal protein L5 OS=Homo sapiens GN=RPL5 PE=1 SV=3	14	14	15	16	12	14	14	14	12	14	8247600000	8546300000	7362100000	7458200000	7989400000	8097900000	8020600000	7277000000	7641200000	8826000000
P46778	P46778	RPL21	>sp|P46778|RL21_HUMAN 60S ribosomal protein L21 OS=Homo sapiens GN=RPL21 PE=1 SV=2	7	8	6	6	5	4	8	5	7	7	3304600000	3351800000	3181000000	3501800000	3289600000	3308000000	3543500000	2997900000	3173100000	3125400000
P46779	P46779	RPL28	>sp|P46779|RL28_HUMAN 60S ribosomal protein L28 OS=Homo sapiens GN=RPL28 PE=1 SV=3	8	11	10	10	10	10	11	11	11	9	4900400000	5429700000	4958400000	4956900000	5380200000	4893800000	5378000000	4910900000	5088800000	5426700000
P46781	P46781	RPS9	>sp|P46781|RS9_HUMAN 40S ribosomal protein S9 OS=Homo sapiens GN=RPS9 PE=1 SV=3	13	12	15	15	13	13	13	12	13	15	8284000000	8055300000	7796600000	8181800000	7965400000	7935200000	8242300000	8079900000	8368100000	8328700000
P46782	P46782	RPS5	>sp|P46782|RS5_HUMAN 40S ribosomal protein S5 OS=Homo sapiens GN=RPS5 PE=1 SV=4	11	12	10	12	11	10	11	11	7	11	6010600000	6020800000	5536000000	6341500000	5562000000	6131300000	5809000000	5533700000	6058700000	5903100000
P46783;Q9NQ39	P46783	RPS10	>sp|P46783|RS10_HUMAN 40S ribosomal protein S10 OS=Homo sapiens GN=RPS10 PE=1 SV=1	12	12	11	13	11	13	12	12	11	10	7090800000	6631000000	7642800000	7389800000	7261000000	7826100000	7390300000	7145400000	7519400000	7548500000
P46926	P46926	GNPDA1	>sp|P46926|GNPI1_HUMAN Glucosamine-6-phosphate isomerase 1 OS=Homo sapiens GN=GNPDA1 PE=1 SV=1	3	3	5	4	3	4	4	3	5	3	182330000	138890000	159640000	124480000	173100000	159910000	174100000	162980000	162970000	138400000
P46940;Q86VI3	P46940	IQGAP1	>sp|P46940|IQGA1_HUMAN Ras GTPase-activating-like protein IQGAP1 OS=Homo sapiens GN=IQGAP1 PE=1 SV=1	52	48	47	47	46	56	49	46	49	51	5279800000	5646500000	5746400000	5563900000	5686100000	5609000000	5571500000	5669800000	5415100000	5345400000
P46976	P46976	GYG1	>sp|P46976|GLYG_HUMAN Glycogenin-1 OS=Homo sapiens GN=GYG1 PE=1 SV=4	0	0	0	0	1	0	0	0	0	0	0	0	0	0	21077000	0	0	0	0	0
P46977	P46977	STT3A	>sp|P46977|STT3A_HUMAN Dolichyl-diphosphooligosaccharide--protein glycosyltransferase subunit STT3A OS=Homo sapiens GN=STT3A PE=1 SV=2	1	2	4	3	3	2	2	4	4	3	80988000	88780000	86177000	96980000	87215000	83418000	100940000	91011000	90572000	72964000
P47712	P47712	PLA2G4A	>sp|P47712|PA24A_HUMAN Cytosolic phospholipase A2 OS=Homo sapiens GN=PLA2G4A PE=1 SV=2	10	11	9	11	10	13	13	8	9	13	532030000	557540000	582720000	566130000	538550000	599970000	625380000	629560000	562680000	555760000
P47755	P47755	CAPZA2	>sp|P47755|CAZA2_HUMAN F-actin-capping protein subunit alpha-2 OS=Homo sapiens GN=CAPZA2 PE=1 SV=3	3	3	3	1	3	2	3	4	2	1	36568000	34425000	40157000	0	35860000	49606000	40735000	38678000	48360000	0
P47756	P47756	CAPZB	>sp|P47756|CAPZB_HUMAN F-actin-capping protein subunit beta OS=Homo sapiens GN=CAPZB PE=1 SV=4	6	9	8	9	7	7	9	7	8	6	563800000	631250000	541420000	562920000	554180000	631400000	607680000	591150000	556350000	615400000
P47813;O14602	P47813;O14602	EIF1AX;EIF1AY	>sp|P47813|IF1AX_HUMAN Eukaryotic translation initiation factor 1A, X-chromosomal OS=Homo sapiens GN=EIF1AX PE=1 SV=2;>sp|O14602|IF1AY_HUMAN Eukaryotic translation initiation factor 1A, Y-chromosomal OS=Homo sapiens GN=EIF1AY PE=1 SV=4	7	7	7	6	6	7	7	6	6	6	1194900000	1402600000	1179300000	1416000000	1306500000	1130800000	1305400000	1256600000	1309700000	1195200000
P47897	P47897	QARS	>sp|P47897|SYQ_HUMAN Glutamine--tRNA ligase OS=Homo sapiens GN=QARS PE=1 SV=1	15	20	14	16	18	19	18	18	19	17	1301000000	1279500000	1330000000	1366500000	1394600000	1418600000	1411000000	1306400000	1292400000	1262200000
P47914	P47914	RPL29	>sp|P47914|RL29_HUMAN 60S ribosomal protein L29 OS=Homo sapiens GN=RPL29 PE=1 SV=2	3	2	3	3	3	3	2	3	3	3	2836800000	2493000000	2597500000	2842600000	2604600000	1764400000	3197600000	2248200000	2705100000	2712200000
P47985;P0C7P4	P47985;P0C7P4	UQCRFS1;UQCRFS1P1	>sp|P47985|UCRI_HUMAN Cytochrome b-c1 complex subunit Rieske, mitochondrial OS=Homo sapiens GN=UQCRFS1 PE=1 SV=2;>sp|P0C7P4|UCRIL_HUMAN Putative cytochrome b-c1 complex subunit Rieske-like protein 1 OS=Homo sapiens GN=UQCRFS1P1 PE=5 SV=1	3	2	2	4	4	3	2	2	3	2	192380000	208760000	224980000	230650000	236780000	209750000	227870000	224220000	192740000	228750000
P48047	P48047	ATP5O	>sp|P48047|ATPO_HUMAN ATP synthase subunit O, mitochondrial OS=Homo sapiens GN=ATP5O PE=1 SV=1	9	9	11	10	11	9	9	8	9	7	1799100000	1741100000	1633800000	1656000000	1699400000	1787300000	1826600000	1531000000	1645100000	1578300000
P48059;Q7Z4I7	P48059	LIMS1	>sp|P48059|LIMS1_HUMAN LIM and senescent cell antigen-like-containing domain protein 1 OS=Homo sapiens GN=LIMS1 PE=1 SV=4	1	0	2	0	1	0	1	1	1	0	0	0	0	0	0	0	0	20742000	0	0
P48147	P48147	PREP	>sp|P48147|PPCE_HUMAN Prolyl endopeptidase OS=Homo sapiens GN=PREP PE=1 SV=2	5	7	7	7	6	7	7	8	5	6	248020000	234180000	228410000	272030000	209780000	324500000	215660000	256180000	217900000	216270000
P48163	P48163	ME1	>sp|P48163|MAOX_HUMAN NADP-dependent malic enzyme OS=Homo sapiens GN=ME1 PE=1 SV=1	3	4	1	4	4	4	2	3	2	4	126280000	98063000	93760000	128720000	97899000	129620000	107140000	99720000	117760000	73709000
P48382	P48382	RFX5	>sp|P48382|RFX5_HUMAN DNA-binding protein RFX5 OS=Homo sapiens GN=RFX5 PE=1 SV=1	0	0	1	0	0	0	0	0	0	0	0	0	0	0	0	0	0	0	0	0
P48444	P48444	ARCN1	>sp|P48444|COPD_HUMAN Coatomer subunit delta OS=Homo sapiens GN=ARCN1 PE=1 SV=1	9	11	16	10	11	12	10	10	11	13	638580000	629620000	597440000	613710000	638190000	582880000	572900000	668790000	562400000	673890000
P48507	P48507	GCLM	>sp|P48507|GSH0_HUMAN Glutamate--cysteine ligase regulatory subunit OS=Homo sapiens GN=GCLM PE=1 SV=1	4	6	4	5	4	4	5	6	5	4	269540000	303690000	240880000	243020000	306910000	306160000	284400000	245310000	259480000	234540000
P48556	P48556	PSMD8	>sp|P48556|PSMD8_HUMAN 26S proteasome non-ATPase regulatory subunit 8 OS=Homo sapiens GN=PSMD8 PE=1 SV=2	2	4	3	3	6	4	6	4	3	7	136370000	216810000	174710000	174160000	205480000	221920000	210770000	228000000	214430000	236870000
P48634	P48634	PRRC2A	>sp|P48634|PRC2A_HUMAN Protein PRRC2A OS=Homo sapiens GN=PRRC2A PE=1 SV=3	4	3	2	3	3	4	3	3	4	1	59253000	64506000	47870000	59713000	55062000	44702000	57720000	43115000	78466000	52316000
P48637	P48637	GSS	>sp|P48637|GSHB_HUMAN Glutathione synthetase OS=Homo sapiens GN=GSS PE=1 SV=1	2	4	5	0	3	4	3	4	6	2	82077000	118660000	144230000	0	142320000	136270000	140200000	177240000	165320000	59922000
P48643	P48643	CCT5	>sp|P48643|TCPE_HUMAN T-complex protein 1 subunit epsilon OS=Homo sapiens GN=CCT5 PE=1 SV=1	26	25	28	28	27	26	28	25	26	27	8937200000	8829200000	9450200000	9581600000	9033900000	8812000000	9158100000	9186800000	9546900000	8696200000
P48729;Q8N752	P48729	CSNK1A1	>sp|P48729|KC1A_HUMAN Casein kinase I isoform alpha OS=Homo sapiens GN=CSNK1A1 PE=1 SV=2	2	3	5	4	2	4	5	3	3	3	114140000	136110000	198450000	148660000	83205000	156190000	155960000	116030000	154360000	109870000
P48735	P48735	IDH2	>sp|P48735|IDHP_HUMAN Isocitrate dehydrogenase [NADP], mitochondrial OS=Homo sapiens GN=IDH2 PE=1 SV=2	1	2	2	1	2	2	2	1	2	1	0	0	0	0	0	16607000	16908000	0	0	0
P48739	P48739	PITPNB	>sp|P48739|PIPNB_HUMAN Phosphatidylinositol transfer protein beta isoform OS=Homo sapiens GN=PITPNB PE=1 SV=2	9	6	5	5	6	5	6	3	5	6	260950000	225200000	220600000	225440000	289390000	156030000	268610000	265810000	201250000	236750000
P48960	P48960	CD97	>sp|P48960|CD97_HUMAN CD97 antigen OS=Homo sapiens GN=CD97 PE=1 SV=4	0	1	1	1	1	1	1	1	1	0	0	0	25396000	21843000	17517000	16950000	17273000	21875000	0	0
P49005	P49005	POLD2	>sp|P49005|DPOD2_HUMAN DNA polymerase delta subunit 2 OS=Homo sapiens GN=POLD2 PE=1 SV=1	1	2	0	0	2	1	0	0	0	0	32576000	23645000	0	0	39969000	27236000	0	0	0	0
P49006	P49006	MARCKSL1	>sp|P49006|MRP_HUMAN MARCKS-related protein OS=Homo sapiens GN=MARCKSL1 PE=1 SV=2	1	1	2	1	1	1	1	1	1	1	36528000	36280000	29771000	44228000	36673000	27059000	35518000	30166000	22737000	25316000
P49023	P49023	PXN	>sp|P49023|PAXI_HUMAN Paxillin OS=Homo sapiens GN=PXN PE=1 SV=3	1	1	0	0	0	0	0	1	0	0	0	0	0	0	0	0	0	15809000	0	0
P49189	P49189	ALDH9A1	>sp|P49189|AL9A1_HUMAN 4-trimethylaminobutyraldehyde dehydrogenase OS=Homo sapiens GN=ALDH9A1 PE=1 SV=3	6	7	9	7	11	6	6	6	7	7	635900000	658340000	599300000	599840000	702670000	606730000	630280000	641750000	800380000	710140000
P49207	P49207	RPL34	>sp|P49207|RL34_HUMAN 60S ribosomal protein L34 OS=Homo sapiens GN=RPL34 PE=1 SV=3	4	3	6	5	5	4	5	5	6	5	3740200000	2851900000	3172000000	1985000000	3661600000	3259500000	3103500000	2979600000	2754800000	2945600000
P49257	P49257	LMAN1	>sp|P49257|LMAN1_HUMAN Protein ERGIC-53 OS=Homo sapiens GN=LMAN1 PE=1 SV=2	4	6	6	6	5	4	6	5	6	5	359080000	353130000	363350000	338980000	362460000	350120000	424560000	412820000	345510000	361280000
P49321	P49321	NASP	>sp|P49321|NASP_HUMAN Nuclear autoantigenic sperm protein OS=Homo sapiens GN=NASP PE=1 SV=2	4	2	2	0	2	2	2	2	1	1	205730000	106740000	100260000	0	72817000	84729000	97002000	78134000	79084000	72047000
P49327	P49327	FASN	>sp|P49327|FAS_HUMAN Fatty acid synthase OS=Homo sapiens GN=FASN PE=1 SV=3	94	93	93	99	95	94	93	87	92	94	24309000000	23931000000	24392000000	24669000000	24032000000	24238000000	26408000000	24245000000	23776000000	25292000000
P49354	P49354	FNTA	>sp|P49354|FNTA_HUMAN Protein farnesyltransferase/geranylgeranyltransferase type-1 subunit alpha OS=Homo sapiens GN=FNTA PE=1 SV=1	1	2	2	3	2	3	2	3	2	2	27048000	32592000	31178000	32549000	32664000	34309000	26486000	32749000	32223000	30047000
P49366	P49366	DHPS	>sp|P49366|DHYS_HUMAN Deoxyhypusine synthase OS=Homo sapiens GN=DHPS PE=1 SV=1	2	0	2	3	2	2	2	2	1	0	17133000	0	31203000	36250000	25217000	29267000	20186000	23448000	24567000	0
P49368	P49368	CCT3	>sp|P49368|TCPG_HUMAN T-complex protein 1 subunit gamma OS=Homo sapiens GN=CCT3 PE=1 SV=4	30	31	30	27	32	28	31	32	31	32	8626300000	8874500000	8749700000	9323300000	8900100000	8915600000	9546000000	8623900000	8695100000	9199000000
P49406	P49406	MRPL19	>sp|P49406|RM19_HUMAN 39S ribosomal protein L19, mitochondrial OS=Homo sapiens GN=MRPL19 PE=1 SV=2	0	2	2	3	1	2	3	3	1	0	0	55178000	78507000	53003000	64927000	55709000	55649000	63155000	0	0
P49407	P49407	ARRB1	>sp|P49407|ARRB1_HUMAN Beta-arrestin-1 OS=Homo sapiens GN=ARRB1 PE=1 SV=2	0	1	1	1	1	1	0	0	0	1	0	17654000	12771000	0	14692000	12182000	0	0	0	16337000
P49411	P49411	TUFM	>sp|P49411|EFTU_HUMAN Elongation factor Tu, mitochondrial OS=Homo sapiens GN=TUFM PE=1 SV=2	21	21	24	22	24	24	20	23	20	23	7609900000	7803000000	7432300000	7402500000	8135000000	7303400000	7734300000	7339700000	7439200000	7835700000
P49419	P49419	ALDH7A1	>sp|P49419|AL7A1_HUMAN Alpha-aminoadipic semialdehyde dehydrogenase OS=Homo sapiens GN=ALDH7A1 PE=1 SV=5	9	10	11	9	10	10	10	7	11	9	471690000	576060000	498310000	549550000	543080000	524110000	553680000	513960000	543700000	531130000
P49458	P49458	SRP9	>sp|P49458|SRP09_HUMAN Signal recognition particle 9 kDa protein OS=Homo sapiens GN=SRP9 PE=1 SV=2	3	4	4	4	2	4	4	5	4	5	604220000	644540000	583700000	636740000	348840000	631560000	752160000	751280000	560630000	777630000
P49585;Q9Y5K3	P49585	PCYT1A	>sp|P49585|PCY1A_HUMAN Choline-phosphate cytidylyltransferase A OS=Homo sapiens GN=PCYT1A PE=1 SV=2	1	1	2	1	1	1	0	2	0	0	19524000	0	20167000	0	25849000	21464000	0	21472000	0	0
P49588	P49588	AARS	>sp|P49588|SYAC_HUMAN Alanine--tRNA ligase, cytoplasmic OS=Homo sapiens GN=AARS PE=1 SV=2	33	33	34	29	35	37	36	36	35	36	4467700000	4610300000	4547700000	4411800000	4261500000	4567600000	4550700000	4523200000	4359900000	4369700000
P49589	P49589	CARS	>sp|P49589|SYCC_HUMAN Cysteine--tRNA ligase, cytoplasmic OS=Homo sapiens GN=CARS PE=1 SV=3	6	6	4	3	4	5	3	5	3	6	141130000	129930000	136210000	143470000	135830000	175430000	144920000	124770000	126490000	144910000
P49590	P49590	HARS2	>sp|P49590|SYHM_HUMAN Probable histidine--tRNA ligase, mitochondrial OS=Homo sapiens GN=HARS2 PE=1 SV=1	2	2	2	3	3	1	2	4	4	1	0	0	0	0	0	0	0	0	0	0
P49591	P49591	SARS	>sp|P49591|SYSC_HUMAN Serine--tRNA ligase, cytoplasmic OS=Homo sapiens GN=SARS PE=1 SV=3	9	8	8	9	9	8	9	9	8	10	575830000	574780000	634880000	720900000	620720000	599140000	633920000	601010000	610080000	575950000
P49642	P49642	PRIM1	>sp|P49642|PRI1_HUMAN DNA primase small subunit OS=Homo sapiens GN=PRIM1 PE=1 SV=1	1	0	1	1	1	0	1	1	1	1	23354000	0	27697000	23783000	0	0	24465000	26527000	0	0
P49643	P49643	PRIM2	>sp|P49643|PRI2_HUMAN DNA primase large subunit OS=Homo sapiens GN=PRIM2 PE=1 SV=2	5	4	1	1	1	4	5	3	2	2	93817000	99361000	0	65110000	81710000	98438000	94283000	99363000	73092000	108960000
P49720	P49720	PSMB3	>sp|P49720|PSB3_HUMAN Proteasome subunit beta type-3 OS=Homo sapiens GN=PSMB3 PE=1 SV=2	6	7	4	6	7	4	11	6	5	11	697520000	654040000	647560000	560480000	676130000	1115800000	607640000	661990000	624510000	695050000
P49721	P49721	PSMB2	>sp|P49721|PSB2_HUMAN Proteasome subunit beta type-2 OS=Homo sapiens GN=PSMB2 PE=1 SV=1	8	4	4	5	6	6	3	4	5	6	579990000	618130000	622350000	612050000	537370000	608280000	635780000	673360000	559750000	533980000
P49736	P49736	MCM2	>sp|P49736|MCM2_HUMAN DNA replication licensing factor MCM2 OS=Homo sapiens GN=MCM2 PE=1 SV=4	14	13	19	14	14	14	16	17	18	19	1048300000	1076000000	1126900000	1209200000	1232800000	1119100000	1216700000	1275500000	1247900000	1213600000
P49748	P49748	ACADVL	>sp|P49748|ACADV_HUMAN Very long-chain specific acyl-CoA dehydrogenase, mitochondrial OS=Homo sapiens GN=ACADVL PE=1 SV=1	9	7	8	11	9	10	7	8	9	5	346340000	321260000	309700000	362410000	347640000	388180000	361790000	325280000	317100000	282960000
P49750	P49750	YLPM1	>sp|P49750|YLPM1_HUMAN YLP motif-containing protein 1 OS=Homo sapiens GN=YLPM1 PE=1 SV=3	0	0	1	0	0	0	0	1	0	0	0	0	0	0	0	0	0	18091000	0	0
Q86TX2;P49753	Q86TX2;P49753	ACOT1;ACOT2	>sp|Q86TX2|ACOT1_HUMAN Acyl-coenzyme A thioesterase 1 OS=Homo sapiens GN=ACOT1 PE=1 SV=1;>sp|P49753|ACOT2_HUMAN Acyl-coenzyme A thioesterase 2, mitochondrial OS=Homo sapiens GN=ACOT2 PE=1 SV=6	2	3	2	4	0	2	4	4	3	1	100310000	123010000	110890000	119140000	0	133940000	122390000	101560000	104490000	115980000
P49755	P49755	TMED10	>sp|P49755|TMEDA_HUMAN Transmembrane emp24 domain-containing protein 10 OS=Homo sapiens GN=TMED10 PE=1 SV=2	4	5	2	6	5	4	2	4	5	2	758980000	694590000	564840000	662040000	594150000	609470000	432580000	923430000	639730000	327490000
P49756	P49756	RBM25	>sp|P49756|RBM25_HUMAN RNA-binding protein 25 OS=Homo sapiens GN=RBM25 PE=1 SV=3	2	2	2	3	2	3	3	3	6	3	120020000	106970000	137130000	105890000	107080000	111600000	134810000	147990000	138830000	127830000
P49770	P49770	EIF2B2	>sp|P49770|EI2BB_HUMAN Translation initiation factor eIF-2B subunit beta OS=Homo sapiens GN=EIF2B2 PE=1 SV=3	0	1	0	1	1	2	1	1	1	1	0	34232000	0	0	39074000	44174000	56366000	38588000	34659000	0
P49773	P49773	HINT1	>sp|P49773|HINT1_HUMAN Histidine triad nucleotide-binding protein 1 OS=Homo sapiens GN=HINT1 PE=1 SV=2	2	1	1	1	1	0	1	1	1	0	114900000	0	115330000	125310000	111140000	0	89962000	94363000	78710000	0
P49790	P49790	NUP153	>sp|P49790|NU153_HUMAN Nuclear pore complex protein Nup153 OS=Homo sapiens GN=NUP153 PE=1 SV=2	5	3	4	5	4	4	4	5	5	6	127430000	79995000	84728000	107920000	128410000	107400000	96216000	79127000	130620000	118730000
P49792;A6NKT7;Q7Z3J3;O14715;Q99666;P0DJD0;P0DJD1	P49792	RANBP2	>sp|P49792|RBP2_HUMAN E3 SUMO-protein ligase RanBP2 OS=Homo sapiens GN=RANBP2 PE=1 SV=2	26	27	25	34	29	25	31	25	31	32	857170000	900710000	777640000	824710000	915620000	766540000	883080000	860810000	853720000	908880000
P49821	P49821	NDUFV1	>sp|P49821|NDUV1_HUMAN NADH dehydrogenase [ubiquinone] flavoprotein 1, mitochondrial OS=Homo sapiens GN=NDUFV1 PE=1 SV=4	1	1	0	1	0	1	1	0	0	1	19901000	22254000	0	0	0	21527000	18804000	0	0	22559000
P49840	P49840	GSK3A	>sp|P49840|GSK3A_HUMAN Glycogen synthase kinase-3 alpha OS=Homo sapiens GN=GSK3A PE=1 SV=2	1	1	0	0	2	1	1	0	1	0	0	0	0	0	0	13930000	0	0	0	0
P49841	P49841	GSK3B	>sp|P49841|GSK3B_HUMAN Glycogen synthase kinase-3 beta OS=Homo sapiens GN=GSK3B PE=1 SV=2	3	3	2	2	3	2	3	2	2	2	88954000	87548000	85001000	66836000	83658000	63469000	70608000	81705000	81714000	86294000
P49902	P49902	NT5C2	>sp|P49902|5NTC_HUMAN Cytosolic purine 5-nucleotidase OS=Homo sapiens GN=NT5C2 PE=1 SV=1	3	2	2	1	2	4	2	3	3	1	57558000	55490000	44364000	48918000	43278000	59346000	0	68719000	67132000	45588000
P49915	P49915	GMPS	>sp|P49915|GUAA_HUMAN GMP synthase [glutamine-hydrolyzing] OS=Homo sapiens GN=GMPS PE=1 SV=1	17	18	20	17	14	20	18	18	18	19	1627800000	1619700000	1596800000	1820300000	1476900000	1706100000	1764700000	1633800000	1785900000	1567300000
P49916	P49916	LIG3	>sp|P49916|DNLI3_HUMAN DNA ligase 3 OS=Homo sapiens GN=LIG3 PE=1 SV=2	1	1	1	1	1	2	1	1	1	2	15845000	17447000	12097000	15321000	15927000	13435000	16203000	14532000	14051000	13536000
P49959	P49959	MRE11A	>sp|P49959|MRE11_HUMAN Double-strand break repair protein MRE11 OS=Homo sapiens GN=MRE11 PE=1 SV=3	2	3	2	3	3	5	3	3	4	3	56397000	65985000	77235000	61643000	91595000	68799000	76396000	80319000	64313000	70902000
P50213	P50213	IDH3A	>sp|P50213|IDH3A_HUMAN Isocitrate dehydrogenase [NAD] subunit alpha, mitochondrial OS=Homo sapiens GN=IDH3A PE=1 SV=1	5	4	6	5	6	5	7	3	4	6	189110000	175750000	175390000	180060000	181920000	206290000	166130000	160160000	179260000	178130000
P50238	P50238	CRIP1	>sp|P50238|CRIP1_HUMAN Cysteine-rich protein 1 OS=Homo sapiens GN=CRIP1 PE=1 SV=3	3	4	2	4	3	4	4	4	4	4	2724700000	2922600000	2189100000	3000600000	2887100000	2799200000	3221700000	2566900000	2870800000	3464600000
P50336	P50336	PPOX	>sp|P50336|PPOX_HUMAN Protoporphyrinogen oxidase OS=Homo sapiens GN=PPOX PE=1 SV=1	0	0	1	0	0	1	1	1	1	0	0	0	18836000	0	0	17978000	31848000	0	0	0
P50395	P50395	GDI2	>sp|P50395|GDIB_HUMAN Rab GDP dissociation inhibitor beta OS=Homo sapiens GN=GDI2 PE=1 SV=2	22	24	26	25	27	23	25	22	24	24	5464200000	5646800000	5440100000	5618600000	5380600000	5366100000	5408400000	5203500000	5321300000	5339300000
P50402	P50402	EMD	>sp|P50402|EMD_HUMAN Emerin OS=Homo sapiens GN=EMD PE=1 SV=1	7	4	5	9	6	7	4	8	6	6	329180000	390090000	374890000	378650000	421850000	426760000	377170000	402610000	374710000	347850000
P50416	P50416	CPT1A	>sp|P50416|CPT1A_HUMAN Carnitine O-palmitoyltransferase 1, liver isoform OS=Homo sapiens GN=CPT1A PE=1 SV=2	9	12	11	7	9	9	11	10	9	11	443280000	380080000	371240000	364040000	382310000	419710000	356320000	370510000	401710000	392800000
P50454	P50454	SERPINH1	>sp|P50454|SERPH_HUMAN Serpin H1 OS=Homo sapiens GN=SERPINH1 PE=1 SV=2	19	20	18	16	21	19	18	19	18	19	7913500000	8139900000	8813700000	8139400000	7711400000	8889500000	8647600000	8217700000	7794900000	8301400000
P50502;Q8IZP2;Q8NFI4	P50502;Q8IZP2;Q8NFI4	ST13;ST13P4;ST13P5	>sp|P50502|F10A1_HUMAN Hsc70-interacting protein OS=Homo sapiens GN=ST13 PE=1 SV=2;>sp|Q8IZP2|ST134_HUMAN Putative protein FAM10A4 OS=Homo sapiens GN=ST13P4 PE=5 SV=1;>sp|Q8NFI4|F10A5_HUMAN Putative protein FAM10A5 OS=Homo sapiens GN=ST13P5 PE=5 SV=1	5	6	4	6	5	5	7	5	5	5	815000000	793020000	649690000	656740000	684070000	601240000	490640000	476680000	557060000	559020000
P50548	P50548	ERF	>sp|P50548|ERF_HUMAN ETS domain-containing transcription factor ERF OS=Homo sapiens GN=ERF PE=1 SV=2	0	1	0	0	0	0	0	0	0	0	0	0	0	0	0	0	0	0	0	0
P50552	P50552	VASP	>sp|P50552|VASP_HUMAN Vasodilator-stimulated phosphoprotein OS=Homo sapiens GN=VASP PE=1 SV=3	12	10	10	9	8	9	7	9	10	10	674110000	666860000	601320000	551060000	562260000	594290000	624530000	579060000	527590000	609700000
P50570;Q9UQ16;Q05193	P50570	DNM2	>sp|P50570|DYN2_HUMAN Dynamin-2 OS=Homo sapiens GN=DNM2 PE=1 SV=2	10	12	11	7	8	10	7	11	7	10	393090000	439580000	439070000	461720000	396760000	430770000	491470000	434110000	461870000	363460000
P50579	P50579	METAP2	>sp|P50579|MAP2_HUMAN Methionine aminopeptidase 2 OS=Homo sapiens GN=METAP2 PE=1 SV=1	9	9	11	10	11	11	10	13	10	11	556170000	459570000	503630000	490540000	490610000	484660000	535970000	477750000	479570000	551500000
P50583	P50583	NUDT2	>sp|P50583|AP4A_HUMAN Bis(5-nucleosyl)-tetraphosphatase [asymmetrical] OS=Homo sapiens GN=NUDT2 PE=1 SV=3	1	3	2	3	1	1	1	1	0	1	105900000	110490000	106680000	115900000	0	93314000	97577000	99336000	0	103640000
P50750	P50750	CDK9	>sp|P50750|CDK9_HUMAN Cyclin-dependent kinase 9 OS=Homo sapiens GN=CDK9 PE=1 SV=3	1	1	0	2	2	1	1	2	1	1	0	0	0	0	0	20370000	0	31197000	0	28761000
P50851	P50851	LRBA	>sp|P50851|LRBA_HUMAN Lipopolysaccharide-responsive and beige-like anchor protein OS=Homo sapiens GN=LRBA PE=1 SV=4	2	0	0	0	0	0	0	0	0	0	10635000	0	0	0	0	0	0	0	0	0
P50897	P50897	PPT1	>sp|P50897|PPT1_HUMAN Palmitoyl-protein thioesterase 1 OS=Homo sapiens GN=PPT1 PE=1 SV=1	0	2	1	0	1	1	2	1	1	2	0	42298000	48577000	0	43369000	38131000	33536000	39812000	37482000	42803000
P50914	P50914	RPL14	>sp|P50914|RL14_HUMAN 60S ribosomal protein L14 OS=Homo sapiens GN=RPL14 PE=1 SV=4	6	6	5	6	6	6	6	5	5	7	2781000000	3132800000	2804600000	3029600000	3261700000	2921200000	3009600000	3131000000	3010200000	3264400000
P50990	P50990	CCT8	>sp|P50990|TCPQ_HUMAN T-complex protein 1 subunit theta OS=Homo sapiens GN=CCT8 PE=1 SV=4	31	29	30	24	27	28	32	27	25	29	8291500000	8876900000	7796200000	7487000000	8444300000	7949800000	8011800000	7327200000	7903700000	8558500000
P50991	P50991	CCT4	>sp|P50991|TCPD_HUMAN T-complex protein 1 subunit delta OS=Homo sapiens GN=CCT4 PE=1 SV=4	23	27	26	28	28	25	23	26	23	26	8560800000	8914400000	8565400000	9653300000	9363600000	9671200000	9394300000	9204500000	9183100000	8918800000
P50995	P50995	ANXA11	>sp|P50995|ANX11_HUMAN Annexin A11 OS=Homo sapiens GN=ANXA11 PE=1 SV=1	3	5	4	6	5	8	8	6	5	6	372730000	421960000	373290000	472760000	358490000	352980000	408620000	354290000	381430000	369370000
P51114	P51114	FXR1	>sp|P51114|FXR1_HUMAN Fragile X mental retardation syndrome-related protein 1 OS=Homo sapiens GN=FXR1 PE=1 SV=3	6	5	7	7	5	6	8	9	6	6	233990000	248810000	227180000	291910000	268890000	240980000	256370000	274780000	287240000	255460000
P51116	P51116	FXR2	>sp|P51116|FXR2_HUMAN Fragile X mental retardation syndrome-related protein 2 OS=Homo sapiens GN=FXR2 PE=1 SV=2	4	5	4	3	3	4	5	4	3	4	111730000	85294000	88435000	117040000	108990000	102140000	83895000	104720000	81853000	112650000
P51148;P61020	P51148	RAB5C	>sp|P51148|RAB5C_HUMAN Ras-related protein Rab-5C OS=Homo sapiens GN=RAB5C PE=1 SV=2	6	8	7	7	7	7	8	8	6	7	848550000	867310000	876900000	857530000	900550000	925430000	856160000	887900000	894250000	872070000
P51149	P51149	RAB7A	>sp|P51149|RAB7A_HUMAN Ras-related protein Rab-7a OS=Homo sapiens GN=RAB7A PE=1 SV=1	7	9	7	9	8	7	9	8	7	8	1037100000	912750000	1011600000	965690000	1188600000	1051000000	1120200000	1121000000	1010100000	1005200000
P51151;Q9NP90	P51151	RAB9A	>sp|P51151|RAB9A_HUMAN Ras-related protein Rab-9A OS=Homo sapiens GN=RAB9A PE=1 SV=1	1	3	1	3	4	3	3	3	4	3	106970000	122940000	93558000	138040000	137680000	119590000	138530000	126510000	131520000	108020000
P51153	P51153	RAB13	>sp|P51153|RAB13_HUMAN Ras-related protein Rab-13 OS=Homo sapiens GN=RAB13 PE=1 SV=1	1	2	3	6	5	4	3	4	4	5	0	0	39816000	0	45410000	0	0	0	0	46927000
P51398	P51398	DAP3	>sp|P51398|RT29_HUMAN 28S ribosomal protein S29, mitochondrial OS=Homo sapiens GN=DAP3 PE=1 SV=1	2	4	3	1	3	2	3	3	3	3	123540000	121500000	153190000	95297000	114530000	169170000	144990000	136110000	131830000	131490000
P51452	P51452	DUSP3	>sp|P51452|DUS3_HUMAN Dual specificity protein phosphatase 3 OS=Homo sapiens GN=DUSP3 PE=1 SV=1	1	1	0	1	1	1	1	0	1	1	38616000	44640000	0	35552000	0	40689000	46267000	0	39325000	45961000
P51532;P51531;Q6ZRS2	P51532;P51531	SMARCA4;SMARCA2	>sp|P51532|SMCA4_HUMAN Transcription activator BRG1 OS=Homo sapiens GN=SMARCA4 PE=1 SV=2;>sp|P51531|SMCA2_HUMAN Probable global transcription activator SNF2L2 OS=Homo sapiens GN=SMARCA2 PE=1 SV=2	7	6	4	5	6	9	6	8	7	6	157810000	148550000	114990000	140910000	156960000	150180000	126300000	130260000	141900000	112920000
P51553	P51553	IDH3G	>sp|P51553|IDH3G_HUMAN Isocitrate dehydrogenase [NAD] subunit gamma, mitochondrial OS=Homo sapiens GN=IDH3G PE=1 SV=1	0	0	1	1	0	2	1	1	0	0	0	0	0	84959000	0	77055000	70638000	62798000	0	0
P51570	P51570	GALK1	>sp|P51570|GALK1_HUMAN Galactokinase OS=Homo sapiens GN=GALK1 PE=1 SV=1	1	2	1	1	2	2	1	1	1	1	26128000	33999000	29998000	28266000	23606000	29706000	29378000	33317000	26110000	33795000
P51571	P51571	SSR4	>sp|P51571|SSRD_HUMAN Translocon-associated protein subunit delta OS=Homo sapiens GN=SSR4 PE=1 SV=1	3	4	5	2	3	3	3	4	5	4	708200000	682860000	618270000	658010000	630750000	681400000	649490000	602430000	585630000	584130000
P51572	P51572	BCAP31	>sp|P51572|BAP31_HUMAN B-cell receptor-associated protein 31 OS=Homo sapiens GN=BCAP31 PE=1 SV=3	7	7	5	7	4	7	7	9	6	5	632320000	688490000	648930000	686640000	584120000	625200000	767540000	680430000	784320000	736060000
P51580	P51580	TPMT	>sp|P51580|TPMT_HUMAN Thiopurine S-methyltransferase OS=Homo sapiens GN=TPMT PE=1 SV=1	1	1	0	0	0	2	1	1	1	1	10436000	0	0	0	0	0	8625900	10426000	9008500	9767800
P51610	P51610	HCFC1	>sp|P51610|HCFC1_HUMAN Host cell factor 1 OS=Homo sapiens GN=HCFC1 PE=1 SV=2	4	8	6	7	7	8	9	6	9	4	220580000	241520000	234180000	250940000	219330000	261150000	235530000	216330000	235350000	227200000
P51648;P48448;P30838;P43353	P51648	ALDH3A2	>sp|P51648|AL3A2_HUMAN Fatty aldehyde dehydrogenase OS=Homo sapiens GN=ALDH3A2 PE=1 SV=1	3	2	4	2	4	4	3	4	2	3	41339000	0	55925000	0	0	69396000	0	54039000	58862000	80290000
P51659	P51659	HSD17B4	>sp|P51659|DHB4_HUMAN Peroxisomal multifunctional enzyme type 2 OS=Homo sapiens GN=HSD17B4 PE=1 SV=3	15	17	18	16	16	17	18	16	16	17	985720000	1013700000	1036400000	1086800000	1064600000	999880000	1079700000	941740000	1012400000	1007100000
P51665	P51665	PSMD7	>sp|P51665|PSMD7_HUMAN 26S proteasome non-ATPase regulatory subunit 7 OS=Homo sapiens GN=PSMD7 PE=1 SV=2	4	5	7	4	6	6	5	5	6	7	440680000	373130000	365550000	476140000	400290000	441710000	441200000	373190000	469210000	388060000
P51808	P51808	DYNLT3	>sp|P51808|DYLT3_HUMAN Dynein light chain Tctex-type 3 OS=Homo sapiens GN=DYNLT3 PE=1 SV=1	1	1	1	1	1	1	1	1	1	0	55273000	62489000	0	51528000	46349000	53913000	56442000	55489000	53432000	0
P51809	P51809	VAMP7	>sp|P51809|VAMP7_HUMAN Vesicle-associated membrane protein 7 OS=Homo sapiens GN=VAMP7 PE=1 SV=3	1	1	1	2	2	2	0	1	2	1	20337000	0	20485000	18623000	19270000	18069000	0	20704000	18178000	19666000
P51812;Q9UK32;Q15349;O60307;Q9Y2H9;Q6P0Q8;O15021	P51812	RPS6KA3	>sp|P51812|KS6A3_HUMAN Ribosomal protein S6 kinase alpha-3 OS=Homo sapiens GN=RPS6KA3 PE=1 SV=1	6	5	2	6	5	6	6	4	3	7	178190000	176370000	146490000	148900000	159180000	181980000	185080000	144330000	142690000	183060000
P51858;Q9Y3E1	P51858	HDGF	>sp|P51858|HDGF_HUMAN Hepatoma-derived growth factor OS=Homo sapiens GN=HDGF PE=1 SV=1	12	13	10	12	11	12	12	11	12	10	2354800000	1987900000	1755500000	2081300000	1963800000	1818100000	1960700000	1578800000	1631100000	1768200000
P51946	P51946	CCNH	>sp|P51946|CCNH_HUMAN Cyclin-H OS=Homo sapiens GN=CCNH PE=1 SV=1	0	0	0	0	0	0	1	1	0	0	0	0	0	0	0	0	16756000	0	0	0
P51965	P51965	UBE2E1	>sp|P51965|UB2E1_HUMAN Ubiquitin-conjugating enzyme E2 E1 OS=Homo sapiens GN=UBE2E1 PE=1 SV=1	2	2	2	2	2	1	1	1	1	1	26296000	28530000	28856000	30867000	29054000	32603000	25063000	28460000	27354000	27862000
P51970	P51970	NDUFA8	>sp|P51970|NDUA8_HUMAN NADH dehydrogenase [ubiquinone] 1 alpha subcomplex subunit 8 OS=Homo sapiens GN=NDUFA8 PE=1 SV=3	3	3	4	4	3	3	3	3	3	3	140470000	132370000	116920000	116840000	105420000	120060000	96355000	92659000	83225000	105370000
P51991	P51991	HNRNPA3	>sp|P51991|ROA3_HUMAN Heterogeneous nuclear ribonucleoprotein A3 OS=Homo sapiens GN=HNRNPA3 PE=1 SV=2	17	16	17	19	15	13	17	19	16	17	4252900000	4393600000	3923400000	4077200000	4096900000	4022100000	4433300000	3991800000	4227800000	4207700000
P52209	P52209	PGD	>sp|P52209|6PGD_HUMAN 6-phosphogluconate dehydrogenase, decarboxylating OS=Homo sapiens GN=PGD PE=1 SV=3	13	12	12	11	9	12	15	12	11	14	1632800000	1756900000	1718800000	1756900000	1660900000	1707500000	1757800000	1839800000	1687100000	1767900000
P52272	P52272	HNRNPM	>sp|P52272|HNRPM_HUMAN Heterogeneous nuclear ribonucleoprotein M OS=Homo sapiens GN=HNRNPM PE=1 SV=3	33	36	37	32	36	34	35	37	36	32	10834000000	11426000000	10371000000	11093000000	11170000000	10540000000	10807000000	10872000000	10471000000	10933000000
P52292	P52292	KPNA2	>sp|P52292|IMA1_HUMAN Importin subunit alpha-1 OS=Homo sapiens GN=KPNA2 PE=1 SV=1	9	8	10	11	9	12	10	12	11	13	1378900000	1396200000	1500800000	1505500000	1495800000	1507000000	1521300000	1404800000	1536000000	1415900000
P52294	P52294	KPNA1	>sp|P52294|IMA5_HUMAN Importin subunit alpha-5 OS=Homo sapiens GN=KPNA1 PE=1 SV=3	6	3	4	2	4	5	1	3	4	2	33447000	34261000	29274000	26897000	30349000	32093000	0	23948000	25594000	0
P52298;A6PVI3	P52298;A6PVI3	NCBP2;NCBP2L	>sp|P52298|NCBP2_HUMAN Nuclear cap-binding protein subunit 2 OS=Homo sapiens GN=NCBP2 PE=1 SV=1;>sp|A6PVI3|NCB2L_HUMAN Nuclear cap-binding protein subunit 2-like OS=Homo sapiens GN=NCBP2L PE=3 SV=1	2	0	1	1	1	0	0	0	1	1	28191000	0	28713000	0	28699000	0	0	0	27838000	30703000
P52306	P52306	RAP1GDS1	>sp|P52306|GDS1_HUMAN Rap1 GTPase-GDP dissociation stimulator 1 OS=Homo sapiens GN=RAP1GDS1 PE=1 SV=3	1	1	0	0	0	0	0	1	0	0	0	25440000	0	0	0	0	0	17525000	0	0
P52434	P52434	POLR2H	>sp|P52434|RPAB3_HUMAN DNA-directed RNA polymerases I, II, and III subunit RPABC3 OS=Homo sapiens GN=POLR2H PE=1 SV=4	1	1	2	3	0	2	0	1	1	2	68864000	64822000	58934000	62986000	0	61184000	0	44869000	50776000	51956000
P52564	P52564	MAP2K6	>sp|P52564|MP2K6_HUMAN Dual specificity mitogen-activated protein kinase kinase 6 OS=Homo sapiens GN=MAP2K6 PE=1 SV=1	4	3	4	2	3	3	3	2	3	2	53438000	53095000	53061000	0	48362000	39700000	44645000	40919000	44559000	44507000
P52565	P52565	ARHGDIA	>sp|P52565|GDIR1_HUMAN Rho GDP-dissociation inhibitor 1 OS=Homo sapiens GN=ARHGDIA PE=1 SV=3	9	10	9	11	10	10	7	9	10	10	2748700000	2760200000	2760700000	2399900000	2744900000	2819500000	2616300000	2494000000	2622100000	3228000000
P52594	P52594	AGFG1	>sp|P52594|AGFG1_HUMAN Arf-GAP domain and FG repeat-containing protein 1 OS=Homo sapiens GN=AGFG1 PE=1 SV=2	1	2	3	1	2	1	2	2	2	1	44750000	49931000	41427000	61124000	42554000	48386000	81076000	60179000	40218000	57570000
P52597	P52597	HNRNPF	>sp|P52597|HNRPF_HUMAN Heterogeneous nuclear ribonucleoprotein F OS=Homo sapiens GN=HNRNPF PE=1 SV=3	15	16	15	12	14	15	14	16	16	15	3365500000	3139300000	3220100000	3074200000	3057200000	2928300000	3169800000	3170300000	3019100000	3056800000
P52657	P52657	GTF2A2	>sp|P52657|T2AG_HUMAN Transcription initiation factor IIA subunit 2 OS=Homo sapiens GN=GTF2A2 PE=1 SV=1	0	1	1	0	0	1	0	1	0	0	0	29101000	18756000	0	0	30047000	0	26541000	0	0
P52701	P52701	MSH6	>sp|P52701|MSH6_HUMAN DNA mismatch repair protein Msh6 OS=Homo sapiens GN=MSH6 PE=1 SV=2	8	7	3	5	8	5	7	6	6	7	119030000	173320000	138780000	182100000	199140000	188310000	144970000	191630000	198040000	145710000
P52732	P52732	KIF11	>sp|P52732|KIF11_HUMAN Kinesin-like protein KIF11 OS=Homo sapiens GN=KIF11 PE=1 SV=2	1	2	2	0	0	2	0	3	1	1	95823000	92096000	78422000	0	0	0	0	0	0	0
P52735	P52735	VAV2	>sp|P52735|VAV2_HUMAN Guanine nucleotide exchange factor VAV2 OS=Homo sapiens GN=VAV2 PE=1 SV=2	1	0	1	1	0	1	1	1	1	2	11515000	0	22984000	20074000	0	20626000	17659000	17602000	15587000	15164000
P52758	P52758	HRSP12	>sp|P52758|RIDA_HUMAN 2-iminobutanoate/2-iminopropanoate deaminase OS=Homo sapiens GN=RIDA PE=1 SV=1	0	0	0	0	1	1	1	1	0	0	0	0	0	0	0	0	0	0	0	0
P52788	P52788	SMS	>sp|P52788|SPSY_HUMAN Spermine synthase OS=Homo sapiens GN=SMS PE=1 SV=2	6	3	3	5	4	3	2	4	3	3	175840000	173630000	172780000	154880000	177410000	147320000	146910000	137960000	174620000	120200000
P52789;Q2TB90;P52790	P52789	HK2	>sp|P52789|HXK2_HUMAN Hexokinase-2 OS=Homo sapiens GN=HK2 PE=1 SV=2	4	4	4	3	5	7	7	5	4	8	185300000	136240000	135430000	163570000	148300000	148500000	152840000	143420000	173630000	205800000
P52815	P52815	MRPL12	>sp|P52815|RM12_HUMAN 39S ribosomal protein L12, mitochondrial OS=Homo sapiens GN=MRPL12 PE=1 SV=2	0	0	0	1	1	0	0	0	0	0	0	0	0	17190000	19816000	0	0	0	0	0
P52888	P52888	THOP1	>sp|P52888|THOP1_HUMAN Thimet oligopeptidase OS=Homo sapiens GN=THOP1 PE=1 SV=2	11	10	8	7	10	7	10	10	8	8	867430000	822060000	836600000	777350000	745670000	776390000	777430000	860500000	729710000	760610000
P52907	P52907	CAPZA1	>sp|P52907|CAZA1_HUMAN F-actin-capping protein subunit alpha-1 OS=Homo sapiens GN=CAPZA1 PE=1 SV=3	7	9	9	8	10	9	10	10	9	8	678760000	636380000	607320000	692090000	595430000	615500000	644310000	631400000	608410000	635530000
P52943	P52943	CRIP2	>sp|P52943|CRIP2_HUMAN Cysteine-rich protein 2 OS=Homo sapiens GN=CRIP2 PE=1 SV=1	3	5	4	5	3	4	4	3	4	4	355150000	333010000	325880000	310170000	347290000	294300000	246900000	299860000	264920000	259860000
P52948	P52948	NUP98	>sp|P52948|NUP98_HUMAN Nuclear pore complex protein Nup98-Nup96 OS=Homo sapiens GN=NUP98 PE=1 SV=4	4	6	4	9	7	8	7	6	7	4	121350000	126680000	148220000	175510000	159760000	220880000	59976000	138440000	169820000	89667000
P53004	P53004	BLVRA	>sp|P53004|BIEA_HUMAN Biliverdin reductase A OS=Homo sapiens GN=BLVRA PE=1 SV=2	6	4	7	7	6	5	6	6	7	8	337760000	249430000	335990000	342590000	322630000	358690000	468990000	386430000	341580000	315260000
P53007	P53007	SLC25A1	>sp|P53007|TXTP_HUMAN Tricarboxylate transport protein, mitochondrial OS=Homo sapiens GN=SLC25A1 PE=1 SV=2	5	5	5	6	5	4	6	5	4	7	355990000	290890000	284910000	342740000	362030000	327080000	328420000	297390000	280550000	292690000
P53041	P53041	PPP5C	>sp|P53041|PPP5_HUMAN Serine/threonine-protein phosphatase 5 OS=Homo sapiens GN=PPP5C PE=1 SV=1	1	5	4	5	4	6	6	6	5	7	60082000	123230000	132680000	162650000	162200000	97220000	147750000	131980000	68624000	148170000
P53350	P53350	PLK1	>sp|P53350|PLK1_HUMAN Serine/threonine-protein kinase PLK1 OS=Homo sapiens GN=PLK1 PE=1 SV=1	1	1	1	1	1	1	1	1	1	1	20365000	33045000	25403000	22920000	31869000	28838000	24443000	18021000	24377000	25667000
P53365	P53365	ARFIP2	>sp|P53365|ARFP2_HUMAN Arfaptin-2 OS=Homo sapiens GN=ARFIP2 PE=1 SV=1	1	1	1	1	2	1	0	0	1	1	40542000	36556000	38362000	0	40552000	38523000	0	0	39394000	38383000
P53367	P53367	ARFIP1	>sp|P53367|ARFP1_HUMAN Arfaptin-1 OS=Homo sapiens GN=ARFIP1 PE=1 SV=2	0	1	0	1	0	0	0	0	0	0	0	9835300	0	0	0	0	0	0	0	0
P53384	P53384	NUBP1	>sp|P53384|NUBP1_HUMAN Cytosolic Fe-S cluster assembly factor NUBP1 OS=Homo sapiens GN=NUBP1 PE=1 SV=2	1	1	1	0	0	0	1	1	1	1	28977000	32275000	27438000	0	0	0	0	19715000	19367000	14381000
P53396	P53396	ACLY	>sp|P53396|ACLY_HUMAN ATP-citrate synthase OS=Homo sapiens GN=ACLY PE=1 SV=3	31	27	31	27	30	27	34	30	32	29	4514100000	4264100000	4501300000	4997500000	4549500000	4495500000	4465400000	4544800000	4550200000	4774900000
P53582	P53582	METAP1	>sp|P53582|MAP11_HUMAN Methionine aminopeptidase 1 OS=Homo sapiens GN=METAP1 PE=1 SV=2	4	3	4	4	2	4	4	5	4	3	171950000	135430000	171910000	156690000	145210000	168270000	165790000	157220000	140470000	151290000
P53597	P53597	SUCLG1	>sp|P53597|SUCA_HUMAN Succinate--CoA ligase [ADP/GDP-forming] subunit alpha, mitochondrial OS=Homo sapiens GN=SUCLG1 PE=1 SV=4	2	0	3	1	1	0	1	1	1	3	83357000	0	105840000	254770000	39344000	0	68423000	67863000	58587000	65202000
P53602	P53602	MVD	>sp|P53602|MVD1_HUMAN Diphosphomevalonate decarboxylase OS=Homo sapiens GN=MVD PE=1 SV=1	0	0	0	0	1	0	0	1	1	1	0	0	0	0	31910000	0	0	0	0	0
P53611	P53611	RABGGTB	>sp|P53611|PGTB2_HUMAN Geranylgeranyl transferase type-2 subunit beta OS=Homo sapiens GN=RABGGTB PE=1 SV=2	3	4	3	3	2	2	4	3	4	2	91103000	118300000	109520000	89802000	89889000	104010000	91100000	97275000	91523000	68239000
P53618	P53618	COPB1	>sp|P53618|COPB_HUMAN Coatomer subunit beta OS=Homo sapiens GN=COPB1 PE=1 SV=3	15	18	16	17	17	17	17	21	21	17	1370400000	1194400000	1305100000	1303100000	1295700000	1372100000	1447500000	1260000000	1351100000	1432300000
P53621	P53621	COPA	>sp|P53621|COPA_HUMAN Coatomer subunit alpha OS=Homo sapiens GN=COPA PE=1 SV=2	26	33	28	30	29	28	33	28	27	30	2251400000	2134600000	2147700000	2206000000	2125700000	2176900000	2092200000	2021300000	2099800000	2132700000
P53634	P53634	CTSC	>sp|P53634|CATC_HUMAN Dipeptidyl peptidase 1 OS=Homo sapiens GN=CTSC PE=1 SV=2	1	2	3	2	2	0	1	1	1	1	33363000	33971000	47812000	28134000	39766000	0	19040000	34127000	37023000	26764000
P53675	P53675	CLTCL1	>sp|P53675|CLH2_HUMAN Clathrin heavy chain 2 OS=Homo sapiens GN=CLTCL1 PE=1 SV=2	13	15	14	14	14	13	15	14	17	15	37362000	51146000	38891000	0	39582000	38207000	54698000	0	0	43482000
P53680	P53680	AP2S1	>sp|P53680|AP2S1_HUMAN AP-2 complex subunit sigma OS=Homo sapiens GN=AP2S1 PE=1 SV=2	2	2	2	2	2	1	2	1	1	1	50463000	62209000	54055000	56867000	42979000	64251000	52645000	63307000	55513000	55752000
P53701	P53701	HCCS	>sp|P53701|CCHL_HUMAN Cytochrome c-type heme lyase OS=Homo sapiens GN=HCCS PE=1 SV=1	8	6	7	5	8	7	8	6	6	5	254470000	253240000	234050000	203730000	248050000	222570000	246810000	238250000	206960000	229100000
P53803	P53803	POLR2K	>sp|P53803|RPAB4_HUMAN DNA-directed RNA polymerases I, II, and III subunit RPABC4 OS=Homo sapiens GN=POLR2K PE=1 SV=1	1	0	0	0	0	0	1	0	0	0	25699000	0	0	0	0	0	22205000	0	0	0
P53985	P53985	SLC16A1	>sp|P53985|MOT1_HUMAN Monocarboxylate transporter 1 OS=Homo sapiens GN=SLC16A1 PE=1 SV=3	1	2	2	1	2	2	1	1	2	1	150280000	139400000	101580000	141620000	129080000	158630000	163010000	138910000	170560000	169080000
P53990	P53990	IST1	>sp|P53990|IST1_HUMAN IST1 homolog OS=Homo sapiens GN=IST1 PE=1 SV=1	2	1	1	1	2	1	1	0	1	1	90628000	91291000	79854000	119210000	71201000	54584000	145650000	0	63685000	82989000
P53992	P53992	SEC24C	>sp|P53992|SC24C_HUMAN Protein transport protein Sec24C OS=Homo sapiens GN=SEC24C PE=1 SV=3	8	5	10	9	7	11	8	8	9	10	278900000	270590000	318680000	325830000	307310000	328110000	310190000	304370000	287380000	257120000
P53999	P53999	SUB1	>sp|P53999|TCP4_HUMAN Activated RNA polymerase II transcriptional coactivator p15 OS=Homo sapiens GN=SUB1 PE=1 SV=3	7	7	6	6	7	7	5	5	5	8	1536600000	1612300000	1362600000	1458000000	1485200000	1675600000	1674500000	1495100000	1487100000	1602200000
P54105	P54105	CLNS1A	>sp|P54105|ICLN_HUMAN Methylosome subunit pICln OS=Homo sapiens GN=CLNS1A PE=1 SV=1	2	0	1	0	0	0	0	0	0	0	29388000	0	33068000	0	0	0	0	0	0	0
P54132	P54132	BLM	>sp|P54132|BLM_HUMAN Bloom syndrome protein OS=Homo sapiens GN=BLM PE=1 SV=1	2	1	1	1	1	1	1	1	1	1	83169000	83281000	71169000	91413000	76192000	81287000	88131000	78074000	82673000	77904000
P54136	P54136	RARS	>sp|P54136|SYRC_HUMAN Arginine--tRNA ligase, cytoplasmic OS=Homo sapiens GN=RARS PE=1 SV=2	11	20	17	18	18	17	20	13	18	15	1417300000	1318700000	1274700000	1404700000	1386500000	1420700000	1369600000	1385400000	1417600000	1461100000
P54577	P54577	YARS	>sp|P54577|SYYC_HUMAN Tyrosine--tRNA ligase, cytoplasmic OS=Homo sapiens GN=YARS PE=1 SV=4	22	19	22	23	20	24	25	25	21	22	1878200000	1813600000	1850600000	1676800000	2028500000	1940800000	1836500000	1855000000	1826300000	2052300000
P54578	P54578	USP14	>sp|P54578|UBP14_HUMAN Ubiquitin carboxyl-terminal hydrolase 14 OS=Homo sapiens GN=USP14 PE=1 SV=3	16	15	13	14	13	11	15	14	15	15	1158800000	1115700000	1099700000	1060600000	1186200000	1145600000	1199200000	1154800000	1077200000	1223300000
P54619;Q9UGJ0	P54619	PRKAG1	>sp|P54619|AAKG1_HUMAN 5-AMP-activated protein kinase subunit gamma-1 OS=Homo sapiens GN=PRKAG1 PE=1 SV=1	0	0	0	0	0	0	0	0	2	1	0	0	0	0	0	0	0	0	18650000	0
P54646;Q13131	P54646;Q13131	PRKAA2;PRKAA1	>sp|P54646|AAPK2_HUMAN 5-AMP-activated protein kinase catalytic subunit alpha-2 OS=Homo sapiens GN=PRKAA2 PE=1 SV=2;>sp|Q13131|AAPK1_HUMAN 5-AMP-activated protein kinase catalytic subunit alpha-1 OS=Homo sapiens GN=PRKAA1 PE=1 SV=4	1	0	0	0	0	0	0	0	0	0	38705000	0	0	0	0	0	0	0	0	0
P54709	P54709	ATP1B3	>sp|P54709|AT1B3_HUMAN Sodium/potassium-transporting ATPase subunit beta-3 OS=Homo sapiens GN=ATP1B3 PE=1 SV=1	2	2	4	3	2	2	3	3	3	3	189480000	172570000	177960000	191230000	197730000	245080000	203610000	233690000	202390000	205760000
P54725	P54725	RAD23A	>sp|P54725|RD23A_HUMAN UV excision repair protein RAD23 homolog A OS=Homo sapiens GN=RAD23A PE=1 SV=1	2	4	1	3	2	1	2	1	1	1	0	27180000	0	0	0	0	27701000	0	0	0
P54727	P54727	RAD23B	>sp|P54727|RD23B_HUMAN UV excision repair protein RAD23 homolog B OS=Homo sapiens GN=RAD23B PE=1 SV=1	6	6	4	3	5	3	4	2	2	5	277930000	256880000	338570000	154270000	229250000	219290000	238310000	144630000	192420000	268460000
P54819	P54819	AK2	>sp|P54819|KAD2_HUMAN Adenylate kinase 2, mitochondrial OS=Homo sapiens GN=AK2 PE=1 SV=2	5	6	7	6	5	5	5	7	4	5	723660000	686310000	697490000	601780000	717380000	532390000	492630000	437380000	644810000	444870000
P54886	P54886	ALDH18A1	>sp|P54886|P5CS_HUMAN Delta-1-pyrroline-5-carboxylate synthase OS=Homo sapiens GN=ALDH18A1 PE=1 SV=2	10	7	8	5	9	5	9	8	10	10	526390000	467830000	497090000	576990000	494600000	556830000	553760000	505680000	470930000	452790000
P54920;Q9H115	P54920;Q9H115	NAPA;NAPB	>sp|P54920|SNAA_HUMAN Alpha-soluble NSF attachment protein OS=Homo sapiens GN=NAPA PE=1 SV=3;>sp|Q9H115|SNAB_HUMAN Beta-soluble NSF attachment protein OS=Homo sapiens GN=NAPB PE=1 SV=2	1	1	0	2	0	0	0	1	0	0	0	0	0	17968000	0	0	0	0	0	0
P55010	P55010	EIF5	>sp|P55010|IF5_HUMAN Eukaryotic translation initiation factor 5 OS=Homo sapiens GN=EIF5 PE=1 SV=2	4	4	2	3	5	6	5	6	2	1	219880000	236080000	243660000	243720000	231460000	272630000	227310000	322830000	233760000	121010000
P55036	P55036	PSMD4	>sp|P55036|PSMD4_HUMAN 26S proteasome non-ATPase regulatory subunit 4 OS=Homo sapiens GN=PSMD4 PE=1 SV=1	5	6	2	7	4	3	6	5	5	3	334810000	324560000	272730000	267410000	264260000	265730000	250850000	245020000	255210000	263190000
P55039	P55039	DRG2	>sp|P55039|DRG2_HUMAN Developmentally-regulated GTP-binding protein 2 OS=Homo sapiens GN=DRG2 PE=1 SV=1	0	1	0	1	1	0	0	1	0	0	0	0	0	0	17880000	0	0	24790000	0	0
P55060	P55060	CSE1L	>sp|P55060|XPO2_HUMAN Exportin-2 OS=Homo sapiens GN=CSE1L PE=1 SV=3	25	22	21	22	24	23	21	24	24	22	13626000000	14034000000	14189000000	15130000000	14761000000	15128000000	15802000000	13085000000	15149000000	15095000000
P55072	P55072	VCP	>sp|P55072|TERA_HUMAN Transitional endoplasmic reticulum ATPase OS=Homo sapiens GN=VCP PE=1 SV=4	33	45	39	37	40	40	37	37	34	35	10435000000	9933300000	10096000000	10353000000	10739000000	10378000000	10688000000	10724000000	10535000000	10423000000
P55081	P55081	MFAP1	>sp|P55081|MFAP1_HUMAN Microfibrillar-associated protein 1 OS=Homo sapiens GN=MFAP1 PE=1 SV=2	1	1	2	3	0	2	0	1	1	0	41625000	41386000	49335000	41568000	0	35618000	0	31103000	31946000	0
P55084	P55084	HADHB	>sp|P55084|ECHB_HUMAN Trifunctional enzyme subunit beta, mitochondrial OS=Homo sapiens GN=HADHB PE=1 SV=3	8	9	9	9	11	10	9	11	9	8	667730000	579560000	614970000	693950000	603800000	679820000	656570000	704090000	717340000	625690000
P55145	P55145	MANF	>sp|P55145|MANF_HUMAN Mesencephalic astrocyte-derived neurotrophic factor OS=Homo sapiens GN=MANF PE=1 SV=3	5	5	6	4	5	5	3	3	5	5	191310000	218490000	171940000	228070000	190820000	188590000	182640000	174130000	181050000	196670000
P55209	P55209	NAP1L1	>sp|P55209|NP1L1_HUMAN Nucleosome assembly protein 1-like 1 OS=Homo sapiens GN=NAP1L1 PE=1 SV=1	10	7	8	8	7	7	8	6	7	6	2187100000	1570000000	2095700000	1676700000	1607100000	1784600000	1436400000	1484800000	1638700000	1319300000
P55210	P55210	CASP7	>sp|P55210|CASP7_HUMAN Caspase-7 OS=Homo sapiens GN=CASP7 PE=1 SV=1	1	0	0	0	1	0	0	0	0	0	15306000	0	0	0	0	0	0	0	0	0
P55211	P55211	CASP9	>sp|P55211|CASP9_HUMAN Caspase-9 OS=Homo sapiens GN=CASP9 PE=1 SV=3	0	0	1	0	1	0	0	0	0	0	0	0	17520000	0	11610000	0	0	0	0	0
P55263	P55263	ADK	>sp|P55263|ADK_HUMAN Adenosine kinase OS=Homo sapiens GN=ADK PE=1 SV=2	5	6	7	4	5	5	7	3	4	6	210010000	235280000	200840000	207760000	227160000	224780000	225230000	185900000	216690000	200000000
P55265	P55265	ADAR	>sp|P55265|DSRAD_HUMAN Double-stranded RNA-specific adenosine deaminase OS=Homo sapiens GN=ADAR PE=1 SV=4	14	12	10	14	10	15	13	12	14	9	459530000	496750000	514080000	464410000	438180000	440480000	498420000	465590000	400570000	558830000
P55327	P55327	TPD52	>sp|P55327|TPD52_HUMAN Tumor protein D52 OS=Homo sapiens GN=TPD52 PE=1 SV=2	3	2	2	0	0	3	2	0	1	0	80366000	73093000	74486000	0	0	59909000	56271000	0	51286000	0
P55735	P55735	SEC13	>sp|P55735|SEC13_HUMAN Protein SEC13 homolog OS=Homo sapiens GN=SEC13 PE=1 SV=3	5	2	5	5	5	9	6	4	5	5	463910000	425650000	567650000	571080000	469010000	545500000	469690000	496140000	411620000	429480000
P55769	P55769	NHP2L1	>sp|P55769|NH2L1_HUMAN NHP2-like protein 1 OS=Homo sapiens GN=SNU13 PE=1 SV=3	3	3	5	5	2	4	4	3	4	3	572610000	613260000	496940000	546900000	674540000	473990000	462480000	430330000	538410000	724890000
P55786;A6NEC2	P55786	NPEPPS	>sp|P55786|PSA_HUMAN Puromycin-sensitive aminopeptidase OS=Homo sapiens GN=NPEPPS PE=1 SV=2	11	14	16	14	14	16	13	15	13	13	977500000	900130000	882080000	998510000	957660000	985170000	1034100000	965570000	897020000	969140000
P55795	P55795	HNRNPH2	>sp|P55795|HNRH2_HUMAN Heterogeneous nuclear ribonucleoprotein H2 OS=Homo sapiens GN=HNRNPH2 PE=1 SV=1	12	12	9	10	10	13	11	8	11	10	305040000	323740000	335290000	327330000	294790000	290260000	310590000	351110000	321370000	307690000
P55809;Q9BYC2	P55809	OXCT1	>sp|P55809|SCOT1_HUMAN Succinyl-CoA:3-ketoacid coenzyme A transferase 1, mitochondrial OS=Homo sapiens GN=OXCT1 PE=1 SV=1	11	14	14	15	14	13	15	14	15	12	2157300000	2242600000	2103800000	2102500000	2110500000	2207300000	2089100000	2190000000	2087600000	2069400000
P55884	P55884	EIF3B	>sp|P55884|EIF3B_HUMAN Eukaryotic translation initiation factor 3 subunit B OS=Homo sapiens GN=EIF3B PE=1 SV=3	18	21	23	22	19	24	17	23	22	21	2157200000	2113700000	2088100000	2171500000	1975700000	2103800000	2169800000	2130800000	2177100000	2176700000
P56134	P56134	ATP5J2	>sp|P56134|ATPK_HUMAN ATP synthase subunit f, mitochondrial OS=Homo sapiens GN=ATP5J2 PE=1 SV=3	1	2	3	3	1	2	2	2	2	2	387640000	380530000	414370000	426310000	307670000	384270000	338200000	355100000	361370000	387680000
P56182	P56182	RRP1	>sp|P56182|RRP1_HUMAN Ribosomal RNA processing protein 1 homolog A OS=Homo sapiens GN=RRP1 PE=1 SV=1	3	5	4	4	5	5	4	4	3	4	201670000	239810000	237460000	241600000	233760000	201010000	217050000	214850000	235660000	198000000
P56192	P56192	MARS	>sp|P56192|SYMC_HUMAN Methionine--tRNA ligase, cytoplasmic OS=Homo sapiens GN=MARS PE=1 SV=2	9	17	14	11	13	14	9	12	11	17	726010000	902060000	792180000	868300000	923790000	873970000	903520000	876640000	814770000	864750000
P56199	P56199	ITGA1	>sp|P56199|ITA1_HUMAN Integrin alpha-1 OS=Homo sapiens GN=ITGA1 PE=1 SV=2	2	0	1	3	2	3	3	2	4	2	47804000	0	38621000	47584000	48590000	51566000	45863000	49473000	45722000	53993000
Q5VTU8;P56381	Q5VTU8;P56381	ATP5EP2;ATP5E	>sp|Q5VTU8|AT5EL_HUMAN ATP synthase subunit epsilon-like protein, mitochondrial OS=Homo sapiens GN=ATP5EP2 PE=3 SV=1;>sp|P56381|ATP5E_HUMAN ATP synthase subunit epsilon, mitochondrial OS=Homo sapiens GN=ATP5E PE=1 SV=2	2	3	1	3	2	3	1	3	3	1	641530000	587400000	441060000	584450000	597680000	513130000	528440000	437210000	548610000	490610000
P56385	P56385	ATP5I	>sp|P56385|ATP5I_HUMAN ATP synthase subunit e, mitochondrial OS=Homo sapiens GN=ATP5I PE=1 SV=2	2	1	2	1	1	3	1	3	1	3	0	125790000	113910000	111870000	0	101520000	103990000	106340000	154970000	102220000
P56537	P56537	EIF6	>sp|P56537|IF6_HUMAN Eukaryotic translation initiation factor 6 OS=Homo sapiens GN=EIF6 PE=1 SV=1	2	5	5	5	5	2	2	3	1	3	282060000	370420000	349070000	332220000	373030000	246220000	182770000	257440000	152920000	195880000
P56545	P56545	CTBP2	>sp|P56545|CTBP2_HUMAN C-terminal-binding protein 2 OS=Homo sapiens GN=CTBP2 PE=1 SV=1	4	3	1	1	2	1	2	2	1	4	120330000	55268000	63744000	70119000	67475000	66947000	57667000	65889000	63273000	87999000
P56556	P56556	NDUFA6	>sp|P56556|NDUA6_HUMAN NADH dehydrogenase [ubiquinone] 1 alpha subcomplex subunit 6 OS=Homo sapiens GN=NDUFA6 PE=1 SV=3	1	1	1	2	2	3	0	1	0	2	84512000	92062000	86115000	93398000	110830000	97471000	0	96576000	0	95242000
P57081	P57081	WDR4	>sp|P57081|WDR4_HUMAN tRNA (guanine-N(7)-)-methyltransferase non-catalytic subunit WDR4 OS=Homo sapiens GN=WDR4 PE=1 SV=2	0	1	1	0	0	1	0	0	0	0	0	24511000	15390000	0	0	30942000	0	0	0	0
P57088	P57088	TMEM33	>sp|P57088|TMM33_HUMAN Transmembrane protein 33 OS=Homo sapiens GN=TMEM33 PE=1 SV=2	6	5	7	3	6	3	4	3	6	4	371720000	382750000	318000000	380660000	365780000	360910000	349530000	317870000	375190000	361440000
P57678	P57678	GEMIN4	>sp|P57678|GEMI4_HUMAN Gem-associated protein 4 OS=Homo sapiens GN=GEMIN4 PE=1 SV=2	4	5	2	5	3	3	2	5	5	4	177970000	170510000	128520000	180220000	249050000	189770000	120650000	231980000	199440000	235990000
P57740	P57740	NUP107	>sp|P57740|NU107_HUMAN Nuclear pore complex protein Nup107 OS=Homo sapiens GN=NUP107 PE=1 SV=1	4	5	5	5	5	4	8	7	5	3	114270000	121590000	150510000	127220000	135940000	140780000	142550000	153510000	114930000	99363000
P58107	P58107	EPPK1	>sp|P58107|EPIPL_HUMAN Epiplakin OS=Homo sapiens GN=EPPK1 PE=1 SV=2	31	31	25	30	25	28	27	25	30	27	1894800000	1866100000	2056900000	1882500000	1994400000	1914400000	2038200000	2086000000	1884200000	1912200000
P58546	P58546	MTPN	>sp|P58546|MTPN_HUMAN Myotrophin OS=Homo sapiens GN=MTPN PE=1 SV=2	0	1	0	0	0	0	0	0	0	0	0	0	0	0	0	0	0	0	0	0
P59998	P59998	ARPC4	>sp|P59998|ARPC4_HUMAN Actin-related protein 2/3 complex subunit 4 OS=Homo sapiens GN=ARPC4 PE=1 SV=3	6	7	6	7	7	7	7	6	8	3	585160000	610560000	603290000	591100000	657050000	615410000	651650000	650020000	548370000	602220000
P60002	P60002	ELOF1	>sp|P60002|ELOF1_HUMAN Transcription elongation factor 1 homolog OS=Homo sapiens GN=ELOF1 PE=3 SV=1	0	1	1	1	1	1	1	1	1	1	0	21448000	20449000	35113000	23887000	27846000	26171000	33176000	27235000	22651000
P60033	P60033	CD81	>sp|P60033|CD81_HUMAN CD81 antigen OS=Homo sapiens GN=CD81 PE=1 SV=1	0	0	1	0	0	0	0	0	0	0	0	0	28018000	0	0	0	0	0	0	0
P60059	P60059	SEC61G	>sp|P60059|SC61G_HUMAN Protein transport protein Sec61 subunit gamma OS=Homo sapiens GN=SEC61G PE=1 SV=1	1	1	1	1	1	1	1	1	1	1	235750000	199020000	256110000	277130000	251240000	271750000	213600000	303500000	252750000	193300000
P60174	P60174	TPI1	>sp|P60174|TPIS_HUMAN Triosephosphate isomerase OS=Homo sapiens GN=TPI1 PE=1 SV=3	15	15	14	16	16	15	15	15	15	12	17221000000	16200000000	15213000000	16215000000	16495000000	15273000000	17147000000	15366000000	15955000000	16080000000
P60228	P60228	EIF3E	>sp|P60228|EIF3E_HUMAN Eukaryotic translation initiation factor 3 subunit E OS=Homo sapiens GN=EIF3E PE=1 SV=1	15	15	13	12	13	15	14	12	14	12	1583700000	1488200000	1692600000	1548400000	1693300000	1662100000	1593200000	1490400000	1600600000	1649700000
P60468	P60468	SEC61B	>sp|P60468|SC61B_HUMAN Protein transport protein Sec61 subunit beta OS=Homo sapiens GN=SEC61B PE=1 SV=2	2	2	2	2	2	2	2	3	2	3	266820000	275200000	265780000	230530000	258020000	253970000	274660000	278190000	268030000	290310000
P60510	P60510	PPP4C	>sp|P60510|PP4C_HUMAN Serine/threonine-protein phosphatase 4 catalytic subunit OS=Homo sapiens GN=PPP4C PE=1 SV=1	1	1	1	1	1	1	0	1	1	0	0	0	28799000	0	0	23593000	0	22841000	0	0
P60602	P60602	ROMO1	>sp|P60602|ROMO1_HUMAN Reactive oxygen species modulator 1 OS=Homo sapiens GN=ROMO1 PE=1 SV=1	0	0	1	0	0	0	0	0	1	0	0	0	50626000	0	0	0	0	0	54250000	0
P60660;P14649	P60660	MYL6	>sp|P60660|MYL6_HUMAN Myosin light polypeptide 6 OS=Homo sapiens GN=MYL6 PE=1 SV=2	4	3	4	3	3	3	2	2	3	3	249610000	261840000	212270000	189080000	237120000	152110000	176200000	107290000	108680000	123000000
P60709;Q562R1;Q6S8J3;A5A3E0;P0CG38;Q9BYX7	P60709	ACTB	>sp|P60709|ACTB_HUMAN Actin, cytoplasmic 1 OS=Homo sapiens GN=ACTB PE=1 SV=1	30	29	30	28	31	28	30	29	29	30	5396800000	5381800000	3845500000	5731800000	4872200000	6316200000	4715300000	4550900000	5058400000	3985400000
P60842	P60842	EIF4A1	>sp|P60842|IF4A1_HUMAN Eukaryotic initiation factor 4A-I OS=Homo sapiens GN=EIF4A1 PE=1 SV=1	25	27	25	24	22	24	25	22	22	24	14694000000	14551000000	14609000000	14595000000	14899000000	14199000000	14596000000	13195000000	14206000000	14536000000
P60866	P60866	RPS20	>sp|P60866|RS20_HUMAN 40S ribosomal protein S20 OS=Homo sapiens GN=RPS20 PE=1 SV=1	4	3	5	4	4	3	4	5	3	4	3524100000	2723900000	2892500000	2771800000	2945500000	3100000000	3276700000	3133500000	3242300000	2858700000
P60891	P60891	PRPS1	>sp|P60891|PRPS1_HUMAN Ribose-phosphate pyrophosphokinase 1 OS=Homo sapiens GN=PRPS1 PE=1 SV=2	8	8	10	7	11	9	8	7	9	9	906690000	861940000	1009300000	1125000000	1002000000	1005700000	1084300000	1034500000	1030900000	1079500000
P60900	P60900	PSMA6	>sp|P60900|PSA6_HUMAN Proteasome subunit alpha type-6 OS=Homo sapiens GN=PSMA6 PE=1 SV=1	13	12	9	13	9	8	8	9	13	10	1611800000	1618400000	1388300000	1552400000	1470100000	1595100000	1662900000	1505200000	1450200000	1544900000
P60903	P60903	S100A10	>sp|P60903|S10AA_HUMAN Protein S100-A10 OS=Homo sapiens GN=S100A10 PE=1 SV=2	2	3	4	2	4	3	3	2	3	3	700690000	664150000	613450000	611500000	743790000	711610000	698820000	557850000	669220000	722500000
P60953;P17081;Q9H4E5	P60953	CDC42	>sp|P60953|CDC42_HUMAN Cell division control protein 42 homolog OS=Homo sapiens GN=CDC42 PE=1 SV=2	6	6	7	6	6	6	7	7	7	6	1573100000	1453700000	1438400000	1460000000	1788100000	1489400000	1490700000	1440200000	1377400000	1599600000
P60981	P60981	DSTN	>sp|P60981|DEST_HUMAN Destrin OS=Homo sapiens GN=DSTN PE=1 SV=3	8	9	9	6	7	10	9	8	8	6	1013300000	1140600000	973920000	774220000	1016800000	1097100000	1049900000	978600000	941590000	1166500000
P60983	P60983	GMFB	>sp|P60983|GMFB_HUMAN Glia maturation factor beta OS=Homo sapiens GN=GMFB PE=1 SV=2	0	1	1	0	0	0	1	1	0	1	0	21216000	24549000	0	0	0	0	23296000	0	19164000
P61006;Q92930;P20337;P20336;Q96E17	P61006	RAB8A	>sp|P61006|RAB8A_HUMAN Ras-related protein Rab-8A OS=Homo sapiens GN=RAB8A PE=1 SV=1	6	6	6	6	7	7	5	7	7	5	267050000	323500000	252960000	334040000	310700000	284260000	304930000	327850000	329180000	288310000
P61009	P61009	SPCS3	>sp|P61009|SPCS3_HUMAN Signal peptidase complex subunit 3 OS=Homo sapiens GN=SPCS3 PE=1 SV=1	1	1	1	2	2	2	1	1	1	1	42640000	36686000	49698000	45686000	56943000	50316000	37536000	50981000	52316000	39552000
P61011	P61011	SRP54	>sp|P61011|SRP54_HUMAN Signal recognition particle 54 kDa protein OS=Homo sapiens GN=SRP54 PE=1 SV=1	3	2	2	1	1	2	2	1	1	5	81070000	46988000	54947000	0	74167000	18800000	53662000	48147000	54197000	80757000
P61019;Q8WUD1	P61019	RAB2A	>sp|P61019|RAB2A_HUMAN Ras-related protein Rab-2A OS=Homo sapiens GN=RAB2A PE=1 SV=1	9	9	7	10	7	8	7	7	9	8	634610000	559620000	571280000	532670000	556830000	601750000	596040000	515060000	607540000	674040000
P61024	P61024	CKS1B	>sp|P61024|CKS1_HUMAN Cyclin-dependent kinases regulatory subunit 1 OS=Homo sapiens GN=CKS1B PE=1 SV=1	2	1	2	3	3	0	1	1	0	2	79900000	48400000	76373000	69465000	72346000	0	51528000	49775000	0	82064000
P61026	P61026	RAB10	>sp|P61026|RAB10_HUMAN Ras-related protein Rab-10 OS=Homo sapiens GN=RAB10 PE=1 SV=1	5	5	5	5	6	5	4	5	7	6	506730000	598400000	489060000	507330000	510400000	411440000	444960000	532230000	528120000	464900000
P61077;P62837;Q9Y2X8;P51668	P61077;P62837	UBE2D3;UBE2D2	>sp|P61077|UB2D3_HUMAN Ubiquitin-conjugating enzyme E2 D3 OS=Homo sapiens GN=UBE2D3 PE=1 SV=1;>sp|P62837|UB2D2_HUMAN Ubiquitin-conjugating enzyme E2 D2 OS=Homo sapiens GN=UBE2D2 PE=1 SV=1	2	2	0	1	2	2	2	1	1	2	120740000	182800000	0	182760000	154790000	175520000	172500000	166820000	146520000	122800000
P61081	P61081	UBE2M	>sp|P61081|UBC12_HUMAN NEDD8-conjugating enzyme Ubc12 OS=Homo sapiens GN=UBE2M PE=1 SV=1	2	2	7	0	3	7	3	6	3	4	272590000	156890000	531060000	0	279350000	436930000	174850000	409920000	177870000	358650000
P61086	P61086	UBE2K	>sp|P61086|UBE2K_HUMAN Ubiquitin-conjugating enzyme E2 K OS=Homo sapiens GN=UBE2K PE=1 SV=3	3	2	1	3	0	1	3	2	1	2	112340000	79973000	0	76451000	0	113400000	80121000	84687000	59958000	73339000
P61088;Q5JXB2	P61088;Q5JXB2	UBE2N;UBE2NL	>sp|P61088|UBE2N_HUMAN Ubiquitin-conjugating enzyme E2 N OS=Homo sapiens GN=UBE2N PE=1 SV=1;>sp|Q5JXB2|UE2NL_HUMAN Putative ubiquitin-conjugating enzyme E2 N-like OS=Homo sapiens GN=UBE2NL PE=1 SV=1	3	6	4	7	3	4	4	3	4	5	318780000	354810000	288550000	300710000	269870000	246610000	292080000	287190000	232910000	222010000
P61106	P61106	RAB14	>sp|P61106|RAB14_HUMAN Ras-related protein Rab-14 OS=Homo sapiens GN=RAB14 PE=1 SV=4	11	10	9	9	7	9	9	7	9	10	689950000	655790000	684870000	650050000	640620000	687660000	668680000	698530000	666100000	643840000
P61129	P61129	ZC3H6	>sp|P61129|ZC3H6_HUMAN Zinc finger CCCH domain-containing protein 6 OS=Homo sapiens GN=ZC3H6 PE=1 SV=2	1	0	1	0	0	0	0	0	0	1	324350000	0	197120000	0	0	0	0	0	0	205960000
P61158;Q9P1U1	P61158	ACTR3	>sp|P61158|ARP3_HUMAN Actin-related protein 3 OS=Homo sapiens GN=ACTR3 PE=1 SV=3	12	10	10	8	6	10	11	9	8	10	830810000	841960000	799960000	760110000	834870000	793500000	786820000	820310000	729730000	858110000
P61160	P61160	ACTR2	>sp|P61160|ARP2_HUMAN Actin-related protein 2 OS=Homo sapiens GN=ACTR2 PE=1 SV=1	7	6	7	5	9	10	9	10	6	6	618910000	703190000	667350000	517080000	586450000	618020000	680660000	618480000	613870000	686610000
P61163	P61163	ACTR1A	>sp|P61163|ACTZ_HUMAN Alpha-centractin OS=Homo sapiens GN=ACTR1A PE=1 SV=1	5	7	5	5	5	4	8	3	6	4	376350000	371420000	324170000	419510000	355260000	297670000	415790000	152270000	404550000	304160000
P61165	P61165	TMEM258	>sp|P61165|TM258_HUMAN Transmembrane protein 258 OS=Homo sapiens GN=TMEM258 PE=1 SV=1	1	1	1	1	1	1	1	1	0	1	46278000	58037000	37287000	44318000	51412000	45219000	52368000	48230000	0	53971000
P61201	P61201	COPS2	>sp|P61201|CSN2_HUMAN COP9 signalosome complex subunit 2 OS=Homo sapiens GN=COPS2 PE=1 SV=1	7	5	8	6	6	8	7	7	6	7	289160000	327760000	246540000	303760000	284490000	339760000	352120000	267880000	286690000	270820000
P84077;P61204	P84077;P61204	ARF1;ARF3	>sp|P84077|ARF1_HUMAN ADP-ribosylation factor 1 OS=Homo sapiens GN=ARF1 PE=1 SV=2;>sp|P61204|ARF3_HUMAN ADP-ribosylation factor 3 OS=Homo sapiens GN=ARF3 PE=1 SV=2	9	8	9	9	10	8	7	9	10	10	3683900000	3893400000	3975700000	4102900000	4062900000	4234600000	3843100000	3798100000	4126800000	3871400000
P61221	P61221	ABCE1	>sp|P61221|ABCE1_HUMAN ATP-binding cassette sub-family E member 1 OS=Homo sapiens GN=ABCE1 PE=1 SV=1	3	5	4	5	5	3	5	4	3	4	155950000	143600000	197470000	150710000	166360000	195820000	171000000	165640000	127130000	166050000
P61224;A6NIZ1	P61224;A6NIZ1	RAP1B	>sp|P61224|RAP1B_HUMAN Ras-related protein Rap-1b OS=Homo sapiens GN=RAP1B PE=1 SV=1;>sp|A6NIZ1|RP1BL_HUMAN Ras-related protein Rap-1b-like protein OS=Homo sapiens PE=2 SV=1	6	5	6	5	6	6	3	8	7	8	791490000	872730000	789300000	819590000	919700000	861860000	717190000	793290000	860390000	875020000
P61247	P61247	RPS3A	>sp|P61247|RS3A_HUMAN 40S ribosomal protein S3a OS=Homo sapiens GN=RPS3A PE=1 SV=2	14	14	15	14	14	12	14	10	15	14	7945900000	7435700000	7825500000	7416500000	7824800000	7313400000	8051200000	5673100000	7195900000	8307400000
P61254	P61254	RPL26	>sp|P61254|RL26_HUMAN 60S ribosomal protein L26 OS=Homo sapiens GN=RPL26 PE=1 SV=1	6	7	7	6	7	8	7	5	4	8	2032800000	2046500000	1856800000	1446000000	2301300000	2152000000	1967800000	1760300000	1801800000	2551500000
P61289	P61289	PSME3	>sp|P61289|PSME3_HUMAN Proteasome activator complex subunit 3 OS=Homo sapiens GN=PSME3 PE=1 SV=1	7	7	7	6	7	8	7	8	8	8	748260000	900850000	773860000	847260000	700020000	873850000	842950000	837600000	690770000	864020000
P61313	P61313	RPL15	>sp|P61313|RL15_HUMAN 60S ribosomal protein L15 OS=Homo sapiens GN=RPL15 PE=1 SV=2	13	13	14	13	14	12	14	13	11	13	8640700000	8763400000	9235900000	8943600000	8516300000	8496400000	9557900000	7560400000	8692100000	10395000000
P61353	P61353	RPL27	>sp|P61353|RL27_HUMAN 60S ribosomal protein L27 OS=Homo sapiens GN=RPL27 PE=1 SV=2	8	6	8	6	7	8	7	8	9	6	5069900000	5046700000	4520200000	4125900000	4893400000	4776700000	5217000000	4816100000	4785300000	5173100000
P61513;A6NKH3	P61513	RPL37A	>sp|P61513|RL37A_HUMAN 60S ribosomal protein L37a OS=Homo sapiens GN=RPL37A PE=1 SV=2	7	6	6	7	7	7	6	4	8	6	2084100000	1930400000	1825400000	1859300000	1922700000	1879000000	2127100000	1826900000	1855900000	2096600000
P61586	P61586	RHOA	>sp|P61586|RHOA_HUMAN Transforming protein RhoA OS=Homo sapiens GN=RHOA PE=1 SV=1	9	9	10	9	9	10	10	10	11	9	2746300000	2533500000	2538900000	2706600000	2654600000	2502900000	2684300000	2552000000	2553100000	2761800000
P61604	P61604	HSPE1	>sp|P61604|CH10_HUMAN 10 kDa heat shock protein, mitochondrial OS=Homo sapiens GN=HSPE1 PE=1 SV=2	7	7	5	6	7	6	6	6	7	7	2372100000	1899700000	2158000000	1649600000	1704400000	1494600000	1828700000	1586300000	1458400000	1629500000
P61619;Q9H9S3	P61619;Q9H9S3	SEC61A1;SEC61A2	>sp|P61619|S61A1_HUMAN Protein transport protein Sec61 subunit alpha isoform 1 OS=Homo sapiens GN=SEC61A1 PE=1 SV=2;>sp|Q9H9S3|S61A2_HUMAN Protein transport protein Sec61 subunit alpha isoform 2 OS=Homo sapiens GN=SEC61A2 PE=2 SV=3	4	4	2	3	4	3	5	5	5	3	435320000	361230000	497330000	473910000	335900000	294370000	402850000	485350000	522080000	449250000
P61758	P61758	VBP1	>sp|P61758|PFD3_HUMAN Prefoldin subunit 3 OS=Homo sapiens GN=VBP1 PE=1 SV=3	3	2	2	1	2	1	2	2	2	2	116860000	128660000	96973000	84820000	109030000	126140000	96386000	93651000	82162000	99610000
P61764	P61764	STXBP1	>sp|P61764|STXB1_HUMAN Syntaxin-binding protein 1 OS=Homo sapiens GN=STXBP1 PE=1 SV=1	4	4	2	4	5	4	4	5	1	6	87048000	97956000	65425000	88516000	117970000	106520000	92118000	136600000	0	115140000
P61769	P61769	B2M	>sp|P61769|B2MG_HUMAN Beta-2-microglobulin OS=Homo sapiens GN=B2M PE=1 SV=1	1	0	1	0	0	1	0	0	1	0	0	0	21588000	0	0	0	0	0	22096000	0
P61803	P61803	DAD1	>sp|P61803|DAD1_HUMAN Dolichyl-diphosphooligosaccharide--protein glycosyltransferase subunit DAD1 OS=Homo sapiens GN=DAD1 PE=1 SV=3	2	1	2	2	2	1	2	2	2	2	89541000	87238000	72839000	77641000	87248000	91899000	76468000	78726000	81545000	81790000
P61916	P61916	NPC2	>sp|P61916|NPC2_HUMAN Epididymal secretory protein E1 OS=Homo sapiens GN=NPC2 PE=1 SV=1	1	1	2	1	2	2	2	1	1	2	90575000	117890000	102490000	91556000	106710000	83997000	73780000	76154000	89656000	108420000
P61923	P61923	COPZ1	>sp|P61923|COPZ1_HUMAN Coatomer subunit zeta-1 OS=Homo sapiens GN=COPZ1 PE=1 SV=1	1	2	1	0	2	0	0	0	1	0	52485000	76215000	63948000	0	46243000	0	0	0	30545000	0
P61956;Q6EEV6;P55854	P61956	SUMO2	>sp|P61956|SUMO2_HUMAN Small ubiquitin-related modifier 2 OS=Homo sapiens GN=SUMO2 PE=1 SV=3	1	2	3	3	3	2	3	1	2	1	391150000	310320000	311140000	264830000	320190000	367050000	331100000	226490000	260590000	294550000
P61960	P61960	UFM1	>sp|P61960|UFM1_HUMAN Ubiquitin-fold modifier 1 OS=Homo sapiens GN=UFM1 PE=1 SV=1	0	1	1	1	1	1	1	1	1	1	0	29751000	22546000	34231000	33077000	29810000	26852000	43870000	30801000	25017000
P61962	P61962	DCAF7	>sp|P61962|DCAF7_HUMAN DDB1- and CUL4-associated factor 7 OS=Homo sapiens GN=DCAF7 PE=1 SV=1	1	0	0	0	0	0	1	0	0	0	26849000	0	0	0	0	0	0	0	0	0
P61964	P61964	WDR5	>sp|P61964|WDR5_HUMAN WD repeat-containing protein 5 OS=Homo sapiens GN=WDR5 PE=1 SV=1	2	3	3	1	3	2	2	2	1	4	88367000	95839000	99964000	65312000	70622000	72634000	72031000	68300000	52237000	103050000
P61966	P61966	AP1S1	>sp|P61966|AP1S1_HUMAN AP-1 complex subunit sigma-1A OS=Homo sapiens GN=AP1S1 PE=1 SV=1	2	2	2	1	2	2	2	2	2	2	49416000	39377000	32233000	36980000	33050000	37607000	41115000	31972000	40005000	41933000
P61978	P61978	HNRNPK	>sp|P61978|HNRPK_HUMAN Heterogeneous nuclear ribonucleoprotein K OS=Homo sapiens GN=HNRNPK PE=1 SV=1	23	22	23	25	28	25	25	25	24	24	16537000000	16544000000	15858000000	16162000000	16765000000	15927000000	16163000000	15527000000	16297000000	16705000000
P61981	P61981	YWHAG	>sp|P61981|1433G_HUMAN 14-3-3 protein gamma OS=Homo sapiens GN=YWHAG PE=1 SV=2	13	16	15	14	13	15	16	17	15	17	3902800000	3738900000	3606600000	3859900000	3678300000	3628900000	3719200000	3396600000	3829800000	3748400000
P62070	P62070	RRAS2	>sp|P62070|RRAS2_HUMAN Ras-related protein R-Ras2 OS=Homo sapiens GN=RRAS2 PE=1 SV=1	1	0	1	1	0	1	2	1	0	0	0	0	46527000	45991000	0	42217000	40098000	33814000	0	0
P62081	P62081	RPS7	>sp|P62081|RS7_HUMAN 40S ribosomal protein S7 OS=Homo sapiens GN=RPS7 PE=1 SV=1	13	15	13	12	14	15	14	14	14	14	8248400000	8039200000	8387100000	8689100000	7848700000	7573500000	8133600000	8252500000	8752200000	7748200000
P62136	P62136	PPP1CA	>sp|P62136|PP1A_HUMAN Serine/threonine-protein phosphatase PP1-alpha catalytic subunit OS=Homo sapiens GN=PPP1CA PE=1 SV=1	11	11	11	8	8	9	10	8	11	11	169810000	177930000	153140000	127190000	159850000	154770000	212160000	200860000	194310000	178910000
P62140	P62140	PPP1CB	>sp|P62140|PP1B_HUMAN Serine/threonine-protein phosphatase PP1-beta catalytic subunit OS=Homo sapiens GN=PPP1CB PE=1 SV=3	12	11	12	9	10	10	12	8	12	12	1720600000	1810600000	2034600000	1955800000	1844000000	2011700000	1801900000	1938500000	1935000000	2019700000
P62191	P62191	PSMC1	>sp|P62191|PRS4_HUMAN 26S proteasome regulatory subunit 4 OS=Homo sapiens GN=PSMC1 PE=1 SV=1	13	13	14	15	14	13	13	11	16	11	1314700000	1444500000	1319800000	1436800000	1402900000	1328600000	1520000000	1489500000	1369700000	1444600000
P62195	P62195	PSMC5	>sp|P62195|PRS8_HUMAN 26S proteasome regulatory subunit 8 OS=Homo sapiens GN=PSMC5 PE=1 SV=1	12	11	14	12	10	10	12	11	14	12	877870000	977450000	974390000	884280000	1082600000	976200000	1013200000	841290000	982850000	868950000
P62241	P62241	RPS8	>sp|P62241|RS8_HUMAN 40S ribosomal protein S8 OS=Homo sapiens GN=RPS8 PE=1 SV=2	10	10	10	10	11	11	10	11	9	10	6248500000	6955800000	6118300000	6471800000	6287900000	6354600000	6995400000	5938600000	6218600000	7140400000
P62244	P62244	RPS15A	>sp|P62244|RS15A_HUMAN 40S ribosomal protein S15a OS=Homo sapiens GN=RPS15A PE=1 SV=2	4	5	3	7	5	5	4	4	4	5	2576400000	2488000000	2258700000	2166400000	2600200000	2249600000	2424800000	2534900000	2467300000	2452200000
P62249	P62249	RPS16	>sp|P62249|RS16_HUMAN 40S ribosomal protein S16 OS=Homo sapiens GN=RPS16 PE=1 SV=2	10	11	10	11	12	8	13	8	13	11	5433700000	5623200000	4528000000	5241300000	4775400000	4974200000	5555700000	5429300000	5125700000	5634100000
P62258	P62258	YWHAE	>sp|P62258|1433E_HUMAN 14-3-3 protein epsilon OS=Homo sapiens GN=YWHAE PE=1 SV=1	21	21	19	21	18	19	20	21	20	19	10467000000	9590100000	9015200000	9257800000	9565000000	10657000000	10461000000	10356000000	9813000000	10763000000
P62263	P62263	RPS14	>sp|P62263|RS14_HUMAN 40S ribosomal protein S14 OS=Homo sapiens GN=RPS14 PE=1 SV=3	8	8	8	9	9	8	9	8	8	8	3494400000	4217000000	3636000000	3976300000	4106200000	3881700000	4037800000	3586700000	3838700000	3586500000
P62266	P62266	RPS23	>sp|P62266|RS23_HUMAN 40S ribosomal protein S23 OS=Homo sapiens GN=RPS23 PE=1 SV=3	6	6	5	5	7	7	6	7	7	8	3489100000	3486000000	3496300000	4106200000	3565700000	3513100000	4109800000	3982100000	4083300000	3658800000
P62269	P62269	RPS18	>sp|P62269|RS18_HUMAN 40S ribosomal protein S18 OS=Homo sapiens GN=RPS18 PE=1 SV=3	8	11	10	10	9	9	7	9	8	9	4655300000	4524900000	4239100000	4839000000	5379700000	4674500000	4974300000	4469100000	5114900000	4548300000
P62273	P62273	RPS29	>sp|P62273|RS29_HUMAN 40S ribosomal protein S29 OS=Homo sapiens GN=RPS29 PE=1 SV=2	3	3	4	3	3	4	4	3	4	4	1470500000	1793200000	1475800000	1439100000	1626200000	1668000000	1538300000	1564300000	1449100000	1520700000
P62277	P62277	RPS13	>sp|P62277|RS13_HUMAN 40S ribosomal protein S13 OS=Homo sapiens GN=RPS13 PE=1 SV=2	11	11	11	11	11	12	11	9	10	10	5555100000	5353300000	4855300000	4928100000	5421900000	5558000000	5376100000	5056400000	5294500000	5491600000
P62280	P62280	RPS11	>sp|P62280|RS11_HUMAN 40S ribosomal protein S11 OS=Homo sapiens GN=RPS11 PE=1 SV=3	10	11	11	10	11	10	12	12	10	10	6129500000	6243300000	5815200000	5290600000	6364100000	6464200000	6166600000	6152000000	6101600000	6395000000
P62304	P62304	SNRPE	>sp|P62304|RUXE_HUMAN Small nuclear ribonucleoprotein E OS=Homo sapiens GN=SNRPE PE=1 SV=1	4	3	2	4	4	2	3	3	2	3	888750000	890170000	739540000	895050000	787060000	713250000	827820000	915320000	942360000	756230000
P62306	P62306	SNRPF	>sp|P62306|RUXF_HUMAN Small nuclear ribonucleoprotein F OS=Homo sapiens GN=SNRPF PE=1 SV=1	3	2	2	1	2	1	3	1	1	2	305190000	256040000	301550000	203450000	214750000	163920000	178830000	267300000	171290000	215420000
P62308;A8MWD9	P62308;A8MWD9	SNRPG	>sp|P62308|RUXG_HUMAN Small nuclear ribonucleoprotein G OS=Homo sapiens GN=SNRPG PE=1 SV=1;>sp|A8MWD9|RUXGL_HUMAN Putative small nuclear ribonucleoprotein G-like protein 15 OS=Homo sapiens GN=SNRPGP15 PE=5 SV=2	1	1	0	2	2	1	2	1	2	3	256400000	331540000	0	237510000	369950000	406310000	347110000	296750000	244010000	372940000
P62312	P62312	LSM6	>sp|P62312|LSM6_HUMAN U6 snRNA-associated Sm-like protein LSm6 OS=Homo sapiens GN=LSM6 PE=1 SV=1	0	2	0	1	1	0	1	1	0	1	0	44528000	0	35784000	47941000	0	27632000	0	0	41762000
P62314	P62314	SNRPD1	>sp|P62314|SMD1_HUMAN Small nuclear ribonucleoprotein Sm D1 OS=Homo sapiens GN=SNRPD1 PE=1 SV=1	4	3	4	4	4	4	4	4	4	4	1439600000	1569300000	1428800000	1285500000	1614000000	1450900000	1542800000	1428600000	1442800000	1441200000
P62316	P62316	SNRPD2	>sp|P62316|SMD2_HUMAN Small nuclear ribonucleoprotein Sm D2 OS=Homo sapiens GN=SNRPD2 PE=1 SV=1	7	7	6	8	5	7	8	6	7	8	1616200000	1456300000	1627700000	1481900000	1482400000	1518400000	1549300000	1595200000	1786800000	1519600000
P62318	P62318	SNRPD3	>sp|P62318|SMD3_HUMAN Small nuclear ribonucleoprotein Sm D3 OS=Homo sapiens GN=SNRPD3 PE=1 SV=1	5	5	6	4	4	5	5	5	4	4	2034300000	1978000000	1808500000	1864100000	2043900000	1852500000	2087600000	1953100000	1802400000	1843500000
P62330	P62330	ARF6	>sp|P62330|ARF6_HUMAN ADP-ribosylation factor 6 OS=Homo sapiens GN=ARF6 PE=1 SV=2	1	0	1	2	3	2	1	3	1	1	41965000	0	47295000	42531000	44471000	43732000	45279000	36454000	38513000	39059000
P62333	P62333	PSMC6	>sp|P62333|PRS10_HUMAN 26S proteasome regulatory subunit 10B OS=Homo sapiens GN=PSMC6 PE=1 SV=1	10	12	11	12	9	10	12	10	7	9	853540000	844500000	909830000	984160000	852150000	980360000	938450000	968830000	873280000	916740000
P62424	P62424	RPL7A	>sp|P62424|RL7A_HUMAN 60S ribosomal protein L7a OS=Homo sapiens GN=RPL7A PE=1 SV=2	14	17	15	19	19	16	17	18	19	18	8192600000	8559900000	7678800000	7991200000	8119800000	7956200000	7928000000	7428000000	7756500000	8456800000
P62495	P62495	ETF1	>sp|P62495|ERF1_HUMAN Eukaryotic peptide chain release factor subunit 1 OS=Homo sapiens GN=ETF1 PE=1 SV=3	9	12	11	10	10	11	11	9	10	10	846080000	945520000	850240000	880810000	811570000	868390000	984300000	833610000	903950000	894790000
P62633	P62633	CNBP	>sp|P62633|CNBP_HUMAN Cellular nucleic acid-binding protein OS=Homo sapiens GN=CNBP PE=1 SV=1	5	7	6	6	4	7	5	7	6	6	610290000	482940000	476420000	449040000	387730000	460240000	402270000	438400000	397380000	450610000
P62701;Q8TD47;P22090	P62701	RPS4X	>sp|P62701|RS4X_HUMAN 40S ribosomal protein S4, X isoform OS=Homo sapiens GN=RPS4X PE=1 SV=2	20	18	17	18	19	15	17	18	17	21	10794000000	10747000000	11422000000	10479000000	11007000000	10589000000	10974000000	11562000000	11129000000	11429000000
P62714	P62714	PPP2CB	>sp|P62714|PP2AB_HUMAN Serine/threonine-protein phosphatase 2A catalytic subunit beta isoform OS=Homo sapiens GN=PPP2CB PE=1 SV=1	8	10	8	7	10	6	8	7	8	9	0	0	0	0	0	0	20867000	0	0	0
P62745	P62745	RHOB	>sp|P62745|RHOB_HUMAN Rho-related GTP-binding protein RhoB OS=Homo sapiens GN=RHOB PE=1 SV=1	2	1	2	1	2	3	1	2	2	1	0	0	0	0	0	28014000	0	0	33299000	0
P62753	P62753	RPS6	>sp|P62753|RS6_HUMAN 40S ribosomal protein S6 OS=Homo sapiens GN=RPS6 PE=1 SV=1	9	9	7	9	7	9	8	8	8	9	4451600000	4404600000	4497500000	4372200000	4526200000	4426500000	4911000000	4793400000	4004600000	4976300000
P62805	P62805	HIST1H4A	>sp|P62805|H4_HUMAN Histone H4 OS=Homo sapiens GN=HIST1H4A PE=1 SV=2	10	10	9	11	11	10	9	10	12	9	79094000000	80926000000	75900000000	69764000000	78833000000	78020000000	77386000000	75515000000	78655000000	78001000000
P62820;P59190	P62820	RAB1A	>sp|P62820|RAB1A_HUMAN Ras-related protein Rab-1A OS=Homo sapiens GN=RAB1A PE=1 SV=3	6	8	7	7	6	9	6	7	8	7	2008100000	2227800000	2260500000	2407100000	2230000000	2356300000	1914800000	2300300000	2268300000	2028800000
P62826	P62826	RAN	>sp|P62826|RAN_HUMAN GTP-binding nuclear protein Ran OS=Homo sapiens GN=RAN PE=1 SV=3	12	13	12	12	13	13	14	10	12	14	10260000000	10038000000	9432100000	10260000000	10035000000	10460000000	10024000000	10604000000	10179000000	10287000000
P62829	P62829	RPL23	>sp|P62829|RL23_HUMAN 60S ribosomal protein L23 OS=Homo sapiens GN=RPL23 PE=1 SV=1	9	7	9	7	9	7	8	9	8	7	4070200000	4440200000	3516100000	3719300000	3746700000	3739400000	4074200000	3718800000	3874600000	3881700000
P62834	P62834	RAP1A	>sp|P62834|RAP1A_HUMAN Ras-related protein Rap-1A OS=Homo sapiens GN=RAP1A PE=1 SV=1	4	3	6	5	5	5	2	5	7	7	0	0	59411000	79407000	85741000	68919000	70441000	0	79502000	66924000
P62841	P62841	RPS15	>sp|P62841|RS15_HUMAN 40S ribosomal protein S15 OS=Homo sapiens GN=RPS15 PE=1 SV=2	4	4	5	4	4	6	5	4	4	6	5550000000	6084800000	6446400000	7227800000	6348700000	5839800000	6837100000	7113900000	6281800000	5890800000
P62847	P62847	RPS24	>sp|P62847|RS24_HUMAN 40S ribosomal protein S24 OS=Homo sapiens GN=RPS24 PE=1 SV=1	5	5	5	5	5	5	5	5	4	5	2041700000	2294300000	2103000000	2110500000	2248600000	2047900000	2030500000	2105000000	2323200000	2191300000
P62851	P62851	RPS25	>sp|P62851|RS25_HUMAN 40S ribosomal protein S25 OS=Homo sapiens GN=RPS25 PE=1 SV=1	0	3	4	2	3	2	3	4	4	1	0	1061700000	1575700000	1602400000	1708100000	1203500000	1951600000	2336300000	2403300000	1867000000
P62854;Q5JNZ5	P62854;Q5JNZ5	RPS26;RPS26P11	>sp|P62854|RS26_HUMAN 40S ribosomal protein S26 OS=Homo sapiens GN=RPS26 PE=1 SV=3;>sp|Q5JNZ5|RS26L_HUMAN Putative 40S ribosomal protein S26-like 1 OS=Homo sapiens GN=RPS26P11 PE=5 SV=1	4	3	3	4	4	3	3	4	4	3	2344000000	2498600000	2578800000	2457000000	2759500000	2772800000	2835100000	2519100000	2443400000	2991900000
P62857	P62857	RPS28	>sp|P62857|RS28_HUMAN 40S ribosomal protein S28 OS=Homo sapiens GN=RPS28 PE=1 SV=1	3	3	3	3	3	3	3	3	3	3	2074100000	2008700000	2300300000	2124800000	2157200000	2064400000	1960200000	2100700000	1782400000	1959700000
P62861	P62861	FAU	>sp|P62861|RS30_HUMAN 40S ribosomal protein S30 OS=Homo sapiens GN=FAU PE=1 SV=1	2	2	2	3	1	2	1	1	3	1	651630000	735930000	573640000	683200000	651150000	793340000	739140000	732900000	688710000	851070000
P62873	P62873	GNB1	>sp|P62873|GBB1_HUMAN Guanine nucleotide-binding protein G(I)/G(S)/G(T) subunit beta-1 OS=Homo sapiens GN=GNB1 PE=1 SV=3	6	5	6	5	5	3	6	6	5	8	42054000	39075000	40970000	0	49510000	0	40919000	35433000	41788000	33913000
P62875	P62875	POLR2L	>sp|P62875|RPAB5_HUMAN DNA-directed RNA polymerases I, II, and III subunit RPABC5 OS=Homo sapiens GN=POLR2L PE=1 SV=1	1	1	0	0	0	1	2	1	1	2	35884000	33344000	0	0	0	30042000	27340000	36194000	31548000	21852000
P62877	P62877	RBX1	>sp|P62877|RBX1_HUMAN E3 ubiquitin-protein ligase RBX1 OS=Homo sapiens GN=RBX1 PE=1 SV=1	2	2	1	1	2	2	1	1	2	2	84595000	79455000	62812000	111890000	89705000	76528000	94361000	81342000	81562000	92201000
P62879	P62879	GNB2	>sp|P62879|GBB2_HUMAN Guanine nucleotide-binding protein G(I)/G(S)/G(T) subunit beta-2 OS=Homo sapiens GN=GNB2 PE=1 SV=3	9	11	9	9	10	8	10	9	10	11	1525000000	1424800000	1347100000	1509800000	1429400000	1424100000	1487100000	1431800000	1481100000	1531700000
P62888	P62888	RPL30	>sp|P62888|RL30_HUMAN 60S ribosomal protein L30 OS=Homo sapiens GN=RPL30 PE=1 SV=2	5	5	4	5	5	5	6	4	6	5	3142200000	3331600000	3442000000	3563900000	3331100000	3817300000	3730100000	3372500000	3566800000	3848800000
Q59GN2;P62891	Q59GN2;P62891	RPL39P5;RPL39	>sp|Q59GN2|R39L5_HUMAN Putative 60S ribosomal protein L39-like 5 OS=Homo sapiens GN=RPL39P5 PE=5 SV=2;>sp|P62891|RL39_HUMAN 60S ribosomal protein L39 OS=Homo sapiens GN=RPL39 PE=1 SV=2	2	2	2	2	2	2	2	2	2	2	859730000	960470000	844750000	661590000	811590000	762220000	674680000	712010000	829690000	960460000
P62899	P62899	RPL31	>sp|P62899|RL31_HUMAN 60S ribosomal protein L31 OS=Homo sapiens GN=RPL31 PE=1 SV=1	6	6	7	7	6	6	7	5	6	5	3076700000	2838900000	2821300000	2688500000	2718100000	2637400000	2857700000	2996500000	2864400000	3063100000
P62906	P62906	RPL10A	>sp|P62906|RL10A_HUMAN 60S ribosomal protein L10a OS=Homo sapiens GN=RPL10A PE=1 SV=2	9	10	10	12	10	9	10	10	11	10	5857900000	6382900000	5767000000	5472200000	5871400000	5666800000	6575700000	5687900000	5710800000	6810000000
P62910	P62910	RPL32	>sp|P62910|RL32_HUMAN 60S ribosomal protein L32 OS=Homo sapiens GN=RPL32 PE=1 SV=2	10	10	8	8	8	9	6	8	9	9	3792900000	4040900000	3500900000	3092200000	3950400000	4074200000	3885500000	3792700000	3372800000	3912200000
P62913	P62913	RPL11	>sp|P62913|RL11_HUMAN 60S ribosomal protein L11 OS=Homo sapiens GN=RPL11 PE=1 SV=2	7	5	8	6	8	6	8	8	8	9	2450200000	2614600000	2864200000	2585100000	2863800000	2785200000	2868400000	3120100000	2844400000	3221700000
P62917	P62917	RPL8	>sp|P62917|RL8_HUMAN 60S ribosomal protein L8 OS=Homo sapiens GN=RPL8 PE=1 SV=2	17	15	13	17	15	15	14	16	16	14	7256700000	8373600000	8706000000	8280300000	7800900000	7396400000	7853700000	7441000000	7381900000	7845700000
P62937;Q9Y536;P0DN26;F5H284;A0A0B4J2A2;A0A075B759;P0DN37	P62937	PPIA	>sp|P62937|PPIA_HUMAN Peptidyl-prolyl cis-trans isomerase A OS=Homo sapiens GN=PPIA PE=1 SV=2	14	14	12	13	11	13	12	12	11	12	23990000000	25002000000	23479000000	22268000000	24512000000	22676000000	22345000000	19712000000	22399000000	20749000000
P62942	P62942	FKBP1A	>sp|P62942|FKB1A_HUMAN Peptidyl-prolyl cis-trans isomerase FKBP1A OS=Homo sapiens GN=FKBP1A PE=1 SV=2	3	1	1	1	1	1	2	1	0	1	0	35865000	45665000	40041000	0	34862000	41414000	0	0	30303000
P62979;P62987;P0CG47;P0CG48	P62979;P62987;P0CG47;P0CG48	RPS27A;UBA52;UBB;UBC	>sp|P62979|RS27A_HUMAN Ubiquitin-40S ribosomal protein S27a OS=Homo sapiens GN=RPS27A PE=1 SV=2;>sp|P62987|RL40_HUMAN Ubiquitin-60S ribosomal protein L40 OS=Homo sapiens GN=UBA52 PE=1 SV=2;>sp|P0CG47|UBB_HUMAN Polyubiquitin-B OS=Homo sapiens GN=UBB PE=1 SV	9	9	9	9	9	9	9	8	9	9	9583300000	9373100000	8956800000	8165100000	8900600000	8361500000	9333600000	8936200000	9575800000	9343800000
P62993	P62993	GRB2	>sp|P62993|GRB2_HUMAN Growth factor receptor-bound protein 2 OS=Homo sapiens GN=GRB2 PE=1 SV=1	3	4	5	4	4	4	4	3	4	2	126740000	129350000	109370000	120090000	101310000	112150000	114640000	92956000	95743000	130050000
P62995	P62995	TRA2B	>sp|P62995|TRA2B_HUMAN Transformer-2 protein homolog beta OS=Homo sapiens GN=TRA2B PE=1 SV=1	5	6	4	5	4	8	5	4	5	8	692170000	777370000	588700000	579780000	574450000	719720000	815460000	630700000	704810000	758130000
P63000;P60763;P15153	P63000;P60763;P15153	RAC1;RAC3;RAC2	>sp|P63000|RAC1_HUMAN Ras-related C3 botulinum toxin substrate 1 OS=Homo sapiens GN=RAC1 PE=1 SV=1;>sp|P60763|RAC3_HUMAN Ras-related C3 botulinum toxin substrate 3 OS=Homo sapiens GN=RAC3 PE=1 SV=1;>sp|P15153|RAC2_HUMAN Ras-related C3 botulinum toxin subst	8	7	8	7	6	7	6	6	6	7	1009100000	1016100000	855470000	919380000	944470000	935430000	1101600000	885190000	892680000	982280000
P63010	P63010	AP2B1	>sp|P63010|AP2B1_HUMAN AP-2 complex subunit beta OS=Homo sapiens GN=AP2B1 PE=1 SV=1	10	15	11	11	10	11	13	11	7	12	575460000	586190000	525870000	576990000	544050000	596420000	590380000	622980000	543290000	576020000
P63092;Q5JWF2;P38405	P63092;Q5JWF2	GNAS	>sp|P63092|GNAS2_HUMAN Guanine nucleotide-binding protein G(s) subunit alpha isoforms short OS=Homo sapiens GN=GNAS PE=1 SV=1;>sp|Q5JWF2|GNAS1_HUMAN Guanine nucleotide-binding protein G(s) subunit alpha isoforms XLas OS=Homo sapiens GN=GNAS PE=1 SV=2	4	3	5	7	5	4	3	4	5	6	179610000	190970000	205440000	236520000	196420000	212360000	179230000	217010000	175720000	136430000
P63096	P63096	GNAI1	>sp|P63096|GNAI1_HUMAN Guanine nucleotide-binding protein G(i) subunit alpha-1 OS=Homo sapiens GN=GNAI1 PE=1 SV=2	5	6	3	4	3	4	2	4	6	3	35788000	34818000	58795000	51043000	0	0	46502000	48985000	50948000	33903000
P63104	P63104	YWHAZ	>sp|P63104|1433Z_HUMAN 14-3-3 protein zeta/delta OS=Homo sapiens GN=YWHAZ PE=1 SV=1	15	15	16	12	15	15	15	12	16	14	7995100000	7303300000	7258600000	7982800000	7391900000	7348700000	7681000000	7522500000	7577500000	7709100000
P63151;Q66LE6	P63151	PPP2R2A	>sp|P63151|2ABA_HUMAN Serine/threonine-protein phosphatase 2A 55 kDa regulatory subunit B alpha isoform OS=Homo sapiens GN=PPP2R2A PE=1 SV=1	5	4	4	8	3	5	4	3	3	3	259220000	217010000	332940000	241070000	239890000	277120000	267730000	265680000	302840000	237200000
P63165	P63165	SUMO1	>sp|P63165|SUMO1_HUMAN Small ubiquitin-related modifier 1 OS=Homo sapiens GN=SUMO1 PE=1 SV=1	3	1	2	2	3	2	2	3	2	1	123580000	0	89556000	77512000	87974000	98561000	125060000	95636000	89137000	77861000
P63167	P63167	DYNLL1	>sp|P63167|DYL1_HUMAN Dynein light chain 1, cytoplasmic OS=Homo sapiens GN=DYNLL1 PE=1 SV=1	3	3	3	4	3	3	3	2	3	3	1130500000	1187700000	1139400000	973120000	1014800000	1275200000	1019700000	888430000	1027100000	1118500000
P63173	P63173	RPL38	>sp|P63173|RL38_HUMAN 60S ribosomal protein L38 OS=Homo sapiens GN=RPL38 PE=1 SV=2	6	6	5	5	6	6	6	5	6	6	1892900000	1686200000	1685300000	1743800000	1774600000	1632200000	1682800000	1703800000	1777900000	1651200000
P63208	P63208	SKP1	>sp|P63208|SKP1_HUMAN S-phase kinase-associated protein 1 OS=Homo sapiens GN=SKP1 PE=1 SV=2	2	1	2	0	1	2	2	1	1	2	0	41295000	42151000	0	51527000	45185000	31629000	0	0	36682000
P63218	P63218	GNG5	>sp|P63218|GBG5_HUMAN Guanine nucleotide-binding protein G(I)/G(S)/G(O) subunit gamma-5 OS=Homo sapiens GN=GNG5 PE=1 SV=3	0	1	1	0	0	2	1	0	0	2	0	87472000	94043000	0	0	69670000	0	0	0	105540000
P63220	P63220	RPS21	>sp|P63220|RS21_HUMAN 40S ribosomal protein S21 OS=Homo sapiens GN=RPS21 PE=1 SV=1	3	4	4	3	3	6	4	3	3	3	1345500000	1161900000	1358700000	1177100000	1286400000	1093600000	1063700000	1071600000	985240000	1075000000
P63241;Q6IS14;Q9GZV4	P63241;Q6IS14;Q9GZV4	EIF5A;EIF5AL1;EIF5A2	>sp|P63241|IF5A1_HUMAN Eukaryotic translation initiation factor 5A-1 OS=Homo sapiens GN=EIF5A PE=1 SV=2;>sp|Q6IS14|IF5AL_HUMAN Eukaryotic translation initiation factor 5A-1-like OS=Homo sapiens GN=EIF5AL1 PE=2 SV=2;>sp|Q9GZV4|IF5A2_HUMAN Eukaryotic transla	14	14	14	13	13	13	12	14	13	12	7616900000	7427700000	6752000000	6591900000	6822100000	6437900000	6399400000	5934600000	6360300000	6316200000
P63244	P63244	GNB2L1	>sp|P63244|RACK1_HUMAN Receptor of activated protein C kinase 1 OS=Homo sapiens GN=RACK1 PE=1 SV=3	19	20	18	19	18	18	18	18	19	16	10985000000	10920000000	11217000000	10669000000	11319000000	10971000000	11025000000	11101000000	10241000000	11766000000
P63261	P63261	ACTG1	>sp|P63261|ACTG_HUMAN Actin, cytoplasmic 2 OS=Homo sapiens GN=ACTG1 PE=1 SV=1	30	29	30	29	32	29	31	29	30	31	221060000000	219230000000	202760000000	195720000000	208500000000	195190000000	186600000000	198310000000	206490000000	202400000000
P63279	P63279	UBE2I	>sp|P63279|UBC9_HUMAN SUMO-conjugating enzyme UBC9 OS=Homo sapiens GN=UBE2I PE=1 SV=1	7	7	7	6	5	6	5	7	5	8	1071500000	1072400000	941710000	1050100000	951030000	1035900000	1000800000	1015800000	941270000	960580000
P63313	P63313	TMSB10	>sp|P63313|TYB10_HUMAN Thymosin beta-10 OS=Homo sapiens GN=TMSB10 PE=1 SV=2	2	2	2	2	3	2	1	1	1	1	293750000	421510000	261400000	351130000	380650000	279440000	476530000	190130000	256220000	155710000
P67775	P67775	PPP2CA	>sp|P67775|PP2AA_HUMAN Serine/threonine-protein phosphatase 2A catalytic subunit alpha isoform OS=Homo sapiens GN=PPP2CA PE=1 SV=1	9	10	9	8	11	7	8	8	9	11	965470000	900110000	975740000	899180000	960620000	934480000	866900000	908240000	1015700000	822240000
P67809;Q9Y2T7	P67809	YBX1	>sp|P67809|YBOX1_HUMAN Nuclease-sensitive element-binding protein 1 OS=Homo sapiens GN=YBX1 PE=1 SV=3	15	15	16	15	15	15	16	15	15	15	5197700000	5639700000	5343600000	5027200000	4993100000	5163100000	5362100000	5045300000	5135600000	5681500000
P67812;P0C7V7	P67812	SEC11A	>sp|P67812|SC11A_HUMAN Signal peptidase complex catalytic subunit SEC11A OS=Homo sapiens GN=SEC11A PE=1 SV=1	2	3	2	2	3	3	2	3	2	2	100650000	117250000	106820000	143990000	108750000	121660000	109820000	95361000	121870000	99287000
P67870	P67870	CSNK2B	>sp|P67870|CSK2B_HUMAN Casein kinase II subunit beta OS=Homo sapiens GN=CSNK2B PE=1 SV=1	1	0	0	0	1	1	0	1	0	0	0	0	0	0	17131000	0	0	14802000	0	0
P68032;P68133;P63267;P62736	P68032;P68133;P63267;P62736	ACTC1;ACTA1;ACTG2;ACTA2	>sp|P68032|ACTC_HUMAN Actin, alpha cardiac muscle 1 OS=Homo sapiens GN=ACTC1 PE=1 SV=1;>sp|P68133|ACTS_HUMAN Actin, alpha skeletal muscle OS=Homo sapiens GN=ACTA1 PE=1 SV=1;>sp|P63267|ACTH_HUMAN Actin, gamma-enteric smooth muscle OS=Homo sapiens GN=ACTG2 P	17	17	18	16	18	16	18	17	17	17	15491000000	11346000000	15972000000	10012000000	14333000000	11641000000	11498000000	9918300000	12653000000	15627000000
P68036	P68036	UBE2L3	>sp|P68036|UB2L3_HUMAN Ubiquitin-conjugating enzyme E2 L3 OS=Homo sapiens GN=UBE2L3 PE=1 SV=1	6	4	6	7	4	6	6	5	6	6	1048900000	939360000	973650000	847820000	948050000	953840000	874150000	1061800000	833860000	862530000
P68104;Q5VTE0;Q05639	P68104;Q5VTE0	EEF1A1;EEF1A1P5	>sp|P68104|EF1A1_HUMAN Elongation factor 1-alpha 1 OS=Homo sapiens GN=EEF1A1 PE=1 SV=1;>sp|Q5VTE0|EF1A3_HUMAN Putative elongation factor 1-alpha-like 3 OS=Homo sapiens GN=EEF1A1P5 PE=5 SV=1	25	22	26	25	27	26	21	23	23	22	81510000000	77133000000	83243000000	86068000000	81800000000	79972000000	85589000000	81794000000	86045000000	82283000000
P68363	P68363	TUBA1B	>sp|P68363|TBA1B_HUMAN Tubulin alpha-1B chain OS=Homo sapiens GN=TUBA1B PE=1 SV=1	29	28	30	25	27	27	27	27	29	27	5500100000	4638800000	6527300000	4662600000	4798900000	4698500000	5450000000	4255000000	5362400000	4011700000
P68366;Q9H853	P68366	TUBA4A	>sp|P68366|TBA4A_HUMAN Tubulin alpha-4A chain OS=Homo sapiens GN=TUBA4A PE=1 SV=1	25	23	24	20	23	23	23	21	25	22	654070000	757820000	781630000	760310000	696780000	672980000	688270000	791980000	810990000	602470000
Q8NEV1;P68400	Q8NEV1;P68400	CSNK2A3;CSNK2A1	>sp|Q8NEV1|CSK23_HUMAN Casein kinase II subunit alpha 3 OS=Homo sapiens GN=CSNK2A3 PE=1 SV=2;>sp|P68400|CSK21_HUMAN Casein kinase II subunit alpha OS=Homo sapiens GN=CSNK2A1 PE=1 SV=1	6	7	6	4	4	5	7	5	7	5	314330000	332580000	289990000	362260000	293440000	329810000	326730000	296820000	369180000	322320000
P68402	P68402	PAFAH1B2	>sp|P68402|PA1B2_HUMAN Platelet-activating factor acetylhydrolase IB subunit beta OS=Homo sapiens GN=PAFAH1B2 PE=1 SV=1	1	1	1	1	1	1	1	1	1	1	18911000	20815000	17424000	17287000	17138000	21931000	15732000	14885000	18609000	20174000
P68431;Q16695;Q6NXT2	P68431;Q16695;Q6NXT2	HIST1H3A;HIST3H3;H3F3C	>sp|P68431|H31_HUMAN Histone H3.1 OS=Homo sapiens GN=HIST1H3A PE=1 SV=2;>sp|Q16695|H31T_HUMAN Histone H3.1t OS=Homo sapiens GN=HIST3H3 PE=1 SV=3;>sp|Q6NXT2|H3C_HUMAN Histone H3.3C OS=Homo sapiens GN=H3F3C PE=1 SV=3	6	6	6	6	6	7	5	5	6	7	878700000	905960000	1851100000	805240000	1254000000	411580000	1324200000	0	260410000	2832900000
Q15155;P69849;Q5JPE7	Q15155;P69849;Q5JPE7	NOMO1;NOMO3;NOMO2	>sp|Q15155|NOMO1_HUMAN Nodal modulator 1 OS=Homo sapiens GN=NOMO1 PE=1 SV=5;>sp|P69849|NOMO3_HUMAN Nodal modulator 3 OS=Homo sapiens GN=NOMO3 PE=3 SV=2;>sp|Q5JPE7|NOMO2_HUMAN Nodal modulator 2 OS=Homo sapiens GN=NOMO2 PE=1 SV=1	4	7	5	7	4	4	5	6	6	6	171900000	184250000	165070000	162160000	215420000	174480000	186480000	164530000	176720000	165760000
P78316	P78316	NOP14	>sp|P78316|NOP14_HUMAN Nucleolar protein 14 OS=Homo sapiens GN=NOP14 PE=1 SV=3	1	2	0	2	1	1	4	1	1	2	33385000	38262000	0	38325000	40163000	30885000	37958000	40678000	0	32850000
P78318	P78318	IGBP1	>sp|P78318|IGBP1_HUMAN Immunoglobulin-binding protein 1 OS=Homo sapiens GN=IGBP1 PE=1 SV=1	2	2	0	0	2	1	2	1	1	0	41263000	37646000	0	0	34041000	48736000	34423000	40321000	35512000	0
P78330	P78330	PSPH	>sp|P78330|SERB_HUMAN Phosphoserine phosphatase OS=Homo sapiens GN=PSPH PE=1 SV=2	2	1	1	3	0	1	2	2	2	1	226840000	213790000	268460000	301020000	0	247150000	190550000	213890000	239990000	213160000
P78344	P78344	EIF4G2	>sp|P78344|IF4G2_HUMAN Eukaryotic translation initiation factor 4 gamma 2 OS=Homo sapiens GN=EIF4G2 PE=1 SV=1	11	15	18	12	13	13	12	13	15	14	790890000	842040000	836120000	821920000	811330000	946240000	940140000	862680000	802110000	884970000
P78346	P78346	RPP30	>sp|P78346|RPP30_HUMAN Ribonuclease P protein subunit p30 OS=Homo sapiens GN=RPP30 PE=1 SV=1	1	0	1	1	1	1	1	0	0	1	0	0	0	0	0	56887000	0	0	0	0
P78347	P78347	GTF2I	>sp|P78347|GTF2I_HUMAN General transcription factor II-I OS=Homo sapiens GN=GTF2I PE=1 SV=2	10	12	14	10	10	14	13	14	16	15	564720000	572970000	517360000	582840000	517170000	506690000	544350000	554630000	508670000	534660000
P78371	P78371	CCT2	>sp|P78371|TCPB_HUMAN T-complex protein 1 subunit beta OS=Homo sapiens GN=CCT2 PE=1 SV=4	30	35	29	33	30	37	32	32	31	30	10362000000	10704000000	10261000000	10446000000	10599000000	10673000000	10539000000	10457000000	10718000000	10713000000
P78406	P78406	RAE1	>sp|P78406|RAE1L_HUMAN mRNA export factor OS=Homo sapiens GN=RAE1 PE=1 SV=1	4	3	2	2	4	3	6	4	2	5	153580000	170560000	159610000	153410000	131770000	158650000	134400000	179380000	110470000	174540000
P78417	P78417	GSTO1	>sp|P78417|GSTO1_HUMAN Glutathione S-transferase omega-1 OS=Homo sapiens GN=GSTO1 PE=1 SV=2	2	6	5	5	8	7	5	6	4	4	449610000	673660000	512870000	594710000	597450000	544460000	522850000	549360000	430200000	502680000
P78527	P78527	PRKDC	>sp|P78527|PRKDC_HUMAN DNA-dependent protein kinase catalytic subunit OS=Homo sapiens GN=PRKDC PE=1 SV=3	93	92	87	94	95	86	99	90	91	87	8009900000	7984900000	7767100000	8109400000	7546900000	8257000000	7953500000	7587900000	7781000000	7890300000
P78549	P78549	NTHL1	>sp|P78549|NTH_HUMAN Endonuclease III-like protein 1 OS=Homo sapiens GN=NTHL1 PE=1 SV=2	0	0	0	0	0	0	0	0	1	1	0	0	0	0	0	0	0	0	0	13693000
P80723	P80723	BASP1	>sp|P80723|BASP1_HUMAN Brain acid soluble protein 1 OS=Homo sapiens GN=BASP1 PE=1 SV=2	17	17	15	17	21	18	17	20	17	18	4756300000	5830800000	4963900000	5552500000	5692000000	4914300000	4998800000	3767800000	4007100000	5140900000
P82650	P82650	MRPS22	>sp|P82650|RT22_HUMAN 28S ribosomal protein S22, mitochondrial OS=Homo sapiens GN=MRPS22 PE=1 SV=1	2	1	2	3	1	1	3	2	1	3	67618000	62223000	71377000	53603000	59889000	64921000	49016000	53846000	86609000	69970000
P82663	P82663	MRPS25	>sp|P82663|RT25_HUMAN 28S ribosomal protein S25, mitochondrial OS=Homo sapiens GN=MRPS25 PE=1 SV=1	1	0	1	2	0	1	0	0	1	1	0	0	31126000	41082000	0	34525000	0	0	0	0
P82673	P82673	MRPS35	>sp|P82673|RT35_HUMAN 28S ribosomal protein S35, mitochondrial OS=Homo sapiens GN=MRPS35 PE=1 SV=1	1	1	2	0	1	2	2	0	1	2	53065000	49435000	59603000	0	44542000	36299000	36700000	0	39825000	56841000
P82675	P82675	MRPS5	>sp|P82675|RT05_HUMAN 28S ribosomal protein S5, mitochondrial OS=Homo sapiens GN=MRPS5 PE=1 SV=2	2	2	2	0	2	1	1	2	2	1	62566000	66609000	71313000	0	81753000	66284000	66385000	68823000	61793000	68940000
P82909	P82909	MRPS36	>sp|P82909|RT36_HUMAN 28S ribosomal protein S36, mitochondrial OS=Homo sapiens GN=MRPS36 PE=1 SV=2	0	1	2	1	0	1	1	2	2	1	0	0	30153000	44860000	0	47238000	31591000	33963000	41523000	46993000
P82912	P82912	MRPS11	>sp|P82912|RT11_HUMAN 28S ribosomal protein S11, mitochondrial OS=Homo sapiens GN=MRPS11 PE=1 SV=2	0	0	0	0	1	0	0	0	0	1	0	0	0	0	15130000	0	0	0	0	27729000
P82914	P82914	MRPS15	>sp|P82914|RT15_HUMAN 28S ribosomal protein S15, mitochondrial OS=Homo sapiens GN=MRPS15 PE=1 SV=1	1	1	2	0	2	1	1	0	1	0	0	32546000	29987000	0	30014000	23724000	0	0	0	0
P82930	P82930	MRPS34	>sp|P82930|RT34_HUMAN 28S ribosomal protein S34, mitochondrial OS=Homo sapiens GN=MRPS34 PE=1 SV=2	2	4	6	5	5	5	3	3	3	1	125410000	138300000	109350000	164260000	135220000	112120000	123170000	119740000	109160000	71174000
P82932	P82932	MRPS6	>sp|P82932|RT06_HUMAN 28S ribosomal protein S6, mitochondrial OS=Homo sapiens GN=MRPS6 PE=1 SV=3	0	1	1	1	1	1	1	1	0	2	0	12025000	12808000	13381000	11887000	17156000	15118000	12443000	0	14569000
P82933	P82933	MRPS9	>sp|P82933|RT09_HUMAN 28S ribosomal protein S9, mitochondrial OS=Homo sapiens GN=MRPS9 PE=1 SV=2	2	2	2	5	3	2	4	5	3	3	103670000	83007000	0	164700000	109030000	98394000	93425000	108030000	111800000	92743000
P82970	P82970	HMGN5	>sp|P82970|HMGN5_HUMAN High mobility group nucleosome-binding domain-containing protein 5 OS=Homo sapiens GN=HMGN5 PE=1 SV=1	1	2	2	2	1	1	2	2	1	2	42228000	58084000	43155000	65605000	38306000	37209000	31347000	41187000	41136000	41614000
P82979	P82979	SARNP	>sp|P82979|SARNP_HUMAN SAP domain-containing ribonucleoprotein OS=Homo sapiens GN=SARNP PE=1 SV=3	5	4	3	5	3	3	4	3	3	5	678940000	638090000	573830000	621400000	577930000	586740000	652740000	519070000	615700000	596800000
P83111	P83111	LACTB	>sp|P83111|LACTB_HUMAN Serine beta-lactamase-like protein LACTB, mitochondrial OS=Homo sapiens GN=LACTB PE=1 SV=2	1	1	0	0	0	2	0	0	0	1	11555000	10772000	0	0	0	15244000	0	0	0	16623000
P83436	P83436	COG7	>sp|P83436|COG7_HUMAN Conserved oligomeric Golgi complex subunit 7 OS=Homo sapiens GN=COG7 PE=1 SV=1	1	0	1	1	1	1	1	0	1	1	14815000	0	11999000	10951000	14932000	16056000	16779000	0	21784000	9289900
P83731	P83731	RPL24	>sp|P83731|RL24_HUMAN 60S ribosomal protein L24 OS=Homo sapiens GN=RPL24 PE=1 SV=1	7	6	3	5	7	6	7	5	7	8	3047300000	2841900000	2556200000	2601400000	3225000000	2757100000	3214600000	2897600000	3265600000	2857000000
P83881	P83881	RPL36A	>sp|P83881|RL36A_HUMAN 60S ribosomal protein L36a OS=Homo sapiens GN=RPL36A PE=1 SV=2	5	3	4	3	5	4	6	3	5	6	1566000000	1412600000	1545500000	1461800000	1760900000	1446500000	1556900000	1353100000	1409800000	1675500000
P83916	P83916	CBX1	>sp|P83916|CBX1_HUMAN Chromobox protein homolog 1 OS=Homo sapiens GN=CBX1 PE=1 SV=1	2	2	2	1	3	2	2	2	2	1	37334000	33404000	32358000	40155000	35554000	41754000	45179000	0	0	45797000
P84085	P84085	ARF5	>sp|P84085|ARF5_HUMAN ADP-ribosylation factor 5 OS=Homo sapiens GN=ARF5 PE=1 SV=2	6	5	6	5	6	5	5	6	7	7	0	0	0	0	0	0	0	0	0	164960000
P84090	P84090	ERH	>sp|P84090|ERH_HUMAN Enhancer of rudimentary homolog OS=Homo sapiens GN=ERH PE=1 SV=1	2	3	2	3	1	3	1	2	1	2	87585000	106830000	82666000	85378000	0	50948000	69667000	61389000	54135000	64458000
P84095	P84095	RHOG	>sp|P84095|RHOG_HUMAN Rho-related GTP-binding protein RhoG OS=Homo sapiens GN=RHOG PE=1 SV=1	4	3	4	5	4	5	4	6	2	5	410260000	442820000	379180000	312620000	366090000	429080000	534260000	393740000	409930000	466620000
P84098	P84098	RPL19	>sp|P84098|RL19_HUMAN 60S ribosomal protein L19 OS=Homo sapiens GN=RPL19 PE=1 SV=1	5	5	5	8	7	5	7	5	8	5	2619400000	2890900000	2535600000	2866300000	3103300000	2465300000	2913000000	2988600000	2993700000	2755100000
P84101	P84101	SERF2	>sp|P84101|SERF2_HUMAN Small EDRK-rich factor 2 OS=Homo sapiens GN=SERF2 PE=1 SV=1	1	1	0	1	2	2	1	1	2	2	145900000	139010000	0	172390000	169970000	135480000	153360000	161780000	183250000	180850000
P84103	P84103	SRSF3	>sp|P84103|SRSF3_HUMAN Serine/arginine-rich splicing factor 3 OS=Homo sapiens GN=SRSF3 PE=1 SV=1	7	6	9	9	8	7	9	5	7	9	1817900000	2020700000	1876900000	1987400000	2075400000	2318200000	1875100000	1605500000	2143400000	1997100000
P84243	P84243	H3F3A	>sp|P84243|H33_HUMAN Histone H3.3 OS=Homo sapiens GN=H3F3A PE=1 SV=2	6	6	6	5	6	6	5	6	6	7	968780000	732490000	1402800000	1534200000	1601500000	945490000	1154500000	904600000	961710000	1613800000
P85037;Q01167	P85037	FOXK1	>sp|P85037|FOXK1_HUMAN Forkhead box protein K1 OS=Homo sapiens GN=FOXK1 PE=1 SV=1	2	2	1	3	1	1	2	1	1	0	30880000	35941000	24274000	39016000	0	28210000	25998000	24913000	29596000	0
P86791;P86790	P86791;P86790	CCZ1;CCZ1B	>sp|P86791|CCZ1_HUMAN Vacuolar fusion protein CCZ1 homolog OS=Homo sapiens GN=CCZ1 PE=1 SV=1;>sp|P86790|CCZ1B_HUMAN Vacuolar fusion protein CCZ1 homolog B OS=Homo sapiens GN=CCZ1B PE=1 SV=1	0	0	0	0	0	0	0	0	0	1	0	0	0	0	0	0	0	0	0	0
P98082	P98082	DAB2	>sp|P98082|DAB2_HUMAN Disabled homolog 2 OS=Homo sapiens GN=DAB2 PE=1 SV=3	1	2	2	3	1	2	1	2	1	1	64310000	59080000	55265000	72281000	0	68441000	62057000	51101000	57185000	77593000
P98161	P98161	PKD1	>sp|P98161|PKD1_HUMAN Polycystin-1 OS=Homo sapiens GN=PKD1 PE=1 SV=3	1	0	1	0	0	0	0	0	0	0	0	0	26043000	0	0	0	0	0	0	0
P98175	P98175	RBM10	>sp|P98175|RBM10_HUMAN RNA-binding protein 10 OS=Homo sapiens GN=RBM10 PE=1 SV=3	1	2	2	2	2	1	1	0	1	1	36572000	32046000	43599000	30306000	41572000	42672000	34811000	0	35360000	36766000
P98179	P98179	RBM3	>sp|P98179|RBM3_HUMAN RNA-binding protein 3 OS=Homo sapiens GN=RBM3 PE=1 SV=1	2	3	2	2	3	2	2	2	2	2	187280000	197390000	158780000	141210000	189260000	154780000	151980000	156220000	145800000	183610000
P98194	P98194	ATP2C1	>sp|P98194|AT2C1_HUMAN Calcium-transporting ATPase type 2C member 1 OS=Homo sapiens GN=ATP2C1 PE=1 SV=3	1	2	0	2	2	1	1	1	2	1	17376000	21409000	0	16969000	17972000	19148000	21964000	18075000	20543000	17795000
Q00059	Q00059	TFAM	>sp|Q00059|TFAM_HUMAN Transcription factor A, mitochondrial OS=Homo sapiens GN=TFAM PE=1 SV=1	2	3	4	4	4	3	4	4	5	4	116100000	196030000	182710000	178040000	166420000	226430000	213730000	208300000	186430000	161210000
Q00169	Q00169	PITPNA	>sp|Q00169|PIPNA_HUMAN Phosphatidylinositol transfer protein alpha isoform OS=Homo sapiens GN=PITPNA PE=1 SV=2	1	3	3	1	2	1	2	1	2	2	0	0	49100000	0	55817000	60799000	69719000	0	51091000	84970000
Q00325	Q00325	SLC25A3	>sp|Q00325|MPCP_HUMAN Phosphate carrier protein, mitochondrial OS=Homo sapiens GN=SLC25A3 PE=1 SV=2	12	11	9	11	11	10	12	12	10	12	3365400000	3781200000	3350600000	3644900000	3186100000	3579000000	3356000000	3233000000	3504700000	3647800000
Q00341	Q00341	HDLBP	>sp|Q00341|VIGLN_HUMAN Vigilin OS=Homo sapiens GN=HDLBP PE=1 SV=2	19	17	23	22	18	17	21	16	17	18	1099700000	1081200000	1105300000	1166000000	1037400000	1134600000	1178800000	1066100000	1136300000	1190800000
Q00403	Q00403	GTF2B	>sp|Q00403|TF2B_HUMAN Transcription initiation factor IIB OS=Homo sapiens GN=GTF2B PE=1 SV=1	1	2	1	1	2	2	1	1	1	1	29853000	41753000	32394000	0	28628000	35602000	37019000	0	37662000	30524000
Q00535	Q00535	CDK5	>sp|Q00535|CDK5_HUMAN Cyclin-dependent-like kinase 5 OS=Homo sapiens GN=CDK5 PE=1 SV=3	4	4	1	2	3	2	2	2	3	1	38929000	37428000	41851000	45321000	35004000	34362000	47815000	53258000	46810000	42351000
Q00577	Q00577	PURA	>sp|Q00577|PURA_HUMAN Transcriptional activator protein Pur-alpha OS=Homo sapiens GN=PURA PE=1 SV=2	3	2	0	2	1	2	1	1	1	1	74905000	46637000	0	64292000	67081000	65912000	44148000	77672000	52728000	0
Q00587	Q00587	CDC42EP1	>sp|Q00587|BORG5_HUMAN Cdc42 effector protein 1 OS=Homo sapiens GN=CDC42EP1 PE=1 SV=1	0	1	0	0	0	0	0	0	0	0	0	0	0	0	0	0	0	0	0	0
Q00610	Q00610	CLTC	>sp|Q00610|CLH1_HUMAN Clathrin heavy chain 1 OS=Homo sapiens GN=CLTC PE=1 SV=5	55	62	57	62	54	61	57	62	61	62	12886000000	11905000000	12811000000	12406000000	11818000000	12496000000	12622000000	12268000000	12408000000	12549000000
Q00653	Q00653	NFKB2	>sp|Q00653|NFKB2_HUMAN Nuclear factor NF-kappa-B p100 subunit OS=Homo sapiens GN=NFKB2 PE=1 SV=4	0	2	1	0	1	3	2	3	3	2	0	76313000	0	0	0	66367000	0	55686000	61492000	0
Q00688	Q00688	FKBP3	>sp|Q00688|FKBP3_HUMAN Peptidyl-prolyl cis-trans isomerase FKBP3 OS=Homo sapiens GN=FKBP3 PE=1 SV=1	6	4	5	6	5	6	7	6	5	7	472970000	503840000	466970000	544590000	499890000	450200000	517320000	438150000	451810000	451850000
Q00765	Q00765	REEP5	>sp|Q00765|REEP5_HUMAN Receptor expression-enhancing protein 5 OS=Homo sapiens GN=REEP5 PE=1 SV=3	4	4	4	3	4	4	3	4	3	4	382250000	325150000	289650000	296240000	340050000	386070000	268220000	325750000	255480000	391540000
Q00796	Q00796	SORD	>sp|Q00796|DHSO_HUMAN Sorbitol dehydrogenase OS=Homo sapiens GN=SORD PE=1 SV=4	7	9	9	10	9	7	10	8	7	11	757130000	842170000	774530000	802270000	777880000	851630000	819410000	816130000	838220000	772860000
Q00839	Q00839	HNRNPU	>sp|Q00839|HNRPU_HUMAN Heterogeneous nuclear ribonucleoprotein U OS=Homo sapiens GN=HNRNPU PE=1 SV=6	28	32	34	33	29	30	31	33	28	32	15864000000	16505000000	16456000000	16560000000	15477000000	15325000000	16102000000	16418000000	16048000000	15679000000
Q01082;P11277	Q01082	SPTBN1	>sp|Q01082|SPTB2_HUMAN Spectrin beta chain, non-erythrocytic 1 OS=Homo sapiens GN=SPTBN1 PE=1 SV=2	44	40	50	41	41	45	48	45	42	46	2831500000	2831800000	2815200000	2763700000	2781000000	2805500000	2711900000	2633200000	2712700000	2771500000
Q01085	Q01085	TIAL1	>sp|Q01085|TIAR_HUMAN Nucleolysin TIAR OS=Homo sapiens GN=TIAL1 PE=1 SV=1	3	4	1	2	1	4	2	0	4	1	94199000	99639000	92934000	80727000	0	136910000	107340000	0	110940000	0
Q01105;P0DME0	Q01105	SET	>sp|Q01105|SET_HUMAN Protein SET OS=Homo sapiens GN=SET PE=1 SV=3	8	6	5	7	8	6	5	5	3	7	1300000000	1121300000	1213600000	1168700000	1117400000	1155100000	1022000000	931650000	1030400000	1043900000
Q01130;Q9BRL6	Q01130	SRSF2	>sp|Q01130|SRSF2_HUMAN Serine/arginine-rich splicing factor 2 OS=Homo sapiens GN=SRSF2 PE=1 SV=4	6	4	6	4	5	5	6	5	4	5	1377700000	1735800000	1378800000	1613500000	1314200000	1482600000	1462800000	1643000000	1325600000	1399100000
Q01433	Q01433	AMPD2	>sp|Q01433|AMPD2_HUMAN AMP deaminase 2 OS=Homo sapiens GN=AMPD2 PE=1 SV=2	0	0	0	0	2	1	1	0	1	1	0	0	0	0	19758000	22535000	22903000	0	16917000	19065000
Q01518	Q01518	CAP1	>sp|Q01518|CAP1_HUMAN Adenylyl cyclase-associated protein 1 OS=Homo sapiens GN=CAP1 PE=1 SV=5	17	13	15	17	16	18	17	13	17	20	3039800000	3061000000	2900200000	2909000000	3004300000	3381500000	3147000000	2856500000	2915600000	3150100000
Q01581	Q01581	HMGCS1	>sp|Q01581|HMCS1_HUMAN Hydroxymethylglutaryl-CoA synthase, cytoplasmic OS=Homo sapiens GN=HMGCS1 PE=1 SV=2	3	3	3	4	1	2	4	3	2	3	0	62474000	66192000	45540000	51877000	56440000	59043000	56909000	0	105930000
Q01650;Q9UM01;Q92536	Q01650	SLC7A5	>sp|Q01650|LAT1_HUMAN Large neutral amino acids transporter small subunit 1 OS=Homo sapiens GN=SLC7A5 PE=1 SV=2	7	7	6	8	7	6	6	6	7	6	2550700000	2314200000	2264800000	2660200000	1928100000	3033600000	2389400000	2210500000	2710200000	2607900000
Q01658	Q01658	DR1	>sp|Q01658|NC2B_HUMAN Protein Dr1 OS=Homo sapiens GN=DR1 PE=1 SV=1	1	1	1	1	1	1	1	1	1	1	0	15268000	14730000	12123000	16958000	22387000	11352000	13912000	16633000	12484000
Q01780	Q01780	EXOSC10	>sp|Q01780|EXOSX_HUMAN Exosome component 10 OS=Homo sapiens GN=EXOSC10 PE=1 SV=2	2	3	2	3	4	2	3	4	3	3	59917000	56977000	33956000	58677000	51433000	51662000	57898000	44364000	63121000	41019000
Q01813	Q01813	PFKP	>sp|Q01813|PFKAP_HUMAN ATP-dependent 6-phosphofructokinase, platelet type OS=Homo sapiens GN=PFKP PE=1 SV=2	18	20	20	15	20	20	19	15	16	18	1865700000	1808600000	1851500000	1910700000	1982700000	1916500000	1862000000	1831000000	1741500000	1949300000
Q01844	Q01844	EWSR1	>sp|Q01844|EWS_HUMAN RNA-binding protein EWS OS=Homo sapiens GN=EWSR1 PE=1 SV=1	3	3	2	3	3	2	4	3	3	5	158400000	120620000	208980000	152400000	152050000	142680000	140380000	125980000	129410000	145950000
Q01970	Q01970	PLCB3	>sp|Q01970|PLCB3_HUMAN 1-phosphatidylinositol 4,5-bisphosphate phosphodiesterase beta-3 OS=Homo sapiens GN=PLCB3 PE=1 SV=2	1	1	0	0	0	0	1	0	0	1	0	0	0	0	0	0	11085000	0	0	0
Q02218;Q9ULD0	Q02218	OGDH	>sp|Q02218|ODO1_HUMAN 2-oxoglutarate dehydrogenase, mitochondrial OS=Homo sapiens GN=OGDH PE=1 SV=3	12	11	14	15	14	13	15	11	15	13	502700000	525930000	526890000	519370000	549670000	545370000	590990000	549060000	517200000	580130000
Q02241	Q02241	KIF23	>sp|Q02241|KIF23_HUMAN Kinesin-like protein KIF23 OS=Homo sapiens GN=KIF23 PE=1 SV=3	0	0	0	0	0	0	0	1	0	1	0	0	0	0	0	0	0	0	0	28236000
Q02487	Q02487	DSC2	>sp|Q02487|DSC2_HUMAN Desmocollin-2 OS=Homo sapiens GN=DSC2 PE=1 SV=1	1	0	1	0	1	1	0	1	1	1	62792000	0	58861000	0	69353000	44944000	0	63034000	74092000	85109000
Q02543	Q02543	RPL18A	>sp|Q02543|RL18A_HUMAN 60S ribosomal protein L18a OS=Homo sapiens GN=RPL18A PE=1 SV=2	14	16	14	15	13	10	12	13	13	13	5995400000	5825700000	5572000000	6171900000	6098500000	5290300000	6364100000	6019200000	6094800000	6480400000
Q02750	Q02750	MAP2K1	>sp|Q02750|MP2K1_HUMAN Dual specificity mitogen-activated protein kinase kinase 1 OS=Homo sapiens GN=MAP2K1 PE=1 SV=2	6	7	4	7	8	9	9	8	6	7	244920000	244350000	219800000	234170000	249140000	224080000	234850000	198220000	230640000	212890000
Q02790	Q02790	FKBP4	>sp|Q02790|FKBP4_HUMAN Peptidyl-prolyl cis-trans isomerase FKBP4 OS=Homo sapiens GN=FKBP4 PE=1 SV=3	24	22	21	22	22	23	23	26	24	24	5358500000	5161700000	5156500000	4831700000	5746500000	5236300000	5750800000	5189900000	5311800000	5465100000
Q02809	Q02809	PLOD1	>sp|Q02809|PLOD1_HUMAN Procollagen-lysine,2-oxoglutarate 5-dioxygenase 1 OS=Homo sapiens GN=PLOD1 PE=1 SV=2	6	6	3	6	8	4	7	3	7	4	170190000	162760000	125540000	168190000	166810000	173870000	182960000	181220000	183440000	197750000
Q02878	Q02878	RPL6	>sp|Q02878|RL6_HUMAN 60S ribosomal protein L6 OS=Homo sapiens GN=RPL6 PE=1 SV=3	17	18	15	17	17	18	15	17	12	14	10539000000	11137000000	11190000000	10970000000	10577000000	11502000000	10704000000	10632000000	11174000000	10849000000
Q02880	Q02880	TOP2B	>sp|Q02880|TOP2B_HUMAN DNA topoisomerase 2-beta OS=Homo sapiens GN=TOP2B PE=1 SV=3	9	11	8	10	7	10	8	10	6	12	0	41301000	0	40702000	0	59482000	36631000	35571000	0	48792000
Q02978	Q02978	SLC25A11	>sp|Q02978|M2OM_HUMAN Mitochondrial 2-oxoglutarate/malate carrier protein OS=Homo sapiens GN=SLC25A11 PE=1 SV=3	5	7	5	7	7	9	5	6	5	5	454340000	514870000	392600000	460750000	440630000	431940000	387070000	417460000	403450000	559980000
Q03135;P56539	Q03135	CAV1	>sp|Q03135|CAV1_HUMAN Caveolin-1 OS=Homo sapiens GN=CAV1 PE=1 SV=4	0	0	2	2	1	0	2	1	0	1	0	0	96375000	94508000	92522000	0	0	88531000	0	0
Q03252	Q03252	LMNB2	>sp|Q03252|LMNB2_HUMAN Lamin-B2 OS=Homo sapiens GN=LMNB2 PE=1 SV=4	10	8	8	9	8	11	12	11	10	10	255000000	232140000	170220000	238820000	266280000	216990000	257560000	220670000	266400000	240450000
Q03518	Q03518	TAP1	>sp|Q03518|TAP1_HUMAN Antigen peptide transporter 1 OS=Homo sapiens GN=TAP1 PE=1 SV=2	0	0	0	0	0	1	0	0	1	0	0	0	0	0	0	0	0	0	20816000	0
Q03519	Q03519	TAP2	>sp|Q03519|TAP2_HUMAN Antigen peptide transporter 2 OS=Homo sapiens GN=TAP2 PE=1 SV=1	0	0	0	0	1	0	1	0	0	0	0	0	0	0	11687000	0	0	0	0	0
Q03701	Q03701	CEBPZ	>sp|Q03701|CEBPZ_HUMAN CCAAT/enhancer-binding protein zeta OS=Homo sapiens GN=CEBPZ PE=1 SV=3	5	5	5	5	4	7	5	5	4	3	110920000	113470000	93361000	117130000	127650000	106120000	109560000	109790000	99969000	94533000
Q04206	Q04206	RELA	>sp|Q04206|TF65_HUMAN Transcription factor p65 OS=Homo sapiens GN=RELA PE=1 SV=2	1	1	0	1	0	1	0	1	1	1	0	30817000	0	17586000	0	0	0	24981000	17848000	19471000
Q04323	Q04323	UBXN1	>sp|Q04323|UBXN1_HUMAN UBX domain-containing protein 1 OS=Homo sapiens GN=UBXN1 PE=1 SV=2	4	2	2	1	3	1	1	3	1	1	56903000	72739000	48583000	61255000	53846000	58924000	44577000	55940000	62009000	55666000
Q04446	Q04446	GBE1	>sp|Q04446|GLGB_HUMAN 1,4-alpha-glucan-branching enzyme OS=Homo sapiens GN=GBE1 PE=1 SV=3	2	4	2	3	3	1	4	1	2	2	89435000	150940000	94221000	111430000	99601000	0	147740000	78233000	102550000	107420000
Q04637	Q04637	EIF4G1	>sp|Q04637|IF4G1_HUMAN Eukaryotic translation initiation factor 4 gamma 1 OS=Homo sapiens GN=EIF4G1 PE=1 SV=4	29	29	34	28	32	30	26	31	30	27	3015100000	2999100000	2900500000	2968300000	2810500000	3120900000	3183400000	2815400000	2939100000	3042200000
Q04721	Q04721	NOTCH2	>sp|Q04721|NOTC2_HUMAN Neurogenic locus notch homolog protein 2 OS=Homo sapiens GN=NOTCH2 PE=1 SV=3	0	0	0	0	0	0	0	1	0	0	0	0	0	0	0	0	0	0	0	0
Q04726;Q04725;Q04724;Q04727	Q04726	TLE3	>sp|Q04726|TLE3_HUMAN Transducin-like enhancer protein 3 OS=Homo sapiens GN=TLE3 PE=1 SV=2	1	1	1	1	2	1	1	1	2	2	41884000	37003000	37806000	44113000	45726000	42954000	45713000	50610000	33181000	40419000
Q04760	Q04760	GLO1	>sp|Q04760|LGUL_HUMAN Lactoylglutathione lyase OS=Homo sapiens GN=GLO1 PE=1 SV=4	2	2	2	0	3	4	2	1	1	2	151250000	153070000	105250000	0	146950000	145470000	105300000	93006000	90572000	98935000
Q04837	Q04837	SSBP1	>sp|Q04837|SSBP_HUMAN Single-stranded DNA-binding protein, mitochondrial OS=Homo sapiens GN=SSBP1 PE=1 SV=1	5	7	7	5	7	7	6	8	6	7	2109300000	1751400000	1722300000	1656900000	1785600000	1540100000	1571900000	1775100000	1785900000	1858500000
Q04864	Q04864	REL	>sp|Q04864|REL_HUMAN Proto-oncogene c-Rel OS=Homo sapiens GN=REL PE=1 SV=1	0	0	0	0	0	0	0	0	1	0	0	0	0	0	0	0	0	0	0	0
Q04917	Q04917	YWHAH	>sp|Q04917|1433F_HUMAN 14-3-3 protein eta OS=Homo sapiens GN=YWHAH PE=1 SV=4	9	8	6	8	9	7	8	9	12	8	571920000	644360000	561280000	613410000	592830000	587320000	601290000	549720000	580470000	563310000
Q05048	Q05048	CSTF1	>sp|Q05048|CSTF1_HUMAN Cleavage stimulation factor subunit 1 OS=Homo sapiens GN=CSTF1 PE=1 SV=1	2	3	2	2	3	3	2	2	2	2	59836000	57911000	51655000	47975000	45124000	60796000	50449000	0	63728000	68604000
Q05086	Q05086	UBE3A	>sp|Q05086|UBE3A_HUMAN Ubiquitin-protein ligase E3A OS=Homo sapiens GN=UBE3A PE=1 SV=4	0	0	1	0	1	0	0	0	1	0	0	0	0	0	0	0	0	0	0	0
Q05519	Q05519	SRSF11	>sp|Q05519|SRS11_HUMAN Serine/arginine-rich splicing factor 11 OS=Homo sapiens GN=SRSF11 PE=1 SV=1	3	3	3	3	3	3	3	3	2	4	188790000	196480000	171980000	208960000	215800000	233780000	194120000	182290000	202830000	206400000
Q05655;Q04759	Q05655;Q04759	PRKCD;PRKCQ	>sp|Q05655|KPCD_HUMAN Protein kinase C delta type OS=Homo sapiens GN=PRKCD PE=1 SV=2;>sp|Q04759|KPCT_HUMAN Protein kinase C theta type OS=Homo sapiens GN=PRKCQ PE=1 SV=3	0	1	0	2	1	1	0	1	0	0	0	16118000	0	13191000	0	11135000	0	16055000	0	0
Q05682	Q05682	CALD1	>sp|Q05682|CALD1_HUMAN Caldesmon OS=Homo sapiens GN=CALD1 PE=1 SV=3	10	6	9	7	9	10	10	9	10	10	409210000	405550000	355100000	351610000	380000000	374200000	384930000	365110000	385610000	380960000
Q06124	Q06124	PTPN11	>sp|Q06124|PTN11_HUMAN Tyrosine-protein phosphatase non-receptor type 11 OS=Homo sapiens GN=PTPN11 PE=1 SV=2	5	5	4	6	3	5	6	4	3	4	149450000	149760000	99609000	154710000	127480000	169330000	122540000	178780000	141460000	146640000
Q06203	Q06203	PPAT	>sp|Q06203|PUR1_HUMAN Amidophosphoribosyltransferase OS=Homo sapiens GN=PPAT PE=1 SV=1	2	2	2	0	2	1	3	2	2	3	63400000	66166000	70365000	0	79592000	75895000	65023000	68544000	59874000	57855000
Q06210;O94808	Q06210	GFPT1	>sp|Q06210|GFPT1_HUMAN Glutamine--fructose-6-phosphate aminotransferase [isomerizing] 1 OS=Homo sapiens GN=GFPT1 PE=1 SV=3	14	14	14	12	11	15	13	17	17	18	792590000	795840000	806780000	779930000	751000000	792050000	883410000	810140000	763560000	850240000
Q06265	Q06265	EXOSC9	>sp|Q06265|EXOS9_HUMAN Exosome complex component RRP45 OS=Homo sapiens GN=EXOSC9 PE=1 SV=3	2	2	1	3	0	1	1	1	2	0	47143000	45468000	0	53012000	0	53584000	0	36800000	35265000	0
Q06323	Q06323	PSME1	>sp|Q06323|PSME1_HUMAN Proteasome activator complex subunit 1 OS=Homo sapiens GN=PSME1 PE=1 SV=1	4	6	3	2	3	3	3	2	3	3	228270000	223700000	194670000	178750000	206060000	186870000	231950000	221650000	197570000	235790000
Q06587	Q06587	RING1	>sp|Q06587|RING1_HUMAN E3 ubiquitin-protein ligase RING1 OS=Homo sapiens GN=RING1 PE=1 SV=2	0	1	0	0	0	0	0	0	0	1	0	19277000	0	0	0	0	0	0	0	0
Q06787	Q06787	FMR1	>sp|Q06787|FMR1_HUMAN Synaptic functional regulator FMR1 OS=Homo sapiens GN=FMR1 PE=1 SV=1	2	3	3	3	2	3	3	3	3	2	30806000	0	24075000	31198000	0	40841000	29234000	41950000	28952000	32205000
Q06830	Q06830	PRDX1	>sp|Q06830|PRDX1_HUMAN Peroxiredoxin-1 OS=Homo sapiens GN=PRDX1 PE=1 SV=1	18	17	20	18	18	17	17	16	17	16	24606000000	22366000000	20027000000	21003000000	21200000000	20433000000	22626000000	18160000000	18954000000	20779000000
Q07020	Q07020	RPL18	>sp|Q07020|RL18_HUMAN 60S ribosomal protein L18 OS=Homo sapiens GN=RPL18 PE=1 SV=2	5	5	5	5	5	7	5	5	6	6	4771200000	4990500000	4608900000	4436300000	4591800000	4071800000	4767700000	3805800000	4090400000	4844700000
Q07021	Q07021	C1QBP	>sp|Q07021|C1QBP_HUMAN Complement component 1 Q subcomponent-binding protein, mitochondrial OS=Homo sapiens GN=C1QBP PE=1 SV=1	4	3	3	3	3	4	3	4	2	3	442690000	387450000	446830000	356490000	361370000	520540000	358470000	389190000	391410000	340380000
Q07065;Q96K21	Q07065	CKAP4	>sp|Q07065|CKAP4_HUMAN Cytoskeleton-associated protein 4 OS=Homo sapiens GN=CKAP4 PE=1 SV=2	21	18	21	17	17	18	24	19	18	20	1845600000	1932300000	1824400000	1781300000	1881700000	1937300000	1947000000	1910000000	1810100000	1845000000
Q07157	Q07157	TJP1	>sp|Q07157|ZO1_HUMAN Tight junction protein ZO-1 OS=Homo sapiens GN=TJP1 PE=1 SV=3	0	1	2	1	0	3	1	1	1	1	0	0	20228000	15719000	0	26792000	0	25686000	23037000	14931000
Q07666;Q5VWX1;Q9UBC1;Q9H6N6	Q07666	KHDRBS1	>sp|Q07666|KHDR1_HUMAN KH domain-containing, RNA-binding, signal transduction-associated protein 1 OS=Homo sapiens GN=KHDRBS1 PE=1 SV=1	5	7	7	6	6	6	6	9	8	6	1164800000	1218100000	1116800000	1053700000	1071300000	786210000	1120200000	1137700000	1169400000	1060100000
Q07812	Q07812	BAX	>sp|Q07812|BAX_HUMAN Apoptosis regulator BAX OS=Homo sapiens GN=BAX PE=1 SV=1	1	0	0	0	0	1	1	0	0	0	0	0	0	0	0	0	17142000	0	0	0
Q07866;Q9NSK0	Q07866	KLC1	>sp|Q07866|KLC1_HUMAN Kinesin light chain 1 OS=Homo sapiens GN=KLC1 PE=1 SV=2	1	1	1	1	0	0	2	0	2	3	0	0	0	0	0	0	82702000	0	0	77767000
Q07955	Q07955	SRSF1	>sp|Q07955|SRSF1_HUMAN Serine/arginine-rich splicing factor 1 OS=Homo sapiens GN=SRSF1 PE=1 SV=2	11	11	13	11	13	11	11	11	12	11	2671000000	2824700000	2458700000	2723800000	2721000000	2583100000	2528700000	2722900000	2492100000	2739000000
Q07960	Q07960	ARHGAP1	>sp|Q07960|RHG01_HUMAN Rho GTPase-activating protein 1 OS=Homo sapiens GN=ARHGAP1 PE=1 SV=1	3	3	3	2	2	2	3	3	3	0	78030000	82718000	89348000	77349000	83248000	88121000	89614000	83633000	78427000	0
Q08170	Q08170	SRSF4	>sp|Q08170|SRSF4_HUMAN Serine/arginine-rich splicing factor 4 OS=Homo sapiens GN=SRSF4 PE=1 SV=2	2	1	3	2	3	2	3	2	2	3	0	0	0	27514000	0	32679000	25297000	0	0	0
Q08209;P48454;P16298	Q08209	PPP3CA	>sp|Q08209|PP2BA_HUMAN Serine/threonine-protein phosphatase 2B catalytic subunit alpha isoform OS=Homo sapiens GN=PPP3CA PE=1 SV=1	1	2	2	2	1	1	0	0	1	1	42034000	42023000	44693000	40642000	42126000	39249000	0	0	32610000	42104000
Q08211	Q08211	DHX9	>sp|Q08211|DHX9_HUMAN ATP-dependent RNA helicase A OS=Homo sapiens GN=DHX9 PE=1 SV=4	36	36	33	38	38	37	38	34	34	32	6822700000	6434600000	6594800000	6723300000	6477400000	6697400000	6777400000	6603300000	6759600000	6852100000
Q08257	Q08257	CRYZ	>sp|Q08257|QOR_HUMAN Quinone oxidoreductase OS=Homo sapiens GN=CRYZ PE=1 SV=1	4	2	3	3	3	3	5	5	3	2	292960000	192170000	178390000	187700000	216640000	241740000	226080000	215090000	209360000	251800000
Q08379	Q08379	GOLGA2	>sp|Q08379|GOGA2_HUMAN Golgin subfamily A member 2 OS=Homo sapiens GN=GOLGA2 PE=1 SV=3	2	3	3	6	3	2	4	3	3	4	94906000	76502000	63676000	160330000	53198000	44589000	98249000	83774000	52913000	94670000
Q08380	Q08380	LGALS3BP	>sp|Q08380|LG3BP_HUMAN Galectin-3-binding protein OS=Homo sapiens GN=LGALS3BP PE=1 SV=1	8	4	5	5	7	5	7	5	3	5	198980000	196480000	171280000	202010000	197700000	189160000	185390000	153010000	197880000	202620000
Q08499	Q08499	PDE4D	>sp|Q08499|PDE4D_HUMAN cAMP-specific 3,5-cyclic phosphodiesterase 4D OS=Homo sapiens GN=PDE4D PE=1 SV=2	0	1	0	0	0	1	1	0	0	1	0	0	0	0	0	0	0	0	0	8993700
Q08752	Q08752	PPID	>sp|Q08752|PPID_HUMAN Peptidyl-prolyl cis-trans isomerase D OS=Homo sapiens GN=PPID PE=1 SV=3	3	3	5	4	2	5	4	5	5	3	152050000	130470000	134250000	141620000	54524000	120070000	141190000	160050000	142850000	135150000
Q08945	Q08945	SSRP1	>sp|Q08945|SSRP1_HUMAN FACT complex subunit SSRP1 OS=Homo sapiens GN=SSRP1 PE=1 SV=1	14	15	14	14	15	15	13	12	17	12	1050600000	1071500000	1026300000	1048300000	1088100000	1125000000	1080500000	966270000	1056500000	1054700000
Q08AD1	Q08AD1	CAMSAP2	>sp|Q08AD1|CAMP2_HUMAN Calmodulin-regulated spectrin-associated protein 2 OS=Homo sapiens GN=CAMSAP2 PE=1 SV=3	0	0	2	0	0	1	0	1	0	0	0	0	22783000	0	0	13754000	0	0	0	0
Q08J23	Q08J23	NSUN2	>sp|Q08J23|NSUN2_HUMAN tRNA (cytosine(34)-C(5))-methyltransferase OS=Homo sapiens GN=NSUN2 PE=1 SV=2	27	23	25	25	26	24	22	28	28	21	2968100000	3221800000	2891800000	2955000000	3022000000	3077800000	3069900000	3076100000	3019300000	3067300000
Q09028	Q09028	RBBP4	>sp|Q09028|RBBP4_HUMAN Histone-binding protein RBBP4 OS=Homo sapiens GN=RBBP4 PE=1 SV=3	5	4	8	4	4	5	4	5	3	5	122230000	94699000	149010000	74025000	96721000	84871000	76225000	87578000	73187000	93603000
Q09161	Q09161	NCBP1	>sp|Q09161|NCBP1_HUMAN Nuclear cap-binding protein subunit 1 OS=Homo sapiens GN=NCBP1 PE=1 SV=1	9	6	11	7	7	11	9	10	8	6	353060000	307630000	337600000	377150000	279430000	413110000	345970000	362870000	399160000	302070000
Q09472;Q92793	Q09472;Q92793	EP300;CREBBP	>sp|Q09472|EP300_HUMAN Histone acetyltransferase p300 OS=Homo sapiens GN=EP300 PE=1 SV=2;>sp|Q92793|CBP_HUMAN CREB-binding protein OS=Homo sapiens GN=CREBBP PE=1 SV=3	1	1	1	1	1	1	1	1	1	1	0	10219000	10150000	9394000	0	9333200	9967000	9036700	8851900	8999700
Q09666	Q09666	AHNAK	>sp|Q09666|AHNK_HUMAN Neuroblast differentiation-associated protein AHNAK OS=Homo sapiens GN=AHNAK PE=1 SV=2	101	103	92	101	95	105	102	102	101	99	9582900000	9833800000	8963900000	9219500000	9554700000	9363300000	10169000000	9510400000	9369800000	9198400000
Q0VDF9	Q0VDF9	HSPA14	>sp|Q0VDF9|HSP7E_HUMAN Heat shock 70 kDa protein 14 OS=Homo sapiens GN=HSPA14 PE=1 SV=1	0	5	3	1	3	2	5	1	2	3	0	141470000	73655000	42287000	91218000	68656000	122570000	85345000	62339000	79197000
Q10471	Q10471	GALNT2	>sp|Q10471|GALT2_HUMAN Polypeptide N-acetylgalactosaminyltransferase 2 OS=Homo sapiens GN=GALNT2 PE=1 SV=1	11	12	12	16	10	14	13	14	12	14	1008600000	1016100000	1028200000	1086100000	1059000000	1008200000	883470000	1020900000	1062500000	989830000
Q10567	Q10567	AP1B1	>sp|Q10567|AP1B1_HUMAN AP-1 complex subunit beta-1 OS=Homo sapiens GN=AP1B1 PE=1 SV=2	8	13	10	8	8	10	9	9	7	8	160540000	154070000	199440000	198070000	203470000	228870000	173700000	184480000	178290000	164510000
Q10570	Q10570	CPSF1	>sp|Q10570|CPSF1_HUMAN Cleavage and polyadenylation specificity factor subunit 1 OS=Homo sapiens GN=CPSF1 PE=1 SV=2	0	0	0	1	0	1	1	0	0	0	0	0	0	20998000	0	26266000	0	0	0	0
Q10589	Q10589	BST2	>sp|Q10589|BST2_HUMAN Bone marrow stromal antigen 2 OS=Homo sapiens GN=BST2 PE=1 SV=1	1	2	1	1	1	1	2	2	0	1	198070000	214530000	230350000	118730000	189700000	157470000	121180000	154190000	0	132830000
Q10713	Q10713	PMPCA	>sp|Q10713|MPPA_HUMAN Mitochondrial-processing peptidase subunit alpha OS=Homo sapiens GN=PMPCA PE=1 SV=2	1	2	4	2	4	3	4	3	3	3	80388000	0	119450000	132030000	91852000	117150000	153690000	110930000	119180000	115970000
Q12769	Q12769	NUP160	>sp|Q12769|NU160_HUMAN Nuclear pore complex protein Nup160 OS=Homo sapiens GN=NUP160 PE=1 SV=3	6	5	7	7	6	7	9	6	8	7	194030000	127090000	178680000	206110000	190810000	202040000	204540000	195330000	205590000	177650000
Q12788	Q12788	TBL3	>sp|Q12788|TBL3_HUMAN Transducin beta-like protein 3 OS=Homo sapiens GN=TBL3 PE=1 SV=2	10	12	5	9	6	8	8	6	6	5	284990000	277330000	235070000	261470000	266970000	292520000	256510000	246540000	251630000	339050000
Q12789	Q12789	GTF3C1	>sp|Q12789|TF3C1_HUMAN General transcription factor 3C polypeptide 1 OS=Homo sapiens GN=GTF3C1 PE=1 SV=4	0	0	1	3	0	1	1	1	0	1	0	0	0	34456000	0	0	0	33737000	0	0
Q12792	Q12792	TWF1	>sp|Q12792|TWF1_HUMAN Twinfilin-1 OS=Homo sapiens GN=TWF1 PE=1 SV=3	6	8	6	7	7	9	5	5	7	6	401180000	339270000	355270000	360600000	426650000	380350000	351930000	430930000	399940000	410010000
Q12797	Q12797	ASPH	>sp|Q12797|ASPH_HUMAN Aspartyl/asparaginyl beta-hydroxylase OS=Homo sapiens GN=ASPH PE=1 SV=3	6	8	9	9	7	9	9	8	9	8	344470000	319390000	378850000	357020000	356290000	376520000	434320000	395080000	376960000	295450000
Q12802	Q12802	AKAP13	>sp|Q12802|AKP13_HUMAN A-kinase anchor protein 13 OS=Homo sapiens GN=AKAP13 PE=1 SV=2	0	0	0	0	0	1	0	0	0	1	0	0	0	0	0	0	0	0	0	0
Q12824	Q12824	SMARCB1	>sp|Q12824|SNF5_HUMAN SWI/SNF-related matrix-associated actin-dependent regulator of chromatin subfamily B member 1 OS=Homo sapiens GN=SMARCB1 PE=1 SV=2	0	0	0	0	1	1	0	0	1	0	0	0	0	0	15888000	18126000	0	0	0	0
Q12830	Q12830	BPTF	>sp|Q12830|BPTF_HUMAN Nucleosome-remodeling factor subunit BPTF OS=Homo sapiens GN=BPTF PE=1 SV=3	0	0	1	0	0	0	0	0	0	0	0	0	9944100	0	0	0	0	0	0	0
Q12846	Q12846	STX4	>sp|Q12846|STX4_HUMAN Syntaxin-4 OS=Homo sapiens GN=STX4 PE=1 SV=2	1	0	0	0	0	0	0	1	0	0	0	0	0	0	0	0	0	31099000	0	0
Q12849	Q12849	GRSF1	>sp|Q12849|GRSF1_HUMAN G-rich sequence factor 1 OS=Homo sapiens GN=GRSF1 PE=1 SV=3	4	3	2	2	2	2	2	3	3	3	157500000	166940000	155320000	110880000	116740000	133090000	124640000	106700000	105630000	132570000
Q12857;Q14938	Q12857;Q14938	NFIA;NFIX	>sp|Q12857|NFIA_HUMAN Nuclear factor 1 A-type OS=Homo sapiens GN=NFIA PE=1 SV=2;>sp|Q14938|NFIX_HUMAN Nuclear factor 1 X-type OS=Homo sapiens GN=NFIX PE=1 SV=2	0	0	1	2	0	1	1	1	0	0	0	0	0	0	0	9696500	0	0	0	0
Q12874	Q12874	SF3A3	>sp|Q12874|SF3A3_HUMAN Splicing factor 3A subunit 3 OS=Homo sapiens GN=SF3A3 PE=1 SV=1	6	6	10	6	8	5	8	7	9	6	516400000	507820000	469000000	492560000	488060000	476180000	459660000	465930000	510770000	557120000
Q12888	Q12888	TP53BP1	>sp|Q12888|TP53B_HUMAN TP53-binding protein 1 OS=Homo sapiens GN=TP53BP1 PE=1 SV=2	0	1	2	1	0	1	2	0	1	4	0	49256000	29248000	0	0	35547000	33293000	0	43113000	25728000
Q12904	Q12904	AIMP1	>sp|Q12904|AIMP1_HUMAN Aminoacyl tRNA synthase complex-interacting multifunctional protein 1 OS=Homo sapiens GN=AIMP1 PE=1 SV=2	9	10	7	8	8	11	9	8	9	6	579980000	572820000	593400000	553170000	533500000	557520000	635380000	546950000	595480000	552320000
Q12905	Q12905	ILF2	>sp|Q12905|ILF2_HUMAN Interleukin enhancer-binding factor 2 OS=Homo sapiens GN=ILF2 PE=1 SV=2	12	11	12	12	12	12	10	12	12	11	2044900000	2072200000	2038500000	2022200000	2181200000	2357700000	1930700000	1958000000	2109500000	2054000000
Q12906	Q12906	ILF3	>sp|Q12906|ILF3_HUMAN Interleukin enhancer-binding factor 3 OS=Homo sapiens GN=ILF3 PE=1 SV=3	25	22	20	24	20	21	19	27	17	23	3634000000	3991100000	3443300000	3590500000	3559200000	3581700000	3528500000	3832200000	3502300000	3630800000
Q12907	Q12907	LMAN2	>sp|Q12907|LMAN2_HUMAN Vesicular integral-membrane protein VIP36 OS=Homo sapiens GN=LMAN2 PE=1 SV=1	4	4	7	4	5	5	3	3	1	3	322870000	445460000	408670000	358500000	404470000	362710000	274660000	266860000	209410000	294640000
Q12931	Q12931	TRAP1	>sp|Q12931|TRAP1_HUMAN Heat shock protein 75 kDa, mitochondrial OS=Homo sapiens GN=TRAP1 PE=1 SV=3	22	21	19	21	24	20	23	20	21	24	3677400000	3413800000	3509500000	3365400000	3451100000	3537900000	3766800000	3594500000	3595800000	3745700000
Q12933	Q12933	TRAF2	>sp|Q12933|TRAF2_HUMAN TNF receptor-associated factor 2 OS=Homo sapiens GN=TRAF2 PE=1 SV=2	0	1	1	0	0	1	1	0	0	0	0	35061000	0	0	0	0	0	0	0	0
Q12965;O00160	Q12965	MYO1E	>sp|Q12965|MYO1E_HUMAN Unconventional myosin-Ie OS=Homo sapiens GN=MYO1E PE=1 SV=2	10	12	11	9	12	14	14	12	11	15	453740000	430850000	438450000	422730000	453410000	412310000	452700000	421360000	429690000	420290000
Q12972	Q12972	PPP1R8	>sp|Q12972|PP1R8_HUMAN Nuclear inhibitor of protein phosphatase 1 OS=Homo sapiens GN=PPP1R8 PE=1 SV=2	1	1	0	0	0	1	1	1	0	0	0	17009000	0	0	0	25139000	0	0	0	0
Q12974	Q12974	PTP4A2	>sp|Q12974|TP4A2_HUMAN Protein tyrosine phosphatase type IVA 2 OS=Homo sapiens GN=PTP4A2 PE=1 SV=1	3	4	2	3	4	2	2	5	5	3	131330000	131510000	113180000	130240000	116450000	119550000	117680000	120110000	152470000	126420000
Q12986	Q12986	NFX1	>sp|Q12986|NFX1_HUMAN Transcriptional repressor NF-X1 OS=Homo sapiens GN=NFX1 PE=1 SV=2	0	0	0	0	0	0	0	1	0	0	0	0	0	0	0	0	0	0	0	0
Q12996	Q12996	CSTF3	>sp|Q12996|CSTF3_HUMAN Cleavage stimulation factor subunit 3 OS=Homo sapiens GN=CSTF3 PE=1 SV=1	1	0	1	3	3	1	1	2	1	1	47250000	0	37370000	50642000	51720000	31367000	49658000	40878000	43962000	39429000
Q13011	Q13011	ECH1	>sp|Q13011|ECH1_HUMAN Delta(3,5)-Delta(2,4)-dienoyl-CoA isomerase, mitochondrial OS=Homo sapiens GN=ECH1 PE=1 SV=2	10	9	10	10	10	11	10	9	11	7	1457800000	1176500000	1637600000	1745100000	1614700000	1663700000	1699200000	1529500000	1594300000	1545800000
Q13045	Q13045	FLII	>sp|Q13045|FLII_HUMAN Protein flightless-1 homolog OS=Homo sapiens GN=FLII PE=1 SV=2	2	4	2	2	5	4	2	2	3	4	78544000	113550000	91602000	93874000	95329000	90984000	53063000	118100000	82204000	91063000
Q13057	Q13057	COASY	>sp|Q13057|COASY_HUMAN Bifunctional coenzyme A synthase OS=Homo sapiens GN=COASY PE=1 SV=4	4	5	5	6	3	8	5	5	5	5	353780000	455870000	438240000	410620000	386950000	421610000	429090000	426680000	477070000	376960000
Q13084	Q13084	MRPL28	>sp|Q13084|RM28_HUMAN 39S ribosomal protein L28, mitochondrial OS=Homo sapiens GN=MRPL28 PE=1 SV=4	1	2	2	1	1	2	2	2	1	3	0	26798000	30918000	35655000	31855000	21977000	27953000	31056000	25149000	32137000
Q13085;O00763	Q13085	ACACA	>sp|Q13085|ACACA_HUMAN Acetyl-CoA carboxylase 1 OS=Homo sapiens GN=ACACA PE=1 SV=2	6	6	4	4	4	3	4	3	3	6	89916000	97328000	83014000	87347000	83402000	87781000	85298000	77222000	68197000	83714000
Q13098	Q13098	GPS1	>sp|Q13098|CSN1_HUMAN COP9 signalosome complex subunit 1 OS=Homo sapiens GN=GPS1 PE=1 SV=4	6	3	4	5	4	3	3	1	6	5	242490000	209180000	214270000	249550000	221360000	206120000	232440000	80933000	316110000	305490000
Q13111	Q13111	CHAF1A	>sp|Q13111|CAF1A_HUMAN Chromatin assembly factor 1 subunit A OS=Homo sapiens GN=CHAF1A PE=1 SV=2	0	0	0	0	0	1	0	1	0	0	0	0	0	0	0	0	0	12474000	0	0
Q13112	Q13112	CHAF1B	>sp|Q13112|CAF1B_HUMAN Chromatin assembly factor 1 subunit B OS=Homo sapiens GN=CHAF1B PE=1 SV=1	2	0	0	1	1	2	1	1	2	2	0	0	0	0	0	29651000	37960000	25964000	29411000	31860000
Q13123	Q13123	IK	>sp|Q13123|RED_HUMAN Protein Red OS=Homo sapiens GN=IK PE=1 SV=3	6	3	3	4	5	4	5	5	4	5	140100000	85847000	140270000	97570000	143160000	104540000	104610000	111130000	128350000	129120000
Q13126	Q13126	MTAP	>sp|Q13126|MTAP_HUMAN S-methyl-5-thioadenosine phosphorylase OS=Homo sapiens GN=MTAP PE=1 SV=2	3	6	5	3	5	8	5	7	5	6	477870000	606000000	547030000	547880000	513670000	484220000	476910000	578760000	454430000	528190000
Q13136	Q13136	PPFIA1	>sp|Q13136|LIPA1_HUMAN Liprin-alpha-1 OS=Homo sapiens GN=PPFIA1 PE=1 SV=1	0	0	0	1	1	0	0	0	0	0	0	0	0	0	0	0	0	0	0	0
Q13144	Q13144	EIF2B5	>sp|Q13144|EI2BE_HUMAN Translation initiation factor eIF-2B subunit epsilon OS=Homo sapiens GN=EIF2B5 PE=1 SV=3	0	0	0	0	0	0	0	0	0	1	0	0	0	0	0	0	0	0	0	29317000
Q13148	Q13148	TARDBP	>sp|Q13148|TADBP_HUMAN TAR DNA-binding protein 43 OS=Homo sapiens GN=TARDBP PE=1 SV=1	7	7	9	6	7	5	5	9	6	8	797550000	677300000	756750000	677030000	689520000	663470000	682120000	674430000	656340000	859670000
Q13151	Q13151	HNRNPA0	>sp|Q13151|ROA0_HUMAN Heterogeneous nuclear ribonucleoprotein A0 OS=Homo sapiens GN=HNRNPA0 PE=1 SV=1	10	13	11	11	13	10	11	11	11	11	1934800000	1870800000	1923700000	1832500000	1974800000	2160400000	2116900000	2170300000	1981500000	2044700000
Q13155	Q13155	AIMP2	>sp|Q13155|AIMP2_HUMAN Aminoacyl tRNA synthase complex-interacting multifunctional protein 2 OS=Homo sapiens GN=AIMP2 PE=1 SV=2	4	9	7	9	7	8	10	6	9	5	846100000	802790000	874110000	825900000	682910000	879560000	802590000	863820000	787790000	847880000
Q13162	Q13162	PRDX4	>sp|Q13162|PRDX4_HUMAN Peroxiredoxin-4 OS=Homo sapiens GN=PRDX4 PE=1 SV=1	11	12	13	11	12	9	12	11	12	11	2050700000	1919100000	1685400000	1793900000	1804800000	1931600000	1758200000	1706700000	1700000000	1753200000
Q13177;O75914;Q13153	Q13177	PAK2	>sp|Q13177|PAK2_HUMAN Serine/threonine-protein kinase PAK 2 OS=Homo sapiens GN=PAK2 PE=1 SV=3	5	6	7	6	7	7	7	6	5	7	281140000	329430000	287560000	281630000	286770000	288620000	309020000	242150000	242940000	261210000
Q13185	Q13185	CBX3	>sp|Q13185|CBX3_HUMAN Chromobox protein homolog 3 OS=Homo sapiens GN=CBX3 PE=1 SV=4	9	7	7	8	8	7	8	8	9	7	1746900000	1670600000	1900000000	1646900000	1542800000	1564200000	1565000000	1906200000	1636400000	1629300000
Q13200	Q13200	PSMD2	>sp|Q13200|PSMD2_HUMAN 26S proteasome non-ATPase regulatory subunit 2 OS=Homo sapiens GN=PSMD2 PE=1 SV=3	28	27	25	31	25	27	26	24	27	26	2775100000	2757800000	2657400000	2708900000	2735500000	2822800000	2830600000	2889200000	2750900000	2819200000
Q13206	Q13206	DDX10	>sp|Q13206|DDX10_HUMAN Probable ATP-dependent RNA helicase DDX10 OS=Homo sapiens GN=DDX10 PE=1 SV=2	0	0	1	0	1	1	0	0	0	0	0	0	28831000	0	27655000	0	0	0	0	0
Q13217	Q13217	DNAJC3	>sp|Q13217|DNJC3_HUMAN DnaJ homolog subfamily C member 3 OS=Homo sapiens GN=DNAJC3 PE=1 SV=1	0	1	1	1	2	2	2	1	1	2	0	46369000	26150000	29724000	30198000	34704000	41147000	0	0	37042000
Q13228	Q13228	SELENBP1	>sp|Q13228|SBP1_HUMAN Selenium-binding protein 1 OS=Homo sapiens GN=SELENBP1 PE=1 SV=2	12	10	13	9	11	13	12	9	11	13	874270000	1009000000	801210000	828500000	825140000	854960000	837900000	813800000	831200000	801040000
Q13242	Q13242	SRSF9	>sp|Q13242|SRSF9_HUMAN Serine/arginine-rich splicing factor 9 OS=Homo sapiens GN=SRSF9 PE=1 SV=1	6	4	6	2	4	5	5	6	4	5	148460000	111230000	121110000	113430000	88656000	127570000	108910000	107640000	102650000	98891000
Q13243	Q13243	SRSF5	>sp|Q13243|SRSF5_HUMAN Serine/arginine-rich splicing factor 5 OS=Homo sapiens GN=SRSF5 PE=1 SV=1	2	2	2	1	2	1	1	2	2	0	60727000	73084000	92744000	71392000	104170000	96012000	106040000	82102000	88740000	0
Q13247	Q13247	SRSF6	>sp|Q13247|SRSF6_HUMAN Serine/arginine-rich splicing factor 6 OS=Homo sapiens GN=SRSF6 PE=1 SV=2	7	5	11	6	6	7	8	9	7	6	631450000	608100000	609490000	492480000	638200000	536470000	631830000	648330000	539400000	628410000
Q13263	Q13263	TRIM28	>sp|Q13263|TIF1B_HUMAN Transcription intermediary factor 1-beta OS=Homo sapiens GN=TRIM28 PE=1 SV=5	23	31	23	27	26	30	28	32	25	24	3532900000	3700700000	3566100000	3567500000	3590700000	3907100000	3681400000	3331500000	3585700000	3691600000
Q13283	Q13283	G3BP1	>sp|Q13283|G3BP1_HUMAN Ras GTPase-activating protein-binding protein 1 OS=Homo sapiens GN=G3BP1 PE=1 SV=1	16	16	17	16	16	16	16	16	15	18	3035500000	3277300000	2775700000	2802700000	2669400000	3051300000	2865400000	3015400000	3155500000	2745000000
Q13287	Q13287	NMI	>sp|Q13287|NMI_HUMAN N-myc-interactor OS=Homo sapiens GN=NMI PE=1 SV=2	0	1	0	0	0	1	0	1	0	0	0	33776000	0	0	0	24949000	0	23753000	0	0
Q13310;P0CB38	Q13310	PABPC4	>sp|Q13310|PABP4_HUMAN Polyadenylate-binding protein 4 OS=Homo sapiens GN=PABPC4 PE=1 SV=1	21	19	21	14	19	16	17	18	20	17	988000000	1139700000	970140000	1001200000	1156100000	1016500000	1028300000	951920000	956340000	953210000
Q13315	Q13315	ATM	>sp|Q13315|ATM_HUMAN Serine-protein kinase ATM OS=Homo sapiens GN=ATM PE=1 SV=4	0	0	0	0	0	0	0	1	0	0	0	0	0	0	0	0	0	6634100	0	0
Q13347	Q13347	EIF3I	>sp|Q13347|EIF3I_HUMAN Eukaryotic translation initiation factor 3 subunit I OS=Homo sapiens GN=EIF3I PE=1 SV=1	8	9	12	10	10	12	9	12	9	12	1175400000	1095100000	1187200000	1221600000	1123100000	1119700000	1215400000	1064400000	1155400000	1092300000
Q13404	Q13404	UBE2V1	>sp|Q13404|UB2V1_HUMAN Ubiquitin-conjugating enzyme E2 variant 1 OS=Homo sapiens GN=UBE2V1 PE=1 SV=2	3	3	3	2	3	2	3	2	2	2	0	52559000	42505000	49757000	40378000	43564000	42740000	35234000	39297000	55321000
Q13405	Q13405	MRPL49	>sp|Q13405|RM49_HUMAN 39S ribosomal protein L49, mitochondrial OS=Homo sapiens GN=MRPL49 PE=1 SV=1	2	3	2	3	2	2	2	2	2	1	63588000	63802000	67203000	55921000	43691000	86185000	53614000	90729000	60515000	50992000
Q13409	Q13409	DYNC1I2	>sp|Q13409|DC1I2_HUMAN Cytoplasmic dynein 1 intermediate chain 2 OS=Homo sapiens GN=DYNC1I2 PE=1 SV=3	5	4	5	6	5	4	5	4	7	3	259150000	271330000	256530000	217490000	273500000	287890000	285180000	245510000	225010000	260830000
Q13418	Q13418	ILK	>sp|Q13418|ILK_HUMAN Integrin-linked protein kinase OS=Homo sapiens GN=ILK PE=1 SV=2	6	4	2	2	2	5	2	3	3	4	159250000	172880000	117490000	157860000	155450000	148800000	117110000	160680000	167100000	101250000
Q13425	Q13425	SNTB2	>sp|Q13425|SNTB2_HUMAN Beta-2-syntrophin OS=Homo sapiens GN=SNTB2 PE=1 SV=1	0	0	2	1	2	0	1	0	1	2	0	0	24008000	35190000	32894000	0	21939000	0	26629000	26930000
Q13427	Q13427	PPIG	>sp|Q13427|PPIG_HUMAN Peptidyl-prolyl cis-trans isomerase G OS=Homo sapiens GN=PPIG PE=1 SV=2	2	0	1	1	1	1	1	1	1	0	12674000	0	16690000	0	11019000	12316000	9811900	10186000	17907000	0
Q13428	Q13428	TCOF1	>sp|Q13428|TCOF_HUMAN Treacle protein OS=Homo sapiens GN=TCOF1 PE=1 SV=3	11	12	12	9	13	13	13	11	13	10	642690000	641970000	641180000	658770000	638670000	669600000	675830000	692870000	668440000	648100000
Q13435	Q13435	SF3B2	>sp|Q13435|SF3B2_HUMAN Splicing factor 3B subunit 2 OS=Homo sapiens GN=SF3B2 PE=1 SV=2	17	19	12	18	16	14	17	11	13	15	1124100000	1191100000	1190800000	1049300000	1189900000	1152600000	1212200000	1030400000	1164900000	1199200000
Q13442	Q13442	PDAP1	>sp|Q13442|HAP28_HUMAN 28 kDa heat- and acid-stable phosphoprotein OS=Homo sapiens GN=PDAP1 PE=1 SV=1	6	5	6	8	5	5	7	8	5	7	423760000	577840000	547010000	459150000	473690000	442200000	456360000	376490000	370350000	411310000
Q13443	Q13443	ADAM9	>sp|Q13443|ADAM9_HUMAN Disintegrin and metalloproteinase domain-containing protein 9 OS=Homo sapiens GN=ADAM9 PE=1 SV=1	0	0	1	1	1	1	0	2	0	0	0	0	18524000	29105000	13698000	14767000	0	23470000	0	0
Q13444	Q13444	ADAM15	>sp|Q13444|ADA15_HUMAN Disintegrin and metalloproteinase domain-containing protein 15 OS=Homo sapiens GN=ADAM15 PE=1 SV=4	1	0	0	0	0	1	0	1	0	1	12255000	0	0	0	0	0	0	16469000	0	0
Q13451	Q13451	FKBP5	>sp|Q13451|FKBP5_HUMAN Peptidyl-prolyl cis-trans isomerase FKBP5 OS=Homo sapiens GN=FKBP5 PE=1 SV=2	3	2	1	1	3	2	2	1	1	2	43068000	38579000	41683000	37248000	57140000	46713000	36147000	0	0	53758000
Q13485	Q13485	SMAD4	>sp|Q13485|SMAD4_HUMAN Mothers against decapentaplegic homolog 4 OS=Homo sapiens GN=SMAD4 PE=1 SV=1	0	1	0	0	0	0	0	0	0	0	0	8542400	0	0	0	0	0	0	0	0
Q13492;O60641	Q13492	PICALM	>sp|Q13492|PICAL_HUMAN Phosphatidylinositol-binding clathrin assembly protein OS=Homo sapiens GN=PICALM PE=1 SV=2	2	2	1	1	2	0	1	1	1	0	0	53958000	0	0	0	0	0	0	0	0
Q13501	Q13501	SQSTM1	>sp|Q13501|SQSTM_HUMAN Sequestosome-1 OS=Homo sapiens GN=SQSTM1 PE=1 SV=1	5	7	7	7	7	8	7	6	7	5	384860000	402450000	362390000	379530000	430890000	358650000	296900000	344560000	355090000	274310000
Q13505	Q13505	MTX1	>sp|Q13505|MTX1_HUMAN Metaxin-1 OS=Homo sapiens GN=MTX1 PE=1 SV=2	1	0	2	0	0	0	0	0	0	0	42024000	0	42201000	0	0	0	0	0	0	0
Q13509	Q13509	TUBB3	>sp|Q13509|TBB3_HUMAN Tubulin beta-3 chain OS=Homo sapiens GN=TUBB3 PE=1 SV=2	17	17	17	15	14	15	16	15	11	13	97904000	84661000	110640000	101830000	79197000	114900000	80968000	108890000	0	86910000
Q13523	Q13523	PRPF4B	>sp|Q13523|PRP4B_HUMAN Serine/threonine-protein kinase PRP4 homolog OS=Homo sapiens GN=PRPF4B PE=1 SV=3	2	2	2	2	2	2	2	2	3	4	53372000	66036000	58950000	70606000	59238000	55512000	65590000	76085000	69953000	55720000
Q13526	Q13526	PIN1	>sp|Q13526|PIN1_HUMAN Peptidyl-prolyl cis-trans isomerase NIMA-interacting 1 OS=Homo sapiens GN=PIN1 PE=1 SV=1	3	3	2	1	3	2	2	3	3	1	94175000	87892000	72904000	107050000	102370000	103370000	87417000	103340000	105970000	77590000
Q13535	Q13535	ATR	>sp|Q13535|ATR_HUMAN Serine/threonine-protein kinase ATR OS=Homo sapiens GN=ATR PE=1 SV=3	0	0	0	0	1	1	1	1	1	0	0	0	0	0	0	0	0	0	8217200	0
Q13547	Q13547	HDAC1	>sp|Q13547|HDAC1_HUMAN Histone deacetylase 1 OS=Homo sapiens GN=HDAC1 PE=1 SV=1	7	9	9	8	8	7	7	9	5	7	140820000	139880000	138880000	145030000	153370000	172090000	168080000	157980000	115740000	142820000
Q13555;Q13554;Q9UQM7;Q13557	Q13555;Q13554	CAMK2G;CAMK2B	>sp|Q13555|KCC2G_HUMAN Calcium/calmodulin-dependent protein kinase type II subunit gamma OS=Homo sapiens GN=CAMK2G PE=1 SV=3;>sp|Q13554|KCC2B_HUMAN Calcium/calmodulin-dependent protein kinase type II subunit beta OS=Homo sapiens GN=CAMK2B PE=1 SV=3	4	2	2	2	3	2	4	2	3	2	40457000	48904000	45108000	45223000	50418000	51667000	50371000	41450000	53782000	53852000
Q13564	Q13564	NAE1	>sp|Q13564|ULA1_HUMAN NEDD8-activating enzyme E1 regulatory subunit OS=Homo sapiens GN=NAE1 PE=1 SV=1	2	3	2	1	3	3	4	3	4	1	105880000	82212000	88932000	0	80093000	82791000	88385000	57152000	92321000	61371000
Q13572	Q13572	ITPK1	>sp|Q13572|ITPK1_HUMAN Inositol-tetrakisphosphate 1-kinase OS=Homo sapiens GN=ITPK1 PE=1 SV=2	0	0	0	0	0	0	0	1	0	0	0	0	0	0	0	0	0	19830000	0	0
Q13573	Q13573	SNW1	>sp|Q13573|SNW1_HUMAN SNW domain-containing protein 1 OS=Homo sapiens GN=SNW1 PE=1 SV=1	4	4	5	3	4	4	7	3	4	4	196270000	219880000	196960000	231290000	198690000	229130000	223770000	193190000	208610000	166290000
Q13586	Q13586	STIM1	>sp|Q13586|STIM1_HUMAN Stromal interaction molecule 1 OS=Homo sapiens GN=STIM1 PE=1 SV=3	0	0	2	0	0	0	0	0	0	0	0	0	0	0	0	0	0	0	0	0
Q13595	Q13595	TRA2A	>sp|Q13595|TRA2A_HUMAN Transformer-2 protein homolog alpha OS=Homo sapiens GN=TRA2A PE=1 SV=1	3	5	4	3	4	5	4	4	4	4	141980000	132670000	132400000	124480000	138770000	122460000	145790000	136290000	157280000	129140000
Q13596	Q13596	SNX1	>sp|Q13596|SNX1_HUMAN Sorting nexin-1 OS=Homo sapiens GN=SNX1 PE=1 SV=3	2	1	0	1	2	1	2	2	2	1	0	0	0	0	0	0	59520000	62921000	52010000	0
Q13601	Q13601	KRR1	>sp|Q13601|KRR1_HUMAN KRR1 small subunit processome component homolog OS=Homo sapiens GN=KRR1 PE=1 SV=4	2	2	1	2	1	2	1	0	2	0	70748000	77761000	0	61289000	60971000	48257000	61977000	0	76089000	0
Q13610	Q13610	PWP1	>sp|Q13610|PWP1_HUMAN Periodic tryptophan protein 1 homolog OS=Homo sapiens GN=PWP1 PE=1 SV=1	1	2	1	0	0	0	0	0	1	0	33676000	36357000	0	0	0	0	0	0	53702000	0
Q13614	Q13614	MTMR2	>sp|Q13614|MTMR2_HUMAN Myotubularin-related protein 2 OS=Homo sapiens GN=MTMR2 PE=1 SV=4	0	0	0	0	1	0	0	1	0	0	0	0	0	0	7160800	0	0	0	0	0
Q13616	Q13616	CUL1	>sp|Q13616|CUL1_HUMAN Cullin-1 OS=Homo sapiens GN=CUL1 PE=1 SV=2	5	5	7	2	0	4	8	3	4	5	211300000	156790000	202060000	129750000	0	142050000	257290000	184360000	223920000	228530000
Q13617	Q13617	CUL2	>sp|Q13617|CUL2_HUMAN Cullin-2 OS=Homo sapiens GN=CUL2 PE=1 SV=2	1	2	3	2	3	1	2	2	2	0	31769000	48254000	62472000	22437000	42491000	49669000	49269000	63384000	62238000	0
Q13618	Q13618	CUL3	>sp|Q13618|CUL3_HUMAN Cullin-3 OS=Homo sapiens GN=CUL3 PE=1 SV=2	2	2	3	1	1	2	1	1	1	2	274370000	227950000	659510000	234890000	230810000	315210000	239060000	267930000	281750000	306490000
Q13619	Q13619	CUL4A	>sp|Q13619|CUL4A_HUMAN Cullin-4A OS=Homo sapiens GN=CUL4A PE=1 SV=3	11	14	11	13	15	18	16	17	18	15	732440000	754210000	768450000	758360000	723820000	787310000	771640000	710950000	813560000	731130000
Q13620	Q13620	CUL4B	>sp|Q13620|CUL4B_HUMAN Cullin-4B OS=Homo sapiens GN=CUL4B PE=1 SV=4	7	11	7	5	9	11	9	11	10	9	70919000	80311000	0	61293000	58030000	72307000	0	57026000	73305000	0
Q13630	Q13630	TSTA3	>sp|Q13630|FCL_HUMAN GDP-L-fucose synthase OS=Homo sapiens GN=TSTA3 PE=1 SV=1	2	1	1	2	2	2	3	1	2	1	45256000	52478000	49003000	52899000	54022000	49633000	46982000	55848000	54610000	54609000
Q9UL26;Q13636	Q9UL26;Q13636	RAB22A;RAB31	>sp|Q9UL26|RB22A_HUMAN Ras-related protein Rab-22A OS=Homo sapiens GN=RAB22A PE=1 SV=2;>sp|Q13636|RAB31_HUMAN Ras-related protein Rab-31 OS=Homo sapiens GN=RAB31 PE=1 SV=1	2	0	1	0	0	1	0	0	1	0	36567000	0	24585000	0	0	32448000	0	0	25440000	0
Q13637	Q13637	RAB32	>sp|Q13637|RAB32_HUMAN Ras-related protein Rab-32 OS=Homo sapiens GN=RAB32 PE=1 SV=3	0	0	0	0	0	0	1	1	1	1	0	0	0	0	0	0	12394000	11664000	0	0
Q13642	Q13642	FHL1	>sp|Q13642|FHL1_HUMAN Four and a half LIM domains protein 1 OS=Homo sapiens GN=FHL1 PE=1 SV=4	0	0	0	0	0	0	1	0	0	0	0	0	0	0	0	0	12803000	0	0	0
Q13671	Q13671	RIN1	>sp|Q13671|RIN1_HUMAN Ras and Rab interactor 1 OS=Homo sapiens GN=RIN1 PE=1 SV=4	1	0	1	1	1	0	1	1	1	1	16523000	0	18215000	15555000	14996000	0	17852000	18946000	16865000	15450000
Q13724	Q13724	MOGS	>sp|Q13724|MOGS_HUMAN Mannosyl-oligosaccharide glucosidase OS=Homo sapiens GN=MOGS PE=1 SV=5	3	6	4	3	3	4	4	6	6	6	167810000	137530000	132690000	139650000	142510000	140710000	149890000	149170000	166220000	172700000
Q13751	Q13751	LAMB3	>sp|Q13751|LAMB3_HUMAN Laminin subunit beta-3 OS=Homo sapiens GN=LAMB3 PE=1 SV=1	0	0	1	1	1	1	1	1	1	1	0	0	19777000	14529000	20213000	24033000	19593000	28195000	17267000	13207000
Q13769	Q13769	THOC5	>sp|Q13769|THOC5_HUMAN THO complex subunit 5 homolog OS=Homo sapiens GN=THOC5 PE=1 SV=2	0	0	1	0	0	0	0	0	0	0	0	0	67984000	0	0	0	0	0	0	0
Q13813	Q13813	SPTAN1	>sp|Q13813|SPTN1_HUMAN Spectrin alpha chain, non-erythrocytic 1 OS=Homo sapiens GN=SPTAN1 PE=1 SV=3	45	39	44	42	43	51	57	49	51	51	3170400000	2950700000	2979200000	2734900000	2818700000	3149700000	3021900000	2917800000	3013600000	3121800000
Q13823	Q13823	GNL2	>sp|Q13823|NOG2_HUMAN Nucleolar GTP-binding protein 2 OS=Homo sapiens GN=GNL2 PE=1 SV=1	1	0	1	0	2	0	0	1	0	0	0	0	0	0	0	0	0	19112000	0	0
Q13838	Q13838	DDX39B	>sp|Q13838|DX39B_HUMAN Spliceosome RNA helicase DDX39B OS=Homo sapiens GN=DDX39B PE=1 SV=1	15	15	15	20	19	19	19	18	19	20	3050000000	3433300000	3316600000	3473900000	3551600000	3590700000	3629400000	3326500000	3446600000	3461000000
Q13867	Q13867	BLMH	>sp|Q13867|BLMH_HUMAN Bleomycin hydrolase OS=Homo sapiens GN=BLMH PE=1 SV=1	3	2	2	4	3	2	4	1	2	5	158250000	154660000	129260000	128400000	125280000	175900000	154140000	117130000	0	161100000
Q13868	Q13868	EXOSC2	>sp|Q13868|EXOS2_HUMAN Exosome complex component RRP4 OS=Homo sapiens GN=EXOSC2 PE=1 SV=2	1	1	0	0	2	0	1	1	0	2	0	42946000	0	0	0	0	0	0	0	0
Q13895	Q13895	BYSL	>sp|Q13895|BYST_HUMAN Bystin OS=Homo sapiens GN=BYSL PE=1 SV=3	7	8	5	7	8	9	7	5	9	4	248780000	189330000	207610000	211460000	211580000	249800000	238600000	187200000	199250000	225620000
Q13907;Q9BXS1	Q13907	IDI1	>sp|Q13907|IDI1_HUMAN Isopentenyl-diphosphate Delta-isomerase 1 OS=Homo sapiens GN=IDI1 PE=1 SV=2	5	4	1	2	2	3	4	2	2	3	84790000	61805000	45889000	66382000	44537000	68360000	75990000	67585000	46061000	68966000
Q14008	Q14008	CKAP5	>sp|Q14008|CKAP5_HUMAN Cytoskeleton-associated protein 5 OS=Homo sapiens GN=CKAP5 PE=1 SV=3	4	5	2	8	6	4	5	7	6	4	90389000	84474000	44406000	120490000	99910000	89171000	86209000	105860000	110140000	96837000
Q14011	Q14011	CIRBP	>sp|Q14011|CIRBP_HUMAN Cold-inducible RNA-binding protein OS=Homo sapiens GN=CIRBP PE=1 SV=1	1	1	1	2	1	1	2	2	2	1	106280000	102000000	97990000	103380000	84270000	79201000	83927000	75101000	96388000	76523000
Q14019	Q14019	COTL1	>sp|Q14019|COTL1_HUMAN Coactosin-like protein OS=Homo sapiens GN=COTL1 PE=1 SV=3	8	6	6	7	7	8	7	8	9	7	1349300000	1254900000	1518200000	1469800000	1312800000	1526700000	1388600000	1395600000	1420700000	1428500000
Q14103	Q14103	HNRNPD	>sp|Q14103|HNRPD_HUMAN Heterogeneous nuclear ribonucleoprotein D0 OS=Homo sapiens GN=HNRNPD PE=1 SV=1	13	11	9	11	10	10	10	10	11	13	3022700000	3105600000	3105400000	3068300000	3153200000	3025200000	3223500000	3323200000	3067700000	3124900000
Q14108	Q14108	SCARB2	>sp|Q14108|SCRB2_HUMAN Lysosome membrane protein 2 OS=Homo sapiens GN=SCARB2 PE=1 SV=2	3	1	2	0	2	2	1	3	2	1	72320000	75474000	75063000	0	67961000	73247000	58426000	75659000	68601000	78147000
Q14116	Q14116	IL18	>sp|Q14116|IL18_HUMAN Interleukin-18 OS=Homo sapiens GN=IL18 PE=1 SV=1	5	2	4	3	2	3	2	3	4	2	128060000	110200000	131700000	118270000	76225000	120200000	108440000	102930000	111730000	93743000
Q14126	Q14126	DSG2	>sp|Q14126|DSG2_HUMAN Desmoglein-2 OS=Homo sapiens GN=DSG2 PE=1 SV=2	1	3	2	4	1	4	3	6	3	5	104190000	210860000	228770000	322140000	118250000	262170000	206710000	360880000	233290000	785630000
Q14134	Q14134	TRIM29	>sp|Q14134|TRI29_HUMAN Tripartite motif-containing protein 29 OS=Homo sapiens GN=TRIM29 PE=1 SV=2	1	1	1	0	1	2	2	2	1	1	21485000	22278000	15803000	0	20564000	20766000	16724000	19774000	0	25741000
Q14137	Q14137	BOP1	>sp|Q14137|BOP1_HUMAN Ribosome biogenesis protein BOP1 OS=Homo sapiens GN=BOP1 PE=1 SV=2	3	4	4	4	3	3	4	7	6	4	133100000	153410000	119800000	117040000	114380000	105770000	129330000	132020000	162160000	132130000
Q14141	Q14141	2018-09-06	>sp|Q14141|SEPT6_HUMAN Septin-6 OS=Homo sapiens GN=SEPT6 PE=1 SV=4	1	6	2	6	2	4	4	4	3	4	72433000	134390000	87951000	123590000	99485000	120060000	121020000	125910000	105970000	122900000
Q14151	Q14151	SAFB2	>sp|Q14151|SAFB2_HUMAN Scaffold attachment factor B2 OS=Homo sapiens GN=SAFB2 PE=1 SV=1	6	8	9	7	9	9	10	10	10	10	72332000	127450000	144180000	125580000	91572000	130060000	131660000	118430000	120720000	149280000
Q14152	Q14152	EIF3A	>sp|Q14152|EIF3A_HUMAN Eukaryotic translation initiation factor 3 subunit A OS=Homo sapiens GN=EIF3A PE=1 SV=1	35	35	39	43	35	38	46	40	37	37	3794300000	4131900000	3697800000	3655300000	3919300000	3716100000	3960100000	3768100000	3864600000	4074100000
Q14155	Q14155	ARHGEF7	>sp|Q14155|ARHG7_HUMAN Rho guanine nucleotide exchange factor 7 OS=Homo sapiens GN=ARHGEF7 PE=1 SV=2	0	0	1	1	1	1	0	1	0	0	0	0	8919300	16205000	8007800	12994000	0	14012000	0	0
Q14157	Q14157	UBAP2L	>sp|Q14157|UBP2L_HUMAN Ubiquitin-associated protein 2-like OS=Homo sapiens GN=UBAP2L PE=1 SV=2	14	17	13	14	16	13	16	16	16	15	1077400000	1100700000	1051500000	877200000	953610000	914370000	919490000	964270000	935600000	952910000
Q14160	Q14160	SCRIB	>sp|Q14160|SCRIB_HUMAN Protein scribble homolog OS=Homo sapiens GN=SCRIB PE=1 SV=4	2	1	1	0	2	1	2	0	0	0	40844000	0	32582000	0	29691000	33253000	28303000	0	0	0
Q14165	Q14165	MLEC	>sp|Q14165|MLEC_HUMAN Malectin OS=Homo sapiens GN=MLEC PE=1 SV=1	3	2	0	2	2	1	2	2	1	4	52390000	37148000	0	41805000	37655000	76907000	46950000	53721000	42630000	48973000
Q14166	Q14166	TTLL12	>sp|Q14166|TTL12_HUMAN Tubulin--tyrosine ligase-like protein 12 OS=Homo sapiens GN=TTLL12 PE=1 SV=2	7	12	9	9	10	6	9	9	8	10	356740000	377510000	409810000	357180000	368220000	405280000	370300000	396240000	410130000	396550000
Q14192	Q14192	FHL2	>sp|Q14192|FHL2_HUMAN Four and a half LIM domains protein 2 OS=Homo sapiens GN=FHL2 PE=1 SV=3	5	3	3	4	3	3	3	4	4	3	174200000	134760000	158320000	145190000	133930000	174070000	107900000	119290000	154000000	157220000
Q14197	Q14197	ICT1	>sp|Q14197|ICT1_HUMAN Peptidyl-tRNA hydrolase ICT1, mitochondrial OS=Homo sapiens GN=MRPL58 PE=1 SV=1	0	0	1	2	1	2	1	2	1	1	0	0	24716000	36723000	33023000	28347000	30705000	31816000	26822000	37097000
Q14203	Q14203	DCTN1	>sp|Q14203|DCTN1_HUMAN Dynactin subunit 1 OS=Homo sapiens GN=DCTN1 PE=1 SV=3	4	4	6	6	4	6	5	5	6	6	138910000	108160000	126400000	161100000	125190000	147540000	119000000	118230000	138590000	145200000
Q14204	Q14204	DYNC1H1	>sp|Q14204|DYHC1_HUMAN Cytoplasmic dynein 1 heavy chain 1 OS=Homo sapiens GN=DYNC1H1 PE=1 SV=5	49	59	55	49	49	60	58	50	53	60	2567800000	2569100000	2516400000	2615300000	2440000000	2532900000	2510800000	2451700000	2547800000	2473100000
Q14232	Q14232	EIF2B1	>sp|Q14232|EI2BA_HUMAN Translation initiation factor eIF-2B subunit alpha OS=Homo sapiens GN=EIF2B1 PE=1 SV=1	5	5	1	2	4	5	4	3	5	3	115750000	196130000	50247000	117540000	159740000	162080000	172780000	158370000	205070000	164350000
Q14240	Q14240	EIF4A2	>sp|Q14240|IF4A2_HUMAN Eukaryotic initiation factor 4A-II OS=Homo sapiens GN=EIF4A2 PE=1 SV=2	11	14	14	11	12	12	13	9	10	10	0	0	208560000	0	123450000	0	0	0	0	0
Q14244	Q14244	MAP7	>sp|Q14244|MAP7_HUMAN Ensconsin OS=Homo sapiens GN=MAP7 PE=1 SV=1	4	3	5	5	3	3	3	3	4	2	161470000	144610000	133770000	150130000	143350000	161660000	172470000	176760000	167980000	143460000
Q14247	Q14247	CTTN	>sp|Q14247|SRC8_HUMAN Src substrate cortactin OS=Homo sapiens GN=CTTN PE=1 SV=2	15	10	15	14	14	12	14	14	14	20	927370000	904440000	802890000	895680000	870990000	927110000	911990000	749230000	794720000	908680000
Q14254	Q14254	FLOT2	>sp|Q14254|FLOT2_HUMAN Flotillin-2 OS=Homo sapiens GN=FLOT2 PE=1 SV=2	0	1	2	1	2	2	3	1	1	1	0	33364000	43449000	0	43159000	40338000	0	0	0	0
Q14258	Q14258	TRIM25	>sp|Q14258|TRI25_HUMAN E3 ubiquitin/ISG15 ligase TRIM25 OS=Homo sapiens GN=TRIM25 PE=1 SV=2	11	7	7	7	11	9	11	9	8	11	413670000	421360000	440940000	457680000	472790000	456220000	463870000	410790000	417370000	409190000
Q14318	Q14318	FKBP8	>sp|Q14318|FKBP8_HUMAN Peptidyl-prolyl cis-trans isomerase FKBP8 OS=Homo sapiens GN=FKBP8 PE=1 SV=2	2	2	2	2	1	2	3	2	2	2	57159000	65691000	41162000	56906000	62637000	46366000	86316000	32781000	49755000	100490000
Q14320	Q14320	FAM50A	>sp|Q14320|FA50A_HUMAN Protein FAM50A OS=Homo sapiens GN=FAM50A PE=1 SV=2	3	2	4	2	3	3	3	2	2	4	138560000	106530000	126250000	93373000	115770000	99154000	81714000	74718000	106970000	186560000
Q14331	Q14331	FRG1	>sp|Q14331|FRG1_HUMAN Protein FRG1 OS=Homo sapiens GN=FRG1 PE=1 SV=1	0	1	1	0	0	0	1	0	1	1	0	18709000	0	0	0	0	0	0	0	14416000
Q14376	Q14376	GALE	>sp|Q14376|GALE_HUMAN UDP-glucose 4-epimerase OS=Homo sapiens GN=GALE PE=1 SV=2	0	1	1	0	2	1	1	1	1	1	0	14218000	13706000	0	17738000	19571000	17541000	0	13300000	0
Q14432;Q13370	Q14432;Q13370	PDE3A;PDE3B	>sp|Q14432|PDE3A_HUMAN cGMP-inhibited 3,5-cyclic phosphodiesterase A OS=Homo sapiens GN=PDE3A PE=1 SV=3;>sp|Q13370|PDE3B_HUMAN cGMP-inhibited 3,5-cyclic phosphodiesterase B OS=Homo sapiens GN=PDE3B PE=1 SV=2	1	1	0	2	0	1	0	0	1	0	0	20100000	0	18302000	0	16180000	0	0	29435000	0
Q14444	Q14444	CAPRIN1	>sp|Q14444|CAPR1_HUMAN Caprin-1 OS=Homo sapiens GN=CAPRIN1 PE=1 SV=2	9	10	9	9	11	7	9	8	10	6	1583100000	1508500000	1568800000	1538300000	1473300000	1489000000	1549200000	1510600000	1438000000	1261900000
Q14498;Q86U06	Q14498	RBM39	>sp|Q14498|RBM39_HUMAN RNA-binding protein 39 OS=Homo sapiens GN=RBM39 PE=1 SV=2	9	7	8	11	10	11	10	11	10	11	739520000	914920000	802480000	903190000	792590000	830420000	858600000	854760000	786380000	738450000
Q14527	Q14527	HLTF	>sp|Q14527|HLTF_HUMAN Helicase-like transcription factor OS=Homo sapiens GN=HLTF PE=1 SV=2	3	1	2	2	2	2	3	2	4	1	43272000	49606000	37880000	34043000	46596000	46823000	43352000	42124000	33892000	41890000
Q14558	Q14558	PRPSAP1	>sp|Q14558|KPRA_HUMAN Phosphoribosyl pyrophosphate synthase-associated protein 1 OS=Homo sapiens GN=PRPSAP1 PE=1 SV=2	4	6	4	5	6	6	4	4	7	5	156690000	193510000	188360000	202170000	160430000	189450000	210130000	182800000	180750000	209400000
Q14562	Q14562	DHX8	>sp|Q14562|DHX8_HUMAN ATP-dependent RNA helicase DHX8 OS=Homo sapiens GN=DHX8 PE=1 SV=1	1	2	1	2	1	2	2	0	1	3	0	6380700	0	6232800	0	0	0	0	0	0
Q14566	Q14566	MCM6	>sp|Q14566|MCM6_HUMAN DNA replication licensing factor MCM6 OS=Homo sapiens GN=MCM6 PE=1 SV=1	14	15	14	13	12	17	9	14	11	10	1179500000	1099900000	1072200000	1065900000	962150000	1062800000	977460000	995620000	1071800000	1170400000
Q14573	Q14573	ITPR3	>sp|Q14573|ITPR3_HUMAN Inositol 1,4,5-trisphosphate receptor type 3 OS=Homo sapiens GN=ITPR3 PE=1 SV=2	3	3	2	2	2	1	4	1	3	4	15338000	17951000	21756000	0	22393000	0	17758000	0	0	23947000
Q14643	Q14643	ITPR1	>sp|Q14643|ITPR1_HUMAN Inositol 1,4,5-trisphosphate receptor type 1 OS=Homo sapiens GN=ITPR1 PE=1 SV=3	3	5	2	4	4	3	4	5	3	3	59995000	52701000	51187000	44381000	50124000	56782000	56771000	58822000	61312000	64998000
Q14669	Q14669	TRIP12	>sp|Q14669|TRIPC_HUMAN E3 ubiquitin-protein ligase TRIP12 OS=Homo sapiens GN=TRIP12 PE=1 SV=1	0	0	1	0	0	1	0	0	1	0	0	0	0	0	0	0	0	0	9351800	0
Q14671	Q14671	PUM1	>sp|Q14671|PUM1_HUMAN Pumilio homolog 1 OS=Homo sapiens GN=PUM1 PE=1 SV=3	1	1	1	0	2	0	1	0	1	0	0	24127000	26503000	0	25677000	0	28922000	0	0	0
Q14674	Q14674	ESPL1	>sp|Q14674|ESPL1_HUMAN Separin OS=Homo sapiens GN=ESPL1 PE=1 SV=3	1	0	1	0	0	0	0	1	0	0	6438300	0	10357000	0	0	0	0	12112000	0	0
Q14676	Q14676	MDC1	>sp|Q14676|MDC1_HUMAN Mediator of DNA damage checkpoint protein 1 OS=Homo sapiens GN=MDC1 PE=1 SV=3	3	5	4	3	4	5	6	5	4	4	84991000	153360000	119690000	109510000	79659000	124720000	119860000	122160000	114060000	97556000
Q14677	Q14677	CLINT1	>sp|Q14677|EPN4_HUMAN Clathrin interactor 1 OS=Homo sapiens GN=CLINT1 PE=1 SV=1	4	7	4	5	5	6	5	5	5	5	127870000	142910000	238580000	144630000	160120000	162940000	183490000	122520000	111560000	136040000
Q14683;Q8NDV3	Q14683	SMC1A	>sp|Q14683|SMC1A_HUMAN Structural maintenance of chromosomes protein 1A OS=Homo sapiens GN=SMC1A PE=1 SV=2	10	10	15	12	12	14	13	11	14	15	374160000	440780000	476320000	400090000	325610000	473010000	493410000	503820000	531200000	428010000
Q14684	Q14684	RRP1B	>sp|Q14684|RRP1B_HUMAN Ribosomal RNA processing protein 1 homolog B OS=Homo sapiens GN=RRP1B PE=1 SV=3	11	10	8	11	9	10	8	10	11	9	216960000	222910000	251750000	199350000	225460000	237060000	248810000	230300000	221870000	237650000
Q14690	Q14690	PDCD11	>sp|Q14690|RRP5_HUMAN Protein RRP5 homolog OS=Homo sapiens GN=PDCD11 PE=1 SV=3	7	9	4	7	6	7	5	6	10	5	148150000	167420000	160080000	163770000	175810000	183690000	166210000	168340000	205390000	164490000
Q14691	Q14691	GINS1	>sp|Q14691|PSF1_HUMAN DNA replication complex GINS protein PSF1 OS=Homo sapiens GN=GINS1 PE=1 SV=1	0	0	1	0	0	0	0	0	0	0	0	0	24616000	0	0	0	0	0	0	0
Q14692	Q14692	BMS1	>sp|Q14692|BMS1_HUMAN Ribosome biogenesis protein BMS1 homolog OS=Homo sapiens GN=BMS1 PE=1 SV=1	5	5	2	5	4	3	7	4	6	5	69593000	88112000	84275000	98608000	87611000	99214000	104370000	85406000	98477000	96833000
Q14694	Q14694	USP10	>sp|Q14694|UBP10_HUMAN Ubiquitin carboxyl-terminal hydrolase 10 OS=Homo sapiens GN=USP10 PE=1 SV=2	4	2	3	4	2	3	3	2	3	4	75355000	65037000	48033000	121880000	63282000	120050000	75662000	51342000	83006000	66561000
Q14696	Q14696	MESDC2	>sp|Q14696|MESD_HUMAN LDLR chaperone MESD OS=Homo sapiens GN=MESDC2 PE=1 SV=2	3	4	2	2	2	2	2	3	2	3	101070000	94589000	70360000	88613000	89004000	75484000	90669000	96119000	97372000	82962000
Q14697	Q14697	GANAB	>sp|Q14697|GANAB_HUMAN Neutral alpha-glucosidase AB OS=Homo sapiens GN=GANAB PE=1 SV=3	32	33	31	31	28	30	29	28	31	29	4574900000	4496000000	4635300000	4575200000	4716600000	4410600000	4895400000	4572600000	4481300000	4782300000
Q14738;Q13362;Q16537;Q15173	Q14738;Q13362	PPP2R5D;PPP2R5C	>sp|Q14738|2A5D_HUMAN Serine/threonine-protein phosphatase 2A 56 kDa regulatory subunit delta isoform OS=Homo sapiens GN=PPP2R5D PE=1 SV=1;>sp|Q13362|2A5G_HUMAN Serine/threonine-protein phosphatase 2A 56 kDa regulatory subunit gamma isoform OS=Homo sapiens	4	4	2	0	2	2	2	4	4	2	127280000	264870000	151980000	0	0	401230000	160750000	207090000	139980000	96887000
Q14739	Q14739	LBR	>sp|Q14739|LBR_HUMAN Lamin-B receptor OS=Homo sapiens GN=LBR PE=1 SV=2	3	2	3	1	0	0	1	2	0	2	78456000	0	72215000	0	0	0	0	48757000	0	65098000
Q14764	Q14764	MVP	>sp|Q14764|MVP_HUMAN Major vault protein OS=Homo sapiens GN=MVP PE=1 SV=4	5	5	5	4	7	3	5	5	5	6	166010000	156080000	195710000	162100000	148800000	157090000	165120000	161920000	163910000	170780000
Q14789	Q14789	GOLGB1	>sp|Q14789|GOGB1_HUMAN Golgin subfamily B member 1 OS=Homo sapiens GN=GOLGB1 PE=1 SV=2	0	1	0	0	2	0	1	0	0	0	0	25550000	0	0	21348000	0	0	0	0	0
Q14790	Q14790	CASP8	>sp|Q14790|CASP8_HUMAN Caspase-8 OS=Homo sapiens GN=CASP8 PE=1 SV=1	0	1	1	0	1	1	1	0	2	0	0	734800000	691900000	0	805430000	0	548370000	0	899540000	0
Q14839;Q8TDI0;Q12873	Q14839	CHD4	>sp|Q14839|CHD4_HUMAN Chromodomain-helicase-DNA-binding protein 4 OS=Homo sapiens GN=CHD4 PE=1 SV=2	14	18	13	17	20	20	19	19	19	16	635920000	678800000	564040000	715510000	726920000	687420000	749400000	685270000	728770000	760690000
Q14847	Q14847	LASP1	>sp|Q14847|LASP1_HUMAN LIM and SH3 domain protein 1 OS=Homo sapiens GN=LASP1 PE=1 SV=2	13	12	12	12	14	11	11	12	11	11	1794500000	1633700000	1733900000	1871800000	1611900000	1571900000	1823200000	1776100000	1670200000	1856000000
Q14914	Q14914	PTGR1	>sp|Q14914|PTGR1_HUMAN Prostaglandin reductase 1 OS=Homo sapiens GN=PTGR1 PE=1 SV=2	3	3	4	4	3	6	7	7	6	7	182260000	193190000	316720000	284390000	196730000	315090000	301280000	312230000	406890000	395710000
Q14919	Q14919	DRAP1	>sp|Q14919|NC2A_HUMAN Dr1-associated corepressor OS=Homo sapiens GN=DRAP1 PE=1 SV=3	1	1	0	1	1	0	0	0	0	1	0	0	0	0	0	0	0	0	0	46913000
Q14966	Q14966	ZNF638	>sp|Q14966|ZN638_HUMAN Zinc finger protein 638 OS=Homo sapiens GN=ZNF638 PE=1 SV=2	1	2	1	1	2	2	2	3	0	1	0	24675000	24949000	0	27421000	21233000	31873000	21011000	0	36814000
Q14974	Q14974	KPNB1	>sp|Q14974|IMB1_HUMAN Importin subunit beta-1 OS=Homo sapiens GN=KPNB1 PE=1 SV=2	23	23	23	23	24	23	22	24	22	27	4758700000	4571200000	5239200000	5035900000	4913500000	5315100000	5074500000	5007800000	4703600000	5057000000
Q14978	Q14978	NOLC1	>sp|Q14978|NOLC1_HUMAN Nucleolar and coiled-body phosphoprotein 1 OS=Homo sapiens GN=NOLC1 PE=1 SV=2	10	12	8	11	11	9	10	11	8	13	1872200000	1976600000	1789500000	1734700000	1870000000	1872200000	1995500000	1741300000	1858400000	1893100000
Q14980	Q14980	NUMA1	>sp|Q14980|NUMA1_HUMAN Nuclear mitotic apparatus protein 1 OS=Homo sapiens GN=NUMA1 PE=1 SV=2	12	19	13	13	16	16	16	12	13	17	396520000	434620000	447300000	397560000	424120000	363670000	419150000	415090000	396590000	374040000
Q14997	Q14997	PSME4	>sp|Q14997|PSME4_HUMAN Proteasome activator complex subunit 4 OS=Homo sapiens GN=PSME4 PE=1 SV=2	1	1	1	1	0	2	0	1	0	0	13216000	6197800	13991000	16670000	0	18629000	0	16066000	0	0
Q14C86	Q14C86	GAPVD1	>sp|Q14C86|GAPD1_HUMAN GTPase-activating protein and VPS9 domain-containing protein 1 OS=Homo sapiens GN=GAPVD1 PE=1 SV=2	2	2	3	2	2	1	5	2	4	0	0	71975000	126090000	0	0	0	111410000	109130000	128380000	0
Q14CX7	Q14CX7	NAA25	>sp|Q14CX7|NAA25_HUMAN N-alpha-acetyltransferase 25, NatB auxiliary subunit OS=Homo sapiens GN=NAA25 PE=1 SV=1	1	2	1	0	1	1	0	2	1	0	22857000	21243000	22329000	0	0	0	0	19802000	25473000	0
Q15003	Q15003	NCAPH	>sp|Q15003|CND2_HUMAN Condensin complex subunit 2 OS=Homo sapiens GN=NCAPH PE=1 SV=3	2	3	2	2	3	6	2	3	3	5	115690000	92688000	85503000	99124000	109120000	98645000	87556000	98543000	119520000	123660000
Q15004	Q15004	KIAA0101	>sp|Q15004|PAF15_HUMAN PCNA-associated factor OS=Homo sapiens GN=PCLAF PE=1 SV=1	2	1	2	1	3	1	2	1	3	1	32033000	45546000	33472000	50201000	40156000	0	28638000	43026000	31000000	47172000
Q15005	Q15005	SPCS2	>sp|Q15005|SPCS2_HUMAN Signal peptidase complex subunit 2 OS=Homo sapiens GN=SPCS2 PE=1 SV=3	7	7	5	5	6	5	4	6	6	6	215030000	226550000	260050000	227040000	244390000	295350000	194000000	220290000	220650000	286210000
Q15006	Q15006	EMC2	>sp|Q15006|EMC2_HUMAN ER membrane protein complex subunit 2 OS=Homo sapiens GN=EMC2 PE=1 SV=1	3	3	1	1	3	2	4	1	1	2	76232000	79205000	64926000	80869000	77869000	61104000	83746000	48346000	63909000	69958000
Q15007	Q15007	WTAP	>sp|Q15007|FL2D_HUMAN Pre-mRNA-splicing regulator WTAP OS=Homo sapiens GN=WTAP PE=1 SV=2	1	1	1	1	1	1	1	1	1	1	16031000	17111000	10806000	0	11786000	8796700	15552000	16625000	13076000	0
Q15008	Q15008	PSMD6	>sp|Q15008|PSMD6_HUMAN 26S proteasome non-ATPase regulatory subunit 6 OS=Homo sapiens GN=PSMD6 PE=1 SV=1	8	8	7	10	7	9	9	6	6	7	373440000	336300000	370790000	364640000	382790000	437880000	373330000	405000000	351690000	345850000
Q15014	Q15014	MORF4L2	>sp|Q15014|MO4L2_HUMAN Mortality factor 4-like protein 2 OS=Homo sapiens GN=MORF4L2 PE=1 SV=1	1	0	1	0	0	0	0	0	1	2	46772000	0	0	0	0	0	0	0	42782000	26271000
Q15018	Q15018	FAM175B	>sp|Q15018|ABRX2_HUMAN BRISC complex subunit Abraxas 2 OS=Homo sapiens GN=ABRAXAS2 PE=1 SV=2	0	0	1	0	1	1	0	1	0	0	0	0	15523000	0	21482000	20829000	0	0	0	0
Q15019	Q15019	2018-09-02	>sp|Q15019|SEPT2_HUMAN Septin-2 OS=Homo sapiens GN=SEPT2 PE=1 SV=1	14	13	13	11	12	11	11	13	14	11	1230900000	1098500000	1160400000	1078800000	1195300000	1211700000	1326900000	1098800000	1157700000	1256300000
Q15020	Q15020	SART3	>sp|Q15020|SART3_HUMAN Squamous cell carcinoma antigen recognized by T-cells 3 OS=Homo sapiens GN=SART3 PE=1 SV=1	4	1	7	5	5	3	6	7	6	3	123920000	64220000	140440000	130740000	137310000	130680000	126290000	171460000	173850000	109580000
Q15022	Q15022	SUZ12	>sp|Q15022|SUZ12_HUMAN Polycomb protein SUZ12 OS=Homo sapiens GN=SUZ12 PE=1 SV=3	2	1	1	1	1	1	1	1	2	0	13874000	12192000	12859000	18751000	13979000	0	0	17372000	13665000	0
Q15024	Q15024	EXOSC7	>sp|Q15024|EXOS7_HUMAN Exosome complex component RRP42 OS=Homo sapiens GN=EXOSC7 PE=1 SV=3	0	1	1	3	0	1	1	0	0	0	0	0	0	0	0	0	54395000	0	0	0
Q15029	Q15029	EFTUD2	>sp|Q15029|U5S1_HUMAN 116 kDa U5 small nuclear ribonucleoprotein component OS=Homo sapiens GN=EFTUD2 PE=1 SV=1	22	19	22	20	25	22	21	19	21	21	1558700000	1607600000	1581500000	1542600000	1646900000	1622400000	1656700000	1736600000	1591000000	1684800000
Q15031	Q15031	LARS2	>sp|Q15031|SYLM_HUMAN Probable leucine--tRNA ligase, mitochondrial OS=Homo sapiens GN=LARS2 PE=1 SV=2	1	2	2	1	0	0	1	3	2	1	27225000	30476000	26632000	28756000	0	0	26193000	37153000	28630000	29457000
Q15036	Q15036	SNX17	>sp|Q15036|SNX17_HUMAN Sorting nexin-17 OS=Homo sapiens GN=SNX17 PE=1 SV=1	0	0	1	0	1	0	0	0	0	0	0	0	14741000	0	12585000	0	0	0	0	0
Q15041	Q15041	ARL6IP1	>sp|Q15041|AR6P1_HUMAN ADP-ribosylation factor-like protein 6-interacting protein 1 OS=Homo sapiens GN=ARL6IP1 PE=1 SV=2	0	2	3	1	0	1	3	1	2	1	0	149310000	123690000	147890000	0	133100000	149790000	142090000	160970000	177800000
Q15042	Q15042	RAB3GAP1	>sp|Q15042|RB3GP_HUMAN Rab3 GTPase-activating protein catalytic subunit OS=Homo sapiens GN=RAB3GAP1 PE=1 SV=3	0	0	1	0	0	0	0	0	0	2	0	0	0	0	0	0	0	0	0	23461000
Q15046	Q15046	KARS	>sp|Q15046|SYK_HUMAN Lysine--tRNA ligase OS=Homo sapiens GN=KARS PE=1 SV=3	17	17	18	17	18	16	18	18	19	16	1200000000	1321100000	1200800000	1241800000	1284000000	1346700000	1410400000	1241200000	1174500000	1308200000
Q15050	Q15050	RRS1	>sp|Q15050|RRS1_HUMAN Ribosome biogenesis regulatory protein homolog OS=Homo sapiens GN=RRS1 PE=1 SV=2	4	4	3	5	6	4	4	3	4	4	215830000	265810000	296360000	282220000	267260000	273000000	307870000	307350000	291960000	256800000
Q15054	Q15054	POLD3	>sp|Q15054|DPOD3_HUMAN DNA polymerase delta subunit 3 OS=Homo sapiens GN=POLD3 PE=1 SV=2	2	2	2	2	2	3	2	2	2	3	51044000	36247000	46110000	48072000	43584000	52535000	50915000	45392000	47008000	55642000
Q15056	Q15056	EIF4H	>sp|Q15056|IF4H_HUMAN Eukaryotic translation initiation factor 4H OS=Homo sapiens GN=EIF4H PE=1 SV=5	11	11	13	9	10	7	11	11	9	10	1597800000	1669700000	1594600000	1660900000	1503300000	1284000000	1311200000	1307200000	1295000000	1382400000
Q15061	Q15061	WDR43	>sp|Q15061|WDR43_HUMAN WD repeat-containing protein 43 OS=Homo sapiens GN=WDR43 PE=1 SV=3	3	5	2	5	5	5	6	3	4	5	169220000	181360000	157480000	152660000	184330000	131540000	173980000	125750000	146410000	175010000
Q15067	Q15067	ACOX1	>sp|Q15067|ACOX1_HUMAN Peroxisomal acyl-coenzyme A oxidase 1 OS=Homo sapiens GN=ACOX1 PE=1 SV=3	1	4	4	2	2	2	2	4	3	4	0	92736000	75433000	122690000	117310000	98420000	97136000	97802000	108040000	90944000
Q15070	Q15070	OXA1L	>sp|Q15070|OXA1L_HUMAN Mitochondrial inner membrane protein OXA1L OS=Homo sapiens GN=OXA1L PE=1 SV=3	1	2	1	0	3	2	2	1	2	2	99545000	120330000	83667000	0	118880000	71263000	96377000	84634000	94113000	81706000
Q15075	Q15075	EEA1	>sp|Q15075|EEA1_HUMAN Early endosome antigen 1 OS=Homo sapiens GN=EEA1 PE=1 SV=2	2	2	2	3	3	3	3	3	1	2	43858000	37607000	35715000	38311000	43832000	48813000	36567000	32323000	33603000	38853000
Q15084	Q15084	PDIA6	>sp|Q15084|PDIA6_HUMAN Protein disulfide-isomerase A6 OS=Homo sapiens GN=PDIA6 PE=1 SV=1	12	13	10	12	13	13	13	13	14	13	2431800000	2199500000	2281300000	2255600000	2090900000	2378500000	2065000000	2082500000	2067000000	1974100000
Q15102	Q15102	PAFAH1B3	>sp|Q15102|PA1B3_HUMAN Platelet-activating factor acetylhydrolase IB subunit gamma OS=Homo sapiens GN=PAFAH1B3 PE=1 SV=1	3	3	3	3	1	2	2	2	1	1	70433000	64578000	57461000	57003000	51963000	58122000	60032000	38437000	51483000	40242000
Q15125	Q15125	EBP	>sp|Q15125|EBP_HUMAN 3-beta-hydroxysteroid-Delta(8),Delta(7)-isomerase OS=Homo sapiens GN=EBP PE=1 SV=3	2	1	2	2	2	2	2	2	2	2	253740000	218060000	271230000	305240000	227930000	188280000	314400000	281170000	271630000	204340000
Q15126	Q15126	PMVK	>sp|Q15126|PMVK_HUMAN Phosphomevalonate kinase OS=Homo sapiens GN=PMVK PE=1 SV=3	0	0	1	0	0	0	1	0	0	1	0	0	13325000	0	0	0	19566000	0	0	15607000
Q15149	Q15149	PLEC	>sp|Q15149|PLEC_HUMAN Plectin OS=Homo sapiens GN=PLEC PE=1 SV=3	131	126	121	126	133	112	120	122	126	116	10911000000	10632000000	10449000000	10502000000	10325000000	10299000000	10733000000	10467000000	10482000000	10895000000
Q15165	Q15165	PON2	>sp|Q15165|PON2_HUMAN Serum paraoxonase/arylesterase 2 OS=Homo sapiens GN=PON2 PE=1 SV=3	3	4	4	4	4	4	3	4	4	3	292730000	286820000	244800000	243150000	238970000	246830000	300690000	227810000	245930000	225900000
Q15181	Q15181	PPA1	>sp|Q15181|IPYR_HUMAN Inorganic pyrophosphatase OS=Homo sapiens GN=PPA1 PE=1 SV=2	14	15	14	12	14	11	13	12	11	13	2515300000	2254100000	2652200000	2705800000	2370200000	2573400000	2235500000	2208700000	2293800000	2172900000
Q15185	Q15185	PTGES3	>sp|Q15185|TEBP_HUMAN Prostaglandin E synthase 3 OS=Homo sapiens GN=PTGES3 PE=1 SV=1	6	6	4	4	4	3	2	2	4	4	1087400000	882200000	596150000	603130000	570760000	660610000	484310000	81214000	572500000	580680000
Q15208	Q15208	STK38	>sp|Q15208|STK38_HUMAN Serine/threonine-protein kinase 38 OS=Homo sapiens GN=STK38 PE=1 SV=1	1	0	0	0	0	0	0	1	0	0	14899000	0	0	0	0	0	0	0	0	0
Q15233	Q15233	NONO	>sp|Q15233|NONO_HUMAN Non-POU domain-containing octamer-binding protein OS=Homo sapiens GN=NONO PE=1 SV=4	21	23	21	22	19	22	21	22	21	22	4647900000	5186000000	4635200000	5051500000	5004600000	5282600000	5422900000	4970600000	4648500000	4897300000
Q15257	Q15257	PPP2R4	>sp|Q15257|PTPA_HUMAN Serine/threonine-protein phosphatase 2A activator OS=Homo sapiens GN=PTPA PE=1 SV=3	1	0	2	1	0	2	0	2	1	0	42047000	0	43451000	50377000	0	39946000	0	39820000	47254000	0
Q15269	Q15269	PWP2	>sp|Q15269|PWP2_HUMAN Periodic tryptophan protein 2 homolog OS=Homo sapiens GN=PWP2 PE=2 SV=2	3	4	5	2	3	4	6	5	4	6	191740000	221030000	262330000	215440000	212540000	222700000	236910000	212210000	208070000	190690000
Q15286	Q15286	RAB35	>sp|Q15286|RAB35_HUMAN Ras-related protein Rab-35 OS=Homo sapiens GN=RAB35 PE=1 SV=1	3	4	4	2	4	2	4	4	2	4	239750000	240960000	201530000	221800000	208390000	207730000	204140000	201680000	220870000	203200000
Q15287	Q15287	RNPS1	>sp|Q15287|RNPS1_HUMAN RNA-binding protein with serine-rich domain 1 OS=Homo sapiens GN=RNPS1 PE=1 SV=1	5	5	5	6	5	4	4	6	5	5	482620000	534000000	443640000	505330000	545260000	573440000	541160000	487950000	467320000	557880000
Q15291	Q15291	RBBP5	>sp|Q15291|RBBP5_HUMAN Retinoblastoma-binding protein 5 OS=Homo sapiens GN=RBBP5 PE=1 SV=2	2	1	2	2	2	1	1	2	1	1	31402000	0	26327000	17200000	31989000	34288000	27764000	25551000	24595000	36786000
Q15293	Q15293	RCN1	>sp|Q15293|RCN1_HUMAN Reticulocalbin-1 OS=Homo sapiens GN=RCN1 PE=1 SV=1	6	6	5	5	6	4	5	4	4	3	281770000	264160000	242850000	225440000	206810000	203950000	236720000	154590000	118440000	142350000
Q15363	Q15363	TMED2	>sp|Q15363|TMED2_HUMAN Transmembrane emp24 domain-containing protein 2 OS=Homo sapiens GN=TMED2 PE=1 SV=1	2	2	2	2	2	3	1	2	2	2	283990000	258730000	260640000	248410000	243540000	309050000	274200000	257860000	296770000	231050000
Q15365;P57723	Q15365	PCBP1	>sp|Q15365|PCBP1_HUMAN Poly(rC)-binding protein 1 OS=Homo sapiens GN=PCBP1 PE=1 SV=2	16	15	15	15	13	13	14	14	15	15	7007400000	7300800000	7543400000	7220300000	7298500000	7123100000	7225000000	7368700000	7239100000	7560800000
Q15366;P57721	Q15366	PCBP2	>sp|Q15366|PCBP2_HUMAN Poly(rC)-binding protein 2 OS=Homo sapiens GN=PCBP2 PE=1 SV=1	13	13	10	14	12	12	12	13	11	14	4103900000	4213400000	4743500000	4338300000	4057900000	4165700000	3925000000	4385400000	4684900000	4452900000
Q15369	Q15369	TCEB1	>sp|Q15369|ELOC_HUMAN Elongin-C OS=Homo sapiens GN=ELOC PE=1 SV=1	2	2	2	1	1	2	1	2	1	1	58373000	57260000	52094000	49632000	52041000	51309000	39149000	38804000	41904000	32414000
Q15370	Q15370	TCEB2	>sp|Q15370|ELOB_HUMAN Elongin-B OS=Homo sapiens GN=ELOB PE=1 SV=1	1	3	3	2	4	3	0	3	3	1	85754000	96688000	71026000	76763000	67615000	91799000	0	72653000	58177000	60968000
Q15382	Q15382	RHEB	>sp|Q15382|RHEB_HUMAN GTP-binding protein Rheb OS=Homo sapiens GN=RHEB PE=1 SV=1	3	4	4	3	4	3	4	3	3	3	174900000	147090000	153370000	143950000	170080000	161650000	151750000	151020000	164530000	165220000
Q15388	Q15388	TOMM20	>sp|Q15388|TOM20_HUMAN Mitochondrial import receptor subunit TOM20 homolog OS=Homo sapiens GN=TOMM20 PE=1 SV=1	0	1	1	1	0	0	0	0	0	0	0	54703000	47074000	0	0	0	0	0	0	0
Q15392	Q15392	DHCR24	>sp|Q15392|DHC24_HUMAN Delta(24)-sterol reductase OS=Homo sapiens GN=DHCR24 PE=1 SV=2	0	1	0	3	0	0	1	3	3	2	0	122550000	0	101340000	0	0	0	102530000	99712000	109990000
Q15393	Q15393	SF3B3	>sp|Q15393|SF3B3_HUMAN Splicing factor 3B subunit 3 OS=Homo sapiens GN=SF3B3 PE=1 SV=4	22	19	22	19	20	22	23	22	20	20	1559400000	1626100000	1592400000	1542600000	1621800000	1565400000	1573500000	1513200000	1473100000	1538900000
Q15397	Q15397	KIAA0020	>sp|Q15397|PUM3_HUMAN Pumilio homolog 3 OS=Homo sapiens GN=PUM3 PE=1 SV=3	4	8	5	4	6	7	7	6	4	3	204240000	233110000	273460000	199980000	244100000	245540000	216580000	300160000	224770000	172720000
Q15404	Q15404	RSU1	>sp|Q15404|RSU1_HUMAN Ras suppressor protein 1 OS=Homo sapiens GN=RSU1 PE=1 SV=3	1	0	1	2	1	1	1	1	1	1	36434000	0	33516000	38294000	0	38064000	41176000	0	39489000	50537000
Q15418	Q15418	RPS6KA1	>sp|Q15418|KS6A1_HUMAN Ribosomal protein S6 kinase alpha-1 OS=Homo sapiens GN=RPS6KA1 PE=1 SV=2	1	2	1	3	6	3	4	2	1	3	0	0	0	54898000	68508000	0	59651000	0	56084000	0
Q15424	Q15424	SAFB	>sp|Q15424|SAFB1_HUMAN Scaffold attachment factor B1 OS=Homo sapiens GN=SAFB PE=1 SV=4	10	11	11	9	14	12	11	12	15	12	758770000	787920000	753180000	793830000	713840000	788970000	786390000	779540000	690570000	865650000
Q15428	Q15428	SF3A2	>sp|Q15428|SF3A2_HUMAN Splicing factor 3A subunit 2 OS=Homo sapiens GN=SF3A2 PE=1 SV=2	5	8	7	7	7	7	6	5	6	6	280420000	270980000	340950000	286950000	344460000	283550000	259020000	298140000	323210000	333940000
Q15435	Q15435	PPP1R7	>sp|Q15435|PP1R7_HUMAN Protein phosphatase 1 regulatory subunit 7 OS=Homo sapiens GN=PPP1R7 PE=1 SV=1	1	0	1	1	0	0	0	0	0	0	16860000	0	15649000	0	0	0	0	0	0	0
Q15436	Q15436	SEC23A	>sp|Q15436|SC23A_HUMAN Protein transport protein Sec23A OS=Homo sapiens GN=SEC23A PE=1 SV=2	2	5	5	5	7	5	7	11	4	7	136180000	236630000	224150000	220760000	289290000	205030000	237570000	335300000	223980000	249370000
Q15437	Q15437	SEC23B	>sp|Q15437|SC23B_HUMAN Protein transport protein Sec23B OS=Homo sapiens GN=SEC23B PE=1 SV=2	4	4	1	4	3	5	3	4	5	6	100460000	104660000	0	87089000	0	106170000	77231000	87032000	134800000	180520000
Q15459	Q15459	SF3A1	>sp|Q15459|SF3A1_HUMAN Splicing factor 3A subunit 1 OS=Homo sapiens GN=SF3A1 PE=1 SV=1	12	16	17	19	12	15	14	17	16	14	800610000	786070000	862210000	813830000	896780000	820890000	864030000	804530000	780620000	932280000
Q15477	Q15477	SKIV2L	>sp|Q15477|SKIV2_HUMAN Helicase SKI2W OS=Homo sapiens GN=SKIV2L PE=1 SV=3	1	0	0	2	1	0	1	0	1	1	13102000	0	0	23587000	11367000	0	17005000	0	7934700	9408100
Q15629	Q15629	TRAM1	>sp|Q15629|TRAM1_HUMAN Translocating chain-associated membrane protein 1 OS=Homo sapiens GN=TRAM1 PE=1 SV=3	1	2	1	0	0	1	0	0	2	1	61549000	0	62742000	0	0	44387000	0	0	45442000	0
Q15631	Q15631	TSN	>sp|Q15631|TSN_HUMAN Translin OS=Homo sapiens GN=TSN PE=1 SV=1	5	6	6	4	5	6	6	5	3	7	487280000	412040000	631490000	373170000	422710000	465470000	405900000	469450000	290360000	492250000
Q15637	Q15637	SF1	>sp|Q15637|SF01_HUMAN Splicing factor 1 OS=Homo sapiens GN=SF1 PE=1 SV=4	8	8	9	7	6	6	5	6	5	6	431660000	403180000	381070000	370970000	411650000	341050000	360230000	358880000	383530000	411310000
Q15642	Q15642	TRIP10	>sp|Q15642|CIP4_HUMAN Cdc42-interacting protein 4 OS=Homo sapiens GN=TRIP10 PE=1 SV=3	4	0	4	2	5	3	5	6	5	2	81014000	0	84778000	74108000	84879000	85297000	89468000	88009000	91651000	61929000
Q15645	Q15645	TRIP13	>sp|Q15645|PCH2_HUMAN Pachytene checkpoint protein 2 homolog OS=Homo sapiens GN=TRIP13 PE=1 SV=2	7	8	8	7	5	9	9	7	7	8	746300000	649330000	707130000	635470000	465700000	795180000	708880000	662990000	669390000	697580000
Q15648	Q15648	MED1	>sp|Q15648|MED1_HUMAN Mediator of RNA polymerase II transcription subunit 1 OS=Homo sapiens GN=MED1 PE=1 SV=4	1	0	0	0	0	0	0	0	0	0	13147000	0	0	0	0	0	0	0	0	0
Q15651	Q15651	HMGN3	>sp|Q15651|HMGN3_HUMAN High mobility group nucleosome-binding domain-containing protein 3 OS=Homo sapiens GN=HMGN3 PE=1 SV=2	4	4	4	5	4	5	4	4	4	4	93505000	84326000	83295000	70635000	75207000	73768000	98185000	86011000	103270000	102580000
Q15654	Q15654	TRIP6	>sp|Q15654|TRIP6_HUMAN Thyroid receptor-interacting protein 6 OS=Homo sapiens GN=TRIP6 PE=1 SV=3	6	6	6	7	4	3	3	5	6	8	203850000	223750000	224690000	182690000	228860000	183100000	186640000	201570000	222300000	237190000
Q15691	Q15691	MAPRE1	>sp|Q15691|MARE1_HUMAN Microtubule-associated protein RP/EB family member 1 OS=Homo sapiens GN=MAPRE1 PE=1 SV=3	12	10	13	9	13	14	13	12	11	13	1549900000	1533700000	1502800000	1462500000	1545500000	1463100000	1466600000	1471900000	1457900000	1519200000
Q15717;Q12926;P26378	Q15717	ELAVL1	>sp|Q15717|ELAV1_HUMAN ELAV-like protein 1 OS=Homo sapiens GN=ELAVL1 PE=1 SV=2	7	9	11	7	8	9	7	8	8	8	873110000	915150000	889990000	880260000	858710000	823790000	896490000	862640000	860380000	899950000
Q15738	Q15738	NSDHL	>sp|Q15738|NSDHL_HUMAN Sterol-4-alpha-carboxylate 3-dehydrogenase, decarboxylating OS=Homo sapiens GN=NSDHL PE=1 SV=2	4	5	1	4	3	5	3	4	4	3	245130000	186130000	77401000	226460000	157760000	201240000	206180000	210160000	204320000	175500000
Q15746	Q15746	MYLK	>sp|Q15746|MYLK_HUMAN Myosin light chain kinase, smooth muscle OS=Homo sapiens GN=MYLK PE=1 SV=4	0	0	0	0	1	1	1	0	0	0	0	0	0	0	35491000	32564000	32069000	0	0	0
Q15758	Q15758	SLC1A5	>sp|Q15758|AAAT_HUMAN Neutral amino acid transporter B(0) OS=Homo sapiens GN=SLC1A5 PE=1 SV=2	4	4	3	6	5	5	4	5	5	4	384420000	381630000	419140000	331110000	311890000	383420000	345290000	381360000	353500000	343960000
Q15773	Q15773	MLF2	>sp|Q15773|MLF2_HUMAN Myeloid leukemia factor 2 OS=Homo sapiens GN=MLF2 PE=1 SV=1	1	0	1	0	1	0	1	1	1	1	19348000	0	19555000	0	19566000	0	20021000	27398000	25486000	25177000
Q15785	Q15785	TOMM34	>sp|Q15785|TOM34_HUMAN Mitochondrial import receptor subunit TOM34 OS=Homo sapiens GN=TOMM34 PE=1 SV=2	5	5	4	5	5	6	6	4	4	7	134000000	143970000	127680000	153030000	154260000	151430000	180480000	139510000	156860000	155780000
Q15796;P84022;O15198	Q15796	SMAD2	>sp|Q15796|SMAD2_HUMAN Mothers against decapentaplegic homolog 2 OS=Homo sapiens GN=SMAD2 PE=1 SV=1	0	1	1	2	1	2	1	0	0	0	0	25060000	26490000	20117000	20963000	24550000	32882000	0	0	0
Q15800	Q15800	MSMO1	>sp|Q15800|MSMO1_HUMAN Methylsterol monooxygenase 1 OS=Homo sapiens GN=MSMO1 PE=1 SV=1	0	1	0	0	0	0	0	0	0	0	0	17188000	0	0	0	0	0	0	0	0
Q15818	Q15818	NPTX1	>sp|Q15818|NPTX1_HUMAN Neuronal pentraxin-1 OS=Homo sapiens GN=NPTX1 PE=2 SV=2	0	1	1	0	1	0	1	1	0	1	0	9318700	0	0	8693300	0	0	9339200	0	10788000
Q15819	Q15819	UBE2V2	>sp|Q15819|UB2V2_HUMAN Ubiquitin-conjugating enzyme E2 variant 2 OS=Homo sapiens GN=UBE2V2 PE=1 SV=4	4	3	2	2	2	2	2	2	2	2	253200000	272580000	183010000	203420000	194720000	219780000	265900000	198110000	162570000	232130000
Q15833	Q15833	STXBP2	>sp|Q15833|STXB2_HUMAN Syntaxin-binding protein 2 OS=Homo sapiens GN=STXBP2 PE=1 SV=2	0	0	0	1	0	1	1	2	1	1	0	0	0	15608000	0	14774000	10555000	12546000	16906000	0
Q15836;P63027	Q15836	VAMP3	>sp|Q15836|VAMP3_HUMAN Vesicle-associated membrane protein 3 OS=Homo sapiens GN=VAMP3 PE=1 SV=3	1	3	3	2	3	2	2	1	2	2	71378000	75226000	64553000	72985000	74443000	64662000	61236000	62085000	71636000	70391000
Q15843	Q15843	NEDD8	>sp|Q15843|NEDD8_HUMAN NEDD8 OS=Homo sapiens GN=NEDD8 PE=1 SV=1	1	1	0	0	1	1	2	1	0	2	89097000	70140000	0	0	85262000	102410000	103100000	110890000	0	106710000
Q15904	Q15904	ATP6AP1	>sp|Q15904|VAS1_HUMAN V-type proton ATPase subunit S1 OS=Homo sapiens GN=ATP6AP1 PE=1 SV=2	1	0	0	0	1	1	0	0	0	2	27823000	0	0	0	0	27844000	0	0	0	35725000
Q15907;P62491	Q15907;P62491	RAB11B;RAB11A	>sp|Q15907|RB11B_HUMAN Ras-related protein Rab-11B OS=Homo sapiens GN=RAB11B PE=1 SV=4;>sp|P62491|RB11A_HUMAN Ras-related protein Rab-11A OS=Homo sapiens GN=RAB11A PE=1 SV=3	7	4	9	10	6	9	7	7	8	9	913180000	782370000	867130000	858560000	830750000	834970000	763470000	829960000	842620000	916540000
Q15942	Q15942	ZYX	>sp|Q15942|ZYX_HUMAN Zyxin OS=Homo sapiens GN=ZYX PE=1 SV=1	6	5	6	6	5	3	4	7	6	5	309790000	292780000	270800000	207320000	257700000	216840000	198880000	194040000	233150000	266950000
Q16181;Q6ZU15	Q16181	2018-09-07	>sp|Q16181|SEPT7_HUMAN Septin-7 OS=Homo sapiens GN=SEPT7 PE=1 SV=2	6	8	6	7	8	8	8	6	8	10	423170000	489510000	373580000	421000000	424580000	402250000	471640000	435050000	444600000	457840000
Q16186	Q16186	ADRM1	>sp|Q16186|ADRM1_HUMAN Proteasomal ubiquitin receptor ADRM1 OS=Homo sapiens GN=ADRM1 PE=1 SV=2	3	6	2	2	4	5	5	4	4	3	231650000	269410000	223380000	168480000	221940000	250750000	248850000	208340000	222690000	238310000
Q16204	Q16204	CCDC6	>sp|Q16204|CCDC6_HUMAN Coiled-coil domain-containing protein 6 OS=Homo sapiens GN=CCDC6 PE=1 SV=2	3	2	1	2	2	2	2	2	2	2	67392000	82793000	80695000	88891000	65437000	74659000	67262000	94231000	82063000	88900000
Q16222;Q3KQV9	Q16222	UAP1	>sp|Q16222|UAP1_HUMAN UDP-N-acetylhexosamine pyrophosphorylase OS=Homo sapiens GN=UAP1 PE=1 SV=3	5	3	2	2	4	3	1	2	3	3	132230000	147650000	97958000	98027000	126350000	142120000	93065000	106340000	122960000	151730000
Q16401	Q16401	PSMD5	>sp|Q16401|PSMD5_HUMAN 26S proteasome non-ATPase regulatory subunit 5 OS=Homo sapiens GN=PSMD5 PE=1 SV=3	6	7	5	10	9	8	8	8	6	7	340150000	374210000	308530000	343200000	361150000	366740000	355580000	383280000	405740000	392720000
Q16513	Q16513	PKN2	>sp|Q16513|PKN2_HUMAN Serine/threonine-protein kinase N2 OS=Homo sapiens GN=PKN2 PE=1 SV=1	4	8	9	10	8	8	9	7	8	7	211820000	280940000	273090000	244450000	254050000	254390000	244430000	242580000	228320000	255590000
Q16531	Q16531	DDB1	>sp|Q16531|DDB1_HUMAN DNA damage-binding protein 1 OS=Homo sapiens GN=DDB1 PE=1 SV=1	24	26	24	21	23	26	22	27	21	25	1782000000	1744700000	1819800000	1897500000	1781600000	1885200000	1757400000	1814600000	1689800000	1849000000
Q16539	Q16539	MAPK14	>sp|Q16539|MK14_HUMAN Mitogen-activated protein kinase 14 OS=Homo sapiens GN=MAPK14 PE=1 SV=3	2	0	0	1	1	1	1	2	0	1	25537000	0	0	20096000	21155000	28403000	24721000	27079000	0	32835000
Q16540	Q16540	MRPL23	>sp|Q16540|RM23_HUMAN 39S ribosomal protein L23, mitochondrial OS=Homo sapiens GN=MRPL23 PE=1 SV=1	0	0	0	0	0	0	0	1	0	0	0	0	0	0	0	0	0	30589000	0	0
Q16555;Q14194;Q14195	Q16555	DPYSL2	>sp|Q16555|DPYL2_HUMAN Dihydropyrimidinase-related protein 2 OS=Homo sapiens GN=DPYSL2 PE=1 SV=1	12	6	9	6	7	8	9	9	9	8	480900000	437700000	397620000	377670000	388210000	374020000	453150000	443610000	396860000	433640000
Q16576	Q16576	RBBP7	>sp|Q16576|RBBP7_HUMAN Histone-binding protein RBBP7 OS=Homo sapiens GN=RBBP7 PE=1 SV=1	9	10	12	9	10	9	11	9	9	10	1310400000	1055100000	1261200000	1099300000	1042000000	1058100000	915460000	888910000	850460000	1041300000
Q16629	Q16629	SRSF7	>sp|Q16629|SRSF7_HUMAN Serine/arginine-rich splicing factor 7 OS=Homo sapiens GN=SRSF7 PE=1 SV=1	7	6	7	7	6	9	9	8	7	7	1176800000	1013100000	1155900000	1288500000	1098700000	1178000000	1104500000	939630000	1026500000	997450000
Q16630	Q16630	CPSF6	>sp|Q16630|CPSF6_HUMAN Cleavage and polyadenylation specificity factor subunit 6 OS=Homo sapiens GN=CPSF6 PE=1 SV=2	4	4	5	4	6	7	4	5	4	4	276100000	206420000	304010000	273890000	282200000	276510000	279690000	288740000	303020000	256170000
Q16637	Q16637	SMN1	>sp|Q16637|SMN_HUMAN Survival motor neuron protein OS=Homo sapiens GN=SMN1 PE=1 SV=1	0	0	1	1	2	1	0	0	0	0	0	0	0	0	99290000	0	0	0	0	0
Q16643	Q16643	DBN1	>sp|Q16643|DREB_HUMAN Drebrin OS=Homo sapiens GN=DBN1 PE=1 SV=4	7	6	7	3	4	3	5	3	5	4	250460000	200970000	197030000	160520000	174140000	182880000	201420000	127700000	175000000	190600000
Q16644;P49137;Q96PN8;O43930;P51817	Q16644;P49137	MAPKAPK3;MAPKAPK2	>sp|Q16644|MAPK3_HUMAN MAP kinase-activated protein kinase 3 OS=Homo sapiens GN=MAPKAPK3 PE=1 SV=1;>sp|P49137|MAPK2_HUMAN MAP kinase-activated protein kinase 2 OS=Homo sapiens GN=MAPKAPK2 PE=1 SV=1	0	2	1	1	1	1	1	1	1	1	0	0	41749000	34997000	30452000	31114000	31380000	0	36353000	0
Q16658	Q16658	FSCN1	>sp|Q16658|FSCN1_HUMAN Fascin OS=Homo sapiens GN=FSCN1 PE=1 SV=3	27	26	26	25	25	27	30	26	27	25	9791100000	9497900000	10044000000	9287300000	9521800000	9179300000	9640500000	9079200000	9180200000	10653000000
Q16666	Q16666	IFI16	>sp|Q16666|IF16_HUMAN Gamma-interferon-inducible protein 16 OS=Homo sapiens GN=IFI16 PE=1 SV=3	3	1	3	3	1	0	2	0	2	1	46075000	50421000	55762000	53528000	38320000	0	44460000	0	42210000	46993000
Q16698	Q16698	DECR1	>sp|Q16698|DECR_HUMAN 2,4-dienoyl-CoA reductase, mitochondrial OS=Homo sapiens GN=DECR1 PE=1 SV=1	2	1	1	1	2	2	1	2	1	1	69246000	65708000	53335000	54667000	94189000	70555000	0	59653000	50723000	55908000
Q16718	Q16718	NDUFA5	>sp|Q16718|NDUA5_HUMAN NADH dehydrogenase [ubiquinone] 1 alpha subcomplex subunit 5 OS=Homo sapiens GN=NDUFA5 PE=1 SV=3	0	0	0	0	0	1	1	0	0	0	0	0	0	0	0	0	0	0	0	0
Q16719	Q16719	KYNU	>sp|Q16719|KYNU_HUMAN Kynureninase OS=Homo sapiens GN=KYNU PE=1 SV=1	9	12	11	10	12	11	13	12	12	12	1385900000	1303400000	1280900000	1205200000	1341200000	1276600000	1324700000	1286500000	1351400000	1194700000
Q16740	Q16740	CLPP	>sp|Q16740|CLPP_HUMAN ATP-dependent Clp protease proteolytic subunit, mitochondrial OS=Homo sapiens GN=CLPP PE=1 SV=1	2	0	2	1	1	2	2	2	2	3	81630000	0	55790000	95367000	66536000	66120000	55824000	58492000	60164000	47863000
Q16762	Q16762	TST	>sp|Q16762|THTR_HUMAN Thiosulfate sulfurtransferase OS=Homo sapiens GN=TST PE=1 SV=4	1	3	1	2	2	3	1	1	4	1	101690000	161150000	98597000	83130000	94071000	153100000	92666000	73842000	118100000	120200000
Q16774	Q16774	GUK1	>sp|Q16774|KGUA_HUMAN Guanylate kinase OS=Homo sapiens GN=GUK1 PE=1 SV=2	0	0	0	1	0	0	0	0	1	0	0	0	0	14042000	0	0	0	0	21682000	0
Q16775	Q16775	HAGH	>sp|Q16775|GLO2_HUMAN Hydroxyacylglutathione hydrolase, mitochondrial OS=Homo sapiens GN=HAGH PE=1 SV=2	1	1	0	2	1	1	2	1	1	3	68754000	75253000	0	89322000	75710000	62983000	76454000	56486000	70272000	79270000
Q16777;Q6FI13	Q16777;Q6FI13	HIST2H2AC;HIST2H2AA3	>sp|Q16777|H2A2C_HUMAN Histone H2A type 2-C OS=Homo sapiens GN=HIST2H2AC PE=1 SV=4;>sp|Q6FI13|H2A2A_HUMAN Histone H2A type 2-A OS=Homo sapiens GN=HIST2H2AA3 PE=1 SV=3	6	7	6	7	7	6	6	6	6	6	64318000000	57051000000	61942000000	55189000000	58831000000	56596000000	52922000000	58724000000	57235000000	59870000000
Q16795	Q16795	NDUFA9	>sp|Q16795|NDUA9_HUMAN NADH dehydrogenase [ubiquinone] 1 alpha subcomplex subunit 9, mitochondrial OS=Homo sapiens GN=NDUFA9 PE=1 SV=2	3	5	5	5	5	7	9	6	2	7	198060000	358340000	358190000	335420000	375530000	357860000	351600000	380560000	192600000	390100000
Q16822;P35558	Q16822;P35558	PCK2;PCK1	>sp|Q16822|PCKGM_HUMAN Phosphoenolpyruvate carboxykinase [GTP], mitochondrial OS=Homo sapiens GN=PCK2 PE=1 SV=3;>sp|P35558|PCKGC_HUMAN Phosphoenolpyruvate carboxykinase, cytosolic [GTP] OS=Homo sapiens GN=PCK1 PE=1 SV=3	0	1	0	1	1	1	0	0	1	0	0	0	0	0	0	0	0	0	6139100	0
Q16836	Q16836	HADH	>sp|Q16836|HCDH_HUMAN Hydroxyacyl-coenzyme A dehydrogenase, mitochondrial OS=Homo sapiens GN=HADH PE=1 SV=3	6	5	7	5	8	7	7	8	5	5	684520000	579730000	814220000	647790000	789020000	686490000	732570000	615490000	751230000	580550000
Q16850	Q16850	CYP51A1	>sp|Q16850|CP51A_HUMAN Lanosterol 14-alpha demethylase OS=Homo sapiens GN=CYP51A1 PE=1 SV=3	0	3	1	1	0	3	1	2	2	0	0	30480000	36957000	28436000	0	35506000	40473000	43576000	37952000	0
[truncated: 1,326 more rows]
