# Supplementary material for: Automated sample preparation with SP3 for low‐input clinical proteomics
Source: Mol Syst Biol. 2020 Jan 16;16(1):e9111. doi: 10.15252/msb.20199111 (PMC6966100; doi:10.15252/msb.20199111)
Supplement: Supplementary file 4 — Source Data for Figure 2 [file MSB-16-e9111-s002.zip › Figure 2 Source Data Day 1.xlsx]

## Sheet: Day_1
Protein IDs	Majority protein IDs	Gene names	Fasta headers	Peptides Exp1_1	Peptides Exp1_2	Peptides Exp1_3	Peptides Exp1_4	Peptides Exp1_5	Peptides Exp2_1	Peptides Exp2_2	Peptides Exp2_3	Peptides Exp2_4	Peptides Exp2_5	Peptides manual_1	Peptides manual_2	LFQ intensity Exp1_1	LFQ intensity Exp1_2	LFQ intensity Exp1_3	LFQ intensity Exp1_4	LFQ intensity Exp1_5	LFQ intensity Exp2_1	LFQ intensity Exp2_2	LFQ intensity Exp2_3	LFQ intensity Exp2_4	LFQ intensity Exp2_5	LFQ intensity manual_1	LFQ intensity manual_2
A0AV96	A0AV96	RBM47	>sp|A0AV96|RBM47_HUMAN RNA-binding protein 47 OS=Homo sapiens GN=RBM47 PE=1 SV=2	3	4	2	4	1	2	2	2	3	2	3	3	16544000	35927000	19399000	25716000	25793000	0	17532000	21157000	19335000	23561000	28257000	19835000
A0AVT1	A0AVT1	UBA6	>sp|A0AVT1|UBA6_HUMAN Ubiquitin-like modifier-activating enzyme 6 OS=Homo sapiens GN=UBA6 PE=1 SV=1	1	3	2	2	2	0	2	2	2	2	1	1	15755000	12485000	16898000	10985000	17898000	0	15901000	13677000	17378000	0	0	0
A0FGR8	A0FGR8	ESYT2	>sp|A0FGR8|ESYT2_HUMAN Extended synaptotagmin-2 OS=Homo sapiens GN=ESYT2 PE=1 SV=1	1	3	2	0	0	0	1	3	3	2	2	2	33802000	0	46578000	0	0	0	0	40498000	41317000	49562000	49024000	0
A0MZ66	A0MZ66	KIAA1598	>sp|A0MZ66|SHOT1_HUMAN Shootin-1 OS=Homo sapiens GN=SHTN1 PE=1 SV=4	3	1	4	2	3	2	2	3	2	3	3	2	0	57747000	44887000	45539000	35915000	61302000	52861000	47919000	0	70459000	62507000	32534000
A1KZ92	A1KZ92	PXDNL	>sp|A1KZ92|PXDNL_HUMAN Peroxidasin-like protein OS=Homo sapiens GN=PXDNL PE=1 SV=3	1	0	0	1	1	1	1	1	1	1	1	1	0	0	0	1355000	1764600	1255100	1677000	950940	1710600	1805600	4087900	3912600
A1L0T0	A1L0T0	ILVBL	>sp|A1L0T0|ILVBL_HUMAN Acetolactate synthase-like protein OS=Homo sapiens GN=ILVBL PE=1 SV=2	2	2	1	1	1	1	1	2	2	2	3	2	43713000	40350000	47196000	45615000	37458000	27335000	35107000	38400000	28621000	41259000	57627000	53177000
A2RRD8;Q96IR2;Q9H963;Q8N782;Q8NCK3;Q9Y5A6;P0CJ79;Q5VIY5;Q7L2R6;Q9NV72;Q96NL3;Q96N58;Q6ZN06;A6NHJ4;Q0VGE8;P17035;Q86XN6;Q9P0L1;Q9UJW7;Q8NB50;Q8N4W9;Q05481	A2RRD8;Q96IR2;Q9H963;Q8N782;Q8NCK3;Q9Y5A6;P0CJ79;Q5VIY5;Q7L2R6;Q9NV72;Q96NL3;Q96N58;Q6ZN06;A6NHJ4;Q0VGE8;P17035;Q86XN6;Q9P0L1;Q9UJW7;Q8NB50;Q8N4W9;Q05481	ZNF320;ZNF845;ZNF702P;ZNF525;ZNF485;ZSCAN21;ZNF888;ZNF468;ZNF765;ZNF701;ZNF599;ZNF578;ZNF813;ZNF860;ZNF816;ZNF28;ZNF761;ZKSCAN7;ZNF229;ZFP62;ZNF808;ZNF91	>sp|A2RRD8|ZN320_HUMAN Zinc finger protein 320 OS=Homo sapiens GN=ZNF320 PE=1 SV=1;>sp|Q96IR2|ZN845_HUMAN Zinc finger protein 845 OS=Homo sapiens GN=ZNF845 PE=2 SV=3;>sp|Q9H963|ZN702_HUMAN Putative zinc finger protein 702 OS=Homo sapiens GN=ZNF702P PE=5 SV	1	2	0	1	1	0	0	0	0	0	1	0	45525000	54671000	0	105970000	40180000	0	0	0	0	0	45727000	0
A3KMH1	A3KMH1	VWA8	>sp|A3KMH1|VWA8_HUMAN von Willebrand factor A domain-containing protein 8 OS=Homo sapiens GN=VWA8 PE=1 SV=2	1	1	0	0	1	0	1	1	0	2	1	0	5998800	0	0	0	0	0	6161100	0	0	5091000	8069500	0
A3KN83	A3KN83	SBNO1	>sp|A3KN83|SBNO1_HUMAN Protein strawberry notch homolog 1 OS=Homo sapiens GN=SBNO1 PE=1 SV=1	0	0	0	0	1	1	0	0	0	0	0	0	0	0	0	0	0	4960000	0	0	0	0	0	0
A4D1E9	A4D1E9	GTPBP10	>sp|A4D1E9|GTPBA_HUMAN GTP-binding protein 10 OS=Homo sapiens GN=GTPBP10 PE=1 SV=1	0	1	0	0	1	1	0	1	0	1	0	0	0	3839900	0	0	0	4701900	0	3522700	0	3521200	0	0
A5YKK6	A5YKK6	CNOT1	>sp|A5YKK6|CNOT1_HUMAN CCR4-NOT transcription complex subunit 1 OS=Homo sapiens GN=CNOT1 PE=1 SV=2	6	5	4	3	5	3	3	3	4	5	6	7	57641000	42795000	59637000	33735000	42472000	28975000	40836000	39403000	22877000	46575000	52599000	55312000
Q9GZQ8;A6NCE7	Q9GZQ8;A6NCE7	MAP1LC3B;MAP1LC3B2	>sp|Q9GZQ8|MLP3B_HUMAN Microtubule-associated proteins 1A/1B light chain 3B OS=Homo sapiens GN=MAP1LC3B PE=1 SV=3;>sp|A6NCE7|MP3B2_HUMAN Microtubule-associated proteins 1A/1B light chain 3 beta 2 OS=Homo sapiens GN=MAP1LC3B2 PE=2 SV=1	0	0	0	0	0	0	0	0	1	0	0	0	0	0	0	0	0	0	0	0	8994300	0	0	0
A6NDG6	A6NDG6	PGP	>sp|A6NDG6|PGP_HUMAN Glycerol-3-phosphate phosphatase OS=Homo sapiens GN=PGP PE=1 SV=1	5	6	7	8	7	5	7	9	6	7	6	8	264740000	257390000	253440000	284810000	266520000	287230000	271810000	281070000	276530000	283340000	275410000	244170000
A6NHQ2	A6NHQ2	FBLL1	>sp|A6NHQ2|FBLL1_HUMAN rRNA/tRNA 2-O-methyltransferase fibrillarin-like protein 1 OS=Homo sapiens GN=FBLL1 PE=3 SV=2	2	2	2	2	2	2	2	2	2	2	2	2	110670000	116320000	98557000	127160000	126400000	118950000	91306000	144100000	127700000	118030000	125030000	124660000
A6NHR9	A6NHR9	SMCHD1	>sp|A6NHR9|SMHD1_HUMAN Structural maintenance of chromosomes flexible hinge domain-containing protein 1 OS=Homo sapiens GN=SMCHD1 PE=1 SV=2	2	1	1	0	2	1	2	2	1	5	4	1	30883000	9888000	22388000	0	28556000	0	43154000	28354000	0	34361000	26188000	23889000
A8CG34;Q96HA1	A8CG34;Q96HA1	POM121C;POM121	>sp|A8CG34|P121C_HUMAN Nuclear envelope pore membrane protein POM 121C OS=Homo sapiens GN=POM121C PE=1 SV=2;>sp|Q96HA1|P121A_HUMAN Nuclear envelope pore membrane protein POM 121 OS=Homo sapiens GN=POM121 PE=1 SV=2	0	0	0	0	0	0	0	0	0	0	0	1	0	0	0	0	0	0	0	0	0	0	0	0
P62308;A8MWD9	P62308;A8MWD9	SNRPG	>sp|P62308|RUXG_HUMAN Small nuclear ribonucleoprotein G OS=Homo sapiens GN=SNRPG PE=1 SV=1;>sp|A8MWD9|RUXGL_HUMAN Putative small nuclear ribonucleoprotein G-like protein 15 OS=Homo sapiens GN=SNRPGP15 PE=5 SV=2	1	2	3	2	2	3	2	2	1	2	1	2	166130000	276350000	236040000	160270000	220300000	243970000	178480000	185770000	148490000	263450000	147600000	117990000
B1ANS9	B1ANS9	WDR64	>sp|B1ANS9|WDR64_HUMAN WD repeat-containing protein 64 OS=Homo sapiens GN=WDR64 PE=2 SV=1	0	0	0	0	0	1	0	0	0	0	0	0	0	0	0	0	0	311610000	0	0	0	0	0	0
B7ZAP0	B7ZAP0	RABGAP1L	>sp|B7ZAP0|RBG10_HUMAN Rab GTPase-activating protein 1-like, isoform 10 OS=Homo sapiens GN=RABGAP1L PE=1 SV=1	0	0	0	0	0	0	0	0	0	0	0	1	0	0	0	0	0	0	0	0	0	0	0	14853000
Q13765;E9PAV3;Q9BZK3	Q13765;E9PAV3	NACA	>sp|Q13765|NACA_HUMAN Nascent polypeptide-associated complex subunit alpha OS=Homo sapiens GN=NACA PE=1 SV=1;>sp|E9PAV3|NACAM_HUMAN Nascent polypeptide-associated complex subunit alpha, muscle-specific form OS=Homo sapiens GN=NACA PE=1 SV=1	2	6	5	5	6	7	6	3	4	4	4	5	1057600000	798500000	841890000	896400000	741230000	1006300000	1072800000	752950000	1406000000	1100200000	964360000	888740000
L0R6Q1	L0R6Q1	SLC35A4	>sp|L0R6Q1|S35U4_HUMAN SLC35A4 upstream open reading frame protein OS=Homo sapiens GN=SLC35A4 PE=3 SV=1	2	1	0	1	1	1	0	1	1	2	0	0	9309600	7517700	0	7667100	5075500	9074800	0	4618200	0	5203500	0	0
O00115	O00115	DNASE2	>sp|O00115|DNS2A_HUMAN Deoxyribonuclease-2-alpha OS=Homo sapiens GN=DNASE2 PE=1 SV=2	0	0	1	1	0	1	1	0	0	1	1	0	0	0	12612000	22426000	0	16835000	21804000	0	0	16806000	13605000	0
O00116	O00116	AGPS	>sp|O00116|ADAS_HUMAN Alkyldihydroxyacetonephosphate synthase, peroxisomal OS=Homo sapiens GN=AGPS PE=1 SV=1	5	3	0	3	1	3	2	1	2	2	2	1	59241000	35023000	0	38265000	27040000	48286000	29847000	28850000	29249000	34105000	27071000	29145000
O00139	O00139	KIF2A	>sp|O00139|KIF2A_HUMAN Kinesin-like protein KIF2A OS=Homo sapiens GN=KIF2A PE=1 SV=3	1	3	4	2	2	0	2	3	1	3	3	3	0	18510000	21204000	28580000	19641000	0	22695000	14973000	24426000	20829000	19245000	24794000
O00148	O00148	DDX39A	>sp|O00148|DX39A_HUMAN ATP-dependent RNA helicase DDX39A OS=Homo sapiens GN=DDX39A PE=1 SV=2	9	10	11	11	11	13	11	12	10	9	13	11	136520000	128480000	128980000	131240000	138460000	149560000	141700000	139240000	166830000	133120000	131490000	105960000
O00151	O00151	PDLIM1	>sp|O00151|PDLI1_HUMAN PDZ and LIM domain protein 1 OS=Homo sapiens GN=PDLIM1 PE=1 SV=4	2	4	3	4	1	4	3	4	1	5	1	0	106560000	163690000	101700000	173790000	36520000	116050000	86148000	131660000	55226000	165060000	39577000	0
O00154	O00154	ACOT7	>sp|O00154|BACH_HUMAN Cytosolic acyl coenzyme A thioester hydrolase OS=Homo sapiens GN=ACOT7 PE=1 SV=3	1	2	1	2	2	0	2	2	1	1	2	2	98034000	90556000	89651000	92077000	104600000	0	96214000	101170000	75280000	67480000	96225000	117160000
O00159;Q8N1T3	O00159	MYO1C	>sp|O00159|MYO1C_HUMAN Unconventional myosin-Ic OS=Homo sapiens GN=MYO1C PE=1 SV=4	12	12	12	14	12	12	12	10	16	15	11	14	799370000	755680000	730520000	737010000	687900000	776590000	709480000	793750000	766750000	738420000	828750000	789790000
O00170	O00170	AIP	>sp|O00170|AIP_HUMAN AH receptor-interacting protein OS=Homo sapiens GN=AIP PE=1 SV=2	2	4	3	3	2	2	3	2	2	3	1	1	18810000	30632000	23169000	34807000	37317000	46024000	25024000	32352000	24799000	32715000	15637000	0
O00178	O00178	GTPBP1	>sp|O00178|GTPB1_HUMAN GTP-binding protein 1 OS=Homo sapiens GN=GTPBP1 PE=1 SV=3	2	2	3	2	0	2	2	1	1	2	2	2	12674000	12950000	15824000	13552000	0	12185000	11514000	9051400	9347700	13653000	21444000	18948000
O00186	O00186	STXBP3	>sp|O00186|STXB3_HUMAN Syntaxin-binding protein 3 OS=Homo sapiens GN=STXBP3 PE=1 SV=2	1	1	1	2	2	1	1	3	1	1	1	1	14811000	17281000	17498000	24905000	15055000	19849000	15967000	19631000	16423000	16701000	18569000	16273000
O00194	O00194	RAB27B	>sp|O00194|RB27B_HUMAN Ras-related protein Rab-27B OS=Homo sapiens GN=RAB27B PE=1 SV=4	0	0	0	0	0	0	0	1	0	0	0	0	0	0	0	0	0	0	0	9369300	0	0	0	0
O00203;Q13367	O00203	AP3B1	>sp|O00203|AP3B1_HUMAN AP-3 complex subunit beta-1 OS=Homo sapiens GN=AP3B1 PE=1 SV=3	3	5	5	6	5	5	3	3	4	4	4	2	82004000	68371000	71103000	94743000	92024000	72797000	85784000	82402000	83858000	76903000	104000000	79018000
O00231	O00231	PSMD11	>sp|O00231|PSD11_HUMAN 26S proteasome non-ATPase regulatory subunit 11 OS=Homo sapiens GN=PSMD11 PE=1 SV=3	7	9	7	8	9	8	7	9	9	7	6	9	489560000	461510000	458960000	444340000	476320000	423100000	472580000	446420000	497640000	489010000	511060000	463900000
O00232	O00232	PSMD12	>sp|O00232|PSD12_HUMAN 26S proteasome non-ATPase regulatory subunit 12 OS=Homo sapiens GN=PSMD12 PE=1 SV=3	7	10	5	8	7	8	8	7	10	9	7	7	276650000	324040000	282780000	245520000	264770000	292250000	241060000	264300000	255670000	276250000	325090000	296100000
O00233	O00233	PSMD9	>sp|O00233|PSMD9_HUMAN 26S proteasome non-ATPase regulatory subunit 9 OS=Homo sapiens GN=PSMD9 PE=1 SV=3	2	5	4	4	3	3	3	4	2	4	2	2	61210000	89325000	71949000	76638000	51780000	74081000	54894000	57240000	36897000	70640000	61977000	21021000
O00267	O00267	SUPT5H	>sp|O00267|SPT5H_HUMAN Transcription elongation factor SPT5 OS=Homo sapiens GN=SUPT5H PE=1 SV=1	3	3	2	2	4	3	4	4	1	4	5	4	49177000	51196000	44282000	49262000	58620000	50190000	48411000	42392000	41456000	64085000	60180000	60173000
O00299	O00299	CLIC1	>sp|O00299|CLIC1_HUMAN Chloride intracellular channel protein 1 OS=Homo sapiens GN=CLIC1 PE=1 SV=4	7	11	9	9	9	10	9	9	9	9	9	10	1230300000	1227100000	1255100000	1320900000	1201700000	1220200000	1141600000	1121700000	1084800000	1231700000	1370100000	1239500000
O00303	O00303	EIF3F	>sp|O00303|EIF3F_HUMAN Eukaryotic translation initiation factor 3 subunit F OS=Homo sapiens GN=EIF3F PE=1 SV=1	4	5	6	4	8	7	8	7	5	5	4	6	342030000	286830000	291350000	325360000	318910000	295430000	293420000	227850000	327240000	270960000	214600000	223730000
O00330	O00330	PDHX	>sp|O00330|ODPX_HUMAN Pyruvate dehydrogenase protein X component, mitochondrial OS=Homo sapiens GN=PDHX PE=1 SV=3	1	4	2	6	3	4	3	2	3	1	2	4	32082000	41884000	41181000	51626000	42689000	45617000	33738000	40893000	38539000	31433000	39597000	38261000
O00399	O00399	DCTN6	>sp|O00399|DCTN6_HUMAN Dynactin subunit 6 OS=Homo sapiens GN=DCTN6 PE=1 SV=1	0	0	1	0	0	0	0	0	0	0	0	0	0	0	10013000	0	0	0	0	0	0	0	0	0
O00400	O00400	SLC33A1	>sp|O00400|ACATN_HUMAN Acetyl-coenzyme A transporter 1 OS=Homo sapiens GN=SLC33A1 PE=1 SV=1	1	1	1	1	0	1	0	0	1	1	0	0	0	6987700	0	0	0	9689100	0	0	0	0	0	0
O00410;O60518	O00410	IPO5	>sp|O00410|IPO5_HUMAN Importin-5 OS=Homo sapiens GN=IPO5 PE=1 SV=4	24	23	22	25	24	16	21	23	22	22	23	25	1835000000	1774300000	2011600000	1763800000	1864000000	1657000000	1716000000	1862300000	1987000000	1796500000	2106700000	2107700000
O00411	O00411	POLRMT	>sp|O00411|RPOM_HUMAN DNA-directed RNA polymerase, mitochondrial OS=Homo sapiens GN=POLRMT PE=1 SV=2	2	2	2	3	1	1	2	2	3	2	4	3	13713000	17112000	11549000	31312000	16714000	14368000	14838000	20404000	17650000	14939000	45899000	27092000
O00422	O00422	SAP18	>sp|O00422|SAP18_HUMAN Histone deacetylase complex subunit SAP18 OS=Homo sapiens GN=SAP18 PE=1 SV=1	2	2	2	1	3	3	2	1	3	1	1	2	70471000	90809000	0	64679000	111700000	127260000	71697000	77763000	93710000	74106000	54028000	81937000
O00425	O00425	IGF2BP3	>sp|O00425|IF2B3_HUMAN Insulin-like growth factor 2 mRNA-binding protein 3 OS=Homo sapiens GN=IGF2BP3 PE=1 SV=2	5	8	6	7	6	6	7	7	7	7	7	6	214570000	259420000	210680000	216100000	195920000	227240000	188760000	189620000	200590000	236320000	228300000	209780000
O00429	O00429	DNM1L	>sp|O00429|DNM1L_HUMAN Dynamin-1-like protein OS=Homo sapiens GN=DNM1L PE=1 SV=2	16	14	16	12	17	13	18	18	20	16	15	13	475920000	461850000	448590000	429900000	487150000	493540000	523390000	484640000	518930000	462780000	459220000	475070000
O00442	O00442	RTCA	>sp|O00442|RTCA_HUMAN RNA 3-terminal phosphate cyclase OS=Homo sapiens GN=RTCA PE=1 SV=1	3	1	3	2	1	1	1	1	2	2	2	3	38744000	0	32210000	39089000	0	0	33407000	36444000	38372000	26809000	35217000	39444000
O00461	O00461	GOLIM4	>sp|O00461|GOLI4_HUMAN Golgi integral membrane protein 4 OS=Homo sapiens GN=GOLIM4 PE=1 SV=1	2	2	2	1	2	1	4	2	3	1	2	1	37217000	28482000	27997000	30580000	27024000	33940000	38943000	30072000	20381000	19729000	0	37324000
O00469	O00469	PLOD2	>sp|O00469|PLOD2_HUMAN Procollagen-lysine,2-oxoglutarate 5-dioxygenase 2 OS=Homo sapiens GN=PLOD2 PE=1 SV=2	2	4	2	4	3	3	2	2	2	4	3	5	49753000	82872000	70092000	56298000	69269000	79352000	44020000	59798000	56056000	72528000	57672000	75227000
O00483	O00483	NDUFA4	>sp|O00483|NDUA4_HUMAN Cytochrome c oxidase subunit NDUFA4 OS=Homo sapiens GN=NDUFA4 PE=1 SV=1	1	0	0	0	0	1	0	0	1	1	0	0	41716000	0	0	0	0	18644000	0	0	22564000	27602000	0	0
O00487	O00487	PSMD14	>sp|O00487|PSDE_HUMAN 26S proteasome non-ATPase regulatory subunit 14 OS=Homo sapiens GN=PSMD14 PE=1 SV=1	3	3	3	6	3	1	5	3	4	3	2	2	162200000	140880000	164410000	208480000	149140000	87832000	180250000	163220000	163370000	138150000	116860000	103060000
O00488	O00488	ZNF593	>sp|O00488|ZN593_HUMAN Zinc finger protein 593 OS=Homo sapiens GN=ZNF593 PE=1 SV=2	1	1	1	1	1	0	1	1	2	1	0	0	117940000	111250000	51671000	56212000	66203000	0	72520000	93788000	76228000	88015000	0	0
O00499	O00499	BIN1	>sp|O00499|BIN1_HUMAN Myc box-dependent-interacting protein 1 OS=Homo sapiens GN=BIN1 PE=1 SV=1	0	1	1	1	0	1	0	1	0	1	0	1	0	0	0	0	0	0	0	15297000	0	12513000	0	0
O00505	O00505	KPNA3	>sp|O00505|IMA4_HUMAN Importin subunit alpha-4 OS=Homo sapiens GN=KPNA3 PE=1 SV=2	1	2	2	2	1	1	2	2	2	1	2	2	35191000	32272000	31533000	32880000	34088000	32968000	35680000	30529000	25495000	35116000	37499000	39022000
O00541	O00541	PES1	>sp|O00541|PESC_HUMAN Pescadillo homolog OS=Homo sapiens GN=PES1 PE=1 SV=1	8	5	7	10	6	7	8	7	9	8	7	7	273090000	333100000	272750000	291930000	260190000	309130000	289100000	290970000	258660000	309250000	334010000	293030000
O00560	O00560	SDCBP	>sp|O00560|SDCB1_HUMAN Syntenin-1 OS=Homo sapiens GN=SDCBP PE=1 SV=1	5	4	5	6	4	4	5	7	5	4	7	5	109410000	128430000	116120000	111220000	109920000	106130000	106950000	102280000	94383000	121230000	99632000	110260000
O00566	O00566	MPHOSPH10	>sp|O00566|MPP10_HUMAN U3 small nucleolar ribonucleoprotein protein MPP10 OS=Homo sapiens GN=MPHOSPH10 PE=1 SV=2	3	2	1	0	2	3	2	1	2	2	1	3	29081000	35260000	0	0	27650000	25455000	31558000	0	35177000	43794000	33154000	23819000
O00567	O00567	NOP56	>sp|O00567|NOP56_HUMAN Nucleolar protein 56 OS=Homo sapiens GN=NOP56 PE=1 SV=4	7	7	7	9	8	7	9	7	8	9	9	7	339340000	374410000	331560000	407060000	390860000	387770000	255250000	391910000	329050000	376150000	331890000	352460000
O00571;O15523;Q9NQI0	O00571;O15523	DDX3X;DDX3Y	>sp|O00571|DDX3X_HUMAN ATP-dependent RNA helicase DDX3X OS=Homo sapiens GN=DDX3X PE=1 SV=3;>sp|O15523|DDX3Y_HUMAN ATP-dependent RNA helicase DDX3Y OS=Homo sapiens GN=DDX3Y PE=1 SV=2	18	14	21	26	18	17	17	23	20	18	22	21	1677000000	1476400000	1640900000	1548400000	1660200000	1710600000	1676700000	1864800000	1784500000	1617100000	1801100000	1726400000
O00592	O00592	PODXL	>sp|O00592|PODXL_HUMAN Podocalyxin OS=Homo sapiens GN=PODXL PE=1 SV=2	2	2	3	3	2	2	3	2	3	2	1	3	160220000	190240000	141230000	136200000	168730000	160420000	138350000	135870000	132120000	137370000	186550000	149170000
O00625	O00625	PIR	>sp|O00625|PIR_HUMAN Pirin OS=Homo sapiens GN=PIR PE=1 SV=1	2	2	4	5	2	2	3	4	3	3	3	5	109650000	195100000	172700000	137980000	120910000	145640000	125220000	134520000	139440000	122900000	104180000	97227000
O00629	O00629	KPNA4	>sp|O00629|IMA3_HUMAN Importin subunit alpha-3 OS=Homo sapiens GN=KPNA4 PE=1 SV=1	4	3	2	3	3	2	2	2	3	2	2	1	58922000	49816000	52360000	67049000	39969000	43082000	45613000	57862000	46889000	48524000	60426000	26595000
O00712	O00712	NFIB	>sp|O00712|NFIB_HUMAN Nuclear factor 1 B-type OS=Homo sapiens GN=NFIB PE=1 SV=2	0	0	0	0	1	0	0	0	0	0	0	0	0	0	0	0	8026100	0	0	0	0	0	0	0
O00743	O00743	PPP6C	>sp|O00743|PPP6_HUMAN Serine/threonine-protein phosphatase 6 catalytic subunit OS=Homo sapiens GN=PPP6C PE=1 SV=1	2	3	2	3	2	4	4	3	3	2	2	2	43105000	43701000	37756000	43544000	38054000	39876000	28704000	48570000	35090000	44317000	46577000	47690000
O00750	O00750	PIK3C2B	>sp|O00750|P3C2B_HUMAN Phosphatidylinositol 4-phosphate 3-kinase C2 domain-containing subunit beta OS=Homo sapiens GN=PIK3C2B PE=1 SV=2	0	0	2	1	1	1	0	0	1	1	0	1	0	0	5539200	0	6527800	5957500	0	0	5645600	5426100	0	8609300
O00764	O00764	PDXK	>sp|O00764|PDXK_HUMAN Pyridoxal kinase OS=Homo sapiens GN=PDXK PE=1 SV=1	6	4	6	5	5	2	6	5	7	4	7	6	351510000	355730000	437290000	314060000	297750000	110050000	426490000	416330000	568690000	262720000	410800000	411830000
O00767	O00767	SCD	>sp|O00767|ACOD_HUMAN Acyl-CoA desaturase OS=Homo sapiens GN=SCD PE=1 SV=2	2	1	2	2	2	2	2	2	1	2	2	1	59389000	109530000	91670000	71344000	95700000	94529000	75533000	92498000	64568000	62045000	79833000	91058000
O14519	O14519	CDK2AP1	>sp|O14519|CDKA1_HUMAN Cyclin-dependent kinase 2-associated protein 1 OS=Homo sapiens GN=CDK2AP1 PE=1 SV=1	1	0	1	1	1	0	1	1	0	0	0	0	4836600	0	6769000	4033600	6480400	0	9927400	8339100	0	0	0	0
O14530	O14530	TXNDC9	>sp|O14530|TXND9_HUMAN Thioredoxin domain-containing protein 9 OS=Homo sapiens GN=TXNDC9 PE=1 SV=2	2	1	3	2	3	2	3	3	3	3	1	1	34777000	33414000	33369000	29160000	29009000	33063000	25488000	27411000	28776000	27432000	18753000	20963000
O14545	O14545	TRAFD1	>sp|O14545|TRAD1_HUMAN TRAF-type zinc finger domain-containing protein 1 OS=Homo sapiens GN=TRAFD1 PE=1 SV=1	1	2	1	1	0	0	1	2	0	1	1	2	15569000	15781000	17280000	13549000	0	0	8836000	9602500	0	0	13069000	0
O14548	O14548	COX7A2L	>sp|O14548|COX7R_HUMAN Cytochrome c oxidase subunit 7A-related protein, mitochondrial OS=Homo sapiens GN=COX7A2L PE=1 SV=2	0	0	0	0	0	0	0	0	0	1	0	0	0	0	0	0	0	0	0	0	0	23154000	0	0
O14562	O14562	UBFD1	>sp|O14562|UBFD1_HUMAN Ubiquitin domain-containing protein UBFD1 OS=Homo sapiens GN=UBFD1 PE=1 SV=2	2	2	5	1	3	1	1	1	1	2	1	1	43070000	14588000	85704000	37999000	45936000	22900000	48394000	33161000	51666000	28277000	23935000	20907000
O14579	O14579	COPE	>sp|O14579|COPE_HUMAN Coatomer subunit epsilon OS=Homo sapiens GN=COPE PE=1 SV=3	3	4	3	4	3	3	4	3	3	4	2	2	77732000	72531000	60457000	72813000	62759000	75729000	56226000	63501000	63142000	68839000	48134000	54017000
O14617	O14617	AP3D1	>sp|O14617|AP3D1_HUMAN AP-3 complex subunit delta-1 OS=Homo sapiens GN=AP3D1 PE=1 SV=1	6	2	4	6	4	2	4	4	5	5	7	6	82937000	69477000	65684000	75139000	79207000	20995000	87246000	67269000	72838000	74464000	82173000	85871000
O14646	O14646	CHD1	>sp|O14646|CHD1_HUMAN Chromodomain-helicase-DNA-binding protein 1 OS=Homo sapiens GN=CHD1 PE=1 SV=2	1	1	1	0	0	0	1	0	1	1	1	1	8081800	7989200	10545000	0	0	0	7789600	0	7518400	6157100	8838700	7560100
O14653	O14653	GOSR2	>sp|O14653|GOSR2_HUMAN Golgi SNAP receptor complex member 2 OS=Homo sapiens GN=GOSR2 PE=1 SV=2	0	1	0	1	0	0	0	0	0	0	0	0	0	0	0	0	0	0	0	0	0	0	0	0
O14732	O14732	IMPA2	>sp|O14732|IMPA2_HUMAN Inositol monophosphatase 2 OS=Homo sapiens GN=IMPA2 PE=1 SV=1	1	2	1	1	1	2	1	1	1	1	1	1	0	0	64617000	0	0	0	54011000	0	0	0	57210000	0
O14737	O14737	PDCD5	>sp|O14737|PDCD5_HUMAN Programmed cell death protein 5 OS=Homo sapiens GN=PDCD5 PE=1 SV=3	3	2	2	3	3	1	3	4	2	2	2	1	49557000	50874000	39342000	53913000	39532000	38775000	42038000	36449000	34684000	44967000	28054000	17713000
O14744	O14744	PRMT5	>sp|O14744|ANM5_HUMAN Protein arginine N-methyltransferase 5 OS=Homo sapiens GN=PRMT5 PE=1 SV=4	8	10	12	10	6	9	9	11	9	10	8	8	417870000	414570000	430940000	426170000	438350000	415500000	382660000	353070000	351540000	405400000	451590000	469720000
O14745	O14745	SLC9A3R1	>sp|O14745|NHRF1_HUMAN Na(+)/H(+) exchange regulatory cofactor NHE-RF1 OS=Homo sapiens GN=SLC9A3R1 PE=1 SV=4	3	1	1	3	2	2	2	2	0	1	0	1	28927000	26666000	39084000	40456000	36890000	51554000	39740000	36840000	0	34611000	0	0
O14773	O14773	TPP1	>sp|O14773|TPP1_HUMAN Tripeptidyl-peptidase 1 OS=Homo sapiens GN=TPP1 PE=1 SV=2	1	0	0	1	0	0	0	0	0	0	2	0	0	0	0	0	0	0	0	0	0	0	32099000	0
O14776	O14776	TCERG1	>sp|O14776|TCRG1_HUMAN Transcription elongation regulator 1 OS=Homo sapiens GN=TCERG1 PE=1 SV=2	6	3	3	2	3	2	4	4	5	3	5	6	99428000	48034000	61105000	74809000	56152000	80622000	87114000	69042000	122950000	50776000	93504000	87941000
O14818;Q8TAA3	O14818	PSMA7	>sp|O14818|PSA7_HUMAN Proteasome subunit alpha type-7 OS=Homo sapiens GN=PSMA7 PE=1 SV=1	11	10	10	9	10	10	11	9	9	9	8	8	887320000	772880000	828910000	843120000	872630000	710630000	865850000	970220000	1021700000	842980000	819620000	939170000
O14828	O14828	SCAMP3	>sp|O14828|SCAM3_HUMAN Secretory carrier-associated membrane protein 3 OS=Homo sapiens GN=SCAMP3 PE=1 SV=3	3	5	5	3	4	2	4	5	4	4	4	3	141130000	152270000	154520000	160710000	145570000	83326000	152200000	153290000	146550000	159650000	163010000	166630000
O14880	O14880	MGST3	>sp|O14880|MGST3_HUMAN Microsomal glutathione S-transferase 3 OS=Homo sapiens GN=MGST3 PE=1 SV=1	3	4	2	2	3	4	2	4	4	4	2	3	325610000	328580000	266700000	268790000	228510000	241010000	317460000	386840000	394820000	420110000	227350000	338750000
O14907	O14907	TAX1BP3	>sp|O14907|TX1B3_HUMAN Tax1-binding protein 3 OS=Homo sapiens GN=TAX1BP3 PE=1 SV=2	1	2	2	2	2	1	2	1	2	2	1	1	40406000	29439000	35347000	41916000	46192000	55352000	42794000	0	53599000	38031000	24350000	21586000
Q9NUP9;O14910;Q9HAP6	Q9NUP9;O14910;Q9HAP6	LIN7C;LIN7A;LIN7B	>sp|Q9NUP9|LIN7C_HUMAN Protein lin-7 homolog C OS=Homo sapiens GN=LIN7C PE=1 SV=1;>sp|O14910|LIN7A_HUMAN Protein lin-7 homolog A OS=Homo sapiens GN=LIN7A PE=1 SV=2;>sp|Q9HAP6|LIN7B_HUMAN Protein lin-7 homolog B OS=Homo sapiens GN=LIN7B PE=1 SV=1	0	1	0	0	0	0	0	0	0	0	1	1	0	38402000	0	0	0	0	0	0	0	0	0	0
O14925;Q5SRD1	O14925;Q5SRD1	TIMM23;TIMM23B	>sp|O14925|TIM23_HUMAN Mitochondrial import inner membrane translocase subunit Tim23 OS=Homo sapiens GN=TIMM23 PE=1 SV=1;>sp|Q5SRD1|TI23B_HUMAN Putative mitochondrial import inner membrane translocase subunit Tim23B OS=Homo sapiens GN=TIMM23B PE=5 SV=2	1	2	1	2	2	2	1	1	1	1	3	2	37780000	37499000	54030000	47146000	50440000	33293000	41088000	53356000	47803000	52153000	46839000	42577000
O14929	O14929	HAT1	>sp|O14929|HAT1_HUMAN Histone acetyltransferase type B catalytic subunit OS=Homo sapiens GN=HAT1 PE=1 SV=1	5	7	5	4	6	6	5	6	6	9	7	5	292390000	306240000	269430000	252740000	292080000	292260000	300090000	278940000	275780000	276750000	374350000	339930000
O14949	O14949	UQCRQ	>sp|O14949|QCR8_HUMAN Cytochrome b-c1 complex subunit 8 OS=Homo sapiens GN=UQCRQ PE=1 SV=4	2	3	3	2	2	2	2	2	3	3	3	3	112110000	117580000	107390000	98564000	125500000	125130000	105850000	126100000	103010000	116760000	106210000	107720000
P19105;O14950;P24844	P19105;O14950;P24844	MYL12A;MYL12B;MYL9	>sp|P19105|ML12A_HUMAN Myosin regulatory light chain 12A OS=Homo sapiens GN=MYL12A PE=1 SV=2;>sp|O14950|ML12B_HUMAN Myosin regulatory light chain 12B OS=Homo sapiens GN=MYL12B PE=1 SV=2;>sp|P24844|MYL9_HUMAN Myosin regulatory light polypeptide 9 OS=Homo sa	4	5	6	3	5	5	4	5	4	5	3	5	220620000	208470000	217110000	202690000	228860000	190400000	182340000	245950000	174780000	227040000	336460000	246060000
O14964	O14964	HGS	>sp|O14964|HGS_HUMAN Hepatocyte growth factor-regulated tyrosine kinase substrate OS=Homo sapiens GN=HGS PE=1 SV=1	3	4	4	3	3	4	1	1	2	3	3	3	80115000	94718000	76356000	53715000	69646000	88976000	66771000	43509000	56959000	81061000	90478000	76769000
O14965	O14965	AURKA	>sp|O14965|AURKA_HUMAN Aurora kinase A OS=Homo sapiens GN=AURKA PE=1 SV=2	1	1	0	0	1	1	0	1	1	1	0	0	6916400	7145400	0	0	5959400	8256200	0	6470400	5243800	6170200	0	0
O14972	O14972	DSCR3	>sp|O14972|DSCR3_HUMAN Down syndrome critical region protein 3 OS=Homo sapiens GN=DSCR3 PE=2 SV=1	1	1	0	1	0	0	0	1	0	1	1	1	5733400	4175500	0	5615400	0	0	0	3921200	0	4298900	3912900	6034400
O14974	O14974	PPP1R12A	>sp|O14974|MYPT1_HUMAN Protein phosphatase 1 regulatory subunit 12A OS=Homo sapiens GN=PPP1R12A PE=1 SV=1	6	8	8	8	6	5	6	8	9	8	5	6	116900000	140630000	120550000	108300000	133380000	130910000	114770000	118130000	116900000	147710000	132660000	116200000
O14975	O14975	SLC27A2	>sp|O14975|S27A2_HUMAN Very long-chain acyl-CoA synthetase OS=Homo sapiens GN=SLC27A2 PE=1 SV=2	1	2	0	1	0	1	1	2	1	1	1	1	12729000	13982000	0	0	0	13774000	11056000	11060000	0	11710000	14963000	13016000
O14979	O14979	HNRPDL	>sp|O14979|HNRDL_HUMAN Heterogeneous nuclear ribonucleoprotein D-like OS=Homo sapiens GN=HNRNPDL PE=1 SV=3	5	7	7	6	6	7	6	7	7	6	6	6	456110000	393330000	416360000	377000000	427200000	412040000	432500000	390330000	433320000	443010000	505620000	486050000
O14980	O14980	XPO1	>sp|O14980|XPO1_HUMAN Exportin-1 OS=Homo sapiens GN=XPO1 PE=1 SV=1	19	15	18	16	17	15	19	19	18	17	24	26	1041800000	862140000	989310000	921210000	1012600000	942040000	1024800000	928860000	1112100000	1049300000	1126400000	1101700000
O14981	O14981	BTAF1	>sp|O14981|BTAF1_HUMAN TATA-binding protein-associated factor 172 OS=Homo sapiens GN=BTAF1 PE=1 SV=2	1	1	2	2	1	1	0	1	0	0	1	1	0	4344100	4339700	4923800	0	4875200	0	4122900	0	0	3963600	0
O15027	O15027	SEC16A	>sp|O15027|SC16A_HUMAN Protein transport protein Sec16A OS=Homo sapiens GN=SEC16A PE=1 SV=3	3	3	3	3	3	3	2	3	3	1	3	0	33952000	48149000	41415000	37979000	36431000	47190000	38960000	29397000	32474000	34343000	39330000	0
O15031;O60486;Q9Y4D7	O15031	PLXNB2	>sp|O15031|PLXB2_HUMAN Plexin-B2 OS=Homo sapiens GN=PLXNB2 PE=1 SV=3	5	3	4	4	2	2	1	5	4	4	3	3	54619000	53099000	38791000	51769000	32656000	38657000	27958000	44919000	39203000	47484000	43105000	38565000
O15042	O15042	U2SURP	>sp|O15042|SR140_HUMAN U2 snRNP-associated SURP motif-containing protein OS=Homo sapiens GN=U2SURP PE=1 SV=2	9	8	8	10	12	7	5	8	9	8	10	9	218940000	185130000	195200000	187230000	233380000	231390000	258650000	209840000	198470000	223940000	191710000	180500000
O15067	O15067	PFAS	>sp|O15067|PUR4_HUMAN Phosphoribosylformylglycinamidine synthase OS=Homo sapiens GN=PFAS PE=1 SV=4	22	17	17	21	23	15	21	22	16	19	19	22	947070000	972840000	964940000	1106600000	942530000	1002500000	883740000	949080000	1040500000	1015700000	1011300000	1023500000
O15121	O15121	DEGS1	>sp|O15121|DEGS1_HUMAN Sphingolipid delta(4)-desaturase DES1 OS=Homo sapiens GN=DEGS1 PE=1 SV=1	0	0	0	0	1	0	1	0	1	1	1	0	0	0	0	0	0	0	1123400	0	1136500	1690000	7683000	0
O15126	O15126	SCAMP1	>sp|O15126|SCAM1_HUMAN Secretory carrier-associated membrane protein 1 OS=Homo sapiens GN=SCAMP1 PE=1 SV=2	1	2	2	2	2	1	2	2	0	2	2	1	43383000	50295000	45589000	44377000	49612000	53796000	47289000	62412000	0	57831000	55492000	35401000
O15127	O15127	SCAMP2	>sp|O15127|SCAM2_HUMAN Secretory carrier-associated membrane protein 2 OS=Homo sapiens GN=SCAMP2 PE=1 SV=2	0	0	0	1	0	1	1	1	0	1	1	0	0	0	0	8781800	0	4172800	0	5144700	0	9518900	6192800	0
O15143	O15143	ARPC1B	>sp|O15143|ARC1B_HUMAN Actin-related protein 2/3 complex subunit 1B OS=Homo sapiens GN=ARPC1B PE=1 SV=3	8	6	7	6	8	5	3	6	5	8	5	4	268690000	277800000	315120000	295180000	272960000	267040000	265320000	259700000	252840000	285300000	280430000	302220000
O15144	O15144	ARPC2	>sp|O15144|ARPC2_HUMAN Actin-related protein 2/3 complex subunit 2 OS=Homo sapiens GN=ARPC2 PE=1 SV=1	3	4	4	3	6	4	4	4	4	4	3	3	111940000	132280000	110880000	134130000	116980000	149570000	121340000	133410000	109920000	123950000	123690000	164410000
O15145	O15145	ARPC3	>sp|O15145|ARPC3_HUMAN Actin-related protein 2/3 complex subunit 3 OS=Homo sapiens GN=ARPC3 PE=1 SV=3	5	6	5	6	4	4	4	4	4	5	6	4	258580000	258440000	269440000	270920000	226800000	205230000	236640000	249310000	235550000	313350000	240750000	239470000
O15155	O15155	BET1	>sp|O15155|BET1_HUMAN BET1 homolog OS=Homo sapiens GN=BET1 PE=1 SV=1	0	0	0	1	0	0	0	0	0	0	0	0	0	0	0	80810000	0	0	0	0	0	0	0	0
O15160	O15160	POLR1C	>sp|O15160|RPAC1_HUMAN DNA-directed RNA polymerases I and III subunit RPAC1 OS=Homo sapiens GN=POLR1C PE=1 SV=1	2	0	2	3	2	2	1	3	2	1	1	2	37347000	0	40940000	32337000	31512000	40060000	0	42591000	66310000	29819000	30593000	34425000
O15164	O15164	TRIM24	>sp|O15164|TIF1A_HUMAN Transcription intermediary factor 1-alpha OS=Homo sapiens GN=TRIM24 PE=1 SV=3	0	0	0	1	0	0	0	0	0	0	0	1	0	0	0	5029700	0	0	0	0	0	0	0	0
O15173	O15173	PGRMC2	>sp|O15173|PGRC2_HUMAN Membrane-associated progesterone receptor component 2 OS=Homo sapiens GN=PGRMC2 PE=1 SV=1	3	4	3	2	1	1	3	1	3	3	3	2	67408000	76145000	63958000	61178000	47870000	49352000	56205000	47118000	62686000	71072000	69384000	53597000
O15212	O15212	PFDN6	>sp|O15212|PFD6_HUMAN Prefoldin subunit 6 OS=Homo sapiens GN=PFDN6 PE=1 SV=1	0	0	0	1	0	1	0	0	0	0	0	0	0	0	0	14619000	0	14724000	0	0	0	0	0	0
O15226	O15226	NKRF	>sp|O15226|NKRF_HUMAN NF-kappa-B-repressing factor OS=Homo sapiens GN=NKRF PE=1 SV=2	2	1	2	3	3	2	2	0	2	2	2	2	21892000	16334000	19348000	14747000	16255000	24761000	19380000	0	26996000	16289000	11758000	22821000
O15258	O15258	RER1	>sp|O15258|RER1_HUMAN Protein RER1 OS=Homo sapiens GN=RER1 PE=1 SV=1	2	2	1	2	1	1	1	2	1	1	2	2	39996000	39097000	33481000	35374000	32388000	32325000	28047000	41326000	33620000	45438000	46805000	55123000
O15260	O15260	SURF4	>sp|O15260|SURF4_HUMAN Surfeit locus protein 4 OS=Homo sapiens GN=SURF4 PE=1 SV=3	3	1	3	3	2	1	3	4	3	3	4	3	152470000	134270000	191170000	136440000	173840000	134810000	170590000	239780000	193400000	76711000	223440000	207440000
O15269	O15269	SPTLC1	>sp|O15269|SPTC1_HUMAN Serine palmitoyltransferase 1 OS=Homo sapiens GN=SPTLC1 PE=1 SV=1	0	1	0	1	0	1	0	0	0	1	0	0	0	13384000	0	0	0	0	0	0	0	0	0	0
O15294	O15294	OGT	>sp|O15294|OGT1_HUMAN UDP-N-acetylglucosamine--peptide N-acetylglucosaminyltransferase 110 kDa subunit OS=Homo sapiens GN=OGT PE=1 SV=3	1	5	3	3	2	2	1	2	2	1	4	3	0	20489000	26252000	38174000	0	21401000	0	26992000	0	0	28037000	33208000
O15305	O15305	PMM2	>sp|O15305|PMM2_HUMAN Phosphomannomutase 2 OS=Homo sapiens GN=PMM2 PE=1 SV=1	3	2	5	3	2	3	5	3	2	5	1	1	72222000	16699000	117070000	116370000	103500000	24062000	82404000	112270000	101840000	85007000	105070000	134880000
O15347	O15347	HMGB3	>sp|O15347|HMGB3_HUMAN High mobility group protein B3 OS=Homo sapiens GN=HMGB3 PE=1 SV=4	3	3	3	4	4	4	5	4	4	7	5	4	128750000	133110000	146840000	146610000	128220000	116800000	208850000	154630000	172750000	115070000	167380000	168320000
O15355	O15355	PPM1G	>sp|O15355|PPM1G_HUMAN Protein phosphatase 1G OS=Homo sapiens GN=PPM1G PE=1 SV=1	5	7	8	7	5	5	11	6	6	5	8	4	129850000	156620000	179200000	159970000	138160000	187410000	133460000	131010000	133070000	153130000	155050000	191050000
O15357	O15357	INPPL1	>sp|O15357|SHIP2_HUMAN Phosphatidylinositol 3,4,5-trisphosphate 5-phosphatase 2 OS=Homo sapiens GN=INPPL1 PE=1 SV=2	0	0	1	1	0	1	1	1	0	0	0	0	0	0	0	6980900	0	10632000	0	8362800	0	0	0	0
O15371	O15371	EIF3D	>sp|O15371|EIF3D_HUMAN Eukaryotic translation initiation factor 3 subunit D OS=Homo sapiens GN=EIF3D PE=1 SV=1	11	12	9	12	10	9	10	11	13	10	11	12	677670000	580650000	652220000	764690000	749510000	463980000	661140000	773430000	734910000	652130000	823800000	880700000
O15372	O15372	EIF3H	>sp|O15372|EIF3H_HUMAN Eukaryotic translation initiation factor 3 subunit H OS=Homo sapiens GN=EIF3H PE=1 SV=1	7	6	11	8	6	6	9	8	7	7	4	7	477600000	565480000	552510000	516850000	527860000	727730000	438850000	545230000	536260000	542300000	477020000	540950000
O15381	O15381	NVL	>sp|O15381|NVL_HUMAN Nuclear valosin-containing protein-like OS=Homo sapiens GN=NVL PE=1 SV=1	3	2	1	1	1	3	1	2	1	1	3	0	32376000	36588000	0	44769000	0	30601000	0	0	33836000	0	34456000	0
O15397	O15397	IPO8	>sp|O15397|IPO8_HUMAN Importin-8 OS=Homo sapiens GN=IPO8 PE=1 SV=2	2	2	3	1	1	3	2	1	1	2	2	2	24307000	24988000	18071000	19452000	17354000	18599000	16093000	0	25143000	21978000	18700000	20948000
O94900;O15405;O94842	O94900;O15405;O94842	TOX;TOX3;TOX4	>sp|O94900|TOX_HUMAN Thymocyte selection-associated high mobility group box protein TOX OS=Homo sapiens GN=TOX PE=2 SV=3;>sp|O15405|TOX3_HUMAN TOX high mobility group box family member 3 OS=Homo sapiens GN=TOX3 PE=1 SV=2;>sp|O94842|TOX4_HUMAN TOX high mobi	0	0	0	0	0	0	1	0	1	0	0	0	0	0	0	0	0	0	7945700	0	0	0	0	0
O15427	O15427	SLC16A3	>sp|O15427|MOT4_HUMAN Monocarboxylate transporter 4 OS=Homo sapiens GN=SLC16A3 PE=1 SV=1	5	3	3	4	4	5	4	6	4	3	7	4	210310000	239630000	243060000	180470000	209090000	270850000	224950000	222070000	207990000	263600000	238910000	255620000
O15431	O15431	SLC31A1	>sp|O15431|COPT1_HUMAN High affinity copper uptake protein 1 OS=Homo sapiens GN=SLC31A1 PE=1 SV=1	0	1	1	0	1	0	1	1	1	1	0	0	0	30725000	26156000	0	17638000	0	24995000	22289000	17823000	21427000	0	0
O15446	O15446	CD3EAP	>sp|O15446|RPA34_HUMAN DNA-directed RNA polymerase I subunit RPA34 OS=Homo sapiens GN=CD3EAP PE=1 SV=1	3	2	2	2	2	2	3	3	2	2	1	2	87728000	76878000	54371000	67451000	74175000	84471000	59510000	64424000	61051000	67538000	68437000	74857000
O15460	O15460	P4HA2	>sp|O15460|P4HA2_HUMAN Prolyl 4-hydroxylase subunit alpha-2 OS=Homo sapiens GN=P4HA2 PE=1 SV=1	1	1	0	1	0	0	0	1	1	0	1	0	17294000	14939000	0	24212000	0	0	0	0	0	0	24581000	0
O15498	O15498	YKT6	>sp|O15498|YKT6_HUMAN Synaptobrevin homolog YKT6 OS=Homo sapiens GN=YKT6 PE=1 SV=1	3	2	2	2	1	0	1	1	1	2	2	2	47580000	45838000	0	27392000	44585000	0	34669000	41283000	42528000	44905000	64773000	53636000
O15511	O15511	ARPC5	>sp|O15511|ARPC5_HUMAN Actin-related protein 2/3 complex subunit 5 OS=Homo sapiens GN=ARPC5 PE=1 SV=3	2	3	3	1	0	0	4	0	4	2	1	2	118610000	110510000	103200000	128890000	0	0	121230000	0	107920000	142780000	113820000	175040000
O15533	O15533	TAPBP	>sp|O15533|TPSN_HUMAN Tapasin OS=Homo sapiens GN=TAPBP PE=1 SV=1	0	1	1	1	1	1	0	1	0	1	1	1	0	11510000	17982000	20828000	23392000	16608000	0	17898000	0	15284000	18147000	21653000
O15541	O15541	RNF113A	>sp|O15541|R113A_HUMAN RING finger protein 113A OS=Homo sapiens GN=RNF113A PE=1 SV=1	0	1	0	0	0	1	0	0	0	0	0	0	0	0	0	0	0	0	0	0	0	0	0	0
O15554	O15554	KCNN4	>sp|O15554|KCNN4_HUMAN Intermediate conductance calcium-activated potassium channel protein 4 OS=Homo sapiens GN=KCNN4 PE=1 SV=1	0	0	0	1	0	0	1	0	1	0	0	0	0	0	0	1217000	0	0	3637100	0	3150400	0	0	0
O43143	O43143	DHX15	>sp|O43143|DHX15_HUMAN Pre-mRNA-splicing factor ATP-dependent RNA helicase DHX15 OS=Homo sapiens GN=DHX15 PE=1 SV=2	13	14	17	15	15	16	19	17	18	16	15	18	888080000	1045500000	954610000	963130000	882990000	942640000	828260000	966670000	891260000	1030500000	954770000	1028600000
O43156	O43156	TTI1	>sp|O43156|TTI1_HUMAN TELO2-interacting protein 1 homolog OS=Homo sapiens GN=TTI1 PE=1 SV=3	0	0	0	0	1	0	0	1	1	0	0	0	0	0	0	0	7695100	0	0	0	17638000	0	0	0
O43159	O43159	RRP8	>sp|O43159|RRP8_HUMAN Ribosomal RNA-processing protein 8 OS=Homo sapiens GN=RRP8 PE=1 SV=2	3	0	0	1	1	1	2	2	2	3	2	3	32012000	0	0	38092000	49121000	39650000	27200000	33678000	28034000	31230000	34566000	44662000
O43169	O43169	CYB5B	>sp|O43169|CYB5B_HUMAN Cytochrome b5 type B OS=Homo sapiens GN=CYB5B PE=1 SV=2	0	0	1	1	1	0	0	0	1	1	2	1	0	0	46508000	44565000	54324000	0	0	0	0	13985000	33649000	40313000
O43172	O43172	PRPF4	>sp|O43172|PRP4_HUMAN U4/U6 small nuclear ribonucleoprotein Prp4 OS=Homo sapiens GN=PRPF4 PE=1 SV=2	6	3	6	4	3	3	6	5	4	6	6	4	130510000	111300000	123600000	127440000	112670000	132980000	103660000	120460000	110390000	113710000	119090000	113800000
O43175	O43175	PHGDH	>sp|O43175|SERA_HUMAN D-3-phosphoglycerate dehydrogenase OS=Homo sapiens GN=PHGDH PE=1 SV=4	20	18	20	19	15	16	22	19	21	21	20	18	3496300000	3691300000	3468300000	3741800000	3668100000	3612700000	3266100000	3519800000	3126900000	3439800000	3647500000	3528200000
O43237	O43237	DYNC1LI2	>sp|O43237|DC1L2_HUMAN Cytoplasmic dynein 1 light intermediate chain 2 OS=Homo sapiens GN=DYNC1LI2 PE=1 SV=1	3	2	4	1	2	3	2	1	2	1	1	2	26473000	30997000	28311000	26983000	26067000	47770000	28817000	16477000	27520000	31089000	28361000	13963000
O43242	O43242	PSMD3	>sp|O43242|PSMD3_HUMAN 26S proteasome non-ATPase regulatory subunit 3 OS=Homo sapiens GN=PSMD3 PE=1 SV=2	10	10	11	9	11	10	10	10	10	11	9	12	449140000	478560000	491070000	440190000	453290000	480070000	423340000	436460000	488340000	476860000	535800000	530830000
O43251;Q9NWB1	O43251;Q9NWB1	RBFOX2;RBFOX1	>sp|O43251|RFOX2_HUMAN RNA binding protein fox-1 homolog 2 OS=Homo sapiens GN=RBFOX2 PE=1 SV=3;>sp|Q9NWB1|RFOX1_HUMAN RNA binding protein fox-1 homolog 1 OS=Homo sapiens GN=RBFOX1 PE=1 SV=2	1	0	0	0	1	0	1	1	0	1	0	0	9484600	0	0	0	6018900	0	4797200	5341100	0	14738000	0	0
O43252	O43252	PAPSS1	>sp|O43252|PAPS1_HUMAN Bifunctional 3-phosphoadenosine 5-phosphosulfate synthase 1 OS=Homo sapiens GN=PAPSS1 PE=1 SV=2	0	2	0	1	1	1	0	0	1	1	0	1	0	28716000	0	29812000	0	0	0	0	0	0	0	0
O43264	O43264	ZW10	>sp|O43264|ZW10_HUMAN Centromere/kinetochore protein zw10 homolog OS=Homo sapiens GN=ZW10 PE=1 SV=3	0	2	1	0	0	2	0	1	0	1	0	0	0	33271000	23428000	0	0	32115000	0	29820000	0	39320000	0	0
O43286	O43286	B4GALT5	>sp|O43286|B4GT5_HUMAN Beta-1,4-galactosyltransferase 5 OS=Homo sapiens GN=B4GALT5 PE=2 SV=1	1	1	1	0	1	0	1	0	1	1	0	1	30563000	0	0	0	0	0	24579000	0	0	0	0	0
O43290	O43290	SART1	>sp|O43290|SNUT1_HUMAN U4/U6.U5 tri-snRNP-associated protein 1 OS=Homo sapiens GN=SART1 PE=1 SV=1	8	4	4	5	3	3	3	2	5	4	3	3	88275000	77322000	50486000	67145000	87359000	86752000	61850000	58417000	71668000	72394000	68651000	42569000
O43324	O43324	EEF1E1	>sp|O43324|MCA3_HUMAN Eukaryotic translation elongation factor 1 epsilon-1 OS=Homo sapiens GN=EEF1E1 PE=1 SV=1	3	2	3	3	3	2	2	3	2	2	3	4	119410000	136100000	131120000	134450000	118240000	70187000	119340000	174310000	118440000	97182000	140290000	172950000
O43390	O43390	HNRNPR	>sp|O43390|HNRPR_HUMAN Heterogeneous nuclear ribonucleoprotein R OS=Homo sapiens GN=HNRNPR PE=1 SV=1	17	19	19	16	19	15	17	20	19	20	18	15	794460000	836740000	835930000	851070000	795370000	852270000	736180000	875020000	774720000	795430000	928910000	899250000
O43395	O43395	PRPF3	>sp|O43395|PRPF3_HUMAN U4/U6 small nuclear ribonucleoprotein Prp3 OS=Homo sapiens GN=PRPF3 PE=1 SV=2	7	4	5	5	4	4	1	5	6	6	3	5	108090000	127800000	122260000	130920000	152490000	126520000	45295000	153510000	136590000	126020000	103360000	148930000
O43396	O43396	TXNL1	>sp|O43396|TXNL1_HUMAN Thioredoxin-like protein 1 OS=Homo sapiens GN=TXNL1 PE=1 SV=3	7	7	6	5	7	5	6	7	7	9	6	7	200780000	226330000	191200000	242890000	205450000	249350000	195710000	215350000	198440000	220270000	267680000	229980000
O43399	O43399	TPD52L2	>sp|O43399|TPD54_HUMAN Tumor protein D54 OS=Homo sapiens GN=TPD52L2 PE=1 SV=2	3	3	5	6	5	5	4	4	2	5	5	6	118430000	149740000	109570000	147900000	98041000	143700000	112370000	114510000	74071000	138150000	198070000	134030000
O43402	O43402	EMC8	>sp|O43402|EMC8_HUMAN ER membrane protein complex subunit 8 OS=Homo sapiens GN=EMC8 PE=1 SV=1	0	1	0	0	1	0	0	0	1	1	0	0	0	0	0	0	0	0	0	0	0	0	0	0
O43424	O43424	GRID2	>sp|O43424|GRID2_HUMAN Glutamate receptor ionotropic, delta-2 OS=Homo sapiens GN=GRID2 PE=1 SV=2	0	1	0	0	1	0	0	1	0	1	0	0	0	10854000	0	0	7827100	0	0	0	0	0	0	0
O43447	O43447	PPIH	>sp|O43447|PPIH_HUMAN Peptidyl-prolyl cis-trans isomerase H OS=Homo sapiens GN=PPIH PE=1 SV=1	1	2	3	4	1	1	4	2	3	2	1	0	53806000	58834000	46541000	55742000	55254000	32430000	57478000	40229000	40148000	53202000	0	0
O43488;Q8NHP1;O95154	O43488;Q8NHP1;O95154	AKR7A2;AKR7L;AKR7A3	>sp|O43488|ARK72_HUMAN Aflatoxin B1 aldehyde reductase member 2 OS=Homo sapiens GN=AKR7A2 PE=1 SV=3;>sp|Q8NHP1|ARK74_HUMAN Aflatoxin B1 aldehyde reductase member 4 OS=Homo sapiens GN=AKR7L PE=2 SV=6;>sp|O95154|ARK73_HUMAN Aflatoxin B1 aldehyde reductase me	1	2	0	0	1	1	1	0	1	1	0	0	18496000	17042000	0	0	22349000	0	17387000	0	16719000	18350000	0	0
O43491;Q9Y2J2	O43491	EPB41L2	>sp|O43491|E41L2_HUMAN Band 4.1-like protein 2 OS=Homo sapiens GN=EPB41L2 PE=1 SV=1	5	4	4	6	4	4	5	2	3	2	5	5	63132000	78822000	63563000	64869000	49880000	90529000	65391000	35084000	58543000	68495000	65082000	80634000
O43493	O43493	TGOLN2	>sp|O43493|TGON2_HUMAN Trans-Golgi network integral membrane protein 2 OS=Homo sapiens GN=TGOLN2 PE=1 SV=2	1	1	1	0	1	1	0	0	0	1	2	1	12517000	12916000	7833300	0	12260000	12151000	0	0	0	9337600	7711000	11130000
O43583	O43583	DENR	>sp|O43583|DENR_HUMAN Density-regulated protein OS=Homo sapiens GN=DENR PE=1 SV=2	4	4	3	5	4	5	5	3	4	5	5	4	83976000	100500000	81006000	105720000	67265000	111790000	72546000	96341000	89409000	111410000	116760000	129820000
O43592	O43592	XPOT	>sp|O43592|XPOT_HUMAN Exportin-T OS=Homo sapiens GN=XPOT PE=1 SV=2	8	5	5	8	8	6	6	7	10	8	9	6	206070000	130820000	194090000	160700000	174210000	109200000	158280000	194800000	193890000	167020000	216570000	186540000
O43598	O43598	DNPH1	>sp|O43598|DNPH1_HUMAN 2-deoxynucleoside 5-phosphate N-hydrolase 1 OS=Homo sapiens GN=DNPH1 PE=1 SV=1	2	3	0	2	2	3	1	2	0	1	2	2	126010000	103680000	0	112800000	111860000	139960000	104970000	113780000	0	111220000	156270000	134580000
O43615	O43615	TIMM44	>sp|O43615|TIM44_HUMAN Mitochondrial import inner membrane translocase subunit TIM44 OS=Homo sapiens GN=TIMM44 PE=1 SV=2	4	2	3	3	6	6	5	4	2	3	5	4	141110000	47492000	90731000	74005000	130350000	114940000	139120000	68146000	54555000	81087000	138020000	136820000
O43617	O43617	TRAPPC3	>sp|O43617|TPPC3_HUMAN Trafficking protein particle complex subunit 3 OS=Homo sapiens GN=TRAPPC3 PE=1 SV=1	0	1	0	1	0	0	1	0	2	0	0	1	0	22178000	0	0	0	0	0	0	17541000	0	0	0
O43633	O43633	CHMP2A	>sp|O43633|CHM2A_HUMAN Charged multivesicular body protein 2a OS=Homo sapiens GN=CHMP2A PE=1 SV=1	3	2	3	2	1	1	2	0	2	2	2	2	54002000	38309000	53222000	35540000	48268000	63489000	50660000	0	42181000	46363000	31933000	39911000
O43660	O43660	PLRG1	>sp|O43660|PLRG1_HUMAN Pleiotropic regulator 1 OS=Homo sapiens GN=PLRG1 PE=1 SV=1	4	5	3	4	6	3	6	5	4	4	4	3	90306000	78350000	84604000	116820000	89640000	65728000	87592000	85334000	83391000	76350000	85087000	108970000
O43665	O43665	RGS10	>sp|O43665|RGS10_HUMAN Regulator of G-protein signaling 10 OS=Homo sapiens GN=RGS10 PE=1 SV=2	1	0	1	1	0	1	1	0	0	1	1	1	0	0	0	0	0	0	0	0	0	0	0	0
O43670	O43670	ZNF207	>sp|O43670|ZN207_HUMAN BUB3-interacting and GLEBS motif-containing protein ZNF207 OS=Homo sapiens GN=ZNF207 PE=1 SV=1	4	5	3	1	2	3	2	3	3	4	3	1	102610000	165620000	127540000	104590000	115560000	160630000	105840000	123560000	112330000	167110000	124070000	93054000
O43674	O43674	NDUFB5	>sp|O43674|NDUB5_HUMAN NADH dehydrogenase [ubiquinone] 1 beta subcomplex subunit 5, mitochondrial OS=Homo sapiens GN=NDUFB5 PE=1 SV=1	1	1	1	2	1	1	3	1	2	1	1	1	38253000	39690000	27615000	0	0	39316000	26421000	28674000	25224000	0	31806000	35409000
O43678	O43678	NDUFA2	>sp|O43678|NDUA2_HUMAN NADH dehydrogenase [ubiquinone] 1 alpha subcomplex subunit 2 OS=Homo sapiens GN=NDUFA2 PE=1 SV=3	0	1	0	0	0	1	1	1	0	1	0	0	0	5848200	0	0	0	10729000	8523300	14625000	0	8647200	0	0
O43681	O43681	ASNA1	>sp|O43681|ASNA_HUMAN ATPase ASNA1 OS=Homo sapiens GN=ASNA1 PE=1 SV=2	5	4	5	6	5	5	5	5	6	5	7	6	246500000	222260000	210670000	262410000	238530000	249490000	216070000	249510000	229720000	224400000	285980000	264330000
O43684	O43684	BUB3	>sp|O43684|BUB3_HUMAN Mitotic checkpoint protein BUB3 OS=Homo sapiens GN=BUB3 PE=1 SV=1	7	8	6	7	7	6	8	7	8	7	6	7	749180000	753130000	699970000	698460000	799480000	631610000	610570000	697570000	674350000	717870000	702550000	764420000
O43707;P35609;Q08043	O43707	ACTN4	>sp|O43707|ACTN4_HUMAN Alpha-actinin-4 OS=Homo sapiens GN=ACTN4 PE=1 SV=2	42	41	48	43	46	40	42	47	40	44	50	47	7571300000	7681300000	7222800000	7442600000	7665200000	7206400000	6928600000	7332800000	7055300000	7293500000	7558500000	7143900000
O43708	O43708	GSTZ1	>sp|O43708|MAAI_HUMAN Maleylacetoacetate isomerase OS=Homo sapiens GN=GSTZ1 PE=1 SV=3	0	0	0	0	0	0	0	0	2	0	0	0	0	0	0	0	0	0	0	0	29678000	0	0	0
O43709	O43709	WBSCR22	>sp|O43709|BUD23_HUMAN Probable 18S rRNA (guanine-N(7))-methyltransferase OS=Homo sapiens GN=BUD23 PE=1 SV=2	1	0	1	0	2	1	1	0	0	0	2	1	20518000	0	17812000	0	15949000	14093000	12521000	0	0	0	13396000	16356000
O43719	O43719	HTATSF1	>sp|O43719|HTSF1_HUMAN HIV Tat-specific factor 1 OS=Homo sapiens GN=HTATSF1 PE=1 SV=1	4	5	7	5	9	4	8	8	5	5	7	6	106280000	159660000	109990000	123650000	137640000	150820000	137960000	151290000	104320000	126400000	136990000	129050000
O43747	O43747	AP1G1	>sp|O43747|AP1G1_HUMAN AP-1 complex subunit gamma-1 OS=Homo sapiens GN=AP1G1 PE=1 SV=5	4	3	4	5	5	5	3	5	4	2	4	2	54916000	55367000	63810000	86286000	74957000	81447000	38308000	43660000	66892000	54778000	102150000	62072000
O43752	O43752	STX6	>sp|O43752|STX6_HUMAN Syntaxin-6 OS=Homo sapiens GN=STX6 PE=1 SV=1	0	0	1	1	0	2	0	0	0	1	0	0	0	0	0	36369000	0	28529000	0	0	0	0	0	0
O43760	O43760	SYNGR2	>sp|O43760|SNG2_HUMAN Synaptogyrin-2 OS=Homo sapiens GN=SYNGR2 PE=1 SV=1	0	0	1	0	0	0	0	0	0	1	0	0	0	0	26222000	0	0	0	0	0	0	0	0	0
O43765	O43765	SGTA	>sp|O43765|SGTA_HUMAN Small glutamine-rich tetratricopeptide repeat-containing protein alpha OS=Homo sapiens GN=SGTA PE=1 SV=1	1	1	1	1	2	0	1	1	0	0	0	0	12323000	17391000	6879700	9960000	8304000	0	10481000	5758500	0	0	0	0
O43768;P56211	O43768	ENSA	>sp|O43768|ENSA_HUMAN Alpha-endosulfine OS=Homo sapiens GN=ENSA PE=1 SV=1	2	2	2	2	2	2	2	3	2	2	1	1	47880000	51442000	38146000	45814000	49859000	49425000	53047000	45516000	47521000	39300000	19232000	25527000
O43772	O43772	SLC25A20	>sp|O43772|MCAT_HUMAN Mitochondrial carnitine/acylcarnitine carrier protein OS=Homo sapiens GN=SLC25A20 PE=1 SV=1	0	1	1	1	1	1	0	0	0	1	0	1	0	6022700	6273000	4730900	6150600	5789800	0	0	0	6467300	0	6731500
O43795;Q9UBC5	O43795;Q9UBC5	MYO1B;MYO1A	>sp|O43795|MYO1B_HUMAN Unconventional myosin-Ib OS=Homo sapiens GN=MYO1B PE=1 SV=3;>sp|Q9UBC5|MYO1A_HUMAN Unconventional myosin-Ia OS=Homo sapiens GN=MYO1A PE=2 SV=1	1	1	0	0	0	0	0	0	0	0	0	0	0	19088000	0	0	0	0	0	0	0	0	0	0
O43809	O43809	NUDT21	>sp|O43809|CPSF5_HUMAN Cleavage and polyadenylation specificity factor subunit 5 OS=Homo sapiens GN=NUDT21 PE=1 SV=1	4	4	2	3	3	5	1	4	3	2	5	2	243600000	223800000	105570000	213540000	250260000	150500000	146170000	212590000	86827000	185300000	231090000	131480000
O43813	O43813	LANCL1	>sp|O43813|LANC1_HUMAN LanC-like protein 1 OS=Homo sapiens GN=LANCL1 PE=1 SV=1	4	4	1	2	1	3	4	4	1	1	2	1	81721000	94020000	0	88288000	94631000	94260000	92244000	95404000	102740000	118680000	120640000	0
O43818	O43818	RRP9	>sp|O43818|U3IP2_HUMAN U3 small nucleolar RNA-interacting protein 2 OS=Homo sapiens GN=RRP9 PE=1 SV=1	1	4	3	2	4	4	2	1	1	2	3	5	92013000	131800000	122630000	101020000	110010000	140610000	96520000	92233000	96284000	107930000	89105000	93209000
O43819	O43819	SCO2	>sp|O43819|SCO2_HUMAN Protein SCO2 homolog, mitochondrial OS=Homo sapiens GN=SCO2 PE=1 SV=3	2	1	1	1	2	1	2	1	2	1	1	1	22232000	23770000	22975000	31810000	17708000	41256000	28669000	21717000	28362000	24550000	20191000	18524000
O43823	O43823	AKAP8	>sp|O43823|AKAP8_HUMAN A-kinase anchor protein 8 OS=Homo sapiens GN=AKAP8 PE=1 SV=1	1	2	2	2	3	1	1	2	1	1	1	1	16055000	21138000	19238000	20758000	23569000	17597000	0	16052000	14922000	15972000	17149000	18768000
O43837	O43837	IDH3B	>sp|O43837|IDH3B_HUMAN Isocitrate dehydrogenase [NAD] subunit beta, mitochondrial OS=Homo sapiens GN=IDH3B PE=1 SV=2	0	1	0	3	2	0	0	0	1	0	2	2	0	35876000	0	51538000	42138000	0	0	0	72683000	0	57216000	56492000
O43847	O43847	NRD1	>sp|O43847|NRDC_HUMAN Nardilysin OS=Homo sapiens GN=NRDC PE=1 SV=2	9	9	10	9	8	5	10	7	10	10	10	9	182870000	171260000	175030000	182530000	167590000	176040000	156920000	174090000	157460000	170650000	195430000	202320000
O43852	O43852	CALU	>sp|O43852|CALU_HUMAN Calumenin OS=Homo sapiens GN=CALU PE=1 SV=2	1	4	4	6	4	5	4	3	3	2	1	2	63222000	108530000	110840000	130040000	132290000	224790000	113900000	76961000	52090000	58161000	26406000	51144000
O43865;Q96HN2	O43865	AHCYL1	>sp|O43865|SAHH2_HUMAN S-adenosylhomocysteine hydrolase-like protein 1 OS=Homo sapiens GN=AHCYL1 PE=1 SV=2	5	5	6	5	7	2	6	4	5	4	4	4	164550000	183610000	143530000	162910000	139810000	143160000	146740000	171250000	228760000	140770000	188930000	136420000
O43896	O43896	KIF1C	>sp|O43896|KIF1C_HUMAN Kinesin-like protein KIF1C OS=Homo sapiens GN=KIF1C PE=1 SV=3	0	0	2	1	0	0	0	1	1	0	0	2	0	0	21305000	11408000	0	0	0	16567000	18268000	0	0	8905800
O43920	O43920	NDUFS5	>sp|O43920|NDUS5_HUMAN NADH dehydrogenase [ubiquinone] iron-sulfur protein 5 OS=Homo sapiens GN=NDUFS5 PE=1 SV=3	0	1	0	0	0	0	0	0	1	0	0	0	0	19770000	0	0	0	0	0	0	20379000	0	0	0
O60216;Q9H4I0	O60216	RAD21	>sp|O60216|RAD21_HUMAN Double-strand-break repair protein rad21 homolog OS=Homo sapiens GN=RAD21 PE=1 SV=2	3	6	1	2	1	4	4	2	2	4	3	1	47345000	56821000	27534000	38858000	0	45764000	54174000	33792000	56042000	46111000	48756000	32042000
O60231	O60231	DHX16	>sp|O60231|DHX16_HUMAN Putative pre-mRNA-splicing factor ATP-dependent RNA helicase DHX16 OS=Homo sapiens GN=DHX16 PE=1 SV=2	1	1	2	4	5	3	3	5	3	2	5	2	23881000	21251000	28662000	25624000	40070000	23106000	18273000	21550000	17636000	25136000	47113000	32221000
O60256	O60256	PRPSAP2	>sp|O60256|KPRB_HUMAN Phosphoribosyl pyrophosphate synthase-associated protein 2 OS=Homo sapiens GN=PRPSAP2 PE=1 SV=1	3	2	3	4	2	3	3	3	2	3	2	4	82384000	44107000	59140000	78832000	66598000	75230000	57381000	60154000	51691000	68002000	95466000	98960000
O60264;P28370	O60264	SMARCA5	>sp|O60264|SMCA5_HUMAN SWI/SNF-related matrix-associated actin-dependent regulator of chromatin subfamily A member 5 OS=Homo sapiens GN=SMARCA5 PE=1 SV=1	20	11	14	15	18	14	16	14	13	15	16	20	357270000	337760000	329100000	330930000	329920000	378400000	324640000	318110000	330730000	361130000	407740000	371630000
O60271	O60271	SPAG9	>sp|O60271|JIP4_HUMAN C-Jun-amino-terminal kinase-interacting protein 4 OS=Homo sapiens GN=SPAG9 PE=1 SV=4	2	2	1	2	1	2	1	1	1	3	3	2	18085000	32153000	21291000	24222000	18821000	33682000	25651000	0	24691000	30025000	33302000	26992000
O60287	O60287	URB1	>sp|O60287|NPA1P_HUMAN Nucleolar pre-ribosomal-associated protein 1 OS=Homo sapiens GN=URB1 PE=1 SV=4	0	1	1	0	1	1	0	0	0	0	0	3	0	0	11209000	0	0	0	0	0	0	0	0	7745500
O60306	O60306	AQR	>sp|O60306|AQR_HUMAN Intron-binding protein aquarius OS=Homo sapiens GN=AQR PE=1 SV=4	2	2	2	1	1	0	0	1	2	1	3	1	0	34219000	33285000	0	0	0	0	0	0	0	0	0
O60313	O60313	OPA1	>sp|O60313|OPA1_HUMAN Dynamin-like 120 kDa protein, mitochondrial OS=Homo sapiens GN=OPA1 PE=1 SV=3	4	1	1	3	4	2	2	4	1	1	2	1	27027000	29224000	18518000	23982000	27498000	25450000	22846000	35324000	30853000	33707000	29543000	23618000
Q12756;O60333	Q12756;O60333	KIF1A;KIF1B	>sp|Q12756|KIF1A_HUMAN Kinesin-like protein KIF1A OS=Homo sapiens GN=KIF1A PE=1 SV=2;>sp|O60333|KIF1B_HUMAN Kinesin-like protein KIF1B OS=Homo sapiens GN=KIF1B PE=1 SV=5	1	0	1	0	0	0	0	0	1	0	1	1	8201700	0	0	0	0	0	0	0	7074200	0	4373200	0
O60341	O60341	KDM1A	>sp|O60341|KDM1A_HUMAN Lysine-specific histone demethylase 1A OS=Homo sapiens GN=KDM1A PE=1 SV=2	3	3	2	2	4	3	4	4	2	4	4	2	53830000	36806000	35771000	36102000	56141000	40209000	62498000	49817000	42157000	49471000	38957000	28128000
O60443	O60443	DFNA5	>sp|O60443|DFNA5_HUMAN Non-syndromic hearing impairment protein 5 OS=Homo sapiens GN=DFNA5 PE=1 SV=2	2	1	3	3	4	3	3	3	3	4	3	3	59087000	44885000	43361000	40302000	49595000	56180000	43912000	50865000	54677000	53887000	46536000	57497000
O60488	O60488	ACSL4	>sp|O60488|ACSL4_HUMAN Long-chain-fatty-acid--CoA ligase 4 OS=Homo sapiens GN=ACSL4 PE=1 SV=2	9	8	10	8	6	8	9	6	10	7	5	8	147000000	189550000	168810000	180030000	190210000	172240000	142470000	140580000	152500000	152690000	129500000	161160000
O60493	O60493	SNX3	>sp|O60493|SNX3_HUMAN Sorting nexin-3 OS=Homo sapiens GN=SNX3 PE=1 SV=3	2	4	3	4	5	5	4	4	5	4	2	3	157550000	237110000	178440000	216200000	178010000	182520000	155610000	206030000	130160000	194830000	191100000	174450000
O60499	O60499	STX10	>sp|O60499|STX10_HUMAN Syntaxin-10 OS=Homo sapiens GN=STX10 PE=1 SV=1	0	0	0	0	1	0	0	1	0	0	1	0	0	0	0	0	6509900	0	0	6193000	0	0	0	0
O60502	O60502	MGEA5	>sp|O60502|OGA_HUMAN Protein O-GlcNAcase OS=Homo sapiens GN=MGEA5 PE=1 SV=2	2	4	0	1	0	0	0	0	0	1	1	0	19990000	35507000	0	13797000	0	0	0	0	0	0	17706000	0
O60504	O60504	SORBS3	>sp|O60504|VINEX_HUMAN Vinexin OS=Homo sapiens GN=SORBS3 PE=1 SV=2	0	0	1	1	1	0	0	1	0	1	0	0	0	0	63734000	50269000	65165000	0	0	48573000	0	84013000	0	0
O60506	O60506	SYNCRIP	>sp|O60506|HNRPQ_HUMAN Heterogeneous nuclear ribonucleoprotein Q OS=Homo sapiens GN=SYNCRIP PE=1 SV=2	22	17	23	22	24	16	19	23	24	17	21	17	2098800000	2193500000	1992000000	2150300000	2091500000	2278100000	1974300000	2071500000	2050500000	2205100000	2018400000	2006500000
O60524	O60524	NEMF	>sp|O60524|NEMF_HUMAN Nuclear export mediator factor NEMF OS=Homo sapiens GN=NEMF PE=1 SV=4	0	0	1	0	0	1	2	0	1	0	0	1	0	0	6725000	0	0	0	0	0	2818700	0	0	4634900
O60547	O60547	GMDS	>sp|O60547|GMDS_HUMAN GDP-mannose 4,6 dehydratase OS=Homo sapiens GN=GMDS PE=1 SV=1	0	0	0	0	0	1	0	1	0	0	1	2	0	0	0	0	0	0	0	0	0	0	0	29518000
O60563	O60563	CCNT1	>sp|O60563|CCNT1_HUMAN Cyclin-T1 OS=Homo sapiens GN=CCNT1 PE=1 SV=1	2	2	3	0	2	1	2	1	1	1	3	1	25289000	17918000	20735000	0	31227000	0	15993000	19791000	18032000	18588000	22144000	19143000
O60566	O60566	BUB1B	>sp|O60566|BUB1B_HUMAN Mitotic checkpoint serine/threonine-protein kinase BUB1 beta OS=Homo sapiens GN=BUB1B PE=1 SV=3	2	1	2	0	1	1	1	0	1	0	1	2	0	8053800	7026300	0	5470600	0	5037300	0	8095800	0	6264700	7959100
O60568	O60568	PLOD3	>sp|O60568|PLOD3_HUMAN Procollagen-lysine,2-oxoglutarate 5-dioxygenase 3 OS=Homo sapiens GN=PLOD3 PE=1 SV=1	7	3	4	7	7	5	3	9	6	6	3	2	130950000	101030000	92612000	106780000	131940000	134050000	87789000	107840000	109900000	114660000	76440000	90818000
O60573	O60573	EIF4E2	>sp|O60573|IF4E2_HUMAN Eukaryotic translation initiation factor 4E type 2 OS=Homo sapiens GN=EIF4E2 PE=1 SV=1	1	0	1	1	1	1	1	1	1	1	1	1	8812000	0	7180600	6590200	7357800	0	7455200	8701700	11182000	8553400	9979200	10243000
O60610	O60610	DIAPH1	>sp|O60610|DIAP1_HUMAN Protein diaphanous homolog 1 OS=Homo sapiens GN=DIAPH1 PE=1 SV=2	8	10	6	8	9	9	8	7	10	12	11	8	181770000	138100000	155450000	155980000	176650000	198970000	162780000	117700000	213460000	163850000	163470000	168250000
O60645	O60645	EXOC3	>sp|O60645|EXOC3_HUMAN Exocyst complex component 3 OS=Homo sapiens GN=EXOC3 PE=1 SV=2	1	2	0	0	0	1	0	0	0	1	0	0	8405900	9160200	0	0	0	9768400	0	0	0	8258600	0	0
O60664	O60664	PLIN3	>sp|O60664|PLIN3_HUMAN Perilipin-3 OS=Homo sapiens GN=PLIN3 PE=1 SV=3	13	10	10	15	12	11	8	12	12	11	11	11	835850000	785460000	798060000	891650000	847380000	814210000	761320000	714780000	780800000	912060000	666130000	592330000
O60678	O60678	PRMT3	>sp|O60678|ANM3_HUMAN Protein arginine N-methyltransferase 3 OS=Homo sapiens GN=PRMT3 PE=1 SV=3	0	0	1	0	0	0	1	0	0	0	0	0	0	0	0	0	0	0	22623000	0	0	0	0	0
O60684;O15131	O60684	KPNA6	>sp|O60684|IMA7_HUMAN Importin subunit alpha-7 OS=Homo sapiens GN=KPNA6 PE=1 SV=1	4	4	4	6	4	2	3	6	5	3	3	2	112000000	81331000	92114000	98144000	106530000	85981000	96844000	100260000	77695000	101750000	84706000	103440000
O60701	O60701	UGDH	>sp|O60701|UGDH_HUMAN UDP-glucose 6-dehydrogenase OS=Homo sapiens GN=UGDH PE=1 SV=1	6	5	5	6	7	4	3	6	3	5	5	9	162190000	141770000	144030000	125130000	138890000	151880000	154810000	139750000	172820000	175140000	129050000	137430000
O60716	O60716	CTNND1	>sp|O60716|CTND1_HUMAN Catenin delta-1 OS=Homo sapiens GN=CTNND1 PE=1 SV=1	5	9	6	6	5	4	8	4	7	7	5	5	120880000	165440000	126060000	136780000	89038000	148640000	110300000	104130000	139420000	125790000	62939000	109520000
O60749	O60749	SNX2	>sp|O60749|SNX2_HUMAN Sorting nexin-2 OS=Homo sapiens GN=SNX2 PE=1 SV=2	4	5	6	3	3	3	4	6	2	5	7	7	126930000	107670000	129610000	128350000	141190000	120180000	46816000	167040000	103610000	124700000	169770000	138080000
O60762	O60762	DPM1	>sp|O60762|DPM1_HUMAN Dolichol-phosphate mannosyltransferase subunit 1 OS=Homo sapiens GN=DPM1 PE=1 SV=1	1	1	1	1	1	1	0	2	3	2	1	2	10848000	0	16649000	13164000	10539000	0	0	13452000	12433000	13152000	8759300	16635000
O60783	O60783	MRPS14	>sp|O60783|RT14_HUMAN 28S ribosomal protein S14, mitochondrial OS=Homo sapiens GN=MRPS14 PE=1 SV=1	0	1	0	1	0	0	0	1	1	0	0	0	0	14530000	0	9783000	0	0	0	10201000	13028000	0	0	0
O60825;Q16875;Q16877;P16118	O60825;Q16875	PFKFB2;PFKFB3	>sp|O60825|F262_HUMAN 6-phosphofructo-2-kinase/fructose-2,6-bisphosphatase 2 OS=Homo sapiens GN=PFKFB2 PE=1 SV=2;>sp|Q16875|F263_HUMAN 6-phosphofructo-2-kinase/fructose-2,6-bisphosphatase 3 OS=Homo sapiens GN=PFKFB3 PE=1 SV=1	2	1	1	1	0	1	0	1	0	0	2	0	13718000	10810000	11137000	0	0	9227700	0	0	0	0	0	0
O60826	O60826	CCDC22	>sp|O60826|CCD22_HUMAN Coiled-coil domain-containing protein 22 OS=Homo sapiens GN=CCDC22 PE=1 SV=1	1	0	0	1	0	0	1	0	0	0	1	0	3453700	0	0	3751700	0	0	0	0	0	0	0	0
O60828	O60828	PQBP1	>sp|O60828|PQBP1_HUMAN Polyglutamine-binding protein 1 OS=Homo sapiens GN=PQBP1 PE=1 SV=1	4	5	3	2	4	4	5	4	5	6	6	5	188440000	200450000	204690000	210020000	187560000	218950000	172470000	168000000	179100000	190920000	224530000	225680000
O60830	O60830	TIMM17B	>sp|O60830|TI17B_HUMAN Mitochondrial import inner membrane translocase subunit Tim17-B OS=Homo sapiens GN=TIMM17B PE=1 SV=1	1	1	0	0	0	0	0	0	1	0	0	0	20417000	14580000	0	0	0	0	0	0	20553000	0	0	0
O60832	O60832	DKC1	>sp|O60832|DKC1_HUMAN H/ACA ribonucleoprotein complex subunit 4 OS=Homo sapiens GN=DKC1 PE=1 SV=3	10	7	7	9	8	4	7	8	9	9	8	9	349080000	382890000	336460000	326010000	306860000	417600000	326520000	286540000	306490000	310280000	352120000	308940000
O60841;Q9H2L5	O60841	EIF5B	>sp|O60841|IF2P_HUMAN Eukaryotic translation initiation factor 5B OS=Homo sapiens GN=EIF5B PE=1 SV=4	19	23	23	16	19	21	18	23	19	22	26	24	888330000	1037000000	957750000	1077200000	891700000	1005500000	839460000	961660000	878470000	1012000000	983830000	978160000
O60869	O60869	EDF1	>sp|O60869|EDF1_HUMAN Endothelial differentiation-related factor 1 OS=Homo sapiens GN=EDF1 PE=1 SV=1	3	4	3	5	6	6	3	6	3	3	5	4	316410000	396470000	299750000	372880000	373670000	468470000	347280000	431030000	276700000	368660000	348160000	273950000
O60879	O60879	DIAPH2	>sp|O60879|DIAP2_HUMAN Protein diaphanous homolog 2 OS=Homo sapiens GN=DIAPH2 PE=1 SV=1	0	0	1	0	0	0	0	0	0	0	1	0	0	0	0	0	0	0	0	0	0	0	130140000	0
O60884	O60884	DNAJA2	>sp|O60884|DNJA2_HUMAN DnaJ homolog subfamily A member 2 OS=Homo sapiens GN=DNAJA2 PE=1 SV=1	6	6	5	4	5	7	6	6	6	3	5	3	259240000	329750000	230680000	232260000	279650000	255850000	275210000	215230000	253790000	257740000	226500000	217780000
O60885;Q58F21	O60885	BRD4	>sp|O60885|BRD4_HUMAN Bromodomain-containing protein 4 OS=Homo sapiens GN=BRD4 PE=1 SV=2	2	1	3	0	0	0	0	2	3	1	0	1	27830000	0	19869000	0	0	0	0	38888000	25923000	0	0	0
O60888	O60888	CUTA	>sp|O60888|CUTA_HUMAN Protein CutA OS=Homo sapiens GN=CUTA PE=1 SV=2	0	0	0	1	0	0	0	0	0	0	0	0	0	0	0	17131000	0	0	0	0	0	0	0	0
O60921	O60921	HUS1	>sp|O60921|HUS1_HUMAN Checkpoint protein HUS1 OS=Homo sapiens GN=HUS1 PE=1 SV=1	0	0	1	1	0	0	0	0	0	0	0	0	0	0	5887100	6914600	0	0	0	0	0	0	0	0
O60934	O60934	NBN	>sp|O60934|NBN_HUMAN Nibrin OS=Homo sapiens GN=NBN PE=1 SV=1	1	1	2	1	1	2	1	0	1	2	0	0	10385000	19923000	17221000	13512000	14933000	23923000	13265000	0	0	19160000	0	0
O75027	O75027	ABCB7	>sp|O75027|ABCB7_HUMAN ATP-binding cassette sub-family B member 7, mitochondrial OS=Homo sapiens GN=ABCB7 PE=1 SV=2	1	2	2	1	1	2	2	2	3	1	2	0	24147000	30006000	17621000	23331000	23500000	30112000	22823000	27364000	30991000	19766000	26535000	0
O75044;Q7Z6B7	O75044;Q7Z6B7	SRGAP2;SRGAP1	>sp|O75044|SRGP2_HUMAN SLIT-ROBO Rho GTPase-activating protein 2 OS=Homo sapiens GN=SRGAP2 PE=1 SV=2;>sp|Q7Z6B7|SRGP1_HUMAN SLIT-ROBO Rho GTPase-activating protein 1 OS=Homo sapiens GN=SRGAP1 PE=1 SV=1	1	0	0	0	0	0	0	0	0	1	0	0	0	0	0	0	0	0	0	0	0	8019100	0	0
O75083	O75083	WDR1	>sp|O75083|WDR1_HUMAN WD repeat-containing protein 1 OS=Homo sapiens GN=WDR1 PE=1 SV=4	15	15	13	15	14	13	15	13	12	16	12	11	700740000	671100000	729780000	647460000	670620000	588770000	684460000	704910000	854880000	669750000	735410000	647900000
O75116	O75116	ROCK2	>sp|O75116|ROCK2_HUMAN Rho-associated protein kinase 2 OS=Homo sapiens GN=ROCK2 PE=1 SV=4	4	6	5	4	5	5	7	4	6	4	5	5	87760000	70483000	74524000	80589000	71730000	62010000	72020000	70348000	70462000	87447000	80517000	75704000
O75122	O75122	CLASP2	>sp|O75122|CLAP2_HUMAN CLIP-associating protein 2 OS=Homo sapiens GN=CLASP2 PE=1 SV=2	1	1	1	0	0	1	0	0	0	1	1	2	0	0	5524700	0	0	0	0	0	0	9887700	7347500	8028300
O75127	O75127	PTCD1	>sp|O75127|PTCD1_HUMAN Pentatricopeptide repeat-containing protein 1, mitochondrial OS=Homo sapiens GN=PTCD1 PE=1 SV=2	0	1	0	0	1	0	0	0	0	2	0	0	0	0	0	0	10831000	0	0	0	0	9871100	0	0
O75131;Q96FN4;Q8IYJ1;Q96A23;O95741;Q9HCH3;Q9UBL6	O75131	CPNE3	>sp|O75131|CPNE3_HUMAN Copine-3 OS=Homo sapiens GN=CPNE3 PE=1 SV=1	6	6	5	5	3	6	7	4	7	5	6	5	241030000	245100000	204840000	203110000	215630000	251190000	215820000	204800000	234350000	181680000	224030000	217110000
O75146	O75146	HIP1R	>sp|O75146|HIP1R_HUMAN Huntingtin-interacting protein 1-related protein OS=Homo sapiens GN=HIP1R PE=1 SV=2	1	1	1	2	2	0	1	0	1	1	2	3	18995000	25138000	15561000	16208000	16616000	0	13262000	0	13850000	18066000	18492000	15685000
O75150	O75150	RNF40	>sp|O75150|BRE1B_HUMAN E3 ubiquitin-protein ligase BRE1B OS=Homo sapiens GN=RNF40 PE=1 SV=4	0	2	3	0	3	1	1	2	3	2	3	0	0	43572000	38224000	0	44780000	27926000	30062000	35958000	28433000	31514000	43738000	0
O75152	O75152	ZC3H11A	>sp|O75152|ZC11A_HUMAN Zinc finger CCCH domain-containing protein 11A OS=Homo sapiens GN=ZC3H11A PE=1 SV=3	2	5	6	2	1	3	3	3	3	4	1	5	42704000	80280000	60276000	56076000	32372000	51182000	45487000	36546000	36863000	43114000	34808000	64483000
O75153;Q9Y5I4	O75153	CLUH	>sp|O75153|CLU_HUMAN Clustered mitochondria protein homolog OS=Homo sapiens GN=CLUH PE=1 SV=2	8	15	14	15	17	12	10	14	12	14	13	18	344270000	302690000	304680000	319410000	299210000	281640000	377960000	325570000	390250000	340350000	405740000	351210000
O75165	O75165	DNAJC13	>sp|O75165|DJC13_HUMAN DnaJ homolog subfamily C member 13 OS=Homo sapiens GN=DNAJC13 PE=1 SV=5	4	2	1	2	3	0	0	1	0	2	2	1	19867000	12252000	19453000	18118000	16299000	0	0	17812000	0	17389000	11800000	15215000
O75175	O75175	CNOT3	>sp|O75175|CNOT3_HUMAN CCR4-NOT transcription complex subunit 3 OS=Homo sapiens GN=CNOT3 PE=1 SV=1	1	3	1	1	1	1	1	1	1	1	1	1	11447000	12174000	11370000	10717000	10775000	15296000	0	14963000	13154000	13698000	13825000	0
O75179;Q8IWZ3	O75179	ANKRD17	>sp|O75179|ANR17_HUMAN Ankyrin repeat domain-containing protein 17 OS=Homo sapiens GN=ANKRD17 PE=1 SV=3	2	1	1	0	1	0	0	2	1	1	0	0	0	6189300	0	0	6858400	0	0	0	0	0	0	0
O75208	O75208	COQ9	>sp|O75208|COQ9_HUMAN Ubiquinone biosynthesis protein COQ9, mitochondrial OS=Homo sapiens GN=COQ9 PE=1 SV=1	1	0	0	0	0	0	0	0	1	0	0	0	0	0	0	0	0	0	0	0	6750600	0	0	0
O75223	O75223	GGCT	>sp|O75223|GGCT_HUMAN Gamma-glutamylcyclotransferase OS=Homo sapiens GN=GGCT PE=1 SV=1	3	3	4	1	3	2	2	3	2	6	2	3	91974000	141130000	106250000	112350000	110010000	148630000	82588000	91211000	86690000	129550000	69674000	103110000
O75251	O75251	NDUFS7	>sp|O75251|NDUS7_HUMAN NADH dehydrogenase [ubiquinone] iron-sulfur protein 7, mitochondrial OS=Homo sapiens GN=NDUFS7 PE=1 SV=3	0	0	0	0	0	0	1	0	0	1	1	1	0	0	0	0	0	0	21639000	0	0	23220000	23706000	28257000
O75306	O75306	NDUFS2	>sp|O75306|NDUS2_HUMAN NADH dehydrogenase [ubiquinone] iron-sulfur protein 2, mitochondrial OS=Homo sapiens GN=NDUFS2 PE=1 SV=2	1	1	2	1	0	3	2	0	1	1	2	0	26544000	23517000	23686000	19411000	0	24367000	23370000	0	24831000	23194000	0	0
O75323	O75323	GBAS	>sp|O75323|NIPS2_HUMAN Protein NipSnap homolog 2 OS=Homo sapiens GN=NIPSNAP2 PE=1 SV=1	2	0	0	1	1	1	1	0	1	1	2	3	0	0	0	0	0	0	0	0	0	0	0	25805000
O75340	O75340	PDCD6	>sp|O75340|PDCD6_HUMAN Programmed cell death protein 6 OS=Homo sapiens GN=PDCD6 PE=1 SV=1	5	4	7	6	7	5	4	6	4	6	7	7	438770000	437000000	487380000	572340000	462610000	505100000	443970000	433120000	499800000	479970000	457850000	436640000
O75347	O75347	TBCA	>sp|O75347|TBCA_HUMAN Tubulin-specific chaperone A OS=Homo sapiens GN=TBCA PE=1 SV=3	2	3	3	3	2	5	3	3	4	3	4	4	365790000	319720000	309300000	376340000	234150000	367650000	262990000	281660000	236250000	273570000	318110000	305090000
O75348	O75348	ATP6V1G1	>sp|O75348|VATG1_HUMAN V-type proton ATPase subunit G 1 OS=Homo sapiens GN=ATP6V1G1 PE=1 SV=3	0	2	2	1	2	1	2	1	2	3	2	1	0	24012000	31461000	22144000	22405000	25513000	17222000	21013000	17284000	36793000	27424000	0
O75351;Q6PIW4	O75351	VPS4B	>sp|O75351|VPS4B_HUMAN Vacuolar protein sorting-associated protein 4B OS=Homo sapiens GN=VPS4B PE=1 SV=2	4	5	3	3	3	3	4	3	4	4	6	5	64664000	77251000	72641000	76349000	67106000	90407000	62069000	73409000	69867000	66388000	94340000	75043000
O75352	O75352	MPDU1	>sp|O75352|MPU1_HUMAN Mannose-P-dolichol utilization defect 1 protein OS=Homo sapiens GN=MPDU1 PE=1 SV=2	0	1	1	1	0	0	1	1	1	0	1	1	0	0	0	0	0	0	17532000	13736000	18448000	0	15247000	16902000
O75367;Q9P0M6	O75367	H2AFY	>sp|O75367|H2AY_HUMAN Core histone macro-H2A.1 OS=Homo sapiens GN=H2AFY PE=1 SV=4	8	8	9	10	8	8	8	10	10	7	8	8	781590000	818140000	821870000	820870000	797690000	631340000	701120000	782610000	828880000	778810000	791710000	874200000
O75368	O75368	SH3BGRL	>sp|O75368|SH3L1_HUMAN SH3 domain-binding glutamic acid-rich-like protein OS=Homo sapiens GN=SH3BGRL PE=1 SV=1	0	0	0	0	0	0	1	0	0	0	0	0	0	0	0	0	0	0	8249500	0	0	0	0	0
O75369	O75369	FLNB	>sp|O75369|FLNB_HUMAN Filamin-B OS=Homo sapiens GN=FLNB PE=1 SV=2	50	50	52	56	50	51	56	52	55	59	57	54	1929500000	2318800000	2028000000	2147100000	2027400000	2197900000	2017900000	2088100000	2047300000	2089400000	2354200000	2232000000
O75376	O75376	NCOR1	>sp|O75376|NCOR1_HUMAN Nuclear receptor corepressor 1 OS=Homo sapiens GN=NCOR1 PE=1 SV=2	1	1	1	1	1	1	1	1	1	1	1	1	53636000	75142000	48289000	50589000	55056000	78086000	46128000	52169000	43781000	47107000	133640000	102410000
O75381	O75381	PEX14	>sp|O75381|PEX14_HUMAN Peroxisomal membrane protein PEX14 OS=Homo sapiens GN=PEX14 PE=1 SV=1	0	0	0	0	0	1	0	0	0	0	0	0	0	0	0	0	0	0	0	0	0	0	0	0
O75390	O75390	CS	>sp|O75390|CISY_HUMAN Citrate synthase, mitochondrial OS=Homo sapiens GN=CS PE=1 SV=2	10	8	10	7	12	12	6	9	12	9	10	9	1168100000	1506900000	1284100000	1183000000	1285000000	1296700000	953580000	1240200000	1145800000	1378600000	1332800000	1367800000
O75391	O75391	SPAG7	>sp|O75391|SPAG7_HUMAN Sperm-associated antigen 7 OS=Homo sapiens GN=SPAG7 PE=1 SV=2	1	0	1	0	2	1	0	2	0	0	2	1	16378000	0	10378000	0	23049000	11339000	0	14864000	0	0	0	0
O75396	O75396	SEC22B	>sp|O75396|SC22B_HUMAN Vesicle-trafficking protein SEC22b OS=Homo sapiens GN=SEC22B PE=1 SV=4	7	7	7	8	8	7	9	8	10	9	8	8	606740000	692680000	633750000	662900000	642620000	692370000	604380000	610210000	666670000	701490000	568170000	716260000
O75400	O75400	PRPF40A	>sp|O75400|PR40A_HUMAN Pre-mRNA-processing factor 40 homolog A OS=Homo sapiens GN=PRPF40A PE=1 SV=2	4	4	3	4	5	5	5	6	5	3	3	4	54306000	98026000	61520000	79192000	84915000	94321000	83385000	88226000	83874000	78662000	81804000	64533000
O75431	O75431	MTX2	>sp|O75431|MTX2_HUMAN Metaxin-2 OS=Homo sapiens GN=MTX2 PE=1 SV=1	1	0	1	0	0	0	1	0	1	1	0	0	10129000	0	5970600	0	0	0	7963100	0	9798600	7810100	0	0
O75436	O75436	VPS26A	>sp|O75436|VP26A_HUMAN Vacuolar protein sorting-associated protein 26A OS=Homo sapiens GN=VPS26A PE=1 SV=2	4	5	5	6	5	4	8	5	5	4	5	5	218690000	213380000	196310000	226520000	192820000	217030000	193950000	215870000	191650000	236410000	222590000	248860000
O75439	O75439	PMPCB	>sp|O75439|MPPB_HUMAN Mitochondrial-processing peptidase subunit beta OS=Homo sapiens GN=PMPCB PE=1 SV=2	3	2	5	5	5	4	1	5	3	2	3	2	63647000	57435000	112270000	93128000	98085000	86401000	27069000	81261000	67134000	48859000	100670000	70524000
O75459	O75459	PAGE1	>sp|O75459|PAGE1_HUMAN P antigen family member 1 OS=Homo sapiens GN=PAGE1 PE=1 SV=2	0	0	1	0	0	0	1	1	0	1	0	0	0	0	10984000	0	0	0	15129000	19788000	0	0	0	0
O75475	O75475	PSIP1	>sp|O75475|PSIP1_HUMAN PC4 and SFRS1-interacting protein OS=Homo sapiens GN=PSIP1 PE=1 SV=1	7	8	6	5	6	7	7	5	7	6	6	7	218000000	240360000	228850000	222280000	221290000	233120000	239810000	258590000	210360000	208010000	256000000	230170000
O75477	O75477	ERLIN1	>sp|O75477|ERLN1_HUMAN Erlin-1 OS=Homo sapiens GN=ERLIN1 PE=1 SV=1	2	4	4	3	5	3	2	2	1	2	1	2	51532000	65575000	48628000	48340000	61774000	62997000	54326000	57818000	53594000	55318000	49893000	52788000
O75489	O75489	NDUFS3	>sp|O75489|NDUS3_HUMAN NADH dehydrogenase [ubiquinone] iron-sulfur protein 3, mitochondrial OS=Homo sapiens GN=NDUFS3 PE=1 SV=1	3	4	4	3	6	5	4	1	3	4	0	2	100900000	140540000	100610000	117830000	147400000	122380000	85120000	52376000	85725000	111990000	0	70485000
O75494;Q8WXF0	O75494	SRSF10	>sp|O75494|SRS10_HUMAN Serine/arginine-rich splicing factor 10 OS=Homo sapiens GN=SRSF10 PE=1 SV=1	2	1	3	1	2	2	0	1	2	2	1	1	0	0	0	0	37538000	0	0	0	0	0	0	50286000
O75521	O75521	ECI2	>sp|O75521|ECI2_HUMAN Enoyl-CoA delta isomerase 2, mitochondrial OS=Homo sapiens GN=ECI2 PE=1 SV=4	8	8	8	5	6	5	5	4	9	6	4	4	241600000	217660000	209820000	164510000	186740000	195910000	195770000	166020000	235740000	223270000	179650000	113760000
O75530	O75530	EED	>sp|O75530|EED_HUMAN Polycomb protein EED OS=Homo sapiens GN=EED PE=1 SV=2	1	1	1	1	1	2	1	2	1	1	1	1	8487900	9244800	9022900	9150000	7710300	7885300	11992000	8573700	7798300	9792200	11641000	9187600
O75531	O75531	BANF1	>sp|O75531|BAF_HUMAN Barrier-to-autointegration factor OS=Homo sapiens GN=BANF1 PE=1 SV=1	0	1	1	0	0	1	1	0	1	0	0	0	0	11111000	0	0	0	22192000	0	0	0	0	0	0
O75533	O75533	SF3B1	>sp|O75533|SF3B1_HUMAN Splicing factor 3B subunit 1 OS=Homo sapiens GN=SF3B1 PE=1 SV=3	25	22	23	25	27	21	27	23	22	23	27	21	806920000	861120000	760140000	920110000	886120000	893930000	770420000	854120000	747870000	852320000	944620000	949200000
O75534	O75534	CSDE1	>sp|O75534|CSDE1_HUMAN Cold shock domain-containing protein E1 OS=Homo sapiens GN=CSDE1 PE=1 SV=2	18	17	19	14	13	18	21	19	17	18	12	15	802050000	867280000	886010000	906100000	906310000	1033700000	743060000	874870000	739800000	897340000	931620000	911530000
O75592	O75592	MYCBP2	>sp|O75592|MYCB2_HUMAN E3 ubiquitin-protein ligase MYCBP2 OS=Homo sapiens GN=MYCBP2 PE=1 SV=3	0	0	1	0	0	0	1	1	1	0	0	0	0	0	0	0	0	0	2492800	1635000	0	0	0	0
O75600	O75600	GCAT	>sp|O75600|KBL_HUMAN 2-amino-3-ketobutyrate coenzyme A ligase, mitochondrial OS=Homo sapiens GN=GCAT PE=1 SV=1	0	0	0	0	0	0	0	0	0	1	0	0	0	0	0	0	0	0	0	0	0	9142800	0	0
O75607	O75607	NPM3	>sp|O75607|NPM3_HUMAN Nucleoplasmin-3 OS=Homo sapiens GN=NPM3 PE=1 SV=3	4	1	2	2	1	1	2	2	1	1	3	1	71293000	59937000	77312000	101560000	60091000	53963000	73860000	85430000	68290000	65063000	77416000	64673000
O75608	O75608	LYPLA1	>sp|O75608|LYPA1_HUMAN Acyl-protein thioesterase 1 OS=Homo sapiens GN=LYPLA1 PE=1 SV=1	0	2	1	0	1	0	0	0	0	0	0	0	0	29842000	51432000	0	49299000	0	0	0	0	0	0	0
O75616	O75616	ERAL1	>sp|O75616|ERAL1_HUMAN GTPase Era, mitochondrial OS=Homo sapiens GN=ERAL1 PE=1 SV=2	1	2	0	0	0	1	1	0	1	1	0	0	0	12051000	0	0	0	17916000	0	0	15895000	19026000	0	0
O75643	O75643	SNRNP200	>sp|O75643|U520_HUMAN U5 small nuclear ribonucleoprotein 200 kDa helicase OS=Homo sapiens GN=SNRNP200 PE=1 SV=2	36	31	29	29	30	25	30	27	33	31	31	32	1017900000	999820000	1101800000	1016000000	1046200000	1019600000	1103900000	1055100000	1148800000	1011500000	1165300000	1173900000
O75648	O75648	TRMU	>sp|O75648|MTU1_HUMAN Mitochondrial tRNA-specific 2-thiouridylase 1 OS=Homo sapiens GN=TRMU PE=1 SV=2	0	0	0	0	0	1	0	1	0	0	0	1	0	0	0	0	0	111800000	0	0	0	0	0	57582000
O75663	O75663	TIPRL	>sp|O75663|TIPRL_HUMAN TIP41-like protein OS=Homo sapiens GN=TIPRL PE=1 SV=2	2	2	3	2	1	3	3	2	2	1	1	1	26530000	26627000	32258000	27708000	23847000	24388000	25274000	16973000	23595000	28544000	30141000	28633000
O75683	O75683	SURF6	>sp|O75683|SURF6_HUMAN Surfeit locus protein 6 OS=Homo sapiens GN=SURF6 PE=1 SV=3	3	2	2	0	3	1	1	2	3	2	1	1	32543000	40939000	31724000	0	25157000	0	29677000	36919000	31281000	31036000	43588000	0
O75691	O75691	UTP20	>sp|O75691|UTP20_HUMAN Small subunit processome component 20 homolog OS=Homo sapiens GN=UTP20 PE=1 SV=3	2	4	5	3	5	4	3	8	6	4	4	5	57088000	68553000	66470000	46834000	79938000	42657000	49825000	81962000	48969000	79436000	70936000	80758000
O75694	O75694	NUP155	>sp|O75694|NU155_HUMAN Nuclear pore complex protein Nup155 OS=Homo sapiens GN=NUP155 PE=1 SV=1	17	15	13	12	16	19	13	16	11	15	16	17	560490000	568040000	548650000	533030000	566590000	620300000	526360000	558000000	498390000	551170000	599540000	631770000
O75695	O75695	RP2	>sp|O75695|XRP2_HUMAN Protein XRP2 OS=Homo sapiens GN=RP2 PE=1 SV=4	0	2	1	0	0	1	0	0	1	0	2	0	0	10959000	0	0	0	10114000	0	0	0	0	0	0
O75717	O75717	WDHD1	>sp|O75717|WDHD1_HUMAN WD repeat and HMG-box DNA-binding protein 1 OS=Homo sapiens GN=WDHD1 PE=1 SV=1	2	1	1	0	3	1	2	2	1	2	0	0	0	12759000	9678200	0	0	12490000	12560000	8746400	0	13187000	0	0
O75718	O75718	CRTAP	>sp|O75718|CRTAP_HUMAN Cartilage-associated protein OS=Homo sapiens GN=CRTAP PE=1 SV=1	3	5	4	2	3	6	5	4	3	4	5	4	246400000	210750000	216030000	86823000	236270000	206820000	191770000	209850000	210230000	235910000	237550000	236150000
O75746	O75746	SLC25A12	>sp|O75746|CMC1_HUMAN Calcium-binding mitochondrial carrier protein Aralar1 OS=Homo sapiens GN=SLC25A12 PE=1 SV=2	1	2	1	2	3	3	2	3	3	2	2	1	0	18338000	0	13060000	14156000	13094000	0	0	0	0	0	0
O75787	O75787	ATP6AP2	>sp|O75787|RENR_HUMAN Renin receptor OS=Homo sapiens GN=ATP6AP2 PE=1 SV=2	0	1	0	1	0	0	0	1	0	1	1	0	0	22670000	0	0	0	0	0	21250000	0	19885000	26084000	0
O75792	O75792	RNASEH2A	>sp|O75792|RNH2A_HUMAN Ribonuclease H2 subunit A OS=Homo sapiens GN=RNASEH2A PE=1 SV=2	0	1	1	0	0	0	0	1	0	0	0	0	0	0	9711500	0	0	0	0	7380100	0	0	0	0
O75794	O75794	CDC123	>sp|O75794|CD123_HUMAN Cell division cycle protein 123 homolog OS=Homo sapiens GN=CDC123 PE=1 SV=1	3	3	2	3	2	2	4	3	5	2	3	2	57703000	22347000	68128000	65856000	60077000	27787000	61717000	41472000	57272000	58145000	42376000	52058000
O75821	O75821	EIF3G	>sp|O75821|EIF3G_HUMAN Eukaryotic translation initiation factor 3 subunit G OS=Homo sapiens GN=EIF3G PE=1 SV=2	6	9	7	8	7	8	6	7	9	9	9	6	438330000	451830000	435730000	466550000	466130000	586240000	455150000	483270000	401590000	522930000	471750000	443700000
O75822	O75822	EIF3J	>sp|O75822|EIF3J_HUMAN Eukaryotic translation initiation factor 3 subunit J OS=Homo sapiens GN=EIF3J PE=1 SV=2	5	5	6	6	6	7	6	3	5	7	6	6	294190000	262680000	290350000	300450000	310270000	275820000	306870000	292510000	272040000	293850000	394420000	357460000
O75828	O75828	CBR3	>sp|O75828|CBR3_HUMAN Carbonyl reductase [NADPH] 3 OS=Homo sapiens GN=CBR3 PE=1 SV=3	3	3	2	3	2	3	2	2	2	2	2	2	0	0	0	0	0	17606000	0	0	0	0	0	0
O75832	O75832	PSMD10	>sp|O75832|PSD10_HUMAN 26S proteasome non-ATPase regulatory subunit 10 OS=Homo sapiens GN=PSMD10 PE=1 SV=1	3	5	3	3	3	5	6	2	2	3	3	0	93474000	105170000	68770000	117860000	127330000	127500000	97692000	71179000	79573000	128450000	72453000	0
O75844	O75844	ZMPSTE24	>sp|O75844|FACE1_HUMAN CAAX prenyl protease 1 homolog OS=Homo sapiens GN=ZMPSTE24 PE=1 SV=2	6	3	5	6	4	4	7	5	6	6	5	6	138460000	192610000	135520000	128530000	150260000	190440000	120140000	144930000	118000000	170290000	151810000	184220000
O75874	O75874	IDH1	>sp|O75874|IDHC_HUMAN Isocitrate dehydrogenase [NADP] cytoplasmic OS=Homo sapiens GN=IDH1 PE=1 SV=2	16	13	12	10	12	14	14	11	16	12	16	11	1169700000	1297700000	1122400000	1158500000	1073200000	1045600000	1151200000	1216300000	1191700000	1159500000	1187600000	1143500000
O75880	O75880	SCO1	>sp|O75880|SCO1_HUMAN Protein SCO1 homolog, mitochondrial OS=Homo sapiens GN=SCO1 PE=1 SV=1	2	1	2	0	2	0	2	3	1	1	1	2	36669000	25809000	46990000	0	39247000	0	26100000	36829000	34974000	32814000	42109000	35052000
O75909	O75909	CCNK	>sp|O75909|CCNK_HUMAN Cyclin-K OS=Homo sapiens GN=CCNK PE=1 SV=2	0	1	1	0	0	0	1	1	0	0	0	0	0	0	8243200	0	0	0	0	6281300	0	0	0	0
O75915	O75915	ARL6IP5	>sp|O75915|PRAF3_HUMAN PRA1 family protein 3 OS=Homo sapiens GN=ARL6IP5 PE=1 SV=1	3	3	4	2	3	3	4	1	4	4	4	3	169100000	160840000	191280000	137160000	156120000	188390000	166790000	84887000	127880000	155900000	193500000	183070000
O75935	O75935	DCTN3	>sp|O75935|DCTN3_HUMAN Dynactin subunit 3 OS=Homo sapiens GN=DCTN3 PE=1 SV=1	1	0	1	1	2	0	1	0	2	1	2	2	100110000	0	61335000	81438000	70207000	0	93762000	0	57217000	75690000	71040000	72406000
O75937	O75937	DNAJC8	>sp|O75937|DNJC8_HUMAN DnaJ homolog subfamily C member 8 OS=Homo sapiens GN=DNAJC8 PE=1 SV=2	5	6	4	4	4	3	4	3	7	5	3	5	200070000	217060000	193990000	183760000	198020000	183010000	141970000	205250000	232270000	224050000	196430000	216640000
O75940	O75940	SMNDC1	>sp|O75940|SPF30_HUMAN Survival of motor neuron-related-splicing factor 30 OS=Homo sapiens GN=SMNDC1 PE=1 SV=1	0	1	3	3	2	2	1	3	2	3	2	0	0	74586000	80940000	59790000	67994000	81753000	67607000	83662000	83080000	80200000	77120000	0
O75947	O75947	ATP5H	>sp|O75947|ATP5H_HUMAN ATP synthase subunit d, mitochondrial OS=Homo sapiens GN=ATP5H PE=1 SV=3	2	2	2	3	3	1	0	0	0	0	1	0	43906000	75648000	67146000	79021000	68465000	50928000	0	0	0	0	74358000	0
O75955	O75955	FLOT1	>sp|O75955|FLOT1_HUMAN Flotillin-1 OS=Homo sapiens GN=FLOT1 PE=1 SV=3	4	2	2	4	2	1	4	1	1	1	3	2	40024000	44138000	33459000	31676000	41929000	46286000	52713000	40105000	25907000	38385000	0	47006000
O75962	O75962	TRIO	>sp|O75962|TRIO_HUMAN Triple functional domain protein OS=Homo sapiens GN=TRIO PE=1 SV=2	1	0	0	0	0	0	1	0	0	0	0	0	0	0	0	0	0	0	3527000	0	0	0	0	0
O75964	O75964	ATP5L	>sp|O75964|ATP5L_HUMAN ATP synthase subunit g, mitochondrial OS=Homo sapiens GN=ATP5L PE=1 SV=3	3	3	3	4	5	3	3	3	2	4	4	4	240170000	225120000	206630000	248320000	216970000	241980000	229010000	177400000	179990000	212970000	247030000	201670000
O75976	O75976	CPD	>sp|O75976|CBPD_HUMAN Carboxypeptidase D OS=Homo sapiens GN=CPD PE=1 SV=2	1	1	1	0	0	0	1	0	0	0	1	1	0	8787800	0	0	0	0	17277000	0	0	0	12448000	13273000
O76003	O76003	GLRX3	>sp|O76003|GLRX3_HUMAN Glutaredoxin-3 OS=Homo sapiens GN=GLRX3 PE=1 SV=2	7	6	10	8	9	7	6	9	9	5	9	5	298250000	232400000	322730000	376150000	375540000	398390000	279880000	295890000	277140000	175870000	282760000	166000000
O76021	O76021	RSL1D1	>sp|O76021|RL1D1_HUMAN Ribosomal L1 domain-containing protein 1 OS=Homo sapiens GN=RSL1D1 PE=1 SV=3	21	20	23	25	17	19	24	22	21	20	22	19	1612700000	1612600000	1614800000	1682900000	1586500000	1862400000	1494500000	1596800000	1583000000	1610500000	1536500000	1863900000
O76031	O76031	CLPX	>sp|O76031|CLPX_HUMAN ATP-dependent Clp protease ATP-binding subunit clpX-like, mitochondrial OS=Homo sapiens GN=CLPX PE=1 SV=2	3	2	3	5	3	2	4	1	4	3	3	3	50581000	72091000	66283000	60391000	57968000	9524100	83487000	31523000	57581000	56075000	61165000	48244000
O76070;Q16143	O76070	SNCG	>sp|O76070|SYUG_HUMAN Gamma-synuclein OS=Homo sapiens GN=SNCG PE=1 SV=2	8	8	7	6	6	6	6	7	5	7	6	6	260610000	325480000	319330000	379160000	312210000	439500000	242700000	251300000	257290000	302960000	261650000	227390000
O76071	O76071	CIAO1	>sp|O76071|CIAO1_HUMAN Probable cytosolic iron-sulfur protein assembly protein CIAO1 OS=Homo sapiens GN=CIAO1 PE=1 SV=1	3	2	1	2	2	2	2	1	2	2	2	2	59044000	44649000	45904000	43068000	45390000	68016000	57178000	23698000	48946000	58563000	41706000	35036000
O76094	O76094	SRP72	>sp|O76094|SRP72_HUMAN Signal recognition particle subunit SRP72 OS=Homo sapiens GN=SRP72 PE=1 SV=3	10	7	3	6	6	3	5	10	4	9	7	4	156570000	176820000	109050000	152940000	186470000	150530000	137340000	173780000	112530000	147750000	148600000	112600000
O94760	O94760	DDAH1	>sp|O94760|DDAH1_HUMAN N(G),N(G)-dimethylarginine dimethylaminohydrolase 1 OS=Homo sapiens GN=DDAH1 PE=1 SV=3	2	1	0	3	0	2	2	1	2	1	0	0	35519000	36817000	0	44767000	0	52647000	36435000	23869000	28084000	21960000	0	0
O94776	O94776	MTA2	>sp|O94776|MTA2_HUMAN Metastasis-associated protein MTA2 OS=Homo sapiens GN=MTA2 PE=1 SV=1	5	8	7	6	10	7	7	7	8	7	9	8	250850000	227180000	201700000	226840000	256770000	281510000	193040000	221540000	206090000	204200000	204370000	197720000
O94826	O94826	TOMM70A	>sp|O94826|TOM70_HUMAN Mitochondrial import receptor subunit TOM70 OS=Homo sapiens GN=TOMM70 PE=1 SV=1	10	11	12	9	13	7	17	13	13	9	9	10	378790000	338870000	338510000	382930000	367550000	331240000	339310000	348080000	322790000	382940000	369390000	378240000
O94855	O94855	SEC24D	>sp|O94855|SC24D_HUMAN Protein transport protein Sec24D OS=Homo sapiens GN=SEC24D PE=1 SV=2	1	2	1	1	0	0	0	0	1	0	1	0	12882000	0	14229000	0	0	0	0	0	14995000	0	21177000	0
O94874	O94874	UFL1	>sp|O94874|UFL1_HUMAN E3 UFM1-protein ligase 1 OS=Homo sapiens GN=UFL1 PE=1 SV=2	0	3	1	1	4	2	1	0	2	1	1	0	0	27191000	22192000	18394000	28187000	17745000	16385000	0	25123000	13630000	20457000	0
O94880	O94880	PHF14	>sp|O94880|PHF14_HUMAN PHD finger protein 14 OS=Homo sapiens GN=PHF14 PE=1 SV=2	0	1	0	0	0	0	0	0	1	1	0	0	0	6770600	0	0	0	0	0	0	7736700	8095300	0	0
O94906	O94906	PRPF6	>sp|O94906|PRP6_HUMAN Pre-mRNA-processing factor 6 OS=Homo sapiens GN=PRPF6 PE=1 SV=1	9	9	9	7	9	7	10	7	9	7	7	7	142750000	153830000	142690000	154690000	142040000	164230000	145490000	157280000	166690000	153880000	190120000	136150000
O94925	O94925	GLS	>sp|O94925|GLSK_HUMAN Glutaminase kidney isoform, mitochondrial OS=Homo sapiens GN=GLS PE=1 SV=1	3	3	1	2	2	1	3	1	3	2	3	3	128320000	143040000	101750000	87515000	86911000	0	122400000	110340000	85199000	81463000	116100000	122130000
O94966	O94966	USP19	>sp|O94966|UBP19_HUMAN Ubiquitin carboxyl-terminal hydrolase 19 OS=Homo sapiens GN=USP19 PE=1 SV=2	0	0	1	0	0	0	0	0	0	1	0	0	0	0	0	0	0	0	0	0	0	0	0	0
O94979	O94979	SEC31A	>sp|O94979|SC31A_HUMAN Protein transport protein Sec31A OS=Homo sapiens GN=SEC31A PE=1 SV=3	16	16	16	15	15	15	15	18	15	15	17	19	549470000	557940000	551110000	553680000	523290000	650620000	468020000	548560000	520910000	500560000	575630000	534240000
O94992	O94992	HEXIM1	>sp|O94992|HEXI1_HUMAN Protein HEXIM1 OS=Homo sapiens GN=HEXIM1 PE=1 SV=1	0	1	1	2	1	0	0	0	0	1	2	0	0	0	0	17229000	0	0	0	0	0	0	20560000	0
O95070	O95070	YIF1A	>sp|O95070|YIF1A_HUMAN Protein YIF1A OS=Homo sapiens GN=YIF1A PE=1 SV=2	0	0	1	0	0	0	0	0	0	0	0	0	0	0	12115000	0	0	0	0	0	0	0	0	0
O95071	O95071	UBR5	>sp|O95071|UBR5_HUMAN E3 ubiquitin-protein ligase UBR5 OS=Homo sapiens GN=UBR5 PE=1 SV=2	0	1	2	1	1	1	0	0	0	1	0	2	0	4475800	5575600	4660000	0	6702400	0	0	0	0	0	5425600
O95081	O95081	AGFG2	>sp|O95081|AGFG2_HUMAN Arf-GAP domain and FG repeat-containing protein 2 OS=Homo sapiens GN=AGFG2 PE=1 SV=2	0	1	1	1	2	1	1	1	0	0	0	0	0	14677000	9427100	8303900	9012800	0	0	8360100	0	0	0	0
O95104;Q9UPN6	O95104;Q9UPN6	SCAF4;SCAF8	>sp|O95104|SFR15_HUMAN Splicing factor, arginine/serine-rich 15 OS=Homo sapiens GN=SCAF4 PE=1 SV=3;>sp|Q9UPN6|SCAF8_HUMAN Protein SCAF8 OS=Homo sapiens GN=SCAF8 PE=1 SV=1	1	1	0	1	0	0	0	0	0	1	1	0	21715000	13250000	0	13222000	0	0	0	0	0	21175000	20914000	0
O95139	O95139	NDUFB6	>sp|O95139|NDUB6_HUMAN NADH dehydrogenase [ubiquinone] 1 beta subcomplex subunit 6 OS=Homo sapiens GN=NDUFB6 PE=1 SV=3	2	2	3	2	1	1	0	2	1	1	1	1	25080000	17513000	24438000	39865000	17770000	15114000	0	28985000	28829000	22213000	24754000	33221000
O95149	O95149	SNUPN	>sp|O95149|SPN1_HUMAN Snurportin-1 OS=Homo sapiens GN=SNUPN PE=1 SV=1	0	0	0	1	0	0	0	0	0	0	0	0	0	0	0	8036900	0	0	0	0	0	0	0	0
O95155	O95155	UBE4B	>sp|O95155|UBE4B_HUMAN Ubiquitin conjugation factor E4 B OS=Homo sapiens GN=UBE4B PE=1 SV=1	3	0	1	1	1	1	2	1	0	1	0	1	15304000	0	16415000	13555000	12828000	0	14291000	12290000	0	11649000	0	11054000
O95163	O95163	IKBKAP	>sp|O95163|ELP1_HUMAN Elongator complex protein 1 OS=Homo sapiens GN=IKBKAP PE=1 SV=3	7	8	14	3	9	10	9	8	7	7	12	8	157930000	129970000	133940000	106800000	140890000	124680000	138500000	130530000	92453000	119180000	158530000	148450000
O95168	O95168	NDUFB4	>sp|O95168|NDUB4_HUMAN NADH dehydrogenase [ubiquinone] 1 beta subcomplex subunit 4 OS=Homo sapiens GN=NDUFB4 PE=1 SV=3	0	2	0	1	0	1	0	0	1	1	0	0	0	12817000	0	34569000	0	9907000	0	0	16994000	12448000	0	0
O95182	O95182	NDUFA7	>sp|O95182|NDUA7_HUMAN NADH dehydrogenase [ubiquinone] 1 alpha subcomplex subunit 7 OS=Homo sapiens GN=NDUFA7 PE=1 SV=3	1	0	2	1	2	0	2	1	0	2	1	1	19488000	0	22571000	22046000	26012000	0	21796000	28599000	0	23914000	23564000	26433000
O95197	O95197	RTN3	>sp|O95197|RTN3_HUMAN Reticulon-3 OS=Homo sapiens GN=RTN3 PE=1 SV=2	2	2	2	2	1	2	2	1	1	1	2	2	63363000	91788000	80218000	80656000	84581000	75779000	70564000	102670000	103500000	112900000	78878000	82652000
O95202	O95202	LETM1	>sp|O95202|LETM1_HUMAN Mitochondrial proton/calcium exchanger protein OS=Homo sapiens GN=LETM1 PE=1 SV=1	5	5	4	6	5	3	3	7	5	6	4	3	96414000	136840000	96388000	104020000	99666000	110440000	112520000	102890000	115440000	117080000	113950000	113070000
O95218	O95218	ZRANB2	>sp|O95218|ZRAB2_HUMAN Zinc finger Ran-binding domain-containing protein 2 OS=Homo sapiens GN=ZRANB2 PE=1 SV=2	6	5	4	6	5	6	5	6	5	5	5	5	226440000	301930000	257390000	251740000	241690000	293400000	204400000	234990000	189250000	263550000	207030000	230700000
O95232	O95232	LUC7L3	>sp|O95232|LC7L3_HUMAN Luc7-like protein 3 OS=Homo sapiens GN=LUC7L3 PE=1 SV=2	5	6	4	5	5	4	5	3	5	8	5	4	155820000	187940000	147720000	159560000	154080000	160180000	172700000	121580000	129200000	175600000	124530000	107750000
O95235	O95235	KIF20A	>sp|O95235|KI20A_HUMAN Kinesin-like protein KIF20A OS=Homo sapiens GN=KIF20A PE=1 SV=1	0	0	0	0	0	0	0	0	0	0	1	0	0	0	0	0	0	0	0	0	0	0	0	0
O95239;Q2VIQ3	O95239;Q2VIQ3	KIF4A;KIF4B	>sp|O95239|KIF4A_HUMAN Chromosome-associated kinesin KIF4A OS=Homo sapiens GN=KIF4A PE=1 SV=3;>sp|Q2VIQ3|KIF4B_HUMAN Chromosome-associated kinesin KIF4B OS=Homo sapiens GN=KIF4B PE=2 SV=2	1	2	3	1	4	2	2	2	4	3	3	1	28202000	11808000	22926000	15734000	19585000	28219000	20794000	17937000	30197000	19151000	19616000	0
O95251	O95251	KAT7	>sp|O95251|KAT7_HUMAN Histone acetyltransferase KAT7 OS=Homo sapiens GN=KAT7 PE=1 SV=1	0	0	0	1	0	0	0	0	0	0	0	0	0	0	0	1912300	0	0	0	0	0	0	0	0
O95292	O95292	VAPB	>sp|O95292|VAPB_HUMAN Vesicle-associated membrane protein-associated protein B/C OS=Homo sapiens GN=VAPB PE=1 SV=3	1	1	2	2	0	2	0	1	2	2	1	2	40845000	0	19024000	68938000	0	65323000	0	44417000	45775000	52680000	0	44990000
O95297	O95297	MPZL1	>sp|O95297|MPZL1_HUMAN Myelin protein zero-like protein 1 OS=Homo sapiens GN=MPZL1 PE=1 SV=1	2	2	2	1	1	0	2	1	2	2	0	1	31965000	37996000	29388000	33647000	34492000	0	36843000	34838000	25182000	30500000	0	49577000
O95298	O95298	NDUFC2	>sp|O95298|NDUC2_HUMAN NADH dehydrogenase [ubiquinone] 1 subunit C2 OS=Homo sapiens GN=NDUFC2 PE=1 SV=1	0	0	0	0	1	1	0	1	0	0	0	0	0	0	0	0	27469000	0	0	20026000	0	0	0	0
O95299	O95299	NDUFA10	>sp|O95299|NDUAA_HUMAN NADH dehydrogenase [ubiquinone] 1 alpha subcomplex subunit 10, mitochondrial OS=Homo sapiens GN=NDUFA10 PE=1 SV=1	0	0	0	1	1	0	1	3	1	2	2	1	0	0	0	0	0	0	9375000	0	10365000	7883600	9863900	9776200
O95302	O95302	FKBP9	>sp|O95302|FKBP9_HUMAN Peptidyl-prolyl cis-trans isomerase FKBP9 OS=Homo sapiens GN=FKBP9 PE=1 SV=2	0	2	0	1	1	1	0	0	1	2	0	0	0	49467000	0	0	0	0	0	0	0	31976000	0	0
O95336	O95336	PGLS	>sp|O95336|6PGL_HUMAN 6-phosphogluconolactonase OS=Homo sapiens GN=PGLS PE=1 SV=2	0	1	1	0	0	0	0	0	0	1	0	0	0	0	0	0	0	0	0	0	0	8083100	0	0
O95340	O95340	PAPSS2	>sp|O95340|PAPS2_HUMAN Bifunctional 3-phosphoadenosine 5-phosphosulfate synthase 2 OS=Homo sapiens GN=PAPSS2 PE=1 SV=2	6	10	12	10	12	11	10	12	9	10	12	12	352470000	483780000	375650000	450460000	372030000	466710000	385280000	399600000	332430000	365300000	493830000	416000000
O95347	O95347	SMC2	>sp|O95347|SMC2_HUMAN Structural maintenance of chromosomes protein 2 OS=Homo sapiens GN=SMC2 PE=1 SV=2	7	12	7	11	9	6	9	8	13	8	9	6	224210000	256680000	197600000	212500000	234590000	223630000	223730000	221120000	268270000	173180000	202250000	196160000
O95352	O95352	ATG7	>sp|O95352|ATG7_HUMAN Ubiquitin-like modifier-activating enzyme ATG7 OS=Homo sapiens GN=ATG7 PE=1 SV=1	0	0	1	1	0	0	0	0	0	0	0	0	0	0	0	9177300	0	0	0	0	0	0	0	0
O95359	O95359	TACC2	>sp|O95359|TACC2_HUMAN Transforming acidic coiled-coil-containing protein 2 OS=Homo sapiens GN=TACC2 PE=1 SV=3	1	2	2	2	1	1	2	1	2	1	1	1	7257700	7294900	10143000	9196100	8635500	7860900	6635400	9229400	6488700	7796900	9180700	10164000
O95363	O95363	FARS2	>sp|O95363|SYFM_HUMAN Phenylalanine--tRNA ligase, mitochondrial OS=Homo sapiens GN=FARS2 PE=1 SV=1	0	0	0	0	0	0	1	1	0	0	0	0	0	0	0	0	0	0	13059000	0	0	0	0	0
O95373	O95373	IPO7	>sp|O95373|IPO7_HUMAN Importin-7 OS=Homo sapiens GN=IPO7 PE=1 SV=1	20	14	20	20	20	15	20	20	21	18	20	23	1327700000	1064800000	1560900000	1248000000	1299700000	1059400000	1329500000	1368200000	1488200000	1223200000	1630800000	1562100000
O95394	O95394	PGM3	>sp|O95394|AGM1_HUMAN Phosphoacetylglucosamine mutase OS=Homo sapiens GN=PGM3 PE=1 SV=1	4	3	3	3	4	1	1	2	2	2	3	3	34439000	33643000	29290000	29043000	28799000	20740000	15049000	22741000	21284000	30764000	25536000	26090000
O95399	O95399	UTS2	>sp|O95399|UTS2_HUMAN Urotensin-2 OS=Homo sapiens GN=UTS2 PE=1 SV=1	1	1	1	1	1	1	1	1	0	1	1	1	489940000	587160000	497690000	442540000	450870000	642690000	465140000	454280000	0	490440000	559910000	558910000
O95433	O95433	AHSA1	>sp|O95433|AHSA1_HUMAN Activator of 90 kDa heat shock protein ATPase homolog 1 OS=Homo sapiens GN=AHSA1 PE=1 SV=1	7	8	7	8	8	7	8	10	6	9	5	3	471170000	473310000	378480000	400500000	460360000	458900000	404390000	399230000	361690000	409260000	441370000	459380000
O95453	O95453	PARN	>sp|O95453|PARN_HUMAN Poly(A)-specific ribonuclease PARN OS=Homo sapiens GN=PARN PE=1 SV=1	0	0	1	1	0	1	0	1	0	0	0	1	0	0	0	35773000	0	8974800	0	0	0	0	0	33874000
O95456	O95456	PSMG1	>sp|O95456|PSMG1_HUMAN Proteasome assembly chaperone 1 OS=Homo sapiens GN=PSMG1 PE=1 SV=1	3	3	2	2	1	1	3	2	3	2	2	2	145980000	129340000	58245000	90927000	61877000	91066000	108820000	94547000	101630000	140200000	154420000	122460000
O95478	O95478	NSA2	>sp|O95478|NSA2_HUMAN Ribosome biogenesis protein NSA2 homolog OS=Homo sapiens GN=NSA2 PE=1 SV=1	3	4	2	2	5	2	2	3	2	2	4	1	52715000	73876000	51962000	53183000	63471000	63381000	65222000	48173000	46546000	48105000	63611000	0
O95486	O95486	SEC24A	>sp|O95486|SC24A_HUMAN Protein transport protein Sec24A OS=Homo sapiens GN=SEC24A PE=1 SV=2	0	0	0	1	0	0	1	0	0	0	1	0	0	0	0	11855000	0	0	0	0	0	0	0	0
O95487	O95487	SEC24B	>sp|O95487|SC24B_HUMAN Protein transport protein Sec24B OS=Homo sapiens GN=SEC24B PE=1 SV=2	1	3	1	2	1	2	1	1	0	1	2	1	11597000	22643000	18257000	17155000	13585000	15693000	12535000	13850000	0	16348000	15773000	14371000
O95544	O95544	NADK	>sp|O95544|NADK_HUMAN NAD kinase OS=Homo sapiens GN=NADK PE=1 SV=1	0	0	0	0	0	1	0	0	0	0	0	0	0	0	0	0	0	4208700	0	0	0	0	0	0
O95551	O95551	TDP2	>sp|O95551|TYDP2_HUMAN Tyrosyl-DNA phosphodiesterase 2 OS=Homo sapiens GN=TDP2 PE=1 SV=1	1	2	1	1	1	2	0	1	1	1	1	1	11125000	14209000	12998000	8505400	0	20129000	0	10913000	10944000	11156000	0	10217000
O95562	O95562	SFT2D2	>sp|O95562|SFT2B_HUMAN Vesicle transport protein SFT2B OS=Homo sapiens GN=SFT2D2 PE=1 SV=1	0	0	0	0	1	0	0	0	0	0	0	0	0	0	0	0	27623000	0	0	0	0	0	0	0
O95563	O95563	MPC2	>sp|O95563|MPC2_HUMAN Mitochondrial pyruvate carrier 2 OS=Homo sapiens GN=MPC2 PE=1 SV=1	0	1	0	0	0	0	0	0	2	0	0	0	0	41042000	0	0	0	0	0	0	28058000	0	0	0
O95573	O95573	ACSL3	>sp|O95573|ACSL3_HUMAN Long-chain-fatty-acid--CoA ligase 3 OS=Homo sapiens GN=ACSL3 PE=1 SV=3	8	6	9	9	10	9	8	9	9	9	11	10	276220000	285810000	272410000	282840000	255590000	262560000	284320000	276240000	258300000	268010000	293700000	276470000
O95602;O14802	O95602	POLR1A	>sp|O95602|RPA1_HUMAN DNA-directed RNA polymerase I subunit RPA1 OS=Homo sapiens GN=POLR1A PE=1 SV=2	1	2	1	2	2	0	2	2	2	2	1	1	0	0	19804000	20822000	21210000	0	19025000	14551000	19333000	22285000	18373000	22282000
O95633	O95633	FSTL3	>sp|O95633|FSTL3_HUMAN Follistatin-related protein 3 OS=Homo sapiens GN=FSTL3 PE=1 SV=1	0	0	0	0	0	0	0	0	0	1	0	0	0	0	0	0	0	0	0	0	0	0	0	0
O95639	O95639	CPSF4	>sp|O95639|CPSF4_HUMAN Cleavage and polyadenylation specificity factor subunit 4 OS=Homo sapiens GN=CPSF4 PE=1 SV=1	1	0	0	0	0	0	0	0	0	0	0	0	34230000	0	0	0	0	0	0	0	0	0	0	0
O95671	O95671	ASMTL	>sp|O95671|ASML_HUMAN N-acetylserotonin O-methyltransferase-like protein OS=Homo sapiens GN=ASMTL PE=1 SV=3	1	1	0	0	0	0	1	0	1	0	0	0	6000700	10103000	0	0	0	0	7588600	0	6366700	0	0	0
O95707	O95707	POP4	>sp|O95707|RPP29_HUMAN Ribonuclease P protein subunit p29 OS=Homo sapiens GN=POP4 PE=1 SV=2	1	1	1	1	0	0	1	1	0	1	0	0	14380000	18602000	9109000	10574000	0	0	13871000	9230400	0	18728000	0	0
O95721	O95721	SNAP29	>sp|O95721|SNP29_HUMAN Synaptosomal-associated protein 29 OS=Homo sapiens GN=SNAP29 PE=1 SV=1	1	1	0	1	0	2	0	0	0	0	0	0	0	19420000	0	0	0	14179000	0	0	0	0	0	0
O95747;Q9UEW8	O95747	OXSR1	>sp|O95747|OXSR1_HUMAN Serine/threonine-protein kinase OSR1 OS=Homo sapiens GN=OXSR1 PE=1 SV=1	5	4	5	4	5	5	4	6	4	5	4	4	113830000	131250000	110230000	106890000	114200000	131670000	101370000	113590000	122280000	112750000	111900000	109370000
O95757	O95757	HSPA4L	>sp|O95757|HS74L_HUMAN Heat shock 70 kDa protein 4L OS=Homo sapiens GN=HSPA4L PE=1 SV=3	16	14	19	14	13	12	15	15	17	15	18	10	334520000	403950000	365890000	359010000	352860000	409310000	330720000	383930000	262740000	406340000	311300000	333460000
O95758	O95758	PTBP3	>sp|O95758|PTBP3_HUMAN Polypyrimidine tract-binding protein 3 OS=Homo sapiens GN=PTBP3 PE=1 SV=2	3	3	4	2	2	1	4	4	2	3	1	2	38279000	37838000	35867000	34365000	31240000	0	33923000	32158000	31203000	31163000	0	37734000
O95777	O95777	NAA38	>sp|O95777|LSM8_HUMAN U6 snRNA-associated Sm-like protein LSm8 OS=Homo sapiens GN=LSM8 PE=1 SV=3	0	1	0	0	0	0	0	0	0	0	0	0	0	5566600	0	0	0	0	0	0	0	0	0	0
O95782	O95782	AP2A1	>sp|O95782|AP2A1_HUMAN AP-2 complex subunit alpha-1 OS=Homo sapiens GN=AP2A1 PE=1 SV=3	11	6	8	11	7	9	8	11	8	11	9	7	275820000	258610000	316950000	285050000	230320000	250200000	323860000	298160000	380130000	267220000	278180000	276050000
O95807	O95807	TMEM50A	>sp|O95807|TM50A_HUMAN Transmembrane protein 50A OS=Homo sapiens GN=TMEM50A PE=1 SV=1	0	0	0	0	0	0	0	0	0	0	1	1	0	0	0	0	0	0	0	0	0	0	13732000	12282000
O95816	O95816	BAG2	>sp|O95816|BAG2_HUMAN BAG family molecular chaperone regulator 2 OS=Homo sapiens GN=BAG2 PE=1 SV=1	7	8	8	7	7	8	7	8	9	7	8	4	599140000	613990000	597550000	602280000	615990000	714650000	541320000	591310000	460860000	553160000	550470000	495970000
O95817	O95817	BAG3	>sp|O95817|BAG3_HUMAN BAG family molecular chaperone regulator 3 OS=Homo sapiens GN=BAG3 PE=1 SV=3	1	1	1	1	0	0	2	2	0	2	2	0	17311000	18648000	14962000	12494000	0	0	14827000	0	0	18683000	14605000	0
O95819	O95819	MAP4K4	>sp|O95819|M4K4_HUMAN Mitogen-activated protein kinase kinase kinase kinase 4 OS=Homo sapiens GN=MAP4K4 PE=1 SV=2	0	0	0	1	1	0	0	0	0	0	0	0	0	0	0	0	8753400	0	0	0	0	0	0	0
O95831	O95831	AIFM1	>sp|O95831|AIFM1_HUMAN Apoptosis-inducing factor 1, mitochondrial OS=Homo sapiens GN=AIFM1 PE=1 SV=1	10	14	10	8	7	7	11	11	11	10	11	8	589040000	516430000	584000000	630680000	558000000	589460000	496300000	582150000	596990000	578190000	576600000	646530000
O95834	O95834	EML2	>sp|O95834|EMAL2_HUMAN Echinoderm microtubule-associated protein-like 2 OS=Homo sapiens GN=EML2 PE=1 SV=1	2	1	0	0	0	1	2	1	1	2	0	0	25575000	24914000	0	0	0	0	23138000	24926000	14971000	19640000	0	0
O95861	O95861	BPNT1	>sp|O95861|BPNT1_HUMAN 3(2),5-bisphosphate nucleotidase 1 OS=Homo sapiens GN=BPNT1 PE=1 SV=1	2	3	2	2	3	4	1	2	2	2	2	3	60138000	72922000	71180000	59383000	51333000	75228000	0	64837000	55917000	59001000	53489000	68608000
O95881	O95881	TXNDC12	>sp|O95881|TXD12_HUMAN Thioredoxin domain-containing protein 12 OS=Homo sapiens GN=TXNDC12 PE=1 SV=1	0	0	1	0	1	0	1	0	0	0	0	0	0	0	22945000	0	0	0	22430000	0	0	0	0	0
O95905	O95905	ECD	>sp|O95905|ECD_HUMAN Protein ecdysoneless homolog OS=Homo sapiens GN=ECD PE=1 SV=1	1	0	0	0	1	0	1	0	1	0	0	1	3119600	0	0	0	2681800	0	4581400	0	5611500	0	0	2458900
O95994	O95994	AGR2	>sp|O95994|AGR2_HUMAN Anterior gradient protein 2 homolog OS=Homo sapiens GN=AGR2 PE=1 SV=1	2	2	2	2	2	2	2	2	3	2	0	1	59351000	62678000	64475000	62371000	76834000	88315000	57592000	55484000	64416000	65598000	0	0
O96000	O96000	NDUFB10	>sp|O96000|NDUBA_HUMAN NADH dehydrogenase [ubiquinone] 1 beta subcomplex subunit 10 OS=Homo sapiens GN=NDUFB10 PE=1 SV=3	2	2	3	2	1	1	4	4	4	5	5	3	133160000	96338000	126290000	99104000	113280000	128350000	128760000	127940000	129750000	162290000	196480000	154480000
O96005	O96005	CLPTM1	>sp|O96005|CLPT1_HUMAN Cleft lip and palate transmembrane protein 1 OS=Homo sapiens GN=CLPTM1 PE=1 SV=1	2	3	2	2	3	3	3	1	3	1	2	2	115350000	104850000	76513000	66913000	77018000	79355000	80230000	84966000	84778000	64315000	85255000	63925000
O96006	O96006	ZBED1	>sp|O96006|ZBED1_HUMAN Zinc finger BED domain-containing protein 1 OS=Homo sapiens GN=ZBED1 PE=1 SV=1	1	1	0	1	1	2	0	1	1	1	0	1	13290000	14587000	0	15423000	15026000	11659000	0	11339000	12606000	16592000	0	14749000
O96008	O96008	TOMM40	>sp|O96008|TOM40_HUMAN Mitochondrial import receptor subunit TOM40 homolog OS=Homo sapiens GN=TOMM40 PE=1 SV=1	6	5	6	8	6	5	8	6	8	6	6	4	280330000	355620000	315820000	366500000	315370000	330000000	366880000	304620000	318220000	312950000	344960000	362980000
O96013	O96013	PAK4	>sp|O96013|PAK4_HUMAN Serine/threonine-protein kinase PAK 4 OS=Homo sapiens GN=PAK4 PE=1 SV=1	2	0	2	2	1	1	1	2	2	2	0	1	29521000	0	23151000	22506000	30661000	0	32501000	20154000	21653000	25155000	0	26012000
O96017	O96017	CHEK2	>sp|O96017|CHK2_HUMAN Serine/threonine-protein kinase Chk2 OS=Homo sapiens GN=CHEK2 PE=1 SV=1	0	1	0	1	0	1	0	0	0	1	1	0	0	0	0	16143000	0	0	0	0	0	14847000	13036000	0
O96019;O94805	O96019	ACTL6A	>sp|O96019|ACL6A_HUMAN Actin-like protein 6A OS=Homo sapiens GN=ACTL6A PE=1 SV=1	6	6	6	3	5	4	7	6	4	7	5	3	312320000	273910000	304390000	344110000	323120000	240550000	340930000	382640000	387330000	306970000	324100000	325350000
P00338;P07864	P00338	LDHA	>sp|P00338|LDHA_HUMAN L-lactate dehydrogenase A chain OS=Homo sapiens GN=LDHA PE=1 SV=2	22	18	21	20	22	18	24	21	24	20	21	19	14800000000	15837000000	16326000000	15161000000	15421000000	14867000000	16152000000	16166000000	16492000000	15426000000	15969000000	14889000000
P00367;P49448	P00367;P49448	GLUD1;GLUD2	>sp|P00367|DHE3_HUMAN Glutamate dehydrogenase 1, mitochondrial OS=Homo sapiens GN=GLUD1 PE=1 SV=2;>sp|P49448|DHE4_HUMAN Glutamate dehydrogenase 2, mitochondrial OS=Homo sapiens GN=GLUD2 PE=1 SV=2	9	7	10	11	9	10	9	14	8	11	9	14	576020000	592660000	558280000	600660000	582220000	607390000	504390000	578180000	492920000	540190000	629740000	595790000
P00374;Q86XF0	P00374	DHFR	>sp|P00374|DYR_HUMAN Dihydrofolate reductase OS=Homo sapiens GN=DHFR PE=1 SV=2	3	1	1	2	2	2	3	1	0	2	1	2	50091000	51156000	37817000	43229000	50008000	55720000	56246000	0	0	50463000	55476000	57914000
P00387	P00387	CYB5R3	>sp|P00387|NB5R3_HUMAN NADH-cytochrome b5 reductase 3 OS=Homo sapiens GN=CYB5R3 PE=1 SV=3	7	6	8	8	4	4	9	8	10	6	9	9	407940000	489350000	461560000	576040000	510020000	386660000	463800000	491570000	501160000	548790000	596330000	600400000
P00390	P00390	GSR	>sp|P00390|GSHR_HUMAN Glutathione reductase, mitochondrial OS=Homo sapiens GN=GSR PE=1 SV=2	4	4	6	6	4	6	5	5	4	4	5	3	206320000	215430000	204130000	200030000	165790000	216690000	182420000	200950000	210310000	187920000	214940000	211540000
P00395	P00395	MT-CO1	>sp|P00395|COX1_HUMAN Cytochrome c oxidase subunit 1 OS=Homo sapiens GN=MT-CO1 PE=1 SV=1	1	1	1	0	0	0	1	1	1	1	1	0	12401000	15151000	10528000	0	0	0	9276500	12851000	10468000	14449000	20399000	0
P00403	P00403	MT-CO2	>sp|P00403|COX2_HUMAN Cytochrome c oxidase subunit 2 OS=Homo sapiens GN=MT-CO2 PE=1 SV=1	1	2	5	2	4	2	1	2	4	4	3	4	71303000	57548000	128970000	109750000	180150000	152490000	83809000	106130000	142120000	124110000	187800000	206420000
P00441	P00441	SOD1	>sp|P00441|SODC_HUMAN Superoxide dismutase [Cu-Zn] OS=Homo sapiens GN=SOD1 PE=1 SV=2	2	1	2	5	2	2	2	5	3	5	2	2	168120000	124890000	196860000	202590000	151780000	177400000	166920000	156290000	127450000	161750000	128040000	101760000
P00491	P00491	PNP	>sp|P00491|PNPH_HUMAN Purine nucleoside phosphorylase OS=Homo sapiens GN=PNP PE=1 SV=2	9	9	8	10	12	9	10	10	8	9	8	8	615490000	511250000	614480000	613360000	572410000	420710000	593680000	530140000	653440000	576020000	615540000	606510000
P00492	P00492	HPRT1	>sp|P00492|HPRT_HUMAN Hypoxanthine-guanine phosphoribosyltransferase OS=Homo sapiens GN=HPRT1 PE=1 SV=2	7	8	9	8	8	7	9	7	8	8	9	8	489190000	519950000	494330000	460550000	442120000	425660000	462360000	459800000	430640000	474430000	504290000	515030000
P00505	P00505	GOT2	>sp|P00505|AATM_HUMAN Aspartate aminotransferase, mitochondrial OS=Homo sapiens GN=GOT2 PE=1 SV=3	15	15	12	12	14	15	16	14	14	16	15	15	1631100000	1497600000	1700200000	1749000000	1524700000	1642000000	1569700000	1676400000	1897000000	1632700000	1822200000	1829700000
P00533;Q15303	P00533	EGFR	>sp|P00533|EGFR_HUMAN Epidermal growth factor receptor OS=Homo sapiens GN=EGFR PE=1 SV=2	3	6	4	6	8	4	5	6	4	5	3	3	59915000	67216000	52773000	68330000	58504000	49094000	69397000	49562000	67147000	59433000	72934000	69830000
P00558;P07205	P00558	PGK1	>sp|P00558|PGK1_HUMAN Phosphoglycerate kinase 1 OS=Homo sapiens GN=PGK1 PE=1 SV=3	28	28	29	31	24	27	32	27	31	28	31	31	13673000000	14403000000	13784000000	13737000000	13528000000	14642000000	12972000000	14398000000	13924000000	13157000000	14980000000	14735000000
P00568	P00568	AK1	>sp|P00568|KAD1_HUMAN Adenylate kinase isoenzyme 1 OS=Homo sapiens GN=AK1 PE=1 SV=3	7	4	2	5	5	3	3	3	6	5	8	5	184920000	184920000	132620000	163060000	149920000	169770000	181070000	150400000	306140000	179430000	254320000	185420000
P00846	P00846	MT-ATP6	>sp|P00846|ATP6_HUMAN ATP synthase subunit a OS=Homo sapiens GN=MT-ATP6 PE=1 SV=1	0	1	0	1	1	1	0	0	0	1	0	0	0	37066000	0	38424000	41361000	37894000	0	0	0	44053000	0	0
P00966	P00966	ASS1	>sp|P00966|ASSY_HUMAN Argininosuccinate synthase OS=Homo sapiens GN=ASS1 PE=1 SV=2	23	14	21	21	19	14	19	18	21	22	16	17	6348700000	7207300000	6314600000	6778600000	6240200000	6807800000	6327100000	7375900000	6185900000	5924500000	6890100000	6194600000
P01111	P01111	NRAS	>sp|P01111|RASN_HUMAN GTPase NRas OS=Homo sapiens GN=NRAS PE=1 SV=1	1	3	1	0	1	2	1	0	0	1	1	1	22215000	32141000	26865000	0	19913000	26933000	21240000	0	0	26591000	25609000	31556000
P01130	P01130	LDLR	>sp|P01130|LDLR_HUMAN Low-density lipoprotein receptor OS=Homo sapiens GN=LDLR PE=1 SV=1	1	0	0	0	0	0	0	1	1	0	0	0	0	0	0	0	0	0	0	9498700	0	0	0	0
P01891	P01891	HLA-A	>sp|P01891|1A68_HUMAN HLA class I histocompatibility antigen, A-68 alpha chain OS=Homo sapiens GN=HLA-A PE=1 SV=4	6	6	7	7	6	6	7	6	6	8	4	4	74675000	79598000	76103000	75159000	74677000	65588000	60371000	62984000	0	79547000	77927000	84455000
P02545	P02545	LMNA	>sp|P02545|LMNA_HUMAN Prelamin-A/C OS=Homo sapiens GN=LMNA PE=1 SV=1	41	37	39	37	33	29	38	40	36	37	41	41	8705400000	9058800000	9139300000	9708500000	9420400000	10150000000	8326500000	9576500000	9236600000	9575600000	9381400000	8991900000
P02786	P02786	TFRC	>sp|P02786|TFR1_HUMAN Transferrin receptor protein 1 OS=Homo sapiens GN=TFRC PE=1 SV=2	21	18	21	20	24	19	17	20	16	20	19	18	2025600000	2133300000	1923200000	1934700000	1933200000	1946800000	1865900000	1809900000	1832100000	1957000000	2308500000	2073100000
P04040	P04040	CAT	>sp|P04040|CATA_HUMAN Catalase OS=Homo sapiens GN=CAT PE=1 SV=3	9	8	8	10	10	8	10	8	11	8	12	5	313060000	353070000	297750000	263180000	312190000	410430000	302320000	305310000	275640000	328160000	318310000	385450000
P04062	P04062	GBA	>sp|P04062|GLCM_HUMAN Glucosylceramidase OS=Homo sapiens GN=GBA PE=1 SV=3	0	1	0	0	0	1	0	0	0	1	1	0	0	19948000	0	0	0	17535000	0	0	0	0	17685000	0
P04075	P04075	ALDOA	>sp|P04075|ALDOA_HUMAN Fructose-bisphosphate aldolase A OS=Homo sapiens GN=ALDOA PE=1 SV=2	29	27	32	26	30	27	27	30	30	28	31	29	17381000000	18983000000	17490000000	18976000000	17818000000	19657000000	16650000000	19777000000	17560000000	17917000000	16407000000	15467000000
P04080	P04080	CSTB	>sp|P04080|CYTB_HUMAN Cystatin-B OS=Homo sapiens GN=CSTB PE=1 SV=2	3	2	2	4	3	4	3	4	3	3	4	3	168580000	30170000	188900000	204080000	184890000	199460000	201290000	267980000	185700000	115320000	252160000	153400000
P04083	P04083	ANXA1	>sp|P04083|ANXA1_HUMAN Annexin A1 OS=Homo sapiens GN=ANXA1 PE=1 SV=2	18	17	20	19	18	19	18	20	18	18	18	19	3015000000	3291700000	3076200000	3153600000	2972400000	3124000000	2793500000	3397200000	2932600000	3196300000	3330400000	3552400000
P04150	P04150	NR3C1	>sp|P04150|GCR_HUMAN Glucocorticoid receptor OS=Homo sapiens GN=NR3C1 PE=1 SV=1	1	2	1	2	1	1	2	1	1	1	0	1	15334000	29731000	21743000	25911000	21493000	29019000	0	19966000	13005000	17103000	0	12382000
P04181	P04181	OAT	>sp|P04181|OAT_HUMAN Ornithine aminotransferase, mitochondrial OS=Homo sapiens GN=OAT PE=1 SV=1	3	4	4	2	2	4	2	3	2	5	2	3	83063000	85333000	72889000	82237000	77342000	90688000	81504000	89608000	64328000	74176000	81076000	79875000
P04183	P04183	TK1	>sp|P04183|KITH_HUMAN Thymidine kinase, cytosolic OS=Homo sapiens GN=TK1 PE=1 SV=2	2	0	3	2	1	1	2	3	5	2	3	2	54870000	0	74859000	61683000	48153000	0	54383000	49559000	82384000	37685000	82594000	59578000
P04406;O14556	P04406	GAPDH	>sp|P04406|G3P_HUMAN Glyceraldehyde-3-phosphate dehydrogenase OS=Homo sapiens GN=GAPDH PE=1 SV=3	21	21	25	26	23	22	24	23	23	24	22	24	58283000000	48315000000	57410000000	69881000000	62095000000	49863000000	60989000000	63333000000	64638000000	58217000000	60289000000	61749000000
P04632	P04632	CAPNS1	>sp|P04632|CPNS1_HUMAN Calpain small subunit 1 OS=Homo sapiens GN=CAPNS1 PE=1 SV=1	2	1	3	1	0	1	2	2	2	1	1	1	25047000	34457000	40383000	23974000	0	17014000	54735000	31373000	24916000	16005000	21763000	0
P04792	P04792	HSPB1	>sp|P04792|HSPB1_HUMAN Heat shock protein beta-1 OS=Homo sapiens GN=HSPB1 PE=1 SV=2	12	14	12	16	13	15	9	10	14	12	13	9	2312800000	2302000000	1950200000	2567200000	2294800000	2103700000	2074400000	1829000000	1874200000	2123000000	1349800000	1135500000
P04818	P04818	TYMS	>sp|P04818|TYSY_HUMAN Thymidylate synthase OS=Homo sapiens GN=TYMS PE=1 SV=3	4	5	6	5	6	4	3	5	3	3	4	5	158520000	183990000	149670000	121620000	164860000	174890000	177020000	139890000	157800000	172420000	183110000	173160000
P04843	P04843	RPN1	>sp|P04843|RPN1_HUMAN Dolichyl-diphosphooligosaccharide--protein glycosyltransferase subunit 1 OS=Homo sapiens GN=RPN1 PE=1 SV=1	22	19	17	20	17	17	17	16	18	19	24	25	1425100000	1304000000	1351400000	1378100000	1324100000	1144100000	1339200000	1316600000	1579900000	1419700000	1346800000	1372700000
P04844	P04844	RPN2	>sp|P04844|RPN2_HUMAN Dolichyl-diphosphooligosaccharide--protein glycosyltransferase subunit 2 OS=Homo sapiens GN=RPN2 PE=1 SV=3	8	3	7	5	8	4	6	7	6	7	7	8	295510000	256710000	330200000	298540000	311590000	330660000	325820000	316850000	418810000	252470000	345400000	349380000
P04899	P04899	GNAI2	>sp|P04899|GNAI2_HUMAN Guanine nucleotide-binding protein G(i) subunit alpha-2 OS=Homo sapiens GN=GNAI2 PE=1 SV=3	2	4	2	6	0	4	3	4	3	4	4	5	0	28605000	0	26615000	0	23042000	22542000	23246000	26392000	19428000	0	24446000
P05023;P13637;P50993;Q13733;P20648	P05023	ATP1A1	>sp|P05023|AT1A1_HUMAN Sodium/potassium-transporting ATPase subunit alpha-1 OS=Homo sapiens GN=ATP1A1 PE=1 SV=1	17	18	20	21	21	21	17	16	18	19	18	20	1224700000	1421700000	1197800000	1222200000	1265400000	1416600000	1273900000	1217000000	1167900000	1263200000	1284700000	1358400000
P05026	P05026	ATP1B1	>sp|P05026|AT1B1_HUMAN Sodium/potassium-transporting ATPase subunit beta-1 OS=Homo sapiens GN=ATP1B1 PE=1 SV=1	0	0	1	1	0	0	1	1	0	0	0	1	0	0	28278000	26663000	0	0	0	27475000	0	0	0	39035000
P05114	P05114	HMGN1	>sp|P05114|HMGN1_HUMAN Non-histone chromosomal protein HMG-14 OS=Homo sapiens GN=HMGN1 PE=1 SV=3	4	5	4	4	3	2	5	4	4	5	3	4	256420000	332160000	256370000	279900000	278450000	415840000	253420000	361520000	229660000	341550000	201320000	241600000
P05141	P05141	SLC25A5	>sp|P05141|ADT2_HUMAN ADP/ATP translocase 2 OS=Homo sapiens GN=SLC25A5 PE=1 SV=7	12	14	13	16	13	13	13	12	17	15	15	15	1621100000	1575200000	1565400000	1596900000	1601800000	1467900000	1548000000	1696000000	1616100000	1554500000	1881400000	1897000000
P05166	P05166	PCCB	>sp|P05166|PCCB_HUMAN Propionyl-CoA carboxylase beta chain, mitochondrial OS=Homo sapiens GN=PCCB PE=1 SV=3	0	0	0	1	0	0	0	0	0	0	0	1	0	0	0	0	0	0	0	0	0	0	0	0
P05187;P10696;P09923	P05187;P10696	ALPP;ALPPL2	>sp|P05187|PPB1_HUMAN Alkaline phosphatase, placental type OS=Homo sapiens GN=ALPP PE=1 SV=2;>sp|P10696|PPBN_HUMAN Alkaline phosphatase, placental-like OS=Homo sapiens GN=ALPPL2 PE=2 SV=4	7	7	7	9	7	5	8	8	7	4	6	7	150290000	174360000	170790000	184600000	158920000	165580000	136560000	173200000	138960000	164600000	187390000	153270000
P05198	P05198	EIF2S1	>sp|P05198|IF2A_HUMAN Eukaryotic translation initiation factor 2 subunit 1 OS=Homo sapiens GN=EIF2S1 PE=1 SV=3	14	10	14	9	15	9	13	16	17	13	16	13	788690000	904440000	804400000	883030000	871350000	840370000	826540000	903670000	888360000	854190000	956270000	1052500000
P05204	P05204	HMGN2	>sp|P05204|HMGN2_HUMAN Non-histone chromosomal protein HMG-17 OS=Homo sapiens GN=HMGN2 PE=1 SV=3	5	4	6	7	5	4	5	6	5	5	4	3	376830000	478700000	502600000	590130000	365020000	503660000	282780000	509690000	353250000	467610000	331000000	299730000
P05362	P05362	ICAM1	>sp|P05362|ICAM1_HUMAN Intercellular adhesion molecule 1 OS=Homo sapiens GN=ICAM1 PE=1 SV=2	1	3	3	2	2	3	3	3	3	1	1	2	32113000	28393000	28136000	28848000	21454000	31414000	31289000	22345000	26276000	23363000	34496000	25525000
P05386	P05386	RPLP1	>sp|P05386|RLA1_HUMAN 60S acidic ribosomal protein P1 OS=Homo sapiens GN=RPLP1 PE=1 SV=1	0	1	1	1	0	1	0	0	0	0	1	0	0	34329000	0	34281000	0	0	0	0	0	0	33905000	0
P05387	P05387	RPLP2	>sp|P05387|RLA2_HUMAN 60S acidic ribosomal protein P2 OS=Homo sapiens GN=RPLP2 PE=1 SV=1	3	4	4	2	3	4	3	3	3	4	2	1	108420000	187120000	179070000	188830000	174930000	184160000	160750000	180890000	129060000	136710000	99868000	47403000
P05388;Q8NHW5	P05388;Q8NHW5	RPLP0;RPLP0P6	>sp|P05388|RLA0_HUMAN 60S acidic ribosomal protein P0 OS=Homo sapiens GN=RPLP0 PE=1 SV=1;>sp|Q8NHW5|RLA0L_HUMAN 60S acidic ribosomal protein P0-like OS=Homo sapiens GN=RPLP0P6 PE=5 SV=1	13	13	14	16	14	13	13	13	13	15	11	12	4307100000	4570100000	4144700000	4724400000	4126100000	4062200000	3966700000	4472600000	4120500000	4567000000	5548700000	4779900000
P05413	P05413	FABP3	>sp|P05413|FABPH_HUMAN Fatty acid-binding protein, heart OS=Homo sapiens GN=FABP3 PE=1 SV=4	1	1	1	1	1	0	1	1	1	1	1	1	1884300	1390400	2267100	1963200	2192900	0	2420000	1972200	2341200	1839700	2473900	2153000
P05423	P05423	POLR3D	>sp|P05423|RPC4_HUMAN DNA-directed RNA polymerase III subunit RPC4 OS=Homo sapiens GN=POLR3D PE=1 SV=2	0	1	1	0	0	1	0	1	1	0	1	0	0	3697000	3569900	0	0	3833700	0	0	3493400	0	7484200	0
P05455	P05455	SSB	>sp|P05455|LA_HUMAN Lupus La protein OS=Homo sapiens GN=SSB PE=1 SV=2	16	10	14	11	14	10	12	14	11	9	13	8	516830000	669400000	568590000	479140000	565660000	718770000	586190000	608670000	757970000	601560000	487900000	491970000
P05496;Q06055;P48201	P05496;Q06055;P48201	ATP5G1;ATP5G2;ATP5G3	>sp|P05496|AT5G1_HUMAN ATP synthase F(0) complex subunit C1, mitochondrial OS=Homo sapiens GN=ATP5G1 PE=1 SV=2;>sp|Q06055|AT5G2_HUMAN ATP synthase F(0) complex subunit C2, mitochondrial OS=Homo sapiens GN=ATP5G2 PE=2 SV=1;>sp|P48201|AT5G3_HUMAN ATP synthas	1	0	1	1	1	0	0	1	1	1	0	0	80577000	0	170820000	173600000	215350000	0	0	166930000	69400000	146290000	0	0
P05549;Q6VUC0;Q92481	P05549;Q6VUC0;Q92481	TFAP2A;TFAP2E;TFAP2B	>sp|P05549|AP2A_HUMAN Transcription factor AP-2-alpha OS=Homo sapiens GN=TFAP2A PE=1 SV=1;>sp|Q6VUC0|AP2E_HUMAN Transcription factor AP-2-epsilon OS=Homo sapiens GN=TFAP2E PE=2 SV=1;>sp|Q92481|AP2B_HUMAN Transcription factor AP-2-beta OS=Homo sapiens GN=TF	0	1	1	2	0	0	2	1	0	1	1	2	0	22306000	22005000	19229000	0	0	28517000	15956000	0	17449000	20993000	16307000
P05556	P05556	ITGB1	>sp|P05556|ITB1_HUMAN Integrin beta-1 OS=Homo sapiens GN=ITGB1 PE=1 SV=2	12	8	12	12	14	12	14	13	12	13	12	12	920870000	962080000	872840000	946390000	889730000	988560000	936250000	1013900000	909500000	927580000	975850000	935930000
P06132	P06132	UROD	>sp|P06132|DCUP_HUMAN Uroporphyrinogen decarboxylase OS=Homo sapiens GN=UROD PE=1 SV=2	0	2	3	0	0	1	0	1	1	3	3	0	0	42178000	44203000	0	0	56544000	0	48867000	50321000	68860000	71246000	0
P06241;P07948;P08631;P12931	P06241	FYN	>sp|P06241|FYN_HUMAN Tyrosine-protein kinase Fyn OS=Homo sapiens GN=FYN PE=1 SV=3	2	2	1	2	2	0	1	1	1	3	1	1	53165000	57906000	59225000	53180000	44355000	0	38400000	42013000	38959000	66043000	58569000	0
P06454	P06454	PTMA	>sp|P06454|PTMA_HUMAN Prothymosin alpha OS=Homo sapiens GN=PTMA PE=1 SV=2	2	3	2	2	3	1	3	4	2	2	1	1	100620000	192970000	98276000	54691000	142400000	175370000	337680000	320230000	164990000	104800000	64062000	37003000
P06493	P06493	CDK1	>sp|P06493|CDK1_HUMAN Cyclin-dependent kinase 1 OS=Homo sapiens GN=CDK1 PE=1 SV=3	12	13	12	9	8	5	11	10	10	9	10	9	788150000	854720000	781880000	842030000	731630000	638010000	755480000	774040000	731760000	782460000	860730000	811510000
P06576	P06576	ATP5B	>sp|P06576|ATPB_HUMAN ATP synthase subunit beta, mitochondrial OS=Homo sapiens GN=ATP5B PE=1 SV=3	20	18	20	19	21	19	21	20	23	21	17	19	5688800000	5519100000	6368400000	6473300000	5791800000	4558600000	5802600000	6026400000	6311700000	5411400000	6355300000	6162600000
P06703	P06703	S100A6	>sp|P06703|S10A6_HUMAN Protein S100-A6 OS=Homo sapiens GN=S100A6 PE=1 SV=1	0	0	0	2	0	0	1	2	1	0	0	0	0	0	0	174520000	0	0	181580000	179110000	188150000	0	0	0
P06730;A6NMX2	P06730	EIF4E	>sp|P06730|IF4E_HUMAN Eukaryotic translation initiation factor 4E OS=Homo sapiens GN=EIF4E PE=1 SV=2	3	2	2	3	4	1	2	3	3	3	3	3	69231000	106690000	83802000	104750000	97274000	76082000	70320000	93801000	89783000	97755000	104590000	121090000
P06733;P13929;P09104	P06733	ENO1	>sp|P06733|ENOA_HUMAN Alpha-enolase OS=Homo sapiens GN=ENO1 PE=1 SV=2	31	32	31	32	28	25	32	35	32	30	29	29	22251000000	22823000000	25146000000	26173000000	25503000000	22295000000	26228000000	27801000000	25267000000	24017000000	25767000000	26387000000
P06737;P11217	P06737	PYGL	>sp|P06737|PYGL_HUMAN Glycogen phosphorylase, liver form OS=Homo sapiens GN=PYGL PE=1 SV=4	1	0	1	0	2	1	0	2	1	1	1	2	8607600	0	12186000	0	8745000	0	0	8466300	0	8316000	11195000	9315100
P06744;Q8N196	P06744	GPI	>sp|P06744|G6PI_HUMAN Glucose-6-phosphate isomerase OS=Homo sapiens GN=GPI PE=1 SV=4	17	17	18	18	18	18	19	21	19	17	21	23	5913300000	5760200000	6336100000	6520800000	6021800000	5653500000	6107400000	6351400000	6174900000	6173000000	6469300000	6010800000
P06748	P06748	NPM1	>sp|P06748|NPM_HUMAN Nucleophosmin OS=Homo sapiens GN=NPM1 PE=1 SV=2	13	12	11	13	11	11	14	13	13	12	14	17	10005000000	12849000000	14526000000	12950000000	12149000000	10284000000	11586000000	12267000000	11511000000	13693000000	17103000000	19545000000
P06753	P06753	TPM3	>sp|P06753|TPM3_HUMAN Tropomyosin alpha-3 chain OS=Homo sapiens GN=TPM3 PE=1 SV=2	2	5	3	3	2	5	5	5	4	3	12	11	24630000	48407000	37545000	18952000	17045000	30645000	63664000	3569300	42653000	34512000	584250000	360610000
P06756	P06756	ITGAV	>sp|P06756|ITAV_HUMAN Integrin alpha-V OS=Homo sapiens GN=ITGAV PE=1 SV=2	1	2	1	1	1	1	0	0	0	2	0	3	0	15802000	0	0	0	13730000	0	0	0	20666000	0	27072000
P06865	P06865	HEXA	>sp|P06865|HEXA_HUMAN Beta-hexosaminidase subunit alpha OS=Homo sapiens GN=HEXA PE=1 SV=2	0	0	0	0	0	1	1	0	1	2	0	0	0	0	0	0	0	0	15165000	0	12402000	14391000	0	0
P07099	P07099	EPHX1	>sp|P07099|HYEP_HUMAN Epoxide hydrolase 1 OS=Homo sapiens GN=EPHX1 PE=1 SV=1	4	4	7	4	4	0	6	4	3	3	3	1	104540000	118760000	124980000	111520000	106450000	0	129990000	103980000	95457000	103790000	131550000	68077000
P07108	P07108	DBI	>sp|P07108|ACBP_HUMAN Acyl-CoA-binding protein OS=Homo sapiens GN=DBI PE=1 SV=2	0	2	0	1	0	2	2	2	0	0	0	0	0	35459000	0	37850000	0	62430000	58670000	45373000	0	0	0	0
P07195	P07195	LDHB	>sp|P07195|LDHB_HUMAN L-lactate dehydrogenase B chain OS=Homo sapiens GN=LDHB PE=1 SV=2	17	17	18	17	18	18	17	19	18	17	18	18	16421000000	17183000000	15888000000	15971000000	16818000000	16784000000	16487000000	17935000000	15684000000	15796000000	17861000000	15969000000
P07203	P07203	GPX1	>sp|P07203|GPX1_HUMAN Glutathione peroxidase 1 OS=Homo sapiens GN=GPX1 PE=1 SV=4	3	2	2	2	2	1	1	2	1	2	1	1	30213000	20487000	23718000	24360000	26289000	20676000	26823000	18990000	18111000	0	24269000	0
P07237	P07237	P4HB	>sp|P07237|PDIA1_HUMAN Protein disulfide-isomerase OS=Homo sapiens GN=P4HB PE=1 SV=3	21	19	23	25	19	24	22	20	20	22	21	23	3000300000	3409200000	3690600000	4137300000	3400300000	3652600000	3041500000	3108900000	3190100000	3372300000	3305000000	2884400000
P07305	P07305	H1F0	>sp|P07305|H10_HUMAN Histone H1.0 OS=Homo sapiens GN=H1F0 PE=1 SV=3	1	1	1	1	1	0	1	1	2	1	1	0	0	16825000	15729000	11124000	9244900	0	12784000	0	11350000	13026000	7329100	0
P07311	P07311	ACYP1	>sp|P07311|ACYP1_HUMAN Acylphosphatase-1 OS=Homo sapiens GN=ACYP1 PE=1 SV=2	0	0	0	0	1	0	1	1	0	0	1	0	0	0	0	0	11227000	0	0	12018000	0	0	13436000	0
P07339	P07339	CTSD	>sp|P07339|CATD_HUMAN Cathepsin D OS=Homo sapiens GN=CTSD PE=1 SV=1	2	2	1	2	2	2	2	3	2	3	2	0	76099000	42148000	39027000	51431000	61284000	46355000	51364000	56160000	42277000	50201000	41591000	0
P07355;A6NMY6	P07355;A6NMY6	ANXA2;ANXA2P2	>sp|P07355|ANXA2_HUMAN Annexin A2 OS=Homo sapiens GN=ANXA2 PE=1 SV=2;>sp|A6NMY6|AXA2L_HUMAN Putative annexin A2-like protein OS=Homo sapiens GN=ANXA2P2 PE=5 SV=2	26	22	26	23	24	25	26	27	28	26	27	24	9839000000	9842700000	9268000000	9804100000	9449000000	9938800000	9750400000	9580300000	9965400000	9924700000	10905000000	10005000000
P07384	P07384	CAPN1	>sp|P07384|CAN1_HUMAN Calpain-1 catalytic subunit OS=Homo sapiens GN=CAPN1 PE=1 SV=1	1	1	2	0	1	3	1	1	2	3	3	2	23913000	25661000	20080000	0	21719000	26016000	31207000	21742000	32819000	28473000	24412000	18658000
P07437	P07437	TUBB	>sp|P07437|TBB5_HUMAN Tubulin beta chain OS=Homo sapiens GN=TUBB PE=1 SV=2	23	18	22	24	23	18	21	22	22	21	23	24	3584800000	3051600000	4570100000	3829500000	4236900000	3639900000	4865100000	4475300000	4949400000	3404600000	4041500000	4897000000
P07686	P07686	HEXB	>sp|P07686|HEXB_HUMAN Beta-hexosaminidase subunit beta OS=Homo sapiens GN=HEXB PE=1 SV=3	1	2	0	2	0	0	0	1	0	1	2	1	40134000	32742000	0	35970000	0	0	0	30112000	0	27825000	45652000	31478000
P07741	P07741	APRT	>sp|P07741|APT_HUMAN Adenine phosphoribosyltransferase OS=Homo sapiens GN=APRT PE=1 SV=2	9	5	7	6	4	4	4	6	6	5	6	5	339550000	275330000	282470000	349090000	280180000	322670000	296870000	299280000	276300000	225660000	248770000	299030000
P07814	P07814	EPRS	>sp|P07814|SYEP_HUMAN Bifunctional glutamate/proline--tRNA ligase OS=Homo sapiens GN=EPRS PE=1 SV=5	50	48	53	59	58	46	55	53	56	55	49	53	4879000000	5094100000	4675700000	5254200000	4704400000	4983200000	4508600000	4932200000	4513300000	5060400000	5264600000	5071900000
P07858	P07858	CTSB	>sp|P07858|CATB_HUMAN Cathepsin B OS=Homo sapiens GN=CTSB PE=1 SV=3	1	1	1	1	1	1	0	1	1	1	0	0	13335000	16124000	11956000	14326000	22317000	23195000	0	0	12899000	0	0	0
P07900;Q58FG0;Q14568;Q58FG1	P07900	HSP90AA1	>sp|P07900|HS90A_HUMAN Heat shock protein HSP 90-alpha OS=Homo sapiens GN=HSP90AA1 PE=1 SV=5	45	44	46	50	44	40	46	47	44	46	50	46	12044000000	11851000000	11044000000	11823000000	11571000000	12116000000	11075000000	11759000000	10658000000	11214000000	12809000000	11777000000
P07910;P0DMR1;O60812;B7ZW38;B2RXH8;Q86SE5	P07910	HNRNPC	>sp|P07910|HNRPC_HUMAN Heterogeneous nuclear ribonucleoproteins C1/C2 OS=Homo sapiens GN=HNRNPC PE=1 SV=4	14	14	11	15	11	11	16	13	14	14	14	13	4730500000	5903500000	5595600000	6072800000	5002900000	6971500000	4493200000	5486800000	4250500000	5558300000	5063100000	5074500000
P07947	P07947	YES1	>sp|P07947|YES_HUMAN Tyrosine-protein kinase Yes OS=Homo sapiens GN=YES1 PE=1 SV=3	1	1	2	1	1	0	1	1	1	2	1	1	0	0	14247000	0	0	0	0	0	0	15107000	0	0
P07954	P07954	FH	>sp|P07954|FUMH_HUMAN Fumarate hydratase, mitochondrial OS=Homo sapiens GN=FH PE=1 SV=3	14	11	11	13	15	11	10	16	9	15	12	14	1223200000	1340400000	1173100000	1226000000	1135400000	1125300000	1132600000	1141400000	1188400000	1239000000	1244600000	1318700000
P08047	P08047	SP1	>sp|P08047|SP1_HUMAN Transcription factor Sp1 OS=Homo sapiens GN=SP1 PE=1 SV=3	1	1	0	1	0	0	1	1	1	1	0	0	12718000	14574000	0	18572000	0	0	11715000	11869000	13010000	15152000	0	0
P08133	P08133	ANXA6	>sp|P08133|ANXA6_HUMAN Annexin A6 OS=Homo sapiens GN=ANXA6 PE=1 SV=3	21	21	23	17	21	18	20	19	22	21	17	20	934560000	861810000	891300000	903260000	802840000	910930000	873000000	833270000	863440000	822150000	835030000	856040000
P08134	P08134	RHOC	>sp|P08134|RHOC_HUMAN Rho-related GTP-binding protein RhoC OS=Homo sapiens GN=RHOC PE=1 SV=1	6	6	7	4	6	7	5	6	6	5	5	6	0	43221000	45077000	0	0	44904000	0	54959000	0	0	0	54708000
P08174	P08174	CD55	>sp|P08174|DAF_HUMAN Complement decay-accelerating factor OS=Homo sapiens GN=CD55 PE=1 SV=4	7	7	6	8	6	6	7	9	5	8	7	6	629260000	508810000	447760000	513650000	562850000	448450000	621540000	478040000	627800000	542990000	558820000	528780000
P08195	P08195	SLC3A2	>sp|P08195|4F2_HUMAN 4F2 cell-surface antigen heavy chain OS=Homo sapiens GN=SLC3A2 PE=1 SV=3	21	23	23	25	23	21	23	22	20	23	23	25	7661800000	7920200000	8132900000	8996700000	8319000000	7937900000	7310200000	7839500000	7815400000	7914300000	9198000000	8538400000
P08237	P08237	PFKM	>sp|P08237|PFKAM_HUMAN ATP-dependent 6-phosphofructokinase, muscle type OS=Homo sapiens GN=PFKM PE=1 SV=2	20	18	20	15	19	12	15	19	21	18	20	16	819710000	762650000	745720000	767220000	816830000	628280000	825410000	717200000	808780000	805490000	827210000	828800000
P08238;Q58FF7	P08238	HSP90AB1	>sp|P08238|HS90B_HUMAN Heat shock protein HSP 90-beta OS=Homo sapiens GN=HSP90AB1 PE=1 SV=4	47	41	47	46	51	47	50	51	50	49	51	50	45073000000	44740000000	42333000000	44294000000	43803000000	47053000000	43501000000	44773000000	43860000000	43318000000	47200000000	47059000000
P08240	P08240	SRPR	>sp|P08240|SRPRA_HUMAN Signal recognition particle receptor subunit alpha OS=Homo sapiens GN=SRPRA PE=1 SV=2	7	9	8	11	6	8	5	8	12	7	7	4	242780000	283020000	255630000	261810000	237870000	264500000	279870000	271180000	279650000	257780000	282310000	282440000
P08243	P08243	ASNS	>sp|P08243|ASNS_HUMAN Asparagine synthetase [glutamine-hydrolyzing] OS=Homo sapiens GN=ASNS PE=1 SV=4	4	3	5	5	4	4	4	5	6	5	5	2	155620000	134620000	162860000	152530000	152650000	104250000	213240000	171000000	203430000	161450000	142400000	137330000
P08397	P08397	HMBS	>sp|P08397|HEM3_HUMAN Porphobilinogen deaminase OS=Homo sapiens GN=HMBS PE=1 SV=2	0	0	0	0	0	1	1	1	0	0	0	0	0	0	0	0	0	0	21145000	0	0	0	0	0
P08559;P29803	P08559	PDHA1	>sp|P08559|ODPA_HUMAN Pyruvate dehydrogenase E1 component subunit alpha, somatic form, mitochondrial OS=Homo sapiens GN=PDHA1 PE=1 SV=3	5	6	10	6	7	6	7	7	8	6	7	8	241220000	264030000	227840000	235320000	232100000	211970000	242630000	253790000	267940000	253770000	282170000	271670000
P08574	P08574	CYC1	>sp|P08574|CY1_HUMAN Cytochrome c1, heme protein, mitochondrial OS=Homo sapiens GN=CYC1 PE=1 SV=3	4	6	4	4	3	5	5	6	6	6	5	4	193140000	201770000	207740000	222100000	207230000	280030000	205880000	276500000	169150000	216370000	201070000	218710000
P08579	P08579	SNRPB2	>sp|P08579|RU2B_HUMAN U2 small nuclear ribonucleoprotein B OS=Homo sapiens GN=SNRPB2 PE=1 SV=1	4	4	4	4	2	4	2	3	3	2	3	0	86035000	114080000	109190000	95132000	105390000	122480000	86827000	61401000	95410000	80812000	82510000	0
P08581	P08581	MET	>sp|P08581|MET_HUMAN Hepatocyte growth factor receptor OS=Homo sapiens GN=MET PE=1 SV=4	1	0	1	1	0	0	0	0	0	1	1	1	0	0	8170000	0	0	0	0	0	0	8326100	8793100	9069400
P08621	P08621	SNRNP70	>sp|P08621|RU17_HUMAN U1 small nuclear ribonucleoprotein 70 kDa OS=Homo sapiens GN=SNRNP70 PE=1 SV=2	10	9	7	10	10	10	10	8	12	11	10	13	587560000	794090000	631060000	699990000	677260000	789050000	556300000	653670000	565450000	688980000	667310000	603490000
P08651	P08651	NFIC	>sp|P08651|NFIC_HUMAN Nuclear factor 1 C-type OS=Homo sapiens GN=NFIC PE=1 SV=2	0	0	0	0	0	0	0	1	0	0	0	1	0	0	0	0	0	0	0	0	0	0	0	6121000
P08670;P14136;Q16352;P07197;P07196;P12036	P08670	VIM	>sp|P08670|VIME_HUMAN Vimentin OS=Homo sapiens GN=VIM PE=1 SV=4	43	40	46	43	46	43	41	42	42	44	41	47	35702000000	34687000000	35400000000	38383000000	34551000000	35062000000	33388000000	36575000000	32701000000	34477000000	37961000000	33047000000
P08708	P08708	RPS17	>sp|P08708|RS17_HUMAN 40S ribosomal protein S17 OS=Homo sapiens GN=RPS17 PE=1 SV=2	10	8	9	10	10	5	10	10	10	8	10	10	2504300000	2607300000	2751500000	2782300000	3226400000	2781100000	2807000000	2950800000	2901500000	2251500000	2539600000	2745500000
P08754;P11488;P09471;P19087;A8MTJ3	P08754	GNAI3	>sp|P08754|GNAI3_HUMAN Guanine nucleotide-binding protein G(k) subunit alpha OS=Homo sapiens GN=GNAI3 PE=1 SV=3	6	5	5	8	4	8	8	5	3	6	8	6	322190000	397980000	356360000	407990000	237460000	399400000	323740000	477180000	387690000	446510000	383580000	466840000
P08758	P08758	ANXA5	>sp|P08758|ANXA5_HUMAN Annexin A5 OS=Homo sapiens GN=ANXA5 PE=1 SV=2	14	15	15	11	14	13	14	18	16	14	16	16	2297100000	1947500000	2105500000	2085400000	2088600000	1960100000	2008300000	2056700000	2105600000	2304100000	2555700000	2461400000
P08865	P08865	RPSA	>sp|P08865|RSSA_HUMAN 40S ribosomal protein SA OS=Homo sapiens GN=RPSA PE=1 SV=4	11	10	11	9	11	9	12	10	12	11	9	9	4243800000	3587300000	3878200000	4404600000	4313500000	2793100000	3779400000	3541100000	3633000000	3880000000	3382800000	3502300000
P08962	P08962	CD63	>sp|P08962|CD63_HUMAN CD63 antigen OS=Homo sapiens GN=CD63 PE=1 SV=2	2	2	2	3	2	2	2	2	2	1	1	1	291710000	304460000	263510000	226880000	238370000	284190000	227420000	197750000	193920000	193890000	233400000	153450000
P09001	P09001	MRPL3	>sp|P09001|RM03_HUMAN 39S ribosomal protein L3, mitochondrial OS=Homo sapiens GN=MRPL3 PE=1 SV=1	1	2	2	1	3	2	1	3	2	5	5	2	43529000	55197000	41647000	0	43952000	48964000	31842000	36758000	32611000	46725000	68095000	39143000
P09012	P09012	SNRPA	>sp|P09012|SNRPA_HUMAN U1 small nuclear ribonucleoprotein A OS=Homo sapiens GN=SNRPA PE=1 SV=3	6	5	4	4	4	6	4	3	4	3	5	5	365890000	579390000	267020000	424330000	364170000	426290000	440200000	252100000	383640000	368540000	437450000	603110000
P09132	P09132	SRP19	>sp|P09132|SRP19_HUMAN Signal recognition particle 19 kDa protein OS=Homo sapiens GN=SRP19 PE=1 SV=3	1	1	1	1	0	0	1	1	1	1	2	1	22090000	32223000	25685000	25011000	0	0	17908000	20725000	21113000	32692000	18459000	15319000
P09234	P09234	SNRPC	>sp|P09234|RU1C_HUMAN U1 small nuclear ribonucleoprotein C OS=Homo sapiens GN=SNRPC PE=1 SV=1	1	1	1	0	2	1	1	1	1	1	1	0	62625000	56305000	75272000	0	71190000	63653000	61110000	59317000	81390000	68797000	34226000	0
P09382	P09382	LGALS1	>sp|P09382|LEG1_HUMAN Galectin-1 OS=Homo sapiens GN=LGALS1 PE=1 SV=2	5	5	4	4	5	5	4	6	6	5	3	5	353050000	288070000	393430000	456210000	370460000	379600000	454720000	428060000	390090000	402680000	231920000	249440000
P09429;B2RPK0;P23497	P09429;B2RPK0	HMGB1;HMGB1P1	>sp|P09429|HMGB1_HUMAN High mobility group protein B1 OS=Homo sapiens GN=HMGB1 PE=1 SV=3;>sp|B2RPK0|HGB1A_HUMAN Putative high mobility group protein B1-like 1 OS=Homo sapiens GN=HMGB1P1 PE=5 SV=1	10	9	9	12	11	9	10	13	11	12	11	13	2504100000	2766300000	2620600000	2866400000	2695800000	2505300000	2346100000	2945000000	2356100000	2841700000	2649500000	2318000000
P09525	P09525	ANXA4	>sp|P09525|ANXA4_HUMAN Annexin A4 OS=Homo sapiens GN=ANXA4 PE=1 SV=4	4	4	4	5	3	4	4	4	5	6	3	4	160850000	200110000	151670000	148080000	151960000	166020000	134820000	146650000	146640000	147990000	159460000	146920000
P09543	P09543	CNP	>sp|P09543|CN37_HUMAN 2,3-cyclic-nucleotide 3-phosphodiesterase OS=Homo sapiens GN=CNP PE=1 SV=2	1	1	2	3	2	3	0	4	1	1	1	1	24781000	16666000	21146000	0	23728000	11297000	0	16720000	0	23203000	19002000	0
P09601	P09601	HMOX1	>sp|P09601|HMOX1_HUMAN Heme oxygenase 1 OS=Homo sapiens GN=HMOX1 PE=1 SV=1	0	1	2	1	1	1	0	1	1	1	1	0	0	10686000	14832000	13094000	0	9196600	0	10094000	11038000	11450000	13534000	0
P09622	P09622	DLD	>sp|P09622|DLDH_HUMAN Dihydrolipoyl dehydrogenase, mitochondrial OS=Homo sapiens GN=DLD PE=1 SV=2	7	10	7	12	6	8	6	12	10	10	6	8	570430000	659590000	561090000	548970000	571290000	702740000	508430000	576150000	515010000	567230000	554500000	540050000
P09651;Q32P51	P09651;Q32P51	HNRNPA1;HNRNPA1L2	>sp|P09651|ROA1_HUMAN Heterogeneous nuclear ribonucleoprotein A1 OS=Homo sapiens GN=HNRNPA1 PE=1 SV=5;>sp|Q32P51|RA1L2_HUMAN Heterogeneous nuclear ribonucleoprotein A1-like 2 OS=Homo sapiens GN=HNRNPA1L2 PE=2 SV=2	24	19	22	23	19	24	23	23	23	20	25	23	9984300000	11657000000	10095000000	9703500000	9047300000	9619500000	10939000000	9667800000	11151000000	10815000000	7995700000	7941900000
P09661	P09661	SNRPA1	>sp|P09661|RU2A_HUMAN U2 small nuclear ribonucleoprotein A OS=Homo sapiens GN=SNRPA1 PE=1 SV=2	5	6	4	6	4	4	6	5	6	5	4	4	269810000	252460000	251700000	279500000	271110000	259650000	238330000	263780000	242790000	234420000	288770000	270810000
P09669	P09669	COX6C	>sp|P09669|COX6C_HUMAN Cytochrome c oxidase subunit 6C OS=Homo sapiens GN=COX6C PE=1 SV=2	3	2	4	4	2	3	3	2	3	2	4	3	96403000	121040000	111570000	133110000	138930000	114630000	95096000	133870000	131800000	107710000	117890000	106750000
P09874	P09874	PARP1	>sp|P09874|PARP1_HUMAN Poly [ADP-ribose] polymerase 1 OS=Homo sapiens GN=PARP1 PE=1 SV=4	26	31	36	27	27	23	30	34	32	28	28	31	2510600000	2533800000	2420100000	2498100000	2243200000	2200500000	2297200000	2592400000	2631400000	2466300000	2564000000	2676800000
P09884	P09884	POLA1	>sp|P09884|DPOLA_HUMAN DNA polymerase alpha catalytic subunit OS=Homo sapiens GN=POLA1 PE=1 SV=2	4	3	3	4	3	2	1	3	2	2	3	4	43639000	39241000	39908000	31915000	35125000	32818000	32515000	38807000	44883000	47649000	36150000	42041000
P09960	P09960	LTA4H	>sp|P09960|LKHA4_HUMAN Leukotriene A-4 hydrolase OS=Homo sapiens GN=LTA4H PE=1 SV=2	12	13	13	14	10	12	13	15	13	15	14	10	477650000	462300000	451050000	437640000	456050000	423240000	438810000	408630000	442510000	444330000	448840000	487780000
P09972;P05062	P09972	ALDOC	>sp|P09972|ALDOC_HUMAN Fructose-bisphosphate aldolase C OS=Homo sapiens GN=ALDOC PE=1 SV=2	9	8	10	7	9	8	7	8	8	8	8	9	528920000	479570000	456600000	425060000	472270000	486440000	436490000	272970000	415120000	457570000	947050000	640160000
Q71UI9;P0C0S5	Q71UI9;P0C0S5	H2AFV;H2AFZ	>sp|Q71UI9|H2AV_HUMAN Histone H2A.V OS=Homo sapiens GN=H2AFV PE=1 SV=3;>sp|P0C0S5|H2AZ_HUMAN Histone H2A.Z OS=Homo sapiens GN=H2AFZ PE=1 SV=2	4	3	4	4	4	4	4	4	4	4	4	4	804210000	689680000	629320000	859480000	707000000	797280000	799570000	1141100000	924550000	641230000	945520000	1000900000
Q99878;Q96KK5;P0C0S8;Q9BTM1;Q6FI13;Q16777;Q96QV6	Q99878;Q96KK5;P0C0S8;Q9BTM1;Q6FI13;Q16777	HIST1H2AJ;HIST1H2AH;HIST1H2AG;H2AFJ;HIST2H2AA3;HIST2H2AC	>sp|Q99878|H2A1J_HUMAN Histone H2A type 1-J OS=Homo sapiens GN=HIST1H2AJ PE=1 SV=3;>sp|Q96KK5|H2A1H_HUMAN Histone H2A type 1-H OS=Homo sapiens GN=HIST1H2AH PE=1 SV=3;>sp|P0C0S8|H2A1_HUMAN Histone H2A type 1 OS=Homo sapiens GN=HIST1H2AG PE=1 SV=2;>sp|Q9BTM1	5	5	6	8	7	4	5	7	6	5	8	8	36678000000	32610000000	32632000000	34225000000	32127000000	35514000000	34575000000	31636000000	37441000000	35054000000	39807000000	45725000000
P0CW18	P0CW18	PRSS56	>sp|P0CW18|PRS56_HUMAN Serine protease 56 OS=Homo sapiens GN=PRSS56 PE=1 SV=1	7	7	9	11	8	6	10	8	7	7	8	8	179510000	178470000	171010000	157060000	161620000	146660000	161590000	157070000	175390000	175570000	152940000	180280000
P0DMN0;P0DMM9	P0DMN0;P0DMM9		>sp|P0DMN0|ST1A4_HUMAN Sulfotransferase 1A4 OS=Homo sapiens GN=SULT1A4 PE=1 SV=1;>sp|P0DMM9|ST1A3_HUMAN Sulfotransferase 1A3 OS=Homo sapiens GN=SULT1A3 PE=1 SV=1	1	2	0	3	1	2	1	2	0	1	2	1	0	25652000	0	33418000	27248000	22039000	22769000	24903000	0	16492000	25429000	0
P0DMV9;P0DMV8	P0DMV9;P0DMV8		>sp|P0DMV9|HS71B_HUMAN Heat shock 70 kDa protein 1B OS=Homo sapiens GN=HSPA1B PE=1 SV=1;>sp|P0DMV8|HS71A_HUMAN Heat shock 70 kDa protein 1A OS=Homo sapiens GN=HSPA1A PE=1 SV=1	33	35	29	34	33	28	35	36	33	32	30	39	10759000000	11712000000	10914000000	12153000000	11086000000	10934000000	11000000000	12451000000	11156000000	11455000000	11507000000	11860000000
Q01081;P0DN76;Q8WU68	Q01081;P0DN76;Q8WU68	U2AF1;U2AF1L4	>sp|Q01081|U2AF1_HUMAN Splicing factor U2AF 35 kDa subunit OS=Homo sapiens GN=U2AF1 PE=1 SV=3;>sp|P0DN76|U2AF5_HUMAN Splicing factor U2AF 35 kDa subunit-like protein OS=Homo sapiens GN=U2AF1L5 PE=1 SV=1;>sp|Q8WU68|U2AF4_HUMAN Splicing factor U2AF 26 kDa su	4	5	4	5	6	4	4	5	5	4	3	5	491520000	382570000	387260000	480020000	423100000	432980000	480510000	412470000	463440000	458460000	388390000	367110000
P35520;P0DN79	P35520;P0DN79	CBS	>sp|P35520|CBS_HUMAN Cystathionine beta-synthase OS=Homo sapiens GN=CBS PE=1 SV=2;>sp|P0DN79|CBSL_HUMAN Cystathionine beta-synthase-like protein OS=Homo sapiens GN=CBSL PE=1 SV=1	9	9	8	9	8	8	7	10	6	8	7	6	435370000	519510000	397430000	427430000	444860000	579650000	448660000	390360000	409260000	403060000	470990000	417150000
P0DP25;P0DP24;P0DP23	P0DP25;P0DP24;P0DP23		>sp|P0DP25|CALM3_HUMAN Calmodulin-3 OS=Homo sapiens GN=CALM3 PE=1 SV=1;>sp|P0DP24|CALM2_HUMAN Calmodulin-2 OS=Homo sapiens GN=CALM2 PE=1 SV=1;>sp|P0DP23|CALM1_HUMAN Calmodulin-1 OS=Homo sapiens GN=CALM1 PE=1 SV=1	0	0	0	0	0	1	0	1	0	0	0	0	0	0	0	0	0	0	0	17055000	0	0	0	0
P10155	P10155	TROVE2	>sp|P10155|RO60_HUMAN 60 kDa SS-A/Ro ribonucleoprotein OS=Homo sapiens GN=TROVE2 PE=1 SV=2	5	5	4	1	3	4	5	5	7	6	4	5	100290000	129710000	123250000	0	103760000	98292000	92207000	127410000	113860000	120560000	121260000	134930000
P10301	P10301	RRAS	>sp|P10301|RRAS_HUMAN Ras-related protein R-Ras OS=Homo sapiens GN=RRAS PE=1 SV=1	0	1	1	2	1	0	0	0	1	0	1	0	0	0	9184900	7879100	0	0	0	0	0	0	9449000	0
P10316;P01892;P30447;P05534	P10316;P01892;P30447;P05534	HLA-A	>sp|P10316|1A69_HUMAN HLA class I histocompatibility antigen, A-69 alpha chain OS=Homo sapiens GN=HLA-A PE=1 SV=2;>sp|P01892|1A02_HUMAN HLA class I histocompatibility antigen, A-2 alpha chain OS=Homo sapiens GN=HLA-A PE=1 SV=1;>sp|P30447|1A23_HUMAN HLA cla	6	7	6	6	5	5	6	6	6	8	3	3	330420000	374950000	296370000	255230000	313670000	366470000	337300000	341570000	311110000	372400000	258370000	385940000
P10412	P10412	HIST1H1E	>sp|P10412|H14_HUMAN Histone H1.4 OS=Homo sapiens GN=HIST1H1E PE=1 SV=2	7	8	3	10	8	8	8	11	8	9	6	9	19898000	0	0	45176000	16655000	0	9353900	20039000	15267000	13599000	0	35356000
P10515	P10515	DLAT	>sp|P10515|ODP2_HUMAN Dihydrolipoyllysine-residue acetyltransferase component of pyruvate dehydrogenase complex, mitochondrial OS=Homo sapiens GN=DLAT PE=1 SV=3	3	2	3	3	2	3	1	2	2	3	2	2	114870000	101960000	76674000	86645000	69865000	70028000	68115000	100840000	78500000	97248000	111110000	97057000
P10586	P10586	PTPRF	>sp|P10586|PTPRF_HUMAN Receptor-type tyrosine-protein phosphatase F OS=Homo sapiens GN=PTPRF PE=1 SV=2	1	1	0	1	1	0	1	1	0	0	2	1	0	0	0	12683000	10500000	0	0	8351900	0	0	0	0
P10599	P10599	TXN	>sp|P10599|THIO_HUMAN Thioredoxin OS=Homo sapiens GN=TXN PE=1 SV=3	4	5	3	5	3	5	4	3	4	5	5	6	405950000	305690000	416080000	368190000	360750000	297220000	391260000	386070000	360770000	273150000	281330000	248520000
P10606	P10606	COX5B	>sp|P10606|COX5B_HUMAN Cytochrome c oxidase subunit 5B, mitochondrial OS=Homo sapiens GN=COX5B PE=1 SV=2	0	0	1	1	1	0	0	1	0	0	0	0	0	0	13345000	15595000	14634000	0	0	15508000	0	0	0	0
P10619	P10619	CTSA	>sp|P10619|PPGB_HUMAN Lysosomal protective protein OS=Homo sapiens GN=CTSA PE=1 SV=2	2	0	3	2	2	2	1	2	2	2	1	2	46294000	0	37736000	42065000	43177000	45527000	69523000	42426000	44315000	42031000	32075000	35381000
P10620	P10620	MGST1	>sp|P10620|MGST1_HUMAN Microsomal glutathione S-transferase 1 OS=Homo sapiens GN=MGST1 PE=1 SV=1	4	3	4	4	3	4	3	4	3	3	2	4	249270000	180280000	240950000	239240000	235240000	258760000	231820000	243640000	193170000	203910000	198560000	247260000
P10644	P10644	PRKAR1A	>sp|P10644|KAP0_HUMAN cAMP-dependent protein kinase type I-alpha regulatory subunit OS=Homo sapiens GN=PRKAR1A PE=1 SV=1	3	6	5	5	3	4	3	6	3	5	3	5	135180000	79393000	114850000	137590000	136250000	124580000	167240000	132160000	158970000	119800000	93103000	157990000
P10768	P10768	ESD	>sp|P10768|ESTD_HUMAN S-formylglutathione hydrolase OS=Homo sapiens GN=ESD PE=1 SV=2	6	5	3	4	5	3	5	5	4	2	4	3	269250000	196250000	170840000	192480000	249190000	173900000	197310000	215960000	179740000	138380000	205650000	180590000
P10809	P10809	HSPD1	>sp|P10809|CH60_HUMAN 60 kDa heat shock protein, mitochondrial OS=Homo sapiens GN=HSPD1 PE=1 SV=2	43	39	45	43	38	38	44	46	45	41	42	46	19537000000	18783000000	20802000000	22551000000	21112000000	18464000000	21263000000	22371000000	21552000000	20073000000	20045000000	20465000000
P10909	P10909	CLU	>sp|P10909|CLUS_HUMAN Clusterin OS=Homo sapiens GN=CLU PE=1 SV=1	2	0	1	1	0	1	2	1	1	0	1	1	21779000	0	0	17452000	0	16278000	22527000	23756000	16649000	0	19687000	29753000
P11021	P11021	HSPA5	>sp|P11021|GRP78_HUMAN 78 kDa glucose-regulated protein OS=Homo sapiens GN=HSPA5 PE=1 SV=2	33	30	32	36	37	33	34	37	34	35	33	36	9505100000	9115000000	9094000000	10423000000	9552600000	9627600000	8714300000	9657300000	8847800000	9574700000	12059000000	10646000000
P11047	P11047	LAMC1	>sp|P11047|LAMC1_HUMAN Laminin subunit gamma-1 OS=Homo sapiens GN=LAMC1 PE=1 SV=3	1	1	1	1	0	0	1	0	0	1	0	0	12395000	13510000	11002000	0	0	0	7907200	0	0	9972400	0	0
P11117	P11117	ACP2	>sp|P11117|PPAL_HUMAN Lysosomal acid phosphatase OS=Homo sapiens GN=ACP2 PE=1 SV=3	0	1	0	0	0	0	1	0	1	0	1	0	0	6950400	0	0	0	0	4302600	0	0	0	0	0
P11142;P54652	P11142	HSPA8	>sp|P11142|HSP7C_HUMAN Heat shock cognate 71 kDa protein OS=Homo sapiens GN=HSPA8 PE=1 SV=1	37	37	36	40	34	35	37	41	36	36	42	40	26083000000	25658000000	24838000000	27899000000	25049000000	27587000000	24598000000	26916000000	24835000000	26405000000	28837000000	28330000000
P11166	P11166	SLC2A1	>sp|P11166|GTR1_HUMAN Solute carrier family 2, facilitated glucose transporter member 1 OS=Homo sapiens GN=SLC2A1 PE=1 SV=2	5	6	5	5	3	5	4	6	3	7	4	5	424090000	367200000	332650000	366250000	338160000	377220000	370820000	377750000	480930000	366620000	357230000	380830000
P11169;Q8TDB8	P11169;Q8TDB8	SLC2A3;SLC2A14	>sp|P11169|GTR3_HUMAN Solute carrier family 2, facilitated glucose transporter member 3 OS=Homo sapiens GN=SLC2A3 PE=1 SV=1;>sp|Q8TDB8|GTR14_HUMAN Solute carrier family 2, facilitated glucose transporter member 14 OS=Homo sapiens GN=SLC2A14 PE=2 SV=1	3	2	2	0	0	0	0	1	1	2	3	2	51236000	47062000	49422000	0	0	0	0	45732000	40236000	62471000	54447000	50720000
P11171	P11171	EPB41	>sp|P11171|41_HUMAN Protein 4.1 OS=Homo sapiens GN=EPB41 PE=1 SV=4	0	0	1	1	0	0	0	1	0	0	0	1	0	0	7511800	7070600	0	0	0	15993000	0	0	0	8183500
P11172	P11172	UMPS	>sp|P11172|UMPS_HUMAN Uridine 5-monophosphate synthase OS=Homo sapiens GN=UMPS PE=1 SV=1	6	2	6	4	2	1	4	7	4	7	5	5	151010000	104040000	127810000	165300000	69579000	34404000	134890000	170870000	119680000	179760000	143290000	89217000
P11177	P11177	PDHB	>sp|P11177|ODPB_HUMAN Pyruvate dehydrogenase E1 component subunit beta, mitochondrial OS=Homo sapiens GN=PDHB PE=1 SV=3	6	4	4	7	4	6	4	5	3	6	4	4	194180000	148230000	184230000	190210000	174650000	199160000	205100000	158080000	197180000	187630000	181770000	185880000
P11182	P11182	DBT	>sp|P11182|ODB2_HUMAN Lipoamide acyltransferase component of branched-chain alpha-keto acid dehydrogenase complex, mitochondrial OS=Homo sapiens GN=DBT PE=1 SV=3	0	1	1	1	2	2	1	1	2	2	1	0	0	30505000	0	0	0	27106000	0	0	23432000	34957000	45152000	0
P11233	P11233	RALA	>sp|P11233|RALA_HUMAN Ras-related protein Ral-A OS=Homo sapiens GN=RALA PE=1 SV=1	4	3	4	5	4	3	5	3	3	2	3	5	79324000	82787000	80938000	78215000	96116000	98119000	64629000	94090000	86060000	69553000	92953000	108140000
P11279	P11279	LAMP1	>sp|P11279|LAMP1_HUMAN Lysosome-associated membrane glycoprotein 1 OS=Homo sapiens GN=LAMP1 PE=1 SV=3	2	4	3	4	4	4	1	4	3	5	2	3	301500000	309990000	339090000	344950000	391210000	455710000	163430000	277800000	294050000	331770000	334590000	324840000
P11310	P11310	ACADM	>sp|P11310|ACADM_HUMAN Medium-chain specific acyl-CoA dehydrogenase, mitochondrial OS=Homo sapiens GN=ACADM PE=1 SV=1	9	7	7	6	7	8	7	8	5	6	6	6	508110000	584080000	534250000	506690000	490500000	527060000	487030000	658320000	449630000	526120000	686940000	659230000
P11387;Q969P6	P11387	TOP1	>sp|P11387|TOP1_HUMAN DNA topoisomerase 1 OS=Homo sapiens GN=TOP1 PE=1 SV=2	15	14	14	17	16	8	12	14	11	16	13	12	506340000	636900000	546500000	582010000	548260000	615040000	482570000	635150000	511540000	645730000	599810000	586900000
P11388	P11388	TOP2A	>sp|P11388|TOP2A_HUMAN DNA topoisomerase 2-alpha OS=Homo sapiens GN=TOP2A PE=1 SV=3	27	22	26	26	23	23	24	28	26	26	23	19	764370000	804590000	713710000	711960000	731110000	823580000	649780000	685900000	661240000	784230000	786100000	767470000
P11413	P11413	G6PD	>sp|P11413|G6PD_HUMAN Glucose-6-phosphate 1-dehydrogenase OS=Homo sapiens GN=G6PD PE=1 SV=4	16	14	16	14	17	15	15	19	23	18	19	18	1519900000	1519700000	1467900000	1484100000	1536900000	1588400000	1490800000	1590300000	1597600000	1477700000	1628900000	1631300000
P11498	P11498	PC	>sp|P11498|PYC_HUMAN Pyruvate carboxylase, mitochondrial OS=Homo sapiens GN=PC PE=1 SV=2	19	13	15	16	14	14	19	21	15	13	16	13	572700000	531330000	502900000	580410000	552780000	477200000	550770000	545020000	485310000	528440000	554850000	608340000
P11532;Q13474	P11532	DMD	>sp|P11532|DMD_HUMAN Dystrophin OS=Homo sapiens GN=DMD PE=1 SV=3	1	1	1	1	1	1	1	1	1	2	1	1	52543000	73079000	0	64102000	0	73372000	48949000	59750000	56324000	79001000	59332000	52654000
P11586	P11586	MTHFD1	>sp|P11586|C1TC_HUMAN C-1-tetrahydrofolate synthase, cytoplasmic OS=Homo sapiens GN=MTHFD1 PE=1 SV=3	21	16	21	20	18	14	16	17	22	18	19	16	1036700000	951660000	979320000	1117900000	1017900000	1036900000	1077000000	1006800000	980710000	1052100000	1060200000	1170100000
P11717	P11717	IGF2R	>sp|P11717|MPRI_HUMAN Cation-independent mannose-6-phosphate receptor OS=Homo sapiens GN=IGF2R PE=1 SV=3	7	10	5	8	5	6	7	8	6	5	5	5	65728000	77609000	89806000	76125000	73006000	88533000	75006000	83032000	78266000	86060000	80792000	71158000
P11766	P11766	ADH5	>sp|P11766|ADHX_HUMAN Alcohol dehydrogenase class-3 OS=Homo sapiens GN=ADH5 PE=1 SV=4	7	6	8	9	8	6	8	8	6	8	7	10	343260000	359970000	320090000	310700000	352440000	377560000	365890000	327440000	359960000	320490000	325350000	318810000
P11802;Q00534;Q96Q40;O94921;Q07002;Q00536;Q00537;Q14004	P11802	CDK4	>sp|P11802|CDK4_HUMAN Cyclin-dependent kinase 4 OS=Homo sapiens GN=CDK4 PE=1 SV=2	3	3	2	4	0	2	4	4	2	1	2	2	48128000	39424000	37417000	45331000	0	63004000	43065000	52283000	40488000	51660000	53613000	48199000
P11908	P11908	PRPS2	>sp|P11908|PRPS2_HUMAN Ribose-phosphate pyrophosphokinase 2 OS=Homo sapiens GN=PRPS2 PE=1 SV=2	9	7	8	9	9	7	8	10	8	7	9	8	124170000	97175000	136030000	110280000	110910000	161820000	152080000	109330000	135460000	109090000	142630000	117480000
P11940;Q9H361;Q4VXU2;Q96DU9	P11940	PABPC1	>sp|P11940|PABP1_HUMAN Polyadenylate-binding protein 1 OS=Homo sapiens GN=PABPC1 PE=1 SV=2	20	21	19	25	24	24	18	23	19	19	18	21	3207200000	3042900000	2791500000	2880800000	2945600000	2792800000	3103900000	2905300000	3032400000	2836100000	3179700000	3357200000
P12004	P12004	PCNA	>sp|P12004|PCNA_HUMAN Proliferating cell nuclear antigen OS=Homo sapiens GN=PCNA PE=1 SV=1	6	7	5	5	7	6	5	4	7	8	8	6	733620000	650980000	707810000	914640000	788000000	920200000	637430000	637960000	730650000	740620000	758530000	754620000
P12081	P12081	HARS	>sp|P12081|SYHC_HUMAN Histidine--tRNA ligase, cytoplasmic OS=Homo sapiens GN=HARS PE=1 SV=2	6	9	6	10	6	7	7	3	10	9	7	8	328160000	273370000	271660000	291790000	292280000	258880000	343220000	287160000	286900000	307050000	336630000	330100000
P12235	P12235	SLC25A4	>sp|P12235|ADT1_HUMAN ADP/ATP translocase 1 OS=Homo sapiens GN=SLC25A4 PE=1 SV=4	10	10	9	8	9	7	11	8	12	10	12	9	34205000	30689000	20285000	0	29012000	25851000	32574000	34802000	30311000	0	30728000	24506000
P12236;Q9H0C2	P12236	SLC25A6	>sp|P12236|ADT3_HUMAN ADP/ATP translocase 3 OS=Homo sapiens GN=SLC25A6 PE=1 SV=4	13	15	15	15	13	11	16	15	17	15	17	15	5870400000	6502200000	5824300000	6058000000	6115800000	6673900000	6365300000	5553400000	5959000000	6068800000	6480900000	6283300000
P12268	P12268	IMPDH2	>sp|P12268|IMDH2_HUMAN Inosine-5-monophosphate dehydrogenase 2 OS=Homo sapiens GN=IMPDH2 PE=1 SV=2	14	16	20	18	21	18	16	21	17	16	16	19	1966700000	2159500000	1926700000	2065200000	2018400000	2120700000	1839900000	1945800000	2127300000	1875800000	1963100000	1899200000
P12270	P12270	TPR	>sp|P12270|TPR_HUMAN Nucleoprotein TPR OS=Homo sapiens GN=TPR PE=1 SV=3	23	21	24	23	24	14	18	26	23	22	19	22	539520000	546800000	538670000	594550000	576430000	631930000	529500000	592760000	542150000	525150000	641370000	538640000
P12277;P06732	P12277	CKB	>sp|P12277|KCRB_HUMAN Creatine kinase B-type OS=Homo sapiens GN=CKB PE=1 SV=1	16	16	16	15	14	13	16	20	13	14	18	16	2334300000	2487700000	2497600000	2351900000	2419800000	2260800000	2319100000	2383200000	2697000000	2563200000	2628500000	2504000000
P12429	P12429	ANXA3	>sp|P12429|ANXA3_HUMAN Annexin A3 OS=Homo sapiens GN=ANXA3 PE=1 SV=3	0	5	4	6	2	3	4	3	1	3	6	4	0	77475000	91136000	94086000	0	52120000	75798000	82394000	43291000	92005000	111050000	94740000
P12532;P17540	P12532	CKMT1A	>sp|P12532|KCRU_HUMAN Creatine kinase U-type, mitochondrial OS=Homo sapiens GN=CKMT1A PE=1 SV=1	4	2	1	2	3	2	2	3	3	2	2	2	78569000	74660000	57011000	83221000	61826000	66928000	72760000	76921000	79382000	55778000	52622000	50196000
P12694	P12694	BCKDHA	>sp|P12694|ODBA_HUMAN 2-oxoisovalerate dehydrogenase subunit alpha, mitochondrial OS=Homo sapiens GN=BCKDHA PE=1 SV=2	0	0	0	0	0	1	0	1	1	0	1	1	0	0	0	0	0	0	0	0	15732000	0	0	10689000
P12814	P12814	ACTN1	>sp|P12814|ACTN1_HUMAN Alpha-actinin-1 OS=Homo sapiens GN=ACTN1 PE=1 SV=2	28	30	33	34	30	27	29	35	31	31	33	33	743690000	755640000	742670000	769990000	729070000	651140000	822080000	756220000	769230000	710750000	849990000	751650000
P12955	P12955	PEPD	>sp|P12955|PEPD_HUMAN Xaa-Pro dipeptidase OS=Homo sapiens GN=PEPD PE=1 SV=3	6	6	5	8	4	5	8	4	3	6	4	4	107490000	109660000	108760000	132250000	113510000	113960000	108670000	122620000	134010000	116800000	127180000	157210000
P12956	P12956	XRCC6	>sp|P12956|XRCC6_HUMAN X-ray repair cross-complementing protein 6 OS=Homo sapiens GN=XRCC6 PE=1 SV=2	21	17	19	20	22	15	21	22	21	18	20	22	2616900000	2518200000	2735700000	2518900000	2578200000	2213800000	3091000000	2650300000	3027000000	2750400000	2892000000	2793000000
P13010	P13010	XRCC5	>sp|P13010|XRCC5_HUMAN X-ray repair cross-complementing protein 5 OS=Homo sapiens GN=XRCC5 PE=1 SV=3	23	21	23	24	22	17	27	26	22	24	18	20	2230700000	2425500000	2281800000	2088700000	2218000000	2548200000	2011100000	2358500000	2316900000	2101200000	2341200000	2142500000
P13073	P13073	COX4I1	>sp|P13073|COX41_HUMAN Cytochrome c oxidase subunit 4 isoform 1, mitochondrial OS=Homo sapiens GN=COX4I1 PE=1 SV=1	8	6	5	7	6	4	7	7	6	5	8	7	769120000	770430000	639560000	601320000	633800000	488620000	553740000	681020000	537810000	652600000	716540000	648110000
P13164;Q01629;Q01628	P13164;Q01629;Q01628	IFITM1;IFITM2;IFITM3	>sp|P13164|IFM1_HUMAN Interferon-induced transmembrane protein 1 OS=Homo sapiens GN=IFITM1 PE=1 SV=3;>sp|Q01629|IFM2_HUMAN Interferon-induced transmembrane protein 2 OS=Homo sapiens GN=IFITM2 PE=1 SV=2;>sp|Q01628|IFM3_HUMAN Interferon-induced transmembrane	0	0	0	0	0	0	0	1	1	0	1	1	0	0	0	0	0	0	0	26126000	23464000	0	74878000	63091000
P13284	P13284	IFI30	>sp|P13284|GILT_HUMAN Gamma-interferon-inducible lysosomal thiol reductase OS=Homo sapiens GN=IFI30 PE=1 SV=3	1	0	1	0	0	0	1	0	0	0	0	0	0	0	15736000	0	0	0	27506000	0	0	0	0	0
P13473	P13473	LAMP2	>sp|P13473|LAMP2_HUMAN Lysosome-associated membrane glycoprotein 2 OS=Homo sapiens GN=LAMP2 PE=1 SV=2	0	1	0	1	1	1	1	1	1	1	1	1	0	47200000	0	49803000	48220000	52366000	49449000	42154000	39211000	45031000	60718000	60612000
P13489	P13489	RNH1	>sp|P13489|RINI_HUMAN Ribonuclease inhibitor OS=Homo sapiens GN=RNH1 PE=1 SV=2	7	9	8	9	7	7	10	6	9	9	7	5	291280000	301440000	277420000	323480000	283710000	277600000	289460000	269480000	315000000	284910000	291300000	269190000
P13639	P13639	EEF2	>sp|P13639|EF2_HUMAN Elongation factor 2 OS=Homo sapiens GN=EEF2 PE=1 SV=4	50	38	48	50	49	35	44	47	52	45	45	48	26296000000	27031000000	26620000000	27763000000	26765000000	25687000000	25726000000	27769000000	26481000000	26759000000	28666000000	28315000000
P13667	P13667	PDIA4	>sp|P13667|PDIA4_HUMAN Protein disulfide-isomerase A4 OS=Homo sapiens GN=PDIA4 PE=1 SV=2	19	22	21	22	20	21	21	23	22	21	21	19	1413800000	1593300000	1516400000	1447600000	1461100000	1426000000	1471000000	1373300000	1456300000	1565500000	1661800000	1671500000
P13674	P13674	P4HA1	>sp|P13674|P4HA1_HUMAN Prolyl 4-hydroxylase subunit alpha-1 OS=Homo sapiens GN=P4HA1 PE=1 SV=2	4	3	4	1	2	3	3	3	3	4	2	3	63705000	51161000	75579000	43948000	56639000	74063000	69995000	55154000	66357000	71451000	50521000	74401000
P13693;Q9HAU6	P13693	TPT1	>sp|P13693|TCTP_HUMAN Translationally-controlled tumor protein OS=Homo sapiens GN=TPT1 PE=1 SV=1	5	5	3	2	2	3	3	3	4	2	2	3	267540000	252260000	245260000	361910000	285380000	298650000	215480000	253280000	235930000	272870000	143840000	137820000
P13797;P13796;Q14651	P13797	PLS3	>sp|P13797|PLST_HUMAN Plastin-3 OS=Homo sapiens GN=PLS3 PE=1 SV=4	26	22	26	22	22	20	24	29	24	21	23	24	2051100000	2423200000	2244600000	2246400000	2295300000	2400900000	2148500000	2263500000	1949000000	2271400000	2458000000	2261100000
P13798	P13798	APEH	>sp|P13798|ACPH_HUMAN Acylamino-acid-releasing enzyme OS=Homo sapiens GN=APEH PE=1 SV=4	6	9	6	5	6	5	8	6	8	5	6	6	189990000	178530000	162440000	173980000	172850000	187060000	162550000	169010000	156070000	154760000	173490000	183070000
P13804	P13804	ETFA	>sp|P13804|ETFA_HUMAN Electron transfer flavoprotein subunit alpha, mitochondrial OS=Homo sapiens GN=ETFA PE=1 SV=1	8	10	11	11	9	10	8	7	10	8	10	10	803080000	843460000	892910000	910270000	906770000	759520000	892530000	767700000	810800000	1028600000	870610000	846110000
P13807	P13807	GYS1	>sp|P13807|GYS1_HUMAN Glycogen [starch] synthase, muscle OS=Homo sapiens GN=GYS1 PE=1 SV=2	2	0	1	1	1	1	1	4	2	3	0	3	22274000	0	25109000	30273000	29194000	24161000	20121000	30806000	27774000	26285000	0	35655000
P13861;P31323	P13861	PRKAR2A	>sp|P13861|KAP2_HUMAN cAMP-dependent protein kinase type II-alpha regulatory subunit OS=Homo sapiens GN=PRKAR2A PE=1 SV=2	4	6	8	5	4	5	4	8	7	9	5	8	108390000	156160000	159370000	151900000	143480000	170830000	147240000	152810000	142160000	132970000	122670000	136770000
P13984	P13984	GTF2F2	>sp|P13984|T2FB_HUMAN General transcription factor IIF subunit 2 OS=Homo sapiens GN=GTF2F2 PE=1 SV=2	2	3	1	1	0	0	1	2	2	1	2	1	0	27889000	0	0	0	0	28692000	0	0	29004000	46829000	58863000
P13987	P13987	CD59	>sp|P13987|CD59_HUMAN CD59 glycoprotein OS=Homo sapiens GN=CD59 PE=1 SV=1	3	2	3	3	3	3	2	3	3	3	2	3	171260000	209620000	182230000	226700000	196460000	226520000	164650000	190040000	168030000	207070000	157570000	153160000
P13995	P13995	MTHFD2	>sp|P13995|MTDC_HUMAN Bifunctional methylenetetrahydrofolate dehydrogenase/cyclohydrolase, mitochondrial OS=Homo sapiens GN=MTHFD2 PE=1 SV=2	1	2	1	0	2	0	2	2	2	1	3	3	60962000	40039000	66696000	0	77499000	0	77408000	49879000	63755000	0	104320000	85147000
P14174	P14174	MIF	>sp|P14174|MIF_HUMAN Macrophage migration inhibitory factor OS=Homo sapiens GN=MIF PE=1 SV=4	2	2	3	3	3	2	3	3	2	2	2	1	473820000	403130000	437510000	451170000	423990000	465520000	488820000	456440000	539580000	458590000	200610000	218390000
P14314	P14314	PRKCSH	>sp|P14314|GLU2B_HUMAN Glucosidase 2 subunit beta OS=Homo sapiens GN=PRKCSH PE=1 SV=2	7	5	5	5	6	6	7	6	5	7	5	6	235780000	302420000	293030000	310140000	286400000	326520000	252810000	228200000	258370000	295190000	245410000	206080000
P14324	P14324	FDPS	>sp|P14324|FPPS_HUMAN Farnesyl pyrophosphate synthase OS=Homo sapiens GN=FDPS PE=1 SV=4	5	4	6	5	7	4	5	8	7	4	4	5	751820000	880150000	618870000	810630000	738240000	669860000	762910000	663540000	703240000	771590000	702010000	738420000
P14373	P14373	TRIM27	>sp|P14373|TRI27_HUMAN Zinc finger protein RFP OS=Homo sapiens GN=TRIM27 PE=1 SV=1	1	1	0	0	0	1	0	1	0	0	0	0	15016000	9580200	0	0	0	10365000	0	10774000	0	0	0	0
P14384	P14384	CPM	>sp|P14384|CBPM_HUMAN Carboxypeptidase M OS=Homo sapiens GN=CPM PE=1 SV=2	3	2	3	1	2	0	1	2	1	2	0	0	17368000	19897000	23681000	20040000	18522000	0	0	24514000	33057000	24771000	0	0
P14406	P14406	COX7A2	>sp|P14406|CX7A2_HUMAN Cytochrome c oxidase subunit 7A2, mitochondrial OS=Homo sapiens GN=COX7A2 PE=1 SV=1	1	0	1	0	0	1	0	0	0	0	0	0	29998000	0	32390000	0	0	30120000	0	0	0	0	0	0
P14550	P14550	AKR1A1	>sp|P14550|AK1A1_HUMAN Alcohol dehydrogenase [NADP(+)] OS=Homo sapiens GN=AKR1A1 PE=1 SV=3	5	8	6	5	5	8	7	5	7	9	4	6	242020000	263680000	231520000	229080000	211360000	272530000	244310000	275210000	249970000	241280000	136520000	230600000
P14618;P30613	P14618	PKM	>sp|P14618|KPYM_HUMAN Pyruvate kinase PKM OS=Homo sapiens GN=PKM PE=1 SV=4	41	38	41	39	37	41	40	44	42	41	45	38	23387000000	22637000000	27227000000	28311000000	25966000000	20943000000	24109000000	28021000000	26335000000	23260000000	26158000000	25672000000
P14625;Q58FF3	P14625	HSP90B1	>sp|P14625|ENPL_HUMAN Endoplasmin OS=Homo sapiens GN=HSP90B1 PE=1 SV=1	33	30	33	32	33	30	33	37	32	35	28	32	5447600000	5678200000	5175700000	5505900000	5390300000	5085100000	5192400000	5555000000	5487700000	5419200000	5662000000	5542500000
P14635	P14635	CCNB1	>sp|P14635|CCNB1_HUMAN G2/mitotic-specific cyclin-B1 OS=Homo sapiens GN=CCNB1 PE=1 SV=1	3	2	2	3	2	1	3	4	3	2	2	3	27338000	42007000	38133000	36773000	41410000	30309000	33068000	38119000	28947000	51869000	39744000	34162000
P63162;P14678	P63162;P14678	SNRPN;SNRPB	>sp|P63162|RSMN_HUMAN Small nuclear ribonucleoprotein-associated protein N OS=Homo sapiens GN=SNRPN PE=1 SV=1;>sp|P14678|RSMB_HUMAN Small nuclear ribonucleoprotein-associated proteins B and B OS=Homo sapiens GN=SNRPB PE=1 SV=2	6	5	4	7	4	5	5	5	6	4	5	6	656640000	525760000	642720000	575870000	620210000	619220000	622840000	562390000	850620000	677820000	555220000	604320000
P14735	P14735	IDE	>sp|P14735|IDE_HUMAN Insulin-degrading enzyme OS=Homo sapiens GN=IDE PE=1 SV=4	9	6	7	5	5	4	6	6	5	6	7	6	129620000	146840000	116440000	92959000	117130000	99377000	134070000	110010000	131420000	138070000	124260000	144050000
P14866	P14866	HNRNPL	>sp|P14866|HNRPL_HUMAN Heterogeneous nuclear ribonucleoprotein L OS=Homo sapiens GN=HNRNPL PE=1 SV=2	21	24	18	20	20	21	22	22	22	21	21	22	3637000000	4135800000	3534700000	3771500000	3512800000	3878100000	3811300000	3546800000	3352800000	4080700000	3497000000	3605900000
P14868	P14868	DARS	>sp|P14868|SYDC_HUMAN Aspartate--tRNA ligase, cytoplasmic OS=Homo sapiens GN=DARS PE=1 SV=2	10	14	10	14	10	9	10	13	9	9	10	9	459820000	475210000	406890000	408790000	489070000	460140000	460880000	443610000	443950000	464480000	524940000	507800000
P14923;P35222	P14923	JUP	>sp|P14923|PLAK_HUMAN Junction plakoglobin OS=Homo sapiens GN=JUP PE=1 SV=3	12	14	11	12	10	11	10	10	10	9	12	11	272990000	272150000	262270000	274830000	273570000	251440000	283870000	261680000	269790000	283930000	286700000	289200000
P14927	P14927	UQCRB	>sp|P14927|QCR7_HUMAN Cytochrome b-c1 complex subunit 7 OS=Homo sapiens GN=UQCRB PE=1 SV=2	2	2	1	1	2	3	0	1	1	0	1	0	0	46204000	0	0	0	62612000	0	0	0	0	0	0
P15121;C9JRZ8	P15121	AKR1B1	>sp|P15121|ALDR_HUMAN Aldose reductase OS=Homo sapiens GN=AKR1B1 PE=1 SV=3	12	12	15	13	12	9	10	14	13	11	9	10	1335000000	1570500000	1381200000	1349900000	1321600000	1660500000	1323600000	1412900000	1431400000	1377600000	1492300000	1493500000
P15151	P15151	PVR	>sp|P15151|PVR_HUMAN Poliovirus receptor OS=Homo sapiens GN=PVR PE=1 SV=2	2	2	2	2	1	1	0	4	2	3	4	3	18436000	21767000	18438000	18673000	13694000	25295000	0	20607000	15036000	14388000	26381000	12977000
P15170	P15170	GSPT1	>sp|P15170|ERF3A_HUMAN Eukaryotic peptide chain release factor GTP-binding subunit ERF3A OS=Homo sapiens GN=GSPT1 PE=1 SV=1	16	15	17	15	15	12	16	17	15	14	16	15	1339000000	1322300000	1215900000	1255200000	1313900000	1328500000	1309700000	1151900000	1323600000	1319900000	1460600000	1535900000
P15291	P15291	B4GALT1	>sp|P15291|B4GT1_HUMAN Beta-1,4-galactosyltransferase 1 OS=Homo sapiens GN=B4GALT1 PE=1 SV=5	0	0	0	0	1	0	1	0	1	1	0	0	0	0	0	0	0	0	14626000	0	20054000	13968000	0	0
P15311	P15311	EZR	>sp|P15311|EZRI_HUMAN Ezrin OS=Homo sapiens GN=EZR PE=1 SV=4	29	23	29	30	29	25	28	32	29	28	26	27	1894600000	2074600000	1913800000	1944500000	1832100000	2114200000	1931100000	2195200000	1767500000	1692700000	1962600000	1908900000
P15328	P15328	FOLR1	>sp|P15328|FOLR1_HUMAN Folate receptor alpha OS=Homo sapiens GN=FOLR1 PE=1 SV=3	4	4	3	3	3	2	4	3	5	3	4	3	127230000	120130000	110200000	108130000	145830000	126470000	125300000	106130000	115490000	112980000	146370000	122560000
P15531	P15531	NME1	>sp|P15531|NDKA_HUMAN Nucleoside diphosphate kinase A OS=Homo sapiens GN=NME1 PE=1 SV=1	10	10	9	10	10	10	10	10	10	11	12	10	1835100000	1308500000	1646200000	1651400000	1867800000	1951100000	1641300000	1733200000	1637100000	1693700000	1461400000	1088200000
P15559	P15559	NQO1	>sp|P15559|NQO1_HUMAN NAD(P)H dehydrogenase [quinone] 1 OS=Homo sapiens GN=NQO1 PE=1 SV=1	6	5	7	5	5	4	4	3	4	5	3	3	202850000	204750000	199830000	187330000	196680000	184670000	160330000	204060000	205370000	242840000	195370000	204520000
P15586	P15586	GNS	>sp|P15586|GNS_HUMAN N-acetylglucosamine-6-sulfatase OS=Homo sapiens GN=GNS PE=1 SV=3	2	3	2	2	2	3	3	2	2	2	4	3	76698000	80771000	70503000	83240000	75872000	79165000	77834000	86138000	76963000	65325000	90510000	90204000
P15880	P15880	RPS2	>sp|P15880|RS2_HUMAN 40S ribosomal protein S2 OS=Homo sapiens GN=RPS2 PE=1 SV=2	13	13	12	10	10	10	13	16	16	14	8	11	4949400000	5750500000	4892500000	5611100000	5070400000	4722900000	5037500000	5522400000	4875600000	5526600000	5985700000	5852300000
P15924	P15924	DSP	>sp|P15924|DESP_HUMAN Desmoplakin OS=Homo sapiens GN=DSP PE=1 SV=3	28	42	32	33	29	25	33	32	31	35	30	33	823330000	894320000	789230000	853600000	879870000	941650000	800090000	818270000	788710000	766730000	745950000	798800000
P15927	P15927	RPA2	>sp|P15927|RFA2_HUMAN Replication protein A 32 kDa subunit OS=Homo sapiens GN=RPA2 PE=1 SV=1	1	1	0	1	1	2	1	1	1	1	0	1	36130000	29692000	0	49583000	43982000	23400000	35403000	50646000	30254000	33168000	0	0
P16070	P16070	CD44	>sp|P16070|CD44_HUMAN CD44 antigen OS=Homo sapiens GN=CD44 PE=1 SV=3	4	4	5	6	6	3	5	5	3	4	3	3	256810000	258830000	248590000	204250000	234460000	258180000	227690000	225470000	255610000	262970000	286600000	181000000
P16083	P16083	NQO2	>sp|P16083|NQO2_HUMAN Ribosyldihydronicotinamide dehydrogenase [quinone] OS=Homo sapiens GN=NQO2 PE=1 SV=5	1	1	1	2	2	0	1	1	1	0	1	0	23261000	0	13179000	18158000	15617000	0	15731000	0	0	0	15736000	0
P16152	P16152	CBR1	>sp|P16152|CBR1_HUMAN Carbonyl reductase [NADPH] 1 OS=Homo sapiens GN=CBR1 PE=1 SV=3	8	11	8	9	7	9	9	8	8	8	8	8	614430000	579570000	554770000	551050000	545840000	564560000	568740000	631480000	556930000	581090000	653340000	619940000
P16278	P16278	GLB1	>sp|P16278|BGAL_HUMAN Beta-galactosidase OS=Homo sapiens GN=GLB1 PE=1 SV=2	1	1	1	3	1	2	2	1	3	1	1	2	19357000	15338000	17945000	22086000	21020000	30791000	22473000	28812000	24381000	12846000	19533000	21610000
P16333	P16333	NCK1	>sp|P16333|NCK1_HUMAN Cytoplasmic protein NCK1 OS=Homo sapiens GN=NCK1 PE=1 SV=1	0	1	1	1	1	0	2	0	1	0	0	0	0	6836800	0	12648000	10624000	0	7838900	0	0	0	0	0
P16401	P16401	HIST1H1B	>sp|P16401|H15_HUMAN Histone H1.5 OS=Homo sapiens GN=HIST1H1B PE=1 SV=3	12	12	10	11	10	9	10	12	11	10	10	10	1953800000	2397800000	2265700000	2320600000	2111500000	2599900000	2221800000	2605700000	2113900000	2521900000	2035700000	2310100000
P16403;P16402;Q02539;P22492	P16403;P16402	HIST1H1C;HIST1H1D	>sp|P16403|H12_HUMAN Histone H1.2 OS=Homo sapiens GN=HIST1H1C PE=1 SV=2;>sp|P16402|H13_HUMAN Histone H1.3 OS=Homo sapiens GN=HIST1H1D PE=1 SV=2	10	12	7	13	11	13	12	13	11	12	11	10	8931400000	8561800000	7335500000	12831000000	7852100000	8412600000	7420100000	9062000000	7576300000	7884900000	7791000000	9466800000
P16435	P16435	POR	>sp|P16435|NCPR_HUMAN NADPH--cytochrome P450 reductase OS=Homo sapiens GN=POR PE=1 SV=2	12	12	18	13	14	11	17	16	12	14	17	17	922850000	907960000	943950000	903800000	995490000	996410000	986810000	1000100000	1010800000	920400000	1046700000	998120000
P16615;O14983;Q93084	P16615	ATP2A2	>sp|P16615|AT2A2_HUMAN Sarcoplasmic/endoplasmic reticulum calcium ATPase 2 OS=Homo sapiens GN=ATP2A2 PE=1 SV=1	19	15	16	12	20	12	19	15	14	16	12	15	877560000	871790000	862030000	955920000	881680000	852310000	832810000	896090000	830930000	779940000	1020000000	991250000
P16949;Q93045;Q9H169	P16949	STMN1	>sp|P16949|STMN1_HUMAN Stathmin OS=Homo sapiens GN=STMN1 PE=1 SV=3	7	5	5	6	5	6	5	5	4	3	3	5	142170000	178490000	183240000	196150000	185130000	236900000	140300000	140390000	82980000	122790000	148800000	165100000
P16989	P16989	YBX3	>sp|P16989|YBOX3_HUMAN Y-box-binding protein 3 OS=Homo sapiens GN=YBX3 PE=1 SV=4	10	9	10	12	11	12	11	12	10	9	10	10	434110000	474780000	447110000	391410000	471110000	445410000	419300000	453580000	403680000	408210000	465840000	406110000
P17066;P48741	P17066;P48741	HSPA6;HSPA7	>sp|P17066|HSP76_HUMAN Heat shock 70 kDa protein 6 OS=Homo sapiens GN=HSPA6 PE=1 SV=2;>sp|P48741|HSP77_HUMAN Putative heat shock 70 kDa protein 7 OS=Homo sapiens GN=HSPA7 PE=5 SV=2	10	10	7	9	8	9	10	11	9	10	10	10	2732700000	2831100000	2220600000	0	0	0	2222300000	4998300	1834000000	0	2626400000	0
P17096	P17096	HMGA1	>sp|P17096|HMGA1_HUMAN High mobility group protein HMG-I/HMG-Y OS=Homo sapiens GN=HMGA1 PE=1 SV=3	3	3	3	3	4	3	3	3	3	3	3	3	657440000	553610000	487690000	485660000	503850000	662370000	510810000	647790000	351160000	534500000	708410000	583120000
P17152	P17152	TMEM11	>sp|P17152|TMM11_HUMAN Transmembrane protein 11, mitochondrial OS=Homo sapiens GN=TMEM11 PE=1 SV=1	0	0	1	2	1	0	0	0	0	0	0	1	0	0	0	35697000	0	0	0	0	0	0	0	0
P17174	P17174	GOT1	>sp|P17174|AATC_HUMAN Aspartate aminotransferase, cytoplasmic OS=Homo sapiens GN=GOT1 PE=1 SV=3	6	7	7	8	8	5	8	7	8	10	4	5	420620000	479340000	426660000	469840000	431710000	417350000	408370000	448300000	442950000	518270000	473860000	522130000
P17342	P17342	NPR3	>sp|P17342|ANPRC_HUMAN Atrial natriuretic peptide receptor 3 OS=Homo sapiens GN=NPR3 PE=1 SV=2	0	0	1	0	0	0	0	0	0	0	0	0	0	0	5374400	0	0	0	0	0	0	0	0	0
P17480	P17480	UBTF	>sp|P17480|UBF1_HUMAN Nucleolar transcription factor 1 OS=Homo sapiens GN=UBTF PE=1 SV=1	4	6	5	5	4	3	4	3	5	5	4	3	92305000	68704000	106170000	102570000	66352000	57495000	108230000	86365000	88006000	117210000	70331000	46522000
P17655	P17655	CAPN2	>sp|P17655|CAN2_HUMAN Calpain-2 catalytic subunit OS=Homo sapiens GN=CAPN2 PE=1 SV=6	7	8	6	8	7	6	7	5	5	5	9	8	180960000	185210000	172770000	192830000	177720000	172580000	171210000	167050000	164240000	184150000	186200000	168260000
P17812	P17812	CTPS1	>sp|P17812|PYRG1_HUMAN CTP synthase 1 OS=Homo sapiens GN=CTPS1 PE=1 SV=2	10	11	10	12	9	13	10	12	13	13	12	12	669030000	626690000	685700000	731850000	651310000	681670000	666130000	637480000	642550000	652000000	652800000	717510000
P17844	P17844	DDX5	>sp|P17844|DDX5_HUMAN Probable ATP-dependent RNA helicase DDX5 OS=Homo sapiens GN=DDX5 PE=1 SV=1	28	25	29	27	28	26	31	30	30	29	31	30	4258700000	4768000000	4297800000	4316500000	4209800000	4457100000	4090500000	4490900000	4238000000	4594100000	4292900000	4273800000
P17858	P17858	PFKL	>sp|P17858|PFKAL_HUMAN ATP-dependent 6-phosphofructokinase, liver type OS=Homo sapiens GN=PFKL PE=1 SV=6	9	7	12	10	8	6	10	6	13	8	9	7	249670000	250660000	212980000	291090000	274250000	249850000	225140000	200840000	264010000	287660000	285050000	274360000
P17931	P17931	LGALS3	>sp|P17931|LEG3_HUMAN Galectin-3 OS=Homo sapiens GN=LGALS3 PE=1 SV=5	3	1	2	4	2	2	2	2	3	3	0	0	104190000	0	96428000	180300000	68654000	84760000	76550000	66977000	100290000	136670000	0	0
P17980	P17980	PSMC3	>sp|P17980|PRS6A_HUMAN 26S proteasome regulatory subunit 6A OS=Homo sapiens GN=PSMC3 PE=1 SV=3	12	13	12	15	13	12	13	11	14	11	14	13	927810000	955100000	927140000	947840000	996330000	1004400000	979680000	809500000	865670000	989240000	893470000	931720000
P17987	P17987	TCP1	>sp|P17987|TCPA_HUMAN T-complex protein 1 subunit alpha OS=Homo sapiens GN=TCP1 PE=1 SV=1	25	18	26	25	22	19	26	22	26	27	22	19	3272800000	3212900000	3096300000	3184200000	2851800000	2878300000	3350000000	3544500000	3541800000	2996100000	3553000000	3694700000
P18031	P18031	PTPN1	>sp|P18031|PTN1_HUMAN Tyrosine-protein phosphatase non-receptor type 1 OS=Homo sapiens GN=PTPN1 PE=1 SV=1	0	1	1	3	3	2	3	2	1	3	4	6	0	95253000	94819000	108460000	97424000	102600000	56529000	89843000	87315000	60209000	111050000	141240000
P18077	P18077	RPL35A	>sp|P18077|RL35A_HUMAN 60S ribosomal protein L35a OS=Homo sapiens GN=RPL35A PE=1 SV=2	7	5	6	7	7	10	4	6	6	9	5	7	1933600000	2400200000	1845400000	2078600000	2116800000	2475500000	1787000000	1881500000	1743200000	2098500000	1608800000	1565500000
P18084	P18084	ITGB5	>sp|P18084|ITB5_HUMAN Integrin beta-5 OS=Homo sapiens GN=ITGB5 PE=1 SV=1	0	0	0	1	1	0	1	0	1	0	0	1	0	0	0	11785000	14413000	0	9755400	0	12350000	0	0	18258000
P18085	P18085	ARF4	>sp|P18085|ARF4_HUMAN ADP-ribosylation factor 4 OS=Homo sapiens GN=ARF4 PE=1 SV=3	7	6	6	6	6	4	8	6	9	4	6	6	373890000	395530000	379590000	341670000	335940000	416110000	315700000	361610000	341590000	441650000	213150000	261770000
P18124	P18124	RPL7	>sp|P18124|RL7_HUMAN 60S ribosomal protein L7 OS=Homo sapiens GN=RPL7 PE=1 SV=1	19	13	16	16	16	14	17	18	16	16	16	18	5232800000	5917300000	5104300000	5654900000	4950600000	4966900000	4856900000	5673900000	4851200000	5242100000	5942000000	5886800000
P18206	P18206	VCL	>sp|P18206|VINC_HUMAN Vinculin OS=Homo sapiens GN=VCL PE=1 SV=4	23	23	25	25	21	23	23	25	26	24	21	21	1481600000	1631800000	1576900000	1508200000	1449800000	1582700000	1610800000	1697300000	1483100000	1500800000	1690500000	1627300000
P18564	P18564	ITGB6	>sp|P18564|ITB6_HUMAN Integrin beta-6 OS=Homo sapiens GN=ITGB6 PE=1 SV=2	1	1	0	1	1	1	0	0	0	0	1	1	101580000	121420000	0	95855000	85848000	110950000	0	0	0	0	110370000	120780000
P18583	P18583	SON	>sp|P18583|SON_HUMAN Protein SON OS=Homo sapiens GN=SON PE=1 SV=4	2	5	5	4	3	3	3	4	3	3	3	2	87328000	122680000	93491000	81218000	79957000	77875000	57056000	80991000	78795000	82463000	95989000	69228000
P18615	P18615	NELFE	>sp|P18615|NELFE_HUMAN Negative elongation factor E OS=Homo sapiens GN=NELFE PE=1 SV=3	1	2	1	0	0	0	0	1	1	1	2	0	17677000	16558000	17933000	0	0	0	0	0	0	13769000	23132000	0
P18621	P18621	RPL17	>sp|P18621|RL17_HUMAN 60S ribosomal protein L17 OS=Homo sapiens GN=RPL17 PE=1 SV=3	10	9	9	10	8	8	9	8	9	10	8	8	2810100000	2502600000	2759500000	2896000000	2715600000	2836800000	3063600000	3079300000	3005200000	2404100000	2228800000	2340700000
P18669;P15259;Q8N0Y7	P18669	PGAM1	>sp|P18669|PGAM1_HUMAN Phosphoglycerate mutase 1 OS=Homo sapiens GN=PGAM1 PE=1 SV=2	14	13	12	15	14	13	14	13	15	14	14	15	4797300000	5981300000	5055300000	5808800000	6036000000	4478900000	4838000000	5773700000	4871700000	5490600000	6556900000	5955700000
P18754	P18754	RCC1	>sp|P18754|RCC1_HUMAN Regulator of chromosome condensation OS=Homo sapiens GN=RCC1 PE=1 SV=1	7	8	10	9	9	6	7	8	8	9	8	6	305660000	264160000	298870000	322270000	304770000	263140000	338880000	323750000	327690000	317030000	326200000	334540000
P18858	P18858	LIG1	>sp|P18858|DNLI1_HUMAN DNA ligase 1 OS=Homo sapiens GN=LIG1 PE=1 SV=1	1	1	1	1	1	0	0	1	0	1	1	1	0	0	0	0	0	0	0	18249000	0	0	0	0
P18887	P18887	XRCC1	>sp|P18887|XRCC1_HUMAN DNA repair protein XRCC1 OS=Homo sapiens GN=XRCC1 PE=1 SV=2	4	3	3	4	3	1	2	2	2	1	2	1	60336000	52191000	51980000	29973000	42403000	34580000	33404000	38246000	42227000	28254000	38944000	31688000
P19075	P19075	TSPAN8	>sp|P19075|TSN8_HUMAN Tetraspanin-8 OS=Homo sapiens GN=TSPAN8 PE=1 SV=1	0	1	0	0	1	1	0	0	0	0	0	0	0	21135000	0	0	16204000	16135000	0	0	0	0	0	0
P19174	P19174	PLCG1	>sp|P19174|PLCG1_HUMAN 1-phosphatidylinositol 4,5-bisphosphate phosphodiesterase gamma-1 OS=Homo sapiens GN=PLCG1 PE=1 SV=1	0	2	0	0	0	0	0	0	0	0	0	0	0	14555000	0	0	0	0	0	0	0	0	0	0
P19338	P19338	NCL	>sp|P19338|NUCL_HUMAN Nucleolin OS=Homo sapiens GN=NCL PE=1 SV=3	30	26	29	28	29	29	28	36	30	25	28	29	7412500000	7694400000	7921700000	7660500000	8305200000	8015800000	8016800000	8632900000	8325500000	7910800000	8450600000	8209700000
P19388	P19388	POLR2E	>sp|P19388|RPAB1_HUMAN DNA-directed RNA polymerases I, II, and III subunit RPABC1 OS=Homo sapiens GN=POLR2E PE=1 SV=4	1	2	1	3	1	3	1	1	1	1	1	1	0	64402000	0	50357000	48051000	53621000	0	0	53348000	0	0	62498000
P19525	P19525	EIF2AK2	>sp|P19525|E2AK2_HUMAN Interferon-induced, double-stranded RNA-activated protein kinase OS=Homo sapiens GN=EIF2AK2 PE=1 SV=2	4	3	2	2	4	3	1	5	5	1	2	1	54462000	82947000	47698000	57656000	66146000	65595000	66487000	68371000	86066000	64794000	73825000	68372000
P19623	P19623	SRM	>sp|P19623|SPEE_HUMAN Spermidine synthase OS=Homo sapiens GN=SRM PE=1 SV=1	1	2	2	3	3	1	3	2	3	2	2	4	41329000	56099000	55905000	37098000	44925000	52135000	61220000	39894000	60694000	69188000	78216000	56979000
P19784	P19784	CSNK2A2	>sp|P19784|CSK22_HUMAN Casein kinase II subunit alpha OS=Homo sapiens GN=CSNK2A2 PE=1 SV=1	2	2	3	3	2	1	3	2	2	2	2	3	48097000	50285000	52742000	50008000	55188000	57379000	49364000	47969000	57389000	60156000	38934000	47662000
P19838	P19838	NFKB1	>sp|P19838|NFKB1_HUMAN Nuclear factor NF-kappa-B p105 subunit OS=Homo sapiens GN=NFKB1 PE=1 SV=2	1	1	1	1	0	0	1	1	0	0	1	0	12169000	0	14827000	18109000	0	0	19796000	10110000	0	0	16254000	0
P19971	P19971	TYMP	>sp|P19971|TYPH_HUMAN Thymidine phosphorylase OS=Homo sapiens GN=TYMP PE=1 SV=2	1	1	2	0	2	1	1	0	0	2	0	0	13557000	12569000	20608000	0	20844000	14985000	15553000	0	0	24034000	0	0
P20020;P23634;Q16720;Q01814	P20020;P23634	ATP2B1;ATP2B4	>sp|P20020|AT2B1_HUMAN Plasma membrane calcium-transporting ATPase 1 OS=Homo sapiens GN=ATP2B1 PE=1 SV=3;>sp|P23634|AT2B4_HUMAN Plasma membrane calcium-transporting ATPase 4 OS=Homo sapiens GN=ATP2B4 PE=1 SV=2	7	4	3	4	4	4	3	4	5	4	3	8	142210000	114240000	111030000	137410000	124050000	114560000	87898000	123610000	131030000	135420000	127390000	129490000
P20042	P20042	EIF2S2	>sp|P20042|IF2B_HUMAN Eukaryotic translation initiation factor 2 subunit 2 OS=Homo sapiens GN=EIF2S2 PE=1 SV=2	11	10	9	8	11	10	9	8	9	7	8	12	658800000	766420000	679820000	590850000	663290000	722780000	622500000	661300000	633500000	660210000	756280000	609020000
P20073	P20073	ANXA7	>sp|P20073|ANXA7_HUMAN Annexin A7 OS=Homo sapiens GN=ANXA7 PE=1 SV=3	8	9	13	12	12	11	10	13	9	11	10	7	483980000	476150000	512210000	538660000	537550000	478850000	490900000	527860000	497340000	495290000	513750000	475360000
P20290	P20290	BTF3	>sp|P20290|BTF3_HUMAN Transcription factor BTF3 OS=Homo sapiens GN=BTF3 PE=1 SV=1	8	7	9	8	8	4	8	10	7	6	5	8	878240000	730890000	914100000	878190000	884850000	591220000	974860000	885350000	1059200000	760010000	903410000	651340000
P20338	P20338	RAB4A	>sp|P20338|RAB4A_HUMAN Ras-related protein Rab-4A OS=Homo sapiens GN=RAB4A PE=1 SV=3	1	2	2	3	2	2	1	3	3	2	2	2	287870000	400670000	225630000	263640000	296730000	369550000	229880000	221620000	284020000	207490000	243350000	233100000
P20339	P20339	RAB5A	>sp|P20339|RAB5A_HUMAN Ras-related protein Rab-5A OS=Homo sapiens GN=RAB5A PE=1 SV=2	4	4	4	5	3	2	3	3	4	3	4	5	24983000	22876000	22195000	27359000	0	0	30577000	25824000	24354000	0	21938000	29636000
P20340;Q9NRW1	P20340;Q9NRW1	RAB6A;RAB6B	>sp|P20340|RAB6A_HUMAN Ras-related protein Rab-6A OS=Homo sapiens GN=RAB6A PE=1 SV=3;>sp|Q9NRW1|RAB6B_HUMAN Ras-related protein Rab-6B OS=Homo sapiens GN=RAB6B PE=1 SV=1	2	3	2	2	2	2	1	1	1	3	2	1	54457000	57500000	325170000	289940000	55938000	35458000	38879000	85586000	391660000	61372000	59094000	408540000
P20618	P20618	PSMB1	>sp|P20618|PSB1_HUMAN Proteasome subunit beta type-1 OS=Homo sapiens GN=PSMB1 PE=1 SV=2	7	6	5	6	8	5	7	5	8	5	8	5	751020000	753440000	712130000	659120000	709670000	695710000	738720000	678760000	640350000	651340000	687910000	772060000
P20645	P20645	M6PR	>sp|P20645|MPRD_HUMAN Cation-dependent mannose-6-phosphate receptor OS=Homo sapiens GN=M6PR PE=1 SV=1	3	3	2	3	4	2	1	3	3	1	2	2	112990000	100310000	112290000	102420000	136010000	118600000	0	103590000	92159000	78815000	107500000	108540000
P20700	P20700	LMNB1	>sp|P20700|LMNB1_HUMAN Lamin-B1 OS=Homo sapiens GN=LMNB1 PE=1 SV=2	16	11	21	20	19	20	20	23	15	16	17	23	984280000	1118100000	1016000000	1005600000	909130000	1103000000	952620000	1002000000	936360000	1004900000	1016800000	899370000
P20810	P20810	CAST	>sp|P20810|ICAL_HUMAN Calpastatin OS=Homo sapiens GN=CAST PE=1 SV=4	15	13	14	16	13	17	14	16	13	13	15	15	459350000	489250000	455440000	481790000	480340000	441250000	516540000	460640000	462580000	479740000	507450000	562760000
P20839	P20839	IMPDH1	>sp|P20839|IMDH1_HUMAN Inosine-5-monophosphate dehydrogenase 1 OS=Homo sapiens GN=IMPDH1 PE=1 SV=2	3	2	3	6	4	2	2	4	6	3	4	3	69206000	74121000	43311000	61383000	56358000	40178000	0	72006000	65357000	52610000	72310000	87742000
P20962	P20962	PTMS	>sp|P20962|PTMS_HUMAN Parathymosin OS=Homo sapiens GN=PTMS PE=1 SV=2	1	1	0	0	1	1	1	1	1	0	0	0	0	10221000	0	0	7844700	12035000	18475000	15666000	8504900	0	0	0
Q9UQ88;P21127	Q9UQ88;P21127	CDK11A;CDK11B	>sp|Q9UQ88|CD11A_HUMAN Cyclin-dependent kinase 11A OS=Homo sapiens GN=CDK11A PE=1 SV=4;>sp|P21127|CD11B_HUMAN Cyclin-dependent kinase 11B OS=Homo sapiens GN=CDK11B PE=1 SV=3	0	0	0	0	0	1	0	0	1	0	2	0	0	0	0	0	0	13150000	0	0	0	0	0	0
P21266;P28161	P21266	GSTM3	>sp|P21266|GSTM3_HUMAN Glutathione S-transferase Mu 3 OS=Homo sapiens GN=GSTM3 PE=1 SV=3	9	8	11	11	13	9	7	10	9	7	6	8	406870000	487140000	453900000	476950000	440600000	445910000	361100000	417730000	377460000	465330000	482990000	443750000
P21281;P15313	P21281	ATP6V1B2	>sp|P21281|VATB2_HUMAN V-type proton ATPase subunit B, brain isoform OS=Homo sapiens GN=ATP6V1B2 PE=1 SV=3	3	2	1	1	2	0	1	1	1	1	0	1	12521000	22024000	0	17894000	17425000	0	0	21996000	0	14864000	0	17339000
P21283	P21283	ATP6V1C1	>sp|P21283|VATC1_HUMAN V-type proton ATPase subunit C 1 OS=Homo sapiens GN=ATP6V1C1 PE=1 SV=4	1	1	1	0	1	1	1	0	0	1	0	0	10110000	8942400	0	0	7721100	5412700	0	0	0	8015500	0	0
P21291	P21291	CSRP1	>sp|P21291|CSRP1_HUMAN Cysteine and glycine-rich protein 1 OS=Homo sapiens GN=CSRP1 PE=1 SV=3	8	8	8	8	7	5	9	8	7	7	7	8	1231700000	1406700000	1322700000	1539200000	1348400000	1377300000	1250100000	1490000000	1319700000	1445200000	1175400000	1169400000
P21333	P21333	FLNA	>sp|P21333|FLNA_HUMAN Filamin-A OS=Homo sapiens GN=FLNA PE=1 SV=4	73	71	80	77	69	75	84	85	77	73	79	75	8285500000	9487600000	8500900000	9269500000	8675500000	9474700000	8132900000	8857400000	8539600000	9160800000	9343100000	8841000000
P21399	P21399	ACO1	>sp|P21399|ACOC_HUMAN Cytoplasmic aconitate hydratase OS=Homo sapiens GN=ACO1 PE=1 SV=3	9	8	6	11	8	7	9	6	5	9	8	6	183790000	208870000	181280000	198960000	191310000	160950000	173600000	219110000	185700000	196250000	173990000	187810000
P21796	P21796	VDAC1	>sp|P21796|VDAC1_HUMAN Voltage-dependent anion-selective channel protein 1 OS=Homo sapiens GN=VDAC1 PE=1 SV=2	14	14	16	14	14	13	17	14	18	13	13	13	3019800000	2887200000	3084200000	2884700000	3012000000	3136100000	3072500000	3234000000	3113600000	3046100000	3013900000	2671600000
P21912	P21912	SDHB	>sp|P21912|SDHB_HUMAN Succinate dehydrogenase [ubiquinone] iron-sulfur subunit, mitochondrial OS=Homo sapiens GN=SDHB PE=1 SV=3	10	5	5	7	5	4	4	6	8	7	5	5	205480000	169650000	227850000	204750000	185070000	153080000	163880000	186180000	203800000	204380000	161530000	162190000
P21926	P21926	CD9	>sp|P21926|CD9_HUMAN CD9 antigen OS=Homo sapiens GN=CD9 PE=1 SV=4	1	1	2	1	2	2	1	2	0	1	2	3	113740000	116760000	99932000	0	0	0	77004000	131500000	0	103260000	0	163560000
P21964	P21964	COMT	>sp|P21964|COMT_HUMAN Catechol O-methyltransferase OS=Homo sapiens GN=COMT PE=1 SV=2	3	1	3	3	5	2	0	4	2	3	4	1	75904000	35215000	40950000	73537000	78540000	79534000	0	65360000	90514000	66547000	49474000	56951000
P22059	P22059	OSBP	>sp|P22059|OSBP1_HUMAN Oxysterol-binding protein 1 OS=Homo sapiens GN=OSBP PE=1 SV=1	5	7	4	5	5	4	4	7	6	5	3	5	85416000	88548000	69041000	78564000	72225000	99100000	66353000	75773000	59680000	75417000	90181000	78638000
P22061	P22061	PCMT1	>sp|P22061|PIMT_HUMAN Protein-L-isoaspartate(D-aspartate) O-methyltransferase OS=Homo sapiens GN=PCMT1 PE=1 SV=4	2	2	1	2	1	4	1	3	1	1	1	1	33536000	24307000	28502000	67004000	44908000	23416000	30271000	37555000	34997000	27941000	22530000	33467000
P22087	P22087	FBL	>sp|P22087|FBRL_HUMAN rRNA 2-O-methyltransferase fibrillarin OS=Homo sapiens GN=FBL PE=1 SV=2	11	12	11	9	11	11	14	10	11	10	10	9	903920000	940180000	862920000	694010000	754180000	908530000	806480000	859240000	849320000	787440000	924840000	865920000
P22102	P22102	GART	>sp|P22102|PUR2_HUMAN Trifunctional purine biosynthetic protein adenosine-3 OS=Homo sapiens GN=GART PE=1 SV=1	16	21	19	20	17	18	20	20	18	17	20	18	1662000000	1601700000	1588500000	1756400000	1478900000	1531300000	1454100000	1707800000	1685400000	1566800000	1639900000	1676000000
P22234	P22234	PAICS	>sp|P22234|PUR6_HUMAN Multifunctional protein ADE2 OS=Homo sapiens GN=PAICS PE=1 SV=3	17	16	18	18	17	13	18	20	22	17	21	20	2684100000	2647800000	2691700000	2598300000	2599000000	2685200000	2429300000	2679200000	2502600000	2542600000	2683200000	2569100000
P22307	P22307	SCP2	>sp|P22307|NLTP_HUMAN Non-specific lipid-transfer protein OS=Homo sapiens GN=SCP2 PE=1 SV=2	4	4	4	6	6	3	3	6	4	3	4	3	104410000	75362000	84027000	94223000	92840000	95792000	76685000	102160000	105980000	78340000	69485000	67506000
P22314	P22314	UBA1	>sp|P22314|UBA1_HUMAN Ubiquitin-like modifier-activating enzyme 1 OS=Homo sapiens GN=UBA1 PE=1 SV=3	24	23	28	27	25	19	31	25	28	27	28	20	3007200000	3182900000	3006400000	3224700000	2907100000	3496500000	2827200000	3295100000	2977200000	3130400000	3420600000	2984500000
P22392;O60361	P22392;O60361	NME2;NME2P1	>sp|P22392|NDKB_HUMAN Nucleoside diphosphate kinase B OS=Homo sapiens GN=NME2 PE=1 SV=1;>sp|O60361|NDK8_HUMAN Putative nucleoside diphosphate kinase OS=Homo sapiens GN=NME2P1 PE=5 SV=1	11	11	12	11	11	10	12	11	11	12	10	11	8919700000	7912100000	8361500000	8955800000	8526400000	8754400000	7977400000	8825600000	8217100000	8162900000	8260000000	8462300000
P22626	P22626	HNRNPA2B1	>sp|P22626|ROA2_HUMAN Heterogeneous nuclear ribonucleoproteins A2/B1 OS=Homo sapiens GN=HNRNPA2B1 PE=1 SV=2	29	28	28	27	29	28	27	28	30	27	28	29	18107000000	19683000000	19377000000	19380000000	18887000000	20885000000	18817000000	21721000000	20572000000	19943000000	16290000000	13561000000
P22694;P17612;P22612	P22694;P17612	PRKACB;PRKACA	>sp|P22694|KAPCB_HUMAN cAMP-dependent protein kinase catalytic subunit beta OS=Homo sapiens GN=PRKACB PE=1 SV=2;>sp|P17612|KAPCA_HUMAN cAMP-dependent protein kinase catalytic subunit alpha OS=Homo sapiens GN=PRKACA PE=1 SV=2	1	1	2	2	1	1	1	1	2	2	2	2	40097000	0	48483000	42881000	0	44845000	28504000	48929000	40620000	0	50640000	38403000
P22695	P22695	UQCRC2	>sp|P22695|QCR2_HUMAN Cytochrome b-c1 complex subunit 2, mitochondrial OS=Homo sapiens GN=UQCRC2 PE=1 SV=3	12	9	8	9	8	8	10	11	7	9	11	11	545680000	510220000	546180000	512000000	504480000	505170000	461720000	468860000	510580000	590180000	569510000	555100000
P23193;Q15560	P23193	TCEA1	>sp|P23193|TCEA1_HUMAN Transcription elongation factor A protein 1 OS=Homo sapiens GN=TCEA1 PE=1 SV=2	8	10	7	7	9	9	10	8	7	8	11	8	236810000	280770000	238120000	238560000	258570000	292840000	220540000	232570000	212140000	243840000	242090000	261230000
P23229	P23229	ITGA6	>sp|P23229|ITA6_HUMAN Integrin alpha-6 OS=Homo sapiens GN=ITGA6 PE=1 SV=5	1	0	0	2	1	1	0	0	0	1	1	2	12990000	0	0	9979500	12356000	13109000	0	0	0	13532000	12445000	13570000
P23246	P23246	SFPQ	>sp|P23246|SFPQ_HUMAN Splicing factor, proline- and glutamine-rich OS=Homo sapiens GN=SFPQ PE=1 SV=2	30	24	27	29	26	24	26	30	26	25	29	27	4280000000	4680200000	3920100000	3932700000	4195900000	4513300000	3883500000	4149700000	4139400000	4170100000	4155500000	3922100000
P23258;Q9NRH3	P23258;Q9NRH3	TUBG1;TUBG2	>sp|P23258|TBG1_HUMAN Tubulin gamma-1 chain OS=Homo sapiens GN=TUBG1 PE=1 SV=2;>sp|Q9NRH3|TBG2_HUMAN Tubulin gamma-2 chain OS=Homo sapiens GN=TUBG2 PE=2 SV=1	3	2	3	1	2	2	5	6	3	1	1	5	52209000	47853000	61440000	39982000	49921000	57044000	79016000	84397000	64982000	53858000	30427000	56502000
P23284	P23284	PPIB	>sp|P23284|PPIB_HUMAN Peptidyl-prolyl cis-trans isomerase B OS=Homo sapiens GN=PPIB PE=1 SV=2	15	16	13	12	13	12	15	11	12	13	13	12	4727100000	5726100000	5150800000	5038800000	4865200000	5153100000	4449900000	4940900000	4614800000	5297100000	5638400000	5016800000
P23368;Q16798	P23368	ME2	>sp|P23368|MAOM_HUMAN NAD-dependent malic enzyme, mitochondrial OS=Homo sapiens GN=ME2 PE=1 SV=1	0	2	1	1	2	1	1	1	2	1	0	3	0	45339000	39880000	32547000	37054000	36632000	41620000	31310000	36109000	41824000	0	37979000
P23381	P23381	WARS	>sp|P23381|SYWC_HUMAN Tryptophan--tRNA ligase, cytoplasmic OS=Homo sapiens GN=WARS PE=1 SV=2	11	13	11	13	11	12	13	13	14	14	13	11	529260000	579940000	507220000	601640000	492670000	516170000	509570000	491460000	523280000	600560000	611520000	594340000
P23396	P23396	RPS3	>sp|P23396|RS3_HUMAN 40S ribosomal protein S3 OS=Homo sapiens GN=RPS3 PE=1 SV=2	15	13	14	14	15	15	16	13	15	15	15	15	4609400000	4391600000	5176900000	5284700000	4560900000	4427600000	4585400000	5182600000	4883000000	4823000000	5186200000	5700300000
P23434	P23434	GCSH	>sp|P23434|GCSH_HUMAN Glycine cleavage system H protein, mitochondrial OS=Homo sapiens GN=GCSH PE=1 SV=2	0	1	0	1	0	0	1	0	0	1	1	0	0	17865000	0	17349000	0	0	19281000	0	0	16460000	20637000	0
P23458	P23458	JAK1	>sp|P23458|JAK1_HUMAN Tyrosine-protein kinase JAK1 OS=Homo sapiens GN=JAK1 PE=1 SV=2	2	3	2	0	0	2	3	0	1	3	1	0	21371000	28034000	27540000	0	0	27872000	19587000	0	0	24597000	0	0
P23511	P23511	NFYA	>sp|P23511|NFYA_HUMAN Nuclear transcription factor Y subunit alpha OS=Homo sapiens GN=NFYA PE=1 SV=2	0	0	0	0	0	0	0	1	0	0	0	0	0	0	0	0	0	0	0	13755000	0	0	0	0
P23526	P23526	AHCY	>sp|P23526|SAHH_HUMAN Adenosylhomocysteinase OS=Homo sapiens GN=AHCY PE=1 SV=4	12	15	12	14	14	10	14	15	12	14	13	13	1824800000	2037400000	1904200000	2032500000	1839000000	2394400000	1806100000	2084400000	1817900000	1877800000	1956600000	1937200000
P23528	P23528	CFL1	>sp|P23528|COF1_HUMAN Cofilin-1 OS=Homo sapiens GN=CFL1 PE=1 SV=3	12	12	15	10	16	10	12	15	11	12	12	16	6848000000	6759500000	6789200000	6990600000	7251000000	6903800000	7311800000	8146900000	7358300000	6944500000	7159000000	6569700000
P23786	P23786	CPT2	>sp|P23786|CPT2_HUMAN Carnitine O-palmitoyltransferase 2, mitochondrial OS=Homo sapiens GN=CPT2 PE=1 SV=2	2	3	1	1	0	0	2	0	1	1	1	3	0	18683000	18555000	0	0	0	16547000	0	19263000	19417000	16952000	22895000
P23919	P23919	DTYMK	>sp|P23919|KTHY_HUMAN Thymidylate kinase OS=Homo sapiens GN=DTYMK PE=1 SV=4	4	3	2	3	2	3	2	4	4	3	2	1	47764000	70933000	48306000	51830000	45203000	77818000	46666000	46101000	53971000	55940000	69969000	56593000
P23921	P23921	RRM1	>sp|P23921|RIR1_HUMAN Ribonucleoside-diphosphate reductase large subunit OS=Homo sapiens GN=RRM1 PE=1 SV=1	20	12	15	19	23	14	24	19	20	17	19	18	1006200000	1066400000	1004200000	982980000	1069600000	1001700000	1026000000	1057800000	1096700000	973610000	1045200000	884470000
P24534	P24534	EEF1B2	>sp|P24534|EF1B_HUMAN Elongation factor 1-beta OS=Homo sapiens GN=EEF1B2 PE=1 SV=3	3	4	4	5	2	4	5	5	2	2	3	0	66875000	0	102550000	139520000	88952000	163800000	141210000	102410000	106800000	108740000	69670000	0
P24539	P24539	ATP5F1	>sp|P24539|AT5F1_HUMAN ATP synthase F(0) complex subunit B1, mitochondrial OS=Homo sapiens GN=ATP5F1 PE=1 SV=2	6	5	6	7	7	6	4	5	6	4	6	7	366820000	392070000	332260000	378050000	451160000	461600000	395620000	362250000	371240000	369860000	309520000	398480000
P24666	P24666	ACP1	>sp|P24666|PPAC_HUMAN Low molecular weight phosphotyrosine protein phosphatase OS=Homo sapiens GN=ACP1 PE=1 SV=3	3	1	2	1	3	2	1	1	3	2	4	1	67867000	54631000	76270000	81798000	64908000	54742000	65368000	52265000	63810000	62321000	81224000	42065000
P24752	P24752	ACAT1	>sp|P24752|THIL_HUMAN Acetyl-CoA acetyltransferase, mitochondrial OS=Homo sapiens GN=ACAT1 PE=1 SV=1	8	12	11	10	9	8	12	11	13	10	10	8	604180000	653250000	602690000	618420000	627750000	684160000	708590000	578380000	686060000	600670000	594010000	587230000
P24928	P24928	POLR2A	>sp|P24928|RPB1_HUMAN DNA-directed RNA polymerase II subunit RPB1 OS=Homo sapiens GN=POLR2A PE=1 SV=2	3	4	5	5	5	4	5	3	3	5	6	4	55145000	60293000	56740000	71282000	60836000	75106000	51341000	59623000	29673000	62742000	55288000	55604000
P24941;Q00526	P24941	CDK2	>sp|P24941|CDK2_HUMAN Cyclin-dependent kinase 2 OS=Homo sapiens GN=CDK2 PE=1 SV=2	5	7	3	5	4	4	6	3	5	4	8	6	157800000	160000000	153960000	154600000	170310000	202520000	146790000	200450000	172390000	137010000	221430000	164340000
P25205	P25205	MCM3	>sp|P25205|MCM3_HUMAN DNA replication licensing factor MCM3 OS=Homo sapiens GN=MCM3 PE=1 SV=3	20	20	20	16	20	18	21	19	24	21	19	21	808680000	885280000	800030000	827040000	817770000	960540000	760640000	816470000	807200000	838060000	964280000	964570000
P25325	P25325	MPST	>sp|P25325|THTM_HUMAN 3-mercaptopyruvate sulfurtransferase OS=Homo sapiens GN=MPST PE=1 SV=3	2	1	2	1	0	1	0	0	0	1	2	1	26929000	0	31747000	0	0	0	0	0	0	45535000	43246000	30355000
P25398	P25398	RPS12	>sp|P25398|RS12_HUMAN 40S ribosomal protein S12 OS=Homo sapiens GN=RPS12 PE=1 SV=3	7	7	7	7	8	4	8	7	8	6	5	5	1936900000	1388000000	1792600000	2211800000	1658300000	1472400000	1690300000	1695900000	1784200000	1745800000	1234000000	1025400000
P25440	P25440	BRD2	>sp|P25440|BRD2_HUMAN Bromodomain-containing protein 2 OS=Homo sapiens GN=BRD2 PE=1 SV=2	1	0	1	0	0	0	0	1	1	2	1	1	0	0	0	0	0	0	0	0	7340500	7591700	7405800	0
P25490;O15391;Q96MM3	P25490	YY1	>sp|P25490|TYY1_HUMAN Transcriptional repressor protein YY1 OS=Homo sapiens GN=YY1 PE=1 SV=2	1	2	1	3	1	0	4	1	2	1	1	2	10536000	14216000	9428400	16511000	13612000	0	39813000	14654000	13987000	11080000	0	0
P25685	P25685	DNAJB1	>sp|P25685|DNJB1_HUMAN DnaJ homolog subfamily B member 1 OS=Homo sapiens GN=DNAJB1 PE=1 SV=4	8	8	8	6	8	7	6	7	8	10	4	5	275110000	296610000	287920000	307240000	288180000	323250000	255670000	290090000	249280000	285810000	291280000	298730000
P25705	P25705	ATP5A1	>sp|P25705|ATPA_HUMAN ATP synthase subunit alpha, mitochondrial OS=Homo sapiens GN=ATP5A1 PE=1 SV=1	24	23	24	28	24	23	24	25	23	22	21	26	5466300000	5499400000	5467200000	5588600000	5686600000	5377200000	5469600000	6112100000	5682300000	5382200000	5604200000	5786800000
P25786	P25786	PSMA1	>sp|P25786|PSA1_HUMAN Proteasome subunit alpha type-1 OS=Homo sapiens GN=PSMA1 PE=1 SV=1	12	12	14	13	13	11	11	14	14	11	15	12	1260800000	1607300000	1338800000	1429400000	1369600000	1499600000	1223400000	1308200000	1183100000	1566100000	1442100000	1434100000
P25787	P25787	PSMA2	>sp|P25787|PSA2_HUMAN Proteasome subunit alpha type-2 OS=Homo sapiens GN=PSMA2 PE=1 SV=2	6	5	7	8	5	5	6	8	7	5	3	6	577720000	528050000	435180000	485190000	463940000	315240000	523910000	461040000	591270000	469780000	496820000	573070000
P25788	P25788	PSMA3	>sp|P25788|PSA3_HUMAN Proteasome subunit alpha type-3 OS=Homo sapiens GN=PSMA3 PE=1 SV=2	6	8	9	9	8	9	9	8	8	8	5	7	926560000	903830000	767930000	782240000	809720000	945430000	713560000	818770000	774390000	778950000	927590000	727410000
P25789	P25789	PSMA4	>sp|P25789|PSA4_HUMAN Proteasome subunit alpha type-4 OS=Homo sapiens GN=PSMA4 PE=1 SV=1	11	6	8	9	7	5	5	10	9	9	8	8	796940000	563480000	859160000	732010000	815190000	561420000	725140000	784740000	761330000	782820000	868480000	716000000
P25815	P25815	S100P	>sp|P25815|S100P_HUMAN Protein S100-P OS=Homo sapiens GN=S100P PE=1 SV=2	1	1	1	1	1	2	1	2	1	1	1	1	46800000	54456000	30832000	31610000	46469000	69906000	39955000	35619000	40612000	37283000	29242000	15821000
P26038	P26038	MSN	>sp|P26038|MOES_HUMAN Moesin OS=Homo sapiens GN=MSN PE=1 SV=3	34	34	34	37	28	27	31	32	31	29	31	33	4420100000	5094700000	4672500000	4735000000	4577100000	4797300000	4451200000	4684000000	4520100000	4650600000	4527600000	4753600000
P26196	P26196	DDX6	>sp|P26196|DDX6_HUMAN Probable ATP-dependent RNA helicase DDX6 OS=Homo sapiens GN=DDX6 PE=1 SV=2	8	6	8	7	7	6	7	8	4	8	7	6	314130000	321660000	337170000	412930000	312280000	286290000	336020000	313560000	298360000	317570000	350350000	353770000
P26232	P26232	CTNNA2	>sp|P26232|CTNA2_HUMAN Catenin alpha-2 OS=Homo sapiens GN=CTNNA2 PE=1 SV=5	3	4	3	4	3	2	3	2	4	4	3	5	0	22565000	0	44865000	0	0	0	0	0	0	0	41692000
P26358	P26358	DNMT1	>sp|P26358|DNMT1_HUMAN DNA (cytosine-5)-methyltransferase 1 OS=Homo sapiens GN=DNMT1 PE=1 SV=2	13	17	13	13	14	10	14	11	14	13	10	8	238550000	250610000	241670000	235010000	247410000	235350000	231470000	226690000	235280000	245400000	239220000	200570000
P26368	P26368	U2AF2	>sp|P26368|U2AF2_HUMAN Splicing factor U2AF 65 kDa subunit OS=Homo sapiens GN=U2AF2 PE=1 SV=4	6	7	6	9	7	5	5	8	5	7	8	7	395620000	385990000	453600000	366110000	401070000	304990000	424910000	370930000	405050000	423010000	461630000	448880000
P26373	P26373	RPL13	>sp|P26373|RL13_HUMAN 60S ribosomal protein L13 OS=Homo sapiens GN=RPL13 PE=1 SV=4	8	13	13	14	11	11	10	16	13	13	13	11	4642100000	5372000000	4821000000	5886900000	5038900000	5724700000	4382900000	5124300000	4274000000	5120800000	4254200000	4917100000
P26447	P26447	S100A4	>sp|P26447|S10A4_HUMAN Protein S100-A4 OS=Homo sapiens GN=S100A4 PE=1 SV=1	2	3	5	5	3	2	3	3	5	3	3	3	1185900000	1304300000	1293100000	1321500000	1135200000	1249500000	1186800000	1213700000	1093800000	1376400000	838290000	944910000
P26583	P26583	HMGB2	>sp|P26583|HMGB2_HUMAN High mobility group protein B2 OS=Homo sapiens GN=HMGB2 PE=1 SV=2	6	6	5	7	7	5	6	8	6	7	6	7	243170000	219830000	259790000	279680000	214750000	247910000	255110000	298690000	257680000	261800000	340240000	364060000
P26599	P26599	PTBP1	>sp|P26599|PTBP1_HUMAN Polypyrimidine tract-binding protein 1 OS=Homo sapiens GN=PTBP1 PE=1 SV=1	13	13	18	17	17	11	20	19	18	12	14	13	2700600000	2825100000	2809900000	2862800000	2675000000	2863900000	2691200000	3057600000	2813800000	2775700000	2799500000	2271600000
P26639;A2RTX5	P26639	TARS	>sp|P26639|SYTC_HUMAN Threonine--tRNA ligase, cytoplasmic OS=Homo sapiens GN=TARS PE=1 SV=3	29	21	27	28	23	24	26	23	27	25	30	29	3991300000	4342500000	4033300000	4062500000	4034600000	4377200000	3948100000	3996100000	4166400000	4089000000	4689400000	4667900000
P26640	P26640	VARS	>sp|P26640|SYVC_HUMAN Valine--tRNA ligase OS=Homo sapiens GN=VARS PE=1 SV=4	26	20	23	22	24	21	25	27	26	21	24	25	1278300000	1407400000	1328200000	1368500000	1260200000	1199000000	1158200000	1319300000	1216200000	1238300000	1371500000	1402000000
P26641	P26641	EEF1G	>sp|P26641|EF1G_HUMAN Elongation factor 1-gamma OS=Homo sapiens GN=EEF1G PE=1 SV=3	20	20	20	19	20	20	21	20	24	20	22	18	8050600000	8395400000	7437000000	7716600000	7403200000	8012500000	7624200000	7228900000	7337400000	7882700000	8007800000	8433200000
P26885	P26885	FKBP2	>sp|P26885|FKBP2_HUMAN Peptidyl-prolyl cis-trans isomerase FKBP2 OS=Homo sapiens GN=FKBP2 PE=1 SV=2	2	1	3	1	1	2	1	0	2	2	1	2	52942000	40345000	45386000	45584000	37592000	36971000	36754000	0	44844000	42145000	37704000	45176000
P27105	P27105	STOM	>sp|P27105|STOM_HUMAN Erythrocyte band 7 integral membrane protein OS=Homo sapiens GN=STOM PE=1 SV=3	6	5	4	4	4	5	3	5	5	6	6	6	172100000	178390000	192420000	185300000	171880000	163910000	151870000	198180000	195480000	197770000	206060000	213300000
P27348	P27348	YWHAQ	>sp|P27348|1433T_HUMAN 14-3-3 protein theta OS=Homo sapiens GN=YWHAQ PE=1 SV=1	12	13	13	13	12	12	13	13	12	12	14	14	1026000000	1022900000	954570000	944030000	1020600000	1070800000	999700000	908130000	914600000	942870000	942390000	823350000
P27361	P27361	MAPK3	>sp|P27361|MK03_HUMAN Mitogen-activated protein kinase 3 OS=Homo sapiens GN=MAPK3 PE=1 SV=4	1	2	1	1	1	0	2	0	0	1	0	0	19562000	0	14618000	17495000	17095000	0	16546000	0	0	0	0	0
P27449	P27449	ATP6V0C	>sp|P27449|VATL_HUMAN V-type proton ATPase 16 kDa proteolipid subunit OS=Homo sapiens GN=ATP6V0C PE=1 SV=1	0	0	0	0	1	0	0	0	0	1	0	1	0	0	0	0	64738000	0	0	0	0	0	0	163170000
P27635;Q96L21	P27635	RPL10	>sp|P27635|RL10_HUMAN 60S ribosomal protein L10 OS=Homo sapiens GN=RPL10 PE=1 SV=4	9	9	10	9	9	9	10	9	10	9	11	10	2989200000	3802700000	3087200000	3072500000	3304800000	3646800000	3090500000	3519400000	3192500000	2942600000	3731500000	3398900000
P27694	P27694	RPA1	>sp|P27694|RFA1_HUMAN Replication protein A 70 kDa DNA-binding subunit OS=Homo sapiens GN=RPA1 PE=1 SV=2	7	8	6	7	9	6	7	10	8	8	6	5	106900000	176260000	93791000	156500000	143030000	172320000	127450000	172510000	97000000	145630000	168280000	170020000
P27695	P27695	APEX1	>sp|P27695|APEX1_HUMAN DNA-(apurinic or apyrimidinic site) lyase OS=Homo sapiens GN=APEX1 PE=1 SV=2	11	10	14	14	14	11	8	15	15	13	14	13	855950000	853190000	966210000	940760000	854290000	910360000	941360000	906240000	857220000	840630000	939930000	963120000
P27707	P27707	DCK	>sp|P27707|DCK_HUMAN Deoxycytidine kinase OS=Homo sapiens GN=DCK PE=1 SV=1	0	1	0	0	1	0	1	0	1	0	2	0	0	12982000	0	0	11194000	0	15195000	0	0	0	12032000	0
P27708	P27708	CAD	>sp|P27708|PYR1_HUMAN CAD protein OS=Homo sapiens GN=CAD PE=1 SV=3	12	11	10	10	9	11	14	12	9	9	12	10	255010000	208940000	242480000	239700000	258710000	215440000	240140000	241230000	245430000	243530000	263980000	255420000
P27797	P27797	CALR	>sp|P27797|CALR_HUMAN Calreticulin OS=Homo sapiens GN=CALR PE=1 SV=1	15	15	17	16	13	13	15	18	18	13	16	17	3958300000	4342900000	4935200000	5094200000	4803500000	4896700000	4225600000	4556500000	3903900000	4663300000	5860600000	4801300000
P27816	P27816	MAP4	>sp|P27816|MAP4_HUMAN Microtubule-associated protein 4 OS=Homo sapiens GN=MAP4 PE=1 SV=3	25	24	20	22	25	21	21	23	20	23	21	22	1154600000	1361800000	1224700000	1342300000	1273900000	1424900000	1237000000	1263100000	1095300000	1267800000	1171500000	1269200000
P27824;O14967	P27824	CANX	>sp|P27824|CALX_HUMAN Calnexin OS=Homo sapiens GN=CANX PE=1 SV=2	19	18	18	18	18	17	15	18	16	18	21	24	2719900000	3459000000	3208500000	3226000000	3293300000	3826200000	2783800000	3106500000	2977000000	3405900000	3260500000	3152500000
P28066	P28066	PSMA5	>sp|P28066|PSA5_HUMAN Proteasome subunit alpha type-5 OS=Homo sapiens GN=PSMA5 PE=1 SV=3	3	6	3	3	5	6	3	4	3	1	4	4	362850000	380170000	343680000	291250000	374930000	343020000	311130000	332050000	368390000	167490000	284930000	277160000
P28070	P28070	PSMB4	>sp|P28070|PSB4_HUMAN Proteasome subunit beta type-4 OS=Homo sapiens GN=PSMB4 PE=1 SV=4	4	3	3	5	4	6	4	5	3	4	5	4	412240000	380730000	392300000	438460000	376650000	378870000	386600000	486750000	358720000	371770000	457850000	435060000
P28072	P28072	PSMB6	>sp|P28072|PSB6_HUMAN Proteasome subunit beta type-6 OS=Homo sapiens GN=PSMB6 PE=1 SV=4	3	2	4	4	3	4	4	6	3	6	5	5	310560000	194960000	273400000	359810000	309890000	368150000	284790000	253760000	272120000	247330000	324330000	295480000
P28074	P28074	PSMB5	>sp|P28074|PSB5_HUMAN Proteasome subunit beta type-5 OS=Homo sapiens GN=PSMB5 PE=1 SV=3	5	5	9	7	5	6	6	8	9	7	6	5	532660000	711150000	557160000	587320000	544800000	706020000	494330000	663140000	571790000	597440000	548560000	568240000
P28288	P28288	ABCD3	>sp|P28288|ABCD3_HUMAN ATP-binding cassette sub-family D member 3 OS=Homo sapiens GN=ABCD3 PE=1 SV=1	8	5	7	6	7	6	4	8	8	7	5	3	145600000	156470000	146740000	143720000	146890000	127610000	111070000	141680000	153590000	136130000	152170000	147260000
P28330	P28330	ACADL	>sp|P28330|ACADL_HUMAN Long-chain specific acyl-CoA dehydrogenase, mitochondrial OS=Homo sapiens GN=ACADL PE=1 SV=2	1	0	1	1	1	1	1	1	1	1	1	1	205540000	0	183330000	256560000	219270000	260490000	190850000	225450000	198480000	236150000	213010000	248450000
P28331	P28331	NDUFS1	>sp|P28331|NDUS1_HUMAN NADH-ubiquinone oxidoreductase 75 kDa subunit, mitochondrial OS=Homo sapiens GN=NDUFS1 PE=1 SV=3	6	5	6	4	5	4	7	7	5	5	4	4	122060000	84744000	124170000	126670000	162630000	121100000	135470000	110570000	111130000	137350000	138000000	163430000
P28340	P28340	POLD1	>sp|P28340|DPOD1_HUMAN DNA polymerase delta catalytic subunit OS=Homo sapiens GN=POLD1 PE=1 SV=2	1	4	1	2	3	4	1	0	1	0	2	2	16962000	22709000	12969000	16597000	16537000	16942000	15934000	0	12735000	0	21634000	19177000
P28482;P31152;Q16659	P28482	MAPK1	>sp|P28482|MK01_HUMAN Mitogen-activated protein kinase 1 OS=Homo sapiens GN=MAPK1 PE=1 SV=3	3	5	3	3	2	3	2	3	3	4	4	3	81224000	85870000	79496000	90136000	50392000	88540000	51460000	82165000	107430000	69912000	155720000	118420000
P28838	P28838	LAP3	>sp|P28838|AMPL_HUMAN Cytosol aminopeptidase OS=Homo sapiens GN=LAP3 PE=1 SV=3	4	2	4	4	3	4	3	4	6	2	3	6	69789000	89019000	92496000	62925000	77619000	106890000	82769000	89370000	95926000	73918000	70709000	104180000
P29084	P29084	GTF2E2	>sp|P29084|T2EB_HUMAN Transcription initiation factor IIE subunit beta OS=Homo sapiens GN=GTF2E2 PE=1 SV=1	0	1	0	1	0	0	0	0	0	2	0	2	0	10995000	0	11459000	0	0	0	0	0	12673000	0	9608400
P29144	P29144	TPP2	>sp|P29144|TPP2_HUMAN Tripeptidyl-peptidase 2 OS=Homo sapiens GN=TPP2 PE=1 SV=4	2	6	5	3	6	5	3	8	6	5	6	6	86784000	124180000	110160000	97653000	92190000	120840000	80142000	95461000	81411000	92928000	90218000	98996000
P29218	P29218	IMPA1	>sp|P29218|IMPA1_HUMAN Inositol monophosphatase 1 OS=Homo sapiens GN=IMPA1 PE=1 SV=1	0	0	1	1	0	0	0	1	1	1	1	0	0	0	0	0	0	0	0	0	27582000	21099000	21406000	0
P29353	P29353	SHC1	>sp|P29353|SHC1_HUMAN SHC-transforming protein 1 OS=Homo sapiens GN=SHC1 PE=1 SV=4	1	2	2	4	2	2	2	2	3	3	3	2	47676000	46008000	62978000	56279000	49533000	39410000	51350000	38005000	63264000	68475000	63439000	73533000
P29372	P29372	MPG	>sp|P29372|3MG_HUMAN DNA-3-methyladenine glycosylase OS=Homo sapiens GN=MPG PE=1 SV=3	1	1	1	1	2	2	2	2	3	2	2	3	36858000	43085000	36525000	23973000	47861000	42764000	47743000	44371000	44457000	35902000	26818000	33771000
P29401	P29401	TKT	>sp|P29401|TKT_HUMAN Transketolase OS=Homo sapiens GN=TKT PE=1 SV=3	30	26	31	30	29	24	33	32	29	29	27	26	12067000000	13705000000	12373000000	14226000000	13442000000	12343000000	12006000000	14345000000	12236000000	12439000000	13100000000	14134000000
P29558;Q15434	P29558;Q15434	RBMS1;RBMS2	>sp|P29558|RBMS1_HUMAN RNA-binding motif, single-stranded-interacting protein 1 OS=Homo sapiens GN=RBMS1 PE=1 SV=3;>sp|Q15434|RBMS2_HUMAN RNA-binding motif, single-stranded-interacting protein 2 OS=Homo sapiens GN=RBMS2 PE=1 SV=1	0	0	0	0	0	0	0	0	0	0	1	0	0	0	0	0	0	0	0	0	0	0	38267000	0
P29692	P29692	EEF1D	>sp|P29692|EF1D_HUMAN Elongation factor 1-delta OS=Homo sapiens GN=EEF1D PE=1 SV=5	11	13	12	12	10	12	12	12	11	12	11	10	2045500000	2409700000	2477800000	2458100000	2176900000	2868400000	2027000000	2243400000	1685200000	2363300000	2698300000	2398300000
P29966	P29966	MARCKS	>sp|P29966|MARCS_HUMAN Myristoylated alanine-rich C-kinase substrate OS=Homo sapiens GN=MARCKS PE=1 SV=4	1	3	4	4	3	4	3	4	1	5	3	0	33293000	37374000	31748000	34256000	38508000	53832000	43360000	38978000	0	29361000	34222000	0
P29992	P29992	GNA11	>sp|P29992|GNA11_HUMAN Guanine nucleotide-binding protein subunit alpha-11 OS=Homo sapiens GN=GNA11 PE=1 SV=2	0	0	0	0	0	1	0	0	0	0	1	1	0	0	0	0	0	17507000	0	0	0	0	0	0
P30040	P30040	ERP29	>sp|P30040|ERP29_HUMAN Endoplasmic reticulum resident protein 29 OS=Homo sapiens GN=ERP29 PE=1 SV=4	5	5	3	6	2	4	4	5	5	5	3	3	282290000	282020000	277690000	294130000	148950000	260830000	225920000	233820000	232330000	266330000	196710000	116700000
P30041	P30041	PRDX6	>sp|P30041|PRDX6_HUMAN Peroxiredoxin-6 OS=Homo sapiens GN=PRDX6 PE=1 SV=3	17	12	14	13	14	10	13	16	16	14	12	12	3731400000	3978700000	3753800000	3452300000	4048500000	3798300000	3380200000	3940000000	3388200000	3368300000	2952900000	2401500000
P30042	P30042	C21orf33	>sp|P30042|ES1_HUMAN ES1 protein homolog, mitochondrial OS=Homo sapiens GN=C21orf33 PE=1 SV=3	1	1	1	0	2	0	1	0	0	1	0	0	22042000	40980000	0	0	0	0	29493000	0	0	0	0	0
P30043	P30043	BLVRB	>sp|P30043|BLVRB_HUMAN Flavin reductase (NADPH) OS=Homo sapiens GN=BLVRB PE=1 SV=3	8	6	5	6	5	6	7	4	7	5	5	6	282910000	326460000	303680000	295980000	318180000	267380000	306730000	315910000	290420000	299390000	220600000	200970000
P30044	P30044	PRDX5	>sp|P30044|PRDX5_HUMAN Peroxiredoxin-5, mitochondrial OS=Homo sapiens GN=PRDX5 PE=1 SV=4	6	4	5	6	5	4	4	4	6	6	6	1	359830000	142820000	371560000	393200000	352790000	258960000	392550000	331300000	522540000	296100000	217340000	34716000
P30046;A6NHG4	P30046;A6NHG4	DDT;DDTL	>sp|P30046|DOPD_HUMAN D-dopachrome decarboxylase OS=Homo sapiens GN=DDT PE=1 SV=3;>sp|A6NHG4|DDTL_HUMAN D-dopachrome decarboxylase-like protein OS=Homo sapiens GN=DDTL PE=2 SV=1	0	2	2	0	0	2	1	1	0	1	1	0	0	0	38910000	0	0	38996000	0	0	0	33606000	0	0
P30047	P30047	GCHFR	>sp|P30047|GFRP_HUMAN GTP cyclohydrolase 1 feedback regulatory protein OS=Homo sapiens GN=GCHFR PE=1 SV=3	0	0	1	1	0	0	0	0	1	0	0	0	0	0	9251200	13393000	0	0	0	0	0	0	0	0
P30048	P30048	PRDX3	>sp|P30048|PRDX3_HUMAN Thioredoxin-dependent peroxide reductase, mitochondrial OS=Homo sapiens GN=PRDX3 PE=1 SV=3	4	4	9	7	8	6	7	7	5	5	4	5	635890000	755390000	692820000	689200000	500140000	636240000	641800000	513180000	573310000	766520000	413060000	372240000
P30050	P30050	RPL12	>sp|P30050|RL12_HUMAN 60S ribosomal protein L12 OS=Homo sapiens GN=RPL12 PE=1 SV=1	8	8	8	8	7	8	8	7	8	8	10	9	4022600000	4669800000	4271000000	4602200000	3664800000	4314800000	3630900000	4276600000	4040100000	4372100000	4047700000	4280500000
P30084	P30084	ECHS1	>sp|P30084|ECHM_HUMAN Enoyl-CoA hydratase, mitochondrial OS=Homo sapiens GN=ECHS1 PE=1 SV=4	11	11	14	12	12	11	11	14	10	15	10	10	1148300000	1202100000	1146800000	1242800000	1191000000	1230700000	1271800000	1270100000	1101200000	1118900000	1144900000	1259100000
P30085	P30085	CMPK1	>sp|P30085|KCY_HUMAN UMP-CMP kinase OS=Homo sapiens GN=CMPK1 PE=1 SV=3	6	6	8	4	5	5	7	6	8	6	4	4	234580000	283130000	234950000	225940000	207500000	241060000	219530000	211640000	224260000	241540000	196460000	177630000
P30086	P30086	PEBP1	>sp|P30086|PEBP1_HUMAN Phosphatidylethanolamine-binding protein 1 OS=Homo sapiens GN=PEBP1 PE=1 SV=3	13	9	11	11	12	13	11	11	11	12	11	10	2235700000	2026400000	2266000000	2321900000	2188000000	1796800000	2382900000	2220900000	2617700000	2178000000	2252600000	2048500000
P30101	P30101	PDIA3	>sp|P30101|PDIA3_HUMAN Protein disulfide-isomerase A3 OS=Homo sapiens GN=PDIA3 PE=1 SV=4	32	25	29	30	27	24	26	30	30	25	25	27	6073100000	6710200000	6152500000	5820200000	5658400000	6814000000	5964900000	5919400000	6154300000	6383400000	6414100000	6624700000
P30153	P30153	PPP2R1A	>sp|P30153|2AAA_HUMAN Serine/threonine-protein phosphatase 2A 65 kDa regulatory subunit A alpha isoform OS=Homo sapiens GN=PPP2R1A PE=1 SV=4	17	13	15	12	13	9	12	15	16	14	17	12	1130700000	1267100000	1165100000	1116800000	1100700000	1271100000	1113000000	1144500000	1116900000	1143300000	1247300000	1108900000
P30154	P30154	PPP2R1B	>sp|P30154|2AAB_HUMAN Serine/threonine-protein phosphatase 2A 65 kDa regulatory subunit A beta isoform OS=Homo sapiens GN=PPP2R1B PE=1 SV=3	5	3	7	4	3	4	6	6	4	4	4	5	19475000	20945000	23206000	9693700	13295000	22629000	24124000	25658000	40027000	20733000	19010000	15851000
P30260	P30260	CDC27	>sp|P30260|CDC27_HUMAN Cell division cycle protein 27 homolog OS=Homo sapiens GN=CDC27 PE=1 SV=2	0	0	0	0	0	0	0	0	0	0	1	0	0	0	0	0	0	0	0	0	0	0	12134000	0
P30405	P30405	PPIF	>sp|P30405|PPIF_HUMAN Peptidyl-prolyl cis-trans isomerase F, mitochondrial OS=Homo sapiens GN=PPIF PE=1 SV=1	5	4	4	3	5	3	5	4	4	4	3	4	299510000	221630000	329210000	292770000	237090000	202540000	299940000	257340000	348020000	337760000	132050000	114460000
P30408	P30408	TM4SF1	>sp|P30408|T4S1_HUMAN Transmembrane 4 L6 family member 1 OS=Homo sapiens GN=TM4SF1 PE=1 SV=1	1	1	1	1	1	1	1	1	1	1	1	1	121270000	218940000	131050000	151840000	151160000	242700000	118820000	177010000	71508000	117940000	125100000	164030000
P30419;O60551	P30419	NMT1	>sp|P30419|NMT1_HUMAN Glycylpeptide N-tetradecanoyltransferase 1 OS=Homo sapiens GN=NMT1 PE=1 SV=2	6	7	4	7	6	5	6	7	5	8	9	8	219850000	259170000	241330000	217860000	252200000	229690000	212670000	207790000	200490000	255890000	208330000	240500000
P30457;P30453;P30450;P18462;P30456;P16188;P13746;P04439;P16190;P30512;P30459;P16189;P10314	P30457;P30453;P30450;P18462;P30456;P16188;P13746;P04439;P16190;P30512;P30459;P16189;P10314	HLA-A	>sp|P30457|1A66_HUMAN HLA class I histocompatibility antigen, A-66 alpha chain OS=Homo sapiens GN=HLA-A PE=1 SV=1;>sp|P30453|1A34_HUMAN HLA class I histocompatibility antigen, A-34 alpha chain OS=Homo sapiens GN=HLA-A PE=1 SV=1;>sp|P30450|1A26_HUMAN HLA cl	5	5	5	6	4	5	5	5	4	6	4	3	22409000	26969000	26446000	0	0	0	0	20497000	0	0	33071000	0
P30685;P30491;Q29940;P30495;P30493;P10319;P30498;P30490;P18464;Q29718;P18465;P30485;P30461;P18463;P03989;Q31610;P30486;P30462;P30488;P30487;P30483;P30511	P30685;P30491;Q29940;P30495;P30493;P10319;P30498;P30490;P18464;Q29718;P18465;P30485;P30461;P18463;P03989	HLA-B	>sp|P30685|1B35_HUMAN HLA class I histocompatibility antigen, B-35 alpha chain OS=Homo sapiens GN=HLA-B PE=1 SV=1;>sp|P30491|1B53_HUMAN HLA class I histocompatibility antigen, B-53 alpha chain OS=Homo sapiens GN=HLA-B PE=1 SV=1;>sp|Q29940|1B59_HUMAN HLA cl	5	5	3	3	5	5	4	3	4	4	4	3	16319000	21869000	0	0	18218000	19229000	17608000	0	0	0	17603000	0
P30508;P30510;Q29963;Q29960;Q07000;Q29865;P10321;P30504;P30505;Q95604;Q9TNN7;P30501;P01893;P30455;P30443	P30508;P30510;Q29963;Q29960;Q07000;Q29865;P10321;P30504;P30505;Q95604;Q9TNN7;P30501	HLA-C	>sp|P30508|1C12_HUMAN HLA class I histocompatibility antigen, Cw-12 alpha chain OS=Homo sapiens GN=HLA-C PE=1 SV=2;>sp|P30510|1C14_HUMAN HLA class I histocompatibility antigen, Cw-14 alpha chain OS=Homo sapiens GN=HLA-C PE=1 SV=2;>sp|Q29963|1C06_HUMAN HLA	6	5	5	6	6	4	7	6	6	6	4	6	121370000	144970000	98182000	117060000	90473000	107930000	132520000	147600000	101920000	124840000	83878000	96690000
P30519	P30519	HMOX2	>sp|P30519|HMOX2_HUMAN Heme oxygenase 2 OS=Homo sapiens GN=HMOX2 PE=1 SV=2	4	2	2	3	2	2	2	1	2	1	3	1	45650000	40957000	36111000	49905000	40602000	41021000	47754000	0	46510000	38498000	41267000	40732000
P30520;Q8N142	P30520	ADSS	>sp|P30520|PURA2_HUMAN Adenylosuccinate synthetase isozyme 2 OS=Homo sapiens GN=ADSS PE=1 SV=3	7	9	7	5	6	9	4	8	8	10	8	6	199440000	170440000	208080000	192490000	196900000	189650000	192930000	196260000	217370000	195300000	182510000	226190000
P30533	P30533	LRPAP1	>sp|P30533|AMRP_HUMAN Alpha-2-macroglobulin receptor-associated protein OS=Homo sapiens GN=LRPAP1 PE=1 SV=1	2	2	2	1	2	2	3	3	2	1	0	1	42184000	46193000	44203000	42298000	46714000	51824000	35596000	48147000	32610000	0	0	40647000
P30536	P30536	TSPO	>sp|P30536|TSPO_HUMAN Translocator protein OS=Homo sapiens GN=TSPO PE=1 SV=3	0	1	2	1	0	0	1	1	1	1	1	2	0	45965000	31932000	24412000	0	0	48240000	57000000	68098000	9673500	60109000	91084000
P30556	P30556	AGTR1	>sp|P30556|AGTR1_HUMAN Type-1 angiotensin II receptor OS=Homo sapiens GN=AGTR1 PE=1 SV=1	0	0	0	0	0	0	0	0	0	0	0	1	0	0	0	0	0	0	0	0	0	0	0	0
P30566	P30566	ADSL	>sp|P30566|PUR8_HUMAN Adenylosuccinate lyase OS=Homo sapiens GN=ADSL PE=1 SV=2	4	5	5	9	9	6	5	8	6	4	4	3	153790000	136470000	117810000	172140000	154880000	188400000	125500000	143260000	148470000	153250000	103440000	124720000
P30622;Q9UDT6	P30622	CLIP1	>sp|P30622|CLIP1_HUMAN CAP-Gly domain-containing linker protein 1 OS=Homo sapiens GN=CLIP1 PE=1 SV=2	6	5	7	5	6	7	4	8	5	5	7	4	90951000	95493000	86250000	92943000	84161000	102050000	71831000	83452000	69684000	93414000	78309000	87667000
P30740	P30740	SERPINB1	>sp|P30740|ILEU_HUMAN Leukocyte elastase inhibitor OS=Homo sapiens GN=SERPINB1 PE=1 SV=1	3	3	3	2	3	3	3	4	4	4	2	2	113120000	95941000	103550000	98779000	100610000	101980000	112220000	118800000	117710000	101190000	68867000	84987000
P30837	P30837	ALDH1B1	>sp|P30837|AL1B1_HUMAN Aldehyde dehydrogenase X, mitochondrial OS=Homo sapiens GN=ALDH1B1 PE=1 SV=3	0	1	0	0	0	1	0	0	0	1	0	0	0	13987000	0	0	0	6909000	0	0	0	0	0	0
P30876	P30876	POLR2B	>sp|P30876|RPB2_HUMAN DNA-directed RNA polymerase II subunit RPB2 OS=Homo sapiens GN=POLR2B PE=1 SV=1	2	3	3	4	2	3	4	3	5	3	4	1	115090000	88569000	107690000	95378000	107960000	127850000	106110000	101690000	119580000	110370000	117750000	65209000
P31040	P31040	SDHA	>sp|P31040|SDHA_HUMAN Succinate dehydrogenase [ubiquinone] flavoprotein subunit, mitochondrial OS=Homo sapiens GN=SDHA PE=1 SV=2	19	17	16	18	16	17	19	17	18	22	18	17	1620500000	1736100000	1601300000	1727100000	1525500000	1550600000	1469800000	1772800000	1518500000	1606300000	1805800000	1667300000
P31150	P31150	GDI1	>sp|P31150|GDIA_HUMAN Rab GDP dissociation inhibitor alpha OS=Homo sapiens GN=GDI1 PE=1 SV=2	7	8	8	9	9	7	7	9	10	9	8	6	42703000	53932000	48538000	43091000	43792000	45249000	44216000	40816000	36782000	39960000	50006000	49377000
P31153;Q00266	P31153	MAT2A	>sp|P31153|METK2_HUMAN S-adenosylmethionine synthase isoform type-2 OS=Homo sapiens GN=MAT2A PE=1 SV=1	11	9	12	7	11	12	10	11	10	11	11	11	929510000	968520000	952740000	973540000	1000400000	972320000	824750000	932660000	876280000	927870000	936450000	995710000
P31327	P31327	CPS1	>sp|P31327|CPSM_HUMAN Carbamoyl-phosphate synthase [ammonia], mitochondrial OS=Homo sapiens GN=CPS1 PE=1 SV=2	40	37	46	40	46	33	42	41	48	42	45	46	5069600000	5280700000	5052800000	5268200000	5046600000	4975800000	4879700000	5328000000	5172300000	5112800000	5549700000	5340300000
P31350	P31350	RRM2	>sp|P31350|RIR2_HUMAN Ribonucleoside-diphosphate reductase subunit M2 OS=Homo sapiens GN=RRM2 PE=1 SV=1	2	1	1	2	2	1	1	1	2	2	1	1	24774000	29128000	21786000	28805000	23867000	25464000	26383000	24820000	20320000	21714000	30006000	24318000
P31483	P31483	TIA1	>sp|P31483|TIA1_HUMAN Nucleolysin TIA-1 isoform p40 OS=Homo sapiens GN=TIA1 PE=1 SV=3	2	1	1	1	0	1	0	0	1	2	0	1	0	0	12122000	0	0	0	0	0	0	13548000	0	23563000
P31689	P31689	DNAJA1	>sp|P31689|DNJA1_HUMAN DnaJ homolog subfamily A member 1 OS=Homo sapiens GN=DNAJA1 PE=1 SV=2	8	9	8	9	12	9	9	7	13	10	7	12	755800000	819740000	733590000	867130000	802760000	909930000	876800000	774100000	828360000	853950000	958670000	926380000
P31751	P31751	AKT2	>sp|P31751|AKT2_HUMAN RAC-beta serine/threonine-protein kinase OS=Homo sapiens GN=AKT2 PE=1 SV=2	1	0	1	0	0	0	0	1	0	0	0	0	4362400	0	0	0	0	0	0	3753800	0	0	0	0
P31930	P31930	UQCRC1	>sp|P31930|QCR1_HUMAN Cytochrome b-c1 complex subunit 1, mitochondrial OS=Homo sapiens GN=UQCRC1 PE=1 SV=3	10	10	11	11	11	12	8	9	9	11	9	8	441910000	438630000	420000000	520000000	437600000	473770000	400380000	374210000	389870000	414440000	452350000	410920000
P31937	P31937	HIBADH	>sp|P31937|3HIDH_HUMAN 3-hydroxyisobutyrate dehydrogenase, mitochondrial OS=Homo sapiens GN=HIBADH PE=1 SV=2	2	1	1	2	1	2	1	1	2	3	0	1	35246000	15484000	28986000	29621000	35281000	31613000	33933000	24598000	40966000	28808000	0	35577000
P31939	P31939	ATIC	>sp|P31939|PUR9_HUMAN Bifunctional purine biosynthesis protein PURH OS=Homo sapiens GN=ATIC PE=1 SV=3	16	22	16	20	20	18	16	16	17	19	15	16	1009000000	974200000	960540000	1022400000	977580000	996620000	1083100000	1021600000	1043600000	1025600000	1039000000	963220000
P31942	P31942	HNRNPH3	>sp|P31942|HNRH3_HUMAN Heterogeneous nuclear ribonucleoprotein H3 OS=Homo sapiens GN=HNRNPH3 PE=1 SV=2	8	9	8	8	9	7	9	8	8	6	6	7	522290000	699430000	559510000	570750000	569320000	666630000	510510000	543120000	501070000	544730000	613840000	562020000
P31943	P31943	HNRNPH1	>sp|P31943|HNRH1_HUMAN Heterogeneous nuclear ribonucleoprotein H OS=Homo sapiens GN=HNRNPH1 PE=1 SV=4	16	15	16	17	17	18	16	15	14	15	15	14	4608200000	4557600000	4807900000	5169800000	4574200000	4523000000	5119400000	4840500000	4770100000	5171000000	5338900000	5384900000
P31946	P31946	YWHAB	>sp|P31946|1433B_HUMAN 14-3-3 protein beta/alpha OS=Homo sapiens GN=YWHAB PE=1 SV=3	13	15	12	13	14	13	13	11	11	12	13	14	1311200000	1499300000	1202200000	1152700000	1212300000	1652700000	1313900000	1158900000	958360000	1179100000	1033100000	818600000
P31947	P31947	SFN	>sp|P31947|1433S_HUMAN 14-3-3 protein sigma OS=Homo sapiens GN=SFN PE=1 SV=1	7	10	6	8	9	6	8	7	5	7	9	9	541600000	758120000	681900000	866820000	794160000	683850000	626010000	634190000	750690000	745900000	640220000	647090000
P31948	P31948	STIP1	>sp|P31948|STIP1_HUMAN Stress-induced-phosphoprotein 1 OS=Homo sapiens GN=STIP1 PE=1 SV=1	25	26	32	29	26	25	26	25	21	30	27	19	2140600000	2430000000	2078700000	2246100000	2141100000	2429800000	1949800000	2142000000	1996100000	2123800000	2054400000	2054500000
P31949	P31949	S100A11	>sp|P31949|S10AB_HUMAN Protein S100-A11 OS=Homo sapiens GN=S100A11 PE=1 SV=2	2	3	3	4	3	3	1	2	2	3	1	1	384990000	492760000	422040000	539430000	473620000	463470000	296100000	291060000	417960000	539670000	68573000	0
P32004	P32004	L1CAM	>sp|P32004|L1CAM_HUMAN Neural cell adhesion molecule L1 OS=Homo sapiens GN=L1CAM PE=1 SV=2	12	10	13	10	9	11	10	10	8	12	13	9	254020000	209770000	215900000	265730000	230180000	246810000	228080000	241660000	226770000	239930000	290520000	283000000
P32119	P32119	PRDX2	>sp|P32119|PRDX2_HUMAN Peroxiredoxin-2 OS=Homo sapiens GN=PRDX2 PE=1 SV=5	9	8	10	13	9	8	9	12	11	8	8	10	2346600000	2439500000	2359700000	2229200000	2503800000	2651600000	2032500000	1940100000	2318200000	2558400000	1816300000	1656400000
P32322	P32322	PYCR1	>sp|P32322|P5CR1_HUMAN Pyrroline-5-carboxylate reductase 1, mitochondrial OS=Homo sapiens GN=PYCR1 PE=1 SV=2	5	9	5	5	4	6	5	7	6	7	5	6	247180000	218300000	227270000	256270000	227780000	229950000	239170000	255820000	216170000	245500000	183350000	247450000
P32754	P32754	HPD	>sp|P32754|HPPD_HUMAN 4-hydroxyphenylpyruvate dioxygenase OS=Homo sapiens GN=HPD PE=1 SV=2	23	17	21	19	22	17	18	18	19	19	14	15	3652900000	3843900000	3467700000	3634900000	3320200000	3585900000	3178500000	3563900000	3630700000	3655000000	3303700000	3311300000
P32929	P32929	CTH	>sp|P32929|CGL_HUMAN Cystathionine gamma-lyase OS=Homo sapiens GN=CTH PE=1 SV=3	4	4	2	3	2	4	3	1	3	5	2	2	68982000	59361000	46508000	58258000	53259000	61224000	56577000	36961000	51455000	70839000	68200000	63488000
P32969	P32969	RPL9	>sp|P32969|RL9_HUMAN 60S ribosomal protein L9 OS=Homo sapiens GN=RPL9 PE=1 SV=1	7	4	9	6	6	6	6	9	6	6	7	8	1056300000	801850000	1121300000	905050000	1090400000	912770000	1116600000	1353300000	1166200000	979310000	1217100000	1482600000
P32970	P32970	CD70	>sp|P32970|CD70_HUMAN CD70 antigen OS=Homo sapiens GN=CD70 PE=1 SV=2	0	0	0	0	1	0	0	0	0	0	0	0	0	0	0	0	13210000	0	0	0	0	0	0	0
P33176;O60282	P33176	KIF5B	>sp|P33176|KINH_HUMAN Kinesin-1 heavy chain OS=Homo sapiens GN=KIF5B PE=1 SV=1	23	18	20	19	19	17	21	20	16	19	20	14	702200000	777230000	675230000	688070000	687320000	720360000	617140000	692100000	600780000	719200000	628580000	665820000
P33316	P33316	DUT	>sp|P33316|DUT_HUMAN Deoxyuridine 5-triphosphate nucleotidohydrolase, mitochondrial OS=Homo sapiens GN=DUT PE=1 SV=4	5	3	5	5	6	5	4	3	5	4	4	3	340400000	408320000	432990000	342580000	373060000	548800000	421730000	375310000	314300000	379590000	224170000	262940000
P33897	P33897	ABCD1	>sp|P33897|ABCD1_HUMAN ATP-binding cassette sub-family D member 1 OS=Homo sapiens GN=ABCD1 PE=1 SV=2	1	2	2	3	3	2	3	2	2	2	2	2	33934000	31841000	30275000	36507000	30408000	37278000	28760000	27431000	29942000	27701000	32734000	35757000
P33991	P33991	MCM4	>sp|P33991|MCM4_HUMAN DNA replication licensing factor MCM4 OS=Homo sapiens GN=MCM4 PE=1 SV=5	16	10	16	16	11	9	15	15	23	15	13	14	619680000	590160000	603120000	557480000	642230000	546610000	639510000	663220000	733870000	590540000	642790000	707730000
P33992	P33992	MCM5	>sp|P33992|MCM5_HUMAN DNA replication licensing factor MCM5 OS=Homo sapiens GN=MCM5 PE=1 SV=5	14	9	13	15	11	13	9	11	12	15	11	14	553450000	527450000	552560000	582170000	524690000	478250000	463430000	523680000	567650000	551040000	592010000	550000000
P33993	P33993	MCM7	>sp|P33993|MCM7_HUMAN DNA replication licensing factor MCM7 OS=Homo sapiens GN=MCM7 PE=1 SV=4	15	15	17	14	15	11	16	15	16	15	15	17	818210000	703590000	754530000	675780000	734570000	861760000	730650000	778790000	745620000	828860000	795400000	790120000
P34059	P34059	GALNS	>sp|P34059|GALNS_HUMAN N-acetylgalactosamine-6-sulfatase OS=Homo sapiens GN=GALNS PE=1 SV=1	1	0	0	0	0	1	0	0	0	0	0	0	3951000	0	0	0	0	3247700	0	0	0	0	0	0
P34896	P34896	SHMT1	>sp|P34896|GLYC_HUMAN Serine hydroxymethyltransferase, cytosolic OS=Homo sapiens GN=SHMT1 PE=1 SV=1	3	2	4	4	4	4	5	4	4	3	5	5	21668000	29246000	43394000	47766000	51038000	56425000	49998000	31439000	44416000	37146000	48596000	28897000
P34897	P34897	SHMT2	>sp|P34897|GLYM_HUMAN Serine hydroxymethyltransferase, mitochondrial OS=Homo sapiens GN=SHMT2 PE=1 SV=3	13	10	15	15	12	11	14	17	13	12	13	12	1532400000	1401200000	1700200000	1644200000	1415200000	1315000000	1631400000	1624100000	1834900000	1593600000	1670500000	1706000000
P34932	P34932	HSPA4	>sp|P34932|HSP74_HUMAN Heat shock 70 kDa protein 4 OS=Homo sapiens GN=HSPA4 PE=1 SV=4	37	35	33	33	31	31	37	36	32	34	35	32	3184900000	3389000000	3077600000	2991300000	3130000000	3046900000	3149000000	3182900000	3112100000	3201800000	3305000000	3358300000
P35221;Q9UI47	P35221	CTNNA1	>sp|P35221|CTNA1_HUMAN Catenin alpha-1 OS=Homo sapiens GN=CTNNA1 PE=1 SV=1	19	12	17	16	15	8	12	15	15	14	13	10	481870000	478260000	463080000	486030000	497420000	487120000	441550000	483550000	543590000	495430000	531440000	562510000
P35232	P35232	PHB	>sp|P35232|PHB_HUMAN Prohibitin OS=Homo sapiens GN=PHB PE=1 SV=1	10	7	10	10	10	8	10	8	12	11	8	7	1766900000	1475100000	1800600000	1744700000	1659600000	1427500000	1645800000	1616200000	1485900000	1707700000	1558100000	1450800000
P35237;P50452	P35237	SERPINB6	>sp|P35237|SPB6_HUMAN Serpin B6 OS=Homo sapiens GN=SERPINB6 PE=1 SV=3	15	11	16	15	18	10	14	17	16	11	15	12	950570000	972720000	943320000	890250000	905910000	855560000	972100000	964200000	1055100000	943270000	1120200000	1100300000
P35241	P35241	RDX	>sp|P35241|RADI_HUMAN Radixin OS=Homo sapiens GN=RDX PE=1 SV=1	20	22	24	24	24	23	25	27	23	24	19	21	417810000	504080000	425500000	533250000	453910000	447100000	387060000	489970000	401490000	464990000	436070000	488530000
P35249	P35249	RFC4	>sp|P35249|RFC4_HUMAN Replication factor C subunit 4 OS=Homo sapiens GN=RFC4 PE=1 SV=2	0	2	0	2	2	2	2	0	0	0	0	0	0	81307000	0	61481000	57231000	57641000	0	0	0	0	0	0
P35250	P35250	RFC2	>sp|P35250|RFC2_HUMAN Replication factor C subunit 2 OS=Homo sapiens GN=RFC2 PE=1 SV=3	5	3	3	3	4	2	3	3	5	4	3	2	68753000	55810000	65065000	74250000	72041000	83660000	71382000	74049000	68286000	79914000	87554000	80595000
P35251	P35251	RFC1	>sp|P35251|RFC1_HUMAN Replication factor C subunit 1 OS=Homo sapiens GN=RFC1 PE=1 SV=4	2	4	1	0	1	2	2	3	3	3	2	0	25835000	38076000	27187000	0	0	28561000	31744000	31119000	45224000	47591000	32077000	0
P35268	P35268	RPL22	>sp|P35268|RL22_HUMAN 60S ribosomal protein L22 OS=Homo sapiens GN=RPL22 PE=1 SV=2	4	4	3	3	2	4	3	3	5	2	5	4	821050000	712610000	857130000	962060000	680400000	671250000	820930000	961290000	768450000	756290000	634400000	1040300000
P35269	P35269	GTF2F1	>sp|P35269|T2FA_HUMAN General transcription factor IIF subunit 1 OS=Homo sapiens GN=GTF2F1 PE=1 SV=2	1	2	3	2	0	0	1	2	2	2	4	2	13499000	23707000	23998000	12225000	0	0	16498000	16103000	12118000	20511000	17127000	15364000
P35270	P35270	SPR	>sp|P35270|SPRE_HUMAN Sepiapterin reductase OS=Homo sapiens GN=SPR PE=1 SV=1	6	4	4	3	6	3	4	4	4	4	4	3	209920000	152000000	211010000	222050000	193520000	156790000	204760000	215090000	224520000	121920000	135340000	157960000
P35573	P35573	AGL	>sp|P35573|GDE_HUMAN Glycogen debranching enzyme OS=Homo sapiens GN=AGL PE=1 SV=3	8	8	5	6	5	5	8	8	6	9	7	7	103980000	113820000	98936000	110160000	102500000	106530000	95550000	104470000	110830000	100640000	116050000	117650000
P35606	P35606	COPB2	>sp|P35606|COPB2_HUMAN Coatomer subunit beta OS=Homo sapiens GN=COPB2 PE=1 SV=2	12	11	14	18	17	12	15	13	17	10	11	12	706620000	863240000	804340000	765030000	686010000	757750000	724040000	793910000	726470000	739370000	776550000	830750000
P35610	P35610	SOAT1	>sp|P35610|SOAT1_HUMAN Sterol O-acyltransferase 1 OS=Homo sapiens GN=SOAT1 PE=1 SV=3	4	2	4	3	3	3	4	5	2	2	5	2	83205000	83420000	79730000	97633000	100150000	101440000	78860000	83094000	58503000	83020000	80890000	78550000
P35611	P35611	ADD1	>sp|P35611|ADDA_HUMAN Alpha-adducin OS=Homo sapiens GN=ADD1 PE=1 SV=2	0	1	1	1	1	1	0	1	0	0	0	0	0	10097000	0	9420200	0	0	0	0	0	0	0	0
P35613	P35613	BSG	>sp|P35613|BASI_HUMAN Basigin OS=Homo sapiens GN=BSG PE=1 SV=2	7	7	7	6	6	7	8	7	6	6	6	5	1212500000	1400700000	1310700000	1451900000	1221800000	1247700000	1228600000	1322900000	1285200000	1318200000	1444400000	1542200000
P35637	P35637	FUS	>sp|P35637|FUS_HUMAN RNA-binding protein FUS OS=Homo sapiens GN=FUS PE=1 SV=1	7	6	7	6	8	7	7	8	6	6	5	8	967650000	991890000	1026000000	984250000	1046300000	978020000	875350000	987500000	947310000	933100000	1067900000	961900000
P35658	P35658	NUP214	>sp|P35658|NU214_HUMAN Nuclear pore complex protein Nup214 OS=Homo sapiens GN=NUP214 PE=1 SV=2	2	4	3	1	1	5	1	1	2	4	3	0	29599000	29750000	28658000	31397000	28135000	87512000	0	22465000	41338000	29421000	18770000	0
P35659	P35659	DEK	>sp|P35659|DEK_HUMAN Protein DEK OS=Homo sapiens GN=DEK PE=1 SV=1	5	6	3	5	6	7	5	8	8	5	5	6	264320000	275270000	269320000	271030000	267270000	259050000	291540000	257890000	267820000	294030000	304650000	287510000
P35998	P35998	PSMC2	>sp|P35998|PRS7_HUMAN 26S proteasome regulatory subunit 7 OS=Homo sapiens GN=PSMC2 PE=1 SV=3	16	15	15	14	13	9	15	15	15	17	11	16	802540000	913850000	741260000	761680000	752360000	923200000	740980000	827020000	807420000	782650000	859990000	883290000
P36404	P36404	ARL2	>sp|P36404|ARL2_HUMAN ADP-ribosylation factor-like protein 2 OS=Homo sapiens GN=ARL2 PE=1 SV=4	1	1	1	0	1	2	1	1	2	1	0	0	12867000	8051400	19152000	0	13578000	14053000	16970000	13775000	17579000	14254000	0	0
P36405	P36405	ARL3	>sp|P36405|ARL3_HUMAN ADP-ribosylation factor-like protein 3 OS=Homo sapiens GN=ARL3 PE=1 SV=2	3	5	3	2	3	2	3	2	3	3	2	2	84175000	76805000	70766000	62678000	59958000	78126000	72593000	68155000	95036000	65698000	58945000	69634000
P36507	P36507	MAP2K2	>sp|P36507|MP2K2_HUMAN Dual specificity mitogen-activated protein kinase kinase 2 OS=Homo sapiens GN=MAP2K2 PE=1 SV=1	6	6	6	4	6	4	6	7	9	7	6	7	209500000	225530000	218650000	227560000	217350000	241210000	180740000	229050000	200610000	241620000	223050000	212400000
P36542	P36542	ATP5C1	>sp|P36542|ATPG_HUMAN ATP synthase subunit gamma, mitochondrial OS=Homo sapiens GN=ATP5C1 PE=1 SV=1	7	6	5	7	10	5	7	7	7	4	4	8	574490000	604900000	511870000	483090000	601270000	630630000	509670000	559170000	541190000	276910000	486930000	561100000
P36543	P36543	ATP6V1E1	>sp|P36543|VATE1_HUMAN V-type proton ATPase subunit E 1 OS=Homo sapiens GN=ATP6V1E1 PE=1 SV=1	1	1	1	1	1	2	1	0	1	2	0	1	19972000	22966000	14742000	16210000	19684000	12313000	21527000	0	12668000	15991000	0	19067000
P36551	P36551	CPOX	>sp|P36551|HEM6_HUMAN Oxygen-dependent coproporphyrinogen-III oxidase, mitochondrial OS=Homo sapiens GN=CPOX PE=1 SV=3	1	2	2	1	1	2	2	1	1	2	2	2	18697000	21699000	22110000	14575000	19646000	22520000	23507000	18507000	18116000	17231000	19870000	20352000
P36578	P36578	RPL4	>sp|P36578|RL4_HUMAN 60S ribosomal protein L4 OS=Homo sapiens GN=RPL4 PE=1 SV=5	22	18	20	26	22	22	19	26	21	23	20	21	7373600000	7240700000	6843000000	7249500000	6151600000	6467500000	6656900000	6828100000	6706500000	7193400000	6762400000	6996000000
P36639	P36639	NUDT1	>sp|P36639|8ODP_HUMAN 7,8-dihydro-8-oxoguanine triphosphatase OS=Homo sapiens GN=NUDT1 PE=1 SV=3	0	1	0	1	0	0	0	0	0	0	0	0	0	0	0	5581300	0	0	0	0	0	0	0	0
P36776	P36776	LONP1	>sp|P36776|LONM_HUMAN Lon protease homolog, mitochondrial OS=Homo sapiens GN=LONP1 PE=1 SV=2	17	13	13	19	18	12	13	20	17	12	17	18	785270000	838960000	780760000	771970000	791500000	778230000	824610000	804780000	721990000	745470000	765340000	746430000
P36871	P36871	PGM1	>sp|P36871|PGM1_HUMAN Phosphoglucomutase-1 OS=Homo sapiens GN=PGM1 PE=1 SV=3	21	19	18	18	22	14	18	20	21	17	19	18	1760900000	1866700000	1673800000	1783000000	1669100000	1891200000	1702000000	1732700000	1708300000	1793300000	1965400000	1993200000
P36873	P36873	PPP1CC	>sp|P36873|PP1G_HUMAN Serine/threonine-protein phosphatase PP1-gamma catalytic subunit OS=Homo sapiens GN=PPP1CC PE=1 SV=1	11	9	10	11	10	8	10	10	12	10	13	12	136380000	184000000	0	137970000	119800000	144780000	114780000	128180000	137300000	163010000	125190000	148030000
P36897	P36897	TGFBR1	>sp|P36897|TGFR1_HUMAN TGF-beta receptor type-1 OS=Homo sapiens GN=TGFBR1 PE=1 SV=1	1	1	0	0	1	1	1	0	1	1	0	1	14128000	15055000	0	0	0	0	0	0	22474000	0	0	0
P36915	P36915	GNL1	>sp|P36915|GNL1_HUMAN Guanine nucleotide-binding protein-like 1 OS=Homo sapiens GN=GNL1 PE=1 SV=2	1	1	1	2	1	2	2	2	2	1	0	1	19339000	18441000	23081000	28383000	23241000	27472000	24112000	21911000	21497000	19132000	0	21479000
P36952	P36952	SERPINB5	>sp|P36952|SPB5_HUMAN Serpin B5 OS=Homo sapiens GN=SERPINB5 PE=1 SV=2	15	10	10	11	13	11	11	14	12	11	8	10	723320000	787410000	687180000	686980000	651460000	765480000	635980000	684210000	669770000	733120000	733280000	684370000
P36957	P36957	DLST	>sp|P36957|ODO2_HUMAN Dihydrolipoyllysine-residue succinyltransferase component of 2-oxoglutarate dehydrogenase complex, mitochondrial OS=Homo sapiens GN=DLST PE=1 SV=4	4	4	4	4	2	2	3	3	5	4	3	2	89135000	74993000	82493000	90729000	83259000	101290000	82775000	61786000	86203000	87613000	89329000	99267000
P36969	P36969	GPX4	>sp|P36969|GPX4_HUMAN Phospholipid hydroperoxide glutathione peroxidase, mitochondrial OS=Homo sapiens GN=GPX4 PE=1 SV=3	1	2	1	1	1	1	1	1	2	2	1	1	32791000	35584000	16497000	22826000	24695000	25339000	19334000	23184000	24475000	21993000	24398000	17613000
P37108	P37108	SRP14	>sp|P37108|SRP14_HUMAN Signal recognition particle 14 kDa protein OS=Homo sapiens GN=SRP14 PE=1 SV=2	3	2	3	4	2	3	3	3	4	4	5	6	352210000	220240000	185640000	352380000	276690000	376590000	480700000	338730000	458040000	381820000	425080000	375350000
P37198	P37198	NUP62	>sp|P37198|NUP62_HUMAN Nuclear pore glycoprotein p62 OS=Homo sapiens GN=NUP62 PE=1 SV=3	0	0	1	0	0	0	0	1	1	0	0	0	0	0	6195400	0	0	0	0	5910000	10891000	0	0	0
P84074;P61601;P37235	P84074;P61601;P37235	HPCA;NCALD;HPCAL1	>sp|P84074|HPCA_HUMAN Neuron-specific calcium-binding protein hippocalcin OS=Homo sapiens GN=HPCA PE=1 SV=2;>sp|P61601|NCALD_HUMAN Neurocalcin-delta OS=Homo sapiens GN=NCALD PE=1 SV=2;>sp|P37235|HPCL1_HUMAN Hippocalcin-like protein 1 OS=Homo sapiens GN=HPC	1	1	0	0	0	0	1	0	0	0	0	0	4524600	3457500	0	0	0	0	4784300	0	0	0	0	0
P37268	P37268	FDFT1	>sp|P37268|FDFT_HUMAN Squalene synthase OS=Homo sapiens GN=FDFT1 PE=1 SV=1	0	1	0	0	0	1	0	0	0	0	0	0	0	0	0	0	0	8640500	0	0	0	0	0	0
P37802;Q9UI15	P37802	TAGLN2	>sp|P37802|TAGL2_HUMAN Transgelin-2 OS=Homo sapiens GN=TAGLN2 PE=1 SV=3	13	11	14	14	14	10	14	15	13	13	14	12	3490800000	3200100000	3532200000	3603700000	3363400000	3473100000	2898000000	3081300000	2831900000	3045100000	2006100000	1744000000
P37837	P37837	TALDO1	>sp|P37837|TALDO_HUMAN Transaldolase OS=Homo sapiens GN=TALDO1 PE=1 SV=2	8	11	9	11	8	10	9	7	10	7	6	9	1202600000	1690400000	1484100000	1429500000	1161800000	1637000000	1228700000	1582400000	1502200000	1657600000	1676200000	1666200000
P38117	P38117	ETFB	>sp|P38117|ETFB_HUMAN Electron transfer flavoprotein subunit beta OS=Homo sapiens GN=ETFB PE=1 SV=3	9	10	9	12	11	10	8	10	11	10	9	11	685610000	679920000	647460000	670140000	687870000	724720000	615030000	660770000	683390000	635150000	712260000	766540000
P38159;O75526;Q8IZ40;Q8N7X1	P38159	RBMX	>sp|P38159|RBMX_HUMAN RNA-binding motif protein, X chromosome OS=Homo sapiens GN=RBMX PE=1 SV=3	17	16	15	17	15	15	21	19	16	19	15	14	2309600000	2723300000	2144300000	2201400000	2267300000	2495700000	2017500000	2177400000	2187900000	2248600000	2224200000	1816300000
P38432	P38432	COIL	>sp|P38432|COIL_HUMAN Coilin OS=Homo sapiens GN=COIL PE=1 SV=1	2	3	3	2	4	4	4	2	2	4	2	2	36057000	46470000	41652000	28214000	39919000	49915000	29929000	30703000	33253000	47580000	47193000	39378000
P38435	P38435	GGCX	>sp|P38435|VKGC_HUMAN Vitamin K-dependent gamma-carboxylase OS=Homo sapiens GN=GGCX PE=1 SV=2	2	2	0	0	1	1	0	0	0	1	1	0	11038000	0	0	0	0	7038600	0	0	0	8954500	14425000	0
P38606	P38606	ATP6V1A	>sp|P38606|VATA_HUMAN V-type proton ATPase catalytic subunit A OS=Homo sapiens GN=ATP6V1A PE=1 SV=2	7	7	8	8	9	5	7	6	8	8	8	7	240590000	243020000	260510000	241140000	264180000	235560000	240230000	247660000	264350000	233100000	247110000	235530000
P38646	P38646	HSPA9	>sp|P38646|GRP75_HUMAN Stress-70 protein, mitochondrial OS=Homo sapiens GN=HSPA9 PE=1 SV=2	38	30	36	33	32	32	30	38	36	33	35	38	9286100000	9465100000	9420200000	9306700000	9466500000	10275000000	9570900000	9184300000	9211800000	9946200000	8566000000	8437200000
P38919	P38919	EIF4A3	>sp|P38919|IF4A3_HUMAN Eukaryotic initiation factor 4A-III OS=Homo sapiens GN=EIF4A3 PE=1 SV=4	14	10	16	16	12	12	17	16	15	13	14	13	1243200000	1423300000	1245400000	1168500000	1233200000	1369200000	1186300000	1237900000	1191300000	1289300000	1417100000	1364600000
P38935	P38935	IGHMBP2	>sp|P38935|SMBP2_HUMAN DNA-binding protein SMUBP-2 OS=Homo sapiens GN=IGHMBP2 PE=1 SV=3	0	0	0	0	0	0	0	1	0	0	0	0	0	0	0	0	0	0	0	5975300	0	0	0	0
P39019	P39019	RPS19	>sp|P39019|RS19_HUMAN 40S ribosomal protein S19 OS=Homo sapiens GN=RPS19 PE=1 SV=2	11	11	11	12	10	10	12	14	8	12	12	13	3462500000	3565000000	3371000000	3780700000	3633000000	4048700000	3178300000	3511000000	3679900000	3740800000	3206700000	3696400000
P39023;Q92901	P39023	RPL3	>sp|P39023|RL3_HUMAN 60S ribosomal protein L3 OS=Homo sapiens GN=RPL3 PE=1 SV=2	18	19	25	20	19	20	19	18	23	23	21	18	6778800000	6409500000	6158200000	6856900000	7498900000	6718500000	6376500000	6760700000	6447700000	6301500000	5800900000	6239600000
P39656	P39656	DDOST	>sp|P39656|OST48_HUMAN Dolichyl-diphosphooligosaccharide--protein glycosyltransferase 48 kDa subunit OS=Homo sapiens GN=DDOST PE=1 SV=4	5	2	5	3	4	2	4	6	7	2	4	6	140240000	119760000	130670000	74521000	115400000	122960000	190530000	170880000	273900000	61379000	164060000	239830000
P39687;O95626;O43423	P39687	ANP32A	>sp|P39687|AN32A_HUMAN Acidic leucine-rich nuclear phosphoprotein 32 family member A OS=Homo sapiens GN=ANP32A PE=1 SV=1	1	2	1	0	1	1	3	2	1	1	3	4	81360000	61014000	90661000	0	81861000	67898000	120780000	90197000	130090000	113180000	158320000	95987000
P39880;Q13948	P39880	CUX1	>sp|P39880|CUX1_HUMAN Homeobox protein cut-like 1 OS=Homo sapiens GN=CUX1 PE=1 SV=3	1	0	0	1	0	0	0	1	0	0	2	0	0	0	0	0	0	0	0	0	0	0	32705000	0
P40121	P40121	CAPG	>sp|P40121|CAPG_HUMAN Macrophage-capping protein OS=Homo sapiens GN=CAPG PE=1 SV=2	9	8	9	9	8	7	6	6	6	8	8	9	488320000	613440000	580600000	577740000	559490000	618300000	490510000	595560000	485320000	572550000	619530000	531170000
P40123	P40123	CAP2	>sp|P40123|CAP2_HUMAN Adenylyl cyclase-associated protein 2 OS=Homo sapiens GN=CAP2 PE=1 SV=1	0	0	1	3	0	1	0	1	1	1	2	1	0	0	0	41791000	0	0	0	0	0	0	37869000	0
P40222	P40222	TXLNA	>sp|P40222|TXLNA_HUMAN Alpha-taxilin OS=Homo sapiens GN=TXLNA PE=1 SV=3	3	5	5	3	5	3	4	3	7	5	5	6	108100000	124590000	112830000	111260000	110950000	113860000	116990000	133700000	111470000	108460000	128270000	136120000
P40227;Q92526	P40227	CCT6A	>sp|P40227|TCPZ_HUMAN T-complex protein 1 subunit zeta OS=Homo sapiens GN=CCT6A PE=1 SV=3	19	14	18	16	18	13	16	19	18	17	15	16	2636200000	2610700000	2837100000	3105200000	2757100000	2738400000	3051100000	3227500000	3181700000	2844200000	2869300000	3052100000
P40261	P40261	NNMT	>sp|P40261|NNMT_HUMAN Nicotinamide N-methyltransferase OS=Homo sapiens GN=NNMT PE=1 SV=1	2	0	2	0	0	1	3	2	3	0	3	2	45030000	0	27404000	0	0	0	41582000	48727000	67705000	0	51897000	55365000
P40429;Q6NVV1	P40429	RPL13A	>sp|P40429|RL13A_HUMAN 60S ribosomal protein L13a OS=Homo sapiens GN=RPL13A PE=1 SV=2	11	12	12	11	13	10	9	9	10	11	11	9	2428100000	3037900000	2533700000	2512400000	2641700000	3078800000	2587500000	2843900000	2420200000	2680600000	2754000000	2672100000
P40616	P40616	ARL1	>sp|P40616|ARL1_HUMAN ADP-ribosylation factor-like protein 1 OS=Homo sapiens GN=ARL1 PE=1 SV=1	4	3	2	2	1	2	2	1	3	3	2	2	76472000	66722000	64450000	51294000	41004000	59443000	70205000	44301000	73282000	56017000	73605000	72080000
P40692	P40692	MLH1	>sp|P40692|MLH1_HUMAN DNA mismatch repair protein Mlh1 OS=Homo sapiens GN=MLH1 PE=1 SV=1	1	1	0	2	1	2	0	1	2	3	1	2	9367500	18004000	0	10938000	9879200	12996000	0	9271600	10172000	14027000	7947200	11836000
P40763	P40763	STAT3	>sp|P40763|STAT3_HUMAN Signal transducer and activator of transcription 3 OS=Homo sapiens GN=STAT3 PE=1 SV=2	12	9	9	11	12	7	8	9	10	10	11	11	298810000	307600000	312580000	301200000	293170000	347020000	296330000	296470000	320190000	286350000	337250000	327250000
P40818	P40818	USP8	>sp|P40818|UBP8_HUMAN Ubiquitin carboxyl-terminal hydrolase 8 OS=Homo sapiens GN=USP8 PE=1 SV=1	2	0	2	2	2	2	1	2	2	2	2	2	25754000	0	19349000	23296000	18390000	21493000	19145000	17862000	34473000	22708000	20269000	25074000
P40925	P40925	MDH1	>sp|P40925|MDHC_HUMAN Malate dehydrogenase, cytoplasmic OS=Homo sapiens GN=MDH1 PE=1 SV=4	10	10	10	10	11	9	11	12	12	11	11	11	1783300000	2015500000	1669500000	1870400000	1680600000	1829000000	1743200000	1626700000	1561900000	1838800000	1685900000	1682300000
P40926	P40926	MDH2	>sp|P40926|MDHM_HUMAN Malate dehydrogenase, mitochondrial OS=Homo sapiens GN=MDH2 PE=1 SV=3	14	14	12	14	16	16	12	14	11	15	14	13	3232300000	2996800000	3108900000	3327300000	3082300000	2820500000	2912700000	3288700000	3363200000	3206900000	3253700000	3506400000
P40937	P40937	RFC5	>sp|P40937|RFC5_HUMAN Replication factor C subunit 5 OS=Homo sapiens GN=RFC5 PE=1 SV=1	1	2	2	2	2	2	3	3	2	1	3	2	0	64854000	49308000	55278000	40102000	59320000	49106000	50658000	41787000	0	53762000	40653000
P40938	P40938	RFC3	>sp|P40938|RFC3_HUMAN Replication factor C subunit 3 OS=Homo sapiens GN=RFC3 PE=1 SV=2	4	5	5	4	4	2	4	4	3	3	4	3	89475000	79035000	71233000	78443000	79520000	75260000	74877000	66042000	67065000	70746000	76783000	84807000
P40939	P40939	HADHA	>sp|P40939|ECHA_HUMAN Trifunctional enzyme subunit alpha, mitochondrial OS=Homo sapiens GN=HADHA PE=1 SV=2	7	15	19	18	14	13	18	18	19	15	16	13	848740000	849270000	815560000	934090000	812970000	827910000	957480000	852320000	860940000	891480000	931550000	868670000
P41091;Q2VIR3	P41091;Q2VIR3	EIF2S3;EIF2S3L	>sp|P41091|IF2G_HUMAN Eukaryotic translation initiation factor 2 subunit 3 OS=Homo sapiens GN=EIF2S3 PE=1 SV=3;>sp|Q2VIR3|IF2GL_HUMAN Putative eukaryotic translation initiation factor 2 subunit 3-like protein OS=Homo sapiens GN=EIF2S3L PE=5 SV=2	16	17	17	20	14	14	14	16	17	17	20	18	2173800000	2216900000	2242400000	2168900000	2066700000	1838500000	2068000000	2067900000	2045300000	2351100000	2424600000	2399700000
P41214	P41214	EIF2D	>sp|P41214|EIF2D_HUMAN Eukaryotic translation initiation factor 2D OS=Homo sapiens GN=EIF2D PE=1 SV=3	0	0	1	0	1	0	1	2	2	2	0	1	0	0	19070000	0	0	0	0	20653000	33384000	0	0	0
P41223	P41223	BUD31	>sp|P41223|BUD31_HUMAN Protein BUD31 homolog OS=Homo sapiens GN=BUD31 PE=1 SV=2	1	2	4	4	3	2	1	2	2	1	1	2	44264000	48709000	38744000	47327000	31586000	33682000	36560000	34227000	44089000	36777000	48596000	47321000
P41227;Q9BSU3	P41227	NAA10	>sp|P41227|NAA10_HUMAN N-alpha-acetyltransferase 10 OS=Homo sapiens GN=NAA10 PE=1 SV=1	7	7	6	4	7	6	4	7	5	4	3	5	145210000	167500000	153550000	147510000	166450000	182100000	135850000	152790000	120330000	174140000	97943000	114280000
P41240;P42679	P41240;P42679	CSK;MATK	>sp|P41240|CSK_HUMAN Tyrosine-protein kinase CSK OS=Homo sapiens GN=CSK PE=1 SV=1;>sp|P42679|MATK_HUMAN Megakaryocyte-associated tyrosine-protein kinase OS=Homo sapiens GN=MATK PE=1 SV=1	2	2	1	1	1	1	1	1	1	1	2	1	15954000	14054000	0	17581000	18749000	18024000	15072000	21849000	18992000	10572000	16529000	20661000
P41250	P41250	GARS	>sp|P41250|GARS_HUMAN Glycine--tRNA ligase OS=Homo sapiens GN=GARS PE=1 SV=3	18	13	17	19	17	14	15	15	13	15	19	18	906450000	1001500000	903530000	824640000	920490000	1055300000	1081400000	1037100000	1179100000	907020000	941280000	1000100000
P41252	P41252	IARS	>sp|P41252|SYIC_HUMAN Isoleucine--tRNA ligase, cytoplasmic OS=Homo sapiens GN=IARS PE=1 SV=2	26	21	20	21	23	20	22	23	17	19	24	19	1049400000	975330000	962430000	1112500000	1046200000	979520000	987620000	938770000	1142700000	1037700000	1049500000	1137700000
P41567;O60739	P41567;O60739	EIF1;EIF1B	>sp|P41567|EIF1_HUMAN Eukaryotic translation initiation factor 1 OS=Homo sapiens GN=EIF1 PE=1 SV=1;>sp|O60739|EIF1B_HUMAN Eukaryotic translation initiation factor 1b OS=Homo sapiens GN=EIF1B PE=1 SV=2	1	1	2	2	2	1	2	2	1	1	2	1	60222000	43058000	60413000	47312000	49093000	35275000	62328000	67953000	58431000	67793000	25831000	47558000
P41743	P41743	PRKCI	>sp|P41743|KPCI_HUMAN Protein kinase C iota type OS=Homo sapiens GN=PRKCI PE=1 SV=2	1	1	1	0	2	2	3	1	2	0	1	1	50263000	43646000	46717000	0	39644000	43237000	43670000	39576000	28981000	0	0	0
P42025	P42025	ACTR1B	>sp|P42025|ACTY_HUMAN Beta-centractin OS=Homo sapiens GN=ACTR1B PE=1 SV=1	4	3	4	3	5	1	4	3	5	5	3	3	0	0	0	0	0	0	0	0	17387000	0	0	0
P42126	P42126	ECI1	>sp|P42126|ECI1_HUMAN Enoyl-CoA delta isomerase 1, mitochondrial OS=Homo sapiens GN=ECI1 PE=1 SV=1	3	3	5	2	2	3	5	2	5	4	3	3	202440000	190740000	152700000	233320000	170470000	159740000	159950000	144150000	181800000	178110000	112100000	99711000
P42166	P42166	TMPO	>sp|P42166|LAP2A_HUMAN Lamina-associated polypeptide 2, isoform alpha OS=Homo sapiens GN=TMPO PE=1 SV=2	7	12	9	9	12	12	8	12	9	11	7	11	673240000	808000000	651700000	698820000	684710000	817900000	648320000	709250000	669270000	713000000	747410000	650890000
P42167	P42167	TMPO	>sp|P42167|LAP2B_HUMAN Lamina-associated polypeptide 2, isoforms beta/gamma OS=Homo sapiens GN=TMPO PE=1 SV=2	8	9	10	14	9	11	9	14	11	10	12	13	320360000	328320000	374150000	359370000	309460000	379270000	323470000	327310000	328530000	266120000	379570000	380030000
P42224	P42224	STAT1	>sp|P42224|STAT1_HUMAN Signal transducer and activator of transcription 1-alpha/beta OS=Homo sapiens GN=STAT1 PE=1 SV=2	6	3	2	3	2	3	4	2	2	3	3	2	58607000	50705000	43617000	46691000	39794000	38702000	65843000	33622000	64969000	49735000	42280000	49872000
P42226	P42226	STAT6	>sp|P42226|STAT6_HUMAN Signal transducer and activator of transcription 6 OS=Homo sapiens GN=STAT6 PE=1 SV=1	1	1	3	1	2	0	1	2	1	1	1	2	15648000	17678000	16350000	0	16922000	0	13589000	18482000	15667000	0	24246000	22851000
P42285	P42285	SKIV2L2	>sp|P42285|SK2L2_HUMAN Superkiller viralicidic activity 2-like 2 OS=Homo sapiens GN=SKIV2L2 PE=1 SV=3	8	6	11	6	8	8	9	9	12	6	8	7	237870000	229650000	225910000	168600000	240430000	219750000	223760000	209490000	218810000	209690000	236940000	224530000
P42345	P42345	MTOR	>sp|P42345|MTOR_HUMAN Serine/threonine-protein kinase mTOR OS=Homo sapiens GN=MTOR PE=1 SV=1	0	0	0	1	0	1	0	0	0	0	0	0	0	0	0	7976700	0	0	0	0	0	0	0	0
P42574	P42574	CASP3	>sp|P42574|CASP3_HUMAN Caspase-3 OS=Homo sapiens GN=CASP3 PE=1 SV=2	1	0	1	1	1	0	1	0	1	0	0	1	0	0	3222100	1666500	3080100	0	5090400	0	6602300	0	0	2261100
P42677	P42677	RPS27	>sp|P42677|RS27_HUMAN 40S ribosomal protein S27 OS=Homo sapiens GN=RPS27 PE=1 SV=3	4	4	3	4	4	4	6	6	5	5	4	4	1554700000	1631700000	1389900000	1503000000	1246700000	1492700000	1174500000	1361900000	1241400000	1480600000	1474200000	1384400000
P42695	P42695	NCAPD3	>sp|P42695|CNDD3_HUMAN Condensin-2 complex subunit D3 OS=Homo sapiens GN=NCAPD3 PE=1 SV=2	0	0	0	1	1	0	0	0	0	0	1	0	0	0	0	9096300	7125500	0	0	0	0	0	9865500	0
P42696	P42696	RBM34	>sp|P42696|RBM34_HUMAN RNA-binding protein 34 OS=Homo sapiens GN=RBM34 PE=1 SV=2	0	0	0	2	1	0	0	0	0	1	1	0	0	0	0	20922000	0	0	0	0	0	29795000	31167000	0
P42704;Q9NP80	P42704	LRPPRC	>sp|P42704|LPPRC_HUMAN Leucine-rich PPR motif-containing protein, mitochondrial OS=Homo sapiens GN=LRPPRC PE=1 SV=3	46	46	47	50	52	35	53	49	52	52	49	48	3753900000	3842900000	3839300000	3664900000	3626100000	3497700000	3798100000	3749100000	3672500000	3642300000	4047200000	3901200000
P42765	P42765	ACAA2	>sp|P42765|THIM_HUMAN 3-ketoacyl-CoA thiolase, mitochondrial OS=Homo sapiens GN=ACAA2 PE=1 SV=2	9	11	11	13	10	8	12	10	14	10	6	11	419170000	455170000	438050000	428430000	392880000	401630000	440580000	433740000	414590000	385410000	440240000	468010000
P42766	P42766	RPL35	>sp|P42766|RL35_HUMAN 60S ribosomal protein L35 OS=Homo sapiens GN=RPL35 PE=1 SV=2	3	2	4	3	3	4	3	3	4	3	4	6	1218600000	1155300000	1365600000	1411800000	1498700000	1373600000	1266700000	1479200000	1532300000	1387400000	1301800000	1499700000
P43003	P43003	SLC1A3	>sp|P43003|EAA1_HUMAN Excitatory amino acid transporter 1 OS=Homo sapiens GN=SLC1A3 PE=1 SV=1	2	2	2	2	3	2	2	2	3	2	2	2	93540000	67860000	97722000	97492000	119190000	58528000	271030000	88845000	91984000	108310000	79111000	118490000
P43034	P43034	PAFAH1B1	>sp|P43034|LIS1_HUMAN Platelet-activating factor acetylhydrolase IB subunit alpha OS=Homo sapiens GN=PAFAH1B1 PE=1 SV=2	6	10	10	7	7	7	8	9	7	9	7	5	305940000	301480000	293450000	321250000	270200000	394860000	327340000	294880000	282830000	278340000	344070000	275630000
P43121	P43121	MCAM	>sp|P43121|MUC18_HUMAN Cell surface glycoprotein MUC18 OS=Homo sapiens GN=MCAM PE=1 SV=2	2	4	2	6	2	3	2	0	5	4	3	2	71222000	57528000	60052000	48717000	59408000	43240000	46359000	0	40985000	46102000	54840000	65007000
P43243	P43243	MATR3	>sp|P43243|MATR3_HUMAN Matrin-3 OS=Homo sapiens GN=MATR3 PE=1 SV=2	24	20	25	25	20	20	25	27	23	25	25	22	1958900000	2314900000	2356900000	2123100000	2183000000	2334300000	1925100000	2203200000	2181100000	2364000000	2155900000	2146800000
P43246	P43246	MSH2	>sp|P43246|MSH2_HUMAN DNA mismatch repair protein Msh2 OS=Homo sapiens GN=MSH2 PE=1 SV=1	7	5	5	10	6	5	9	6	9	5	5	5	108610000	188730000	120360000	135470000	131970000	191680000	134380000	133220000	162770000	134010000	94591000	86355000
P43304	P43304	GPD2	>sp|P43304|GPDM_HUMAN Glycerol-3-phosphate dehydrogenase, mitochondrial OS=Homo sapiens GN=GPD2 PE=1 SV=3	4	7	6	8	6	5	8	5	8	5	6	7	133130000	146990000	137150000	160550000	164170000	160280000	156280000	135330000	144710000	154630000	146260000	125000000
P43307	P43307	SSR1	>sp|P43307|SSRA_HUMAN Translocon-associated protein subunit alpha OS=Homo sapiens GN=SSR1 PE=1 SV=3	2	0	1	1	1	0	1	1	1	1	1	0	69649000	0	95737000	83082000	88331000	0	69249000	87146000	98138000	27590000	59861000	0
P43355	P43355	MAGEA1	>sp|P43355|MAGA1_HUMAN Melanoma-associated antigen 1 OS=Homo sapiens GN=MAGEA1 PE=1 SV=1	2	1	0	2	0	1	2	1	1	2	0	0	10976000	9613700	0	8070600	0	13124000	7406300	6702300	16219000	9803200	0	0
P43487	P43487	RANBP1	>sp|P43487|RANG_HUMAN Ran-specific GTPase-activating protein OS=Homo sapiens GN=RANBP1 PE=1 SV=1	6	3	4	6	8	8	7	6	5	4	4	5	835120000	918600000	934630000	788330000	817040000	854800000	686810000	801080000	644220000	761580000	1019700000	917860000
P43490	P43490	NAMPT	>sp|P43490|NAMPT_HUMAN Nicotinamide phosphoribosyltransferase OS=Homo sapiens GN=NAMPT PE=1 SV=1	10	9	7	8	5	6	9	7	7	10	10	6	327070000	400220000	303930000	360020000	318520000	344770000	331110000	277550000	311340000	321050000	325950000	331600000
P43686	P43686	PSMC4	>sp|P43686|PRS6B_HUMAN 26S proteasome regulatory subunit 6B OS=Homo sapiens GN=PSMC4 PE=1 SV=2	14	11	10	11	8	11	14	13	13	13	11	14	540920000	485520000	574060000	610770000	599090000	390850000	513940000	560740000	579140000	537050000	552990000	537360000
P43897	P43897	TSFM	>sp|P43897|EFTS_HUMAN Elongation factor Ts, mitochondrial OS=Homo sapiens GN=TSFM PE=1 SV=2	5	2	4	2	4	1	5	3	3	1	5	6	221940000	110210000	160610000	144780000	187810000	109050000	239250000	175980000	193500000	76963000	153210000	143620000
P45877	P45877	PPIC	>sp|P45877|PPIC_HUMAN Peptidyl-prolyl cis-trans isomerase C OS=Homo sapiens GN=PPIC PE=1 SV=1	0	0	0	0	0	1	0	1	1	0	0	0	0	0	0	0	0	0	0	5837200	5324200	0	0	0
P45880	P45880	VDAC2	>sp|P45880|VDAC2_HUMAN Voltage-dependent anion-selective channel protein 2 OS=Homo sapiens GN=VDAC2 PE=1 SV=2	9	9	12	13	10	11	13	10	11	10	12	11	1850400000	1691700000	1830600000	1779100000	1778500000	1903300000	1735500000	2020800000	2124300000	1804100000	1999700000	1939400000
P45973	P45973	CBX5	>sp|P45973|CBX5_HUMAN Chromobox protein homolog 5 OS=Homo sapiens GN=CBX5 PE=1 SV=1	6	4	7	7	7	5	6	8	6	6	5	3	278270000	423800000	352700000	355280000	310410000	299210000	330490000	342140000	337530000	352540000	435500000	431140000
P45974	P45974	USP5	>sp|P45974|UBP5_HUMAN Ubiquitin carboxyl-terminal hydrolase 5 OS=Homo sapiens GN=USP5 PE=1 SV=2	14	14	18	16	18	15	21	16	11	12	13	11	728970000	876950000	709350000	798760000	764950000	790700000	717660000	755730000	707160000	785730000	855890000	752700000
P46013	P46013	MKI67	>sp|P46013|KI67_HUMAN Proliferation marker protein Ki-67 OS=Homo sapiens GN=MKI67 PE=1 SV=2	31	26	31	34	34	22	28	36	29	34	29	28	744460000	967360000	805740000	822130000	832300000	926650000	783460000	877530000	739240000	853540000	812430000	787300000
P46060	P46060	RANGAP1	>sp|P46060|RAGP1_HUMAN Ran GTPase-activating protein 1 OS=Homo sapiens GN=RANGAP1 PE=1 SV=1	10	10	8	12	11	10	13	11	11	12	12	7	437790000	398030000	382270000	404860000	423690000	378930000	439230000	367380000	559690000	435060000	415180000	317050000
P46063	P46063	RECQL	>sp|P46063|RECQ1_HUMAN ATP-dependent DNA helicase Q1 OS=Homo sapiens GN=RECQL PE=1 SV=3	12	10	12	11	13	8	12	15	15	10	11	9	331600000	355780000	348140000	344490000	305000000	351840000	338050000	347770000	373260000	366690000	309180000	334150000
P46087	P46087	NOP2	>sp|P46087|NOP2_HUMAN Probable 28S rRNA (cytosine(4447)-C(5))-methyltransferase OS=Homo sapiens GN=NOP2 PE=1 SV=2	16	16	16	12	12	13	15	17	15	13	12	16	707430000	763170000	622770000	726310000	677900000	753310000	654200000	671150000	659320000	724990000	753740000	699450000
P46100	P46100	ATRX	>sp|P46100|ATRX_HUMAN Transcriptional regulator ATRX OS=Homo sapiens GN=ATRX PE=1 SV=5	0	0	1	1	1	0	0	2	0	0	0	0	0	0	9773000	10708000	0	0	0	9403000	0	0	0	0
P46108	P46108	CRK	>sp|P46108|CRK_HUMAN Adapter molecule crk OS=Homo sapiens GN=CRK PE=1 SV=2	2	1	2	2	1	1	1	2	1	1	3	3	33283000	3989200	37563000	27054000	49345000	0	52460000	44988000	54902000	18626000	53675000	38083000
P46109	P46109	CRKL	>sp|P46109|CRKL_HUMAN Crk-like protein OS=Homo sapiens GN=CRKL PE=1 SV=1	1	2	1	1	1	1	0	1	0	1	1	1	10072000	7873300	6374400	6369800	6660100	11725000	0	8160600	0	0	10720000	0
P46379	P46379	BAG6	>sp|P46379|BAG6_HUMAN Large proline-rich protein BAG6 OS=Homo sapiens GN=BAG6 PE=1 SV=2	5	5	5	4	6	5	2	5	4	6	5	3	81957000	104130000	84524000	90498000	69041000	114940000	76452000	75530000	76128000	84921000	81508000	66421000
P46459	P46459	NSF	>sp|P46459|NSF_HUMAN Vesicle-fusing ATPase OS=Homo sapiens GN=NSF PE=1 SV=3	4	4	2	6	4	3	3	3	4	4	5	5	75412000	89425000	63239000	85106000	79392000	79160000	80588000	54378000	87630000	73069000	91364000	103510000
P46734	P46734	MAP2K3	>sp|P46734|MP2K3_HUMAN Dual specificity mitogen-activated protein kinase kinase 3 OS=Homo sapiens GN=MAP2K3 PE=1 SV=2	1	1	2	2	2	1	4	0	3	1	2	1	37141000	0	43921000	41700000	34315000	0	38985000	0	49239000	35968000	37110000	41220000
P46736	P46736	BRCC3	>sp|P46736|BRCC3_HUMAN Lys-63-specific deubiquitinase BRCC36 OS=Homo sapiens GN=BRCC3 PE=1 SV=2	1	1	0	1	0	0	0	1	0	0	0	0	12707000	10233000	0	15669000	0	0	0	20260000	0	0	0	0
P46776	P46776	RPL27A	>sp|P46776|RL27A_HUMAN 60S ribosomal protein L27a OS=Homo sapiens GN=RPL27A PE=1 SV=2	7	9	10	9	8	9	10	10	9	9	9	9	2113200000	2288500000	2187700000	2609700000	2719100000	2590500000	2038800000	2399500000	2026200000	2489600000	1947000000	1877900000
P46777	P46777	RPL5	>sp|P46777|RL5_HUMAN 60S ribosomal protein L5 OS=Homo sapiens GN=RPL5 PE=1 SV=3	14	15	11	14	12	14	14	14	12	13	14	15	4951100000	5414600000	5045500000	4832100000	4765900000	4600500000	4890300000	5032100000	4357200000	5590500000	5070200000	4833100000
P46778	P46778	RPL21	>sp|P46778|RL21_HUMAN 60S ribosomal protein L21 OS=Homo sapiens GN=RPL21 PE=1 SV=2	7	8	7	6	7	7	7	8	7	9	6	6	2800700000	2562400000	2437200000	2577500000	2431300000	2567700000	2350000000	2660300000	2268800000	2619500000	2507700000	2253900000
P46779	P46779	RPL28	>sp|P46779|RL28_HUMAN 60S ribosomal protein L28 OS=Homo sapiens GN=RPL28 PE=1 SV=3	9	10	9	10	10	9	8	11	9	9	11	11	2577000000	3335000000	2735500000	2703900000	2809000000	3844400000	2649500000	2896600000	2598300000	3012700000	2553800000	2599900000
P46781	P46781	RPS9	>sp|P46781|RS9_HUMAN 40S ribosomal protein S9 OS=Homo sapiens GN=RPS9 PE=1 SV=3	11	14	11	14	13	12	11	11	13	15	13	13	4206400000	4325600000	4180500000	4443200000	4330000000	4656700000	4014400000	4357300000	4279200000	4164800000	4036300000	4609000000
P46782	P46782	RPS5	>sp|P46782|RS5_HUMAN 40S ribosomal protein S5 OS=Homo sapiens GN=RPS5 PE=1 SV=4	8	9	11	8	10	9	11	10	11	11	10	12	3409400000	3425500000	3438000000	3979400000	3644700000	3590500000	3413900000	3808600000	3164200000	3661700000	3269000000	4019200000
P46783;Q9NQ39	P46783	RPS10	>sp|P46783|RS10_HUMAN 40S ribosomal protein S10 OS=Homo sapiens GN=RPS10 PE=1 SV=1	12	11	13	11	12	10	11	12	11	11	10	13	3725200000	4257800000	4055900000	4194300000	4441600000	4550500000	3192400000	4558300000	3728100000	4558300000	3990800000	4598700000
P46926;Q8TDQ7	P46926	GNPDA1	>sp|P46926|GNPI1_HUMAN Glucosamine-6-phosphate isomerase 1 OS=Homo sapiens GN=GNPDA1 PE=1 SV=1	5	4	3	3	3	2	6	6	6	4	6	4	118070000	72047000	144610000	109200000	128170000	75939000	132050000	121820000	142540000	126070000	153350000	127780000
P46934	P46934	NEDD4	>sp|P46934|NEDD4_HUMAN E3 ubiquitin-protein ligase NEDD4 OS=Homo sapiens GN=NEDD4 PE=1 SV=4	1	1	0	1	1	1	0	0	0	0	1	1	0	6365200	0	0	0	5981600	0	0	0	0	0	11521000
P46940	P46940	IQGAP1	>sp|P46940|IQGA1_HUMAN Ras GTPase-activating-like protein IQGAP1 OS=Homo sapiens GN=IQGAP1 PE=1 SV=1	43	39	46	42	46	35	43	46	43	43	43	41	2879100000	2967600000	2860500000	2747200000	2958400000	2795600000	3003300000	2708500000	2870600000	2893100000	3288900000	3147700000
P46976	P46976	GYG1	>sp|P46976|GLYG_HUMAN Glycogenin-1 OS=Homo sapiens GN=GYG1 PE=1 SV=4	0	1	1	1	0	1	0	1	0	0	1	1	0	10287000	9930800	9246400	0	7917600	0	13652000	0	0	19597000	19561000
P46977	P46977	STT3A	>sp|P46977|STT3A_HUMAN Dolichyl-diphosphooligosaccharide--protein glycosyltransferase subunit STT3A OS=Homo sapiens GN=STT3A PE=1 SV=2	2	1	1	1	3	2	1	1	3	1	1	2	33314000	56479000	47968000	33860000	45430000	47617000	32175000	39068000	36324000	47749000	45587000	32139000
P47712	P47712	PLA2G4A	>sp|P47712|PA24A_HUMAN Cytosolic phospholipase A2 OS=Homo sapiens GN=PLA2G4A PE=1 SV=2	9	9	9	9	6	5	9	14	8	8	7	7	267050000	302040000	267580000	305440000	295330000	281420000	277970000	311980000	279340000	270700000	272030000	272530000
P47755	P47755	CAPZA2	>sp|P47755|CAZA2_HUMAN F-actin-capping protein subunit alpha-2 OS=Homo sapiens GN=CAPZA2 PE=1 SV=3	2	3	2	1	1	1	2	0	2	4	3	3	0	0	0	0	0	0	0	0	0	0	19240000	21466000
P47756	P47756	CAPZB	>sp|P47756|CAPZB_HUMAN F-actin-capping protein subunit beta OS=Homo sapiens GN=CAPZB PE=1 SV=4	7	8	8	6	6	7	8	9	9	8	9	7	325930000	398220000	361530000	342850000	374780000	438810000	297870000	329950000	318620000	376090000	388560000	341150000
P47813;O14602	P47813;O14602	EIF1AX;EIF1AY	>sp|P47813|IF1AX_HUMAN Eukaryotic translation initiation factor 1A, X-chromosomal OS=Homo sapiens GN=EIF1AX PE=1 SV=2;>sp|O14602|IF1AY_HUMAN Eukaryotic translation initiation factor 1A, Y-chromosomal OS=Homo sapiens GN=EIF1AY PE=1 SV=4	5	6	8	6	5	7	6	7	6	6	5	4	567510000	732720000	629320000	684400000	606930000	779770000	591460000	627470000	685510000	686190000	647120000	611170000
P47897	P47897	QARS	>sp|P47897|SYQ_HUMAN Glutamine--tRNA ligase OS=Homo sapiens GN=QARS PE=1 SV=1	16	12	13	15	15	11	15	19	17	17	15	12	617630000	566650000	630360000	544710000	536290000	534070000	585360000	566700000	640410000	551530000	592910000	579540000
P47914	P47914	RPL29	>sp|P47914|RL29_HUMAN 60S ribosomal protein L29 OS=Homo sapiens GN=RPL29 PE=1 SV=2	2	3	3	3	3	3	3	3	2	3	2	2	1284400000	1547400000	1230000000	1579100000	1159800000	1706000000	1355800000	1262500000	1222200000	1400600000	1295900000	1253300000
P47985;P0C7P4	P47985;P0C7P4	UQCRFS1;UQCRFS1P1	>sp|P47985|UCRI_HUMAN Cytochrome b-c1 complex subunit Rieske, mitochondrial OS=Homo sapiens GN=UQCRFS1 PE=1 SV=2;>sp|P0C7P4|UCRIL_HUMAN Putative cytochrome b-c1 complex subunit Rieske-like protein 1 OS=Homo sapiens GN=UQCRFS1P1 PE=5 SV=1	1	1	2	2	2	1	1	2	1	2	1	1	77079000	58627000	74454000	59716000	78077000	0	71053000	74527000	59713000	60159000	88305000	87933000
P48047	P48047	ATP5O	>sp|P48047|ATPO_HUMAN ATP synthase subunit O, mitochondrial OS=Homo sapiens GN=ATP5O PE=1 SV=1	8	9	9	10	9	10	10	9	7	11	9	7	1154700000	1269600000	1040100000	1115700000	1093000000	1181400000	1039300000	1166400000	1007100000	1095300000	1182500000	1059100000
P48059;Q7Z4I7	P48059;Q7Z4I7	LIMS1;LIMS2	>sp|P48059|LIMS1_HUMAN LIM and senescent cell antigen-like-containing domain protein 1 OS=Homo sapiens GN=LIMS1 PE=1 SV=4;>sp|Q7Z4I7|LIMS2_HUMAN LIM and senescent cell antigen-like-containing domain protein 2 OS=Homo sapiens GN=LIMS2 PE=1 SV=1	1	1	0	0	1	0	2	0	0	1	0	0	15524000	10614000	0	0	11657000	0	12536000	0	0	12853000	0	0
P48147	P48147	PREP	>sp|P48147|PPCE_HUMAN Prolyl endopeptidase OS=Homo sapiens GN=PREP PE=1 SV=2	11	8	7	9	8	7	9	8	9	8	7	5	1223300000	1236500000	1363400000	1329500000	1123500000	1287300000	1196000000	1085900000	1323300000	1230500000	1315200000	1488800000
P48163	P48163	ME1	>sp|P48163|MAOX_HUMAN NADP-dependent malic enzyme OS=Homo sapiens GN=ME1 PE=1 SV=1	4	0	5	2	3	1	4	1	3	3	4	2	42246000	0	57457000	23259000	56395000	36442000	78169000	30824000	80232000	46089000	47064000	52274000
P48382	P48382	RFX5	>sp|P48382|RFX5_HUMAN DNA-binding protein RFX5 OS=Homo sapiens GN=RFX5 PE=1 SV=1	1	0	0	0	1	0	0	0	0	0	1	0	5058500	0	0	0	0	0	0	0	0	0	7026100	0
P48444	P48444	ARCN1	>sp|P48444|COPD_HUMAN Coatomer subunit delta OS=Homo sapiens GN=ARCN1 PE=1 SV=1	13	10	12	13	12	10	9	10	14	12	10	9	386890000	472210000	348860000	366270000	382530000	393390000	324370000	351920000	422530000	398980000	415770000	379740000
P48507	P48507	GCLM	>sp|P48507|GSH0_HUMAN Glutamate--cysteine ligase regulatory subunit OS=Homo sapiens GN=GCLM PE=1 SV=1	4	4	5	5	4	4	3	2	5	5	4	3	118690000	121640000	120390000	114410000	112910000	125610000	121170000	119570000	145420000	127280000	124030000	130580000
P48556	P48556	PSMD8	>sp|P48556|PSMD8_HUMAN 26S proteasome non-ATPase regulatory subunit 8 OS=Homo sapiens GN=PSMD8 PE=1 SV=2	3	1	4	3	2	4	4	1	3	3	2	5	96256000	102960000	108370000	95653000	103320000	89372000	91045000	109730000	133550000	95067000	95128000	104190000
P48634	P48634	PRRC2A	>sp|P48634|PRC2A_HUMAN Protein PRRC2A OS=Homo sapiens GN=PRRC2A PE=1 SV=3	1	6	3	3	5	2	2	3	2	3	2	3	48527000	47950000	45102000	57507000	40122000	51149000	43763000	50376000	44797000	43819000	43597000	49904000
P48637	P48637	GSS	>sp|P48637|GSHB_HUMAN Glutathione synthetase OS=Homo sapiens GN=GSS PE=1 SV=1	2	2	3	3	3	3	3	2	3	3	3	2	58706000	61907000	47623000	54334000	57280000	61770000	55912000	0	58276000	50528000	36919000	0
P48643	P48643	CCT5	>sp|P48643|TCPE_HUMAN T-complex protein 1 subunit epsilon OS=Homo sapiens GN=CCT5 PE=1 SV=1	24	23	29	26	29	20	28	27	29	27	22	24	4507700000	4657300000	4685100000	4565700000	4795200000	4548600000	4576400000	5021400000	5120400000	3885400000	4385700000	4386300000
P48651	P48651	PTDSS1	>sp|P48651|PTSS1_HUMAN Phosphatidylserine synthase 1 OS=Homo sapiens GN=PTDSS1 PE=1 SV=1	0	1	0	1	1	1	1	0	0	0	1	1	0	18484000	0	0	14718000	9540400	18169000	0	0	0	28225000	20972000
P48729;Q8N752	P48729	CSNK1A1	>sp|P48729|KC1A_HUMAN Casein kinase I isoform alpha OS=Homo sapiens GN=CSNK1A1 PE=1 SV=2	4	4	4	5	5	4	3	3	4	3	5	3	70562000	83523000	97678000	80838000	89988000	100700000	82977000	74021000	82444000	85321000	98543000	95627000
P48730;P49674	P48730;P49674	CSNK1D;CSNK1E	>sp|P48730|KC1D_HUMAN Casein kinase I isoform delta OS=Homo sapiens GN=CSNK1D PE=1 SV=2;>sp|P49674|KC1E_HUMAN Casein kinase I isoform epsilon OS=Homo sapiens GN=CSNK1E PE=1 SV=1	0	0	1	2	0	1	0	0	0	0	1	1	0	0	5218400	6132800	0	6596100	0	0	0	0	8845400	6940900
P48735	P48735	IDH2	>sp|P48735|IDHP_HUMAN Isocitrate dehydrogenase [NADP], mitochondrial OS=Homo sapiens GN=IDH2 PE=1 SV=2	2	1	0	0	1	2	3	3	2	0	3	2	7832000	0	0	0	0	0	0	0	9109800	0	0	8072100
P48739	P48739	PITPNB	>sp|P48739|PIPNB_HUMAN Phosphatidylinositol transfer protein beta isoform OS=Homo sapiens GN=PITPNB PE=1 SV=2	7	3	2	4	6	4	5	6	5	5	4	6	218290000	173200000	70712000	173580000	218930000	156330000	179420000	155190000	164570000	169540000	221710000	199030000
P48960	P48960	CD97	>sp|P48960|CD97_HUMAN CD97 antigen OS=Homo sapiens GN=CD97 PE=1 SV=4	1	2	2	3	1	1	3	1	2	0	3	1	20576000	26617000	13803000	14918000	26710000	23673000	20288000	13785000	24775000	0	21978000	13800000
P49005	P49005	POLD2	>sp|P49005|DPOD2_HUMAN DNA polymerase delta subunit 2 OS=Homo sapiens GN=POLD2 PE=1 SV=1	0	1	0	1	0	0	1	0	0	0	0	1	0	0	0	15882000	0	0	0	0	0	0	0	14341000
P49006	P49006	MARCKSL1	>sp|P49006|MRP_HUMAN MARCKS-related protein OS=Homo sapiens GN=MARCKSL1 PE=1 SV=2	2	1	1	1	1	0	1	1	1	1	1	1	24565000	27825000	17542000	23613000	17048000	0	24135000	30118000	22842000	29599000	19819000	20126000
P49023	P49023	PXN	>sp|P49023|PAXI_HUMAN Paxillin OS=Homo sapiens GN=PXN PE=1 SV=3	0	4	0	0	1	1	0	2	0	0	1	0	0	37382000	0	0	0	0	0	0	0	0	0	0
P49189	P49189	ALDH9A1	>sp|P49189|AL9A1_HUMAN 4-trimethylaminobutyraldehyde dehydrogenase OS=Homo sapiens GN=ALDH9A1 PE=1 SV=3	8	9	11	11	10	9	8	9	11	10	6	10	522390000	554230000	501310000	526900000	541730000	510560000	477250000	560490000	525150000	530170000	480280000	520420000
P49207	P49207	RPL34	>sp|P49207|RL34_HUMAN 60S ribosomal protein L34 OS=Homo sapiens GN=RPL34 PE=1 SV=3	5	6	5	4	4	7	5	4	5	4	5	3	2058900000	2699700000	2124900000	1798800000	1927500000	2848000000	1847200000	2002800000	1957400000	2265600000	1630300000	1268500000
P49257	P49257	LMAN1	>sp|P49257|LMAN1_HUMAN Protein ERGIC-53 OS=Homo sapiens GN=LMAN1 PE=1 SV=2	6	5	8	4	7	5	6	7	7	5	4	4	272980000	273880000	238960000	260640000	253470000	267720000	274660000	264340000	252590000	283200000	267250000	232150000
P49321	P49321	NASP	>sp|P49321|NASP_HUMAN Nuclear autoantigenic sperm protein OS=Homo sapiens GN=NASP PE=1 SV=2	4	1	2	4	4	3	2	4	3	2	1	1	85307000	53823000	89555000	113290000	87613000	144430000	79831000	108910000	95805000	97686000	51608000	57515000
P49327	P49327	FASN	>sp|P49327|FAS_HUMAN Fatty acid synthase OS=Homo sapiens GN=FASN PE=1 SV=3	81	71	81	76	75	65	87	91	77	81	75	75	12415000000	12420000000	12565000000	13245000000	12010000000	11381000000	11844000000	12853000000	12097000000	12437000000	13729000000	13348000000
P49354	P49354	FNTA	>sp|P49354|FNTA_HUMAN Protein farnesyltransferase/geranylgeranyltransferase type-1 subunit alpha OS=Homo sapiens GN=FNTA PE=1 SV=1	1	1	1	1	1	1	1	1	1	1	1	2	9991800	15118000	12761000	10495000	10455000	14607000	13082000	11567000	9576200	13280000	11338000	10993000
P49366	P49366	DHPS	>sp|P49366|DHYS_HUMAN Deoxyhypusine synthase OS=Homo sapiens GN=DHPS PE=1 SV=1	1	2	0	1	0	0	1	0	0	1	0	2	0	0	0	11167000	0	0	11674000	0	0	14582000	0	13251000
P49368	P49368	CCT3	>sp|P49368|TCPG_HUMAN T-complex protein 1 subunit gamma OS=Homo sapiens GN=CCT3 PE=1 SV=4	27	26	27	27	28	27	26	28	30	26	22	28	5021400000	4972600000	4755200000	4728300000	4697300000	4316800000	4467800000	4720800000	4391000000	4791600000	5024300000	4664400000
P49406	P49406	MRPL19	>sp|P49406|RM19_HUMAN 39S ribosomal protein L19, mitochondrial OS=Homo sapiens GN=MRPL19 PE=1 SV=2	1	1	2	1	1	2	1	2	1	2	0	0	21997000	32373000	21633000	22942000	28164000	18118000	23549000	22754000	20875000	24403000	0	0
P49407	P49407	ARRB1	>sp|P49407|ARRB1_HUMAN Beta-arrestin-1 OS=Homo sapiens GN=ARRB1 PE=1 SV=2	1	0	0	0	0	0	0	0	1	0	1	0	7243900	0	0	0	0	0	0	0	7688800	0	11229000	0
P49411	P49411	TUFM	>sp|P49411|EFTU_HUMAN Elongation factor Tu, mitochondrial OS=Homo sapiens GN=TUFM PE=1 SV=2	16	20	19	21	20	16	22	18	19	21	20	19	3563200000	3836000000	3807800000	3592800000	3799300000	4202500000	3388500000	3757900000	3532000000	3979100000	3936700000	3813500000
P49419	P49419	ALDH7A1	>sp|P49419|AL7A1_HUMAN Alpha-aminoadipic semialdehyde dehydrogenase OS=Homo sapiens GN=ALDH7A1 PE=1 SV=5	6	6	7	7	6	4	6	7	7	7	3	3	259150000	259200000	261700000	254360000	211580000	239650000	278870000	210630000	250320000	259830000	236530000	198110000
P49458	P49458	SRP9	>sp|P49458|SRP09_HUMAN Signal recognition particle 9 kDa protein OS=Homo sapiens GN=SRP9 PE=1 SV=2	4	3	3	3	5	3	4	5	4	4	2	2	373670000	375040000	362550000	438050000	447490000	515580000	358340000	410380000	293230000	364070000	191050000	144980000
P49585;Q9Y5K3	P49585;Q9Y5K3	PCYT1A;PCYT1B	>sp|P49585|PCY1A_HUMAN Choline-phosphate cytidylyltransferase A OS=Homo sapiens GN=PCYT1A PE=1 SV=2;>sp|Q9Y5K3|PCY1B_HUMAN Choline-phosphate cytidylyltransferase B OS=Homo sapiens GN=PCYT1B PE=1 SV=1	0	0	1	2	2	1	0	1	0	1	1	0	0	0	0	0	8483300	0	0	13319000	0	0	0	0
P49588	P49588	AARS	>sp|P49588|SYAC_HUMAN Alanine--tRNA ligase, cytoplasmic OS=Homo sapiens GN=AARS PE=1 SV=2	31	28	34	32	33	29	34	35	29	28	31	27	2332000000	2321300000	2291800000	2177800000	2299600000	2263600000	2318400000	2175500000	2435500000	2302200000	2400700000	2501700000
P49589	P49589	CARS	>sp|P49589|SYCC_HUMAN Cysteine--tRNA ligase, cytoplasmic OS=Homo sapiens GN=CARS PE=1 SV=3	6	6	6	3	5	4	5	6	7	5	7	2	96643000	106570000	90672000	98858000	89260000	113240000	77284000	95779000	94889000	99228000	93217000	79307000
P49590	P49590	HARS2	>sp|P49590|SYHM_HUMAN Probable histidine--tRNA ligase, mitochondrial OS=Homo sapiens GN=HARS2 PE=1 SV=1	4	4	2	3	2	3	3	0	3	4	1	3	0	7381200	0	0	0	0	0	0	0	0	0	0
P49591	P49591	SARS	>sp|P49591|SYSC_HUMAN Serine--tRNA ligase, cytoplasmic OS=Homo sapiens GN=SARS PE=1 SV=3	8	8	9	11	9	7	8	11	12	8	7	6	447640000	468280000	497710000	409910000	471010000	405520000	440850000	421860000	468500000	515390000	439450000	579180000
P49642	P49642	PRIM1	>sp|P49642|PRI1_HUMAN DNA primase small subunit OS=Homo sapiens GN=PRIM1 PE=1 SV=1	3	2	2	2	1	1	3	2	1	2	1	1	14936000	25495000	30024000	27464000	0	26648000	17215000	22562000	26298000	19939000	25482000	23891000
P49643	P49643	PRIM2	>sp|P49643|PRI2_HUMAN DNA primase large subunit OS=Homo sapiens GN=PRIM2 PE=1 SV=2	3	1	1	4	5	4	1	3	2	3	2	3	86094000	54004000	37796000	64872000	88751000	48501000	54283000	67798000	55750000	73035000	52489000	71348000
P49711	P49711	CTCF	>sp|P49711|CTCF_HUMAN Transcriptional repressor CTCF OS=Homo sapiens GN=CTCF PE=1 SV=1	1	1	1	0	1	0	0	1	1	1	2	0	20323000	18414000	0	0	0	0	0	0	25731000	20570000	18293000	0
P49720	P49720	PSMB3	>sp|P49720|PSB3_HUMAN Proteasome subunit beta type-3 OS=Homo sapiens GN=PSMB3 PE=1 SV=2	7	2	6	5	7	6	5	5	7	7	6	4	301050000	295120000	322420000	296810000	344370000	332680000	297980000	287230000	405040000	373090000	267110000	256260000
P49721	P49721	PSMB2	>sp|P49721|PSB2_HUMAN Proteasome subunit beta type-2 OS=Homo sapiens GN=PSMB2 PE=1 SV=1	5	4	4	4	4	1	3	4	4	3	5	4	415320000	355730000	276310000	285210000	357140000	121460000	326480000	268920000	324140000	346200000	383860000	348220000
P49736	P49736	MCM2	>sp|P49736|MCM2_HUMAN DNA replication licensing factor MCM2 OS=Homo sapiens GN=MCM2 PE=1 SV=4	15	19	16	16	14	12	17	14	15	15	17	15	720620000	738400000	698720000	676030000	719050000	599420000	787330000	776530000	818790000	657100000	684790000	682420000
P49748	P49748	ACADVL	>sp|P49748|ACADV_HUMAN Very long-chain specific acyl-CoA dehydrogenase, mitochondrial OS=Homo sapiens GN=ACADVL PE=1 SV=1	14	10	6	8	9	6	10	8	11	8	8	9	257320000	282900000	262190000	248330000	230960000	243650000	235200000	249870000	289140000	276010000	267450000	237760000
P49750	P49750	YLPM1	>sp|P49750|YLPM1_HUMAN YLP motif-containing protein 1 OS=Homo sapiens GN=YLPM1 PE=1 SV=3	3	0	1	1	0	0	0	1	1	0	1	2	14040000	0	6971200	5284800	0	0	0	0	0	0	10498000	9999400
P49755	P49755	TMED10	>sp|P49755|TMEDA_HUMAN Transmembrane emp24 domain-containing protein 10 OS=Homo sapiens GN=TMED10 PE=1 SV=2	6	3	3	2	3	3	5	3	2	3	5	4	299560000	311080000	272220000	324950000	221150000	326320000	285310000	276390000	212910000	212340000	435860000	320340000
P49756	P49756	RBM25	>sp|P49756|RBM25_HUMAN RNA-binding protein 25 OS=Homo sapiens GN=RBM25 PE=1 SV=3	3	2	3	3	2	1	3	3	4	4	4	2	92228000	83603000	88221000	71440000	75889000	69101000	99885000	74211000	102850000	96881000	83895000	82191000
P49757	P49757	NUMB	>sp|P49757|NUMB_HUMAN Protein numb homolog OS=Homo sapiens GN=NUMB PE=1 SV=2	0	1	0	0	0	0	0	0	0	0	0	0	0	9231500	0	0	0	0	0	0	0	0	0	0
P49770	P49770	EIF2B2	>sp|P49770|EI2BB_HUMAN Translation initiation factor eIF-2B subunit beta OS=Homo sapiens GN=EIF2B2 PE=1 SV=3	1	2	2	1	1	1	1	0	1	1	1	2	14771000	25070000	20982000	21626000	14534000	0	14689000	0	16557000	20164000	14193000	18048000
P49773	P49773	HINT1	>sp|P49773|HINT1_HUMAN Histidine triad nucleotide-binding protein 1 OS=Homo sapiens GN=HINT1 PE=1 SV=2	0	0	1	1	0	1	1	0	0	1	0	0	0	0	80390000	49074000	0	84133000	30036000	0	0	57204000	0	0
P49790	P49790	NUP153	>sp|P49790|NU153_HUMAN Nuclear pore complex protein Nup153 OS=Homo sapiens GN=NUP153 PE=1 SV=2	2	4	3	6	6	5	4	3	2	3	3	4	56362000	68789000	39838000	58939000	53879000	65501000	49260000	53773000	50212000	53755000	43719000	61580000
P49792;A6NKT7;Q7Z3J3;O14715;Q99666;P0DJD0;P0DJD1	P49792	RANBP2	>sp|P49792|RBP2_HUMAN E3 SUMO-protein ligase RanBP2 OS=Homo sapiens GN=RANBP2 PE=1 SV=2	30	28	27	32	30	21	32	33	25	30	27	29	1162000000	1220900000	1133800000	1168700000	1116900000	1175600000	1090600000	1083600000	1077100000	1165500000	1091200000	1132400000
P49821	P49821	NDUFV1	>sp|P49821|NDUV1_HUMAN NADH dehydrogenase [ubiquinone] flavoprotein 1, mitochondrial OS=Homo sapiens GN=NDUFV1 PE=1 SV=4	1	2	2	2	1	1	0	2	1	3	1	1	0	23803000	21378000	25860000	23799000	0	0	19862000	24628000	20283000	0	34006000
P49841;P49840	P49841	GSK3B	>sp|P49841|GSK3B_HUMAN Glycogen synthase kinase-3 beta OS=Homo sapiens GN=GSK3B PE=1 SV=2	1	1	1	1	2	1	1	2	3	2	2	1	27643000	35548000	40080000	33879000	31754000	34070000	30734000	37905000	38174000	31850000	44314000	44916000
P49902	P49902	NT5C2	>sp|P49902|5NTC_HUMAN Cytosolic purine 5-nucleotidase OS=Homo sapiens GN=NT5C2 PE=1 SV=1	2	1	3	1	3	2	2	2	2	2	0	0	32216000	38934000	22100000	38149000	26418000	29071000	23070000	28429000	34917000	32115000	0	0
P49903	P49903	SEPHS1	>sp|P49903|SPS1_HUMAN Selenide, water dikinase 1 OS=Homo sapiens GN=SEPHS1 PE=1 SV=2	1	0	0	1	0	1	0	0	0	0	0	0	11195000	0	0	0	0	0	0	0	0	0	0	0
P49915	P49915	GMPS	>sp|P49915|GUAA_HUMAN GMP synthase [glutamine-hydrolyzing] OS=Homo sapiens GN=GMPS PE=1 SV=1	15	16	18	16	12	15	15	12	15	18	16	16	791300000	791470000	770360000	802960000	820770000	796450000	917200000	822140000	878660000	773590000	665390000	722060000
P49916	P49916	LIG3	>sp|P49916|DNLI3_HUMAN DNA ligase 3 OS=Homo sapiens GN=LIG3 PE=1 SV=2	1	1	2	2	2	1	1	1	1	1	1	1	12848000	12026000	8892600	12792000	11756000	12515000	8810100	12668000	10153000	10491000	11265000	12959000
P49959	P49959	MRE11A	>sp|P49959|MRE11_HUMAN Double-strand break repair protein MRE11 OS=Homo sapiens GN=MRE11 PE=1 SV=3	3	4	2	3	2	5	4	3	2	3	4	4	50582000	54882000	44359000	53573000	45121000	53145000	44198000	46875000	45631000	50341000	61033000	45456000
P50213	P50213	IDH3A	>sp|P50213|IDH3A_HUMAN Isocitrate dehydrogenase [NAD] subunit alpha, mitochondrial OS=Homo sapiens GN=IDH3A PE=1 SV=1	6	6	5	4	3	4	3	2	5	5	3	2	159990000	163690000	138300000	163500000	162620000	185460000	126310000	110110000	126800000	121940000	126690000	51070000
P50238	P50238	CRIP1	>sp|P50238|CRIP1_HUMAN Cysteine-rich protein 1 OS=Homo sapiens GN=CRIP1 PE=1 SV=3	4	5	4	4	4	4	4	4	2	4	4	2	857080000	1367000000	1227600000	1273200000	1000400000	1065600000	857740000	1368800000	1385600000	1586600000	601050000	889500000
P50395	P50395	GDI2	>sp|P50395|GDIB_HUMAN Rab GDP dissociation inhibitor beta OS=Homo sapiens GN=GDI2 PE=1 SV=2	21	20	25	24	23	16	24	25	23	20	18	22	2706900000	2868200000	2612500000	2373700000	2572000000	2665300000	2648900000	2525700000	2406900000	2748500000	2617600000	2906000000
P50402	P50402	EMD	>sp|P50402|EMD_HUMAN Emerin OS=Homo sapiens GN=EMD PE=1 SV=1	6	8	7	6	7	7	7	9	7	6	5	6	224350000	262930000	173510000	214720000	239670000	275710000	230240000	213130000	180120000	202720000	206870000	219410000
P50416	P50416	CPT1A	>sp|P50416|CPT1A_HUMAN Carnitine O-palmitoyltransferase 1, liver isoform OS=Homo sapiens GN=CPT1A PE=1 SV=2	9	8	11	9	10	7	7	8	8	10	8	7	204750000	207850000	184660000	176060000	177590000	235910000	198320000	174990000	211660000	202960000	207180000	234050000
P50454	P50454	SERPINH1	>sp|P50454|SERPH_HUMAN Serpin H1 OS=Homo sapiens GN=SERPINH1 PE=1 SV=2	19	18	20	22	19	19	19	21	20	19	18	21	4962100000	4345500000	4959400000	4868300000	4961600000	4320500000	4599200000	5228800000	4823900000	4764500000	5332900000	4757400000
P50502;Q8IZP2;Q8NFI4	P50502;Q8IZP2;Q8NFI4	ST13;ST13P4;ST13P5	>sp|P50502|F10A1_HUMAN Hsc70-interacting protein OS=Homo sapiens GN=ST13 PE=1 SV=2;>sp|Q8IZP2|ST134_HUMAN Putative protein FAM10A4 OS=Homo sapiens GN=ST13P4 PE=5 SV=1;>sp|Q8NFI4|F10A5_HUMAN Putative protein FAM10A5 OS=Homo sapiens GN=ST13P5 PE=5 SV=1	6	7	6	6	7	7	6	7	7	10	7	5	750000000	860960000	823330000	800950000	834040000	863800000	633800000	737150000	625950000	753010000	1035000000	896010000
P50552	P50552	VASP	>sp|P50552|VASP_HUMAN Vasodilator-stimulated phosphoprotein OS=Homo sapiens GN=VASP PE=1 SV=3	12	9	8	10	9	6	6	8	6	10	7	6	278250000	293110000	313920000	300150000	287610000	321210000	233730000	292500000	270580000	321480000	294900000	268970000
P50570;Q9UQ16	P50570	DNM2	>sp|P50570|DYN2_HUMAN Dynamin-2 OS=Homo sapiens GN=DNM2 PE=1 SV=2	10	8	9	7	9	8	11	10	10	8	12	11	255010000	208860000	228570000	256140000	217700000	226910000	215400000	204470000	243920000	241350000	241850000	238400000
P50579	P50579	METAP2	>sp|P50579|MAP2_HUMAN Methionine aminopeptidase 2 OS=Homo sapiens GN=METAP2 PE=1 SV=1	12	12	12	12	10	6	11	9	12	10	10	12	397210000	395580000	332030000	367200000	406320000	356590000	359220000	337100000	390460000	323180000	384910000	338380000
P50583	P50583	NUDT2	>sp|P50583|AP4A_HUMAN Bis(5-nucleosyl)-tetraphosphatase [asymmetrical] OS=Homo sapiens GN=NUDT2 PE=1 SV=3	1	1	1	2	2	1	1	0	2	0	2	1	42831000	34607000	33766000	39246000	30555000	32960000	38595000	0	48592000	0	40119000	40574000
P50748	P50748	KNTC1	>sp|P50748|KNTC1_HUMAN Kinetochore-associated protein 1 OS=Homo sapiens GN=KNTC1 PE=1 SV=1	0	0	0	0	0	0	0	2	0	0	0	1	0	0	0	0	0	0	0	0	0	0	0	11343000
P50750	P50750	CDK9	>sp|P50750|CDK9_HUMAN Cyclin-dependent kinase 9 OS=Homo sapiens GN=CDK9 PE=1 SV=3	3	1	1	2	0	1	2	1	3	1	3	1	12406000	12835000	11046000	9369600	0	15758000	15239000	14929000	12854000	12287000	15284000	11018000
P50897	P50897	PPT1	>sp|P50897|PPT1_HUMAN Palmitoyl-protein thioesterase 1 OS=Homo sapiens GN=PPT1 PE=1 SV=1	2	3	2	1	1	2	2	2	1	1	1	0	42240000	36753000	38267000	40832000	37362000	35422000	38904000	31554000	33251000	31082000	32580000	0
P50914	P50914	RPL14	>sp|P50914|RL14_HUMAN 60S ribosomal protein L14 OS=Homo sapiens GN=RPL14 PE=1 SV=4	8	7	6	7	5	5	8	5	6	5	6	6	1867700000	2019200000	2021200000	2160600000	1836500000	1859500000	1678600000	2103300000	1834100000	2225700000	2213900000	2734100000
P50990	P50990	CCT8	>sp|P50990|TCPQ_HUMAN T-complex protein 1 subunit theta OS=Homo sapiens GN=CCT8 PE=1 SV=4	25	27	27	25	24	26	27	28	26	22	29	30	4761500000	5051700000	4521500000	5194400000	4687200000	4869600000	4365800000	5316800000	4525400000	4614700000	5238700000	4726600000
P50991	P50991	CCT4	>sp|P50991|TCPD_HUMAN T-complex protein 1 subunit delta OS=Homo sapiens GN=CCT4 PE=1 SV=4	25	20	28	24	23	21	23	26	25	19	22	23	4780700000	3730500000	4969200000	4823700000	4358400000	3687900000	5161700000	4475700000	5179500000	4910000000	4945500000	5251400000
P50995	P50995	ANXA11	>sp|P50995|ANX11_HUMAN Annexin A11 OS=Homo sapiens GN=ANXA11 PE=1 SV=1	7	7	4	4	5	7	4	4	4	9	4	7	279790000	301040000	263350000	292800000	303530000	358220000	232240000	271480000	278500000	362840000	221740000	291010000
P51114	P51114	FXR1	>sp|P51114|FXR1_HUMAN Fragile X mental retardation syndrome-related protein 1 OS=Homo sapiens GN=FXR1 PE=1 SV=3	7	8	7	7	7	5	8	7	8	7	6	4	176330000	188000000	184190000	180040000	191310000	240690000	167130000	200650000	187080000	174040000	232300000	240310000
P51116	P51116	FXR2	>sp|P51116|FXR2_HUMAN Fragile X mental retardation syndrome-related protein 2 OS=Homo sapiens GN=FXR2 PE=1 SV=2	5	6	4	6	7	5	3	5	3	6	3	5	72961000	69339000	74900000	87096000	76908000	81390000	56733000	90486000	74864000	79847000	77364000	66582000
P51148	P51148	RAB5C	>sp|P51148|RAB5C_HUMAN Ras-related protein Rab-5C OS=Homo sapiens GN=RAB5C PE=1 SV=2	6	9	9	7	9	7	8	8	8	7	8	8	635370000	576920000	608470000	588440000	698610000	660750000	562240000	665440000	688420000	555600000	625210000	582230000
P51149	P51149	RAB7A	>sp|P51149|RAB7A_HUMAN Ras-related protein Rab-7a OS=Homo sapiens GN=RAB7A PE=1 SV=1	7	4	7	8	7	7	7	7	7	7	8	6	550540000	483840000	597220000	647430000	575910000	528450000	604870000	550980000	576400000	564250000	606390000	652090000
P51151;Q9NP90	P51151	RAB9A	>sp|P51151|RAB9A_HUMAN Ras-related protein Rab-9A OS=Homo sapiens GN=RAB9A PE=1 SV=1	0	2	2	2	1	3	3	2	2	1	0	1	0	18679000	15514000	18546000	0	19276000	0	0	0	13884000	0	0
P51153	P51153	RAB13	>sp|P51153|RAB13_HUMAN Ras-related protein Rab-13 OS=Homo sapiens GN=RAB13 PE=1 SV=1	5	3	2	2	4	2	4	5	2	5	3	2	46713000	57612000	46052000	0	45651000	47924000	0	62628000	0	42932000	46346000	0
P51398	P51398	DAP3	>sp|P51398|RT29_HUMAN 28S ribosomal protein S29, mitochondrial OS=Homo sapiens GN=DAP3 PE=1 SV=1	3	3	3	2	3	4	2	4	3	3	2	4	68752000	16839000	63552000	75035000	80555000	64912000	73426000	67633000	117260000	46421000	65428000	66690000
P51452	P51452	DUSP3	>sp|P51452|DUS3_HUMAN Dual specificity protein phosphatase 3 OS=Homo sapiens GN=DUSP3 PE=1 SV=1	2	0	1	2	1	2	2	0	0	1	1	2	34586000	0	31116000	34066000	26801000	34331000	38298000	0	0	30709000	33498000	24423000
P51532;P51531;Q6ZRS2	P51532;P51531	SMARCA4;SMARCA2	>sp|P51532|SMCA4_HUMAN Transcription activator BRG1 OS=Homo sapiens GN=SMARCA4 PE=1 SV=2;>sp|P51531|SMCA2_HUMAN Probable global transcription activator SNF2L2 OS=Homo sapiens GN=SMARCA2 PE=1 SV=2	8	6	7	4	5	4	6	2	7	6	8	6	114620000	139550000	116160000	95874000	105510000	105920000	84463000	0	84215000	106180000	130860000	117640000
P51553	P51553	IDH3G	>sp|P51553|IDH3G_HUMAN Isocitrate dehydrogenase [NAD] subunit gamma, mitochondrial OS=Homo sapiens GN=IDH3G PE=1 SV=1	1	1	1	1	2	0	1	1	2	1	1	1	22985000	30415000	21307000	23231000	18732000	0	25032000	14375000	30438000	22495000	17648000	19238000
P51570	P51570	GALK1	>sp|P51570|GALK1_HUMAN Galactokinase OS=Homo sapiens GN=GALK1 PE=1 SV=1	3	3	2	2	3	2	3	2	2	3	1	1	44722000	29706000	31319000	41645000	41421000	36487000	31749000	33297000	29920000	28151000	33276000	41677000
P51571	P51571	SSR4	>sp|P51571|SSRD_HUMAN Translocon-associated protein subunit delta OS=Homo sapiens GN=SSR4 PE=1 SV=1	3	4	3	4	2	3	4	3	4	4	3	5	385480000	301860000	352750000	329610000	342900000	310950000	359290000	351880000	335990000	339720000	488790000	350240000
P51572	P51572	BCAP31	>sp|P51572|BAP31_HUMAN B-cell receptor-associated protein 31 OS=Homo sapiens GN=BCAP31 PE=1 SV=3	6	5	4	4	3	5	5	4	5	6	6	4	388450000	450850000	397750000	474220000	358520000	587580000	346210000	339600000	356270000	433540000	449150000	420470000
P51580	P51580	TPMT	>sp|P51580|TPMT_HUMAN Thiopurine S-methyltransferase OS=Homo sapiens GN=TPMT PE=1 SV=1	1	2	1	0	1	1	2	0	1	1	2	1	0	17687000	0	0	16173000	18009000	19956000	0	0	0	0	0
P51610	P51610	HCFC1	>sp|P51610|HCFC1_HUMAN Host cell factor 1 OS=Homo sapiens GN=HCFC1 PE=1 SV=2	6	8	8	6	6	6	9	8	3	7	11	6	153140000	146040000	148810000	181360000	136660000	135770000	131090000	162190000	64826000	138310000	164890000	151590000
P51648;P48448;P30838;P43353	P51648	ALDH3A2	>sp|P51648|AL3A2_HUMAN Fatty aldehyde dehydrogenase OS=Homo sapiens GN=ALDH3A2 PE=1 SV=1	1	2	5	2	4	3	3	2	1	2	3	2	0	50360000	56736000	0	46634000	57336000	39039000	56196000	46743000	46744000	66974000	0
P51649	P51649	ALDH5A1	>sp|P51649|SSDH_HUMAN Succinate-semialdehyde dehydrogenase, mitochondrial OS=Homo sapiens GN=ALDH5A1 PE=1 SV=2	0	0	1	0	0	0	1	1	0	0	0	0	0	0	5261400	0	0	0	5280700	6985000	0	0	0	0
P51659	P51659	HSD17B4	>sp|P51659|DHB4_HUMAN Peroxisomal multifunctional enzyme type 2 OS=Homo sapiens GN=HSD17B4 PE=1 SV=3	12	13	13	14	12	11	15	15	15	13	16	17	625110000	682340000	576720000	585320000	569800000	522460000	614950000	600520000	596760000	612400000	592400000	524210000
P51665	P51665	PSMD7	>sp|P51665|PSMD7_HUMAN 26S proteasome non-ATPase regulatory subunit 7 OS=Homo sapiens GN=PSMD7 PE=1 SV=2	6	4	9	7	4	2	7	7	7	7	5	6	298900000	73185000	274420000	290110000	251680000	34159000	234150000	204140000	291080000	286870000	194220000	274410000
P51692	P51692	STAT5B	>sp|P51692|STA5B_HUMAN Signal transducer and activator of transcription 5B OS=Homo sapiens GN=STAT5B PE=1 SV=2	0	1	0	1	0	0	0	0	0	2	0	0	0	0	0	0	0	0	0	0	0	19124000	0	0
P51798	P51798	CLCN7	>sp|P51798|CLCN7_HUMAN H(+)/Cl(-) exchange transporter 7 OS=Homo sapiens GN=CLCN7 PE=1 SV=2	0	0	0	0	0	1	0	0	0	0	1	0	0	0	0	0	0	0	0	0	0	0	14574000	0
P51808	P51808	DYNLT3	>sp|P51808|DYLT3_HUMAN Dynein light chain Tctex-type 3 OS=Homo sapiens GN=DYNLT3 PE=1 SV=1	0	1	0	0	0	1	0	1	1	0	0	0	0	0	0	0	0	50536000	0	37220000	0	0	0	0
P51809	P51809	VAMP7	>sp|P51809|VAMP7_HUMAN Vesicle-associated membrane protein 7 OS=Homo sapiens GN=VAMP7 PE=1 SV=3	2	1	1	2	1	2	0	1	0	2	2	2	31291000	30349000	26837000	32722000	33587000	35986000	0	26426000	0	26720000	29588000	26785000
P51812	P51812	RPS6KA3	>sp|P51812|KS6A3_HUMAN Ribosomal protein S6 kinase alpha-3 OS=Homo sapiens GN=RPS6KA3 PE=1 SV=1	0	3	3	2	2	1	1	4	3	2	3	3	0	63135000	72501000	74460000	79166000	79523000	0	62903000	59720000	73122000	63954000	80077000
P51858	P51858	HDGF	>sp|P51858|HDGF_HUMAN Hepatoma-derived growth factor OS=Homo sapiens GN=HDGF PE=1 SV=1	12	10	15	11	11	14	11	10	12	12	13	12	1284400000	1332000000	1278000000	1198300000	1291200000	1340800000	1203900000	1266100000	1068300000	1111500000	1583900000	1555800000
P51946	P51946	CCNH	>sp|P51946|CCNH_HUMAN Cyclin-H OS=Homo sapiens GN=CCNH PE=1 SV=1	0	0	0	0	0	0	0	0	1	0	0	0	0	0	0	0	0	0	0	0	7112400	0	0	0
P51965	P51965	UBE2E1	>sp|P51965|UB2E1_HUMAN Ubiquitin-conjugating enzyme E2 E1 OS=Homo sapiens GN=UBE2E1 PE=1 SV=1	2	2	2	1	2	2	1	2	1	2	1	2	27163000	22718000	23377000	31458000	20768000	26180000	21886000	22970000	21737000	19052000	20928000	21748000
P51970	P51970	NDUFA8	>sp|P51970|NDUA8_HUMAN NADH dehydrogenase [ubiquinone] 1 alpha subcomplex subunit 8 OS=Homo sapiens GN=NDUFA8 PE=1 SV=3	1	2	3	2	3	3	2	2	3	2	1	2	65537000	61649000	67066000	86368000	70281000	62002000	53526000	66081000	61990000	60766000	40896000	46498000
P51991	P51991	HNRNPA3	>sp|P51991|ROA3_HUMAN Heterogeneous nuclear ribonucleoprotein A3 OS=Homo sapiens GN=HNRNPA3 PE=1 SV=2	13	14	14	18	15	11	17	16	17	15	14	16	2012700000	2193300000	2109000000	2128500000	2083500000	2503500000	2302600000	2499900000	2303600000	2207800000	1985800000	1659000000
P52209	P52209	PGD	>sp|P52209|6PGD_HUMAN 6-phosphogluconate dehydrogenase, decarboxylating OS=Homo sapiens GN=PGD PE=1 SV=3	13	13	13	9	14	9	17	15	13	13	11	14	1119300000	1198100000	1086800000	1040700000	1076200000	1239500000	1171100000	1056100000	1110600000	1058400000	1120900000	1062200000
P52272	P52272	HNRNPM	>sp|P52272|HNRPM_HUMAN Heterogeneous nuclear ribonucleoprotein M OS=Homo sapiens GN=HNRNPM PE=1 SV=3	32	30	38	35	38	30	31	34	33	30	32	33	6512400000	7422000000	6330600000	6607800000	6338600000	6615000000	6211100000	6051400000	5857500000	6651600000	6482600000	6693500000
P52292	P52292	KPNA2	>sp|P52292|IMA1_HUMAN Importin subunit alpha-1 OS=Homo sapiens GN=KPNA2 PE=1 SV=1	9	8	8	10	10	9	9	9	8	10	8	9	968260000	889390000	904800000	952460000	894970000	926160000	906340000	893410000	975170000	936110000	945730000	922610000
P52294	P52294	KPNA1	>sp|P52294|IMA5_HUMAN Importin subunit alpha-5 OS=Homo sapiens GN=KPNA1 PE=1 SV=3	2	5	2	2	2	3	2	4	2	4	3	2	0	18722000	0	0	0	17322000	0	0	0	26313000	27573000	19179000
P52298;A6PVI3	P52298	NCBP2	>sp|P52298|NCBP2_HUMAN Nuclear cap-binding protein subunit 2 OS=Homo sapiens GN=NCBP2 PE=1 SV=1	2	1	2	2	2	2	0	1	1	1	2	2	30721000	0	23377000	21570000	28310000	0	0	25467000	24160000	27084000	25057000	21587000
P52306	P52306	RAP1GDS1	>sp|P52306|GDS1_HUMAN Rap1 GTPase-GDP dissociation stimulator 1 OS=Homo sapiens GN=RAP1GDS1 PE=1 SV=3	0	0	1	1	0	1	1	1	1	1	0	1	0	0	0	0	0	0	10356000	0	10771000	0	0	0
P52434	P52434	POLR2H	>sp|P52434|RPAB3_HUMAN DNA-directed RNA polymerases I, II, and III subunit RPABC3 OS=Homo sapiens GN=POLR2H PE=1 SV=4	1	0	2	1	3	3	2	2	1	1	2	2	37612000	0	43530000	37763000	51733000	66428000	28173000	47742000	35749000	53604000	49500000	39245000
P52564	P52564	MAP2K6	>sp|P52564|MP2K6_HUMAN Dual specificity mitogen-activated protein kinase kinase 6 OS=Homo sapiens GN=MAP2K6 PE=1 SV=1	2	2	1	2	2	3	3	1	2	3	3	2	25846000	37136000	32736000	26879000	26479000	35245000	33363000	26261000	27300000	36172000	26322000	28711000
P52565	P52565	ARHGDIA	>sp|P52565|GDIR1_HUMAN Rho GDP-dissociation inhibitor 1 OS=Homo sapiens GN=ARHGDIA PE=1 SV=3	8	8	8	8	8	7	8	9	7	6	8	7	1515300000	1592300000	1403000000	1558500000	1374100000	1615700000	1454900000	1374400000	1262700000	1561400000	1855500000	1672600000
P52594	P52594	AGFG1	>sp|P52594|AGFG1_HUMAN Arf-GAP domain and FG repeat-containing protein 1 OS=Homo sapiens GN=AGFG1 PE=1 SV=2	1	1	2	0	0	0	2	1	1	1	1	1	27634000	33242000	24917000	0	0	0	39004000	30227000	24981000	44450000	33965000	35863000
P52597	P52597	HNRNPF	>sp|P52597|HNRPF_HUMAN Heterogeneous nuclear ribonucleoprotein F OS=Homo sapiens GN=HNRNPF PE=1 SV=3	11	11	10	10	11	10	12	12	12	13	9	12	1561300000	1555100000	1451400000	1477300000	1365100000	1255100000	1410400000	1516900000	1543000000	1420500000	1461800000	1567900000
P52657	P52657	GTF2A2	>sp|P52657|T2AG_HUMAN Transcription initiation factor IIA subunit 2 OS=Homo sapiens GN=GTF2A2 PE=1 SV=1	0	0	1	1	0	0	1	1	0	1	0	0	0	0	18228000	0	0	0	0	16074000	0	15856000	0	0
P52701	P52701	MSH6	>sp|P52701|MSH6_HUMAN DNA mismatch repair protein Msh6 OS=Homo sapiens GN=MSH6 PE=1 SV=2	5	8	5	7	6	5	5	7	8	8	6	6	114700000	115700000	101960000	89287000	101810000	124290000	105890000	89483000	97556000	109050000	90265000	99255000
P52732	P52732	KIF11	>sp|P52732|KIF11_HUMAN Kinesin-like protein KIF11 OS=Homo sapiens GN=KIF11 PE=1 SV=2	0	1	1	1	1	0	1	2	3	2	1	0	0	0	27250000	0	0	0	0	30302000	22583000	28135000	0	0
P52735	P52735	VAV2	>sp|P52735|VAV2_HUMAN Guanine nucleotide exchange factor VAV2 OS=Homo sapiens GN=VAV2 PE=1 SV=2	1	0	1	1	1	0	1	2	1	1	2	1	6465700	0	7027500	4222800	7557000	0	10732000	9522700	11819000	6334300	6418000	5308600
P52758	P52758	HRSP12	>sp|P52758|RIDA_HUMAN 2-iminobutanoate/2-iminopropanoate deaminase OS=Homo sapiens GN=RIDA PE=1 SV=1	0	0	0	1	0	0	0	0	0	0	0	0	0	0	0	0	0	0	0	0	0	0	0	0
P52788	P52788	SMS	>sp|P52788|SPSY_HUMAN Spermine synthase OS=Homo sapiens GN=SMS PE=1 SV=2	3	1	2	5	4	2	4	5	1	3	4	3	91957000	101430000	102910000	148900000	139790000	106800000	82512000	97328000	58129000	86419000	106740000	97531000
P52789;P19367;P52790	P52789	HK2	>sp|P52789|HXK2_HUMAN Hexokinase-2 OS=Homo sapiens GN=HK2 PE=1 SV=2	8	5	8	4	4	6	6	6	6	8	6	7	143730000	96382000	114870000	132200000	99532000	109110000	104740000	112310000	116580000	105090000	126240000	140520000
P52815	P52815	MRPL12	>sp|P52815|RM12_HUMAN 39S ribosomal protein L12, mitochondrial OS=Homo sapiens GN=MRPL12 PE=1 SV=2	1	0	1	1	0	1	1	0	0	1	0	0	21227000	0	23175000	18880000	0	19641000	0	0	0	15828000	0	0
P52888	P52888	THOP1	>sp|P52888|THOP1_HUMAN Thimet oligopeptidase OS=Homo sapiens GN=THOP1 PE=1 SV=2	12	8	10	10	9	6	13	11	8	9	11	9	434310000	508160000	428930000	429460000	456640000	416230000	410210000	345850000	393720000	448350000	460020000	378280000
P52907	P52907	CAPZA1	>sp|P52907|CAZA1_HUMAN F-actin-capping protein subunit alpha-1 OS=Homo sapiens GN=CAPZA1 PE=1 SV=3	8	11	9	10	11	9	10	6	10	11	8	8	402670000	389040000	423100000	478470000	406420000	409410000	493310000	423230000	414510000	421740000	438990000	550960000
P52943	P52943	CRIP2	>sp|P52943|CRIP2_HUMAN Cysteine-rich protein 2 OS=Homo sapiens GN=CRIP2 PE=1 SV=1	4	2	3	4	3	3	2	3	3	3	4	3	210650000	221010000	194650000	218090000	225650000	172490000	220220000	192310000	209890000	195530000	213630000	233340000
P52948	P52948	NUP98	>sp|P52948|NUP98_HUMAN Nuclear pore complex protein Nup98-Nup96 OS=Homo sapiens GN=NUP98 PE=1 SV=4	9	10	9	7	8	6	8	7	12	5	8	9	112080000	134870000	131730000	132880000	120360000	138050000	138910000	113140000	138390000	127090000	135700000	136210000
P53004	P53004	BLVRA	>sp|P53004|BIEA_HUMAN Biliverdin reductase A OS=Homo sapiens GN=BLVRA PE=1 SV=2	7	4	4	4	5	4	4	4	4	6	2	4	195210000	149340000	224370000	205990000	165390000	178910000	170880000	193990000	192700000	237200000	111850000	201280000
P53007	P53007	SLC25A1	>sp|P53007|TXTP_HUMAN Tricarboxylate transport protein, mitochondrial OS=Homo sapiens GN=SLC25A1 PE=1 SV=2	7	3	4	5	3	4	7	3	6	4	5	5	152730000	167430000	161150000	163500000	173620000	132740000	152070000	133350000	187150000	166980000	161130000	156210000
P53041;E7EU14	P53041	PPP5C	>sp|P53041|PPP5_HUMAN Serine/threonine-protein phosphatase 5 OS=Homo sapiens GN=PPP5C PE=1 SV=1	4	5	7	9	8	5	4	8	3	3	6	6	107040000	95659000	102190000	103710000	112810000	110800000	97751000	109330000	70496000	101970000	112820000	102550000
P53350	P53350	PLK1	>sp|P53350|PLK1_HUMAN Serine/threonine-protein kinase PLK1 OS=Homo sapiens GN=PLK1 PE=1 SV=1	0	1	1	2	1	1	1	1	1	2	0	1	0	21323000	24948000	16878000	23147000	22914000	14986000	20695000	13831000	14375000	0	20006000
P53365	P53365	ARFIP2	>sp|P53365|ARFP2_HUMAN Arfaptin-2 OS=Homo sapiens GN=ARFIP2 PE=1 SV=1	1	1	1	2	0	0	1	0	1	1	1	2	22141000	24218000	25135000	21779000	0	0	14345000	0	19330000	21608000	23489000	24068000
P53367	P53367	ARFIP1	>sp|P53367|ARFP1_HUMAN Arfaptin-1 OS=Homo sapiens GN=ARFIP1 PE=1 SV=2	0	0	0	0	0	0	0	0	1	0	1	0	0	0	0	0	0	0	0	0	18733000	0	16089000	0
P53384	P53384	NUBP1	>sp|P53384|NUBP1_HUMAN Cytosolic Fe-S cluster assembly factor NUBP1 OS=Homo sapiens GN=NUBP1 PE=1 SV=2	1	1	0	1	2	0	1	1	0	1	0	0	11997000	15446000	0	19909000	13688000	0	18752000	13060000	0	22363000	0	0
P53396	P53396	ACLY	>sp|P53396|ACLY_HUMAN ATP-citrate synthase OS=Homo sapiens GN=ACLY PE=1 SV=3	28	26	26	28	32	26	30	30	25	29	26	31	2660100000	2646500000	2695600000	2644300000	2693600000	2372800000	2603400000	2734300000	2861600000	2802300000	2843200000	2874800000
P53582	P53582	METAP1	>sp|P53582|MAP11_HUMAN Methionine aminopeptidase 1 OS=Homo sapiens GN=METAP1 PE=1 SV=2	6	4	5	2	5	3	4	5	4	3	5	5	123300000	128330000	114910000	124780000	109490000	143500000	141410000	118090000	117190000	113660000	94387000	94348000
P53597	P53597	SUCLG1	>sp|P53597|SUCA_HUMAN Succinate--CoA ligase [ADP/GDP-forming] subunit alpha, mitochondrial OS=Homo sapiens GN=SUCLG1 PE=1 SV=4	1	1	2	2	2	2	2	1	2	1	1	3	57840000	56321000	40889000	55048000	37432000	69717000	58684000	133420000	39724000	61198000	85820000	72097000
P53602	P53602	MVD	>sp|P53602|MVD1_HUMAN Diphosphomevalonate decarboxylase OS=Homo sapiens GN=MVD PE=1 SV=1	1	0	1	1	0	0	1	1	0	0	1	0	0	0	0	0	0	0	6370500	9497400	0	0	11320000	0
P53611	P53611	RABGGTB	>sp|P53611|PGTB2_HUMAN Geranylgeranyl transferase type-2 subunit beta OS=Homo sapiens GN=RABGGTB PE=1 SV=2	3	2	1	4	2	2	2	2	3	2	1	2	59548000	31502000	60924000	53687000	51773000	56062000	60793000	62110000	42819000	45727000	49394000	72324000
P53618	P53618	COPB1	>sp|P53618|COPB_HUMAN Coatomer subunit beta OS=Homo sapiens GN=COPB1 PE=1 SV=3	14	14	15	14	15	10	15	16	13	14	13	11	617910000	608690000	682090000	700860000	622740000	600210000	594410000	694160000	702720000	624860000	731080000	703170000
P53621	P53621	COPA	>sp|P53621|COPA_HUMAN Coatomer subunit alpha OS=Homo sapiens GN=COPA PE=1 SV=2	25	23	24	28	23	24	27	31	25	27	30	27	1144700000	1239700000	1143400000	1146800000	1143900000	1282900000	1109700000	1162100000	1126900000	1142900000	1190200000	1096100000
P53634	P53634	CTSC	>sp|P53634|CATC_HUMAN Dipeptidyl peptidase 1 OS=Homo sapiens GN=CTSC PE=1 SV=2	3	3	2	3	2	1	3	2	1	4	2	4	42461000	45547000	36220000	45353000	35699000	25650000	37426000	41632000	23516000	45249000	44641000	30608000
P53680	P53680	AP2S1	>sp|P53680|AP2S1_HUMAN AP-2 complex subunit sigma OS=Homo sapiens GN=AP2S1 PE=1 SV=2	1	1	0	1	1	1	1	1	1	1	1	1	32195000	24471000	0	28702000	29171000	22831000	19890000	19459000	23231000	33856000	25110000	28025000
P53701	P53701	HCCS	>sp|P53701|CCHL_HUMAN Cytochrome c-type heme lyase OS=Homo sapiens GN=HCCS PE=1 SV=1	6	6	8	6	6	7	8	4	6	8	5	3	176600000	213760000	164330000	158360000	167920000	188630000	164110000	133070000	167210000	187870000	171850000	99963000
P53803	P53803	POLR2K	>sp|P53803|RPAB4_HUMAN DNA-directed RNA polymerases I, II, and III subunit RPABC4 OS=Homo sapiens GN=POLR2K PE=1 SV=1	1	0	0	0	0	0	1	0	1	0	0	0	15409000	0	0	0	0	0	18561000	0	14878000	0	0	0
P53985	P53985	SLC16A1	>sp|P53985|MOT1_HUMAN Monocarboxylate transporter 1 OS=Homo sapiens GN=SLC16A1 PE=1 SV=3	2	1	1	1	1	1	2	1	1	2	1	1	59853000	96190000	85129000	88044000	70434000	104210000	97546000	112100000	95003000	107130000	102530000	95496000
P53990	P53990	IST1	>sp|P53990|IST1_HUMAN IST1 homolog OS=Homo sapiens GN=IST1 PE=1 SV=1	3	2	2	2	3	1	2	1	1	3	1	2	91228000	83260000	78921000	62733000	65819000	65508000	57392000	51780000	48808000	52893000	50026000	51345000
P53992	P53992	SEC24C	>sp|P53992|SC24C_HUMAN Protein transport protein Sec24C OS=Homo sapiens GN=SEC24C PE=1 SV=3	9	10	9	10	8	7	10	8	6	11	6	10	193240000	206730000	171500000	176600000	180290000	188910000	169390000	162580000	145470000	177640000	177360000	181860000
P53999	P53999	SUB1	>sp|P53999|TCP4_HUMAN Activated RNA polymerase II transcriptional coactivator p15 OS=Homo sapiens GN=SUB1 PE=1 SV=3	7	4	6	8	7	8	7	10	8	5	7	7	687700000	1045800000	897170000	803510000	919170000	1073900000	703360000	973250000	827470000	945720000	1254300000	917170000
P54132	P54132	BLM	>sp|P54132|BLM_HUMAN Bloom syndrome protein OS=Homo sapiens GN=BLM PE=1 SV=1	1	1	1	1	1	1	1	1	1	1	1	1	56868000	58817000	49105000	45878000	60988000	70964000	45602000	50518000	38722000	47456000	59095000	55819000
P54136	P54136	RARS	>sp|P54136|SYRC_HUMAN Arginine--tRNA ligase, cytoplasmic OS=Homo sapiens GN=RARS PE=1 SV=2	18	15	14	15	14	13	19	14	14	15	14	14	821110000	797470000	717070000	794300000	709310000	771620000	738150000	801600000	728820000	774640000	835610000	863310000
P54577	P54577	YARS	>sp|P54577|SYYC_HUMAN Tyrosine--tRNA ligase, cytoplasmic OS=Homo sapiens GN=YARS PE=1 SV=4	20	17	23	26	21	19	19	22	18	20	19	19	1095400000	1221900000	1063300000	1057400000	1127500000	1207000000	956330000	1061900000	1093600000	1094300000	1157600000	1195400000
P54578	P54578	USP14	>sp|P54578|UBP14_HUMAN Ubiquitin carboxyl-terminal hydrolase 14 OS=Homo sapiens GN=USP14 PE=1 SV=3	11	10	13	12	13	9	12	16	9	12	14	12	576830000	560820000	583640000	563550000	571680000	575040000	523630000	586230000	591070000	582900000	646030000	662370000
P54709	P54709	ATP1B3	>sp|P54709|AT1B3_HUMAN Sodium/potassium-transporting ATPase subunit beta-3 OS=Homo sapiens GN=ATP1B3 PE=1 SV=1	3	4	4	3	1	4	2	4	3	2	2	2	209480000	221240000	180390000	130800000	154750000	180120000	173610000	156770000	137430000	190830000	176240000	176660000
P54725	P54725	RAD23A	>sp|P54725|RD23A_HUMAN UV excision repair protein RAD23 homolog A OS=Homo sapiens GN=RAD23A PE=1 SV=1	1	3	2	2	2	3	2	2	0	1	2	2	0	0	10406000	0	0	0	12811000	0	0	17719000	13138000	0
P54727	P54727	RAD23B	>sp|P54727|RD23B_HUMAN UV excision repair protein RAD23 homolog B OS=Homo sapiens GN=RAD23B PE=1 SV=1	3	5	7	8	8	7	6	4	1	5	3	4	144000000	193840000	205030000	264360000	217080000	210910000	171790000	164380000	108130000	168440000	79748000	99319000
P54819	P54819	AK2	>sp|P54819|KAD2_HUMAN Adenylate kinase 2, mitochondrial OS=Homo sapiens GN=AK2 PE=1 SV=2	8	6	6	6	7	5	6	5	6	6	5	3	416940000	417880000	377950000	451920000	375830000	337950000	396160000	396080000	338810000	348320000	183460000	222450000
P54886	P54886	ALDH18A1	>sp|P54886|P5CS_HUMAN Delta-1-pyrroline-5-carboxylate synthase OS=Homo sapiens GN=ALDH18A1 PE=1 SV=2	12	9	10	7	10	8	9	11	9	7	9	5	274350000	309670000	295640000	305500000	303980000	287150000	287740000	282660000	343750000	265270000	289830000	214430000
P54920;Q9H115	P54920	NAPA	>sp|P54920|SNAA_HUMAN Alpha-soluble NSF attachment protein OS=Homo sapiens GN=NAPA PE=1 SV=3	0	0	0	0	1	2	1	0	1	0	0	1	0	0	0	0	0	10423000	0	0	0	0	0	0
P55010	P55010	EIF5	>sp|P55010|IF5_HUMAN Eukaryotic translation initiation factor 5 OS=Homo sapiens GN=EIF5 PE=1 SV=2	4	3	4	5	5	2	3	3	2	3	4	5	130780000	104170000	129690000	127040000	115900000	103730000	144240000	107460000	139070000	156770000	158430000	173900000
P55036;A2A3N6	P55036	PSMD4	>sp|P55036|PSMD4_HUMAN 26S proteasome non-ATPase regulatory subunit 4 OS=Homo sapiens GN=PSMD4 PE=1 SV=1	6	4	4	4	3	2	4	3	4	5	3	3	142950000	100120000	140230000	131400000	113040000	118710000	153000000	125410000	161470000	150700000	168620000	100180000
P55060	P55060	CSE1L	>sp|P55060|XPO2_HUMAN Exportin-2 OS=Homo sapiens GN=CSE1L PE=1 SV=3	19	17	20	19	22	17	17	21	19	19	18	20	4904700000	6279000000	5642200000	5676100000	5848400000	5820700000	5184500000	5826500000	5468200000	6047800000	6615400000	5892800000
P55072	P55072	VCP	>sp|P55072|TERA_HUMAN Transitional endoplasmic reticulum ATPase OS=Homo sapiens GN=VCP PE=1 SV=4	34	30	38	35	36	34	35	38	38	40	42	39	5344700000	4850200000	5319900000	5494700000	5283700000	5551100000	5310500000	5402600000	5061400000	5354100000	5779600000	5178800000
P55081	P55081	MFAP1	>sp|P55081|MFAP1_HUMAN Microfibrillar-associated protein 1 OS=Homo sapiens GN=MFAP1 PE=1 SV=2	2	1	2	1	2	2	2	2	2	2	2	1	43485000	40469000	36756000	37093000	35145000	40342000	40276000	33039000	31808000	34187000	37431000	26103000
P55084	P55084	HADHB	>sp|P55084|ECHB_HUMAN Trifunctional enzyme subunit beta, mitochondrial OS=Homo sapiens GN=HADHB PE=1 SV=3	9	12	9	10	8	9	8	11	8	7	11	9	350750000	357340000	315170000	315650000	350810000	349460000	362570000	349540000	355670000	330900000	306560000	354800000
P55145	P55145	MANF	>sp|P55145|MANF_HUMAN Mesencephalic astrocyte-derived neurotrophic factor OS=Homo sapiens GN=MANF PE=1 SV=3	2	1	3	1	4	1	3	3	4	5	2	2	68722000	49124000	77526000	51657000	106330000	50763000	54299000	43978000	102360000	140310000	40265000	46023000
P55209	P55209	NAP1L1	>sp|P55209|NP1L1_HUMAN Nucleosome assembly protein 1-like 1 OS=Homo sapiens GN=NAP1L1 PE=1 SV=1	7	6	8	5	7	6	8	5	6	6	9	8	589440000	721270000	812650000	1001600000	987390000	594960000	752290000	739490000	907050000	797950000	890550000	714990000
P55210	P55210	CASP7	>sp|P55210|CASP7_HUMAN Caspase-7 OS=Homo sapiens GN=CASP7 PE=1 SV=1	0	0	0	1	0	0	1	0	0	0	0	0	0	0	0	10740000	0	0	5709100	0	0	0	0	0
P55211	P55211	CASP9	>sp|P55211|CASP9_HUMAN Caspase-9 OS=Homo sapiens GN=CASP9 PE=1 SV=3	0	0	0	0	0	1	0	0	0	1	0	0	0	0	0	0	0	10555000	0	0	0	10730000	0	0
P55263	P55263	ADK	>sp|P55263|ADK_HUMAN Adenosine kinase OS=Homo sapiens GN=ADK PE=1 SV=2	4	5	3	2	1	1	5	4	4	5	1	1	98595000	139340000	83389000	64898000	61074000	62122000	141670000	98252000	103670000	172190000	0	60377000
P55265	P55265	ADAR	>sp|P55265|DSRAD_HUMAN Double-stranded RNA-specific adenosine deaminase OS=Homo sapiens GN=ADAR PE=1 SV=4	13	15	14	13	11	17	16	14	13	14	13	8	366880000	337670000	329760000	365630000	346520000	382780000	341460000	333920000	401570000	356510000	398400000	385650000
P55327	P55327	TPD52	>sp|P55327|TPD52_HUMAN Tumor protein D52 OS=Homo sapiens GN=TPD52 PE=1 SV=2	4	3	4	4	5	3	4	3	4	4	6	4	106680000	86993000	91278000	89197000	78290000	85205000	106790000	98162000	91277000	83539000	224890000	145210000
P55735	P55735	SEC13	>sp|P55735|SEC13_HUMAN Protein SEC13 homolog OS=Homo sapiens GN=SEC13 PE=1 SV=3	6	6	5	6	7	4	7	5	4	7	6	4	328720000	252760000	362260000	452040000	502070000	250550000	416550000	368040000	453300000	314570000	408880000	432830000
P55769	P55769	NHP2L1	>sp|P55769|NH2L1_HUMAN NHP2-like protein 1 OS=Homo sapiens GN=SNU13 PE=1 SV=3	4	3	4	2	3	2	4	3	5	4	4	3	297920000	218550000	273430000	116180000	278060000	231880000	235190000	267220000	293080000	215430000	217960000	203800000
P55786;A6NEC2	P55786	NPEPPS	>sp|P55786|PSA_HUMAN Puromycin-sensitive aminopeptidase OS=Homo sapiens GN=NPEPPS PE=1 SV=2	13	11	12	14	11	13	10	12	12	9	14	13	693740000	701910000	604430000	605270000	591130000	638700000	561910000	555550000	559320000	607210000	682910000	605720000
P55795	P55795	HNRNPH2	>sp|P55795|HNRH2_HUMAN Heterogeneous nuclear ribonucleoprotein H2 OS=Homo sapiens GN=HNRNPH2 PE=1 SV=1	11	8	11	10	10	10	7	11	7	7	7	7	182600000	114440000	170920000	160500000	132150000	90314000	200140000	162950000	151940000	144940000	96069000	160650000
P55809;Q9BYC2	P55809	OXCT1	>sp|P55809|SCOT1_HUMAN Succinyl-CoA:3-ketoacid coenzyme A transferase 1, mitochondrial OS=Homo sapiens GN=OXCT1 PE=1 SV=1	13	9	15	15	15	9	13	13	13	13	14	12	1163500000	1319000000	1118200000	1094700000	1082100000	1348100000	1089500000	1151400000	1069300000	1132000000	1053000000	987700000
P55884	P55884	EIF3B	>sp|P55884|EIF3B_HUMAN Eukaryotic translation initiation factor 3 subunit B OS=Homo sapiens GN=EIF3B PE=1 SV=3	21	19	20	16	21	19	22	22	20	21	17	21	1206900000	1286000000	1244000000	1289700000	1184400000	1279000000	1118600000	1222100000	1288200000	1289900000	1336400000	1289100000
P56134	P56134	ATP5J2	>sp|P56134|ATPK_HUMAN ATP synthase subunit f, mitochondrial OS=Homo sapiens GN=ATP5J2 PE=1 SV=3	3	3	2	3	3	3	3	3	3	3	3	3	467800000	388970000	359570000	436790000	425680000	350340000	443540000	471570000	359010000	553970000	506060000	571760000
P56182	P56182	RRP1	>sp|P56182|RRP1_HUMAN Ribosomal RNA processing protein 1 homolog A OS=Homo sapiens GN=RRP1 PE=1 SV=1	4	2	4	1	5	1	3	4	4	2	3	3	101520000	115690000	100100000	66325000	99039000	105420000	87533000	124670000	102490000	133320000	78817000	77924000
P56192	P56192	MARS	>sp|P56192|SYMC_HUMAN Methionine--tRNA ligase, cytoplasmic OS=Homo sapiens GN=MARS PE=1 SV=2	11	12	13	13	12	13	12	12	13	9	15	16	658870000	693820000	622420000	617290000	581510000	580390000	584210000	610070000	557170000	658930000	626330000	647690000
P56199	P56199	ITGA1	>sp|P56199|ITA1_HUMAN Integrin alpha-1 OS=Homo sapiens GN=ITGA1 PE=1 SV=2	2	3	2	2	3	3	4	1	2	4	1	1	29263000	23490000	35873000	23945000	29773000	31703000	31163000	18045000	28955000	34218000	9750200	28361000
Q5VTU8;P56381	Q5VTU8;P56381	ATP5EP2;ATP5E	>sp|Q5VTU8|AT5EL_HUMAN ATP synthase subunit epsilon-like protein, mitochondrial OS=Homo sapiens GN=ATP5EP2 PE=3 SV=1;>sp|P56381|ATP5E_HUMAN ATP synthase subunit epsilon, mitochondrial OS=Homo sapiens GN=ATP5E PE=1 SV=2	3	2	2	3	2	3	3	2	3	2	1	1	338770000	360900000	308200000	342050000	362900000	446640000	277470000	289020000	360470000	359830000	276500000	254010000
P56385	P56385	ATP5I	>sp|P56385|ATP5I_HUMAN ATP synthase subunit e, mitochondrial OS=Homo sapiens GN=ATP5I PE=1 SV=2	3	4	2	2	3	3	3	2	3	3	1	2	136030000	186730000	154150000	196480000	167260000	154950000	124310000	153880000	154690000	159680000	127870000	145320000
P56537	P56537	EIF6	>sp|P56537|IF6_HUMAN Eukaryotic translation initiation factor 6 OS=Homo sapiens GN=EIF6 PE=1 SV=1	4	3	6	4	3	5	4	4	4	5	4	4	244090000	198880000	261080000	273610000	240400000	219450000	240250000	221560000	207720000	253580000	232610000	217330000
P56545	P56545	CTBP2	>sp|P56545|CTBP2_HUMAN C-terminal-binding protein 2 OS=Homo sapiens GN=CTBP2 PE=1 SV=1	6	5	5	2	2	3	2	4	2	3	3	2	95271000	72534000	65402000	77359000	42552000	64307000	64600000	74679000	64961000	74933000	75656000	63394000
P56556	P56556	NDUFA6	>sp|P56556|NDUA6_HUMAN NADH dehydrogenase [ubiquinone] 1 alpha subcomplex subunit 6 OS=Homo sapiens GN=NDUFA6 PE=1 SV=3	1	1	0	1	0	0	0	0	0	0	0	1	33016000	43761000	0	0	0	0	0	0	0	0	0	23331000
P57081	P57081	WDR4	>sp|P57081|WDR4_HUMAN tRNA (guanine-N(7)-)-methyltransferase non-catalytic subunit WDR4 OS=Homo sapiens GN=WDR4 PE=1 SV=2	1	1	1	1	1	1	1	1	1	1	1	0	9438800	7442300	12926000	13531000	13940000	5686600	11300000	12581000	12881000	10142000	13916000	0
P57088	P57088	TMEM33	>sp|P57088|TMM33_HUMAN Transmembrane protein 33 OS=Homo sapiens GN=TMEM33 PE=1 SV=2	4	5	6	4	4	6	5	5	6	5	5	7	304490000	302800000	316490000	245330000	253060000	354880000	293030000	307010000	289730000	312010000	318890000	274920000
P57678	P57678	GEMIN4	>sp|P57678|GEMI4_HUMAN Gem-associated protein 4 OS=Homo sapiens GN=GEMIN4 PE=1 SV=2	4	4	4	5	3	0	3	4	4	3	4	2	89974000	70193000	81357000	66647000	54632000	0	82807000	164370000	146500000	53948000	100080000	89291000
P57740	P57740	NUP107	>sp|P57740|NU107_HUMAN Nuclear pore complex protein Nup107 OS=Homo sapiens GN=NUP107 PE=1 SV=1	5	5	6	5	5	5	5	7	5	5	7	6	105210000	79234000	105160000	91771000	78491000	105980000	105850000	85553000	95966000	84209000	103270000	98189000
P57772	P57772	EEFSEC	>sp|P57772|SELB_HUMAN Selenocysteine-specific elongation factor OS=Homo sapiens GN=EEFSEC PE=1 SV=4	1	0	0	0	0	0	0	0	1	0	0	0	6557200	0	0	0	0	0	0	0	7410100	0	0	0
P58107	P58107	EPPK1	>sp|P58107|EPIPL_HUMAN Epiplakin OS=Homo sapiens GN=EPPK1 PE=1 SV=2	23	20	27	28	26	21	24	28	22	25	23	22	908390000	778240000	890420000	905050000	852500000	844070000	952620000	935340000	1051600000	832810000	910590000	913230000
P58546	P58546	MTPN	>sp|P58546|MTPN_HUMAN Myotrophin OS=Homo sapiens GN=MTPN PE=1 SV=2	1	1	1	0	0	1	0	0	0	1	0	0	11014000	0	0	0	0	9114500	0	0	0	6103100	0	0
P59998	P59998	ARPC4	>sp|P59998|ARPC4_HUMAN Actin-related protein 2/3 complex subunit 4 OS=Homo sapiens GN=ARPC4 PE=1 SV=3	5	5	6	5	5	5	7	5	6	5	6	6	374400000	414340000	368310000	354220000	367510000	415960000	374160000	362050000	395140000	369210000	427340000	422680000
P60002	P60002	ELOF1	>sp|P60002|ELOF1_HUMAN Transcription elongation factor 1 homolog OS=Homo sapiens GN=ELOF1 PE=3 SV=1	1	1	1	1	1	0	1	1	1	1	1	1	12385000	14632000	18541000	23279000	17056000	0	10629000	11744000	20633000	14848000	22605000	21748000
P60059	P60059	SEC61G	>sp|P60059|SC61G_HUMAN Protein transport protein Sec61 subunit gamma OS=Homo sapiens GN=SEC61G PE=1 SV=1	1	1	1	1	1	2	1	1	1	2	1	0	95847000	76034000	103010000	145050000	105770000	66271000	99036000	109400000	122880000	107260000	99782000	0
P60174	P60174	TPI1	>sp|P60174|TPIS_HUMAN Triosephosphate isomerase OS=Homo sapiens GN=TPI1 PE=1 SV=3	14	13	16	13	13	15	14	16	17	14	16	16	10869000000	11360000000	11555000000	11363000000	10550000000	9857800000	9763500000	11053000000	11284000000	11798000000	10290000000	10397000000
P60228	P60228	EIF3E	>sp|P60228|EIF3E_HUMAN Eukaryotic translation initiation factor 3 subunit E OS=Homo sapiens GN=EIF3E PE=1 SV=1	10	11	14	11	12	10	11	13	14	12	13	11	815660000	849690000	825940000	691740000	711450000	879210000	819520000	770730000	743750000	763200000	801960000	844230000
P60468	P60468	SEC61B	>sp|P60468|SC61B_HUMAN Protein transport protein Sec61 subunit beta OS=Homo sapiens GN=SEC61B PE=1 SV=2	1	2	2	2	2	1	2	2	2	2	2	3	144690000	204820000	158490000	145260000	164830000	204600000	130650000	140700000	153830000	163940000	160410000	151570000
P60510	P60510	PPP4C	>sp|P60510|PP4C_HUMAN Serine/threonine-protein phosphatase 4 catalytic subunit OS=Homo sapiens GN=PPP4C PE=1 SV=1	0	0	0	1	1	0	0	1	0	0	1	1	0	0	0	14797000	13842000	0	0	22829000	0	0	18610000	22602000
P60520	P60520	GABARAPL2	>sp|P60520|GBRL2_HUMAN Gamma-aminobutyric acid receptor-associated protein-like 2 OS=Homo sapiens GN=GABARAPL2 PE=1 SV=1	0	1	0	0	0	0	1	1	1	0	0	0	0	5781100	0	0	0	0	9287800	7242000	8757100	0	0	0
P60602	P60602	ROMO1	>sp|P60602|ROMO1_HUMAN Reactive oxygen species modulator 1 OS=Homo sapiens GN=ROMO1 PE=1 SV=1	0	0	0	0	1	1	0	0	1	1	0	1	0	0	0	0	41396000	49083000	0	0	37248000	40295000	0	34874000
P60660;P14649	P60660	MYL6	>sp|P60660|MYL6_HUMAN Myosin light polypeptide 6 OS=Homo sapiens GN=MYL6 PE=1 SV=2	2	3	4	2	1	6	6	3	3	4	3	1	110610000	130010000	126750000	155970000	112600000	240270000	208230000	141600000	121040000	137360000	122160000	67037000
P60709;Q6S8J3;Q562R1;A5A3E0;P0CG38;P0CG39;Q9BYX7	P60709	ACTB	>sp|P60709|ACTB_HUMAN Actin, cytoplasmic 1 OS=Homo sapiens GN=ACTB PE=1 SV=1	28	28	28	29	31	27	29	28	29	28	34	31	2300800000	2552700000	3055200000	2281100000	3282600000	2487300000	2809200000	2664500000	2265600000	3566500000	2443700000	3244000000
P60842	P60842	EIF4A1	>sp|P60842|IF4A1_HUMAN Eukaryotic initiation factor 4A-I OS=Homo sapiens GN=EIF4A1 PE=1 SV=1	24	23	24	23	23	21	25	24	23	22	22	21	9112100000	9381700000	9283300000	9218000000	8927900000	8774000000	8535700000	9542900000	8793000000	9161000000	10731000000	10006000000
P60866	P60866	RPS20	>sp|P60866|RS20_HUMAN 40S ribosomal protein S20 OS=Homo sapiens GN=RPS20 PE=1 SV=1	5	4	3	4	5	4	5	4	5	4	4	4	1988700000	2216600000	1937100000	2217700000	2185000000	1795700000	1720700000	2250900000	1643900000	1908900000	2040300000	1426300000
P60891	P60891	PRPS1	>sp|P60891|PRPS1_HUMAN Ribose-phosphate pyrophosphokinase 1 OS=Homo sapiens GN=PRPS1 PE=1 SV=2	9	10	9	9	9	6	10	9	10	9	11	7	860950000	693020000	783590000	733980000	609030000	675070000	785700000	776550000	835960000	818020000	822380000	737780000
P60900	P60900	PSMA6	>sp|P60900|PSA6_HUMAN Proteasome subunit alpha type-6 OS=Homo sapiens GN=PSMA6 PE=1 SV=1	9	7	11	11	12	8	12	11	10	5	9	10	943410000	962000000	874210000	849620000	883640000	867690000	794550000	867090000	815220000	978840000	954070000	826860000
P60903	P60903	S100A10	>sp|P60903|S10AA_HUMAN Protein S100-A10 OS=Homo sapiens GN=S100A10 PE=1 SV=2	3	1	3	4	4	3	3	3	3	2	1	2	414750000	386610000	476300000	602840000	462860000	378460000	383280000	386860000	384910000	440140000	241540000	225880000
P60953;P17081;Q9H4E5	P60953	CDC42	>sp|P60953|CDC42_HUMAN Cell division control protein 42 homolog OS=Homo sapiens GN=CDC42 PE=1 SV=2	5	5	4	5	4	5	5	6	6	4	4	6	617510000	648680000	660070000	671110000	507120000	627090000	525010000	671890000	601440000	606570000	548830000	669700000
P60981	P60981	DSTN	>sp|P60981|DEST_HUMAN Destrin OS=Homo sapiens GN=DSTN PE=1 SV=3	5	7	6	7	7	7	7	5	6	6	6	9	421000000	502340000	427730000	450550000	439160000	544320000	384920000	498510000	435950000	505270000	390610000	449250000
P60983	P60983	GMFB	>sp|P60983|GMFB_HUMAN Glia maturation factor beta OS=Homo sapiens GN=GMFB PE=1 SV=2	1	2	1	1	1	1	1	0	1	1	1	1	14387000	5621300	13313000	15807000	17415000	4716100	14034000	0	15784000	8912500	11586000	0
P61006;P20337;P20336;Q96E17	P61006	RAB8A	>sp|P61006|RAB8A_HUMAN Ras-related protein Rab-8A OS=Homo sapiens GN=RAB8A PE=1 SV=1	6	6	6	6	6	5	8	7	7	9	7	6	188180000	223220000	195090000	220490000	168840000	156490000	187650000	178120000	150870000	181170000	186150000	167770000
P61009	P61009	SPCS3	>sp|P61009|SPCS3_HUMAN Signal peptidase complex subunit 3 OS=Homo sapiens GN=SPCS3 PE=1 SV=1	3	3	2	3	1	2	2	2	2	2	1	3	38864000	50217000	35185000	35795000	35820000	38672000	43310000	34960000	39741000	0	37350000	34853000
P61011	P61011	SRP54	>sp|P61011|SRP54_HUMAN Signal recognition particle 54 kDa protein OS=Homo sapiens GN=SRP54 PE=1 SV=1	3	3	3	4	4	2	2	3	3	3	1	1	31054000	37498000	38845000	71271000	41909000	39779000	36608000	47306000	26609000	36850000	24477000	41258000
P61019;Q8WUD1	P61019	RAB2A	>sp|P61019|RAB2A_HUMAN Ras-related protein Rab-2A OS=Homo sapiens GN=RAB2A PE=1 SV=1	9	10	8	11	11	9	8	10	7	7	9	8	446980000	405510000	424230000	435070000	419520000	447430000	418510000	429010000	449890000	437880000	440150000	494490000
P61020	P61020	RAB5B	>sp|P61020|RAB5B_HUMAN Ras-related protein Rab-5B OS=Homo sapiens GN=RAB5B PE=1 SV=1	4	4	3	2	3	3	4	2	4	4	3	3	23800000	18815000	0	0	0	20925000	34375000	0	30953000	32255000	0	0
P61024	P61024	CKS1B	>sp|P61024|CKS1_HUMAN Cyclin-dependent kinases regulatory subunit 1 OS=Homo sapiens GN=CKS1B PE=1 SV=1	2	1	2	1	3	1	3	1	2	2	1	0	32450000	38341000	35272000	32578000	43155000	33356000	34863000	40051000	43876000	33668000	23209000	0
P61026	P61026	RAB10	>sp|P61026|RAB10_HUMAN Ras-related protein Rab-10 OS=Homo sapiens GN=RAB10 PE=1 SV=1	5	5	4	4	6	4	6	5	5	5	5	5	332830000	315070000	303310000	250330000	272620000	262620000	315120000	226220000	221930000	336280000	263100000	304960000
P61077;P62837;Q9Y2X8;P51668	P61077;P62837	UBE2D3;UBE2D2	>sp|P61077|UB2D3_HUMAN Ubiquitin-conjugating enzyme E2 D3 OS=Homo sapiens GN=UBE2D3 PE=1 SV=1;>sp|P62837|UB2D2_HUMAN Ubiquitin-conjugating enzyme E2 D2 OS=Homo sapiens GN=UBE2D2 PE=1 SV=1	1	1	0	0	0	0	3	0	2	0	1	0	101660000	108060000	0	0	0	0	90847000	0	91065000	0	72584000	0
P61081	P61081	UBE2M	>sp|P61081|UBC12_HUMAN NEDD8-conjugating enzyme Ubc12 OS=Homo sapiens GN=UBE2M PE=1 SV=1	5	4	3	3	3	3	4	4	4	6	4	3	247730000	252940000	235140000	275300000	225770000	219600000	222770000	230290000	201990000	235320000	262340000	287550000
P61086	P61086	UBE2K	>sp|P61086|UBE2K_HUMAN Ubiquitin-conjugating enzyme E2 K OS=Homo sapiens GN=UBE2K PE=1 SV=3	3	3	4	1	1	1	3	3	1	3	2	1	60693000	69083000	71796000	60419000	0	60186000	56806000	50465000	79927000	61601000	36552000	30958000
P61088;Q5JXB2	P61088;Q5JXB2	UBE2N;UBE2NL	>sp|P61088|UBE2N_HUMAN Ubiquitin-conjugating enzyme E2 N OS=Homo sapiens GN=UBE2N PE=1 SV=1;>sp|Q5JXB2|UE2NL_HUMAN Putative ubiquitin-conjugating enzyme E2 N-like OS=Homo sapiens GN=UBE2NL PE=1 SV=1	4	4	5	6	7	7	5	6	3	4	3	2	256690000	299030000	280960000	285860000	262780000	309930000	258680000	235080000	245630000	247600000	171900000	122010000
P61106	P61106	RAB14	>sp|P61106|RAB14_HUMAN Ras-related protein Rab-14 OS=Homo sapiens GN=RAB14 PE=1 SV=4	8	7	8	9	9	8	13	9	6	9	12	9	434710000	424910000	402990000	413020000	453010000	476210000	400330000	385820000	411980000	399340000	433410000	406650000
P61129	P61129	ZC3H6	>sp|P61129|ZC3H6_HUMAN Zinc finger CCCH domain-containing protein 6 OS=Homo sapiens GN=ZC3H6 PE=1 SV=2	0	1	0	0	0	0	1	1	0	0	1	1	0	0	0	0	0	0	142100000	115850000	0	0	146380000	139780000
P61158;Q9P1U1;Q9C0K3	P61158	ACTR3	>sp|P61158|ARP3_HUMAN Actin-related protein 3 OS=Homo sapiens GN=ACTR3 PE=1 SV=3	9	6	7	10	9	7	7	7	10	9	8	10	426570000	450180000	411130000	452330000	434550000	387990000	417170000	433350000	456480000	428490000	484690000	460230000
P61160	P61160	ACTR2	>sp|P61160|ARP2_HUMAN Actin-related protein 2 OS=Homo sapiens GN=ACTR2 PE=1 SV=1	5	6	6	6	6	3	5	5	6	6	4	4	243880000	272220000	218320000	258870000	205400000	219360000	240280000	227590000	230520000	216230000	225020000	234230000
P61163	P61163	ACTR1A	>sp|P61163|ACTZ_HUMAN Alpha-centractin OS=Homo sapiens GN=ACTR1A PE=1 SV=1	6	6	6	3	6	4	5	6	6	8	4	5	189450000	184680000	184890000	250010000	208440000	222290000	172300000	201930000	198230000	216930000	185150000	228440000
P61165	P61165	TMEM258	>sp|P61165|TM258_HUMAN Transmembrane protein 258 OS=Homo sapiens GN=TMEM258 PE=1 SV=1	1	1	1	1	1	1	1	1	1	1	1	1	19985000	27254000	19746000	21151000	23208000	20267000	19399000	22449000	19764000	23955000	30881000	28463000
P61201	P61201	COPS2	>sp|P61201|CSN2_HUMAN COP9 signalosome complex subunit 2 OS=Homo sapiens GN=COPS2 PE=1 SV=1	7	7	7	4	5	5	4	7	4	4	9	4	190180000	140540000	152930000	169530000	182060000	172220000	176670000	158480000	170500000	149590000	173600000	174350000
P61221	P61221	ABCE1	>sp|P61221|ABCE1_HUMAN ATP-binding cassette sub-family E member 1 OS=Homo sapiens GN=ABCE1 PE=1 SV=1	3	1	2	4	2	1	2	3	2	2	3	3	35792000	113660000	71490000	94625000	93772000	80757000	85804000	90912000	95861000	140740000	80529000	113550000
P61224;A6NIZ1	P61224;A6NIZ1	RAP1B	>sp|P61224|RAP1B_HUMAN Ras-related protein Rap-1b OS=Homo sapiens GN=RAP1B PE=1 SV=1;>sp|A6NIZ1|RP1BL_HUMAN Ras-related protein Rap-1b-like protein OS=Homo sapiens PE=2 SV=1	5	4	6	5	4	5	8	4	4	6	4	9	334060000	309730000	412980000	391080000	488470000	251530000	308110000	311630000	337270000	363930000	346330000	386820000
P61247	P61247	RPS3A	>sp|P61247|RS3A_HUMAN 40S ribosomal protein S3a OS=Homo sapiens GN=RPS3A PE=1 SV=2	17	13	16	14	17	13	17	17	14	18	12	15	5807300000	6302800000	5301000000	5456900000	5513800000	6600300000	5088300000	5908600000	5143600000	5705300000	6193700000	5885300000
P61254	P61254	RPL26	>sp|P61254|RL26_HUMAN 60S ribosomal protein L26 OS=Homo sapiens GN=RPL26 PE=1 SV=1	7	5	7	8	6	6	8	6	9	7	6	9	1223200000	1669300000	1294800000	1323700000	1360700000	1687500000	1272000000	1360500000	1555600000	1654600000	1401400000	1380500000
P61289	P61289	PSME3	>sp|P61289|PSME3_HUMAN Proteasome activator complex subunit 3 OS=Homo sapiens GN=PSME3 PE=1 SV=1	7	5	4	5	7	9	6	6	5	4	5	5	318010000	282180000	333970000	340100000	299520000	322630000	263320000	320680000	297880000	286490000	369350000	316910000
P61313	P61313	RPL15	>sp|P61313|RL15_HUMAN 60S ribosomal protein L15 OS=Homo sapiens GN=RPL15 PE=1 SV=2	14	13	13	13	14	11	13	13	14	12	14	11	4043100000	5372100000	4430700000	4859000000	4484900000	5404300000	4158200000	5066800000	4675600000	5034500000	4400000000	4026500000
P61326	P61326	MAGOH	>sp|P61326|MGN_HUMAN Protein mago nashi homolog OS=Homo sapiens GN=MAGOH PE=1 SV=1	5	4	7	5	3	4	4	4	6	3	5	3	0	18622000	0	0	0	20859000	0	0	0	0	19318000	0
P61353	P61353	RPL27	>sp|P61353|RL27_HUMAN 60S ribosomal protein L27 OS=Homo sapiens GN=RPL27 PE=1 SV=2	7	7	9	9	8	8	6	7	8	7	6	9	3400400000	3721300000	3233200000	3395700000	3563400000	3497500000	3328400000	3650200000	3029200000	3417000000	3402200000	3519100000
P61513;A6NKH3	P61513	RPL37A	>sp|P61513|RL37A_HUMAN 60S ribosomal protein L37a OS=Homo sapiens GN=RPL37A PE=1 SV=2	7	7	6	6	7	7	6	7	6	8	8	7	1219800000	1482000000	1179900000	1187700000	1195000000	1390300000	1214500000	1142700000	1343900000	1375400000	1203000000	1157500000
P61586	P61586	RHOA	>sp|P61586|RHOA_HUMAN Transforming protein RhoA OS=Homo sapiens GN=RHOA PE=1 SV=1	6	8	8	7	9	9	8	9	10	8	6	8	1551200000	1616700000	1430600000	1428300000	1621700000	1720100000	1362000000	1417700000	1257400000	1522500000	1677700000	1564500000
P61604	P61604	HSPE1	>sp|P61604|CH10_HUMAN 10 kDa heat shock protein, mitochondrial OS=Homo sapiens GN=HSPE1 PE=1 SV=2	8	7	7	7	7	7	7	7	9	7	4	6	1522200000	1581700000	1450100000	1838400000	1266300000	1748800000	1173400000	1323700000	1108400000	1216400000	816450000	630570000
P61619;Q9H9S3	P61619;Q9H9S3	SEC61A1;SEC61A2	>sp|P61619|S61A1_HUMAN Protein transport protein Sec61 subunit alpha isoform 1 OS=Homo sapiens GN=SEC61A1 PE=1 SV=2;>sp|Q9H9S3|S61A2_HUMAN Protein transport protein Sec61 subunit alpha isoform 2 OS=Homo sapiens GN=SEC61A2 PE=2 SV=3	3	4	4	4	6	2	3	3	4	4	5	3	307580000	175760000	262190000	248060000	280510000	51809000	306540000	244530000	289280000	271700000	332160000	386660000
P61758	P61758	VBP1	>sp|P61758|PFD3_HUMAN Prefoldin subunit 3 OS=Homo sapiens GN=VBP1 PE=1 SV=3	2	2	3	3	3	2	0	1	2	2	2	1	88148000	90782000	73079000	83904000	77844000	103750000	0	82696000	53440000	61109000	65397000	94723000
P61764	P61764	STXBP1	>sp|P61764|STXB1_HUMAN Syntaxin-binding protein 1 OS=Homo sapiens GN=STXBP1 PE=1 SV=1	1	4	4	1	3	3	3	3	5	4	2	5	37829000	48802000	47977000	36950000	46633000	61481000	44354000	51336000	39017000	52668000	47905000	59973000
P61769	P61769	B2M	>sp|P61769|B2MG_HUMAN Beta-2-microglobulin OS=Homo sapiens GN=B2M PE=1 SV=1	0	1	1	1	0	0	1	1	0	0	0	0	0	19366000	0	0	0	0	11244000	17486000	0	0	0	0
P61803	P61803	DAD1	>sp|P61803|DAD1_HUMAN Dolichyl-diphosphooligosaccharide--protein glycosyltransferase subunit DAD1 OS=Homo sapiens GN=DAD1 PE=1 SV=3	1	2	1	2	1	0	1	0	0	1	1	1	28101000	30813000	28121000	38882000	27828000	0	27448000	0	0	23704000	38858000	33082000
P61916	P61916	NPC2	>sp|P61916|NPC2_HUMAN Epididymal secretory protein E1 OS=Homo sapiens GN=NPC2 PE=1 SV=1	4	2	1	1	2	2	2	2	2	3	1	1	94015000	77724000	73793000	70441000	76231000	95169000	72058000	58811000	60035000	71049000	54167000	47615000
P61923	P61923	COPZ1	>sp|P61923|COPZ1_HUMAN Coatomer subunit zeta-1 OS=Homo sapiens GN=COPZ1 PE=1 SV=1	2	2	2	3	1	3	2	1	1	3	2	1	35826000	27650000	32338000	40430000	0	32115000	36452000	18390000	19220000	26477000	64549000	64072000
P61927	P61927	RPL37	>sp|P61927|RL37_HUMAN 60S ribosomal protein L37 OS=Homo sapiens GN=RPL37 PE=1 SV=2	0	2	0	2	1	2	1	3	2	1	1	1	0	201720000	0	169250000	151600000	164180000	82738000	198050000	145430000	69702000	96161000	98765000
P61956;Q6EEV6;P55854	P61956	SUMO2	>sp|P61956|SUMO2_HUMAN Small ubiquitin-related modifier 2 OS=Homo sapiens GN=SUMO2 PE=1 SV=3	1	3	2	2	2	0	3	1	1	1	2	2	156160000	382460000	179060000	217010000	196160000	0	205940000	136020000	135970000	228300000	150550000	110580000
P61962	P61962	DCAF7	>sp|P61962|DCAF7_HUMAN DDB1- and CUL4-associated factor 7 OS=Homo sapiens GN=DCAF7 PE=1 SV=1	0	1	0	1	0	0	0	1	0	0	0	0	0	0	0	18150000	0	0	0	0	0	0	0	0
P61964	P61964	WDR5	>sp|P61964|WDR5_HUMAN WD repeat-containing protein 5 OS=Homo sapiens GN=WDR5 PE=1 SV=1	2	2	2	3	4	3	3	2	2	2	2	2	48000000	52162000	59693000	55503000	57273000	48827000	52802000	52029000	39056000	56593000	43532000	40987000
P61966	P61966	AP1S1	>sp|P61966|AP1S1_HUMAN AP-1 complex subunit sigma-1A OS=Homo sapiens GN=AP1S1 PE=1 SV=1	1	1	2	2	2	1	1	2	2	1	1	2	18940000	24953000	17108000	16971000	23217000	22577000	23242000	14422000	19470000	18388000	26671000	26662000
P61978	P61978	HNRNPK	>sp|P61978|HNRPK_HUMAN Heterogeneous nuclear ribonucleoprotein K OS=Homo sapiens GN=HNRNPK PE=1 SV=1	20	21	27	27	25	20	25	28	26	24	24	23	7648500000	9047400000	7946300000	8460200000	8065100000	9061600000	7930600000	7932600000	7445900000	8276700000	9111800000	9424300000
P61981	P61981	YWHAG	>sp|P61981|1433G_HUMAN 14-3-3 protein gamma OS=Homo sapiens GN=YWHAG PE=1 SV=2	15	13	12	12	15	15	12	10	13	16	15	13	1827800000	2398000000	2110700000	2260900000	1883200000	2196900000	1695100000	1936800000	1591600000	2154800000	1919600000	1953100000
P62070	P62070	RRAS2	>sp|P62070|RRAS2_HUMAN Ras-related protein R-Ras2 OS=Homo sapiens GN=RRAS2 PE=1 SV=1	2	2	0	2	2	0	2	2	2	2	0	1	39641000	28876000	0	43610000	53287000	0	34884000	32076000	30032000	27696000	0	33633000
P62081	P62081	RPS7	>sp|P62081|RS7_HUMAN 40S ribosomal protein S7 OS=Homo sapiens GN=RPS7 PE=1 SV=1	12	11	14	12	14	9	13	16	18	14	16	18	2783100000	3478500000	3702100000	3575300000	3305600000	3888000000	3369500000	3788800000	3583800000	3143600000	3786800000	4075300000
P62136	P62136	PPP1CA	>sp|P62136|PP1A_HUMAN Serine/threonine-protein phosphatase PP1-alpha catalytic subunit OS=Homo sapiens GN=PPP1CA PE=1 SV=1	12	10	12	10	10	8	10	9	10	10	13	11	60575000	87726000	75081000	72007000	74490000	0	82731000	74305000	80032000	79513000	73834000	0
P62140	P62140	PPP1CB	>sp|P62140|PP1B_HUMAN Serine/threonine-protein phosphatase PP1-beta catalytic subunit OS=Homo sapiens GN=PPP1CB PE=1 SV=3	11	8	11	10	12	7	9	7	10	10	13	14	814140000	802020000	904750000	837440000	939510000	873160000	1036400000	998670000	928600000	907720000	876000000	896550000
P62191	P62191	PSMC1	>sp|P62191|PRS4_HUMAN 26S proteasome regulatory subunit 4 OS=Homo sapiens GN=PSMC1 PE=1 SV=1	14	10	12	13	10	11	10	12	12	13	8	13	781260000	838610000	752130000	761170000	753180000	927240000	665850000	781470000	686890000	731970000	783750000	752170000
P62195;Q8NB90	P62195	PSMC5	>sp|P62195|PRS8_HUMAN 26S proteasome regulatory subunit 8 OS=Homo sapiens GN=PSMC5 PE=1 SV=1	12	10	12	9	10	9	11	14	15	11	10	11	628590000	539560000	588700000	652030000	605580000	484720000	665300000	622060000	632470000	605350000	650510000	627630000
P62241	P62241	RPS8	>sp|P62241|RS8_HUMAN 40S ribosomal protein S8 OS=Homo sapiens GN=RPS8 PE=1 SV=2	10	9	7	9	8	10	9	11	8	11	10	10	3729600000	3473300000	3280500000	3578900000	3646000000	3431100000	3458200000	3518900000	3891000000	3774300000	3740400000	3574900000
P62244	P62244	RPS15A	>sp|P62244|RS15A_HUMAN 40S ribosomal protein S15a OS=Homo sapiens GN=RPS15A PE=1 SV=2	5	3	6	6	4	5	5	6	7	5	6	7	1003600000	966080000	1301900000	1256000000	1357400000	860840000	1183200000	1278800000	1432100000	1007800000	1200100000	1109200000
P62249	P62249	RPS16	>sp|P62249|RS16_HUMAN 40S ribosomal protein S16 OS=Homo sapiens GN=RPS16 PE=1 SV=2	12	13	12	14	11	10	10	11	13	12	11	10	3475700000	3614600000	3502700000	3306800000	3330000000	3720200000	3279200000	3500200000	3454800000	3653800000	2975800000	3414500000
P62258	P62258	YWHAE	>sp|P62258|1433E_HUMAN 14-3-3 protein epsilon OS=Homo sapiens GN=YWHAE PE=1 SV=1	19	18	17	18	21	20	19	18	17	19	20	18	4921500000	6215700000	5458900000	5664200000	5139300000	5458700000	5204500000	5672600000	5514600000	5955900000	6408200000	6456900000
P62263	P62263	RPS14	>sp|P62263|RS14_HUMAN 40S ribosomal protein S14 OS=Homo sapiens GN=RPS14 PE=1 SV=3	9	8	8	10	9	9	9	8	9	9	9	9	2659500000	3109100000	2912900000	2746700000	3071600000	3122500000	2872400000	3184600000	2688200000	2950900000	3027100000	3022200000
P62266	P62266	RPS23	>sp|P62266|RS23_HUMAN 40S ribosomal protein S23 OS=Homo sapiens GN=RPS23 PE=1 SV=3	7	4	7	6	6	5	6	8	5	4	4	3	1895900000	2026900000	1860500000	2374100000	2123100000	2138100000	1522400000	2291300000	1689300000	2076600000	2390000000	1985600000
P62269	P62269	RPS18	>sp|P62269|RS18_HUMAN 40S ribosomal protein S18 OS=Homo sapiens GN=RPS18 PE=1 SV=3	8	12	10	11	9	12	9	9	10	12	9	11	2772100000	3365900000	2705200000	3278900000	3472500000	3408600000	2785700000	2967900000	3508300000	3286800000	2549000000	3404900000
P62273	P62273	RPS29	>sp|P62273|RS29_HUMAN 40S ribosomal protein S29 OS=Homo sapiens GN=RPS29 PE=1 SV=2	3	3	3	2	3	1	3	3	3	3	2	3	712490000	680670000	539140000	605180000	874470000	575240000	691070000	813140000	559040000	639950000	449870000	887800000
P62277	P62277	RPS13	>sp|P62277|RS13_HUMAN 40S ribosomal protein S13 OS=Homo sapiens GN=RPS13 PE=1 SV=2	11	10	10	11	9	10	11	12	12	11	12	10	3634100000	3927300000	3623700000	3595600000	3565800000	3253100000	3596100000	3537100000	3346200000	3821400000	4269300000	4533600000
P62280	P62280	RPS11	>sp|P62280|RS11_HUMAN 40S ribosomal protein S11 OS=Homo sapiens GN=RPS11 PE=1 SV=3	13	12	9	12	10	10	14	12	12	13	9	13	4109000000	4458700000	3771400000	3776200000	3746500000	4508800000	3606400000	4177400000	3541000000	4010500000	3796900000	3682100000
P62304	P62304	SNRPE	>sp|P62304|RUXE_HUMAN Small nuclear ribonucleoprotein E OS=Homo sapiens GN=SNRPE PE=1 SV=1	2	2	2	3	2	2	2	2	3	2	3	3	600780000	617380000	617610000	648100000	601360000	600210000	558920000	548640000	596850000	756420000	719110000	774100000
P62306	P62306	SNRPF	>sp|P62306|RUXF_HUMAN Small nuclear ribonucleoprotein F OS=Homo sapiens GN=SNRPF PE=1 SV=1	1	2	2	0	2	2	2	1	1	1	1	2	150090000	86907000	80000000	0	118790000	108330000	93322000	118570000	71718000	100310000	174980000	105050000
P62314	P62314	SNRPD1	>sp|P62314|SMD1_HUMAN Small nuclear ribonucleoprotein Sm D1 OS=Homo sapiens GN=SNRPD1 PE=1 SV=1	2	2	3	2	2	3	3	3	3	2	1	3	300120000	404030000	379060000	381010000	415540000	358540000	451420000	453470000	508620000	382820000	334490000	348360000
P62316	P62316	SNRPD2	>sp|P62316|SMD2_HUMAN Small nuclear ribonucleoprotein Sm D2 OS=Homo sapiens GN=SNRPD2 PE=1 SV=1	6	8	8	8	6	6	7	7	7	7	7	6	848500000	1039400000	909090000	919690000	867110000	1137000000	853520000	906630000	758970000	952780000	977330000	910960000
P62318	P62318	SNRPD3	>sp|P62318|SMD3_HUMAN Small nuclear ribonucleoprotein Sm D3 OS=Homo sapiens GN=SNRPD3 PE=1 SV=1	3	2	4	4	3	3	3	5	4	2	4	4	1106200000	1142900000	1247100000	1066900000	1120400000	1123500000	1080800000	1118900000	1278800000	1709000000	973100000	1150000000
P62330	P62330	ARF6	>sp|P62330|ARF6_HUMAN ADP-ribosylation factor 6 OS=Homo sapiens GN=ARF6 PE=1 SV=2	1	1	1	0	2	0	2	0	1	1	1	1	23552000	20763000	26586000	0	18416000	0	17122000	0	27326000	19599000	18409000	23345000
P62333	P62333	PSMC6	>sp|P62333|PRS10_HUMAN 26S proteasome regulatory subunit 10B OS=Homo sapiens GN=PSMC6 PE=1 SV=1	12	10	12	13	7	11	11	10	13	10	12	12	586620000	639590000	593960000	650740000	590990000	578760000	561780000	581450000	621780000	656520000	611020000	651770000
P62424	P62424	RPL7A	>sp|P62424|RL7A_HUMAN 60S ribosomal protein L7a OS=Homo sapiens GN=RPL7A PE=1 SV=2	15	15	19	19	13	14	17	17	14	18	17	14	4785900000	5325400000	4789200000	5811100000	5298000000	5525700000	5028400000	5291900000	5532500000	5493000000	5347900000	5534400000
P62487	P62487	POLR2G	>sp|P62487|RPB7_HUMAN DNA-directed RNA polymerase II subunit RPB7 OS=Homo sapiens GN=POLR2G PE=1 SV=1	0	0	0	1	0	1	0	0	1	0	0	0	0	0	0	0	0	0	0	0	7425900	0	0	0
P62495	P62495	ETF1	>sp|P62495|ERF1_HUMAN Eukaryotic peptide chain release factor subunit 1 OS=Homo sapiens GN=ETF1 PE=1 SV=3	7	8	10	11	7	6	6	9	7	8	7	8	494950000	510240000	454690000	447550000	411440000	418910000	446060000	424700000	450400000	457390000	519650000	504260000
P62633	P62633	CNBP	>sp|P62633|CNBP_HUMAN Cellular nucleic acid-binding protein OS=Homo sapiens GN=CNBP PE=1 SV=1	6	6	5	5	5	5	5	5	5	5	5	5	220870000	215840000	208180000	224020000	215020000	221730000	217390000	217950000	232860000	199030000	179010000	213050000
P62699	P62699	YPEL5	>sp|P62699|YPEL5_HUMAN Protein yippee-like 5 OS=Homo sapiens GN=YPEL5 PE=1 SV=1	0	0	0	0	0	0	0	0	0	1	0	0	0	0	0	0	0	0	0	0	0	9880000	0	0
P62701;Q8TD47;P22090	P62701	RPS4X	>sp|P62701|RS4X_HUMAN 40S ribosomal protein S4, X isoform OS=Homo sapiens GN=RPS4X PE=1 SV=2	15	15	16	19	16	11	16	18	14	14	18	20	5619300000	5262700000	5822900000	6429200000	5624100000	5403900000	5227800000	6528600000	5613300000	6112200000	5630800000	6559300000
P62745	P62745	RHOB	>sp|P62745|RHOB_HUMAN Rho-related GTP-binding protein RhoB OS=Homo sapiens GN=RHOB PE=1 SV=1	1	2	2	2	1	3	1	2	1	2	0	2	0	0	0	21456000	0	34107000	0	0	0	0	0	27084000
P62750	P62750	RPL23A	>sp|P62750|RL23A_HUMAN 60S ribosomal protein L23a OS=Homo sapiens GN=RPL23A PE=1 SV=1	7	8	10	9	6	8	9	10	10	9	11	9	1837000000	2356100000	2008800000	2350300000	2029100000	2579300000	1802100000	2302500000	2003200000	2416900000	2142500000	2287600000
P62753	P62753	RPS6	>sp|P62753|RS6_HUMAN 40S ribosomal protein S6 OS=Homo sapiens GN=RPS6 PE=1 SV=1	10	9	8	10	11	9	9	7	10	10	9	13	2910200000	3672700000	3138700000	3634300000	3411500000	3762600000	2844500000	3320000000	2668600000	3121300000	2962200000	3298600000
P62805	P62805	HIST1H4A	>sp|P62805|H4_HUMAN Histone H4 OS=Homo sapiens GN=HIST1H4A PE=1 SV=2	12	8	12	12	9	10	9	10	9	11	12	14	53013000000	46878000000	50230000000	55067000000	50732000000	47273000000	50532000000	56929000000	52006000000	52522000000	57702000000	61922000000
P62807;Q99879;Q99877;Q93079;Q5QNW6;P58876;O60814;Q99880;P57053;Q96A08	P62807;Q99879;Q99877;Q93079;Q5QNW6;P58876;O60814;Q99880;P57053	HIST1H2BC;HIST1H2BM;HIST1H2BN;HIST1H2BH;HIST2H2BF;HIST1H2BD;HIST1H2BK;HIST1H2BL;H2BFS	>sp|P62807|H2B1C_HUMAN Histone H2B type 1-C/E/F/G/I OS=Homo sapiens GN=HIST1H2BC PE=1 SV=4;>sp|Q99879|H2B1M_HUMAN Histone H2B type 1-M OS=Homo sapiens GN=HIST1H2BM PE=1 SV=3;>sp|Q99877|H2B1N_HUMAN Histone H2B type 1-N OS=Homo sapiens GN=HIST1H2BN PE=1 SV=3	8	9	9	8	8	8	8	9	8	9	7	12	34094000000	41676000000	45987000000	41544000000	39375000000	44523000000	37687000000	50592000000	35372000000	49198000000	45006000000	51604000000
P62820	P62820	RAB1A	>sp|P62820|RAB1A_HUMAN Ras-related protein Rab-1A OS=Homo sapiens GN=RAB1A PE=1 SV=3	7	6	6	6	5	7	7	8	8	7	5	6	1453900000	1240700000	1322500000	1425700000	1321400000	1390700000	1320000000	1249500000	1264100000	1390100000	1416000000	1390600000
P62826	P62826	RAN	>sp|P62826|RAN_HUMAN GTP-binding nuclear protein Ran OS=Homo sapiens GN=RAN PE=1 SV=3	12	10	12	11	10	11	11	15	11	12	11	12	5632900000	6038300000	5211900000	5514900000	5650700000	5541100000	5395400000	4863400000	4863900000	5436700000	5785600000	5281100000
P62829	P62829	RPL23	>sp|P62829|RL23_HUMAN 60S ribosomal protein L23 OS=Homo sapiens GN=RPL23 PE=1 SV=1	8	7	7	8	7	8	9	8	8	9	7	8	2727900000	2670600000	2729800000	2881200000	2486500000	2666800000	2311600000	2826000000	2638000000	2939700000	3522700000	2936400000
P62834	P62834	RAP1A	>sp|P62834|RAP1A_HUMAN Ras-related protein Rap-1A OS=Homo sapiens GN=RAP1A PE=1 SV=1	5	3	5	3	5	5	7	5	4	6	4	7	39838000	47048000	51819000	36705000	44376000	55864000	45012000	49600000	46672000	51407000	45274000	45116000
P62841	P62841	RPS15	>sp|P62841|RS15_HUMAN 40S ribosomal protein S15 OS=Homo sapiens GN=RPS15 PE=1 SV=2	4	4	5	6	6	6	5	7	6	4	5	5	2488400000	2376000000	3118800000	3068100000	3020900000	3682000000	2665900000	2837600000	2919500000	2736300000	2075000000	2438600000
P62847	P62847	RPS24	>sp|P62847|RS24_HUMAN 40S ribosomal protein S24 OS=Homo sapiens GN=RPS24 PE=1 SV=1	4	5	5	4	4	4	4	5	5	4	5	4	1010200000	1176500000	1094300000	1094900000	1244400000	1172700000	1134400000	1139400000	1211000000	1201100000	1110900000	1149200000
P62851	P62851	RPS25	>sp|P62851|RS25_HUMAN 40S ribosomal protein S25 OS=Homo sapiens GN=RPS25 PE=1 SV=1	3	4	3	5	6	2	1	4	3	2	4	4	1338000000	1478000000	1155200000	1512000000	1461600000	1351300000	859180000	1026600000	1127000000	1150900000	1495500000	1324700000
P62854;Q5JNZ5	P62854;Q5JNZ5	RPS26;RPS26P11	>sp|P62854|RS26_HUMAN 40S ribosomal protein S26 OS=Homo sapiens GN=RPS26 PE=1 SV=3;>sp|Q5JNZ5|RS26L_HUMAN Putative 40S ribosomal protein S26-like 1 OS=Homo sapiens GN=RPS26P11 PE=5 SV=1	3	3	3	4	4	3	3	2	3	3	4	4	1232500000	1509300000	1018200000	1299200000	1379700000	1510500000	1111900000	1250900000	1358800000	1211500000	1497300000	1559500000
P62857	P62857	RPS28	>sp|P62857|RS28_HUMAN 40S ribosomal protein S28 OS=Homo sapiens GN=RPS28 PE=1 SV=1	3	2	3	2	3	3	3	3	3	2	2	3	1423100000	1645700000	1546900000	1684700000	1775200000	1687700000	1403400000	1390200000	1311300000	1453200000	1152900000	1098300000
P62861	P62861	FAU	>sp|P62861|RS30_HUMAN 40S ribosomal protein S30 OS=Homo sapiens GN=FAU PE=1 SV=1	1	1	1	3	2	1	0	3	0	0	1	2	400130000	471280000	386560000	435610000	430140000	468710000	0	422930000	0	0	486540000	403560000
P62873	P62873	GNB1	>sp|P62873|GBB1_HUMAN Guanine nucleotide-binding protein G(I)/G(S)/G(T) subunit beta-1 OS=Homo sapiens GN=GNB1 PE=1 SV=3	8	6	9	7	7	3	8	6	8	6	5	8	71296000	38015000	75671000	92073000	71453000	46673000	71442000	35752000	78091000	47907000	19549000	66126000
P62875	P62875	POLR2L	>sp|P62875|RPAB5_HUMAN DNA-directed RNA polymerases I, II, and III subunit RPABC5 OS=Homo sapiens GN=POLR2L PE=1 SV=1	1	0	1	0	1	1	0	1	1	1	0	0	0	0	15190000	0	19717000	21005000	0	14728000	15251000	16465000	0	0
P62877	P62877	RBX1	>sp|P62877|RBX1_HUMAN E3 ubiquitin-protein ligase RBX1 OS=Homo sapiens GN=RBX1 PE=1 SV=1	2	2	1	1	1	2	2	1	2	1	2	3	69216000	78236000	83642000	87470000	73121000	83302000	68155000	80729000	71005000	77104000	69774000	79129000
P62879;Q9BRK4	P62879	GNB2	>sp|P62879|GBB2_HUMAN Guanine nucleotide-binding protein G(I)/G(S)/G(T) subunit beta-2 OS=Homo sapiens GN=GNB2 PE=1 SV=3	10	10	10	7	8	7	12	10	11	8	8	7	724600000	920280000	816560000	868720000	830290000	909190000	819760000	865380000	828220000	852790000	820500000	855080000
P62888	P62888	RPL30	>sp|P62888|RL30_HUMAN 60S ribosomal protein L30 OS=Homo sapiens GN=RPL30 PE=1 SV=2	6	7	6	5	6	7	6	5	6	6	5	6	2435700000	2637000000	2249600000	2622400000	2856200000	2285300000	2394000000	2352100000	2571900000	2418700000	2668600000	2353200000
Q59GN2;P62891	Q59GN2;P62891	RPL39P5;RPL39	>sp|Q59GN2|R39L5_HUMAN Putative 60S ribosomal protein L39-like 5 OS=Homo sapiens GN=RPL39P5 PE=5 SV=2;>sp|P62891|RL39_HUMAN 60S ribosomal protein L39 OS=Homo sapiens GN=RPL39 PE=1 SV=2	2	2	2	2	1	2	2	2	2	1	1	1	369300000	298590000	324460000	276030000	314040000	237800000	274120000	435240000	306610000	229190000	276650000	365570000
P62899	P62899	RPL31	>sp|P62899|RL31_HUMAN 60S ribosomal protein L31 OS=Homo sapiens GN=RPL31 PE=1 SV=1	7	5	7	5	7	8	7	6	8	5	7	7	2027900000	1958200000	1692100000	1800000000	1857900000	2460200000	1733900000	1804300000	1571700000	1814300000	2036500000	1888300000
P62906	P62906	RPL10A	>sp|P62906|RL10A_HUMAN 60S ribosomal protein L10a OS=Homo sapiens GN=RPL10A PE=1 SV=2	11	8	10	10	10	8	7	11	10	9	9	10	4282200000	3534200000	4227800000	4244800000	4635600000	3901100000	4106300000	4900600000	4337600000	4099400000	4406600000	4282400000
P62910	P62910	RPL32	>sp|P62910|RL32_HUMAN 60S ribosomal protein L32 OS=Homo sapiens GN=RPL32 PE=1 SV=2	8	8	9	8	10	8	8	10	9	8	8	9	2255700000	2381400000	1982800000	2233700000	2065200000	2660500000	2155600000	2373200000	2136500000	2392100000	2281600000	2577500000
P62913	P62913	RPL11	>sp|P62913|RL11_HUMAN 60S ribosomal protein L11 OS=Homo sapiens GN=RPL11 PE=1 SV=2	6	6	3	5	5	5	4	7	5	4	4	7	1910600000	2028300000	1708100000	1879100000	2123000000	1873500000	1860300000	1983000000	1664300000	1736100000	1823600000	1878300000
P62917	P62917	RPL8	>sp|P62917|RL8_HUMAN 60S ribosomal protein L8 OS=Homo sapiens GN=RPL8 PE=1 SV=2	17	11	15	17	12	13	14	15	17	16	14	16	4598500000	5026300000	4166000000	4467900000	4478500000	5845400000	4422000000	4872300000	4100100000	4537100000	5006100000	5145300000
P62937;Q9Y536;P0DN26;F5H284;A0A0B4J2A2;A0A075B759;P0DN37	P62937	PPIA	>sp|P62937|PPIA_HUMAN Peptidyl-prolyl cis-trans isomerase A OS=Homo sapiens GN=PPIA PE=1 SV=2	11	9	10	10	11	11	11	11	12	11	11	10	13927000000	13819000000	14073000000	14660000000	14878000000	12453000000	13838000000	13692000000	14375000000	13894000000	9116700000	7495300000
P62942	P62942	FKBP1A	>sp|P62942|FKB1A_HUMAN Peptidyl-prolyl cis-trans isomerase FKBP1A OS=Homo sapiens GN=FKBP1A PE=1 SV=2	2	3	2	1	1	1	2	2	2	2	0	0	51056000	71672000	63150000	83600000	56655000	60767000	108310000	53177000	57461000	63002000	0	0
P62979;P0CG47;P0CG48	P62979;P0CG47;P0CG48	RPS27A;UBB;UBC	>sp|P62979|RS27A_HUMAN Ubiquitin-40S ribosomal protein S27a OS=Homo sapiens GN=RPS27A PE=1 SV=2;>sp|P0CG47|UBB_HUMAN Polyubiquitin-B OS=Homo sapiens GN=UBB PE=1 SV=1;>sp|P0CG48|UBC_HUMAN Polyubiquitin-C OS=Homo sapiens GN=UBC PE=1 SV=3	9	8	9	9	8	8	8	9	9	8	8	8	4990100000	5112800000	4744600000	4867600000	3777400000	4778900000	5040900000	4531400000	4503400000	4679100000	6890800000	6896100000
P62987	P62987	UBA52	>sp|P62987|RL40_HUMAN Ubiquitin-60S ribosomal protein L40 OS=Homo sapiens GN=UBA52 PE=1 SV=2	5	5	5	6	6	5	5	5	5	4	5	4	0	0	0	182900000	338510000	0	0	0	0	0	0	0
P62993	P62993	GRB2	>sp|P62993|GRB2_HUMAN Growth factor receptor-bound protein 2 OS=Homo sapiens GN=GRB2 PE=1 SV=1	3	4	4	5	4	4	4	3	3	4	3	1	86171000	84091000	86111000	94702000	89515000	103850000	93010000	57008000	78871000	99524000	47705000	32518000
P62995	P62995	TRA2B	>sp|P62995|TRA2B_HUMAN Transformer-2 protein homolog beta OS=Homo sapiens GN=TRA2B PE=1 SV=1	5	5	7	3	5	5	8	6	7	5	7	6	359350000	531440000	416930000	469690000	456850000	467250000	376180000	376620000	387300000	422500000	479820000	416470000
P63000;P60763;P15153	P63000;P60763;P15153	RAC1;RAC3;RAC2	>sp|P63000|RAC1_HUMAN Ras-related C3 botulinum toxin substrate 1 OS=Homo sapiens GN=RAC1 PE=1 SV=1;>sp|P60763|RAC3_HUMAN Ras-related C3 botulinum toxin substrate 3 OS=Homo sapiens GN=RAC3 PE=1 SV=1;>sp|P15153|RAC2_HUMAN Ras-related C3 botulinum toxin subst	6	7	8	6	8	7	6	7	6	6	7	7	618350000	636860000	564580000	661390000	542060000	695090000	649660000	703340000	559320000	605710000	708920000	746790000
P63010	P63010	AP2B1	>sp|P63010|AP2B1_HUMAN AP-2 complex subunit beta OS=Homo sapiens GN=AP2B1 PE=1 SV=1	15	15	15	14	13	10	14	13	12	16	18	9	438870000	472530000	419600000	446730000	395460000	423910000	384080000	418850000	362760000	407700000	483500000	498320000
P63092;Q5JWF2;P38405	P63092;Q5JWF2	GNAS	>sp|P63092|GNAS2_HUMAN Guanine nucleotide-binding protein G(s) subunit alpha isoforms short OS=Homo sapiens GN=GNAS PE=1 SV=1;>sp|Q5JWF2|GNAS1_HUMAN Guanine nucleotide-binding protein G(s) subunit alpha isoforms XLas OS=Homo sapiens GN=GNAS PE=1 SV=2	6	5	3	4	2	5	4	5	6	5	5	5	93820000	99191000	117960000	91299000	98644000	108930000	91562000	95053000	111820000	111690000	130150000	117830000
P63096	P63096	GNAI1	>sp|P63096|GNAI1_HUMAN Guanine nucleotide-binding protein G(i) subunit alpha-1 OS=Homo sapiens GN=GNAI1 PE=1 SV=2	3	2	3	5	1	3	4	4	4	4	5	3	12959000	0	23910000	32276000	21425000	0	21740000	0	26775000	0	0	0
P63104	P63104	YWHAZ	>sp|P63104|1433Z_HUMAN 14-3-3 protein zeta/delta OS=Homo sapiens GN=YWHAZ PE=1 SV=1	16	15	14	14	13	16	15	11	13	15	17	17	5225200000	5419100000	5085300000	4688400000	4408600000	5136200000	4865900000	4843200000	4622100000	5499200000	5261700000	4872600000
P63151;Q66LE6;Q00005	P63151;Q66LE6	PPP2R2A;PPP2R2D	>sp|P63151|2ABA_HUMAN Serine/threonine-protein phosphatase 2A 55 kDa regulatory subunit B alpha isoform OS=Homo sapiens GN=PPP2R2A PE=1 SV=1;>sp|Q66LE6|2ABD_HUMAN Serine/threonine-protein phosphatase 2A 55 kDa regulatory subunit B delta isoform OS=Homo sap	1	1	4	5	4	0	5	3	5	2	3	5	60964000	77582000	139480000	101560000	120620000	0	168470000	104910000	212520000	70552000	102130000	109630000
P63165	P63165	SUMO1	>sp|P63165|SUMO1_HUMAN Small ubiquitin-related modifier 1 OS=Homo sapiens GN=SUMO1 PE=1 SV=1	1	1	0	1	1	1	2	2	1	2	2	3	32797000	50932000	0	44418000	47741000	70922000	52432000	36955000	42961000	38394000	30853000	66462000
P63167	P63167	DYNLL1	>sp|P63167|DYL1_HUMAN Dynein light chain 1, cytoplasmic OS=Homo sapiens GN=DYNLL1 PE=1 SV=1	2	2	3	4	3	3	3	2	4	3	3	3	569910000	535140000	526680000	640410000	569840000	566710000	557250000	585400000	435620000	460260000	501380000	329850000
P63173	P63173	RPL38	>sp|P63173|RL38_HUMAN 60S ribosomal protein L38 OS=Homo sapiens GN=RPL38 PE=1 SV=2	5	6	6	6	5	5	6	6	5	6	5	4	1037600000	826510000	808170000	864510000	1051300000	1198200000	984460000	951370000	1153000000	963110000	958560000	816600000
P63208	P63208	SKP1	>sp|P63208|SKP1_HUMAN S-phase kinase-associated protein 1 OS=Homo sapiens GN=SKP1 PE=1 SV=2	1	2	2	1	0	1	2	2	1	2	2	1	24009000	26894000	26776000	20960000	0	23721000	24327000	36806000	18329000	27985000	15495000	15937000
P63220	P63220	RPS21	>sp|P63220|RS21_HUMAN 40S ribosomal protein S21 OS=Homo sapiens GN=RPS21 PE=1 SV=1	4	5	4	5	4	4	3	4	5	5	3	3	1067800000	706130000	928450000	1168700000	1208800000	921170000	934390000	1305100000	867880000	820350000	777890000	929900000
P63241;Q6IS14;Q9GZV4	P63241;Q6IS14;Q9GZV4	EIF5A;EIF5AL1;EIF5A2	>sp|P63241|IF5A1_HUMAN Eukaryotic translation initiation factor 5A-1 OS=Homo sapiens GN=EIF5A PE=1 SV=2;>sp|Q6IS14|IF5AL_HUMAN Eukaryotic translation initiation factor 5A-1-like OS=Homo sapiens GN=EIF5AL1 PE=2 SV=2;>sp|Q9GZV4|IF5A2_HUMAN Eukaryotic transla	12	11	13	14	13	11	14	14	13	11	13	9	3529200000	3533900000	4002000000	3964200000	3905000000	4278000000	3460300000	3958200000	3518600000	4064600000	3612200000	2852500000
P63244	P63244	GNB2L1	>sp|P63244|RACK1_HUMAN Receptor of activated protein C kinase 1 OS=Homo sapiens GN=RACK1 PE=1 SV=3	15	16	17	15	17	15	19	14	19	13	16	12	5787600000	5348200000	5581800000	5276200000	4970200000	4893000000	5259000000	5462900000	4907200000	5535400000	5751100000	5517900000
P63261	P63261	ACTG1	>sp|P63261|ACTG_HUMAN Actin, cytoplasmic 2 OS=Homo sapiens GN=ACTG1 PE=1 SV=1	29	29	29	30	32	28	30	29	29	29	35	31	121790000000	127440000000	120810000000	139710000000	124770000000	122280000000	118330000000	127000000000	117590000000	123820000000	106660000000	98957000000
P63267	P63267	ACTG2	>sp|P63267|ACTH_HUMAN Actin, gamma-enteric smooth muscle OS=Homo sapiens GN=ACTG2 PE=1 SV=1	14	17	14	15	16	16	15	14	15	14	19	17	0	8851500	0	0	0	12064000	0	0	0	0	0	0
P63279	P63279	UBE2I	>sp|P63279|UBC9_HUMAN SUMO-conjugating enzyme UBC9 OS=Homo sapiens GN=UBE2I PE=1 SV=1	6	7	5	6	6	6	5	6	5	6	4	4	560180000	626680000	523460000	606490000	535250000	517830000	522030000	536130000	513820000	555010000	443300000	435590000
P63313	P63313	TMSB10	>sp|P63313|TYB10_HUMAN Thymosin beta-10 OS=Homo sapiens GN=TMSB10 PE=1 SV=2	2	2	4	2	2	1	2	2	2	3	0	0	128010000	109220000	139030000	134090000	124540000	137170000	170090000	172130000	106180000	117430000	0	0
P67775;P62714	P67775;P62714	PPP2CA;PPP2CB	>sp|P67775|PP2AA_HUMAN Serine/threonine-protein phosphatase 2A catalytic subunit alpha isoform OS=Homo sapiens GN=PPP2CA PE=1 SV=1;>sp|P62714|PP2AB_HUMAN Serine/threonine-protein phosphatase 2A catalytic subunit beta isoform OS=Homo sapiens GN=PPP2CB PE=1	3	6	6	8	8	7	5	5	6	7	7	8	492130000	424230000	469030000	446030000	459210000	386590000	492160000	440610000	471580000	405090000	418080000	441520000
P67809;Q9Y2T7	P67809	YBX1	>sp|P67809|YBOX1_HUMAN Nuclease-sensitive element-binding protein 1 OS=Homo sapiens GN=YBX1 PE=1 SV=3	14	14	14	17	15	14	14	17	14	14	12	14	2896700000	3312500000	2827600000	3257600000	3434000000	3540400000	3075900000	3212200000	2845200000	3326100000	3140100000	3120200000
P67812	P67812	SEC11A	>sp|P67812|SC11A_HUMAN Signal peptidase complex catalytic subunit SEC11A OS=Homo sapiens GN=SEC11A PE=1 SV=1	1	2	2	2	2	2	2	1	2	2	2	2	64052000	34206000	61012000	50684000	54833000	36472000	59647000	51829000	57462000	52418000	59834000	82157000
P67870	P67870	CSNK2B	>sp|P67870|CSK2B_HUMAN Casein kinase II subunit beta OS=Homo sapiens GN=CSNK2B PE=1 SV=1	0	0	0	0	0	1	0	0	0	0	0	0	0	0	0	0	0	14688000	0	0	0	0	0	0
P67936;Q2TAC2	P67936	TPM4	>sp|P67936|TPM4_HUMAN Tropomyosin alpha-4 chain OS=Homo sapiens GN=TPM4 PE=1 SV=3	1	4	2	1	1	5	5	6	1	2	16	14	26563000	25806000	38090000	6670100	25693000	154130000	59840000	138440000	21346000	52835000	1281600000	1179700000
P68133;P68032;P62736	P68133;P68032;P62736	ACTA1;ACTC1;ACTA2	>sp|P68133|ACTS_HUMAN Actin, alpha skeletal muscle OS=Homo sapiens GN=ACTA1 PE=1 SV=1;>sp|P68032|ACTC_HUMAN Actin, alpha cardiac muscle 1 OS=Homo sapiens GN=ACTC1 PE=1 SV=1;>sp|P62736|ACTA_HUMAN Actin, aortic smooth muscle OS=Homo sapiens GN=ACTA2 PE=1 SV=	15	17	15	16	17	16	17	16	17	15	21	19	10112000000	8967500000	9232000000	10742000000	8822000000	5772600000	9865000000	11236000000	10594000000	10690000000	8545000000	5699600000
P68036	P68036	UBE2L3	>sp|P68036|UB2L3_HUMAN Ubiquitin-conjugating enzyme E2 L3 OS=Homo sapiens GN=UBE2L3 PE=1 SV=1	4	4	6	6	4	6	4	8	4	5	5	7	516740000	614440000	525100000	616240000	595020000	462910000	632230000	682640000	558240000	460650000	622070000	476200000
P68104;Q5VTE0;Q05639	P68104;Q5VTE0	EEF1A1;EEF1A1P5	>sp|P68104|EF1A1_HUMAN Elongation factor 1-alpha 1 OS=Homo sapiens GN=EEF1A1 PE=1 SV=1;>sp|Q5VTE0|EF1A3_HUMAN Putative elongation factor 1-alpha-like 3 OS=Homo sapiens GN=EEF1A1P5 PE=5 SV=1	28	20	25	28	24	22	27	27	28	23	25	27	44024000000	44782000000	47381000000	41654000000	48364000000	36297000000	47290000000	47936000000	54667000000	49936000000	43503000000	44869000000
P68363;A6NHL2	P68363	TUBA1B	>sp|P68363|TBA1B_HUMAN Tubulin alpha-1B chain OS=Homo sapiens GN=TUBA1B PE=1 SV=1	22	20	23	21	25	21	22	24	25	20	23	26	3315700000	1839800000	2781500000	3401400000	3238300000	1645800000	3545700000	3287100000	3006200000	2949400000	2788700000	3061600000
P68366	P68366	TUBA4A	>sp|P68366|TBA4A_HUMAN Tubulin alpha-4A chain OS=Homo sapiens GN=TUBA4A PE=1 SV=1	22	19	22	18	24	21	23	22	23	21	22	24	426070000	438050000	459850000	436070000	463070000	490060000	405710000	429330000	487070000	430560000	468660000	478180000
P68371;P04350	P68371;P04350	TUBB4B;TUBB4A	>sp|P68371|TBB4B_HUMAN Tubulin beta-4B chain OS=Homo sapiens GN=TUBB4B PE=1 SV=1;>sp|P04350|TBB4A_HUMAN Tubulin beta-4A chain OS=Homo sapiens GN=TUBB4A PE=1 SV=2	25	19	23	24	23	19	22	24	23	22	23	24	21160000000	20179000000	23554000000	24273000000	21570000000	18982000000	21136000000	20399000000	24516000000	22957000000	23143000000	22736000000
P68400;Q8NEV1	P68400;Q8NEV1	CSNK2A1;CSNK2A3	>sp|P68400|CSK21_HUMAN Casein kinase II subunit alpha OS=Homo sapiens GN=CSNK2A1 PE=1 SV=1;>sp|Q8NEV1|CSK23_HUMAN Casein kinase II subunit alpha 3 OS=Homo sapiens GN=CSNK2A3 PE=1 SV=2	6	7	7	6	7	5	8	6	8	5	7	7	243410000	229110000	214640000	246040000	229010000	266140000	202340000	261210000	229050000	230680000	202860000	228400000
P68402	P68402	PAFAH1B2	>sp|P68402|PA1B2_HUMAN Platelet-activating factor acetylhydrolase IB subunit beta OS=Homo sapiens GN=PAFAH1B2 PE=1 SV=1	1	1	1	1	1	1	1	1	1	1	1	1	13589000	10217000	13410000	10324000	12121000	15956000	14608000	10290000	14465000	14261000	9750100	9079300
P78316	P78316	NOP14	>sp|P78316|NOP14_HUMAN Nucleolar protein 14 OS=Homo sapiens GN=NOP14 PE=1 SV=3	0	0	2	1	1	1	2	1	3	2	2	1	0	0	20818000	16904000	22783000	22829000	18741000	15726000	18347000	19959000	21917000	20984000
P78318	P78318	IGBP1	>sp|P78318|IGBP1_HUMAN Immunoglobulin-binding protein 1 OS=Homo sapiens GN=IGBP1 PE=1 SV=1	2	1	1	0	0	0	1	0	1	0	0	0	22700000	31135000	16566000	0	0	0	25840000	0	19276000	0	0	0
P78330	P78330	PSPH	>sp|P78330|SERB_HUMAN Phosphoserine phosphatase OS=Homo sapiens GN=PSPH PE=1 SV=2	3	1	1	2	2	2	1	3	1	0	2	3	56430000	49995000	48900000	51853000	50799000	51148000	31937000	56339000	31762000	0	51700000	29576000
P78344	P78344	EIF4G2	>sp|P78344|IF4G2_HUMAN Eukaryotic translation initiation factor 4 gamma 2 OS=Homo sapiens GN=EIF4G2 PE=1 SV=1	13	12	17	16	14	11	14	11	14	13	12	12	604780000	517820000	526740000	561290000	563480000	555840000	619670000	581630000	520020000	565000000	554310000	600680000
P78346	P78346	RPP30	>sp|P78346|RPP30_HUMAN Ribonuclease P protein subunit p30 OS=Homo sapiens GN=RPP30 PE=1 SV=1	0	0	0	2	0	0	0	0	0	1	0	0	0	0	0	17918000	0	0	0	0	0	0	0	0
P78347;Q86UP8;Q6EKJ0	P78347	GTF2I	>sp|P78347|GTF2I_HUMAN General transcription factor II-I OS=Homo sapiens GN=GTF2I PE=1 SV=2	10	12	8	10	11	12	10	12	13	12	14	6	313610000	332910000	309710000	319360000	326700000	379210000	303480000	306340000	295400000	334310000	371550000	372960000
P78362	P78362	SRPK2	>sp|P78362|SRPK2_HUMAN SRSF protein kinase 2 OS=Homo sapiens GN=SRPK2 PE=1 SV=3	2	1	2	1	2	2	2	1	2	1	1	3	14875000	0	14010000	0	19653000	19634000	12938000	0	16766000	0	0	15659000
P78371	P78371	CCT2	>sp|P78371|TCPB_HUMAN T-complex protein 1 subunit beta OS=Homo sapiens GN=CCT2 PE=1 SV=4	35	24	34	30	33	25	33	33	31	29	28	34	4684800000	4474600000	5247900000	5399700000	4952300000	3784000000	4692900000	5556400000	5509100000	4719200000	5048000000	4903400000
P78406	P78406	RAE1	>sp|P78406|RAE1L_HUMAN mRNA export factor OS=Homo sapiens GN=RAE1 PE=1 SV=1	6	5	5	4	4	2	6	6	6	6	6	4	147810000	202950000	156540000	145430000	130820000	90589000	149050000	146270000	137830000	128860000	178990000	138540000
P78417	P78417	GSTO1	>sp|P78417|GSTO1_HUMAN Glutathione S-transferase omega-1 OS=Homo sapiens GN=GSTO1 PE=1 SV=2	8	6	5	5	5	4	5	7	3	6	5	6	385150000	403710000	355670000	399290000	343100000	493090000	307540000	401720000	257730000	514690000	399600000	440480000
P78527	P78527	PRKDC	>sp|P78527|PRKDC_HUMAN DNA-dependent protein kinase catalytic subunit OS=Homo sapiens GN=PRKDC PE=1 SV=3	89	90	83	81	82	79	96	96	93	82	94	98	4617900000	4847900000	4525000000	4444600000	4486100000	4679600000	4381900000	4443200000	4301800000	4597800000	5172200000	4947800000
P78549	P78549	NTHL1	>sp|P78549|NTH_HUMAN Endonuclease III-like protein 1 OS=Homo sapiens GN=NTHL1 PE=1 SV=2	1	2	0	0	1	1	2	1	1	2	1	0	8062700	9636300	0	0	8766900	6201400	8313000	0	8510200	13347000	9511100	0
P78563	P78563	ADARB1	>sp|P78563|RED1_HUMAN Double-stranded RNA-specific editase 1 OS=Homo sapiens GN=ADARB1 PE=1 SV=1	0	1	1	0	1	0	0	0	0	1	2	1	0	6487500	0	0	0	0	0	0	0	0	6413400	0
P80217	P80217	IFI35	>sp|P80217|IN35_HUMAN Interferon-induced 35 kDa protein OS=Homo sapiens GN=IFI35 PE=1 SV=5	0	0	1	0	1	0	0	0	0	1	0	0	0	0	0	0	0	0	0	0	0	35279000	0	0
P80723	P80723	BASP1	>sp|P80723|BASP1_HUMAN Brain acid soluble protein 1 OS=Homo sapiens GN=BASP1 PE=1 SV=2	18	17	17	18	18	16	18	16	17	18	12	13	2920200000	4084200000	3365400000	3149500000	3143500000	3635000000	3654300000	3363500000	2790600000	3632200000	2023300000	1911700000
P82650	P82650	MRPS22	>sp|P82650|RT22_HUMAN 28S ribosomal protein S22, mitochondrial OS=Homo sapiens GN=MRPS22 PE=1 SV=1	1	2	3	1	1	2	3	2	1	2	2	1	37799000	40624000	35565000	52544000	28772000	38221000	33773000	46608000	0	37949000	38337000	47311000
P82663	P82663	MRPS25	>sp|P82663|RT25_HUMAN 28S ribosomal protein S25, mitochondrial OS=Homo sapiens GN=MRPS25 PE=1 SV=1	1	1	0	1	1	1	0	1	0	0	1	1	19708000	0	0	27346000	23683000	0	0	25854000	0	0	0	26939000
P82673	P82673	MRPS35	>sp|P82673|RT35_HUMAN 28S ribosomal protein S35, mitochondrial OS=Homo sapiens GN=MRPS35 PE=1 SV=1	2	3	2	5	2	2	3	5	4	4	2	3	60871000	42587000	55436000	46567000	63546000	40520000	56377000	56232000	78007000	65850000	50231000	59748000
P82675	P82675	MRPS5	>sp|P82675|RT05_HUMAN 28S ribosomal protein S5, mitochondrial OS=Homo sapiens GN=MRPS5 PE=1 SV=2	0	1	0	1	1	1	1	1	1	0	1	1	0	14416000	0	13777000	15433000	18830000	0	12702000	0	0	0	0
P82909	P82909	MRPS36	>sp|P82909|RT36_HUMAN 28S ribosomal protein S36, mitochondrial OS=Homo sapiens GN=MRPS36 PE=1 SV=2	1	1	1	2	1	1	1	2	2	3	2	1	45635000	25879000	33868000	30733000	21398000	38334000	32458000	23600000	22397000	25717000	22897000	17028000
P82912	P82912	MRPS11	>sp|P82912|RT11_HUMAN 28S ribosomal protein S11, mitochondrial OS=Homo sapiens GN=MRPS11 PE=1 SV=2	0	0	0	0	0	0	0	0	1	0	0	0	0	0	0	0	0	0	0	0	24553000	0	0	0
P82914	P82914	MRPS15	>sp|P82914|RT15_HUMAN 28S ribosomal protein S15, mitochondrial OS=Homo sapiens GN=MRPS15 PE=1 SV=1	0	0	1	0	0	1	1	0	1	1	1	0	0	0	26596000	0	0	0	25786000	0	0	31654000	27996000	0
P82921	P82921	MRPS21	>sp|P82921|RT21_HUMAN 28S ribosomal protein S21, mitochondrial OS=Homo sapiens GN=MRPS21 PE=1 SV=2	0	1	0	1	0	1	0	0	1	0	0	0	0	26668000	0	0	0	27035000	0	0	0	0	0	0
P82930	P82930	MRPS34	>sp|P82930|RT34_HUMAN 28S ribosomal protein S34, mitochondrial OS=Homo sapiens GN=MRPS34 PE=1 SV=2	3	4	2	2	3	3	6	5	4	4	3	4	86141000	89908000	78384000	75994000	79294000	68950000	81734000	80729000	83432000	92039000	86545000	97537000
P82933	P82933	MRPS9	>sp|P82933|RT09_HUMAN 28S ribosomal protein S9, mitochondrial OS=Homo sapiens GN=MRPS9 PE=1 SV=2	2	2	2	4	3	1	2	3	3	3	3	2	79656000	59445000	69193000	76877000	62194000	70455000	54232000	56445000	66019000	83888000	117370000	73438000
P82970	P82970	HMGN5	>sp|P82970|HMGN5_HUMAN High mobility group nucleosome-binding domain-containing protein 5 OS=Homo sapiens GN=HMGN5 PE=1 SV=1	3	2	2	2	2	2	2	3	3	3	3	2	69126000	74202000	86344000	64684000	59400000	83197000	68881000	86019000	65097000	57573000	86041000	90771000
P82979	P82979	SARNP	>sp|P82979|SARNP_HUMAN SAP domain-containing ribonucleoprotein OS=Homo sapiens GN=SARNP PE=1 SV=3	4	2	3	5	3	4	4	5	4	4	3	5	362010000	413440000	367350000	395780000	366670000	397230000	349090000	409370000	344660000	400580000	414710000	430820000
P83111	P83111	LACTB	>sp|P83111|LACTB_HUMAN Serine beta-lactamase-like protein LACTB, mitochondrial OS=Homo sapiens GN=LACTB PE=1 SV=2	1	1	0	1	0	0	0	0	0	0	1	0	16548000	0	0	13497000	0	0	0	0	0	0	15229000	0
P83436	P83436	COG7	>sp|P83436|COG7_HUMAN Conserved oligomeric Golgi complex subunit 7 OS=Homo sapiens GN=COG7 PE=1 SV=1	0	0	0	0	0	0	0	1	1	0	1	1	0	0	0	0	0	0	0	0	12756000	0	3707800	6969500
P83731	P83731	RPL24	>sp|P83731|RL24_HUMAN 60S ribosomal protein L24 OS=Homo sapiens GN=RPL24 PE=1 SV=1	8	8	9	9	8	7	8	8	9	9	8	6	2151700000	2161400000	1906500000	2112600000	2170800000	1465800000	2113000000	2038900000	1974500000	2104000000	2004600000	1845900000
P83881	P83881	RPL36A	>sp|P83881|RL36A_HUMAN 60S ribosomal protein L36a OS=Homo sapiens GN=RPL36A PE=1 SV=2	6	5	4	5	3	4	3	3	5	4	5	5	918380000	1302200000	867540000	1021600000	982440000	1306200000	885920000	1143300000	823340000	868510000	779720000	856900000
P83916	P83916	CBX1	>sp|P83916|CBX1_HUMAN Chromobox protein homolog 1 OS=Homo sapiens GN=CBX1 PE=1 SV=1	1	1	1	3	1	1	0	1	2	2	2	2	0	0	0	38364000	0	0	0	0	32575000	44836000	45481000	37796000
P84077;P61204	P84077;P61204	ARF1;ARF3	>sp|P84077|ARF1_HUMAN ADP-ribosylation factor 1 OS=Homo sapiens GN=ARF1 PE=1 SV=2;>sp|P61204|ARF3_HUMAN ADP-ribosylation factor 3 OS=Homo sapiens GN=ARF3 PE=1 SV=2	10	7	9	9	8	6	7	9	9	7	7	9	1353900000	1168000000	1408300000	1403400000	1390600000	1237900000	1817200000	1425400000	1905500000	1451300000	894420000	708550000
P84085	P84085	ARF5	>sp|P84085|ARF5_HUMAN ADP-ribosylation factor 5 OS=Homo sapiens GN=ARF5 PE=1 SV=2	4	3	3	5	3	2	7	4	6	2	6	4	0	72450000	0	78638000	0	0	79990000	0	64237000	0	42516000	0
P84090	P84090	ERH	>sp|P84090|ERH_HUMAN Enhancer of rudimentary homolog OS=Homo sapiens GN=ERH PE=1 SV=1	3	2	3	2	2	2	2	1	1	2	0	0	35495000	45789000	37768000	50996000	52186000	42363000	29082000	23539000	47104000	46590000	0	0
P84095	P84095	RHOG	>sp|P84095|RHOG_HUMAN Rho-related GTP-binding protein RhoG OS=Homo sapiens GN=RHOG PE=1 SV=1	3	3	2	4	6	3	2	5	4	3	5	3	327480000	332570000	350340000	368250000	316610000	332650000	254760000	432660000	279920000	336680000	333880000	278060000
P84098	P84098	RPL19	>sp|P84098|RL19_HUMAN 60S ribosomal protein L19 OS=Homo sapiens GN=RPL19 PE=1 SV=1	7	7	5	12	5	6	6	6	7	6	8	8	1800500000	1998100000	1808300000	2214600000	1536100000	1963300000	1584400000	2192300000	1567900000	1798200000	2119300000	1711300000
P84101	P84101	SERF2	>sp|P84101|SERF2_HUMAN Small EDRK-rich factor 2 OS=Homo sapiens GN=SERF2 PE=1 SV=1	2	1	2	2	1	1	1	1	2	1	1	1	101440000	155750000	114890000	102130000	130130000	130750000	118370000	96892000	74051000	119030000	102860000	98937000
P84103	P84103	SRSF3	>sp|P84103|SRSF3_HUMAN Serine/arginine-rich splicing factor 3 OS=Homo sapiens GN=SRSF3 PE=1 SV=1	7	6	7	7	8	7	7	9	6	7	6	4	897440000	1052900000	855000000	1044900000	911930000	818650000	1008900000	751120000	859280000	997890000	922340000	1322900000
P84243	P84243	H3F3A	>sp|P84243|H33_HUMAN Histone H3.3 OS=Homo sapiens GN=H3F3A PE=1 SV=2	4	4	5	4	4	5	4	6	6	3	5	6	0	0	0	0	0	0	0	45047000	49672000	0	0	0
P85037	P85037	FOXK1	>sp|P85037|FOXK1_HUMAN Forkhead box protein K1 OS=Homo sapiens GN=FOXK1 PE=1 SV=1	2	1	2	1	0	1	1	2	1	1	1	1	8585400	6859300	8697000	7841700	0	5800600	10676000	6994600	10472000	8127400	7554200	7441800
P98082	P98082	DAB2	>sp|P98082|DAB2_HUMAN Disabled homolog 2 OS=Homo sapiens GN=DAB2 PE=1 SV=3	2	0	0	4	2	2	3	1	4	2	1	1	43015000	0	0	52344000	37862000	60989000	50027000	47277000	48091000	48340000	58760000	43201000
P98170	P98170	XIAP	>sp|P98170|XIAP_HUMAN E3 ubiquitin-protein ligase XIAP OS=Homo sapiens GN=XIAP PE=1 SV=2	0	0	0	0	0	0	0	0	0	1	0	0	0	0	0	0	0	0	0	0	0	9742500	0	0
P98175;P52756;P78332	P98175	RBM10	>sp|P98175|RBM10_HUMAN RNA-binding protein 10 OS=Homo sapiens GN=RBM10 PE=1 SV=3	1	2	2	0	2	0	2	1	0	2	2	1	28324000	29289000	29011000	0	29936000	0	31999000	0	0	32840000	41717000	34486000
P98179	P98179	RBM3	>sp|P98179|RBM3_HUMAN RNA-binding protein 3 OS=Homo sapiens GN=RBM3 PE=1 SV=1	0	2	2	2	1	3	1	2	0	2	3	3	0	67289000	73843000	108620000	85375000	90943000	80456000	102990000	0	88374000	108240000	96705000
P98194	P98194	ATP2C1	>sp|P98194|AT2C1_HUMAN Calcium-transporting ATPase type 2C member 1 OS=Homo sapiens GN=ATP2C1 PE=1 SV=3	2	3	2	1	1	0	2	3	2	2	1	2	25427000	22765000	26873000	20523000	19198000	0	21322000	22996000	16493000	21797000	18042000	19304000
Q00059	Q00059	TFAM	>sp|Q00059|TFAM_HUMAN Transcription factor A, mitochondrial OS=Homo sapiens GN=TFAM PE=1 SV=1	3	3	2	2	3	3	4	4	4	0	3	5	88855000	115000000	53555000	54093000	66383000	71493000	94925000	78222000	107800000	0	111740000	118030000
Q00169	Q00169	PITPNA	>sp|Q00169|PIPNA_HUMAN Phosphatidylinositol transfer protein alpha isoform OS=Homo sapiens GN=PITPNA PE=1 SV=2	3	3	1	2	3	2	2	3	2	3	2	3	48317000	40919000	46798000	46024000	43033000	35348000	31967000	52279000	0	46414000	31691000	44385000
Q00325	Q00325	SLC25A3	>sp|Q00325|MPCP_HUMAN Phosphate carrier protein, mitochondrial OS=Homo sapiens GN=SLC25A3 PE=1 SV=2	11	9	7	9	9	9	10	11	8	8	8	9	1949200000	2247500000	2133200000	1967100000	1976900000	1968100000	1816800000	1865200000	1766000000	2277200000	2477000000	2442400000
Q00341	Q00341	HDLBP	>sp|Q00341|VIGLN_HUMAN Vigilin OS=Homo sapiens GN=HDLBP PE=1 SV=2	22	15	19	17	18	18	16	18	14	12	16	19	599940000	637600000	606480000	574610000	585310000	557370000	594110000	587090000	645440000	676420000	701270000	575240000
Q00403	Q00403	GTF2B	>sp|Q00403|TF2B_HUMAN Transcription initiation factor IIB OS=Homo sapiens GN=GTF2B PE=1 SV=1	2	2	3	3	2	2	1	3	2	1	2	3	22586000	27278000	25590000	39080000	37286000	22679000	32521000	33020000	27175000	30141000	35610000	38958000
Q00535	Q00535	CDK5	>sp|Q00535|CDK5_HUMAN Cyclin-dependent-like kinase 5 OS=Homo sapiens GN=CDK5 PE=1 SV=3	4	3	2	3	2	3	4	2	4	3	2	3	53467000	51832000	59002000	42996000	50401000	52327000	55379000	39426000	52137000	58169000	55245000	57220000
Q00577	Q00577	PURA	>sp|Q00577|PURA_HUMAN Transcriptional activator protein Pur-alpha OS=Homo sapiens GN=PURA PE=1 SV=2	0	1	2	1	2	1	3	0	2	2	2	2	0	19424000	27028000	25628000	25857000	31744000	20437000	0	30051000	30885000	22289000	27685000
Q00610;P53675	Q00610	CLTC	>sp|Q00610|CLH1_HUMAN Clathrin heavy chain 1 OS=Homo sapiens GN=CLTC PE=1 SV=5	54	46	58	56	58	41	55	61	54	48	55	50	6611400000	6946800000	6753500000	6469700000	6753100000	7143100000	6376300000	6821300000	6740400000	6892200000	6782600000	6760600000
Q00653	Q00653	NFKB2	>sp|Q00653|NFKB2_HUMAN Nuclear factor NF-kappa-B p100 subunit OS=Homo sapiens GN=NFKB2 PE=1 SV=4	3	2	0	1	2	2	2	2	2	2	2	1	22491000	17457000	0	0	0	0	25928000	29953000	24949000	31768000	22937000	16905000
Q00688	Q00688	FKBP3	>sp|Q00688|FKBP3_HUMAN Peptidyl-prolyl cis-trans isomerase FKBP3 OS=Homo sapiens GN=FKBP3 PE=1 SV=1	5	5	4	4	5	3	5	6	5	6	5	5	259740000	270980000	272780000	324340000	267400000	328790000	248800000	304660000	290060000	298020000	264390000	264610000
Q00765	Q00765	REEP5	>sp|Q00765|REEP5_HUMAN Receptor expression-enhancing protein 5 OS=Homo sapiens GN=REEP5 PE=1 SV=3	5	4	5	6	5	3	4	5	4	3	5	3	217000000	241370000	247660000	256070000	249910000	225850000	213810000	232370000	245700000	261740000	286150000	289000000
Q00796	Q00796	SORD	>sp|Q00796|DHSO_HUMAN Sorbitol dehydrogenase OS=Homo sapiens GN=SORD PE=1 SV=4	8	8	5	5	6	5	9	7	6	5	8	8	374470000	429150000	377610000	437780000	369810000	463980000	383140000	357630000	357730000	366920000	375210000	369560000
Q00839	Q00839	HNRNPU	>sp|Q00839|HNRPU_HUMAN Heterogeneous nuclear ribonucleoprotein U OS=Homo sapiens GN=HNRNPU PE=1 SV=6	28	30	32	32	32	26	33	34	28	32	30	34	8513300000	8925700000	8723200000	8803500000	9120300000	10028000000	9233400000	8972600000	9535800000	9389300000	9190200000	8664300000
Q01082;P11277	Q01082	SPTBN1	>sp|Q01082|SPTB2_HUMAN Spectrin beta chain, non-erythrocytic 1 OS=Homo sapiens GN=SPTBN1 PE=1 SV=2	44	41	51	47	46	43	43	44	47	52	44	44	1792100000	1739300000	1805700000	1863600000	1848400000	1750800000	1705000000	1793900000	1723000000	1900500000	2042300000	1872800000
Q01085	Q01085	TIAL1	>sp|Q01085|TIAR_HUMAN Nucleolysin TIAR OS=Homo sapiens GN=TIAL1 PE=1 SV=1	3	3	3	4	2	2	3	1	2	2	2	1	97531000	78713000	73811000	82566000	61775000	55194000	81872000	49710000	76636000	86215000	82217000	79291000
Q01105;P0DME0	Q01105	SET	>sp|Q01105|SET_HUMAN Protein SET OS=Homo sapiens GN=SET PE=1 SV=3	6	5	6	5	7	4	5	7	7	3	5	3	498510000	598390000	661970000	656430000	566280000	786390000	594850000	495130000	547500000	701300000	741730000	630830000
Q01130;Q9BRL6	Q01130	SRSF2	>sp|Q01130|SRSF2_HUMAN Serine/arginine-rich splicing factor 2 OS=Homo sapiens GN=SRSF2 PE=1 SV=4	5	3	3	5	4	4	5	4	5	5	6	4	772210000	836600000	689790000	577450000	771500000	919990000	780870000	680850000	640780000	832310000	856660000	763810000
Q01433	Q01433	AMPD2	>sp|Q01433|AMPD2_HUMAN AMP deaminase 2 OS=Homo sapiens GN=AMPD2 PE=1 SV=2	1	1	3	2	2	4	1	0	1	2	1	1	0	13751000	34505000	22849000	37292000	16843000	0	0	0	28191000	0	38290000
Q01518	Q01518	CAP1	>sp|Q01518|CAP1_HUMAN Adenylyl cyclase-associated protein 1 OS=Homo sapiens GN=CAP1 PE=1 SV=5	16	13	16	17	16	11	15	18	17	13	16	17	1408000000	1781300000	1649300000	1656000000	1576000000	1889600000	1274600000	1676700000	1543100000	1819700000	1571100000	1445100000
Q01581	Q01581	HMGCS1	>sp|Q01581|HMCS1_HUMAN Hydroxymethylglutaryl-CoA synthase, cytoplasmic OS=Homo sapiens GN=HMGCS1 PE=1 SV=2	4	5	3	4	2	4	4	2	2	1	1	0	49434000	58632000	54172000	40432000	33873000	54955000	46810000	37020000	51947000	57392000	42162000	0
Q01650;Q9UM01	Q01650	SLC7A5	>sp|Q01650|LAT1_HUMAN Large neutral amino acids transporter small subunit 1 OS=Homo sapiens GN=SLC7A5 PE=1 SV=2	6	4	4	5	5	6	7	5	5	5	5	5	1394100000	1660200000	1364600000	1454700000	1465400000	1455400000	1305800000	1385800000	1314500000	1545600000	2073800000	2117600000
Q01658	Q01658	DR1	>sp|Q01658|NC2B_HUMAN Protein Dr1 OS=Homo sapiens GN=DR1 PE=1 SV=1	1	1	0	1	1	1	1	0	0	1	0	0	0	0	0	0	14529000	0	0	0	0	0	0	0
Q01664	Q01664	TFAP4	>sp|Q01664|TFAP4_HUMAN Transcription factor AP-4 OS=Homo sapiens GN=TFAP4 PE=1 SV=2	0	0	0	1	0	0	0	0	0	0	0	0	0	0	0	1903100	0	0	0	0	0	0	0	0
Q01780	Q01780	EXOSC10	>sp|Q01780|EXOSX_HUMAN Exosome component 10 OS=Homo sapiens GN=EXOSC10 PE=1 SV=2	4	3	1	2	1	3	0	1	3	0	0	3	25129000	23120000	22824000	23147000	33374000	30839000	0	28310000	17105000	0	0	21495000
Q01813	Q01813	PFKP	>sp|Q01813|PFKAP_HUMAN ATP-dependent 6-phosphofructokinase, platelet type OS=Homo sapiens GN=PFKP PE=1 SV=2	13	16	14	19	13	10	16	15	19	15	17	12	1047400000	1122400000	1055700000	1123300000	1100500000	1232500000	977160000	1089000000	1038100000	1089200000	1231800000	1110900000
Q01844	Q01844	EWSR1	>sp|Q01844|EWS_HUMAN RNA-binding protein EWS OS=Homo sapiens GN=EWSR1 PE=1 SV=1	3	4	3	2	3	3	2	2	2	2	3	4	103090000	83017000	107270000	121470000	98141000	89674000	109380000	147130000	92592000	98940000	116300000	124190000
Q01974	Q01974	ROR2	>sp|Q01974|ROR2_HUMAN Tyrosine-protein kinase transmembrane receptor ROR2 OS=Homo sapiens GN=ROR2 PE=1 SV=2	0	0	0	1	0	0	0	0	0	0	1	0	0	0	0	5164400	0	0	0	0	0	0	6391600	0
Q02127	Q02127	DHODH	>sp|Q02127|PYRD_HUMAN Dihydroorotate dehydrogenase (quinone), mitochondrial OS=Homo sapiens GN=DHODH PE=1 SV=3	0	0	0	0	0	0	0	1	0	0	0	0	0	0	0	0	0	0	0	10583000	0	0	0	0
Q02218;Q9ULD0	Q02218	OGDH	>sp|Q02218|ODO1_HUMAN 2-oxoglutarate dehydrogenase, mitochondrial OS=Homo sapiens GN=OGDH PE=1 SV=3	12	12	10	9	12	6	11	11	12	9	9	9	270740000	251660000	274160000	301930000	273460000	185440000	327430000	267180000	286920000	283530000	318820000	320290000
Q02224	Q02224	CENPE	>sp|Q02224|CENPE_HUMAN Centromere-associated protein E OS=Homo sapiens GN=CENPE PE=1 SV=2	0	1	0	0	0	0	0	1	0	1	0	0	0	2673500	0	0	0	0	0	2876600	0	0	0	0
Q02241	Q02241	KIF23	>sp|Q02241|KIF23_HUMAN Kinesin-like protein KIF23 OS=Homo sapiens GN=KIF23 PE=1 SV=3	1	1	0	0	0	0	0	1	0	0	1	0	14181000	0	0	0	0	0	0	0	0	0	0	0
Q02447	Q02447	SP3	>sp|Q02447|SP3_HUMAN Transcription factor Sp3 OS=Homo sapiens GN=SP3 PE=1 SV=3	0	0	0	1	0	0	0	0	0	0	0	1	0	0	0	0	0	0	0	0	0	0	0	14676000
Q02487	Q02487	DSC2	>sp|Q02487|DSC2_HUMAN Desmocollin-2 OS=Homo sapiens GN=DSC2 PE=1 SV=1	0	1	0	0	0	1	1	0	1	0	0	0	0	44313000	0	0	0	54994000	30074000	0	30182000	0	0	0
Q02543	Q02543	RPL18A	>sp|Q02543|RL18A_HUMAN 60S ribosomal protein L18a OS=Homo sapiens GN=RPL18A PE=1 SV=2	15	13	13	15	15	14	13	14	12	15	13	13	3901400000	4012200000	3872300000	3772900000	3547300000	4182300000	3026600000	4003000000	3908500000	3884600000	3850200000	3953500000
Q02750	Q02750	MAP2K1	>sp|Q02750|MP2K1_HUMAN Dual specificity mitogen-activated protein kinase kinase 1 OS=Homo sapiens GN=MAP2K1 PE=1 SV=2	5	5	6	7	7	3	5	6	7	5	6	4	73300000	75784000	71711000	77597000	82319000	71844000	67703000	79076000	69621000	52383000	96497000	65135000
Q02790	Q02790	FKBP4	>sp|Q02790|FKBP4_HUMAN Peptidyl-prolyl cis-trans isomerase FKBP4 OS=Homo sapiens GN=FKBP4 PE=1 SV=3	21	20	23	23	22	16	25	24	21	24	20	22	2846300000	3243600000	3170700000	3207300000	3148600000	2854700000	3043000000	3267700000	3251000000	3253500000	3243600000	3260000000
Q02809	Q02809	PLOD1	>sp|Q02809|PLOD1_HUMAN Procollagen-lysine,2-oxoglutarate 5-dioxygenase 1 OS=Homo sapiens GN=PLOD1 PE=1 SV=2	5	4	4	6	4	6	7	6	4	5	5	6	111300000	97155000	86948000	259540000	100980000	76523000	106140000	107360000	103120000	93105000	105440000	114850000
Q02818	Q02818	NUCB1	>sp|Q02818|NUCB1_HUMAN Nucleobindin-1 OS=Homo sapiens GN=NUCB1 PE=1 SV=4	1	0	0	0	0	0	0	0	0	0	1	0	9078000	0	0	0	0	0	0	0	0	0	22890000	0
Q02878	Q02878	RPL6	>sp|Q02878|RL6_HUMAN 60S ribosomal protein L6 OS=Homo sapiens GN=RPL6 PE=1 SV=3	15	17	14	17	14	14	17	18	16	15	12	16	4708200000	5257500000	4815200000	5352300000	5266700000	5129500000	4759500000	5096700000	4961400000	5016300000	4525100000	5111800000
Q02880	Q02880	TOP2B	>sp|Q02880|TOP2B_HUMAN DNA topoisomerase 2-beta OS=Homo sapiens GN=TOP2B PE=1 SV=3	10	11	10	9	10	8	10	11	12	12	12	6	57629000	57478000	55983000	55398000	48169000	48406000	52234000	49809000	76409000	67798000	93101000	58706000
Q02978	Q02978	SLC25A11	>sp|Q02978|M2OM_HUMAN Mitochondrial 2-oxoglutarate/malate carrier protein OS=Homo sapiens GN=SLC25A11 PE=1 SV=3	5	6	4	5	5	6	4	6	4	4	4	5	205530000	217680000	202810000	228130000	227750000	232810000	174160000	226860000	186670000	203020000	91342000	208220000
Q03135;P56539	Q03135	CAV1	>sp|Q03135|CAV1_HUMAN Caveolin-1 OS=Homo sapiens GN=CAV1 PE=1 SV=4	0	2	2	2	1	0	2	0	2	0	5	2	0	78309000	76786000	89088000	0	0	43525000	0	43397000	0	105980000	71695000
Q03154	Q03154	ACY1	>sp|Q03154|ACY1_HUMAN Aminoacylase-1 OS=Homo sapiens GN=ACY1 PE=1 SV=1	0	1	0	0	0	1	0	0	1	0	0	0	0	3545100	0	0	0	0	0	0	0	0	0	0
Q03252	Q03252	LMNB2	>sp|Q03252|LMNB2_HUMAN Lamin-B2 OS=Homo sapiens GN=LMNB2 PE=1 SV=4	9	8	9	11	11	10	10	7	8	9	7	8	223240000	199220000	187420000	253780000	200110000	239800000	196380000	211620000	179450000	172070000	160780000	159240000
Q03518	Q03518	TAP1	>sp|Q03518|TAP1_HUMAN Antigen peptide transporter 1 OS=Homo sapiens GN=TAP1 PE=1 SV=2	1	1	2	1	0	1	1	1	0	0	0	1	17378000	15877000	22684000	0	0	16471000	17780000	12857000	0	0	0	0
Q03701	Q03701	CEBPZ	>sp|Q03701|CEBPZ_HUMAN CCAAT/enhancer-binding protein zeta OS=Homo sapiens GN=CEBPZ PE=1 SV=3	6	5	7	4	3	3	6	6	5	6	5	5	90108000	85481000	85443000	91276000	79670000	93255000	78108000	83903000	101160000	95220000	101300000	118250000
Q04206	Q04206	RELA	>sp|Q04206|TF65_HUMAN Transcription factor p65 OS=Homo sapiens GN=RELA PE=1 SV=2	1	0	1	1	0	1	1	1	0	1	0	0	20212000	0	15740000	0	0	21305000	0	18495000	0	15141000	0	0
Q04323	Q04323	UBXN1	>sp|Q04323|UBXN1_HUMAN UBX domain-containing protein 1 OS=Homo sapiens GN=UBXN1 PE=1 SV=2	2	3	3	1	1	3	2	1	1	3	2	1	37513000	59277000	55677000	34483000	38912000	46893000	41274000	36832000	39268000	55188000	37660000	47459000
Q04446	Q04446	GBE1	>sp|Q04446|GLGB_HUMAN 1,4-alpha-glucan-branching enzyme OS=Homo sapiens GN=GBE1 PE=1 SV=3	4	3	4	2	2	2	5	1	6	3	4	6	90407000	74031000	66266000	56038000	68026000	56926000	83039000	51725000	98430000	82950000	85222000	128860000
Q04637	Q04637	EIF4G1	>sp|Q04637|IF4G1_HUMAN Eukaryotic translation initiation factor 4 gamma 1 OS=Homo sapiens GN=EIF4G1 PE=1 SV=4	30	29	30	32	27	30	26	30	29	27	28	30	1617300000	2048500000	1781600000	1789500000	1791200000	2003800000	1542100000	1787100000	1608500000	1805100000	2038500000	1818600000
Q04726;Q04725;Q04724;Q04727	Q04726	TLE3	>sp|Q04726|TLE3_HUMAN Transducin-like enhancer protein 3 OS=Homo sapiens GN=TLE3 PE=1 SV=2	2	1	1	0	0	1	0	1	1	2	1	1	20888000	27547000	26200000	0	0	22795000	0	27547000	28234000	35655000	24713000	31795000
Q04760	Q04760	GLO1	>sp|Q04760|LGUL_HUMAN Lactoylglutathione lyase OS=Homo sapiens GN=GLO1 PE=1 SV=4	4	4	2	2	4	1	3	2	2	3	4	1	130230000	115180000	107610000	114200000	112230000	81392000	111870000	94513000	90508000	117330000	86948000	25580000
Q04837	Q04837	SSBP1	>sp|Q04837|SSBP_HUMAN Single-stranded DNA-binding protein, mitochondrial OS=Homo sapiens GN=SSBP1 PE=1 SV=1	6	7	7	7	8	8	6	7	6	5	8	7	1135500000	1032600000	992770000	1057500000	1049800000	916720000	1066000000	1052900000	1145100000	941860000	972430000	943740000
Q04917	Q04917	YWHAH	>sp|Q04917|1433F_HUMAN 14-3-3 protein eta OS=Homo sapiens GN=YWHAH PE=1 SV=4	10	8	6	9	9	10	7	6	8	7	9	9	298740000	347440000	304570000	267440000	272980000	366910000	280380000	298740000	262960000	293750000	339220000	324850000
Q05048	Q05048	CSTF1	>sp|Q05048|CSTF1_HUMAN Cleavage stimulation factor subunit 1 OS=Homo sapiens GN=CSTF1 PE=1 SV=1	1	1	2	3	2	1	1	1	1	3	3	2	24833000	18957000	23656000	33100000	17647000	21724000	27704000	29352000	23385000	22625000	21136000	20144000
Q05209	Q05209	PTPN12	>sp|Q05209|PTN12_HUMAN Tyrosine-protein phosphatase non-receptor type 12 OS=Homo sapiens GN=PTPN12 PE=1 SV=3	0	0	0	0	0	0	0	0	0	0	0	1	0	0	0	0	0	0	0	0	0	0	0	8768100
Q05397	Q05397	PTK2	>sp|Q05397|FAK1_HUMAN Focal adhesion kinase 1 OS=Homo sapiens GN=PTK2 PE=1 SV=2	0	0	0	0	0	1	0	0	0	0	0	0	0	0	0	0	0	7130600	0	0	0	0	0	0
Q05519	Q05519	SRSF11	>sp|Q05519|SRS11_HUMAN Serine/arginine-rich splicing factor 11 OS=Homo sapiens GN=SRSF11 PE=1 SV=1	1	1	3	2	3	3	2	3	2	3	2	2	165530000	172470000	153250000	172400000	170490000	248910000	142870000	157460000	167370000	173860000	175920000	180510000
Q05682	Q05682	CALD1	>sp|Q05682|CALD1_HUMAN Caldesmon OS=Homo sapiens GN=CALD1 PE=1 SV=3	7	9	10	12	13	14	13	8	11	11	10	7	208880000	308590000	240950000	250840000	261140000	285730000	257210000	252290000	223770000	267860000	241570000	205130000
Q05D32	Q05D32	CTDSPL2	>sp|Q05D32|CTSL2_HUMAN CTD small phosphatase-like protein 2 OS=Homo sapiens GN=CTDSPL2 PE=1 SV=2	0	1	1	1	2	1	1	0	0	1	0	0	0	8087400	6628400	0	5868100	7523600	4328500	0	0	7460700	0	0
Q06124	Q06124	PTPN11	>sp|Q06124|PTN11_HUMAN Tyrosine-protein phosphatase non-receptor type 11 OS=Homo sapiens GN=PTPN11 PE=1 SV=2	7	7	6	6	2	3	7	6	5	4	4	3	79384000	88429000	93989000	68596000	62261000	120620000	108580000	76978000	89191000	88903000	69853000	51539000
Q06136	Q06136	KDSR	>sp|Q06136|KDSR_HUMAN 3-ketodihydrosphingosine reductase OS=Homo sapiens GN=KDSR PE=1 SV=1	0	1	1	1	1	0	1	1	2	2	0	1	0	19878000	16062000	14597000	19918000	0	21316000	18458000	11311000	14957000	0	23463000
Q06203	Q06203	PPAT	>sp|Q06203|PUR1_HUMAN Amidophosphoribosyltransferase OS=Homo sapiens GN=PPAT PE=1 SV=1	3	2	1	4	1	2	2	2	2	2	1	1	42114000	35641000	34529000	49156000	34532000	39054000	43831000	39877000	32120000	43977000	48786000	38498000
Q06210;O94808	Q06210	GFPT1	>sp|Q06210|GFPT1_HUMAN Glutamine--fructose-6-phosphate aminotransferase [isomerizing] 1 OS=Homo sapiens GN=GFPT1 PE=1 SV=3	11	10	12	14	13	8	13	18	10	11	13	12	541360000	505880000	520500000	452940000	471490000	558800000	456950000	451510000	472070000	476730000	588410000	510640000
Q06265	Q06265	EXOSC9	>sp|Q06265|EXOS9_HUMAN Exosome complex component RRP45 OS=Homo sapiens GN=EXOSC9 PE=1 SV=3	2	2	3	1	2	1	2	2	4	2	2	2	22962000	20109000	29266000	0	25983000	15718000	31840000	29351000	37797000	24807000	29006000	31772000
Q06323	Q06323	PSME1	>sp|Q06323|PSME1_HUMAN Proteasome activator complex subunit 1 OS=Homo sapiens GN=PSME1 PE=1 SV=1	6	3	3	5	4	4	5	2	3	3	6	6	211470000	150250000	142470000	137360000	136520000	182280000	140000000	113600000	156050000	145130000	240800000	185100000
Q06787	Q06787	FMR1	>sp|Q06787|FMR1_HUMAN Synaptic functional regulator FMR1 OS=Homo sapiens GN=FMR1 PE=1 SV=1	2	2	2	5	2	2	2	4	2	3	2	1	0	0	0	32519000	0	0	22732000	37217000	0	36513000	0	0
Q06830	Q06830	PRDX1	>sp|Q06830|PRDX1_HUMAN Peroxiredoxin-1 OS=Homo sapiens GN=PRDX1 PE=1 SV=1	19	17	19	21	18	19	17	19	16	17	18	19	14636000000	15637000000	15661000000	16389000000	14331000000	14549000000	14332000000	13866000000	14077000000	14695000000	9414200000	8484300000
Q07020	Q07020	RPL18	>sp|Q07020|RL18_HUMAN 60S ribosomal protein L18 OS=Homo sapiens GN=RPL18 PE=1 SV=2	7	9	8	9	7	7	8	7	6	5	7	7	3061300000	4167100000	3117700000	3440100000	3294100000	3601700000	2888400000	3251300000	2868500000	3526000000	3105400000	3576000000
Q07021	Q07021	C1QBP	>sp|Q07021|C1QBP_HUMAN Complement component 1 Q subcomponent-binding protein, mitochondrial OS=Homo sapiens GN=C1QBP PE=1 SV=1	4	3	4	4	3	4	4	3	4	5	2	3	279770000	193460000	340280000	240270000	278250000	223210000	367000000	262670000	280210000	293340000	340740000	245750000
Q07065;Q96K21	Q07065	CKAP4	>sp|Q07065|CKAP4_HUMAN Cytoskeleton-associated protein 4 OS=Homo sapiens GN=CKAP4 PE=1 SV=2	18	16	20	20	14	18	22	18	21	17	16	17	995710000	1129700000	996840000	1008300000	1114000000	1050300000	972620000	1084200000	978910000	1038200000	1039400000	970630000
Q07157	Q07157	TJP1	>sp|Q07157|ZO1_HUMAN Tight junction protein ZO-1 OS=Homo sapiens GN=TJP1 PE=1 SV=3	1	1	2	2	1	1	1	2	1	3	2	1	11071000	12908000	8929300	10543000	11661000	11357000	10021000	11347000	8031100	10641000	9771900	8639300
Q07666;Q5VWX1;O75525;Q9UBC1;Q9H6N6	Q07666	KHDRBS1	>sp|Q07666|KHDR1_HUMAN KH domain-containing, RNA-binding, signal transduction-associated protein 1 OS=Homo sapiens GN=KHDRBS1 PE=1 SV=1	4	4	8	5	4	8	6	8	4	7	5	3	582470000	562950000	450410000	554290000	287630000	586310000	391390000	479880000	451070000	407150000	540300000	386040000
Q07812	Q07812	BAX	>sp|Q07812|BAX_HUMAN Apoptosis regulator BAX OS=Homo sapiens GN=BAX PE=1 SV=1	1	1	2	1	1	1	2	1	1	1	1	2	14097000	16318000	14371000	15046000	12090000	12244000	17356000	12677000	12766000	15785000	19414000	17881000
Q07866	Q07866	KLC1	>sp|Q07866|KLC1_HUMAN Kinesin light chain 1 OS=Homo sapiens GN=KLC1 PE=1 SV=2	2	0	2	2	0	1	2	1	1	1	1	1	0	0	7773600	7095300	0	10176000	7898900	5111000	0	0	8728000	0
Q07955	Q07955	SRSF1	>sp|Q07955|SRSF1_HUMAN Serine/arginine-rich splicing factor 1 OS=Homo sapiens GN=SRSF1 PE=1 SV=2	8	11	9	7	9	12	9	11	11	8	11	10	1233300000	1326500000	1194500000	1302500000	1221900000	1432500000	1224300000	1299900000	1127500000	1258600000	1318400000	1355300000
Q07960	Q07960	ARHGAP1	>sp|Q07960|RHG01_HUMAN Rho GTPase-activating protein 1 OS=Homo sapiens GN=ARHGAP1 PE=1 SV=1	2	3	2	0	2	2	1	2	2	1	0	0	38562000	42213000	33256000	0	34783000	49938000	38713000	0	38177000	38709000	0	0
Q08170	Q08170	SRSF4	>sp|Q08170|SRSF4_HUMAN Serine/arginine-rich splicing factor 4 OS=Homo sapiens GN=SRSF4 PE=1 SV=2	2	3	3	2	2	2	2	2	2	3	1	1	12169000	15407000	12879000	24091000	20710000	18385000	9753900	11212000	9801400	16269000	9836300	0
Q08209;P48454;P16298	Q08209	PPP3CA	>sp|Q08209|PP2BA_HUMAN Serine/threonine-protein phosphatase 2B catalytic subunit alpha isoform OS=Homo sapiens GN=PPP3CA PE=1 SV=1	3	3	3	3	3	1	2	2	1	2	2	3	22215000	42184000	25320000	44224000	38786000	34561000	23986000	20279000	17765000	40841000	27642000	28753000
Q08211	Q08211	DHX9	>sp|Q08211|DHX9_HUMAN ATP-dependent RNA helicase A OS=Homo sapiens GN=DHX9 PE=1 SV=4	32	31	34	33	34	30	36	32	34	32	33	33	3957900000	4022200000	4073900000	3880800000	3852200000	4018200000	3806900000	3851400000	3760400000	4195700000	3942200000	3905300000
Q08257	Q08257	CRYZ	>sp|Q08257|QOR_HUMAN Quinone oxidoreductase OS=Homo sapiens GN=CRYZ PE=1 SV=1	3	4	2	3	3	1	3	4	2	1	3	3	124930000	173580000	107720000	66972000	100580000	69576000	107660000	123040000	67996000	72223000	76179000	96273000
Q08378	Q08378	GOLGA3	>sp|Q08378|GOGA3_HUMAN Golgin subfamily A member 3 OS=Homo sapiens GN=GOLGA3 PE=1 SV=2	0	2	1	0	0	0	0	0	0	1	0	0	0	0	0	0	0	0	0	0	0	56997000	0	0
Q08379	Q08379	GOLGA2	>sp|Q08379|GOGA2_HUMAN Golgin subfamily A member 2 OS=Homo sapiens GN=GOLGA2 PE=1 SV=3	3	2	2	5	3	2	6	3	4	4	2	4	39308000	21906000	29275000	46762000	36573000	34864000	68008000	30689000	63238000	69028000	40961000	47123000
Q08380	Q08380	LGALS3BP	>sp|Q08380|LG3BP_HUMAN Galectin-3-binding protein OS=Homo sapiens GN=LGALS3BP PE=1 SV=1	5	6	5	3	4	5	5	4	6	6	5	5	96634000	114810000	110250000	122870000	114270000	103500000	99508000	84717000	102480000	113610000	112430000	146000000
Q08499	Q08499	PDE4D	>sp|Q08499|PDE4D_HUMAN cAMP-specific 3,5-cyclic phosphodiesterase 4D OS=Homo sapiens GN=PDE4D PE=1 SV=2	0	1	1	2	2	1	1	3	1	2	0	0	0	18515000	0	15866000	24581000	0	17799000	20994000	16132000	12026000	0	0
Q08752	Q08752	PPID	>sp|Q08752|PPID_HUMAN Peptidyl-prolyl cis-trans isomerase D OS=Homo sapiens GN=PPID PE=1 SV=3	2	2	5	2	3	4	3	3	2	3	3	3	63979000	58914000	54017000	69023000	60238000	59954000	56985000	66093000	73555000	67862000	60033000	50402000
Q08945	Q08945	SSRP1	>sp|Q08945|SSRP1_HUMAN FACT complex subunit SSRP1 OS=Homo sapiens GN=SSRP1 PE=1 SV=1	13	12	15	17	19	9	13	16	16	16	21	16	608310000	649290000	645350000	728810000	681180000	617810000	669260000	735790000	720900000	658080000	764120000	755110000
Q08AM6	Q08AM6	VAC14	>sp|Q08AM6|VAC14_HUMAN Protein VAC14 homolog OS=Homo sapiens GN=VAC14 PE=1 SV=1	0	1	0	0	0	0	0	0	0	1	0	0	0	4432900	0	0	0	0	0	0	0	0	0	0
Q08J23	Q08J23	NSUN2	>sp|Q08J23|NSUN2_HUMAN tRNA (cytosine(34)-C(5))-methyltransferase OS=Homo sapiens GN=NSUN2 PE=1 SV=2	23	23	23	25	22	22	24	24	24	31	28	25	1882200000	2133000000	1889400000	1884800000	1907500000	1998800000	1975600000	1802400000	1785800000	1999400000	2030000000	2025500000
Q09028	Q09028	RBBP4	>sp|Q09028|RBBP4_HUMAN Histone-binding protein RBBP4 OS=Homo sapiens GN=RBBP4 PE=1 SV=3	6	6	6	6	4	5	6	5	6	6	3	3	76881000	89167000	87323000	100120000	69196000	117280000	101970000	60197000	50030000	72755000	72344000	42871000
Q09161	Q09161	NCBP1	>sp|Q09161|NCBP1_HUMAN Nuclear cap-binding protein subunit 1 OS=Homo sapiens GN=NCBP1 PE=1 SV=1	5	4	8	3	3	4	5	5	10	4	3	3	128030000	123610000	122670000	74280000	117610000	119790000	137280000	123980000	134910000	107150000	166200000	158160000
Q09472;Q92793	Q09472;Q92793	EP300;CREBBP	>sp|Q09472|EP300_HUMAN Histone acetyltransferase p300 OS=Homo sapiens GN=EP300 PE=1 SV=2;>sp|Q92793|CBP_HUMAN CREB-binding protein OS=Homo sapiens GN=CREBBP PE=1 SV=3	0	1	1	1	1	1	1	1	1	1	1	1	0	5224900	6351400	5357000	6581500	4635300	0	5481900	4230100	4597500	6650200	5823700
Q09666	Q09666	AHNAK	>sp|Q09666|AHNK_HUMAN Neuroblast differentiation-associated protein AHNAK OS=Homo sapiens GN=AHNAK PE=1 SV=2	86	83	94	91	97	78	81	92	89	86	91	108	5263500000	5437500000	5401000000	5514800000	5355600000	5191100000	5201600000	5670100000	4986700000	5248500000	6103700000	6136800000
Q0VDF9	Q0VDF9	HSPA14	>sp|Q0VDF9|HSP7E_HUMAN Heat shock 70 kDa protein 14 OS=Homo sapiens GN=HSPA14 PE=1 SV=1	6	4	2	3	3	3	3	3	3	2	3	2	49921000	56175000	46860000	50569000	58388000	62425000	52740000	55993000	50850000	49883000	49594000	51302000
Q10471	Q10471	GALNT2	>sp|Q10471|GALT2_HUMAN Polypeptide N-acetylgalactosaminyltransferase 2 OS=Homo sapiens GN=GALNT2 PE=1 SV=1	12	11	11	10	11	15	13	11	15	11	14	12	606810000	621210000	583570000	578730000	614670000	547210000	539780000	575420000	524460000	574400000	600220000	593210000
Q10567	Q10567	AP1B1	>sp|Q10567|AP1B1_HUMAN AP-1 complex subunit beta-1 OS=Homo sapiens GN=AP1B1 PE=1 SV=2	10	7	10	11	8	4	9	9	8	11	13	6	50496000	54405000	63757000	48248000	51825000	81969000	53688000	53434000	57615000	33736000	43920000	46206000
Q10570	Q10570	CPSF1	>sp|Q10570|CPSF1_HUMAN Cleavage and polyadenylation specificity factor subunit 1 OS=Homo sapiens GN=CPSF1 PE=1 SV=2	1	3	0	0	1	2	0	2	3	2	1	1	16071000	18998000	0	0	17495000	19238000	0	15798000	15087000	14743000	16861000	14144000
Q10589	Q10589	BST2	>sp|Q10589|BST2_HUMAN Bone marrow stromal antigen 2 OS=Homo sapiens GN=BST2 PE=1 SV=1	2	1	1	1	1	1	1	1	2	2	1	0	133300000	122000000	102150000	107600000	142510000	199550000	130030000	122640000	116880000	115440000	86600000	0
Q10713	Q10713	PMPCA	>sp|Q10713|MPPA_HUMAN Mitochondrial-processing peptidase subunit alpha OS=Homo sapiens GN=PMPCA PE=1 SV=2	4	2	4	2	4	4	2	3	4	5	3	3	78506000	102040000	91675000	87987000	97188000	92521000	76382000	79110000	55797000	101130000	87466000	53188000
Q12768	Q12768	KIAA0196	>sp|Q12768|WASC5_HUMAN WASH complex subunit 5 OS=Homo sapiens GN=WASHC5 PE=1 SV=1	1	1	1	1	1	0	0	1	0	1	1	1	7938100	0	0	7188100	7961900	0	0	5787500	0	5734700	0	0
Q12769	Q12769	NUP160	>sp|Q12769|NU160_HUMAN Nuclear pore complex protein Nup160 OS=Homo sapiens GN=NUP160 PE=1 SV=3	9	8	6	3	6	6	7	7	7	7	9	9	129840000	131030000	135580000	115370000	111960000	158950000	158950000	101230000	150340000	124930000	115850000	128400000
Q12788	Q12788	TBL3	>sp|Q12788|TBL3_HUMAN Transducin beta-like protein 3 OS=Homo sapiens GN=TBL3 PE=1 SV=2	6	7	7	7	5	7	5	8	7	4	7	5	129500000	192550000	121020000	163260000	139290000	146760000	123300000	138750000	140230000	163390000	162850000	165910000
Q12789	Q12789	GTF3C1	>sp|Q12789|TF3C1_HUMAN General transcription factor 3C polypeptide 1 OS=Homo sapiens GN=GTF3C1 PE=1 SV=4	1	2	1	1	1	2	1	0	0	0	1	1	0	20557000	0	0	0	20151000	0	0	0	0	0	0
Q12792	Q12792	TWF1	>sp|Q12792|TWF1_HUMAN Twinfilin-1 OS=Homo sapiens GN=TWF1 PE=1 SV=3	7	5	6	6	6	6	7	6	4	5	5	6	180890000	204270000	149360000	177260000	170080000	207100000	174380000	172040000	190810000	158080000	180450000	170230000
Q12797	Q12797	ASPH	>sp|Q12797|ASPH_HUMAN Aspartyl/asparaginyl beta-hydroxylase OS=Homo sapiens GN=ASPH PE=1 SV=3	8	8	7	4	7	6	9	6	6	7	7	5	186060000	226150000	188900000	185280000	214600000	260470000	173310000	174060000	177460000	172630000	157070000	113730000
Q12800	Q12800	TFCP2	>sp|Q12800|TFCP2_HUMAN Alpha-globin transcription factor CP2 OS=Homo sapiens GN=TFCP2 PE=1 SV=2	0	2	0	0	1	0	0	1	0	1	0	1	0	12188000	0	0	11906000	0	0	9841800	0	12894000	0	11156000
Q12802	Q12802	AKAP13	>sp|Q12802|AKP13_HUMAN A-kinase anchor protein 13 OS=Homo sapiens GN=AKAP13 PE=1 SV=2	0	0	1	0	0	0	0	1	0	0	0	0	0	0	0	0	0	0	0	0	0	0	0	0
Q12824	Q12824	SMARCB1	>sp|Q12824|SNF5_HUMAN SWI/SNF-related matrix-associated actin-dependent regulator of chromatin subfamily B member 1 OS=Homo sapiens GN=SMARCB1 PE=1 SV=2	0	0	0	1	0	0	0	0	2	0	1	2	0	0	0	19447000	0	0	0	0	13026000	0	22762000	24691000
Q12830	Q12830	BPTF	>sp|Q12830|BPTF_HUMAN Nucleosome-remodeling factor subunit BPTF OS=Homo sapiens GN=BPTF PE=1 SV=3	0	1	0	0	1	0	0	0	0	0	0	0	0	0	0	0	0	0	0	0	0	0	0	0
Q12846	Q12846	STX4	>sp|Q12846|STX4_HUMAN Syntaxin-4 OS=Homo sapiens GN=STX4 PE=1 SV=2	2	0	1	0	0	1	1	0	0	2	0	0	20595000	0	13570000	0	0	0	16219000	0	0	21978000	0	0
Q12849	Q12849	GRSF1	>sp|Q12849|GRSF1_HUMAN G-rich sequence factor 1 OS=Homo sapiens GN=GRSF1 PE=1 SV=3	3	1	5	7	4	2	3	4	4	2	3	0	84772000	44322000	121560000	122120000	109410000	80759000	87857000	116120000	123000000	77447000	80714000	0
Q12857;Q14938	Q12857	NFIA	>sp|Q12857|NFIA_HUMAN Nuclear factor 1 A-type OS=Homo sapiens GN=NFIA PE=1 SV=2	0	0	0	1	1	1	0	0	0	1	1	2	0	0	0	3890900	4084300	0	0	0	0	2166700	3120300	3276700
Q12874	Q12874	SF3A3	>sp|Q12874|SF3A3_HUMAN Splicing factor 3A subunit 3 OS=Homo sapiens GN=SF3A3 PE=1 SV=1	9	7	9	8	6	8	11	10	8	9	9	10	383690000	368560000	397040000	339240000	412700000	349420000	353610000	381420000	366900000	397040000	403320000	495760000
Q12888	Q12888	TP53BP1	>sp|Q12888|TP53B_HUMAN TP53-binding protein 1 OS=Homo sapiens GN=TP53BP1 PE=1 SV=2	2	2	2	2	0	1	0	1	3	1	2	1	13618000	14432000	23237000	31150000	0	17293000	0	15942000	19830000	0	18948000	0
Q12904	Q12904	AIMP1	>sp|Q12904|AIMP1_HUMAN Aminoacyl tRNA synthase complex-interacting multifunctional protein 1 OS=Homo sapiens GN=AIMP1 PE=1 SV=2	8	8	9	9	6	6	7	6	7	5	11	6	404700000	336980000	394890000	376830000	367460000	361940000	375470000	411800000	329150000	379830000	377820000	378940000
Q12905	Q12905	ILF2	>sp|Q12905|ILF2_HUMAN Interleukin enhancer-binding factor 2 OS=Homo sapiens GN=ILF2 PE=1 SV=2	8	8	11	12	11	8	13	10	10	11	11	12	1150200000	944450000	1267400000	1227200000	1129600000	1102700000	1172500000	1273300000	1118000000	1019600000	1269000000	1287300000
Q12906	Q12906	ILF3	>sp|Q12906|ILF3_HUMAN Interleukin enhancer-binding factor 3 OS=Homo sapiens GN=ILF3 PE=1 SV=3	21	22	18	22	17	16	19	18	22	22	21	21	1974400000	2204100000	2020800000	2020700000	2117500000	2017000000	1891300000	2244100000	1614200000	1974400000	2155000000	1994200000
Q12907	Q12907	LMAN2	>sp|Q12907|LMAN2_HUMAN Vesicular integral-membrane protein VIP36 OS=Homo sapiens GN=LMAN2 PE=1 SV=1	6	4	3	3	3	4	7	4	6	3	4	3	232230000	317880000	186400000	209420000	202470000	228290000	225100000	285160000	234460000	219140000	270470000	268090000
Q12931	Q12931	TRAP1	>sp|Q12931|TRAP1_HUMAN Heat shock protein 75 kDa, mitochondrial OS=Homo sapiens GN=TRAP1 PE=1 SV=3	19	17	19	25	20	20	21	22	21	22	18	21	2094900000	2169300000	1992300000	2181600000	2096300000	2231300000	2011800000	2114000000	1993600000	2184700000	2354800000	2202300000
Q12933	Q12933	TRAF2	>sp|Q12933|TRAF2_HUMAN TNF receptor-associated factor 2 OS=Homo sapiens GN=TRAF2 PE=1 SV=2	0	2	2	2	2	3	0	3	0	1	2	1	0	19501000	0	0	0	24577000	0	23063000	0	32782000	24047000	0
Q12965	Q12965	MYO1E	>sp|Q12965|MYO1E_HUMAN Unconventional myosin-Ie OS=Homo sapiens GN=MYO1E PE=1 SV=2	11	15	12	11	14	15	11	12	10	12	11	10	284160000	299230000	276790000	293250000	281290000	277010000	264920000	266830000	269670000	285610000	320730000	276880000
Q12972	Q12972	PPP1R8	>sp|Q12972|PP1R8_HUMAN Nuclear inhibitor of protein phosphatase 1 OS=Homo sapiens GN=PPP1R8 PE=1 SV=2	1	0	0	0	0	0	0	0	0	1	1	1	19944000	0	0	0	0	0	0	0	0	15331000	0	25331000
Q12974	Q12974	PTP4A2	>sp|Q12974|TP4A2_HUMAN Protein tyrosine phosphatase type IVA 2 OS=Homo sapiens GN=PTP4A2 PE=1 SV=1	3	3	4	2	2	3	3	1	2	1	3	1	58360000	67624000	63819000	68404000	74781000	65137000	70539000	47544000	56322000	66786000	76334000	52229000
Q12986	Q12986	NFX1	>sp|Q12986|NFX1_HUMAN Transcriptional repressor NF-X1 OS=Homo sapiens GN=NFX1 PE=1 SV=2	1	0	1	0	0	0	0	0	0	0	0	1	6344200	0	5424100	0	0	0	0	0	0	0	0	0
Q12996	Q12996	CSTF3	>sp|Q12996|CSTF3_HUMAN Cleavage stimulation factor subunit 3 OS=Homo sapiens GN=CSTF3 PE=1 SV=1	2	2	2	1	2	2	2	0	3	1	3	2	17241000	16149000	22031000	0	0	0	24755000	0	22540000	22670000	27910000	37275000
Q13011	Q13011	ECH1	>sp|Q13011|ECH1_HUMAN Delta(3,5)-Delta(2,4)-dienoyl-CoA isomerase, mitochondrial OS=Homo sapiens GN=ECH1 PE=1 SV=2	7	4	8	9	6	7	10	11	9	7	8	7	665840000	700800000	733300000	727240000	744060000	836870000	692470000	897510000	817290000	811680000	778730000	730440000
Q13042	Q13042	CDC16	>sp|Q13042|CDC16_HUMAN Cell division cycle protein 16 homolog OS=Homo sapiens GN=CDC16 PE=1 SV=2	0	0	0	1	0	0	0	0	0	1	0	0	0	0	0	0	0	0	0	0	0	11553000	0	0
Q13045	Q13045	FLII	>sp|Q13045|FLII_HUMAN Protein flightless-1 homolog OS=Homo sapiens GN=FLII PE=1 SV=2	3	4	3	4	4	7	5	2	3	4	2	4	85843000	86839000	77577000	85082000	67977000	131690000	67410000	86262000	61832000	101710000	73535000	84425000
Q13057	Q13057	COASY	>sp|Q13057|COASY_HUMAN Bifunctional coenzyme A synthase OS=Homo sapiens GN=COASY PE=1 SV=4	9	7	7	7	7	5	8	6	7	8	7	4	315030000	327640000	280090000	257280000	257130000	268190000	291000000	259600000	268730000	251820000	284680000	270820000
Q13084	Q13084	MRPL28	>sp|Q13084|RM28_HUMAN 39S ribosomal protein L28, mitochondrial OS=Homo sapiens GN=MRPL28 PE=1 SV=4	1	2	3	2	4	1	2	2	2	2	4	1	14211000	17880000	17013000	13276000	17609000	10237000	15152000	18052000	20513000	16060000	16781000	16026000
Q13085;O00763	Q13085	ACACA	>sp|Q13085|ACACA_HUMAN Acetyl-CoA carboxylase 1 OS=Homo sapiens GN=ACACA PE=1 SV=2	9	8	4	7	5	6	7	5	7	9	4	5	98332000	100640000	88632000	106840000	95031000	106040000	99688000	74077000	93559000	118850000	113300000	115170000
Q13098	Q13098	GPS1	>sp|Q13098|CSN1_HUMAN COP9 signalosome complex subunit 1 OS=Homo sapiens GN=GPS1 PE=1 SV=4	5	5	4	4	6	3	7	6	6	6	5	6	158050000	184200000	144140000	172270000	167810000	205100000	149240000	170530000	163700000	156640000	157090000	179410000
Q13111	Q13111	CHAF1A	>sp|Q13111|CAF1A_HUMAN Chromatin assembly factor 1 subunit A OS=Homo sapiens GN=CHAF1A PE=1 SV=2	0	1	0	0	1	0	1	0	0	0	1	1	0	5105900	0	0	5314300	0	0	0	0	0	0	0
Q13112	Q13112	CHAF1B	>sp|Q13112|CAF1B_HUMAN Chromatin assembly factor 1 subunit B OS=Homo sapiens GN=CHAF1B PE=1 SV=1	2	2	2	2	1	3	1	1	2	2	2	2	14965000	21453000	0	20000000	0	22784000	14727000	0	0	17258000	18736000	16207000
Q13123	Q13123	IK	>sp|Q13123|RED_HUMAN Protein Red OS=Homo sapiens GN=IK PE=1 SV=3	3	4	3	4	6	4	2	5	4	3	5	6	91192000	85824000	67026000	68954000	92801000	103050000	52001000	71953000	58543000	58520000	58633000	71327000
Q13126	Q13126	MTAP	>sp|Q13126|MTAP_HUMAN S-methyl-5-thioadenosine phosphorylase OS=Homo sapiens GN=MTAP PE=1 SV=2	6	3	5	4	4	4	6	8	5	4	4	5	319180000	302770000	280060000	299000000	257190000	273230000	297140000	270190000	333220000	314760000	278780000	309370000
Q13131;P54646	Q13131	PRKAA1	>sp|Q13131|AAPK1_HUMAN 5-AMP-activated protein kinase catalytic subunit alpha-1 OS=Homo sapiens GN=PRKAA1 PE=1 SV=4	0	0	2	1	1	2	0	1	0	1	1	0	0	0	18827000	25665000	23300000	0	0	21066000	0	0	24319000	0
Q13144	Q13144	EIF2B5	>sp|Q13144|EI2BE_HUMAN Translation initiation factor eIF-2B subunit epsilon OS=Homo sapiens GN=EIF2B5 PE=1 SV=3	1	0	1	0	0	0	0	0	1	1	0	0	14792000	0	16946000	0	0	0	0	0	12484000	13167000	0	0
Q13148	Q13148	TARDBP	>sp|Q13148|TADBP_HUMAN TAR DNA-binding protein 43 OS=Homo sapiens GN=TARDBP PE=1 SV=1	6	4	6	7	5	2	8	5	4	7	5	5	260480000	395980000	269860000	307000000	335420000	220900000	303140000	302500000	294790000	328240000	287050000	271390000
Q13151	Q13151	HNRNPA0	>sp|Q13151|ROA0_HUMAN Heterogeneous nuclear ribonucleoprotein A0 OS=Homo sapiens GN=HNRNPA0 PE=1 SV=1	10	10	10	12	13	8	13	12	10	13	8	10	1280900000	1473100000	1148200000	1156500000	1350100000	1703400000	1370900000	1328600000	1287700000	1336500000	1309000000	1188900000
Q13155	Q13155	AIMP2	>sp|Q13155|AIMP2_HUMAN Aminoacyl tRNA synthase complex-interacting multifunctional protein 2 OS=Homo sapiens GN=AIMP2 PE=1 SV=2	7	4	7	8	8	4	7	6	6	6	7	8	515350000	516590000	509830000	456760000	462730000	414830000	448500000	460390000	462630000	518660000	499210000	456320000
Q13162	Q13162	PRDX4	>sp|Q13162|PRDX4_HUMAN Peroxiredoxin-4 OS=Homo sapiens GN=PRDX4 PE=1 SV=1	12	9	12	12	10	10	10	12	9	10	12	10	1067500000	1243100000	1134800000	1076100000	1101600000	1264500000	1066300000	991980000	992960000	1048700000	997510000	866010000
Q13177;Q13153;O75914	Q13177	PAK2	>sp|Q13177|PAK2_HUMAN Serine/threonine-protein kinase PAK 2 OS=Homo sapiens GN=PAK2 PE=1 SV=3	7	5	4	7	4	5	6	8	7	6	4	4	134780000	140110000	131060000	134540000	119510000	159120000	141710000	122110000	135320000	136200000	101590000	136250000
Q13185	Q13185	CBX3	>sp|Q13185|CBX3_HUMAN Chromobox protein homolog 3 OS=Homo sapiens GN=CBX3 PE=1 SV=4	8	6	7	8	8	5	7	8	8	6	7	7	1205100000	1386600000	1120500000	1089600000	1351300000	1140000000	1286700000	1393500000	1065500000	1143400000	1273900000	1486100000
Q13200	Q13200	PSMD2	>sp|Q13200|PSMD2_HUMAN 26S proteasome non-ATPase regulatory subunit 2 OS=Homo sapiens GN=PSMD2 PE=1 SV=3	28	24	28	23	24	21	30	28	28	29	27	27	1615100000	1782700000	1636000000	1684600000	1571100000	1732700000	1688800000	1616200000	1600400000	1665100000	1795200000	1741600000
Q13206	Q13206	DDX10	>sp|Q13206|DDX10_HUMAN Probable ATP-dependent RNA helicase DDX10 OS=Homo sapiens GN=DDX10 PE=1 SV=2	0	0	0	1	0	0	0	2	0	0	0	0	0	0	0	14748000	0	0	0	19674000	0	0	0	0
Q13217	Q13217	DNAJC3	>sp|Q13217|DNJC3_HUMAN DnaJ homolog subfamily C member 3 OS=Homo sapiens GN=DNAJC3 PE=1 SV=1	1	2	1	0	0	1	0	0	1	1	1	1	25205000	20769000	17489000	0	0	0	0	0	22226000	23136000	21276000	23467000
Q13228	Q13228	SELENBP1	>sp|Q13228|SBP1_HUMAN Selenium-binding protein 1 OS=Homo sapiens GN=SELENBP1 PE=1 SV=2	12	11	8	7	12	8	13	10	10	12	9	9	433290000	447760000	399580000	405340000	413110000	399150000	397630000	341170000	417290000	416360000	410930000	440840000
Q13242	Q13242	SRSF9	>sp|Q13242|SRSF9_HUMAN Serine/arginine-rich splicing factor 9 OS=Homo sapiens GN=SRSF9 PE=1 SV=1	5	5	4	4	3	4	5	3	5	5	3	2	59047000	81840000	60226000	64874000	47807000	75596000	46176000	43284000	51828000	47661000	44876000	36887000
Q13243	Q13243	SRSF5	>sp|Q13243|SRSF5_HUMAN Serine/arginine-rich splicing factor 5 OS=Homo sapiens GN=SRSF5 PE=1 SV=1	2	2	1	1	1	1	2	0	1	1	4	2	43923000	36271000	39889000	39244000	50393000	24772000	44912000	0	41056000	46084000	44670000	48472000
Q13247	Q13247	SRSF6	>sp|Q13247|SRSF6_HUMAN Serine/arginine-rich splicing factor 6 OS=Homo sapiens GN=SRSF6 PE=1 SV=2	6	6	6	4	4	6	5	7	7	7	6	5	332480000	457900000	351230000	365570000	360460000	484030000	304100000	317980000	340780000	399860000	367790000	354560000
Q13257	Q13257	MAD2L1	>sp|Q13257|MD2L1_HUMAN Mitotic spindle assembly checkpoint protein MAD2A OS=Homo sapiens GN=MAD2L1 PE=1 SV=1	0	1	1	0	1	0	0	0	0	0	0	1	0	7251500	0	0	0	0	0	0	0	0	0	10720000
Q13263	Q13263	TRIM28	>sp|Q13263|TIF1B_HUMAN Transcription intermediary factor 1-beta OS=Homo sapiens GN=TRIM28 PE=1 SV=5	23	21	22	25	25	23	23	26	24	24	25	26	2200200000	2227900000	2112400000	2168600000	2080800000	2120300000	2168300000	2266900000	2039700000	2157100000	2185200000	2442300000
Q13283	Q13283	G3BP1	>sp|Q13283|G3BP1_HUMAN Ras GTPase-activating protein-binding protein 1 OS=Homo sapiens GN=G3BP1 PE=1 SV=1	12	15	16	14	16	16	14	16	15	17	13	15	1914000000	1782800000	1620300000	1689900000	1667100000	1670000000	1728100000	1707000000	1749400000	1771000000	1688700000	1523400000
Q13287	Q13287	NMI	>sp|Q13287|NMI_HUMAN N-myc-interactor OS=Homo sapiens GN=NMI PE=1 SV=2	0	1	0	0	0	0	0	0	0	1	0	0	0	19920000	0	0	0	0	0	0	0	16359000	0	0
Q13310;P0CB38	Q13310	PABPC4	>sp|Q13310|PABP4_HUMAN Polyadenylate-binding protein 4 OS=Homo sapiens GN=PABPC4 PE=1 SV=1	20	20	17	22	16	16	15	24	18	15	19	18	729850000	787120000	818820000	621710000	763640000	715400000	750610000	751320000	732320000	761440000	858650000	785170000
Q13347	Q13347	EIF3I	>sp|Q13347|EIF3I_HUMAN Eukaryotic translation initiation factor 3 subunit I OS=Homo sapiens GN=EIF3I PE=1 SV=1	5	7	8	7	8	6	7	9	8	7	7	8	618570000	807600000	677240000	710700000	653330000	817790000	582060000	667030000	589100000	725640000	610800000	635300000
Q13362	Q13362	PPP2R5C	>sp|Q13362|2A5G_HUMAN Serine/threonine-protein phosphatase 2A 56 kDa regulatory subunit gamma isoform OS=Homo sapiens GN=PPP2R5C PE=1 SV=3	3	1	1	2	2	2	1	1	2	2	2	2	0	0	0	0	0	7059400	0	0	0	0	17254000	13747000
Q13404	Q13404	UBE2V1	>sp|Q13404|UB2V1_HUMAN Ubiquitin-conjugating enzyme E2 variant 1 OS=Homo sapiens GN=UBE2V1 PE=1 SV=2	2	4	4	4	4	2	3	2	3	2	2	2	31088000	36897000	39467000	34147000	35425000	33396000	39116000	35034000	20167000	38192000	0	0
Q13405	Q13405	MRPL49	>sp|Q13405|RM49_HUMAN 39S ribosomal protein L49, mitochondrial OS=Homo sapiens GN=MRPL49 PE=1 SV=1	2	1	2	2	3	1	2	2	1	3	1	1	34400000	22648000	35702000	29873000	31741000	31375000	29701000	31582000	32106000	33313000	18286000	16305000
Q13409	Q13409	DYNC1I2	>sp|Q13409|DC1I2_HUMAN Cytoplasmic dynein 1 intermediate chain 2 OS=Homo sapiens GN=DYNC1I2 PE=1 SV=3	7	7	6	6	5	6	7	6	6	3	5	5	155810000	189120000	170340000	157670000	183990000	201350000	206200000	166580000	192490000	205510000	215930000	202770000
Q13418	Q13418	ILK	>sp|Q13418|ILK_HUMAN Integrin-linked protein kinase OS=Homo sapiens GN=ILK PE=1 SV=2	2	4	4	7	3	3	3	4	2	3	5	4	106860000	62449000	95610000	116150000	63633000	55844000	75859000	73353000	87432000	80937000	80637000	116000000
Q13423	Q13423	NNT	>sp|Q13423|NNTM_HUMAN NAD(P) transhydrogenase, mitochondrial OS=Homo sapiens GN=NNT PE=1 SV=3	1	0	0	1	0	0	0	0	1	1	2	0	8866700	0	0	10533000	0	0	0	0	9299000	9043500	10229000	0
Q13425	Q13425	SNTB2	>sp|Q13425|SNTB2_HUMAN Beta-2-syntrophin OS=Homo sapiens GN=SNTB2 PE=1 SV=1	1	1	1	1	1	0	2	0	0	1	0	0	14204000	9292800	0	0	0	0	13198000	0	0	19280000	0	0
Q13427	Q13427	PPIG	>sp|Q13427|PPIG_HUMAN Peptidyl-prolyl cis-trans isomerase G OS=Homo sapiens GN=PPIG PE=1 SV=2	1	0	1	1	1	1	1	1	2	1	0	0	0	0	0	7264700	0	0	6142900	0	0	0	0	0
Q13428	Q13428	TCOF1	>sp|Q13428|TCOF_HUMAN Treacle protein OS=Homo sapiens GN=TCOF1 PE=1 SV=3	9	11	11	10	11	12	13	11	12	10	11	13	401820000	445670000	453270000	367220000	373390000	402690000	361860000	384910000	346710000	374690000	350560000	367750000
Q13435	Q13435	SF3B2	>sp|Q13435|SF3B2_HUMAN Splicing factor 3B subunit 2 OS=Homo sapiens GN=SF3B2 PE=1 SV=2	17	22	20	18	16	16	16	13	17	20	22	20	933660000	973130000	839900000	922290000	946340000	974890000	941880000	866670000	846830000	919930000	998520000	1017300000
Q13442	Q13442	PDAP1	>sp|Q13442|HAP28_HUMAN 28 kDa heat- and acid-stable phosphoprotein OS=Homo sapiens GN=PDAP1 PE=1 SV=1	6	6	6	5	6	6	6	6	6	6	5	4	307090000	343600000	325530000	339440000	383790000	362520000	266620000	316080000	282460000	324420000	313240000	330160000
Q13443	Q13443	ADAM9	>sp|Q13443|ADAM9_HUMAN Disintegrin and metalloproteinase domain-containing protein 9 OS=Homo sapiens GN=ADAM9 PE=1 SV=1	2	2	2	1	1	1	2	1	2	0	1	0	14601000	20738000	15259000	14012000	0	15242000	15755000	18780000	13189000	0	0	0
Q13444	Q13444	ADAM15	>sp|Q13444|ADA15_HUMAN Disintegrin and metalloproteinase domain-containing protein 15 OS=Homo sapiens GN=ADAM15 PE=1 SV=4	0	0	0	0	1	1	0	0	0	1	0	0	0	0	0	0	0	5662800	0	0	0	6865400	0	0
Q13451	Q13451	FKBP5	>sp|Q13451|FKBP5_HUMAN Peptidyl-prolyl cis-trans isomerase FKBP5 OS=Homo sapiens GN=FKBP5 PE=1 SV=2	0	2	2	5	2	2	2	3	0	2	1	2	0	23110000	24360000	44521000	28493000	32640000	23025000	39129000	0	30357000	16506000	16425000
Q13464	Q13464	ROCK1	>sp|Q13464|ROCK1_HUMAN Rho-associated protein kinase 1 OS=Homo sapiens GN=ROCK1 PE=1 SV=1	1	1	0	0	1	2	1	0	2	1	0	1	0	0	0	0	0	17895000	0	0	0	0	0	0
Q13492	Q13492	PICALM	>sp|Q13492|PICAL_HUMAN Phosphatidylinositol-binding clathrin assembly protein OS=Homo sapiens GN=PICALM PE=1 SV=2	1	2	3	2	2	2	1	2	1	2	2	3	45531000	32634000	23703000	28685000	33440000	21782000	0	29903000	32371000	0	38475000	32098000
Q13501	Q13501	SQSTM1	>sp|Q13501|SQSTM_HUMAN Sequestosome-1 OS=Homo sapiens GN=SQSTM1 PE=1 SV=1	8	8	7	6	6	8	7	7	6	6	8	6	275080000	304990000	266400000	281100000	305130000	281060000	294550000	252850000	231930000	284090000	191290000	201620000
Q13505	Q13505	MTX1	>sp|Q13505|MTX1_HUMAN Metaxin-1 OS=Homo sapiens GN=MTX1 PE=1 SV=2	1	2	1	0	0	0	2	0	0	0	0	0	27627000	25333000	32507000	0	0	0	25196000	0	0	0	0	0
Q13509	Q13509	TUBB3	>sp|Q13509|TBB3_HUMAN Tubulin beta-3 chain OS=Homo sapiens GN=TUBB3 PE=1 SV=2	16	14	17	16	16	14	15	16	18	16	14	14	102680000	89710000	88868000	79201000	79679000	83822000	100800000	70901000	132270000	114840000	70211000	91119000
Q13523	Q13523	PRPF4B	>sp|Q13523|PRP4B_HUMAN Serine/threonine-protein kinase PRP4 homolog OS=Homo sapiens GN=PRPF4B PE=1 SV=3	3	3	4	3	3	1	4	2	4	1	2	2	33482000	34798000	29719000	35553000	34929000	23918000	49549000	27174000	44932000	38010000	25596000	23415000
Q13526	Q13526	PIN1	>sp|Q13526|PIN1_HUMAN Peptidyl-prolyl cis-trans isomerase NIMA-interacting 1 OS=Homo sapiens GN=PIN1 PE=1 SV=1	3	3	4	2	4	2	4	2	3	3	3	2	84892000	94746000	107290000	76200000	80637000	100760000	106500000	89689000	88513000	104580000	115280000	129580000
Q13547	Q13547	HDAC1	>sp|Q13547|HDAC1_HUMAN Histone deacetylase 1 OS=Homo sapiens GN=HDAC1 PE=1 SV=1	6	4	5	7	8	6	4	8	6	6	5	6	62347000	49922000	83172000	87376000	87557000	77926000	53865000	86454000	79905000	106750000	100680000	105680000
Q13555;Q13554;Q9UQM7;Q13557	Q13555;Q13554	CAMK2G;CAMK2B	>sp|Q13555|KCC2G_HUMAN Calcium/calmodulin-dependent protein kinase type II subunit gamma OS=Homo sapiens GN=CAMK2G PE=1 SV=3;>sp|Q13554|KCC2B_HUMAN Calcium/calmodulin-dependent protein kinase type II subunit beta OS=Homo sapiens GN=CAMK2B PE=1 SV=3	2	2	3	2	2	3	2	1	1	3	2	1	21471000	33778000	36084000	26292000	25912000	22421000	0	26617000	23911000	34269000	0	0
Q13561	Q13561	DCTN2	>sp|Q13561|DCTN2_HUMAN Dynactin subunit 2 OS=Homo sapiens GN=DCTN2 PE=1 SV=4	1	1	1	0	1	1	0	1	0	1	0	0	9916100	8105500	11415000	0	9615600	10606000	0	8834700	0	8586200	0	0
Q13564	Q13564	NAE1	>sp|Q13564|ULA1_HUMAN NEDD8-activating enzyme E1 regulatory subunit OS=Homo sapiens GN=NAE1 PE=1 SV=1	3	3	3	3	2	2	3	3	2	3	3	2	51952000	53402000	54604000	55117000	56911000	57184000	48547000	51586000	46339000	51851000	57344000	55041000
Q13572	Q13572	ITPK1	>sp|Q13572|ITPK1_HUMAN Inositol-tetrakisphosphate 1-kinase OS=Homo sapiens GN=ITPK1 PE=1 SV=2	0	0	0	0	0	0	0	1	1	0	0	0	0	0	0	0	0	0	0	14012000	0	0	0	0
Q13573	Q13573	SNW1	>sp|Q13573|SNW1_HUMAN SNW domain-containing protein 1 OS=Homo sapiens GN=SNW1 PE=1 SV=1	6	5	4	3	6	3	7	5	8	6	4	5	107930000	102310000	110300000	96721000	93497000	106930000	103830000	104790000	93219000	95879000	117870000	141840000
Q13595	Q13595	TRA2A	>sp|Q13595|TRA2A_HUMAN Transformer-2 protein homolog alpha OS=Homo sapiens GN=TRA2A PE=1 SV=1	4	5	4	2	4	1	5	4	4	4	2	3	81574000	111580000	73328000	87379000	76304000	56892000	57387000	65368000	73372000	97667000	50463000	67081000
Q13596	Q13596	SNX1	>sp|Q13596|SNX1_HUMAN Sorting nexin-1 OS=Homo sapiens GN=SNX1 PE=1 SV=3	2	3	2	1	2	2	0	2	2	2	3	4	40950000	34232000	33700000	30185000	38767000	0	0	0	41209000	37936000	0	40446000
Q13601	Q13601	KRR1	>sp|Q13601|KRR1_HUMAN KRR1 small subunit processome component homolog OS=Homo sapiens GN=KRR1 PE=1 SV=4	2	3	2	2	1	1	3	2	1	1	2	1	47882000	46115000	31927000	42744000	38341000	46616000	50652000	48000000	37300000	34643000	53833000	34988000
Q13610	Q13610	PWP1	>sp|Q13610|PWP1_HUMAN Periodic tryptophan protein 1 homolog OS=Homo sapiens GN=PWP1 PE=1 SV=1	1	1	2	1	1	1	4	1	3	4	2	1	36232000	25242000	49421000	35442000	28351000	35190000	66362000	37609000	61801000	53078000	57330000	41986000
Q13616	Q13616	CUL1	>sp|Q13616|CUL1_HUMAN Cullin-1 OS=Homo sapiens GN=CUL1 PE=1 SV=2	5	6	6	3	4	2	2	4	4	5	5	3	70324000	94951000	96311000	57590000	62696000	47381000	59187000	72769000	71410000	68812000	65032000	63885000
Q13617	Q13617	CUL2	>sp|Q13617|CUL2_HUMAN Cullin-2 OS=Homo sapiens GN=CUL2 PE=1 SV=2	4	2	3	2	3	2	3	3	3	3	1	1	41138000	31410000	33312000	40560000	42924000	52162000	42249000	36146000	38804000	36938000	43836000	24347000
Q13618	Q13618	CUL3	>sp|Q13618|CUL3_HUMAN Cullin-3 OS=Homo sapiens GN=CUL3 PE=1 SV=2	3	3	3	2	3	2	0	5	1	1	4	2	33935000	37341000	29453000	24926000	34112000	21253000	0	36085000	24209000	27906000	29256000	26899000
Q13619	Q13619	CUL4A	>sp|Q13619|CUL4A_HUMAN Cullin-4A OS=Homo sapiens GN=CUL4A PE=1 SV=3	9	13	12	11	13	14	12	10	14	11	10	12	445330000	428720000	381220000	399020000	366180000	437580000	416030000	362330000	382980000	408850000	358390000	380590000
Q13620	Q13620	CUL4B	>sp|Q13620|CUL4B_HUMAN Cullin-4B OS=Homo sapiens GN=CUL4B PE=1 SV=4	7	8	8	5	7	7	8	7	7	8	6	7	32042000	53346000	33380000	37175000	28680000	31885000	36218000	32252000	31139000	31982000	0	0
Q13630	Q13630	TSTA3	>sp|Q13630|FCL_HUMAN GDP-L-fucose synthase OS=Homo sapiens GN=TSTA3 PE=1 SV=1	2	2	2	3	2	1	1	3	3	2	2	3	46813000	56167000	49639000	35670000	39909000	48685000	45776000	46988000	44326000	56208000	49944000	57591000
Q9UL26;Q13636	Q9UL26;Q13636	RAB22A;RAB31	>sp|Q9UL26|RB22A_HUMAN Ras-related protein Rab-22A OS=Homo sapiens GN=RAB22A PE=1 SV=2;>sp|Q13636|RAB31_HUMAN Ras-related protein Rab-31 OS=Homo sapiens GN=RAB31 PE=1 SV=1	1	1	0	2	0	1	0	0	2	1	0	0	26166000	22349000	0	24813000	0	22103000	0	0	24683000	20754000	0	0
Q13637;O14966;P57729	Q13637;O14966;P57729	RAB32;RAB7L1;RAB38	>sp|Q13637|RAB32_HUMAN Ras-related protein Rab-32 OS=Homo sapiens GN=RAB32 PE=1 SV=3;>sp|O14966|RAB7L_HUMAN Ras-related protein Rab-7L1 OS=Homo sapiens GN=RAB29 PE=1 SV=1;>sp|P57729|RAB38_HUMAN Ras-related protein Rab-38 OS=Homo sapiens GN=RAB38 PE=1 SV=1	1	1	1	0	0	1	1	0	0	1	0	0	0	16204000	0	0	0	8203200	0	0	0	0	0	0
[truncated: 1,678 more rows]
