# Supplementary material for: Automated sample preparation with SP3 for low‐input clinical proteomics
Source: Mol Syst Biol. 2020 Jan 16;16(1):e9111. doi: 10.15252/msb.20199111 (PMC6966100; doi:10.15252/msb.20199111)
Supplement: Supplementary file 5 — Source Data for Figure 3 [file MSB-16-e9111-s003.zip › Figure 3B Source Data.xlsx]

## Sheet: Cell_Dilution_R1
Protein IDs	Majority protein IDs	Gene names	Fasta headers	Peptides 10000G1	Peptides 10000G2	Peptides 10000G3	Peptides 10000G4	Peptides 1000E1	Peptides 1000E2	Peptides 1000E3	Peptides 1000E4	Peptides 100C1	Peptides 100C2	Peptides 100C3	Peptides 100C4	Peptides 10A1	Peptides 10A2	Peptides 10A3	Peptides 10A4	Peptides 5000F1	Peptides 5000F2	Peptides 5000F3	Peptides 5000F4	Peptides 500D1	Peptides 500D2	Peptides 500D3	Peptides 500D4	Peptides 50B1	Peptides 50B2	Peptides 50B3	Peptides 50B4	Peptides em	Peptides em_2	LFQ intensity 10000G3	LFQ intensity 10000G4	LFQ intensity 1000E1	LFQ intensity 1000E2	LFQ intensity 1000E3	LFQ intensity 1000E4	LFQ intensity 100C1	LFQ intensity 100C2	LFQ intensity 100C3	LFQ intensity 100C4	LFQ intensity 10A1	LFQ intensity 10A2	LFQ intensity 10A3	LFQ intensity 10A4	LFQ intensity 5000F1	LFQ intensity 5000F2
A0AVT1	A0AVT1	UBA6	>sp|A0AVT1|UBA6_HUMAN Ubiquitin-like modifier-activating enzyme 6 OS=Homo sapiens GN=UBA6 PE=1 SV=1	1	2	4	0	1	0	0	0	0	0	0	0	0	0	0	0	0	0	1	0	0	0	0	0	0	0	0	0	0	0	947760	0	0	0	0	0	0	0	0	0	0	0	0	0	0	0
A0FGR8	A0FGR8	ESYT2	>sp|A0FGR8|ESYT2_HUMAN Extended synaptotagmin-2 OS=Homo sapiens GN=ESYT2 PE=1 SV=1	2	3	2	5	0	0	0	0	0	0	0	0	0	0	0	0	1	2	1	2	0	0	0	0	0	0	0	0	0	0	1160800	1420500	0	0	0	0	0	0	0	0	0	0	0	0	0	0
A0MZ66	A0MZ66	KIAA1598	>sp|A0MZ66|SHOT1_HUMAN Shootin-1 OS=Homo sapiens GN=SHTN1 PE=1 SV=4	0	0	2	0	0	0	0	0	0	0	0	0	0	0	0	0	0	0	0	0	0	0	0	0	0	0	0	0	0	0	499860	0	0	0	0	0	0	0	0	0	0	0	0	0	0	0
A1L0T0	A1L0T0	ILVBL	>sp|A1L0T0|ILVBL_HUMAN Acetolactate synthase-like protein OS=Homo sapiens GN=ILVBL PE=1 SV=2	1	0	1	1	1	0	0	0	0	0	0	0	0	0	0	0	0	1	1	1	0	0	0	0	0	0	0	0	0	0	264430	465400	307990	0	0	0	0	0	0	0	0	0	0	0	0	431220
A3KMH1	A3KMH1	VWA8	>sp|A3KMH1|VWA8_HUMAN von Willebrand factor A domain-containing protein 8 OS=Homo sapiens GN=VWA8 PE=1 SV=2	0	0	1	0	0	0	0	0	0	0	0	0	0	0	0	0	0	0	0	0	0	0	0	0	0	0	0	0	0	0	143610	0	0	0	0	0	0	0	0	0	0	0	0	0	0	0
A3KN83;Q9Y2G9	A3KN83;Q9Y2G9	SBNO1;SBNO2	>sp|A3KN83|SBNO1_HUMAN Protein strawberry notch homolog 1 OS=Homo sapiens GN=SBNO1 PE=1 SV=1;>sp|Q9Y2G9|SBNO2_HUMAN Protein strawberry notch homolog 2 OS=Homo sapiens GN=SBNO2 PE=2 SV=3	1	1	2	1	0	0	0	0	0	0	0	0	0	0	0	0	0	1	0	1	0	0	0	0	0	0	0	0	0	0	595750	389480	0	0	0	0	0	0	0	0	0	0	0	0	0	0
A5YKK6	A5YKK6	CNOT1	>sp|A5YKK6|CNOT1_HUMAN CCR4-NOT transcription complex subunit 1 OS=Homo sapiens GN=CNOT1 PE=1 SV=2	2	5	4	1	1	0	0	0	0	0	0	0	0	0	0	0	1	2	0	1	0	1	0	0	0	0	0	0	0	0	0	0	0	0	0	0	0	0	0	0	0	0	0	0	0	0
A6NDG6	A6NDG6	PGP	>sp|A6NDG6|PGP_HUMAN Glycerol-3-phosphate phosphatase OS=Homo sapiens GN=PGP PE=1 SV=1	2	5	3	3	0	3	3	0	0	0	0	0	0	0	0	0	2	5	2	3	0	1	1	0	0	0	0	0	0	0	2713500	3637000	0	7315100	3193300	0	0	0	0	0	0	0	0	0	5093200	5403600
A6NDU8	A6NDU8	C5orf51	>sp|A6NDU8|CE051_HUMAN UPF0600 protein C5orf51 OS=Homo sapiens GN=C5orf51 PE=1 SV=1	0	0	0	1	1	0	1	0	0	0	0	0	0	0	0	0	0	1	0	0	0	1	0	1	0	0	0	0	0	0	0	1249700	2012900	0	2338300	0	0	0	0	0	0	0	0	0	0	2180200
A6NHQ2	A6NHQ2	FBLL1	>sp|A6NHQ2|FBLL1_HUMAN rRNA/tRNA 2-O-methyltransferase fibrillarin-like protein 1 OS=Homo sapiens GN=FBLL1 PE=3 SV=2	1	1	2	2	0	1	0	1	0	0	0	0	0	0	0	0	1	1	1	1	0	0	0	0	0	0	0	0	1	0	3193300	0	0	0	0	0	0	0	0	0	0	0	0	0	0	0
A6NHR9	A6NHR9	SMCHD1	>sp|A6NHR9|SMHD1_HUMAN Structural maintenance of chromosomes flexible hinge domain-containing protein 1 OS=Homo sapiens GN=SMCHD1 PE=1 SV=2	2	2	1	1	0	0	0	1	0	0	0	0	0	0	0	0	1	0	1	0	0	0	0	0	0	0	0	0	0	0	0	382180	0	0	0	0	0	0	0	0	0	0	0	0	0	0
A8CG34;Q96HA1	A8CG34;Q96HA1	POM121C;POM121	>sp|A8CG34|P121C_HUMAN Nuclear envelope pore membrane protein POM 121C OS=Homo sapiens GN=POM121C PE=1 SV=2;>sp|Q96HA1|P121A_HUMAN Nuclear envelope pore membrane protein POM 121 OS=Homo sapiens GN=POM121 PE=1 SV=2	0	1	0	0	0	0	0	0	0	0	0	0	0	0	0	0	0	0	0	0	0	0	0	0	0	0	0	0	0	0	0	0	0	0	0	0	0	0	0	0	0	0	0	0	0	0
P62308;A8MWD9	P62308;A8MWD9	SNRPG	>sp|P62308|RUXG_HUMAN Small nuclear ribonucleoprotein G OS=Homo sapiens GN=SNRPG PE=1 SV=1;>sp|A8MWD9|RUXGL_HUMAN Putative small nuclear ribonucleoprotein G-like protein 15 OS=Homo sapiens GN=SNRPGP15 PE=5 SV=2	1	1	3	2	0	1	0	0	0	0	0	0	0	0	0	0	1	2	0	2	0	0	0	0	0	0	0	0	0	0	8793300	6611800	0	6626800	0	0	0	0	0	0	0	0	0	0	9600600	8185700
B0I1T2	B0I1T2	MYO1G	>sp|B0I1T2|MYO1G_HUMAN Unconventional myosin-Ig OS=Homo sapiens GN=MYO1G PE=1 SV=2	0	0	0	0	0	0	0	0	0	0	0	0	0	0	0	0	0	0	0	0	0	0	0	0	0	0	0	0	1	0	0	0	0	0	0	0	0	0	0	0	0	0	0	0	0	0
B1ANS9	B1ANS9	WDR64	>sp|B1ANS9|WDR64_HUMAN WD repeat-containing protein 64 OS=Homo sapiens GN=WDR64 PE=2 SV=1	0	1	1	0	0	0	1	0	0	0	0	0	0	0	0	0	0	0	1	0	0	0	0	0	0	0	0	0	0	0	1152000	0	0	0	0	0	0	0	0	0	0	0	0	0	0	0
Q13765;E9PAV3	Q13765;E9PAV3	NACA	>sp|Q13765|NACA_HUMAN Nascent polypeptide-associated complex subunit alpha OS=Homo sapiens GN=NACA PE=1 SV=1;>sp|E9PAV3|NACAM_HUMAN Nascent polypeptide-associated complex subunit alpha, muscle-specific form OS=Homo sapiens GN=NACA PE=1 SV=1	3	4	4	5	2	5	2	0	0	0	0	0	0	0	0	0	0	1	0	2	0	1	2	1	0	0	0	0	1	0	43273000	34026000	3751300	21556000	6213300	0	0	0	0	0	0	0	0	0	0	7806700
E9PRG8	E9PRG8	C11orf48	>sp|E9PRG8|CK098_HUMAN Uncharacterized protein C11orf98 OS=Homo sapiens GN=C11orf98 PE=4 SV=1	0	0	0	1	0	0	0	0	0	0	0	0	0	0	0	0	0	1	1	1	0	0	0	0	0	0	0	0	0	0	0	1812700	0	0	0	0	0	0	0	0	0	0	0	0	0	2672600
L0R8F8	L0R8F8	SMCR7L	>sp|L0R8F8|MIDUO_HUMAN MIEF1 upstream open reading frame protein OS=Homo sapiens GN=MIEF1 PE=3 SV=1	0	1	1	0	0	0	0	0	0	0	0	0	0	0	0	0	0	0	0	0	0	0	0	0	0	0	0	0	0	0	0	0	0	0	0	0	0	0	0	0	0	0	0	0	0	0
O00116	O00116	AGPS	>sp|O00116|ADAS_HUMAN Alkyldihydroxyacetonephosphate synthase, peroxisomal OS=Homo sapiens GN=AGPS PE=1 SV=1	3	6	0	3	0	0	0	0	0	0	0	0	0	0	0	0	0	2	1	4	0	0	0	0	0	0	0	0	1	0	0	1298300	0	0	0	0	0	0	0	0	0	0	0	0	0	1735500
O00139	O00139	KIF2A	>sp|O00139|KIF2A_HUMAN Kinesin-like protein KIF2A OS=Homo sapiens GN=KIF2A PE=1 SV=3	0	0	0	1	0	0	0	0	0	0	0	0	0	0	0	0	0	2	0	1	0	0	0	0	0	0	0	0	0	0	0	389620	0	0	0	0	0	0	0	0	0	0	0	0	0	345450
O00148	O00148	DDX39A	>sp|O00148|DX39A_HUMAN ATP-dependent RNA helicase DDX39A OS=Homo sapiens GN=DDX39A PE=1 SV=2	6	10	11	7	0	5	5	1	0	1	0	0	0	0	0	0	4	4	4	3	2	4	2	3	0	0	0	0	2	0	1672200	1662300	0	1973600	794640	0	0	0	0	0	0	0	0	0	1992600	2397500
O00151	O00151	PDLIM1	>sp|O00151|PDLI1_HUMAN PDZ and LIM domain protein 1 OS=Homo sapiens GN=PDLIM1 PE=1 SV=4	1	4	1	1	0	0	0	0	0	0	0	0	0	0	0	0	0	0	0	0	0	1	0	0	0	0	0	0	0	0	633080	1043100	0	0	0	0	0	0	0	0	0	0	0	0	0	0
O00154;Q6ZUV0	O00154	ACOT7	>sp|O00154|BACH_HUMAN Cytosolic acyl coenzyme A thioester hydrolase OS=Homo sapiens GN=ACOT7 PE=1 SV=3	2	3	2	4	0	0	0	0	0	0	0	0	0	0	0	0	0	2	0	1	0	0	0	0	0	0	0	0	0	0	2834200	1472700	0	0	0	0	0	0	0	0	0	0	0	0	0	1729800
O00159;Q9UBC5	O00159	MYO1C	>sp|O00159|MYO1C_HUMAN Unconventional myosin-Ic OS=Homo sapiens GN=MYO1C PE=1 SV=4	8	12	8	7	6	4	3	0	0	0	0	0	0	0	0	0	3	8	5	11	0	5	5	2	0	0	0	0	0	0	9688500	6128900	5288900	6378500	8349300	0	0	0	0	0	0	0	0	0	8001200	10050000
O00170	O00170	AIP	>sp|O00170|AIP_HUMAN AH receptor-interacting protein OS=Homo sapiens GN=AIP PE=1 SV=2	0	0	0	0	0	0	1	0	0	0	0	0	0	0	0	0	1	0	0	0	0	0	0	0	0	0	0	0	1	0	0	0	0	0	0	0	0	0	0	0	0	0	0	0	339020	0
O00178	O00178	GTPBP1	>sp|O00178|GTPB1_HUMAN GTP-binding protein 1 OS=Homo sapiens GN=GTPBP1 PE=1 SV=3	0	1	1	0	0	0	0	0	0	0	0	0	0	0	0	0	0	0	0	0	0	0	0	0	0	0	0	0	0	0	166100	0	0	0	0	0	0	0	0	0	0	0	0	0	0	0
O00186	O00186	STXBP3	>sp|O00186|STXB3_HUMAN Syntaxin-binding protein 3 OS=Homo sapiens GN=STXBP3 PE=1 SV=2	1	2	2	0	1	0	0	0	0	0	0	0	0	0	0	0	0	0	0	0	0	1	0	1	0	0	0	0	0	0	932370	0	734660	0	0	0	0	0	0	0	0	0	0	0	0	0
O00203;Q13367	O00203	AP3B1	>sp|O00203|AP3B1_HUMAN AP-3 complex subunit beta-1 OS=Homo sapiens GN=AP3B1 PE=1 SV=3	7	9	7	1	0	3	0	0	0	0	0	0	0	0	0	0	1	3	1	4	0	2	2	2	0	0	0	0	0	0	6166200	1287400	0	2617500	0	0	0	0	0	0	0	0	0	0	1597400	2412700
O00231	O00231	PSMD11	>sp|O00231|PSD11_HUMAN 26S proteasome non-ATPase regulatory subunit 11 OS=Homo sapiens GN=PSMD11 PE=1 SV=3	5	10	13	7	2	6	2	0	0	1	0	0	0	0	0	0	4	8	3	8	2	4	1	3	0	0	0	0	0	0	28924000	18662000	3299500	17392000	22772000	0	0	0	0	0	0	0	0	0	15554000	28269000
O00232	O00232	PSMD12	>sp|O00232|PSD12_HUMAN 26S proteasome non-ATPase regulatory subunit 12 OS=Homo sapiens GN=PSMD12 PE=1 SV=3	3	3	6	6	5	3	1	0	0	0	0	0	0	0	0	0	2	4	2	1	0	3	3	2	0	0	0	0	0	0	5992000	9234200	5555100	5993900	0	0	0	0	0	0	0	0	0	0	5446000	5067700
O00233	O00233	PSMD9	>sp|O00233|PSMD9_HUMAN 26S proteasome non-ATPase regulatory subunit 9 OS=Homo sapiens GN=PSMD9 PE=1 SV=3	0	1	1	0	0	0	0	0	0	0	0	0	0	0	0	0	0	0	0	0	0	0	0	0	0	0	0	0	0	0	427950	0	0	0	0	0	0	0	0	0	0	0	0	0	0	0
O00267	O00267	SUPT5H	>sp|O00267|SPT5H_HUMAN Transcription elongation factor SPT5 OS=Homo sapiens GN=SUPT5H PE=1 SV=1	5	8	7	3	0	1	0	0	0	0	0	0	0	0	0	0	2	6	1	4	0	1	1	0	0	0	0	0	0	0	2522200	1972900	0	0	0	0	0	0	0	0	0	0	0	0	1447600	2620800
O00299	O00299	CLIC1	>sp|O00299|CLIC1_HUMAN Chloride intracellular channel protein 1 OS=Homo sapiens GN=CLIC1 PE=1 SV=4	5	5	3	3	3	3	2	0	0	0	0	0	0	0	0	0	5	2	3	2	0	0	0	2	0	0	0	0	4	2	17093000	7149400	5271500	9335400	15914000	0	0	0	0	0	0	0	0	0	14532000	11240000
O00303	O00303	EIF3F	>sp|O00303|EIF3F_HUMAN Eukaryotic translation initiation factor 3 subunit F OS=Homo sapiens GN=EIF3F PE=1 SV=1	4	6	9	3	4	2	1	0	0	0	0	0	0	0	0	0	1	5	2	2	0	0	1	0	0	0	0	0	1	0	12609000	2501400	1814600	541240	1194600	0	0	0	0	0	0	0	0	0	2247700	8124600
O00330	O00330	PDHX	>sp|O00330|ODPX_HUMAN Pyruvate dehydrogenase protein X component, mitochondrial OS=Homo sapiens GN=PDHX PE=1 SV=3	1	1	1	1	0	0	0	0	0	0	0	0	0	0	0	0	0	1	0	1	0	0	0	0	0	0	0	0	0	0	0	567350	0	0	0	0	0	0	0	0	0	0	0	0	0	591710
O00410;O60518	O00410	IPO5	>sp|O00410|IPO5_HUMAN Importin-5 OS=Homo sapiens GN=IPO5 PE=1 SV=4	14	18	27	20	7	6	4	1	0	0	0	0	0	0	0	0	4	8	3	14	0	3	1	0	0	0	0	0	3	1	59711000	37495000	21624000	24795000	6802900	3648000	0	0	0	0	0	0	0	0	15878000	22987000
O00411	O00411	POLRMT	>sp|O00411|RPOM_HUMAN DNA-directed RNA polymerase, mitochondrial OS=Homo sapiens GN=POLRMT PE=1 SV=2	0	1	1	0	0	1	0	0	0	0	0	0	0	0	0	0	0	0	0	0	0	1	0	0	0	0	0	0	0	0	296240	0	0	510540	0	0	0	0	0	0	0	0	0	0	0	0
O00422	O00422	SAP18	>sp|O00422|SAP18_HUMAN Histone deacetylase complex subunit SAP18 OS=Homo sapiens GN=SAP18 PE=1 SV=1	1	3	2	3	0	1	1	0	0	0	0	0	0	0	0	0	1	2	1	2	1	0	1	1	0	0	0	0	0	0	0	1377000	0	1448100	1928300	0	0	0	0	0	0	0	0	0	1521500	1249800
O00425;Q9Y6M1	O00425	IGF2BP3	>sp|O00425|IF2B3_HUMAN Insulin-like growth factor 2 mRNA-binding protein 3 OS=Homo sapiens GN=IGF2BP3 PE=1 SV=2	5	6	5	5	3	3	0	0	0	0	0	0	0	0	0	0	7	7	5	6	1	0	2	2	0	0	0	0	0	0	2510100	2592700	2857900	3207200	0	0	0	0	0	0	0	0	0	0	9000700	10447000
O00429	O00429	DNM1L	>sp|O00429|DNM1L_HUMAN Dynamin-1-like protein OS=Homo sapiens GN=DNM1L PE=1 SV=2	8	15	14	10	5	8	3	1	0	0	0	0	0	0	0	0	4	6	2	4	1	4	5	1	0	0	0	0	0	0	22881000	10098000	10048000	13180000	3433900	2326900	0	0	0	0	0	0	0	0	6493000	7007500
O00442	O00442	RTCA	>sp|O00442|RTCA_HUMAN RNA 3-terminal phosphate cyclase OS=Homo sapiens GN=RTCA PE=1 SV=1	1	1	1	0	1	0	0	0	0	0	0	0	0	0	0	0	0	1	0	1	0	0	1	0	0	0	0	0	0	0	0	0	613450	0	0	0	0	0	0	0	0	0	0	0	0	0
O00461	O00461	GOLIM4	>sp|O00461|GOLI4_HUMAN Golgi integral membrane protein 4 OS=Homo sapiens GN=GOLIM4 PE=1 SV=1	1	3	1	1	0	0	0	0	0	0	0	0	0	0	0	0	0	2	0	0	0	0	0	0	0	0	0	0	0	0	0	0	0	0	0	0	0	0	0	0	0	0	0	0	0	0
O00469	O00469	PLOD2	>sp|O00469|PLOD2_HUMAN Procollagen-lysine,2-oxoglutarate 5-dioxygenase 2 OS=Homo sapiens GN=PLOD2 PE=1 SV=2	4	6	6	4	1	2	1	0	0	0	0	0	0	0	0	0	1	1	0	7	0	1	1	1	0	0	0	0	0	0	3948600	1875900	4204700	5257800	1658100	0	0	0	0	0	0	0	0	0	958430	1132700
O00479	O00479	HMGN4	>sp|O00479|HMGN4_HUMAN High mobility group nucleosome-binding domain-containing protein 4 OS=Homo sapiens GN=HMGN4 PE=1 SV=3	2	1	1	2	1	2	0	0	0	0	0	0	0	0	0	0	0	1	0	3	0	0	2	1	0	0	0	0	0	0	0	957230	0	0	0	0	0	0	0	0	0	0	0	0	0	0
O00483	O00483	NDUFA4	>sp|O00483|NDUA4_HUMAN Cytochrome c oxidase subunit NDUFA4 OS=Homo sapiens GN=NDUFA4 PE=1 SV=1	0	0	0	0	1	0	0	0	0	0	0	0	0	0	0	0	0	0	0	0	0	0	1	1	0	0	0	0	0	0	0	0	1308900	0	0	0	0	0	0	0	0	0	0	0	0	0
O00487	O00487	PSMD14	>sp|O00487|PSDE_HUMAN 26S proteasome non-ATPase regulatory subunit 14 OS=Homo sapiens GN=PSMD14 PE=1 SV=1	2	2	3	2	0	0	0	0	0	0	0	0	0	0	0	0	0	0	0	1	1	1	0	1	0	0	0	0	0	0	1913800	1237500	0	0	0	0	0	0	0	0	0	0	0	0	0	0
O00499	O00499	BIN1	>sp|O00499|BIN1_HUMAN Myc box-dependent-interacting protein 1 OS=Homo sapiens GN=BIN1 PE=1 SV=1	0	1	0	0	0	1	0	0	0	0	0	0	0	0	0	0	1	0	0	0	0	0	0	0	0	0	0	0	0	0	0	0	0	0	0	0	0	0	0	0	0	0	0	0	0	0
O00505	O00505	KPNA3	>sp|O00505|IMA4_HUMAN Importin subunit alpha-4 OS=Homo sapiens GN=KPNA3 PE=1 SV=2	1	1	1	2	0	1	0	0	0	0	0	0	0	0	0	0	0	0	0	1	0	0	0	0	0	0	0	0	0	0	426390	460060	0	887990	0	0	0	0	0	0	0	0	0	0	0	0
O00541	O00541	PES1	>sp|O00541|PESC_HUMAN Pescadillo homolog OS=Homo sapiens GN=PES1 PE=1 SV=1	2	3	3	2	3	5	3	1	0	0	0	0	0	0	0	0	1	5	3	2	1	1	2	2	0	0	0	0	0	0	3306800	3941100	3622000	12919000	3437900	3633400	0	0	0	0	0	0	0	0	3723300	6716700
O00560	O00560	SDCBP	>sp|O00560|SDCB1_HUMAN Syntenin-1 OS=Homo sapiens GN=SDCBP PE=1 SV=1	1	0	2	0	1	1	1	0	0	0	0	0	0	0	0	0	1	1	1	1	0	1	1	1	0	0	0	0	0	0	1063500	0	993480	933150	1153900	0	0	0	0	0	0	0	0	0	2109300	1383500
O00566	O00566	MPHOSPH10	>sp|O00566|MPP10_HUMAN U3 small nucleolar ribonucleoprotein protein MPP10 OS=Homo sapiens GN=MPHOSPH10 PE=1 SV=2	0	3	2	1	0	0	0	0	0	0	0	0	0	0	0	0	1	1	1	2	0	0	0	0	0	0	0	0	0	0	1422200	0	0	0	0	0	0	0	0	0	0	0	0	0	2286600	1739300
O00567	O00567	NOP56	>sp|O00567|NOP56_HUMAN Nucleolar protein 56 OS=Homo sapiens GN=NOP56 PE=1 SV=4	6	9	10	9	5	6	3	0	0	0	0	0	0	0	0	0	7	5	3	3	1	1	2	3	0	0	0	0	0	0	8910000	5356800	11145000	13895000	3438900	0	0	0	0	0	0	0	0	0	7048500	9504800
O00571;O15523;Q9NQI0	O00571;O15523	DDX3X;DDX3Y	>sp|O00571|DDX3X_HUMAN ATP-dependent RNA helicase DDX3X OS=Homo sapiens GN=DDX3X PE=1 SV=3;>sp|O15523|DDX3Y_HUMAN ATP-dependent RNA helicase DDX3Y OS=Homo sapiens GN=DDX3Y PE=1 SV=2	15	18	17	21	9	6	9	2	0	2	0	0	0	0	0	0	7	12	7	8	4	7	9	8	0	0	0	0	4	0	36357000	58489000	61291000	37971000	26384000	19623000	0	18806000	0	0	0	0	0	0	39672000	35470000
O00592	O00592	PODXL	>sp|O00592|PODXL_HUMAN Podocalyxin OS=Homo sapiens GN=PODXL PE=1 SV=2	1	2	2	1	1	1	0	0	0	0	0	0	0	0	0	0	2	1	2	1	0	1	1	0	0	0	0	0	1	1	2571600	4022300	4489800	3785400	0	0	0	0	0	0	0	0	0	0	5221800	2735400
O00625	O00625	PIR	>sp|O00625|PIR_HUMAN Pirin OS=Homo sapiens GN=PIR PE=1 SV=1	1	2	3	1	1	0	0	0	0	0	0	0	0	0	0	0	0	2	1	0	0	0	1	0	0	0	0	0	0	0	1286400	8975100	0	0	0	0	0	0	0	0	0	0	0	0	0	0
O00629	O00629	KPNA4	>sp|O00629|IMA3_HUMAN Importin subunit alpha-3 OS=Homo sapiens GN=KPNA4 PE=1 SV=1	0	1	1	1	0	0	0	0	0	0	0	0	0	0	0	0	0	0	0	0	0	0	0	0	0	0	0	0	1	1	699680	0	0	0	0	0	0	0	0	0	0	0	0	0	0	0
O00743	O00743	PPP6C	>sp|O00743|PPP6_HUMAN Serine/threonine-protein phosphatase 6 catalytic subunit OS=Homo sapiens GN=PPP6C PE=1 SV=1	1	0	3	0	1	1	0	0	0	0	0	0	0	0	0	0	0	0	0	0	0	0	0	0	0	0	0	0	0	0	560540	0	943170	719330	0	0	0	0	0	0	0	0	0	0	0	0
O00764	O00764	PDXK	>sp|O00764|PDXK_HUMAN Pyridoxal kinase OS=Homo sapiens GN=PDXK PE=1 SV=1	4	3	4	2	1	4	2	1	0	0	0	0	0	0	0	0	2	2	2	4	1	2	2	2	0	0	0	0	0	0	5174500	4144600	4241900	3607600	2852100	4477500	0	0	0	0	0	0	0	0	5486800	5192800
O00767	O00767	SCD	>sp|O00767|ACOD_HUMAN Acyl-CoA desaturase OS=Homo sapiens GN=SCD PE=1 SV=2	2	3	0	0	0	0	0	0	0	0	0	0	0	0	0	0	0	1	0	1	0	0	0	0	0	0	0	0	0	0	0	0	0	0	0	0	0	0	0	0	0	0	0	0	0	911580
O14530	O14530	TXNDC9	>sp|O14530|TXND9_HUMAN Thioredoxin domain-containing protein 9 OS=Homo sapiens GN=TXNDC9 PE=1 SV=2	0	1	1	1	1	1	0	0	0	0	0	0	0	0	0	0	2	0	1	2	0	1	0	0	0	0	0	0	0	0	0	0	4175700	1856000	0	0	0	0	0	0	0	0	0	0	1731200	0
O14548	O14548	COX7A2L	>sp|O14548|COX7R_HUMAN Cytochrome c oxidase subunit 7A-related protein, mitochondrial OS=Homo sapiens GN=COX7A2L PE=1 SV=2	0	0	1	0	0	0	0	0	0	0	0	0	0	0	0	0	0	0	0	0	0	0	0	0	0	0	0	0	0	0	338730	0	0	0	0	0	0	0	0	0	0	0	0	0	0	0
O14562	O14562	UBFD1	>sp|O14562|UBFD1_HUMAN Ubiquitin domain-containing protein UBFD1 OS=Homo sapiens GN=UBFD1 PE=1 SV=2	1	2	1	1	0	0	0	0	0	0	0	0	0	0	0	0	1	2	1	1	0	0	0	0	0	0	0	0	0	0	826640	597850	0	0	0	0	0	0	0	0	0	0	0	0	1004000	0
O14569	O14569	CYB561D2	>sp|O14569|C56D2_HUMAN Cytochrome b561 domain-containing protein 2 OS=Homo sapiens GN=CYB561D2 PE=1 SV=1	0	1	0	0	0	0	0	0	0	0	0	0	0	0	0	0	0	0	0	0	0	0	0	0	0	0	0	0	0	0	0	0	0	0	0	0	0	0	0	0	0	0	0	0	0	0
O14579	O14579	COPE	>sp|O14579|COPE_HUMAN Coatomer subunit epsilon OS=Homo sapiens GN=COPE PE=1 SV=3	2	3	0	1	0	0	0	0	0	0	0	0	0	0	0	0	0	0	0	0	0	0	0	0	0	0	0	0	0	0	0	0	0	0	0	0	0	0	0	0	0	0	0	0	0	0
O14617	O14617	AP3D1	>sp|O14617|AP3D1_HUMAN AP-3 complex subunit delta-1 OS=Homo sapiens GN=AP3D1 PE=1 SV=1	2	1	2	0	0	0	0	0	0	0	0	0	0	0	0	0	0	1	0	2	0	0	0	0	0	0	0	0	0	0	0	0	0	0	0	0	0	0	0	0	0	0	0	0	0	1212000
O14646;O14647;Q9HCK8;Q3L8U1	O14646	CHD1	>sp|O14646|CHD1_HUMAN Chromodomain-helicase-DNA-binding protein 1 OS=Homo sapiens GN=CHD1 PE=1 SV=2	0	0	2	0	0	0	0	0	0	0	0	0	0	0	0	0	0	0	0	0	0	0	1	0	0	0	0	0	0	0	287540	0	0	0	0	0	0	0	0	0	0	0	0	0	0	0
O14653	O14653	GOSR2	>sp|O14653|GOSR2_HUMAN Golgi SNAP receptor complex member 2 OS=Homo sapiens GN=GOSR2 PE=1 SV=2	0	1	0	0	0	0	0	0	0	0	0	0	0	0	0	0	0	0	0	0	0	0	0	0	0	0	0	0	0	0	0	0	0	0	0	0	0	0	0	0	0	0	0	0	0	0
O14684	O14684	PTGES	>sp|O14684|PTGES_HUMAN Prostaglandin E synthase OS=Homo sapiens GN=PTGES PE=1 SV=2	0	0	1	1	0	0	0	0	0	0	0	0	0	0	0	0	0	1	1	0	0	0	0	0	0	0	0	0	0	0	0	510420	0	0	0	0	0	0	0	0	0	0	0	0	0	433390
O14732	O14732	IMPA2	>sp|O14732|IMPA2_HUMAN Inositol monophosphatase 2 OS=Homo sapiens GN=IMPA2 PE=1 SV=1	0	0	1	1	1	1	0	0	0	0	0	0	0	0	0	0	0	0	1	0	0	0	2	1	0	0	0	0	0	0	0	0	2217700	1263800	0	0	0	0	0	0	0	0	0	0	0	0
O14737	O14737	PDCD5	>sp|O14737|PDCD5_HUMAN Programmed cell death protein 5 OS=Homo sapiens GN=PDCD5 PE=1 SV=3	1	0	2	0	0	0	0	0	0	0	0	0	0	0	0	0	2	0	0	0	0	0	0	0	0	0	0	0	0	0	840970	0	0	0	0	0	0	0	0	0	0	0	0	0	3563500	0
O14744	O14744	PRMT5	>sp|O14744|ANM5_HUMAN Protein arginine N-methyltransferase 5 OS=Homo sapiens GN=PRMT5 PE=1 SV=4	3	5	9	2	2	2	3	1	0	0	0	0	0	0	0	0	1	5	1	7	0	1	2	1	0	0	0	0	1	1	11184000	4576700	10379000	5866400	4601900	3696900	0	0	0	0	0	0	0	0	3643100	5320200
O14745	O14745	SLC9A3R1	>sp|O14745|NHRF1_HUMAN Na(+)/H(+) exchange regulatory cofactor NHE-RF1 OS=Homo sapiens GN=SLC9A3R1 PE=1 SV=4	2	0	0	0	0	0	0	0	0	0	0	0	0	0	0	0	0	1	0	0	0	0	0	0	0	0	0	0	0	0	0	0	0	0	0	0	0	0	0	0	0	0	0	0	0	0
O14773	O14773	TPP1	>sp|O14773|TPP1_HUMAN Tripeptidyl-peptidase 1 OS=Homo sapiens GN=TPP1 PE=1 SV=2	0	1	1	0	0	0	0	0	0	0	0	0	0	0	0	0	0	0	0	0	0	0	0	0	0	0	0	0	0	0	0	0	0	0	0	0	0	0	0	0	0	0	0	0	0	0
O14776;Q5VWI1	O14776	TCERG1	>sp|O14776|TCRG1_HUMAN Transcription elongation regulator 1 OS=Homo sapiens GN=TCERG1 PE=1 SV=2	4	6	2	5	3	1	0	0	0	0	0	0	0	0	0	0	0	2	1	2	1	1	0	0	0	0	0	0	0	0	1903100	2131500	1587900	1633200	0	0	0	0	0	0	0	0	0	0	0	2081200
O14818;Q8TAA3	O14818	PSMA7	>sp|O14818|PSA7_HUMAN Proteasome subunit alpha type-7 OS=Homo sapiens GN=PSMA7 PE=1 SV=1	10	8	5	6	4	4	2	0	0	0	0	0	0	0	0	0	2	4	3	4	2	3	5	4	0	0	0	0	2	0	16563000	14365000	22071000	15116000	9031100	0	0	0	0	0	0	0	0	0	3327800	11116000
O14828	O14828	SCAMP3	>sp|O14828|SCAM3_HUMAN Secretory carrier-associated membrane protein 3 OS=Homo sapiens GN=SCAMP3 PE=1 SV=3	1	4	3	0	5	2	1	0	0	0	0	0	0	0	0	0	1	1	2	3	0	1	3	2	0	0	0	0	0	0	2329800	0	5424900	2660400	3877100	0	0	0	0	0	0	0	0	0	3557900	4139100
O14880	O14880	MGST3	>sp|O14880|MGST3_HUMAN Microsomal glutathione S-transferase 3 OS=Homo sapiens GN=MGST3 PE=1 SV=1	1	1	2	2	0	2	0	0	0	0	0	0	0	0	0	0	1	2	0	2	1	1	2	0	0	0	0	0	0	0	2455000	3229500	0	2713500	0	0	0	0	0	0	0	0	0	0	6919700	4634400
O14907	O14907	TAX1BP3	>sp|O14907|TX1B3_HUMAN Tax1-binding protein 3 OS=Homo sapiens GN=TAX1BP3 PE=1 SV=2	0	0	1	0	0	0	0	0	0	0	0	0	0	0	0	0	0	0	0	0	0	0	0	0	0	0	0	0	0	0	575660	0	0	0	0	0	0	0	0	0	0	0	0	0	0	0
O14908	O14908	GIPC1	>sp|O14908|GIPC1_HUMAN PDZ domain-containing protein GIPC1 OS=Homo sapiens GN=GIPC1 PE=1 SV=2	0	0	1	0	1	0	0	0	0	0	0	0	0	0	0	0	0	0	0	1	0	0	0	0	0	0	0	0	0	0	0	0	0	0	0	0	0	0	0	0	0	0	0	0	0	0
O14925;Q5SRD1	O14925;Q5SRD1	TIMM23;TIMM23B	>sp|O14925|TIM23_HUMAN Mitochondrial import inner membrane translocase subunit Tim23 OS=Homo sapiens GN=TIMM23 PE=1 SV=1;>sp|Q5SRD1|TI23B_HUMAN Putative mitochondrial import inner membrane translocase subunit Tim23B OS=Homo sapiens GN=TIMM23B PE=5 SV=2	0	0	0	1	1	0	0	0	0	0	0	0	0	0	0	0	0	0	0	1	0	0	0	0	0	0	0	0	0	0	0	1276700	0	0	0	0	0	0	0	0	0	0	0	0	0	0
O14929	O14929	HAT1	>sp|O14929|HAT1_HUMAN Histone acetyltransferase type B catalytic subunit OS=Homo sapiens GN=HAT1 PE=1 SV=1	1	2	5	3	2	2	1	0	0	0	0	0	0	0	0	0	2	4	2	4	0	0	1	0	0	0	0	0	1	0	10079000	2731500	1905900	2720700	1764100	0	0	0	0	0	0	0	0	0	3563200	4471900
O14936	O14936	CASK	>sp|O14936|CSKP_HUMAN Peripheral plasma membrane protein CASK OS=Homo sapiens GN=CASK PE=1 SV=3	0	0	0	1	0	0	0	0	0	0	0	0	0	0	0	0	0	0	0	1	0	0	0	0	0	0	0	0	0	0	0	0	0	0	0	0	0	0	0	0	0	0	0	0	0	0
O14949	O14949	UQCRQ	>sp|O14949|QCR8_HUMAN Cytochrome b-c1 complex subunit 8 OS=Homo sapiens GN=UQCRQ PE=1 SV=4	2	2	3	3	0	1	0	0	0	0	0	0	0	0	0	0	0	1	1	2	0	0	0	0	0	0	0	0	0	0	2501100	1482900	0	1048000	0	0	0	0	0	0	0	0	0	0	0	2099300
P19105;O14950;P24844	P19105;O14950;P24844	MYL12A;MYL12B;MYL9	>sp|P19105|ML12A_HUMAN Myosin regulatory light chain 12A OS=Homo sapiens GN=MYL12A PE=1 SV=2;>sp|O14950|ML12B_HUMAN Myosin regulatory light chain 12B OS=Homo sapiens GN=MYL12B PE=1 SV=2;>sp|P24844|MYL9_HUMAN Myosin regulatory light polypeptide 9 OS=Homo sa	2	2	3	5	1	1	1	0	0	0	0	0	0	0	0	0	0	1	0	1	0	0	0	0	0	0	0	0	0	0	3754100	13072000	6281200	6836400	4601700	0	0	0	0	0	0	0	0	0	0	2927600
O14964	O14964	HGS	>sp|O14964|HGS_HUMAN Hepatocyte growth factor-regulated tyrosine kinase substrate OS=Homo sapiens GN=HGS PE=1 SV=1	1	5	4	2	2	0	2	1	0	0	0	0	0	0	0	0	1	0	1	1	0	0	2	2	0	0	0	0	1	0	1210200	1508100	2391200	0	1340600	2195100	0	0	0	0	0	0	0	0	2331300	0
O14974	O14974	PPP1R12A	>sp|O14974|MYPT1_HUMAN Protein phosphatase 1 regulatory subunit 12A OS=Homo sapiens GN=PPP1R12A PE=1 SV=1	1	3	2	5	4	1	0	0	0	0	0	0	0	0	0	0	0	1	2	1	1	0	3	1	0	0	0	0	0	0	1620300	1963800	3793300	1760000	0	0	0	0	0	0	0	0	0	0	0	1075700
O14975	O14975	SLC27A2	>sp|O14975|S27A2_HUMAN Very long-chain acyl-CoA synthetase OS=Homo sapiens GN=SLC27A2 PE=1 SV=2	0	1	3	0	0	0	0	0	0	0	0	0	0	0	0	0	1	0	0	0	0	0	0	1	0	0	0	0	0	0	1412700	0	0	0	0	0	0	0	0	0	0	0	0	0	0	0
O14979	O14979	HNRPDL	>sp|O14979|HNRDL_HUMAN Heterogeneous nuclear ribonucleoprotein D-like OS=Homo sapiens GN=HNRNPDL PE=1 SV=3	6	6	6	5	2	2	2	1	0	0	0	0	0	0	0	0	2	3	2	3	0	1	2	1	0	0	0	0	0	0	6836600	4642400	5982300	0	0	0	0	0	0	0	0	0	0	0	5897600	5118600
O14980	O14980	XPO1	>sp|O14980|XPO1_HUMAN Exportin-1 OS=Homo sapiens GN=XPO1 PE=1 SV=1	8	10	14	15	5	7	1	0	0	0	0	0	0	0	0	0	2	5	2	8	0	5	4	2	0	0	0	0	2	0	25183000	20146000	7395100	11520000	3542300	0	0	0	0	0	0	0	0	0	4519700	11336000
O14986;Q99755;O60331	O14986;Q99755;O60331	PIP5K1B;PIP5K1A;PIP5K1C	>sp|O14986|PI51B_HUMAN Phosphatidylinositol 4-phosphate 5-kinase type-1 beta OS=Homo sapiens GN=PIP5K1B PE=1 SV=2;>sp|Q99755|PI51A_HUMAN Phosphatidylinositol 4-phosphate 5-kinase type-1 alpha OS=Homo sapiens GN=PIP5K1A PE=1 SV=1;>sp|O60331|PI51C_HUMAN Phos	0	0	0	0	0	0	0	0	0	0	0	0	0	0	0	0	0	0	0	1	0	0	0	0	0	0	0	0	0	0	0	0	0	0	0	0	0	0	0	0	0	0	0	0	0	0
O15027	O15027	SEC16A	>sp|O15027|SC16A_HUMAN Protein transport protein Sec16A OS=Homo sapiens GN=SEC16A PE=1 SV=3	0	2	2	0	0	1	0	0	0	0	0	0	0	0	0	0	0	0	1	0	0	0	0	0	0	0	0	0	0	0	1156300	0	0	0	0	0	0	0	0	0	0	0	0	0	0	0
O15031	O15031	PLXNB2	>sp|O15031|PLXB2_HUMAN Plexin-B2 OS=Homo sapiens GN=PLXNB2 PE=1 SV=3	0	2	2	0	0	0	0	0	0	0	0	0	0	0	0	0	0	2	1	1	0	0	0	0	0	0	0	0	0	0	0	0	0	0	0	0	0	0	0	0	0	0	0	0	0	1439100
O15042	O15042	U2SURP	>sp|O15042|SR140_HUMAN U2 snRNP-associated SURP motif-containing protein OS=Homo sapiens GN=U2SURP PE=1 SV=2	3	4	3	5	2	1	0	0	0	0	0	0	0	0	0	0	0	0	0	3	0	0	0	0	0	0	0	0	0	0	0	2429200	1404200	1266100	0	0	0	0	0	0	0	0	0	0	0	0
O15067	O15067	PFAS	>sp|O15067|PUR4_HUMAN Phosphoribosylformylglycinamidine synthase OS=Homo sapiens GN=PFAS PE=1 SV=4	13	19	13	14	7	5	2	1	0	0	0	0	0	0	0	0	5	10	4	8	1	3	4	1	0	0	0	0	2	0	18542000	21499000	18233000	12781000	4006100	2153900	0	0	0	0	0	0	0	0	5651800	23271000
O15126	O15126	SCAMP1	>sp|O15126|SCAM1_HUMAN Secretory carrier-associated membrane protein 1 OS=Homo sapiens GN=SCAMP1 PE=1 SV=2	1	2	1	1	1	1	1	1	0	0	0	0	0	0	0	0	1	1	1	0	0	0	0	0	0	0	0	0	0	0	1740000	1402000	1733400	2607900	2254900	2989600	0	0	0	0	0	0	0	0	5882300	3619700
O15143;Q92747	O15143	ARPC1B	>sp|O15143|ARC1B_HUMAN Actin-related protein 2/3 complex subunit 1B OS=Homo sapiens GN=ARPC1B PE=1 SV=3	4	8	4	6	3	3	2	1	0	0	0	0	0	0	0	0	1	2	3	5	1	1	1	1	0	0	0	0	0	0	5705400	6624200	3234700	4218500	3160400	3259600	0	0	0	0	0	0	0	0	3717200	2863300
O15144	O15144	ARPC2	>sp|O15144|ARPC2_HUMAN Actin-related protein 2/3 complex subunit 2 OS=Homo sapiens GN=ARPC2 PE=1 SV=1	4	5	7	7	1	2	0	0	0	0	0	0	0	0	0	0	3	3	3	4	0	0	1	1	0	0	0	0	0	0	9586300	8165200	1412200	3386000	0	0	0	0	0	0	0	0	0	0	4990900	6471500
O15145	O15145	ARPC3	>sp|O15145|ARPC3_HUMAN Actin-related protein 2/3 complex subunit 3 OS=Homo sapiens GN=ARPC3 PE=1 SV=3	2	2	2	0	0	2	0	0	0	0	0	0	0	0	0	0	0	1	1	0	0	0	0	1	0	0	0	0	0	0	1464300	0	0	2654700	0	0	0	0	0	0	0	0	0	0	0	0
O15155	O15155	BET1	>sp|O15155|BET1_HUMAN BET1 homolog OS=Homo sapiens GN=BET1 PE=1 SV=1	1	0	0	1	0	0	0	0	0	0	0	0	0	0	0	0	0	0	0	0	0	0	0	0	0	0	0	0	0	0	0	384590	0	0	0	0	0	0	0	0	0	0	0	0	0	0
O15160	O15160	POLR1C	>sp|O15160|RPAC1_HUMAN DNA-directed RNA polymerases I and III subunit RPAC1 OS=Homo sapiens GN=POLR1C PE=1 SV=1	0	1	1	0	0	0	0	0	0	0	0	0	0	0	0	0	0	0	0	0	0	0	0	0	0	0	0	0	0	0	1127300	0	0	0	0	0	0	0	0	0	0	0	0	0	0	0
O15173	O15173	PGRMC2	>sp|O15173|PGRC2_HUMAN Membrane-associated progesterone receptor component 2 OS=Homo sapiens GN=PGRMC2 PE=1 SV=1	1	0	1	1	0	1	0	0	0	0	0	0	0	0	0	0	0	1	0	0	1	1	0	1	0	0	0	0	0	0	0	707780	0	0	0	0	0	0	0	0	0	0	0	0	0	693510
O15213	O15213	WDR46	>sp|O15213|WDR46_HUMAN WD repeat-containing protein 46 OS=Homo sapiens GN=WDR46 PE=1 SV=3	0	1	2	0	0	0	0	0	0	0	0	0	0	0	0	0	1	0	0	1	0	0	0	0	0	0	0	0	0	0	1102900	0	0	0	0	0	0	0	0	0	0	0	0	0	0	0
O15226	O15226	NKRF	>sp|O15226|NKRF_HUMAN NF-kappa-B-repressing factor OS=Homo sapiens GN=NKRF PE=1 SV=2	4	4	5	2	0	0	0	0	0	0	0	0	0	0	0	0	2	2	0	1	0	1	0	0	0	0	0	0	0	0	1857700	895240	0	0	0	0	0	0	0	0	0	0	0	0	1118800	988320
O15260	O15260	SURF4	>sp|O15260|SURF4_HUMAN Surfeit locus protein 4 OS=Homo sapiens GN=SURF4 PE=1 SV=3	0	0	1	0	0	1	0	0	0	0	0	0	0	0	0	0	0	0	0	1	0	0	1	1	0	0	0	0	0	0	0	0	0	5163400	0	0	0	0	0	0	0	0	0	0	0	0
O15269	O15269	SPTLC1	>sp|O15269|SPTC1_HUMAN Serine palmitoyltransferase 1 OS=Homo sapiens GN=SPTLC1 PE=1 SV=1	1	0	1	0	0	0	0	0	0	0	0	0	0	0	0	0	0	0	0	1	0	0	0	0	0	0	0	0	0	0	0	0	0	0	0	0	0	0	0	0	0	0	0	0	0	0
O15294	O15294	OGT	>sp|O15294|OGT1_HUMAN UDP-N-acetylglucosamine--peptide N-acetylglucosaminyltransferase 110 kDa subunit OS=Homo sapiens GN=OGT PE=1 SV=3	4	3	4	1	0	1	0	0	0	0	0	0	0	0	0	0	1	3	0	2	0	0	1	0	0	0	0	0	0	0	1064100	1004200	0	702880	0	0	0	0	0	0	0	0	0	0	1288000	2031700
O15305;Q92871	O15305	PMM2	>sp|O15305|PMM2_HUMAN Phosphomannomutase 2 OS=Homo sapiens GN=PMM2 PE=1 SV=1	1	3	3	2	0	0	0	0	0	0	0	0	0	0	0	0	0	1	0	1	0	0	0	0	0	0	0	0	0	0	709630	800910	0	0	0	0	0	0	0	0	0	0	0	0	0	0
O15347	O15347	HMGB3	>sp|O15347|HMGB3_HUMAN High mobility group protein B3 OS=Homo sapiens GN=HMGB3 PE=1 SV=4	2	2	3	4	0	0	1	1	0	0	0	0	0	0	0	0	1	2	0	1	0	2	0	0	0	0	0	0	0	0	0	3013800	0	0	0	0	0	0	0	0	0	0	0	0	0	3529900
O15355	O15355	PPM1G	>sp|O15355|PPM1G_HUMAN Protein phosphatase 1G OS=Homo sapiens GN=PPM1G PE=1 SV=1	1	1	2	1	0	0	0	0	0	0	0	0	0	0	0	0	0	0	0	0	0	0	0	0	0	0	0	0	1	1	676330	792920	0	0	0	0	0	0	0	0	0	0	0	0	0	0
O15357	O15357	INPPL1	>sp|O15357|SHIP2_HUMAN Phosphatidylinositol 3,4,5-trisphosphate 5-phosphatase 2 OS=Homo sapiens GN=INPPL1 PE=1 SV=2	0	0	1	0	0	0	0	0	0	0	0	0	0	0	0	0	0	0	0	0	0	0	0	0	0	0	0	0	0	0	510780	0	0	0	0	0	0	0	0	0	0	0	0	0	0	0
O15371	O15371	EIF3D	>sp|O15371|EIF3D_HUMAN Eukaryotic translation initiation factor 3 subunit D OS=Homo sapiens GN=EIF3D PE=1 SV=1	4	6	10	6	0	3	1	0	0	0	0	0	0	0	0	0	2	3	0	5	0	0	0	0	0	0	0	0	0	0	16330000	12195000	0	6485800	2993000	0	0	0	0	0	0	0	0	0	3259000	3432300
O15372	O15372	EIF3H	>sp|O15372|EIF3H_HUMAN Eukaryotic translation initiation factor 3 subunit H OS=Homo sapiens GN=EIF3H PE=1 SV=1	7	9	10	8	2	3	1	0	0	0	0	0	0	0	0	0	3	6	3	8	2	1	2	3	0	0	0	0	0	0	22536000	17236000	8403100	9996200	5800500	0	0	0	0	0	0	0	0	0	8066200	14890000
O15381	O15381	NVL	>sp|O15381|NVL_HUMAN Nuclear valosin-containing protein-like OS=Homo sapiens GN=NVL PE=1 SV=1	1	1	2	1	0	0	0	0	0	0	0	0	0	0	0	0	0	0	0	1	0	1	0	0	0	0	0	0	0	0	1000300	0	0	0	0	0	0	0	0	0	0	0	0	0	0	0
O15397	O15397	IPO8	>sp|O15397|IPO8_HUMAN Importin-8 OS=Homo sapiens GN=IPO8 PE=1 SV=2	2	3	3	1	0	1	0	0	0	0	0	0	0	0	0	0	0	0	0	0	0	0	0	0	0	0	0	0	1	0	661900	960420	0	832810	0	0	0	0	0	0	0	0	0	0	0	0
O15427	O15427	SLC16A3	>sp|O15427|MOT4_HUMAN Monocarboxylate transporter 4 OS=Homo sapiens GN=SLC16A3 PE=1 SV=1	2	4	4	1	0	1	2	0	0	0	0	0	0	0	0	0	2	4	2	2	0	0	0	0	0	0	0	0	0	0	9445600	1310700	0	2323400	4171600	0	0	0	0	0	0	0	0	0	1062200	6278500
O15446	O15446	CD3EAP	>sp|O15446|RPA34_HUMAN DNA-directed RNA polymerase I subunit RPA34 OS=Homo sapiens GN=CD3EAP PE=1 SV=1	1	3	0	0	1	1	0	0	0	0	0	0	0	0	0	0	1	1	1	1	0	0	0	0	0	0	0	0	0	0	0	0	3647700	3309700	0	0	0	0	0	0	0	0	0	0	1892700	1178800
O15460	O15460	P4HA2	>sp|O15460|P4HA2_HUMAN Prolyl 4-hydroxylase subunit alpha-2 OS=Homo sapiens GN=P4HA2 PE=1 SV=1	0	0	0	1	0	0	0	0	0	0	0	0	0	0	0	0	0	0	0	0	0	0	0	0	0	0	0	0	0	0	0	362830	0	0	0	0	0	0	0	0	0	0	0	0	0	0
O15498	O15498	YKT6	>sp|O15498|YKT6_HUMAN Synaptobrevin homolog YKT6 OS=Homo sapiens GN=YKT6 PE=1 SV=1	0	0	1	0	0	0	0	0	0	0	0	0	0	0	0	0	0	0	0	1	0	0	0	0	0	0	0	0	0	0	1082500	0	0	0	0	0	0	0	0	0	0	0	0	0	0	0
O15511	O15511	ARPC5	>sp|O15511|ARPC5_HUMAN Actin-related protein 2/3 complex subunit 5 OS=Homo sapiens GN=ARPC5 PE=1 SV=3	2	0	1	2	1	0	0	0	0	0	0	0	0	0	0	0	0	0	1	1	1	0	0	0	0	0	0	0	2	0	2334800	1442700	0	0	0	0	0	0	0	0	0	0	0	0	0	0
O43143	O43143	DHX15	>sp|O43143|DHX15_HUMAN Pre-mRNA-splicing factor ATP-dependent RNA helicase DHX15 OS=Homo sapiens GN=DHX15 PE=1 SV=2	13	14	16	12	6	6	3	0	0	0	0	0	0	0	0	0	4	9	2	9	4	7	4	4	0	0	0	0	1	1	24891000	19237000	16642000	12680000	7838600	0	0	0	0	0	0	0	0	0	11192000	19582000
O43156	O43156	TTI1	>sp|O43156|TTI1_HUMAN TELO2-interacting protein 1 homolog OS=Homo sapiens GN=TTI1 PE=1 SV=3	0	0	0	0	0	0	0	0	0	0	0	0	0	0	0	0	0	0	1	1	0	1	0	0	0	0	0	0	0	0	0	0	0	0	0	0	0	0	0	0	0	0	0	0	0	0
O43159	O43159	RRP8	>sp|O43159|RRP8_HUMAN Ribosomal RNA-processing protein 8 OS=Homo sapiens GN=RRP8 PE=1 SV=2	1	0	2	1	0	0	0	0	0	0	0	0	0	0	0	0	0	1	0	1	0	0	0	0	0	0	0	0	0	0	768190	0	0	0	0	0	0	0	0	0	0	0	0	0	0	700560
O43169	O43169	CYB5B	>sp|O43169|CYB5B_HUMAN Cytochrome b5 type B OS=Homo sapiens GN=CYB5B PE=1 SV=2	1	1	1	0	0	0	0	0	0	0	0	0	0	0	0	0	0	0	0	0	0	0	0	0	0	0	0	0	2	1	0	0	0	0	0	0	0	0	0	0	0	0	0	0	0	0
O43172	O43172	PRPF4	>sp|O43172|PRP4_HUMAN U4/U6 small nuclear ribonucleoprotein Prp4 OS=Homo sapiens GN=PRPF4 PE=1 SV=2	5	4	3	3	1	2	1	0	0	0	0	0	0	0	0	0	1	3	2	1	0	0	2	2	0	0	0	0	2	0	0	2665600	3552400	3045100	5653400	0	0	0	0	0	0	0	0	0	2667300	3588800
O43175	O43175	PHGDH	>sp|O43175|SERA_HUMAN D-3-phosphoglycerate dehydrogenase OS=Homo sapiens GN=PHGDH PE=1 SV=4	10	14	12	13	5	8	5	1	0	0	0	0	0	0	0	0	5	10	7	8	1	3	3	3	0	0	0	0	5	1	59993000	60713000	21745000	38327000	46369000	5109600	0	0	0	0	0	0	0	0	39186000	53558000
O43237	O43237	DYNC1LI2	>sp|O43237|DC1L2_HUMAN Cytoplasmic dynein 1 light intermediate chain 2 OS=Homo sapiens GN=DYNC1LI2 PE=1 SV=1	1	0	1	1	1	0	0	0	0	0	0	0	0	0	0	0	0	1	0	1	0	0	1	0	0	0	0	0	0	0	0	0	1115500	0	0	0	0	0	0	0	0	0	0	0	0	0
O43242	O43242	PSMD3	>sp|O43242|PSMD3_HUMAN 26S proteasome non-ATPase regulatory subunit 3 OS=Homo sapiens GN=PSMD3 PE=1 SV=2	4	5	7	6	3	3	3	2	0	1	0	0	0	0	0	0	3	2	3	5	1	2	2	2	0	0	0	0	0	0	10984000	10433000	6616900	7455100	5196300	8177900	0	4423200	0	0	0	0	0	0	6775200	6794100
O43251;Q9NWB1;A6NFN3	O43251;Q9NWB1;A6NFN3	RBFOX2;RBFOX1;RBFOX3	>sp|O43251|RFOX2_HUMAN RNA binding protein fox-1 homolog 2 OS=Homo sapiens GN=RBFOX2 PE=1 SV=3;>sp|Q9NWB1|RFOX1_HUMAN RNA binding protein fox-1 homolog 1 OS=Homo sapiens GN=RBFOX1 PE=1 SV=2;>sp|A6NFN3|RFOX3_HUMAN RNA binding protein fox-1 homolog 3 OS=Homo	0	2	1	0	0	0	0	0	0	0	0	0	0	0	0	0	0	0	0	0	0	0	0	0	0	0	0	0	0	0	688560	0	0	0	0	0	0	0	0	0	0	0	0	0	0	0
O43252	O43252	PAPSS1	>sp|O43252|PAPS1_HUMAN Bifunctional 3-phosphoadenosine 5-phosphosulfate synthase 1 OS=Homo sapiens GN=PAPSS1 PE=1 SV=2	0	0	1	0	1	0	0	0	0	0	0	0	0	0	0	0	0	0	0	0	0	0	0	0	0	0	0	0	0	0	903670	0	0	0	0	0	0	0	0	0	0	0	0	0	0	0
O43264	O43264	ZW10	>sp|O43264|ZW10_HUMAN Centromere/kinetochore protein zw10 homolog OS=Homo sapiens GN=ZW10 PE=1 SV=3	0	1	1	2	0	0	0	0	0	0	0	0	0	0	0	0	0	0	1	0	0	0	0	0	0	0	0	0	0	0	0	584290	0	0	0	0	0	0	0	0	0	0	0	0	0	0
O43290	O43290	SART1	>sp|O43290|SNUT1_HUMAN U4/U6.U5 tri-snRNP-associated protein 1 OS=Homo sapiens GN=SART1 PE=1 SV=1	3	4	5	0	1	0	1	0	0	0	0	0	0	0	0	0	1	2	1	1	1	0	1	0	0	0	0	0	0	0	2389700	0	1674500	0	582310	0	0	0	0	0	0	0	0	0	742940	1312300
O43324	O43324	EEF1E1	>sp|O43324|MCA3_HUMAN Eukaryotic translation elongation factor 1 epsilon-1 OS=Homo sapiens GN=EEF1E1 PE=1 SV=1	3	3	0	2	1	1	1	0	0	0	0	0	0	0	0	0	1	1	0	0	0	0	0	0	0	0	0	0	0	0	0	2656800	0	0	8595100	0	0	0	0	0	0	0	0	0	6055800	0
O43390	O43390	HNRNPR	>sp|O43390|HNRPR_HUMAN Heterogeneous nuclear ribonucleoprotein R OS=Homo sapiens GN=HNRNPR PE=1 SV=1	10	13	17	15	7	8	3	0	0	0	0	0	0	0	0	0	2	7	5	9	0	5	3	6	0	0	0	0	3	2	40294000	32248000	20045000	26365000	13885000	0	0	0	0	0	0	0	0	0	8367600	18961000
O43395	O43395	PRPF3	>sp|O43395|PRPF3_HUMAN U4/U6 small nuclear ribonucleoprotein Prp3 OS=Homo sapiens GN=PRPF3 PE=1 SV=2	2	4	2	1	2	2	1	0	0	0	0	0	0	0	0	0	2	2	2	0	0	0	2	1	0	0	0	0	1	0	10226000	5705900	20878000	5370300	6164000	0	0	0	0	0	0	0	0	0	9646300	8984600
O43396	O43396	TXNL1	>sp|O43396|TXNL1_HUMAN Thioredoxin-like protein 1 OS=Homo sapiens GN=TXNL1 PE=1 SV=3	1	1	2	4	1	0	1	0	0	0	0	0	0	0	0	0	1	1	1	2	0	1	1	1	0	0	0	0	0	0	1114900	6069400	2222700	0	2459100	0	0	0	0	0	0	0	0	0	0	995600
O43399	O43399	TPD52L2	>sp|O43399|TPD54_HUMAN Tumor protein D54 OS=Homo sapiens GN=TPD52L2 PE=1 SV=2	5	3	2	1	1	3	0	1	0	0	0	0	0	0	0	0	3	1	4	3	0	2	4	3	0	0	0	0	1	0	3505000	2086600	1823300	4085600	0	4431900	0	0	0	0	0	0	0	0	3740600	3403800
O43447	O43447	PPIH	>sp|O43447|PPIH_HUMAN Peptidyl-prolyl cis-trans isomerase H OS=Homo sapiens GN=PPIH PE=1 SV=1	0	2	1	0	0	0	0	0	0	0	0	0	0	0	0	0	0	0	0	0	0	0	0	0	0	0	0	0	0	0	557200	0	0	0	0	0	0	0	0	0	0	0	0	0	0	0
O43488;Q8NHP1	O43488;Q8NHP1	AKR7A2;AKR7L	>sp|O43488|ARK72_HUMAN Aflatoxin B1 aldehyde reductase member 2 OS=Homo sapiens GN=AKR7A2 PE=1 SV=3;>sp|Q8NHP1|ARK74_HUMAN Aflatoxin B1 aldehyde reductase member 4 OS=Homo sapiens GN=AKR7L PE=2 SV=6	0	0	0	1	0	2	0	0	0	0	0	0	0	0	0	0	0	1	0	1	0	0	0	0	0	0	0	0	0	0	0	1146300	0	559450	0	0	0	0	0	0	0	0	0	0	0	671170
O43491	O43491	EPB41L2	>sp|O43491|E41L2_HUMAN Band 4.1-like protein 2 OS=Homo sapiens GN=EPB41L2 PE=1 SV=1	2	4	5	2	0	0	0	0	0	0	0	0	0	0	0	0	0	2	1	2	0	0	0	0	0	0	0	0	0	0	1650100	0	0	0	0	0	0	0	0	0	0	0	0	0	0	866250
O43583	O43583	DENR	>sp|O43583|DENR_HUMAN Density-regulated protein OS=Homo sapiens GN=DENR PE=1 SV=2	1	1	0	2	0	0	0	0	0	0	0	0	0	0	0	0	0	0	0	1	0	0	0	0	0	0	0	0	0	0	0	796190	0	0	0	0	0	0	0	0	0	0	0	0	0	0
O43592	O43592	XPOT	>sp|O43592|XPOT_HUMAN Exportin-T OS=Homo sapiens GN=XPOT PE=1 SV=2	0	3	6	0	1	5	0	0	0	0	0	0	0	0	0	0	0	1	1	2	0	2	0	0	0	0	0	0	0	0	4642400	0	1109300	5176100	0	0	0	0	0	0	0	0	0	0	0	1960100
O43598	O43598	DNPH1	>sp|O43598|DNPH1_HUMAN 2-deoxynucleoside 5-phosphate N-hydrolase 1 OS=Homo sapiens GN=DNPH1 PE=1 SV=1	3	2	3	2	1	1	1	0	0	0	0	0	0	0	0	0	0	1	0	1	0	0	1	1	0	0	0	0	0	0	2307600	979510	1339200	1251900	0	0	0	0	0	0	0	0	0	0	0	585120
O43615	O43615	TIMM44	>sp|O43615|TIM44_HUMAN Mitochondrial import inner membrane translocase subunit TIM44 OS=Homo sapiens GN=TIMM44 PE=1 SV=2	1	3	2	3	1	0	1	0	0	0	0	0	0	0	0	0	1	2	2	1	0	0	0	0	0	0	0	0	0	0	2936200	1939200	5680800	0	2224400	0	0	0	0	0	0	0	0	0	2168100	3205700
O43617	O43617	TRAPPC3	>sp|O43617|TPPC3_HUMAN Trafficking protein particle complex subunit 3 OS=Homo sapiens GN=TRAPPC3 PE=1 SV=1	0	2	1	0	0	0	0	0	0	0	0	0	0	0	0	0	0	0	0	0	0	0	0	0	0	0	0	0	1	1	379600	0	0	0	0	0	0	0	0	0	0	0	0	0	0	0
O43633	O43633	CHMP2A	>sp|O43633|CHM2A_HUMAN Charged multivesicular body protein 2a OS=Homo sapiens GN=CHMP2A PE=1 SV=1	0	2	2	0	0	1	0	0	0	0	0	0	0	0	0	0	0	0	0	0	0	0	0	0	0	0	0	0	0	0	642990	0	0	1186100	0	0	0	0	0	0	0	0	0	0	0	0
O43660	O43660	PLRG1	>sp|O43660|PLRG1_HUMAN Pleiotropic regulator 1 OS=Homo sapiens GN=PLRG1 PE=1 SV=1	1	2	3	1	2	0	0	0	0	0	0	0	0	0	0	0	1	3	2	2	0	1	1	1	0	0	0	0	0	0	1014600	1351800	2246600	0	0	0	0	0	0	0	0	0	0	0	0	803350
O43670	O43670	ZNF207	>sp|O43670|ZN207_HUMAN BUB3-interacting and GLEBS motif-containing protein ZNF207 OS=Homo sapiens GN=ZNF207 PE=1 SV=1	2	4	4	3	2	4	2	0	0	0	0	0	0	0	0	0	2	2	3	2	2	3	2	2	0	0	0	0	0	0	3385900	4981000	9145000	11893000	2931000	0	0	0	0	0	0	0	0	0	6494600	4797800
O43674	O43674	NDUFB5	>sp|O43674|NDUB5_HUMAN NADH dehydrogenase [ubiquinone] 1 beta subcomplex subunit 5, mitochondrial OS=Homo sapiens GN=NDUFB5 PE=1 SV=1	0	0	1	0	0	0	0	0	0	0	0	0	0	0	0	0	0	0	0	0	0	0	0	0	0	0	0	0	0	0	314780	0	0	0	0	0	0	0	0	0	0	0	0	0	0	0
O43676	O43676	NDUFB3	>sp|O43676|NDUB3_HUMAN NADH dehydrogenase [ubiquinone] 1 beta subcomplex subunit 3 OS=Homo sapiens GN=NDUFB3 PE=1 SV=3	1	1	1	1	0	0	0	0	0	0	0	0	0	0	0	0	0	0	0	0	0	0	0	0	0	0	0	0	0	0	362810	0	0	0	0	0	0	0	0	0	0	0	0	0	0	0
O43681	O43681	ASNA1	>sp|O43681|ASNA_HUMAN ATPase ASNA1 OS=Homo sapiens GN=ASNA1 PE=1 SV=2	3	3	5	2	4	2	1	0	0	0	0	0	0	0	0	0	2	2	0	3	0	1	1	1	0	0	0	0	0	0	3544700	2370500	2245200	2717000	2043700	0	0	0	0	0	0	0	0	0	2253800	2229300
O43684	O43684	BUB3	>sp|O43684|BUB3_HUMAN Mitotic checkpoint protein BUB3 OS=Homo sapiens GN=BUB3 PE=1 SV=1	7	12	10	6	5	2	2	0	0	0	0	0	0	0	0	0	1	3	2	6	0	0	2	0	0	0	0	0	0	0	22981000	14754000	11643000	6487000	4137900	0	0	0	0	0	0	0	0	0	3075100	4638900
O43707	O43707	ACTN4	>sp|O43707|ACTN4_HUMAN Alpha-actinin-4 OS=Homo sapiens GN=ACTN4 PE=1 SV=2	29	32	39	38	20	19	9	2	0	1	0	0	0	0	0	0	6	15	9	22	4	12	14	7	0	0	0	0	7	0	211060000	209820000	148210000	147280000	61727000	10494000	0	12240000	0	0	0	0	0	0	22679000	93132000
O43719	O43719	HTATSF1	>sp|O43719|HTSF1_HUMAN HIV Tat-specific factor 1 OS=Homo sapiens GN=HTATSF1 PE=1 SV=1	2	4	3	1	0	0	0	0	0	0	0	0	0	0	0	0	0	1	2	1	0	0	0	0	0	0	0	0	0	0	2857800	1056600	0	0	0	0	0	0	0	0	0	0	0	0	0	0
O43747	O43747	AP1G1	>sp|O43747|AP1G1_HUMAN AP-1 complex subunit gamma-1 OS=Homo sapiens GN=AP1G1 PE=1 SV=5	5	5	4	2	2	2	0	0	0	0	0	0	0	0	0	0	2	4	2	4	0	3	1	0	0	0	0	0	0	0	3116100	2096100	1829300	1289800	0	0	0	0	0	0	0	0	0	0	1541200	2839800
O43765	O43765	SGTA	>sp|O43765|SGTA_HUMAN Small glutamine-rich tetratricopeptide repeat-containing protein alpha OS=Homo sapiens GN=SGTA PE=1 SV=1	0	2	0	0	0	0	0	0	0	0	0	0	0	0	0	0	0	0	0	0	0	0	0	0	0	0	0	0	1	0	0	0	0	0	0	0	0	0	0	0	0	0	0	0	0	0
O43768	O43768	ENSA	>sp|O43768|ENSA_HUMAN Alpha-endosulfine OS=Homo sapiens GN=ENSA PE=1 SV=1	1	1	0	1	0	0	0	0	0	0	0	0	0	0	0	0	0	0	0	0	0	0	0	0	0	0	0	0	1	0	0	656340	0	0	0	0	0	0	0	0	0	0	0	0	0	0
O43776	O43776	NARS	>sp|O43776|SYNC_HUMAN Asparagine--tRNA ligase, cytoplasmic OS=Homo sapiens GN=NARS PE=1 SV=1	4	8	7	2	2	3	0	0	0	0	0	0	0	0	0	0	1	3	1	7	0	2	1	0	0	0	0	0	1	1	10069000	2212100	881010	6118500	0	0	0	0	0	0	0	0	0	0	2549100	7313900
O43795	O43795	MYO1B	>sp|O43795|MYO1B_HUMAN Unconventional myosin-Ib OS=Homo sapiens GN=MYO1B PE=1 SV=3	1	3	1	1	0	0	0	0	0	0	0	0	0	0	0	0	0	2	0	1	0	0	0	0	0	0	0	0	0	0	0	0	0	0	0	0	0	0	0	0	0	0	0	0	0	966070
O43809	O43809	NUDT21	>sp|O43809|CPSF5_HUMAN Cleavage and polyadenylation specificity factor subunit 5 OS=Homo sapiens GN=NUDT21 PE=1 SV=1	1	4	3	3	1	1	0	0	0	0	0	0	0	0	0	0	2	4	2	1	0	2	3	2	0	0	0	0	0	0	4189100	2154100	1748700	2262100	0	0	0	0	0	0	0	0	0	0	4514000	4566900
O43813	O43813	LANCL1	>sp|O43813|LANC1_HUMAN LanC-like protein 1 OS=Homo sapiens GN=LANCL1 PE=1 SV=1	2	3	3	4	1	1	0	0	0	0	0	0	0	0	0	0	0	1	0	2	0	0	0	0	0	0	0	0	0	0	1985400	2061500	1499000	1445000	0	0	0	0	0	0	0	0	0	0	0	1663100
O43818	O43818	RRP9	>sp|O43818|U3IP2_HUMAN U3 small nucleolar RNA-interacting protein 2 OS=Homo sapiens GN=RRP9 PE=1 SV=1	2	3	5	2	0	0	0	0	0	0	0	0	0	0	0	0	0	1	0	3	0	0	0	0	0	0	0	0	1	1	2108900	1846100	0	0	0	0	0	0	0	0	0	0	0	0	0	1424000
O43819	O43819	SCO2	>sp|O43819|SCO2_HUMAN Protein SCO2 homolog, mitochondrial OS=Homo sapiens GN=SCO2 PE=1 SV=3	0	1	1	2	0	0	0	0	0	0	0	0	0	0	0	0	0	1	0	1	0	0	0	1	0	0	0	0	0	0	394780	561690	0	0	0	0	0	0	0	0	0	0	0	0	0	630160
O43823	O43823	AKAP8	>sp|O43823|AKAP8_HUMAN A-kinase anchor protein 8 OS=Homo sapiens GN=AKAP8 PE=1 SV=1	0	0	1	1	0	0	0	0	0	0	0	0	0	0	0	0	0	1	0	0	0	0	0	0	0	0	0	0	0	0	241310	0	0	0	0	0	0	0	0	0	0	0	0	0	0	0
O43837	O43837	IDH3B	>sp|O43837|IDH3B_HUMAN Isocitrate dehydrogenase [NAD] subunit beta, mitochondrial OS=Homo sapiens GN=IDH3B PE=1 SV=2	1	1	1	2	1	0	0	0	0	0	0	0	0	0	0	0	0	1	0	1	0	1	1	1	0	0	0	0	0	0	0	0	1714800	0	0	0	0	0	0	0	0	0	0	0	0	3214900
O43847	O43847	NRD1	>sp|O43847|NRDC_HUMAN Nardilysin OS=Homo sapiens GN=NRDC PE=1 SV=2	1	2	6	1	1	0	1	1	0	0	0	0	0	0	0	0	2	2	2	2	0	1	0	0	0	0	0	0	0	0	3369300	0	0	0	1633000	1429700	0	0	0	0	0	0	0	0	2206200	1495600
O43852	O43852	CALU	>sp|O43852|CALU_HUMAN Calumenin OS=Homo sapiens GN=CALU PE=1 SV=2	0	0	0	0	0	0	0	0	0	0	0	0	0	0	0	0	0	0	0	0	0	0	0	0	0	0	0	0	1	0	0	0	0	0	0	0	0	0	0	0	0	0	0	0	0	0
O43865;Q96HN2	O43865	AHCYL1	>sp|O43865|SAHH2_HUMAN S-adenosylhomocysteine hydrolase-like protein 1 OS=Homo sapiens GN=AHCYL1 PE=1 SV=2	2	6	7	9	3	2	1	0	0	0	0	0	0	0	0	0	3	4	2	4	0	0	2	2	0	0	0	0	0	0	6237500	12415000	3271300	3706700	3277300	0	0	0	0	0	0	0	0	0	3901200	4176800
O43920	O43920	NDUFS5	>sp|O43920|NDUS5_HUMAN NADH dehydrogenase [ubiquinone] iron-sulfur protein 5 OS=Homo sapiens GN=NDUFS5 PE=1 SV=3	1	0	1	1	1	3	0	0	0	0	0	0	0	0	0	0	0	0	0	0	0	0	0	0	0	0	0	0	0	0	0	0	325830	405010	0	0	0	0	0	0	0	0	0	0	0	0
O60216;Q9H4I0	O60216	RAD21	>sp|O60216|RAD21_HUMAN Double-strand-break repair protein rad21 homolog OS=Homo sapiens GN=RAD21 PE=1 SV=2	2	2	1	1	1	0	0	0	0	0	0	0	0	0	0	0	1	0	1	2	0	1	0	0	0	0	0	0	1	0	0	0	795980	0	0	0	0	0	0	0	0	0	0	0	1497600	0
O60231	O60231	DHX16	>sp|O60231|DHX16_HUMAN Putative pre-mRNA-splicing factor ATP-dependent RNA helicase DHX16 OS=Homo sapiens GN=DHX16 PE=1 SV=2	0	1	4	1	0	1	0	0	0	0	0	0	0	0	0	0	0	0	0	2	0	1	1	1	0	0	0	0	0	0	420380	0	0	0	0	0	0	0	0	0	0	0	0	0	0	0
O60256	O60256	PRPSAP2	>sp|O60256|KPRB_HUMAN Phosphoribosyl pyrophosphate synthase-associated protein 2 OS=Homo sapiens GN=PRPSAP2 PE=1 SV=1	3	1	4	1	0	0	0	0	0	0	0	0	0	0	0	0	0	0	1	1	0	0	0	0	0	0	0	0	0	0	2736100	0	0	0	0	0	0	0	0	0	0	0	0	0	0	0
O60264;P28370	O60264	SMARCA5	>sp|O60264|SMCA5_HUMAN SWI/SNF-related matrix-associated actin-dependent regulator of chromatin subfamily A member 5 OS=Homo sapiens GN=SMARCA5 PE=1 SV=1	11	12	14	7	1	3	2	1	0	0	0	0	0	0	0	0	2	8	2	9	0	2	3	0	0	0	0	0	2	1	14361000	3175700	2565500	3449400	3219900	2223500	0	0	0	0	0	0	0	0	4376800	9153000
O60271	O60271	SPAG9	>sp|O60271|JIP4_HUMAN C-Jun-amino-terminal kinase-interacting protein 4 OS=Homo sapiens GN=SPAG9 PE=1 SV=4	1	1	0	0	0	0	0	0	0	0	0	0	0	0	0	0	0	1	1	0	0	0	0	0	0	0	0	0	0	0	0	0	0	0	0	0	0	0	0	0	0	0	0	0	0	0
O60287	O60287	URB1	>sp|O60287|NPA1P_HUMAN Nucleolar pre-ribosomal-associated protein 1 OS=Homo sapiens GN=URB1 PE=1 SV=4	0	1	1	0	0	0	0	0	0	0	0	0	0	0	0	0	0	0	0	0	0	0	0	0	0	0	0	0	0	0	289710	0	0	0	0	0	0	0	0	0	0	0	0	0	0	0
O60306	O60306	AQR	>sp|O60306|AQR_HUMAN Intron-binding protein aquarius OS=Homo sapiens GN=AQR PE=1 SV=4	0	1	0	1	0	0	0	0	0	0	0	0	0	0	0	0	0	2	0	0	0	0	0	0	0	0	0	0	0	0	0	0	0	0	0	0	0	0	0	0	0	0	0	0	0	577820
O60313	O60313	OPA1	>sp|O60313|OPA1_HUMAN Dynamin-like 120 kDa protein, mitochondrial OS=Homo sapiens GN=OPA1 PE=1 SV=3	0	3	1	0	0	0	0	0	0	0	0	0	0	0	0	0	0	1	0	2	0	0	0	0	0	0	0	0	0	0	0	0	0	0	0	0	0	0	0	0	0	0	0	0	0	0
O60341	O60341	KDM1A	>sp|O60341|KDM1A_HUMAN Lysine-specific histone demethylase 1A OS=Homo sapiens GN=KDM1A PE=1 SV=2	0	4	1	0	0	0	0	0	0	0	0	0	0	0	0	0	1	0	0	0	0	1	0	0	0	0	0	0	0	0	1036800	0	0	0	0	0	0	0	0	0	0	0	0	0	0	0
O60343;Q86TI0	O60343;Q86TI0	TBC1D4;TBC1D1	>sp|O60343|TBCD4_HUMAN TBC1 domain family member 4 OS=Homo sapiens GN=TBC1D4 PE=1 SV=2;>sp|Q86TI0|TBCD1_HUMAN TBC1 domain family member 1 OS=Homo sapiens GN=TBC1D1 PE=1 SV=2	0	2	0	0	0	0	0	0	0	0	0	0	0	0	0	0	0	0	0	0	0	0	0	0	0	0	0	0	0	0	0	0	0	0	0	0	0	0	0	0	0	0	0	0	0	0
O60443	O60443	DFNA5	>sp|O60443|DFNA5_HUMAN Non-syndromic hearing impairment protein 5 OS=Homo sapiens GN=DFNA5 PE=1 SV=2	1	3	0	0	1	1	0	0	0	0	0	0	0	0	0	0	0	1	0	0	0	0	0	0	0	0	0	0	0	0	0	0	543170	923110	0	0	0	0	0	0	0	0	0	0	0	686350
O60488	O60488	ACSL4	>sp|O60488|ACSL4_HUMAN Long-chain-fatty-acid--CoA ligase 4 OS=Homo sapiens GN=ACSL4 PE=1 SV=2	2	5	3	3	2	3	0	0	0	0	0	0	0	0	0	0	1	4	1	2	0	0	1	1	0	0	0	0	0	0	1655000	1339600	1679800	1487000	0	0	0	0	0	0	0	0	0	0	1488600	2423400
O60493	O60493	SNX3	>sp|O60493|SNX3_HUMAN Sorting nexin-3 OS=Homo sapiens GN=SNX3 PE=1 SV=3	2	2	1	1	0	0	0	0	0	0	0	0	0	0	0	0	2	1	1	0	0	0	1	1	0	0	0	0	1	0	1597200	0	0	0	0	0	0	0	0	0	0	0	0	0	1340700	1149900
O60502	O60502	MGEA5	>sp|O60502|OGA_HUMAN Protein O-GlcNAcase OS=Homo sapiens GN=MGEA5 PE=1 SV=2	0	1	0	1	0	1	0	0	0	0	0	0	0	0	0	0	0	1	0	0	0	0	0	0	0	0	0	0	0	0	0	0	0	0	0	0	0	0	0	0	0	0	0	0	0	446460
O60506	O60506	SYNCRIP	>sp|O60506|HNRPQ_HUMAN Heterogeneous nuclear ribonucleoprotein Q OS=Homo sapiens GN=SYNCRIP PE=1 SV=2	8	12	16	13	6	8	5	0	0	0	0	0	0	0	0	0	1	7	3	10	0	5	4	5	0	0	0	0	6	2	38887000	23451000	20783000	28138000	8203100	0	0	0	0	0	0	0	0	0	5528400	13770000
O60547	O60547	GMDS	>sp|O60547|GMDS_HUMAN GDP-mannose 4,6 dehydratase OS=Homo sapiens GN=GMDS PE=1 SV=1	0	3	3	0	0	0	0	0	0	0	0	0	0	0	0	0	0	0	0	0	0	0	0	0	0	0	0	0	0	0	1223100	0	0	0	0	0	0	0	0	0	0	0	0	0	0	0
O60563	O60563	CCNT1	>sp|O60563|CCNT1_HUMAN Cyclin-T1 OS=Homo sapiens GN=CCNT1 PE=1 SV=1	0	0	2	0	2	1	0	0	0	0	0	0	0	0	0	0	0	1	0	0	0	0	0	1	0	0	0	0	0	0	0	0	1492700	1104900	0	0	0	0	0	0	0	0	0	0	0	621590
O60566	O60566	BUB1B	>sp|O60566|BUB1B_HUMAN Mitotic checkpoint serine/threonine-protein kinase BUB1 beta OS=Homo sapiens GN=BUB1B PE=1 SV=3	0	1	2	0	0	0	0	0	0	0	0	0	0	0	0	0	0	0	0	0	0	0	0	0	0	0	0	0	0	0	3768400	0	0	0	0	0	0	0	0	0	0	0	0	0	0	0
O60568	O60568	PLOD3	>sp|O60568|PLOD3_HUMAN Procollagen-lysine,2-oxoglutarate 5-dioxygenase 3 OS=Homo sapiens GN=PLOD3 PE=1 SV=1	2	2	4	1	4	2	0	0	0	0	0	0	0	0	0	0	1	0	0	1	0	1	1	1	0	0	0	0	0	0	1082800	0	1749900	1225800	0	0	0	0	0	0	0	0	0	0	697480	0
O60610	O60610	DIAPH1	>sp|O60610|DIAP1_HUMAN Protein diaphanous homolog 1 OS=Homo sapiens GN=DIAPH1 PE=1 SV=2	3	5	5	4	1	1	0	0	0	0	0	0	0	0	0	0	1	5	2	4	0	0	1	1	0	0	0	0	0	0	5551500	2979300	1119400	1670000	0	0	0	0	0	0	0	0	0	0	0	4062600
O60664	O60664	PLIN3	>sp|O60664|PLIN3_HUMAN Perilipin-3 OS=Homo sapiens GN=PLIN3 PE=1 SV=3	3	10	8	3	2	4	2	1	0	0	0	0	0	0	0	0	4	4	3	2	1	1	1	3	0	0	0	0	0	0	10670000	3892800	4481200	5647900	5241300	5152700	0	0	0	0	0	0	0	0	8010400	4292800
O60678	O60678	PRMT3	>sp|O60678|ANM3_HUMAN Protein arginine N-methyltransferase 3 OS=Homo sapiens GN=PRMT3 PE=1 SV=3	0	1	0	0	0	0	0	0	0	0	0	0	0	0	0	0	0	1	0	0	0	0	0	0	0	0	0	0	0	0	0	0	0	0	0	0	0	0	0	0	0	0	0	0	0	332310
O60684	O60684	KPNA6	>sp|O60684|IMA7_HUMAN Importin subunit alpha-7 OS=Homo sapiens GN=KPNA6 PE=1 SV=1	4	4	5	4	1	1	0	0	0	0	0	0	0	0	0	0	1	0	0	1	0	0	0	1	0	0	0	0	0	0	5083300	2287400	967300	795570	0	0	0	0	0	0	0	0	0	0	0	0
O60701	O60701	UGDH	>sp|O60701|UGDH_HUMAN UDP-glucose 6-dehydrogenase OS=Homo sapiens GN=UGDH PE=1 SV=1	1	2	7	2	3	2	0	0	0	0	0	0	0	0	0	0	1	4	2	0	0	2	1	1	0	0	0	0	0	0	11255000	0	1751500	1987000	0	0	0	0	0	0	0	0	0	0	2457700	3088800
O60716	O60716	CTNND1	>sp|O60716|CTND1_HUMAN Catenin delta-1 OS=Homo sapiens GN=CTNND1 PE=1 SV=1	3	4	6	2	1	1	0	0	0	0	0	0	0	0	0	0	2	3	1	5	0	2	1	0	0	0	0	0	0	0	7271700	1434700	822300	2436400	0	0	0	0	0	0	0	0	0	0	1523900	1956500
O60749	O60749	SNX2	>sp|O60749|SNX2_HUMAN Sorting nexin-2 OS=Homo sapiens GN=SNX2 PE=1 SV=2	4	4	2	5	0	0	2	0	0	0	0	0	0	0	0	0	0	1	1	2	0	1	0	0	0	0	0	0	0	0	2345500	3045800	0	0	1918700	0	0	0	0	0	0	0	0	0	0	596280
O60762	O60762	DPM1	>sp|O60762|DPM1_HUMAN Dolichol-phosphate mannosyltransferase subunit 1 OS=Homo sapiens GN=DPM1 PE=1 SV=1	1	0	0	0	0	0	0	0	0	0	0	0	0	0	0	0	0	0	1	0	0	0	0	0	0	0	0	0	0	0	0	0	0	0	0	0	0	0	0	0	0	0	0	0	0	0
O60763	O60763	USO1	>sp|O60763|USO1_HUMAN General vesicular transport factor p115 OS=Homo sapiens GN=USO1 PE=1 SV=2	2	5	4	3	1	2	1	0	0	0	0	0	0	0	0	0	3	2	2	2	0	0	3	3	0	0	0	0	0	0	2289600	1807700	1939000	4066900	1543700	0	0	0	0	0	0	0	0	0	2213600	2313400
O60825	O60825	PFKFB2	>sp|O60825|F262_HUMAN 6-phosphofructo-2-kinase/fructose-2,6-bisphosphatase 2 OS=Homo sapiens GN=PFKFB2 PE=1 SV=2	0	1	1	0	0	0	0	0	0	0	0	0	0	0	0	0	0	0	0	0	0	0	0	0	0	0	0	0	0	0	0	0	0	0	0	0	0	0	0	0	0	0	0	0	0	0
O60826	O60826	CCDC22	>sp|O60826|CCD22_HUMAN Coiled-coil domain-containing protein 22 OS=Homo sapiens GN=CCDC22 PE=1 SV=1	0	0	1	0	0	0	0	0	0	0	0	0	0	0	0	0	0	0	0	0	0	0	0	0	0	0	0	0	0	0	510040	0	0	0	0	0	0	0	0	0	0	0	0	0	0	0
O60828	O60828	PQBP1	>sp|O60828|PQBP1_HUMAN Polyglutamine-binding protein 1 OS=Homo sapiens GN=PQBP1 PE=1 SV=1	1	0	2	2	1	2	1	0	0	0	0	0	0	0	0	0	1	2	0	1	1	2	1	1	0	0	0	0	0	0	3120700	3151600	4177700	3780700	5980800	0	0	0	0	0	0	0	0	0	1285500	2705300
O60832	O60832	DKC1	>sp|O60832|DKC1_HUMAN H/ACA ribonucleoprotein complex subunit 4 OS=Homo sapiens GN=DKC1 PE=1 SV=3	4	8	6	7	3	3	1	0	0	0	0	0	0	0	0	0	4	4	3	2	1	2	2	2	0	0	0	0	0	0	7239300	5168500	6946000	6190000	3121200	0	0	0	0	0	0	0	0	0	7652700	11680000
O60841	O60841	EIF5B	>sp|O60841|IF2P_HUMAN Eukaryotic translation initiation factor 5B OS=Homo sapiens GN=EIF5B PE=1 SV=4	13	11	15	10	3	4	2	0	0	0	0	0	0	0	0	0	3	11	3	6	2	2	4	3	0	0	0	0	0	2	24178000	18212000	5665800	7033300	5016800	0	0	0	0	0	0	0	0	0	4603000	16949000
O60869	O60869	EDF1	>sp|O60869|EDF1_HUMAN Endothelial differentiation-related factor 1 OS=Homo sapiens GN=EDF1 PE=1 SV=1	4	5	6	4	2	2	1	1	0	0	0	0	0	0	0	0	3	5	1	5	0	2	1	1	0	0	0	0	0	0	8022600	7460000	7894000	3674800	1872900	4026500	0	0	0	0	0	0	0	0	8443700	8868300
O60884	O60884	DNAJA2	>sp|O60884|DNJA2_HUMAN DnaJ homolog subfamily A member 2 OS=Homo sapiens GN=DNAJA2 PE=1 SV=1	3	5	5	4	0	0	1	0	0	0	0	0	0	0	0	0	1	2	2	1	0	1	1	0	0	0	0	0	0	0	2913900	4671500	0	0	0	0	0	0	0	0	0	0	0	0	3471700	3042800
O60885;Q58F21	O60885	BRD4	>sp|O60885|BRD4_HUMAN Bromodomain-containing protein 4 OS=Homo sapiens GN=BRD4 PE=1 SV=2	0	1	3	3	0	0	0	0	0	0	0	0	0	0	0	0	0	1	0	1	0	1	0	0	0	0	0	0	0	0	2689500	1173000	0	0	0	0	0	0	0	0	0	0	0	0	0	0
O75083	O75083	WDR1	>sp|O75083|WDR1_HUMAN WD repeat-containing protein 1 OS=Homo sapiens GN=WDR1 PE=1 SV=4	10	10	12	9	5	4	4	0	0	0	0	0	0	0	0	0	4	8	4	9	0	2	2	2	0	0	0	0	0	0	25541000	19119000	13608000	9546700	7570300	0	0	0	0	0	0	0	0	0	7459000	10512000
O75116	O75116	ROCK2	>sp|O75116|ROCK2_HUMAN Rho-associated protein kinase 2 OS=Homo sapiens GN=ROCK2 PE=1 SV=4	2	3	5	1	0	0	0	0	0	0	0	0	0	0	0	0	0	1	0	1	0	0	0	0	0	0	0	0	0	0	1449800	1057700	0	0	0	0	0	0	0	0	0	0	0	0	0	881880
O75122	O75122	CLASP2	>sp|O75122|CLAP2_HUMAN CLIP-associating protein 2 OS=Homo sapiens GN=CLASP2 PE=1 SV=2	0	1	4	0	0	0	0	0	0	0	0	0	0	0	0	0	1	0	1	1	0	0	0	0	0	0	0	0	0	0	376330	0	0	0	0	0	0	0	0	0	0	0	0	0	306340	0
O75127	O75127	PTCD1	>sp|O75127|PTCD1_HUMAN Pentatricopeptide repeat-containing protein 1, mitochondrial OS=Homo sapiens GN=PTCD1 PE=1 SV=2	0	0	1	1	0	0	0	0	0	0	0	0	0	0	0	0	0	0	0	1	0	0	0	0	0	0	0	0	0	0	0	143000	0	0	0	0	0	0	0	0	0	0	0	0	0	0
O75128	O75128	COBL	>sp|O75128|COBL_HUMAN Protein cordon-bleu OS=Homo sapiens GN=COBL PE=1 SV=2	0	1	2	0	0	0	0	0	0	0	0	0	0	0	0	0	0	0	0	0	0	0	0	0	0	0	0	0	0	0	0	0	0	0	0	0	0	0	0	0	0	0	0	0	0	0
O75131;Q96FN4;Q8IYJ1;Q96A23;O95741;Q9HCH3;Q9UBL6	O75131	CPNE3	>sp|O75131|CPNE3_HUMAN Copine-3 OS=Homo sapiens GN=CPNE3 PE=1 SV=1	4	6	6	4	3	3	0	0	0	0	0	0	0	0	0	0	1	1	0	4	1	1	0	1	0	0	0	0	0	0	5534000	4754100	4457200	5588800	0	0	0	0	0	0	0	0	0	0	2823200	2901600
O75146	O75146	HIP1R	>sp|O75146|HIP1R_HUMAN Huntingtin-interacting protein 1-related protein OS=Homo sapiens GN=HIP1R PE=1 SV=2	0	1	3	0	0	0	0	0	0	0	0	0	0	0	0	0	1	0	0	0	0	0	0	0	0	0	0	0	0	0	1051700	0	0	0	0	0	0	0	0	0	0	0	0	0	1447000	0
O75150;Q5VTR2	O75150	RNF40	>sp|O75150|BRE1B_HUMAN E3 ubiquitin-protein ligase BRE1B OS=Homo sapiens GN=RNF40 PE=1 SV=4	1	3	3	2	0	1	0	0	0	0	0	0	0	0	0	0	0	3	1	1	0	0	0	0	0	0	0	0	0	1	720440	0	0	1449800	0	0	0	0	0	0	0	0	0	0	0	605510
O75152	O75152	ZC3H11A	>sp|O75152|ZC11A_HUMAN Zinc finger CCCH domain-containing protein 11A OS=Homo sapiens GN=ZC3H11A PE=1 SV=3	0	4	4	2	1	0	0	0	0	0	0	0	0	0	0	0	2	2	2	1	0	1	1	1	0	0	0	0	0	0	1457300	1339400	1617100	0	0	0	0	0	0	0	0	0	0	0	1227300	1092200
O75153;Q9Y5I4	O75153	CLUH	>sp|O75153|CLU_HUMAN Clustered mitochondria protein homolog OS=Homo sapiens GN=CLUH PE=1 SV=2	8	10	13	1	3	6	3	0	0	0	0	0	0	0	0	0	4	2	4	4	1	1	1	1	0	0	0	0	0	0	16035000	298410	4372100	6219300	3873700	0	0	0	0	0	0	0	0	0	3182900	3620900
O75165	O75165	DNAJC13	>sp|O75165|DJC13_HUMAN DnaJ homolog subfamily C member 13 OS=Homo sapiens GN=DNAJC13 PE=1 SV=5	0	1	1	0	0	0	0	0	0	0	0	0	0	0	0	0	0	0	0	0	0	0	0	0	0	0	0	0	0	0	369070	0	0	0	0	0	0	0	0	0	0	0	0	0	0	0
O75175	O75175	CNOT3	>sp|O75175|CNOT3_HUMAN CCR4-NOT transcription complex subunit 3 OS=Homo sapiens GN=CNOT3 PE=1 SV=1	0	1	1	1	0	0	0	0	0	0	0	0	0	0	0	0	0	0	1	0	0	0	0	0	0	0	0	0	0	0	0	471820	0	0	0	0	0	0	0	0	0	0	0	0	0	0
O75179;Q8IWZ3	O75179	ANKRD17	>sp|O75179|ANR17_HUMAN Ankyrin repeat domain-containing protein 17 OS=Homo sapiens GN=ANKRD17 PE=1 SV=3	0	1	0	0	0	0	0	0	0	0	0	0	0	0	0	0	0	2	0	1	0	0	0	0	0	0	0	0	0	0	0	0	0	0	0	0	0	0	0	0	0	0	0	0	0	0
O75208	O75208	COQ9	>sp|O75208|COQ9_HUMAN Ubiquinone biosynthesis protein COQ9, mitochondrial OS=Homo sapiens GN=COQ9 PE=1 SV=1	0	0	0	0	0	0	0	0	0	0	0	0	0	0	0	0	0	0	0	0	0	0	0	0	0	0	0	0	1	1	0	0	0	0	0	0	0	0	0	0	0	0	0	0	0	0
O75223	O75223	GGCT	>sp|O75223|GGCT_HUMAN Gamma-glutamylcyclotransferase OS=Homo sapiens GN=GGCT PE=1 SV=1	2	2	0	1	1	1	0	0	0	0	0	0	0	0	0	0	0	0	1	1	0	0	0	0	0	0	0	0	0	0	0	4008300	3167900	3043000	0	0	0	0	0	0	0	0	0	0	0	0
O75306	O75306	NDUFS2	>sp|O75306|NDUS2_HUMAN NADH dehydrogenase [ubiquinone] iron-sulfur protein 2, mitochondrial OS=Homo sapiens GN=NDUFS2 PE=1 SV=2	0	3	4	0	0	0	0	0	0	0	0	0	0	0	0	0	1	2	0	1	0	0	0	0	0	0	0	0	1	0	1995700	0	0	0	0	0	0	0	0	0	0	0	0	0	0	0
O75323	O75323	GBAS	>sp|O75323|NIPS2_HUMAN Protein NipSnap homolog 2 OS=Homo sapiens GN=NIPSNAP2 PE=1 SV=1	2	0	0	0	0	0	0	0	0	0	0	0	0	0	0	0	0	1	1	1	0	0	0	0	0	0	0	0	0	0	0	0	0	0	0	0	0	0	0	0	0	0	0	0	0	490460
O75340	O75340	PDCD6	>sp|O75340|PDCD6_HUMAN Programmed cell death protein 6 OS=Homo sapiens GN=PDCD6 PE=1 SV=1	0	4	5	3	1	1	1	0	0	0	0	0	0	0	0	0	1	1	1	0	0	1	0	0	0	0	0	0	1	0	5425300	3344800	796820	2110600	4746600	0	0	0	0	0	0	0	0	0	1817600	5181400
O75347	O75347	TBCA	>sp|O75347|TBCA_HUMAN Tubulin-specific chaperone A OS=Homo sapiens GN=TBCA PE=1 SV=3	2	1	1	1	1	0	0	0	0	0	0	0	0	0	0	0	0	1	1	0	0	0	0	0	0	0	0	0	0	1	0	0	0	0	0	0	0	0	0	0	0	0	0	0	0	1257500
O75351	O75351	VPS4B	>sp|O75351|VPS4B_HUMAN Vacuolar protein sorting-associated protein 4B OS=Homo sapiens GN=VPS4B PE=1 SV=2	0	2	2	0	2	2	0	0	0	0	0	0	0	0	0	0	0	0	0	1	1	1	1	1	0	0	0	0	0	0	1212300	0	0	0	0	0	0	0	0	0	0	0	0	0	0	0
O75352	O75352	MPDU1	>sp|O75352|MPU1_HUMAN Mannose-P-dolichol utilization defect 1 protein OS=Homo sapiens GN=MPDU1 PE=1 SV=2	0	0	1	1	0	0	0	0	0	0	0	0	0	0	0	0	1	0	1	0	0	0	0	0	0	0	0	0	0	0	731680	0	0	0	0	0	0	0	0	0	0	0	0	0	2850100	0
O75367;Q9P0M6	O75367	H2AFY	>sp|O75367|H2AY_HUMAN Core histone macro-H2A.1 OS=Homo sapiens GN=H2AFY PE=1 SV=4	7	7	8	7	4	5	3	3	0	0	0	0	0	0	0	0	5	6	6	7	3	4	5	5	0	0	0	0	2	0	18810000	17173000	6410500	14556000	13744000	10773000	0	0	0	0	0	0	0	0	35102000	30463000
O75369	O75369	FLNB	>sp|O75369|FLNB_HUMAN Filamin-B OS=Homo sapiens GN=FLNB PE=1 SV=2	41	54	61	53	27	34	18	7	0	1	0	0	0	0	0	0	22	38	25	31	7	21	18	7	0	0	0	0	11	2	95320000	67646000	62076000	76701000	45414000	22402000	0	0	0	0	0	0	0	0	49183000	72953000
O75376	O75376	NCOR1	>sp|O75376|NCOR1_HUMAN Nuclear receptor corepressor 1 OS=Homo sapiens GN=NCOR1 PE=1 SV=2	0	0	2	0	1	0	0	0	0	0	0	0	0	0	0	0	0	0	0	0	0	0	0	0	0	0	0	0	0	0	7967400	0	6453400	0	0	0	0	0	0	0	0	0	0	0	0	0
O75381	O75381	PEX14	>sp|O75381|PEX14_HUMAN Peroxisomal membrane protein PEX14 OS=Homo sapiens GN=PEX14 PE=1 SV=1	0	0	0	0	0	0	0	0	0	0	0	0	0	0	0	0	0	1	0	0	0	0	0	0	0	0	0	0	0	0	0	0	0	0	0	0	0	0	0	0	0	0	0	0	0	352700
O75390	O75390	CS	>sp|O75390|CISY_HUMAN Citrate synthase, mitochondrial OS=Homo sapiens GN=CS PE=1 SV=2	7	6	8	10	4	4	3	1	0	0	0	0	0	0	0	0	3	4	3	9	3	3	3	3	0	0	0	0	1	0	28283000	29027000	26382000	20719000	25571000	4480500	0	0	0	0	0	0	0	0	31806000	21621000
O75391	O75391	SPAG7	>sp|O75391|SPAG7_HUMAN Sperm-associated antigen 7 OS=Homo sapiens GN=SPAG7 PE=1 SV=2	1	1	0	0	1	0	0	0	0	0	0	0	0	0	0	0	0	1	0	0	0	0	1	0	0	0	0	0	0	0	0	0	989420	0	0	0	0	0	0	0	0	0	0	0	0	570870
O75396	O75396	SEC22B	>sp|O75396|SC22B_HUMAN Vesicle-trafficking protein SEC22b OS=Homo sapiens GN=SEC22B PE=1 SV=4	6	7	5	7	3	3	3	1	0	0	0	0	0	0	0	0	1	6	3	4	1	3	2	2	0	0	0	0	0	0	14716000	17640000	13281000	8921900	9446700	6732900	0	0	0	0	0	0	0	0	8959200	10336000
O75400	O75400	PRPF40A	>sp|O75400|PR40A_HUMAN Pre-mRNA-processing factor 40 homolog A OS=Homo sapiens GN=PRPF40A PE=1 SV=2	2	3	4	4	0	0	0	0	0	0	0	0	0	0	0	0	1	0	0	2	0	0	0	0	0	0	0	0	0	0	1428000	2154600	0	0	0	0	0	0	0	0	0	0	0	0	0	0
O75436;Q4G0F5	O75436	VPS26A	>sp|O75436|VP26A_HUMAN Vacuolar protein sorting-associated protein 26A OS=Homo sapiens GN=VPS26A PE=1 SV=2	4	5	5	3	1	1	1	0	0	0	0	0	0	0	0	0	0	3	1	3	0	2	0	1	0	0	0	0	0	0	7516600	3798100	0	1421900	3438200	0	0	0	0	0	0	0	0	0	0	4194400
O75439	O75439	PMPCB	>sp|O75439|MPPB_HUMAN Mitochondrial-processing peptidase subunit beta OS=Homo sapiens GN=PMPCB PE=1 SV=2	3	4	4	4	1	2	0	0	0	0	0	0	0	0	0	0	1	4	1	3	1	1	2	1	0	0	0	0	0	0	1739600	2291900	1526900	1983800	0	0	0	0	0	0	0	0	0	0	1392100	2977000
O75475;Q9Y3E1	O75475	PSIP1	>sp|O75475|PSIP1_HUMAN PC4 and SFRS1-interacting protein OS=Homo sapiens GN=PSIP1 PE=1 SV=1	3	8	4	5	3	3	0	0	0	0	0	0	0	0	0	0	2	3	2	2	0	2	2	1	0	0	0	0	0	0	9981900	6211600	6989600	4827300	0	0	0	0	0	0	0	0	0	0	5575300	5036100
O75477	O75477	ERLIN1	>sp|O75477|ERLN1_HUMAN Erlin-1 OS=Homo sapiens GN=ERLIN1 PE=1 SV=1	1	3	0	3	0	0	0	0	0	0	0	0	0	0	0	0	1	1	2	0	0	1	0	0	0	0	0	0	0	0	0	173520	0	0	0	0	0	0	0	0	0	0	0	0	0	0
O75489	O75489	NDUFS3	>sp|O75489|NDUS3_HUMAN NADH dehydrogenase [ubiquinone] iron-sulfur protein 3, mitochondrial OS=Homo sapiens GN=NDUFS3 PE=1 SV=1	0	3	2	0	0	0	0	0	0	0	0	0	0	0	0	0	0	2	0	0	0	0	0	0	0	0	0	0	0	0	2913400	0	0	0	0	0	0	0	0	0	0	0	0	0	0	2762700
O75494	O75494	SRSF10	>sp|O75494|SRS10_HUMAN Serine/arginine-rich splicing factor 10 OS=Homo sapiens GN=SRSF10 PE=1 SV=1	0	0	3	0	0	1	0	0	0	0	0	0	0	0	0	0	0	0	0	0	0	0	0	0	0	0	0	0	1	0	3955500	0	0	0	0	0	0	0	0	0	0	0	0	0	0	0
O75496	O75496	GMNN	>sp|O75496|GEMI_HUMAN Geminin OS=Homo sapiens GN=GMNN PE=1 SV=1	1	0	0	1	0	1	0	0	0	0	0	0	0	0	0	0	0	1	0	0	0	0	0	0	0	0	0	0	0	0	0	478680	0	611940	0	0	0	0	0	0	0	0	0	0	0	509840
O75521	O75521	ECI2	>sp|O75521|ECI2_HUMAN Enoyl-CoA delta isomerase 2, mitochondrial OS=Homo sapiens GN=ECI2 PE=1 SV=4	1	3	2	1	2	1	1	0	0	0	0	0	0	0	0	0	0	1	1	1	0	0	0	0	0	0	0	0	0	0	2064700	0	0	0	0	0	0	0	0	0	0	0	0	0	0	0
O75530	O75530	EED	>sp|O75530|EED_HUMAN Polycomb protein EED OS=Homo sapiens GN=EED PE=1 SV=2	1	0	1	0	0	0	0	0	0	0	0	0	0	0	0	0	0	1	0	0	0	0	0	0	0	0	0	0	0	0	0	0	0	0	0	0	0	0	0	0	0	0	0	0	0	234470
O75531	O75531	BANF1	>sp|O75531|BAF_HUMAN Barrier-to-autointegration factor OS=Homo sapiens GN=BANF1 PE=1 SV=1	0	0	0	0	0	0	0	0	0	0	0	0	0	0	0	0	0	0	0	0	0	0	0	0	0	0	0	0	1	0	0	0	0	0	0	0	0	0	0	0	0	0	0	0	0	0
O75533	O75533	SF3B1	>sp|O75533|SF3B1_HUMAN Splicing factor 3B subunit 1 OS=Homo sapiens GN=SF3B1 PE=1 SV=3	14	23	20	16	5	5	2	1	0	0	0	0	0	0	0	0	5	12	3	7	1	3	3	5	0	0	0	0	0	0	23395000	23835000	4060600	2904300	2434200	1638700	0	0	0	0	0	0	0	0	6798700	16058000
O75534	O75534	CSDE1	>sp|O75534|CSDE1_HUMAN Cold shock domain-containing protein E1 OS=Homo sapiens GN=CSDE1 PE=1 SV=2	15	14	10	14	6	8	3	0	0	0	0	0	0	0	0	0	6	9	8	10	1	3	5	4	0	0	0	0	0	0	17550000	21072000	12558000	22847000	5954900	0	0	0	0	0	0	0	0	0	10999000	9855900
O75607	O75607	NPM3	>sp|O75607|NPM3_HUMAN Nucleoplasmin-3 OS=Homo sapiens GN=NPM3 PE=1 SV=3	0	0	0	0	0	0	1	1	0	0	0	0	0	0	0	0	0	1	1	0	0	0	0	0	0	0	0	0	0	0	0	0	0	0	10475000	4262700	0	0	0	0	0	0	0	0	0	5406300
O75616	O75616	ERAL1	>sp|O75616|ERAL1_HUMAN GTPase Era, mitochondrial OS=Homo sapiens GN=ERAL1 PE=1 SV=2	1	1	1	1	0	0	0	0	0	0	0	0	0	0	0	0	0	1	0	1	0	0	0	0	0	0	0	0	0	0	380450	332410	0	0	0	0	0	0	0	0	0	0	0	0	0	483150
O75638	O75638	CTAG2	>sp|O75638|CTAG2_HUMAN Cancer/testis antigen 2 OS=Homo sapiens GN=CTAG2 PE=1 SV=2	1	1	1	1	0	0	0	0	0	0	0	0	0	0	0	0	0	0	0	0	0	0	0	0	0	0	0	0	0	0	900880	1248400	0	0	0	0	0	0	0	0	0	0	0	0	0	0
O75643	O75643	SNRNP200	>sp|O75643|U520_HUMAN U5 small nuclear ribonucleoprotein 200 kDa helicase OS=Homo sapiens GN=SNRNP200 PE=1 SV=2	14	27	30	14	5	12	2	0	0	0	0	0	0	0	0	0	5	14	6	13	0	5	6	2	0	0	0	0	0	0	41364000	10919000	4295100	12158000	2317200	0	0	0	0	0	0	0	0	0	7535200	15854000
O75663	O75663	TIPRL	>sp|O75663|TIPRL_HUMAN TIP41-like protein OS=Homo sapiens GN=TIPRL PE=1 SV=2	0	1	1	1	0	0	0	0	0	0	0	0	0	0	0	0	0	0	0	0	0	0	0	0	0	0	0	0	1	0	1093200	707330	0	0	0	0	0	0	0	0	0	0	0	0	0	0
O75683	O75683	SURF6	>sp|O75683|SURF6_HUMAN Surfeit locus protein 6 OS=Homo sapiens GN=SURF6 PE=1 SV=3	1	1	0	1	0	0	0	0	0	0	0	0	0	0	0	0	1	2	1	1	0	0	0	0	0	0	0	0	0	0	0	370640	0	0	0	0	0	0	0	0	0	0	0	0	419060	374270
O75691	O75691	UTP20	>sp|O75691|UTP20_HUMAN Small subunit processome component 20 homolog OS=Homo sapiens GN=UTP20 PE=1 SV=3	0	1	3	1	1	1	0	0	0	0	0	0	0	0	0	0	2	3	0	1	0	0	0	0	0	0	0	0	0	0	0	0	0	0	0	0	0	0	0	0	0	0	0	0	941460	1300500
O75694	O75694	NUP155	>sp|O75694|NU155_HUMAN Nuclear pore complex protein Nup155 OS=Homo sapiens GN=NUP155 PE=1 SV=1	9	13	16	13	5	5	1	0	0	0	0	0	0	0	0	0	4	11	4	6	0	4	3	1	0	0	0	0	0	0	14425000	8106700	9307600	7340700	1014200	0	0	0	0	0	0	0	0	0	10328000	10323000
O75718	O75718	CRTAP	>sp|O75718|CRTAP_HUMAN Cartilage-associated protein OS=Homo sapiens GN=CRTAP PE=1 SV=1	3	3	3	1	1	1	0	0	0	0	0	0	0	0	0	0	0	0	0	1	0	1	0	1	0	0	0	0	0	0	4244200	0	1646000	2282500	0	0	0	0	0	0	0	0	0	0	0	0
O75787	O75787	ATP6AP2	>sp|O75787|RENR_HUMAN Renin receptor OS=Homo sapiens GN=ATP6AP2 PE=1 SV=2	0	0	1	0	0	0	0	0	0	0	0	0	0	0	0	0	0	0	0	0	0	0	0	0	0	0	0	0	0	0	586390	0	0	0	0	0	0	0	0	0	0	0	0	0	0	0
O75794	O75794	CDC123	>sp|O75794|CD123_HUMAN Cell division cycle protein 123 homolog OS=Homo sapiens GN=CDC123 PE=1 SV=1	2	0	3	1	0	0	1	0	0	0	0	0	0	0	0	0	0	1	0	0	0	1	1	0	0	0	0	0	0	0	924170	0	0	0	2119500	0	0	0	0	0	0	0	0	0	0	0
O75821	O75821	EIF3G	>sp|O75821|EIF3G_HUMAN Eukaryotic translation initiation factor 3 subunit G OS=Homo sapiens GN=EIF3G PE=1 SV=2	2	3	8	4	0	1	1	0	0	0	0	0	0	0	0	0	0	2	0	3	0	1	0	0	0	0	0	0	1	1	15956000	2688400	0	515720	0	0	0	0	0	0	0	0	0	0	0	1209100
O75822	O75822	EIF3J	>sp|O75822|EIF3J_HUMAN Eukaryotic translation initiation factor 3 subunit J OS=Homo sapiens GN=EIF3J PE=1 SV=2	3	3	4	8	2	1	3	0	0	0	0	0	0	0	0	0	2	3	1	2	0	2	1	1	0	0	0	0	1	2	6277800	9909200	6581000	0	5335200	0	0	0	0	0	0	0	0	0	6629100	8118000
O75832	O75832	PSMD10	>sp|O75832|PSD10_HUMAN 26S proteasome non-ATPase regulatory subunit 10 OS=Homo sapiens GN=PSMD10 PE=1 SV=1	1	0	0	0	0	0	0	0	0	0	0	0	0	0	0	0	0	1	0	0	0	0	0	0	0	0	0	0	0	0	0	0	0	0	0	0	0	0	0	0	0	0	0	0	0	519600
O75844	O75844	ZMPSTE24	>sp|O75844|FACE1_HUMAN CAAX prenyl protease 1 homolog OS=Homo sapiens GN=ZMPSTE24 PE=1 SV=2	3	2	5	2	0	2	1	0	0	0	0	0	0	0	0	0	1	2	1	3	0	1	1	0	0	0	0	0	0	0	4372800	1425100	0	1442800	2548200	0	0	0	0	0	0	0	0	0	1619800	2494300
O75874	O75874	IDH1	>sp|O75874|IDHC_HUMAN Isocitrate dehydrogenase [NADP] cytoplasmic OS=Homo sapiens GN=IDH1 PE=1 SV=2	8	7	12	11	3	5	2	1	0	0	0	0	0	0	0	0	1	4	1	5	0	2	5	3	0	0	0	0	0	0	21418000	19461000	5801800	20056000	7290900	2916700	0	0	0	0	0	0	0	0	6101000	7433500
O75880	O75880	SCO1	>sp|O75880|SCO1_HUMAN Protein SCO1 homolog, mitochondrial OS=Homo sapiens GN=SCO1 PE=1 SV=1	2	2	3	0	0	0	0	0	0	0	0	0	0	0	0	0	1	1	1	2	0	0	0	0	0	0	0	0	0	0	1263200	0	0	0	0	0	0	0	0	0	0	0	0	0	4239700	0
O75909	O75909	CCNK	>sp|O75909|CCNK_HUMAN Cyclin-K OS=Homo sapiens GN=CCNK PE=1 SV=2	0	1	1	1	0	0	0	0	0	0	0	0	0	0	0	0	0	0	0	0	0	0	0	0	0	0	0	0	0	0	254240	173990	0	0	0	0	0	0	0	0	0	0	0	0	0	0
O75915	O75915	ARL6IP5	>sp|O75915|PRAF3_HUMAN PRA1 family protein 3 OS=Homo sapiens GN=ARL6IP5 PE=1 SV=1	0	2	1	1	1	2	0	0	0	0	0	0	0	0	0	0	1	0	0	1	0	0	0	0	0	0	0	0	0	0	0	752880	0	514870	0	0	0	0	0	0	0	0	0	0	0	0
O75937	O75937	DNAJC8	>sp|O75937|DNJC8_HUMAN DnaJ homolog subfamily C member 8 OS=Homo sapiens GN=DNAJC8 PE=1 SV=2	0	1	2	3	0	1	0	0	0	0	0	0	0	0	0	0	1	0	1	0	0	0	0	0	0	0	0	0	0	0	1980700	1787700	0	3155100	0	0	0	0	0	0	0	0	0	0	2229700	0
O75940	O75940	SMNDC1	>sp|O75940|SPF30_HUMAN Survival of motor neuron-related-splicing factor 30 OS=Homo sapiens GN=SMNDC1 PE=1 SV=1	1	1	2	1	0	0	0	0	0	0	0	0	0	0	0	0	1	0	0	0	0	0	0	0	0	0	0	0	0	0	984150	1828300	0	0	0	0	0	0	0	0	0	0	0	0	0	0
O75955	O75955	FLOT1	>sp|O75955|FLOT1_HUMAN Flotillin-1 OS=Homo sapiens GN=FLOT1 PE=1 SV=3	1	3	3	1	0	0	0	0	0	0	0	0	0	0	0	0	1	2	0	3	0	0	0	0	0	0	0	0	0	0	1661700	1005100	0	0	0	0	0	0	0	0	0	0	0	0	1840300	2330300
O75964;Q7Z4Y8	O75964	ATP5L	>sp|O75964|ATP5L_HUMAN ATP synthase subunit g, mitochondrial OS=Homo sapiens GN=ATP5L PE=1 SV=3	2	3	0	1	3	5	0	0	0	0	0	0	0	0	0	0	3	2	1	2	0	2	2	2	0	0	0	0	0	0	0	0	2154900	5017500	0	0	0	0	0	0	0	0	0	0	4627500	4728500
O76003	O76003	GLRX3	>sp|O76003|GLRX3_HUMAN Glutaredoxin-3 OS=Homo sapiens GN=GLRX3 PE=1 SV=2	5	6	6	2	2	2	0	0	0	0	0	0	0	0	0	0	1	1	0	0	0	0	1	0	0	0	0	0	0	0	7407400	3962800	3268100	2679300	0	0	0	0	0	0	0	0	0	0	0	463260
O76021	O76021	RSL1D1	>sp|O76021|RL1D1_HUMAN Ribosomal L1 domain-containing protein 1 OS=Homo sapiens GN=RSL1D1 PE=1 SV=3	17	22	24	21	13	14	8	3	0	0	0	0	0	0	0	0	12	11	14	17	4	8	8	10	0	0	0	0	0	0	54249000	43628000	54239000	38702000	30282000	13840000	0	0	0	0	0	0	0	0	54720000	47101000
O76024	O76024	WFS1	>sp|O76024|WFS1_HUMAN Wolframin OS=Homo sapiens GN=WFS1 PE=1 SV=2	0	1	1	0	0	0	0	0	0	0	0	0	0	0	0	0	0	0	0	0	0	0	0	0	0	0	0	0	0	0	334650	0	0	0	0	0	0	0	0	0	0	0	0	0	0	0
O76031	O76031	CLPX	>sp|O76031|CLPX_HUMAN ATP-dependent Clp protease ATP-binding subunit clpX-like, mitochondrial OS=Homo sapiens GN=CLPX PE=1 SV=2	2	2	5	1	0	0	1	0	0	0	0	0	0	0	0	0	1	3	2	0	0	0	0	0	0	0	0	0	0	0	3928300	0	0	0	2677800	0	0	0	0	0	0	0	0	0	1843800	1902700
O76070;Q16143	O76070	SNCG	>sp|O76070|SYUG_HUMAN Gamma-synuclein OS=Homo sapiens GN=SNCG PE=1 SV=2	2	3	1	1	0	0	0	0	0	0	0	0	0	0	0	0	1	1	0	1	0	0	0	0	0	0	0	0	0	0	0	1770400	0	0	0	0	0	0	0	0	0	0	0	0	2287600	2239000
O76071	O76071	CIAO1	>sp|O76071|CIAO1_HUMAN Probable cytosolic iron-sulfur protein assembly protein CIAO1 OS=Homo sapiens GN=CIAO1 PE=1 SV=1	2	3	2	2	0	0	0	0	0	0	0	0	0	0	0	0	1	0	0	2	0	0	0	0	0	0	0	0	0	0	1134900	1339400	0	0	0	0	0	0	0	0	0	0	0	0	2166500	0
O76094	O76094	SRP72	>sp|O76094|SRP72_HUMAN Signal recognition particle subunit SRP72 OS=Homo sapiens GN=SRP72 PE=1 SV=3	1	2	5	4	1	3	1	0	0	0	0	0	0	0	0	0	0	3	2	2	0	2	1	2	0	0	0	0	0	0	4981800	1964900	3777000	3643600	0	0	0	0	0	0	0	0	0	0	0	1798600
O94760	O94760	DDAH1	>sp|O94760|DDAH1_HUMAN N(G),N(G)-dimethylarginine dimethylaminohydrolase 1 OS=Homo sapiens GN=DDAH1 PE=1 SV=3	0	0	1	0	0	0	0	0	0	0	0	0	0	0	0	0	1	2	0	0	0	0	0	0	0	0	0	0	0	0	0	0	0	0	0	0	0	0	0	0	0	0	0	0	1294800	862220
O94776	O94776	MTA2	>sp|O94776|MTA2_HUMAN Metastasis-associated protein MTA2 OS=Homo sapiens GN=MTA2 PE=1 SV=1	4	8	8	3	2	4	1	1	0	0	0	0	0	0	0	0	4	6	3	5	0	3	3	1	0	0	0	0	0	0	10738000	3763700	2525900	5375900	1700600	2065900	0	0	0	0	0	0	0	0	5570700	9308300
O94826	O94826	TOMM70A	>sp|O94826|TOM70_HUMAN Mitochondrial import receptor subunit TOM70 OS=Homo sapiens GN=TOMM70 PE=1 SV=1	7	11	11	3	3	2	2	0	0	0	0	0	0	0	0	0	1	6	2	3	0	4	2	3	0	0	0	0	0	0	10807000	5685500	7590100	7144500	7788400	0	0	0	0	0	0	0	0	0	26807000	13775000
O94905	O94905	ERLIN2	>sp|O94905|ERLN2_HUMAN Erlin-2 OS=Homo sapiens GN=ERLIN2 PE=1 SV=1	1	2	0	2	1	0	0	0	0	0	0	0	0	0	0	0	1	2	2	1	0	1	1	1	0	0	0	0	0	0	0	1117600	0	0	0	0	0	0	0	0	0	0	0	0	2134600	2489100
O94906	O94906	PRPF6	>sp|O94906|PRP6_HUMAN Pre-mRNA-processing factor 6 OS=Homo sapiens GN=PRPF6 PE=1 SV=1	1	11	6	3	1	0	0	0	0	0	0	0	0	0	0	0	0	4	2	2	0	0	0	1	0	0	0	0	2	1	2452300	2328000	1443800	0	0	0	0	0	0	0	0	0	0	0	0	2086300
O94925	O94925	GLS	>sp|O94925|GLSK_HUMAN Glutaminase kidney isoform, mitochondrial OS=Homo sapiens GN=GLS PE=1 SV=1	1	4	2	2	1	1	1	1	0	0	0	0	0	0	0	0	2	1	1	1	1	1	1	1	0	0	0	0	0	0	921930	1066200	5025400	4434400	1282600	2056000	0	0	0	0	0	0	0	0	2495200	1753900
O94973	O94973	AP2A2	>sp|O94973|AP2A2_HUMAN AP-2 complex subunit alpha-2 OS=Homo sapiens GN=AP2A2 PE=1 SV=2	0	2	3	0	0	0	0	0	0	0	0	0	0	0	0	0	0	1	0	0	0	0	0	0	0	0	0	0	0	0	0	0	0	0	0	0	0	0	0	0	0	0	0	0	0	0
O94979;Q9NQW1	O94979	SEC31A	>sp|O94979|SC31A_HUMAN Protein transport protein Sec31A OS=Homo sapiens GN=SEC31A PE=1 SV=3	12	10	13	6	7	7	3	0	0	0	0	0	0	0	0	0	6	7	4	6	1	5	1	3	0	0	0	0	0	0	14949000	7359700	25312000	20555000	2733400	0	0	0	0	0	0	0	0	0	11624000	11707000
O94992	O94992	HEXIM1	>sp|O94992|HEXI1_HUMAN Protein HEXIM1 OS=Homo sapiens GN=HEXIM1 PE=1 SV=1	1	1	0	1	0	0	0	0	0	0	0	0	0	0	0	0	0	0	0	1	0	0	0	0	0	0	0	0	0	0	0	682630	0	0	0	0	0	0	0	0	0	0	0	0	0	0
O95070	O95070	YIF1A	>sp|O95070|YIF1A_HUMAN Protein YIF1A OS=Homo sapiens GN=YIF1A PE=1 SV=2	1	1	0	0	1	0	0	0	0	0	0	0	0	0	0	0	0	1	0	1	0	1	0	0	0	0	0	0	0	0	0	0	1217900	0	0	0	0	0	0	0	0	0	0	0	0	338760
O95071	O95071	UBR5	>sp|O95071|UBR5_HUMAN E3 ubiquitin-protein ligase UBR5 OS=Homo sapiens GN=UBR5 PE=1 SV=2	0	2	0	0	0	1	0	0	0	0	0	0	0	0	0	0	0	2	0	0	0	0	0	0	0	0	0	0	0	0	0	0	0	0	0	0	0	0	0	0	0	0	0	0	0	5989400
O95139	O95139	NDUFB6	>sp|O95139|NDUB6_HUMAN NADH dehydrogenase [ubiquinone] 1 beta subcomplex subunit 6 OS=Homo sapiens GN=NDUFB6 PE=1 SV=3	1	2	0	0	0	0	0	0	0	0	0	0	0	0	0	0	0	0	0	0	0	0	0	0	0	0	0	0	0	0	0	0	0	0	0	0	0	0	0	0	0	0	0	0	0	0
O95140;Q8IWA4	O95140	MFN2	>sp|O95140|MFN2_HUMAN Mitofusin-2 OS=Homo sapiens GN=MFN2 PE=1 SV=3	0	3	0	0	0	0	0	0	0	0	0	0	0	0	0	0	0	1	0	0	0	0	0	0	0	0	0	0	0	0	0	0	0	0	0	0	0	0	0	0	0	0	0	0	0	453730
O95155	O95155	UBE4B	>sp|O95155|UBE4B_HUMAN Ubiquitin conjugation factor E4 B OS=Homo sapiens GN=UBE4B PE=1 SV=1	0	1	0	0	0	0	0	0	0	0	0	0	0	0	0	0	0	1	0	0	0	0	0	0	0	0	0	0	0	0	0	0	0	0	0	0	0	0	0	0	0	0	0	0	0	404370
O95163	O95163	IKBKAP	>sp|O95163|ELP1_HUMAN Elongator complex protein 1 OS=Homo sapiens GN=IKBKAP PE=1 SV=3	2	4	4	0	1	1	0	0	0	0	0	0	0	0	0	0	2	1	2	3	0	0	0	0	0	0	0	0	0	0	1259600	0	0	1285400	0	0	0	0	0	0	0	0	0	0	1768500	943760
O95166;Q9H0R8;P60520	O95166;Q9H0R8;P60520	GABARAP;GABARAPL1;GABARAPL2	>sp|O95166|GBRAP_HUMAN Gamma-aminobutyric acid receptor-associated protein OS=Homo sapiens GN=GABARAP PE=1 SV=1;>sp|Q9H0R8|GBRL1_HUMAN Gamma-aminobutyric acid receptor-associated protein-like 1 OS=Homo sapiens GN=GABARAPL1 PE=1 SV=1;>sp|P60520|GBRL2_HUMAN	1	0	1	0	0	0	0	0	0	0	0	0	0	0	0	0	0	0	0	0	0	0	0	0	0	0	0	0	0	0	0	0	0	0	0	0	0	0	0	0	0	0	0	0	0	0
O95168	O95168	NDUFB4	>sp|O95168|NDUB4_HUMAN NADH dehydrogenase [ubiquinone] 1 beta subcomplex subunit 4 OS=Homo sapiens GN=NDUFB4 PE=1 SV=3	0	1	0	1	0	0	0	0	0	0	0	0	0	0	0	0	0	1	0	0	0	0	1	0	0	0	0	0	0	0	0	496010	0	0	0	0	0	0	0	0	0	0	0	0	0	456310
O95197	O95197	RTN3	>sp|O95197|RTN3_HUMAN Reticulon-3 OS=Homo sapiens GN=RTN3 PE=1 SV=2	0	0	1	1	0	1	0	0	0	0	0	0	0	0	0	0	0	2	0	0	0	0	0	0	0	0	0	0	0	0	0	2173300	0	0	0	0	0	0	0	0	0	0	0	0	0	1698000
O95202	O95202	LETM1	>sp|O95202|LETM1_HUMAN Mitochondrial proton/calcium exchanger protein OS=Homo sapiens GN=LETM1 PE=1 SV=1	0	4	2	1	0	1	0	0	0	0	0	0	0	0	0	0	0	0	0	1	0	0	0	0	0	0	0	0	2	0	2843300	1123500	0	963300	0	0	0	0	0	0	0	0	0	0	0	0
O95218	O95218	ZRANB2	>sp|O95218|ZRAB2_HUMAN Zinc finger Ran-binding domain-containing protein 2 OS=Homo sapiens GN=ZRANB2 PE=1 SV=2	2	5	1	2	1	1	1	0	0	0	0	0	0	0	0	0	1	1	1	0	0	0	0	0	0	0	0	0	1	1	985620	1744100	0	0	1876900	0	0	0	0	0	0	0	0	0	2554900	1041200
O95232	O95232	LUC7L3	>sp|O95232|LC7L3_HUMAN Luc7-like protein 3 OS=Homo sapiens GN=LUC7L3 PE=1 SV=2	2	3	4	6	1	0	2	0	0	0	0	0	0	0	0	0	1	2	3	2	0	1	0	1	0	0	0	0	0	0	3975200	6160000	2456200	0	2184700	0	0	0	0	0	0	0	0	0	3927500	3511400
O95239;Q2VIQ3	O95239	KIF4A	>sp|O95239|KIF4A_HUMAN Chromosome-associated kinesin KIF4A OS=Homo sapiens GN=KIF4A PE=1 SV=3	1	0	4	1	1	0	0	0	0	0	0	0	0	0	0	0	1	0	0	1	0	0	0	0	0	0	0	0	0	0	584770	0	0	0	0	0	0	0	0	0	0	0	0	0	812840	0
O95249	O95249	GOSR1	>sp|O95249|GOSR1_HUMAN Golgi SNAP receptor complex member 1 OS=Homo sapiens GN=GOSR1 PE=1 SV=1	0	1	0	0	0	0	0	0	0	0	0	0	0	0	0	0	1	0	0	1	0	0	0	0	0	0	0	0	0	0	0	0	0	0	0	0	0	0	0	0	0	0	0	0	0	0
O95292	O95292	VAPB	>sp|O95292|VAPB_HUMAN Vesicle-associated membrane protein-associated protein B/C OS=Homo sapiens GN=VAPB PE=1 SV=3	0	1	2	0	1	0	0	0	0	0	0	0	0	0	0	0	1	1	0	0	0	1	1	1	0	0	0	0	0	0	0	0	1870600	0	0	0	0	0	0	0	0	0	0	0	1045000	489950
O95295	O95295	SNAPIN	>sp|O95295|SNAPN_HUMAN SNARE-associated protein Snapin OS=Homo sapiens GN=SNAPIN PE=1 SV=1	0	0	0	0	0	0	1	1	0	0	0	0	0	0	0	0	1	0	0	0	1	1	1	1	0	0	0	0	0	0	0	0	0	0	878100	2153600	0	0	0	0	0	0	0	0	975920	0
O95297	O95297	MPZL1	>sp|O95297|MPZL1_HUMAN Myelin protein zero-like protein 1 OS=Homo sapiens GN=MPZL1 PE=1 SV=1	1	0	1	0	0	0	0	0	0	0	0	0	0	0	0	0	0	1	0	1	0	0	0	0	0	0	0	0	0	0	0	0	0	0	0	0	0	0	0	0	0	0	0	0	0	599320
O95299	O95299	NDUFA10	>sp|O95299|NDUAA_HUMAN NADH dehydrogenase [ubiquinone] 1 alpha subcomplex subunit 10, mitochondrial OS=Homo sapiens GN=NDUFA10 PE=1 SV=1	0	0	0	0	0	0	0	0	0	0	0	0	0	0	0	0	0	1	1	0	0	0	0	0	0	0	0	0	0	0	0	0	0	0	0	0	0	0	0	0	0	0	0	0	0	318740
O95336	O95336	PGLS	>sp|O95336|6PGL_HUMAN 6-phosphogluconolactonase OS=Homo sapiens GN=PGLS PE=1 SV=2	0	0	0	0	0	0	0	0	0	0	0	0	0	0	0	0	0	0	0	0	0	0	0	0	0	0	0	0	2	0	0	0	0	0	0	0	0	0	0	0	0	0	0	0	0	0
O95340	O95340	PAPSS2	>sp|O95340|PAPS2_HUMAN Bifunctional 3-phosphoadenosine 5-phosphosulfate synthase 2 OS=Homo sapiens GN=PAPSS2 PE=1 SV=2	4	5	8	5	1	2	1	0	0	0	0	0	0	0	0	0	2	3	1	3	0	2	1	1	0	0	0	0	0	0	7407500	6848100	4070900	2348100	1493200	0	0	0	0	0	0	0	0	0	4088700	4729400
O95347	O95347	SMC2	>sp|O95347|SMC2_HUMAN Structural maintenance of chromosomes protein 2 OS=Homo sapiens GN=SMC2 PE=1 SV=2	8	3	13	6	3	2	3	0	0	0	0	0	0	0	0	0	2	9	3	5	0	1	1	1	0	0	0	0	0	0	6987000	3909200	2203900	1948500	2204800	0	0	0	0	0	0	0	0	0	1291000	4105700
O95352	O95352	ATG7	>sp|O95352|ATG7_HUMAN Ubiquitin-like modifier-activating enzyme ATG7 OS=Homo sapiens GN=ATG7 PE=1 SV=1	0	0	2	0	0	0	0	0	0	0	0	0	0	0	0	0	0	1	0	1	0	0	0	0	0	0	0	0	0	0	0	0	0	0	0	0	0	0	0	0	0	0	0	0	0	473610
O95359	O95359	TACC2	>sp|O95359|TACC2_HUMAN Transforming acidic coiled-coil-containing protein 2 OS=Homo sapiens GN=TACC2 PE=1 SV=3	0	1	1	0	0	0	0	0	0	0	0	0	0	0	0	0	0	1	0	0	0	0	0	0	0	0	0	0	0	0	332400	0	0	0	0	0	0	0	0	0	0	0	0	0	0	0
O95373	O95373	IPO7	>sp|O95373|IPO7_HUMAN Importin-7 OS=Homo sapiens GN=IPO7 PE=1 SV=1	8	14	20	9	2	3	1	1	0	0	0	0	0	0	0	0	4	11	1	9	2	1	1	1	0	0	0	0	1	0	57607000	20124000	4835800	7548600	4519600	11536000	0	0	0	0	0	0	0	0	13295000	20381000
O95394	O95394	PGM3	>sp|O95394|AGM1_HUMAN Phosphoacetylglucosamine mutase OS=Homo sapiens GN=PGM3 PE=1 SV=1	0	1	1	0	0	0	0	0	0	0	0	0	0	0	0	0	0	0	0	0	0	0	0	0	0	0	0	0	0	0	1147600	0	0	0	0	0	0	0	0	0	0	0	0	0	0	0
O95433	O95433	AHSA1	>sp|O95433|AHSA1_HUMAN Activator of 90 kDa heat shock protein ATPase homolog 1 OS=Homo sapiens GN=AHSA1 PE=1 SV=1	3	6	4	8	1	1	0	0	0	0	0	0	0	0	0	0	0	2	0	3	0	1	1	0	0	0	0	0	1	0	5307400	11210000	10508000	4070900	0	0	0	0	0	0	0	0	0	0	0	2319600
O95453	O95453	PARN	>sp|O95453|PARN_HUMAN Poly(A)-specific ribonuclease PARN OS=Homo sapiens GN=PARN PE=1 SV=1	0	0	2	1	1	0	0	0	0	0	0	0	0	0	0	0	0	1	0	0	0	0	0	0	0	0	0	0	0	0	462790	0	1137600	0	0	0	0	0	0	0	0	0	0	0	0	0
O95456	O95456	PSMG1	>sp|O95456|PSMG1_HUMAN Proteasome assembly chaperone 1 OS=Homo sapiens GN=PSMG1 PE=1 SV=1	2	1	1	0	0	0	1	0	0	0	0	0	0	0	0	0	1	2	1	1	0	0	0	0	0	0	0	0	0	0	13060000	0	0	0	9665000	0	0	0	0	0	0	0	0	0	5028500	5995100
O95470	O95470	SGPL1	>sp|O95470|SGPL1_HUMAN Sphingosine-1-phosphate lyase 1 OS=Homo sapiens GN=SGPL1 PE=1 SV=3	0	0	0	0	0	0	0	0	0	0	0	0	0	0	0	0	0	1	0	0	0	0	0	0	0	0	0	0	0	0	0	0	0	0	0	0	0	0	0	0	0	0	0	0	0	654600
O95478	O95478	NSA2	>sp|O95478|NSA2_HUMAN Ribosome biogenesis protein NSA2 homolog OS=Homo sapiens GN=NSA2 PE=1 SV=1	1	2	5	2	0	0	0	0	0	0	0	0	0	0	0	0	0	1	1	2	0	0	0	0	0	0	0	0	0	0	3915000	1150300	0	0	0	0	0	0	0	0	0	0	0	0	0	565700
O95486	O95486	SEC24A	>sp|O95486|SC24A_HUMAN Protein transport protein Sec24A OS=Homo sapiens GN=SEC24A PE=1 SV=2	0	0	1	0	0	0	0	0	0	0	0	0	0	0	0	0	0	0	0	0	0	0	0	0	0	0	0	0	0	0	124250	0	0	0	0	0	0	0	0	0	0	0	0	0	0	0
O95487	O95487	SEC24B	>sp|O95487|SC24B_HUMAN Protein transport protein Sec24B OS=Homo sapiens GN=SEC24B PE=1 SV=2	0	2	2	0	1	0	0	0	0	0	0	0	0	0	0	0	0	0	0	0	0	0	0	0	0	0	0	0	0	0	880890	0	1329100	0	0	0	0	0	0	0	0	0	0	0	0	0
O95563	O95563	MPC2	>sp|O95563|MPC2_HUMAN Mitochondrial pyruvate carrier 2 OS=Homo sapiens GN=MPC2 PE=1 SV=1	0	1	1	0	0	0	0	0	0	0	0	0	0	0	0	0	0	0	0	1	0	0	0	0	0	0	0	0	0	0	578310	0	0	0	0	0	0	0	0	0	0	0	0	0	0	0
O95573	O95573	ACSL3	>sp|O95573|ACSL3_HUMAN Long-chain-fatty-acid--CoA ligase 3 OS=Homo sapiens GN=ACSL3 PE=1 SV=3	4	5	5	5	2	2	0	0	0	0	0	0	0	0	0	0	0	3	1	4	0	0	2	2	0	0	0	0	0	0	4414400	4382400	2120100	1421500	0	0	0	0	0	0	0	0	0	0	0	2217100
O95602	O95602	POLR1A	>sp|O95602|RPA1_HUMAN DNA-directed RNA polymerase I subunit RPA1 OS=Homo sapiens GN=POLR1A PE=1 SV=2	0	2	2	0	1	0	0	0	0	0	0	0	0	0	0	0	0	2	1	0	0	0	0	0	0	0	0	0	0	0	0	0	0	0	0	0	0	0	0	0	0	0	0	0	0	674440
O95630	O95630	STAMBP	>sp|O95630|STABP_HUMAN STAM-binding protein OS=Homo sapiens GN=STAMBP PE=1 SV=1	0	1	0	0	0	0	0	0	0	0	0	0	0	0	0	0	0	0	1	0	0	1	1	0	0	0	0	0	0	0	0	0	0	0	0	0	0	0	0	0	0	0	0	0	0	0
O95747	O95747	OXSR1	>sp|O95747|OXSR1_HUMAN Serine/threonine-protein kinase OSR1 OS=Homo sapiens GN=OXSR1 PE=1 SV=1	2	2	2	3	2	1	0	1	0	0	0	0	0	0	0	0	1	1	2	2	0	2	1	0	0	0	0	0	0	0	979380	1333300	2307900	3998800	0	5605900	0	0	0	0	0	0	0	0	2814100	2074100
O95757	O95757	HSPA4L	>sp|O95757|HS74L_HUMAN Heat shock 70 kDa protein 4L OS=Homo sapiens GN=HSPA4L PE=1 SV=3	5	7	7	6	5	2	2	0	0	0	0	0	0	0	0	0	4	2	1	3	1	3	3	2	0	0	0	0	0	0	2478400	3836500	3532100	4277300	0	0	0	0	0	0	0	0	0	0	4567600	3204500
O95758	O95758	PTBP3	>sp|O95758|PTBP3_HUMAN Polypyrimidine tract-binding protein 3 OS=Homo sapiens GN=PTBP3 PE=1 SV=2	1	4	5	4	0	1	1	0	0	0	0	0	0	0	0	0	0	1	1	4	1	1	0	1	0	0	0	0	1	0	0	1125200	0	0	0	0	0	0	0	0	0	0	0	0	0	932990
O95777	O95777	NAA38	>sp|O95777|LSM8_HUMAN U6 snRNA-associated Sm-like protein LSm8 OS=Homo sapiens GN=LSM8 PE=1 SV=3	0	1	0	0	0	0	0	0	0	0	0	0	0	0	0	0	0	0	0	0	0	0	0	0	0	0	0	0	1	0	0	0	0	0	0	0	0	0	0	0	0	0	0	0	0	0
O95782	O95782	AP2A1	>sp|O95782|AP2A1_HUMAN AP-2 complex subunit alpha-1 OS=Homo sapiens GN=AP2A1 PE=1 SV=3	0	2	7	1	1	2	1	0	0	0	0	0	0	0	0	0	0	3	2	1	0	0	0	0	0	0	0	0	1	0	5084400	0	0	2108100	3080200	0	0	0	0	0	0	0	0	0	0	3648200
O95801	O95801	TTC4	>sp|O95801|TTC4_HUMAN Tetratricopeptide repeat protein 4 OS=Homo sapiens GN=TTC4 PE=1 SV=3	0	2	1	0	1	0	0	0	0	0	0	0	0	0	0	0	2	0	1	0	0	0	0	1	0	0	0	0	0	0	0	0	0	0	0	0	0	0	0	0	0	0	0	0	381870	0
O95816	O95816	BAG2	>sp|O95816|BAG2_HUMAN BAG family molecular chaperone regulator 2 OS=Homo sapiens GN=BAG2 PE=1 SV=1	3	4	6	3	1	2	3	0	0	0	0	0	0	0	0	0	3	3	1	1	0	1	1	1	0	0	0	0	0	0	7671500	5855600	2567600	1148100	5852300	0	0	0	0	0	0	0	0	0	4025900	7148000
O95817	O95817	BAG3	>sp|O95817|BAG3_HUMAN BAG family molecular chaperone regulator 3 OS=Homo sapiens GN=BAG3 PE=1 SV=3	0	0	1	0	2	0	0	0	0	0	0	0	0	0	0	0	2	0	0	0	0	0	0	0	0	0	0	0	0	0	0	0	1459000	0	0	0	0	0	0	0	0	0	0	0	1500700	0
O95831	O95831	AIFM1	>sp|O95831|AIFM1_HUMAN Apoptosis-inducing factor 1, mitochondrial OS=Homo sapiens GN=AIFM1 PE=1 SV=1	4	4	9	4	3	2	1	1	0	0	0	0	0	0	0	0	3	6	3	6	0	3	2	1	0	0	0	0	1	0	8435200	3836200	4245600	3321100	2080000	1694900	0	0	0	0	0	0	0	0	4086300	7458000
O95834	O95834	EML2	>sp|O95834|EMAL2_HUMAN Echinoderm microtubule-associated protein-like 2 OS=Homo sapiens GN=EML2 PE=1 SV=1	1	1	1	0	0	0	0	0	0	0	0	0	0	0	0	0	0	1	0	0	0	0	0	0	0	0	0	0	0	0	0	0	0	0	0	0	0	0	0	0	0	0	0	0	0	0
O95861	O95861	BPNT1	>sp|O95861|BPNT1_HUMAN 3(2),5-bisphosphate nucleotidase 1 OS=Homo sapiens GN=BPNT1 PE=1 SV=1	0	2	3	1	1	2	0	0	0	0	0	0	0	0	0	0	0	3	2	1	0	1	0	0	0	0	0	0	0	0	2250700	1144700	0	0	0	0	0	0	0	0	0	0	0	0	0	1278800
O95905	O95905	ECD	>sp|O95905|ECD_HUMAN Protein ecdysoneless homolog OS=Homo sapiens GN=ECD PE=1 SV=1	0	1	0	0	0	0	0	0	0	0	0	0	0	0	0	0	0	1	0	0	0	0	0	0	0	0	0	0	0	0	0	0	0	0	0	0	0	0	0	0	0	0	0	0	0	0
O95926	O95926	SYF2	>sp|O95926|SYF2_HUMAN Pre-mRNA-splicing factor SYF2 OS=Homo sapiens GN=SYF2 PE=1 SV=1	0	0	0	1	0	0	0	0	0	0	0	0	0	0	0	0	0	0	0	0	0	0	0	0	0	0	0	0	0	0	0	2080900	0	0	0	0	0	0	0	0	0	0	0	0	0	0
O95983	O95983	MBD3	>sp|O95983|MBD3_HUMAN Methyl-CpG-binding domain protein 3 OS=Homo sapiens GN=MBD3 PE=1 SV=1	2	1	0	2	0	0	0	0	0	0	0	0	0	0	0	0	1	0	0	0	0	0	0	0	0	0	0	0	0	0	0	470330	0	0	0	0	0	0	0	0	0	0	0	0	591130	0
O95994	O95994	AGR2	>sp|O95994|AGR2_HUMAN Anterior gradient protein 2 homolog OS=Homo sapiens GN=AGR2 PE=1 SV=1	0	0	1	0	0	0	0	0	0	0	0	0	0	0	0	0	0	0	0	0	0	0	0	0	0	0	0	0	0	0	761550	0	0	0	0	0	0	0	0	0	0	0	0	0	0	0
O96000	O96000	NDUFB10	>sp|O96000|NDUBA_HUMAN NADH dehydrogenase [ubiquinone] 1 beta subcomplex subunit 10 OS=Homo sapiens GN=NDUFB10 PE=1 SV=3	1	0	2	0	0	0	0	0	0	0	0	0	0	0	0	0	0	1	0	0	0	0	0	0	0	0	0	0	0	0	0	0	0	0	0	0	0	0	0	0	0	0	0	0	0	1149300
O96005	O96005	CLPTM1	>sp|O96005|CLPT1_HUMAN Cleft lip and palate transmembrane protein 1 OS=Homo sapiens GN=CLPTM1 PE=1 SV=1	0	3	3	2	1	1	1	0	0	0	0	0	0	0	0	0	0	0	0	0	0	0	1	0	0	0	0	0	0	0	0	1105400	1326200	1185200	836030	0	0	0	0	0	0	0	0	0	0	0
O96006	O96006	ZBED1	>sp|O96006|ZBED1_HUMAN Zinc finger BED domain-containing protein 1 OS=Homo sapiens GN=ZBED1 PE=1 SV=1	0	1	0	1	0	0	0	1	0	0	0	0	0	0	0	0	0	0	0	0	0	0	0	0	0	0	0	0	0	0	0	227400	0	0	0	0	0	0	0	0	0	0	0	0	0	0
O96008	O96008	TOMM40	>sp|O96008|TOM40_HUMAN Mitochondrial import receptor subunit TOM40 homolog OS=Homo sapiens GN=TOMM40 PE=1 SV=1	2	2	6	0	0	0	0	0	0	0	0	0	0	0	0	0	1	3	0	1	0	0	0	0	0	0	0	0	0	0	11446000	0	0	0	0	0	0	0	0	0	0	0	0	0	1203700	2230800
O96019;O94805	O96019	ACTL6A	>sp|O96019|ACL6A_HUMAN Actin-like protein 6A OS=Homo sapiens GN=ACTL6A PE=1 SV=1	3	5	4	2	0	1	0	0	0	0	0	0	0	0	0	0	2	1	0	2	0	2	1	1	0	0	0	0	0	0	10261000	3541300	0	0	0	0	0	0	0	0	0	0	0	0	3512800	0
P00338	P00338	LDHA	>sp|P00338|LDHA_HUMAN L-lactate dehydrogenase A chain OS=Homo sapiens GN=LDHA PE=1 SV=2	16	17	19	19	9	12	6	2	0	1	2	1	0	0	0	0	5	11	3	13	4	7	7	10	0	0	0	0	6	6	306030000	393740000	299820000	257730000	168610000	107920000	0	16149000	101650000	32362000	0	0	0	0	95061000	92349000
P00367;P49448	P00367;P49448	GLUD1;GLUD2	>sp|P00367|DHE3_HUMAN Glutamate dehydrogenase 1, mitochondrial OS=Homo sapiens GN=GLUD1 PE=1 SV=2;>sp|P49448|DHE4_HUMAN Glutamate dehydrogenase 2, mitochondrial OS=Homo sapiens GN=GLUD2 PE=1 SV=2	2	8	8	4	5	2	2	0	0	0	0	0	0	0	0	0	2	3	2	5	0	1	2	0	0	0	0	0	0	0	12115000	5118700	9837400	2014000	3482500	0	0	0	0	0	0	0	0	0	2384100	5552800
P00374;Q86XF0	P00374;Q86XF0	DHFR;DHFRL1	>sp|P00374|DYR_HUMAN Dihydrofolate reductase OS=Homo sapiens GN=DHFR PE=1 SV=2;>sp|Q86XF0|DYR2_HUMAN Dihydrofolate reductase 2, mitochondrial OS=Homo sapiens GN=DHFR2 PE=1 SV=1	0	2	1	1	0	0	0	0	0	0	0	0	0	0	0	0	0	0	0	1	0	0	0	0	0	0	0	0	0	0	879190	1340700	0	0	0	0	0	0	0	0	0	0	0	0	0	0
P00387	P00387	CYB5R3	>sp|P00387|NB5R3_HUMAN NADH-cytochrome b5 reductase 3 OS=Homo sapiens GN=CYB5R3 PE=1 SV=3	1	4	7	5	2	3	1	0	0	0	0	0	0	0	0	0	0	3	0	0	1	2	1	2	0	0	0	0	1	0	10334000	7617600	7785500	10515000	5038000	0	0	0	0	0	0	0	0	0	0	5189300
P00390	P00390	GSR	>sp|P00390|GSHR_HUMAN Glutathione reductase, mitochondrial OS=Homo sapiens GN=GSR PE=1 SV=2	5	6	4	6	3	4	1	1	0	0	0	0	0	0	0	0	1	5	2	4	1	2	2	2	0	0	0	0	1	0	4306800	5991700	5458100	6587600	5217500	5008200	0	0	0	0	0	0	0	0	5777900	5498900
P00403	P00403	MT-CO2	>sp|P00403|COX2_HUMAN Cytochrome c oxidase subunit 2 OS=Homo sapiens GN=MT-CO2 PE=1 SV=1	1	1	4	2	0	0	1	1	0	0	0	0	0	0	0	0	1	1	2	1	0	0	1	1	0	0	0	0	0	0	3894300	1816100	0	0	5139000	3628000	0	0	0	0	0	0	0	0	3176000	3507500
P00439	P00439	PAH	>sp|P00439|PH4H_HUMAN Phenylalanine-4-hydroxylase OS=Homo sapiens GN=PAH PE=1 SV=1	0	1	0	0	0	0	0	0	0	0	0	0	0	0	0	0	0	0	0	0	0	0	0	0	0	0	0	0	0	0	0	0	0	0	0	0	0	0	0	0	0	0	0	0	0	0
P00441	P00441	SOD1	>sp|P00441|SODC_HUMAN Superoxide dismutase [Cu-Zn] OS=Homo sapiens GN=SOD1 PE=1 SV=2	0	1	1	2	0	0	0	0	0	0	0	0	0	0	0	0	0	0	0	0	0	0	0	0	0	0	0	0	2	0	1507100	1434800	0	0	0	0	0	0	0	0	0	0	0	0	0	0
P00491	P00491	PNP	>sp|P00491|PNPH_HUMAN Purine nucleoside phosphorylase OS=Homo sapiens GN=PNP PE=1 SV=2	7	5	11	9	2	4	2	1	0	0	0	0	0	0	0	0	3	4	1	4	0	2	3	2	0	0	0	0	2	0	22235000	19181000	5671900	7053300	5067000	6137700	0	0	0	0	0	0	0	0	8934700	7436700
P00492;Q9NRG1	P00492	HPRT1	>sp|P00492|HPRT_HUMAN Hypoxanthine-guanine phosphoribosyltransferase OS=Homo sapiens GN=HPRT1 PE=1 SV=2	6	6	6	4	2	2	1	0	0	0	0	0	0	0	0	0	1	3	1	1	0	2	2	2	0	0	0	0	0	0	12453000	4421700	4962700	7124300	1026500	0	0	0	0	0	0	0	0	0	861800	3396000
P00505	P00505	GOT2	>sp|P00505|AATM_HUMAN Aspartate aminotransferase, mitochondrial OS=Homo sapiens GN=GOT2 PE=1 SV=3	16	16	14	13	9	11	6	2	0	2	0	0	0	0	0	0	5	10	5	11	4	10	4	4	0	0	0	0	4	1	62054000	50983000	26122000	39566000	25202000	11193000	0	10806000	0	0	0	0	0	0	31069000	40229000
P00533	P00533	EGFR	>sp|P00533|EGFR_HUMAN Epidermal growth factor receptor OS=Homo sapiens GN=EGFR PE=1 SV=2	1	1	1	0	0	1	1	0	0	0	0	0	0	0	0	0	1	5	0	0	0	0	0	0	0	0	0	0	0	0	799120	0	0	677920	1146800	0	0	0	0	0	0	0	0	0	883560	4216300
P00558;P07205	P00558	PGK1	>sp|P00558|PGK1_HUMAN Phosphoglycerate kinase 1 OS=Homo sapiens GN=PGK1 PE=1 SV=3	23	20	29	23	22	15	13	4	1	0	1	0	0	0	0	0	13	17	12	18	2	9	15	11	1	0	0	0	11	3	373080000	280580000	237750000	274760000	253120000	68840000	20352000	0	16469000	0	0	0	0	0	306480000	263640000
P00568	P00568	AK1	>sp|P00568|KAD1_HUMAN Adenylate kinase isoenzyme 1 OS=Homo sapiens GN=AK1 PE=1 SV=3	1	2	3	2	2	2	0	1	0	0	0	0	0	0	0	0	0	2	0	0	0	0	1	1	0	0	0	0	0	0	2570100	1793100	3847300	4485400	0	2333700	0	0	0	0	0	0	0	0	0	2801700
P00846	P00846	MT-ATP6	>sp|P00846|ATP6_HUMAN ATP synthase subunit a OS=Homo sapiens GN=MT-ATP6 PE=1 SV=1	1	1	1	1	1	1	0	0	0	0	0	0	0	0	0	0	0	0	0	1	0	1	1	1	0	0	0	0	0	0	2004300	913550	1642700	1665200	0	0	0	0	0	0	0	0	0	0	0	0
P00966	P00966	ASS1	>sp|P00966|ASSY_HUMAN Argininosuccinate synthase OS=Homo sapiens GN=ASS1 PE=1 SV=2	16	18	21	16	9	8	8	3	0	2	0	0	0	0	0	0	8	11	8	7	5	10	12	10	0	0	0	0	6	1	98652000	119270000	79171000	81160000	71230000	45077000	0	33057000	0	0	0	0	0	0	54784000	76259000
P01116;P01112;P01111	P01116;P01112;P01111	KRAS;HRAS;NRAS	>sp|P01116|RASK_HUMAN GTPase KRas OS=Homo sapiens GN=KRAS PE=1 SV=1;>sp|P01112|RASH_HUMAN GTPase HRas OS=Homo sapiens GN=HRAS PE=1 SV=1;>sp|P01111|RASN_HUMAN GTPase NRas OS=Homo sapiens GN=NRAS PE=1 SV=1	3	1	0	0	1	1	1	0	0	0	0	0	0	0	0	0	1	1	0	2	0	2	2	2	0	0	0	0	0	0	0	0	4555300	2552800	4328800	0	0	0	0	0	0	0	0	0	1876100	1751700
P01876;P01877	P01876;P01877	IGHA1;IGHA2	>sp|P01876|IGHA1_HUMAN Immunoglobulin heavy constant alpha 1 OS=Homo sapiens GN=IGHA1 PE=1 SV=2;>sp|P01877|IGHA2_HUMAN Immunoglobulin heavy constant alpha 2 OS=Homo sapiens GN=IGHA2 PE=1 SV=4	1	1	0	0	0	1	0	0	0	0	0	0	0	0	0	0	0	1	0	0	0	0	0	0	0	0	0	0	0	0	0	0	0	0	0	0	0	0	0	0	0	0	0	0	0	744920
P01891;P30459;P30457;P30453;P16189;P16190;P30512;P30456;P30450;P18462;P10314	P01891;P30459;P30457;P30453;P16189;P16190;P30512;P30456;P30450;P18462;P10314	HLA-A	>sp|P01891|1A68_HUMAN HLA class I histocompatibility antigen, A-68 alpha chain OS=Homo sapiens GN=HLA-A PE=1 SV=4;>sp|P30459|1A74_HUMAN HLA class I histocompatibility antigen, A-74 alpha chain OS=Homo sapiens GN=HLA-A PE=1 SV=1;>sp|P30457|1A66_HUMAN HLA cl	3	4	3	2	1	3	1	0	0	0	0	0	0	0	0	0	0	1	0	0	0	0	1	0	0	0	0	0	1	0	793720	0	0	0	0	0	0	0	0	0	0	0	0	0	0	0
P10316;P01892	P10316;P01892	HLA-A	>sp|P10316|1A69_HUMAN HLA class I histocompatibility antigen, A-69 alpha chain OS=Homo sapiens GN=HLA-A PE=1 SV=2;>sp|P01892|1A02_HUMAN HLA class I histocompatibility antigen, A-2 alpha chain OS=Homo sapiens GN=HLA-A PE=1 SV=1	5	5	3	3	1	3	1	0	0	0	0	0	0	0	0	0	0	1	0	1	0	0	1	0	0	0	0	0	1	0	1887400	1945100	0	2013900	0	0	0	0	0	0	0	0	0	0	0	806030
P02549	P02549	SPTA1	>sp|P02549|SPTA1_HUMAN Spectrin alpha chain, erythrocytic 1 OS=Homo sapiens GN=SPTA1 PE=1 SV=5	1	0	0	1	0	0	0	0	0	0	0	0	0	0	0	0	0	0	0	0	0	0	0	0	0	0	0	0	0	0	0	7020600	0	0	0	0	0	0	0	0	0	0	0	0	0	0
P02786	P02786	TFRC	>sp|P02786|TFR1_HUMAN Transferrin receptor protein 1 OS=Homo sapiens GN=TFRC PE=1 SV=2	13	14	14	11	9	10	9	1	0	0	0	0	0	0	0	0	3	7	4	16	4	10	6	8	0	0	0	0	4	2	45738000	26893000	34228000	43941000	28763000	15552000	0	0	0	0	0	0	0	0	25621000	35225000
P02794	P02794	FTH1	>sp|P02794|FRIH_HUMAN Ferritin heavy chain OS=Homo sapiens GN=FTH1 PE=1 SV=2	1	0	0	0	0	0	0	0	0	0	0	0	0	0	0	0	0	0	0	0	0	0	0	0	0	0	0	0	0	0	0	0	0	0	0	0	0	0	0	0	0	0	0	0	0	0
P04003	P04003	C4BPA	>sp|P04003|C4BPA_HUMAN C4b-binding protein alpha chain OS=Homo sapiens GN=C4BPA PE=1 SV=2	2	1	0	0	0	0	0	0	0	0	0	0	0	0	0	0	1	1	1	1	0	0	1	1	0	0	0	0	0	0	0	0	0	0	0	0	0	0	0	0	0	0	0	0	1184400	1034100
P04040	P04040	CAT	>sp|P04040|CATA_HUMAN Catalase OS=Homo sapiens GN=CAT PE=1 SV=3	3	6	7	4	1	0	2	0	0	0	0	0	0	0	0	0	3	4	3	1	0	2	3	2	0	0	0	0	0	0	7379500	2839900	1888600	0	1690900	0	0	0	0	0	0	0	0	0	2560600	2745900
P04049;P10398;P15056	P04049;P10398;P15056	RAF1;ARAF;BRAF	>sp|P04049|RAF1_HUMAN RAF proto-oncogene serine/threonine-protein kinase OS=Homo sapiens GN=RAF1 PE=1 SV=1;>sp|P10398|ARAF_HUMAN Serine/threonine-protein kinase A-Raf OS=Homo sapiens GN=ARAF PE=1 SV=2;>sp|P15056|BRAF_HUMAN Serine/threonine-protein kinase B	0	2	0	0	0	0	0	0	0	0	0	0	0	0	0	0	0	1	0	0	0	0	0	0	0	0	0	0	0	0	0	0	0	0	0	0	0	0	0	0	0	0	0	0	0	0
P04075;P05062	P04075	ALDOA	>sp|P04075|ALDOA_HUMAN Fructose-bisphosphate aldolase A OS=Homo sapiens GN=ALDOA PE=1 SV=2	22	25	26	23	18	18	15	2	2	1	1	1	0	0	0	0	12	19	10	16	4	9	14	11	1	0	0	1	12	5	301810000	291280000	346890000	202790000	228670000	8586900	94526000	24682000	42263000	23169000	0	0	0	0	117960000	265740000
P04080	P04080	CSTB	>sp|P04080|CYTB_HUMAN Cystatin-B OS=Homo sapiens GN=CSTB PE=1 SV=2	0	3	3	0	0	0	0	0	0	0	0	0	0	0	0	0	0	2	0	0	0	0	0	0	0	0	0	0	1	0	2613300	0	0	0	0	0	0	0	0	0	0	0	0	0	0	2288800
P04083	P04083	ANXA1	>sp|P04083|ANXA1_HUMAN Annexin A1 OS=Homo sapiens GN=ANXA1 PE=1 SV=2	11	13	16	14	6	11	8	3	0	0	0	0	0	0	0	0	6	9	6	8	2	4	6	5	0	0	0	0	10	2	84621000	70637000	59038000	74855000	86335000	15230000	0	0	0	0	0	0	0	0	57805000	76524000
P04150;P08235	P04150;P08235	NR3C1;NR3C2	>sp|P04150|GCR_HUMAN Glucocorticoid receptor OS=Homo sapiens GN=NR3C1 PE=1 SV=1;>sp|P08235|MCR_HUMAN Mineralocorticoid receptor OS=Homo sapiens GN=NR3C2 PE=1 SV=1	0	0	2	0	0	0	0	0	0	0	0	0	0	0	0	0	0	0	0	0	0	0	0	0	0	0	0	0	0	0	482170	0	0	0	0	0	0	0	0	0	0	0	0	0	0	0
P04181	P04181	OAT	>sp|P04181|OAT_HUMAN Ornithine aminotransferase, mitochondrial OS=Homo sapiens GN=OAT PE=1 SV=1	2	0	3	2	1	1	0	0	0	0	0	0	0	0	0	0	1	1	0	2	0	0	0	0	0	0	0	0	0	0	1235400	776060	842040	1016900	0	0	0	0	0	0	0	0	0	0	1192100	1170300
P04183	P04183	TK1	>sp|P04183|KITH_HUMAN Thymidine kinase, cytosolic OS=Homo sapiens GN=TK1 PE=1 SV=2	0	2	0	0	1	0	0	0	0	0	0	0	0	0	0	0	1	1	1	0	0	0	0	0	0	0	0	0	0	0	0	0	1802500	0	0	0	0	0	0	0	0	0	0	0	2150100	2021400
P04259	P04259	KRT6B	>sp|P04259|K2C6B_HUMAN Keratin, type II cytoskeletal 6B OS=Homo sapiens GN=KRT6B PE=1 SV=5	4	4	3	7	9	9	5	1	0	1	0	0	4	0	0	0	2	5	3	7	2	6	6	7	0	0	0	0	2	0	0	0	2992800	0	0	0	0	0	0	0	0	0	0	0	0	0
P04406;O14556	P04406	GAPDH	>sp|P04406|G3P_HUMAN Glyceraldehyde-3-phosphate dehydrogenase OS=Homo sapiens GN=GAPDH PE=1 SV=3	19	20	22	18	15	15	13	9	3	2	3	4	1	1	0	0	14	19	15	18	9	13	18	15	2	2	1	3	11	8	961690000	1305400000	1414000000	1483600000	1187000000	850110000	209990000	212860000	247410000	176180000	862440	18013000	0	0	725940000	1366600000
P04632;Q96L46	P04632;Q96L46	CAPNS1;CAPNS2	>sp|P04632|CPNS1_HUMAN Calpain small subunit 1 OS=Homo sapiens GN=CAPNS1 PE=1 SV=1;>sp|Q96L46|CPNS2_HUMAN Calpain small subunit 2 OS=Homo sapiens GN=CAPNS2 PE=2 SV=2	0	1	2	0	0	0	0	0	0	0	0	0	0	0	0	0	0	0	0	0	0	0	0	0	0	0	0	0	0	0	0	0	0	0	0	0	0	0	0	0	0	0	0	0	0	0
P04792	P04792	HSPB1	>sp|P04792|HSPB1_HUMAN Heat shock protein beta-1 OS=Homo sapiens GN=HSPB1 PE=1 SV=2	7	12	12	7	5	4	4	0	0	0	0	0	0	0	0	0	4	6	4	3	0	1	3	3	0	0	0	0	1	1	56462000	14911000	7758200	8549700	17097000	0	0	0	0	0	0	0	0	0	18700000	34355000
P04818	P04818	TYMS	>sp|P04818|TYSY_HUMAN Thymidylate synthase OS=Homo sapiens GN=TYMS PE=1 SV=3	2	3	6	2	2	0	0	0	0	0	0	0	0	0	0	0	2	2	0	0	0	0	1	1	0	0	0	0	0	0	5465200	2141100	3621900	0	0	0	0	0	0	0	0	0	0	0	2558400	1344300
P04843	P04843	RPN1	>sp|P04843|RPN1_HUMAN Dolichyl-diphosphooligosaccharide--protein glycosyltransferase subunit 1 OS=Homo sapiens GN=RPN1 PE=1 SV=1	11	10	14	15	7	12	5	3	0	0	0	0	0	0	0	0	8	8	6	9	4	6	5	3	0	0	0	0	1	1	44771000	30546000	32606000	34520000	12104000	10246000	0	0	0	0	0	0	0	0	25620000	34902000
P04844	P04844	RPN2	>sp|P04844|RPN2_HUMAN Dolichyl-diphosphooligosaccharide--protein glycosyltransferase subunit 2 OS=Homo sapiens GN=RPN2 PE=1 SV=3	1	4	5	3	1	1	1	1	0	0	0	0	0	0	0	0	2	2	2	1	0	0	1	0	0	0	0	0	1	0	10895000	2828600	2638400	3133200	4013100	3726800	0	0	0	0	0	0	0	0	4172200	3057900
P04899;P11488;P19087;A8MTJ3;P09471;P38405	P04899	GNAI2	>sp|P04899|GNAI2_HUMAN Guanine nucleotide-binding protein G(i) subunit alpha-2 OS=Homo sapiens GN=GNAI2 PE=1 SV=3	5	4	3	2	1	1	0	0	0	0	0	0	0	0	0	0	4	2	0	5	0	2	0	0	0	0	0	0	1	0	0	0	0	0	0	0	0	0	0	0	0	0	0	0	0	0
P04920;P48751	P04920;P48751	SLC4A2;SLC4A3	>sp|P04920|B3A2_HUMAN Anion exchange protein 2 OS=Homo sapiens GN=SLC4A2 PE=1 SV=4;>sp|P48751|B3A3_HUMAN Anion exchange protein 3 OS=Homo sapiens GN=SLC4A3 PE=2 SV=2	0	0	0	0	0	1	0	0	0	0	0	0	0	0	0	0	0	0	0	0	0	0	0	0	0	0	0	0	1	0	0	0	0	0	0	0	0	0	0	0	0	0	0	0	0	0
P05023;P13637;P50993;Q13733;P20648	P05023	ATP1A1	>sp|P05023|AT1A1_HUMAN Sodium/potassium-transporting ATPase subunit alpha-1 OS=Homo sapiens GN=ATP1A1 PE=1 SV=1	12	15	18	21	7	13	10	0	0	0	0	0	0	0	0	0	8	14	11	11	2	5	5	4	0	0	0	0	1	0	32576000	34725000	22460000	29386000	27586000	0	0	0	0	0	0	0	0	0	30988000	29048000
P05026	P05026	ATP1B1	>sp|P05026|AT1B1_HUMAN Sodium/potassium-transporting ATPase subunit beta-1 OS=Homo sapiens GN=ATP1B1 PE=1 SV=1	1	1	1	0	1	1	1	0	0	0	0	0	0	0	0	0	1	1	1	1	0	1	1	1	0	0	0	0	0	0	2110200	0	2109700	1903400	3490600	0	0	0	0	0	0	0	0	0	4264500	4189800
P05090	P05090	APOD	>sp|P05090|APOD_HUMAN Apolipoprotein D OS=Homo sapiens GN=APOD PE=1 SV=1	0	0	0	0	0	5	0	0	0	0	0	0	0	0	0	0	0	0	0	0	0	0	0	0	0	0	0	0	0	0	0	0	0	75075000	0	0	0	0	0	0	0	0	0	0	0	0
P05114	P05114	HMGN1	>sp|P05114|HMGN1_HUMAN Non-histone chromosomal protein HMG-14 OS=Homo sapiens GN=HMGN1 PE=1 SV=3	0	0	2	1	1	2	0	0	0	0	0	0	0	0	0	0	1	0	0	1	0	0	1	1	0	0	0	0	1	1	5638200	10106000	856460	1967900	0	0	0	0	0	0	0	0	0	0	5201300	0
P05141	P05141	SLC25A5	>sp|P05141|ADT2_HUMAN ADP/ATP translocase 2 OS=Homo sapiens GN=SLC25A5 PE=1 SV=7	10	9	12	8	5	9	5	1	0	1	1	0	0	0	0	0	7	7	7	10	5	6	7	6	0	1	0	0	4	0	25685000	39843000	10301000	21843000	21966000	12542000	0	0	0	0	0	0	0	0	25148000	27595000
P05161	P05161	ISG15	>sp|P05161|ISG15_HUMAN Ubiquitin-like protein ISG15 OS=Homo sapiens GN=ISG15 PE=1 SV=5	0	1	0	1	0	0	0	0	0	0	0	0	0	0	0	0	0	1	0	0	0	0	0	0	0	0	0	0	0	0	0	539430	0	0	0	0	0	0	0	0	0	0	0	0	0	413940
P05187;P10696;P09923	P05187;P10696;P09923	ALPP;ALPPL2;ALPI	>sp|P05187|PPB1_HUMAN Alkaline phosphatase, placental type OS=Homo sapiens GN=ALPP PE=1 SV=2;>sp|P10696|PPBN_HUMAN Alkaline phosphatase, placental-like OS=Homo sapiens GN=ALPPL2 PE=2 SV=4;>sp|P09923|PPBI_HUMAN Intestinal-type alkaline phosphatase OS=Homo s	2	2	3	0	2	2	0	0	0	0	0	0	0	0	0	0	0	0	0	1	0	1	0	0	0	0	0	0	0	0	0	0	1126800	734030	0	0	0	0	0	0	0	0	0	0	0	0
P05198	P05198	EIF2S1	>sp|P05198|IF2A_HUMAN Eukaryotic translation initiation factor 2 subunit 1 OS=Homo sapiens GN=EIF2S1 PE=1 SV=3	8	10	11	13	6	5	1	1	0	0	0	0	0	0	0	0	3	8	5	6	1	3	3	4	0	0	0	0	2	0	13258000	26233000	14892000	12175000	3492300	3943600	0	0	0	0	0	0	0	0	9481300	17414000
P05204	P05204	HMGN2	>sp|P05204|HMGN2_HUMAN Non-histone chromosomal protein HMG-17 OS=Homo sapiens GN=HMGN2 PE=1 SV=3	4	4	7	6	4	4	3	2	0	0	0	0	0	0	0	0	3	4	3	4	1	3	4	3	0	0	0	0	1	0	33611000	44449000	52707000	41211000	20435000	20264000	0	0	0	0	0	0	0	0	46637000	35832000
P05362	P05362	ICAM1	>sp|P05362|ICAM1_HUMAN Intercellular adhesion molecule 1 OS=Homo sapiens GN=ICAM1 PE=1 SV=2	0	0	1	0	0	0	0	0	0	0	0	0	0	0	0	0	0	0	0	0	0	0	0	0	0	0	0	0	0	0	376400	0	0	0	0	0	0	0	0	0	0	0	0	0	0	0
P05386	P05386	RPLP1	>sp|P05386|RLA1_HUMAN 60S acidic ribosomal protein P1 OS=Homo sapiens GN=RPLP1 PE=1 SV=1	0	0	0	0	0	0	0	0	0	0	0	0	0	0	0	0	0	0	0	0	0	0	0	0	0	0	0	0	1	0	0	0	0	0	0	0	0	0	0	0	0	0	0	0	0	0
P05387	P05387	RPLP2	>sp|P05387|RLA2_HUMAN 60S acidic ribosomal protein P2 OS=Homo sapiens GN=RPLP2 PE=1 SV=1	1	2	3	1	0	0	0	0	0	0	0	0	0	0	0	0	0	2	0	1	0	1	0	0	0	0	0	0	4	2	12165000	5632400	0	0	0	0	0	0	0	0	0	0	0	0	0	8759400
P05388;Q8NHW5	P05388;Q8NHW5	RPLP0;RPLP0P6	>sp|P05388|RLA0_HUMAN 60S acidic ribosomal protein P0 OS=Homo sapiens GN=RPLP0 PE=1 SV=1;>sp|Q8NHW5|RLA0L_HUMAN 60S acidic ribosomal protein P0-like OS=Homo sapiens GN=RPLP0P6 PE=5 SV=1	8	7	13	11	7	9	6	3	0	1	0	0	0	0	0	0	5	8	5	9	1	5	5	6	0	0	0	0	4	1	131220000	114730000	40650000	78934000	110330000	128150000	0	8040300	0	0	0	0	0	0	40288000	102710000
P05455	P05455	SSB	>sp|P05455|LA_HUMAN Lupus La protein OS=Homo sapiens GN=SSB PE=1 SV=2	5	8	8	5	1	2	2	0	0	0	0	0	0	0	0	0	0	3	0	4	0	0	1	1	0	0	0	0	0	0	6570000	5825900	3148900	3315600	8805600	0	0	0	0	0	0	0	0	0	0	4690400
P30447;P05534;P01893;Q09160;P30455;P30443;Q29960;P17693;P30511;P13747	P30447;P05534	HLA-A	>sp|P30447|1A23_HUMAN HLA class I histocompatibility antigen, A-23 alpha chain OS=Homo sapiens GN=HLA-A PE=1 SV=1;>sp|P05534|1A24_HUMAN HLA class I histocompatibility antigen, A-24 alpha chain OS=Homo sapiens GN=HLA-A PE=1 SV=2	3	3	3	1	0	1	1	0	0	0	0	0	0	0	0	0	0	1	0	1	0	0	1	0	0	0	0	0	1	0	1034200	0	0	0	0	0	0	0	0	0	0	0	0	0	0	0
P05556	P05556	ITGB1	>sp|P05556|ITB1_HUMAN Integrin beta-1 OS=Homo sapiens GN=ITGB1 PE=1 SV=2	4	7	5	7	1	2	1	0	0	0	0	0	0	0	0	0	1	5	1	5	0	1	1	1	0	0	0	0	1	0	15592000	12447000	15719000	9770600	11175000	0	0	0	0	0	0	0	0	0	6487600	12239000
P05976;P08590	P05976;P08590	MYL1;MYL3	>sp|P05976|MYL1_HUMAN Myosin light chain 1/3, skeletal muscle isoform OS=Homo sapiens GN=MYL1 PE=2 SV=3;>sp|P08590|MYL3_HUMAN Myosin light chain 3 OS=Homo sapiens GN=MYL3 PE=1 SV=3	0	0	1	0	0	0	0	0	0	0	0	0	0	0	0	0	0	0	0	0	0	0	0	0	0	0	0	0	0	0	272530	0	0	0	0	0	0	0	0	0	0	0	0	0	0	0
P06454	P06454	PTMA	>sp|P06454|PTMA_HUMAN Prothymosin alpha OS=Homo sapiens GN=PTMA PE=1 SV=2	0	1	0	1	0	0	1	0	0	0	0	0	0	0	0	0	0	0	0	0	0	0	0	0	0	0	0	0	2	3	0	0	0	0	1179900	0	0	0	0	0	0	0	0	0	0	0
P06493	P06493	CDK1	>sp|P06493|CDK1_HUMAN Cyclin-dependent kinase 1 OS=Homo sapiens GN=CDK1 PE=1 SV=3	6	11	12	9	5	4	2	0	0	0	0	0	0	0	0	0	3	2	0	6	2	2	3	3	0	0	0	0	0	0	29716000	25371000	19679000	23332000	5840200	0	0	0	0	0	0	0	0	0	8626700	5774900
P06576	P06576	ATP5B	>sp|P06576|ATPB_HUMAN ATP synthase subunit beta, mitochondrial OS=Homo sapiens GN=ATP5B PE=1 SV=3	15	15	17	17	8	9	3	0	0	1	0	0	0	0	0	0	5	6	7	11	2	6	6	7	0	0	0	0	10	2	146660000	87491000	68045000	55621000	51446000	0	0	9128100	0	0	0	0	0	0	65824000	93145000
P06702	P06702	S100A9	>sp|P06702|S10A9_HUMAN Protein S100-A9 OS=Homo sapiens GN=S100A9 PE=1 SV=1	0	0	0	0	0	1	0	0	0	0	0	0	0	0	0	0	0	0	0	0	0	0	0	0	0	0	0	0	0	0	0	0	0	2359600	0	0	0	0	0	0	0	0	0	0	0	0
P06703	P06703	S100A6	>sp|P06703|S10A6_HUMAN Protein S100-A6 OS=Homo sapiens GN=S100A6 PE=1 SV=1	0	0	2	2	0	0	0	0	0	0	0	0	0	0	0	0	0	1	0	0	0	0	0	1	0	0	0	0	0	1	0	0	0	0	0	0	0	0	0	0	0	0	0	0	0	0
P06730	P06730	EIF4E	>sp|P06730|IF4E_HUMAN Eukaryotic translation initiation factor 4E OS=Homo sapiens GN=EIF4E PE=1 SV=2	2	1	1	2	1	1	0	1	0	0	0	0	0	0	0	0	0	3	0	1	0	1	1	1	0	0	0	0	0	0	2767100	2198000	6611400	6583300	0	2345200	0	0	0	0	0	0	0	0	0	3220600
P06733;P09104	P06733	ENO1	>sp|P06733|ENOA_HUMAN Alpha-enolase OS=Homo sapiens GN=ENO1 PE=1 SV=2	19	18	29	29	15	16	13	3	0	0	1	1	2	0	0	0	11	16	13	19	5	8	12	10	0	0	0	0	12	10	530630000	691480000	235420000	308150000	321090000	101840000	0	0	61267000	26611000	2579300	0	0	0	320660000	483210000
P06744;Q8N196	P06744	GPI	>sp|P06744|G6PI_HUMAN Glucose-6-phosphate isomerase OS=Homo sapiens GN=GPI PE=1 SV=4	14	20	19	18	11	9	9	2	0	0	0	1	0	0	0	0	7	14	7	12	2	4	9	11	0	1	0	1	1	1	183460000	111700000	90766000	60631000	53027000	20609000	0	0	0	6947700	0	0	0	0	96343000	86611000
P06748	P06748	NPM1	>sp|P06748|NPM_HUMAN Nucleophosmin OS=Homo sapiens GN=NPM1 PE=1 SV=2	12	14	21	16	11	8	9	4	0	0	1	1	0	0	0	0	9	11	7	9	6	5	7	7	0	0	0	0	6	3	274780000	281110000	384640000	195470000	166310000	113490000	0	0	13549000	4833000	0	0	0	0	255170000	204820000
P06753	P06753	TPM3	>sp|P06753|TPM3_HUMAN Tropomyosin alpha-3 chain OS=Homo sapiens GN=TPM3 PE=1 SV=2	0	1	1	1	1	0	0	0	0	0	0	0	0	0	0	0	1	0	1	0	0	0	1	0	0	0	0	0	2	1	0	0	7392600	0	0	0	0	0	0	0	0	0	0	0	6107200	0
P06756	P06756	ITGAV	>sp|P06756|ITAV_HUMAN Integrin alpha-V OS=Homo sapiens GN=ITGAV PE=1 SV=2	0	2	1	0	0	0	0	0	0	0	0	0	0	0	0	0	0	0	0	0	0	0	0	0	0	0	0	0	0	0	0	0	0	0	0	0	0	0	0	0	0	0	0	0	0	0
P07099	P07099	EPHX1	>sp|P07099|HYEP_HUMAN Epoxide hydrolase 1 OS=Homo sapiens GN=EPHX1 PE=1 SV=1	4	1	1	1	2	1	0	0	0	0	0	0	0	0	0	0	0	1	1	3	0	0	0	0	0	0	0	0	0	0	755420	0	889110	751140	0	0	0	0	0	0	0	0	0	0	0	0
P07195;Q6ZMR3;P07864	P07195	LDHB	>sp|P07195|LDHB_HUMAN L-lactate dehydrogenase B chain OS=Homo sapiens GN=LDHB PE=1 SV=2	11	10	16	17	10	13	7	3	1	1	1	2	0	0	0	0	5	13	8	13	1	5	7	8	0	0	0	2	7	2	309400000	334680000	165590000	193600000	143080000	111740000	89964000	0	72896000	63534000	0	0	0	0	187570000	142240000
P07203	P07203	GPX1	>sp|P07203|GPX1_HUMAN Glutathione peroxidase 1 OS=Homo sapiens GN=GPX1 PE=1 SV=4	0	1	0	0	0	0	0	0	0	0	0	0	0	0	0	0	0	0	0	0	0	0	0	0	0	0	0	0	0	0	0	0	0	0	0	0	0	0	0	0	0	0	0	0	0	0
P07237	P07237	P4HB	>sp|P07237|PDIA1_HUMAN Protein disulfide-isomerase OS=Homo sapiens GN=P4HB PE=1 SV=3	12	14	18	20	8	11	10	2	0	0	0	0	0	0	0	0	6	9	5	5	2	6	5	4	0	0	0	0	2	0	54068000	64135000	58977000	71412000	31134000	18516000	0	0	0	0	0	0	0	0	74859000	37464000
P07339	P07339	CTSD	>sp|P07339|CATD_HUMAN Cathepsin D OS=Homo sapiens GN=CTSD PE=1 SV=1	0	0	0	0	0	2	0	0	0	0	0	0	0	0	0	0	1	0	0	0	0	0	0	0	0	0	0	0	0	0	0	0	0	1692600	0	0	0	0	0	0	0	0	0	0	1542700	0
P07355;A6NMY6	P07355;A6NMY6	ANXA2;ANXA2P2	>sp|P07355|ANXA2_HUMAN Annexin A2 OS=Homo sapiens GN=ANXA2 PE=1 SV=2;>sp|A6NMY6|AXA2L_HUMAN Putative annexin A2-like protein OS=Homo sapiens GN=ANXA2P2 PE=5 SV=2	18	22	21	22	13	16	14	2	0	0	0	0	0	0	0	0	4	16	9	17	2	8	12	14	0	0	0	0	14	6	192240000	263540000	154010000	168570000	120490000	38640000	0	0	0	0	0	0	0	0	27155000	131220000
P07384	P07384	CAPN1	>sp|P07384|CAN1_HUMAN Calpain-1 catalytic subunit OS=Homo sapiens GN=CAPN1 PE=1 SV=1	0	2	1	1	1	2	0	0	0	0	0	0	0	0	0	0	0	1	0	3	0	1	1	0	0	0	0	0	1	1	0	0	1197100	1093100	0	0	0	0	0	0	0	0	0	0	0	0
P07437	P07437	TUBB	>sp|P07437|TBB5_HUMAN Tubulin beta chain OS=Homo sapiens GN=TUBB PE=1 SV=2	15	18	22	21	13	15	13	0	1	2	1	1	0	0	0	0	10	13	11	12	7	12	12	9	1	0	0	0	11	6	187150000	44309000	15515000	44365000	28414000	0	0	0	0	0	0	0	0	0	102490000	51099000
P07686	P07686	HEXB	>sp|P07686|HEXB_HUMAN Beta-hexosaminidase subunit beta OS=Homo sapiens GN=HEXB PE=1 SV=3	0	1	0	0	0	0	0	0	0	0	0	0	0	0	0	0	0	0	0	1	0	0	0	0	0	0	0	0	0	0	0	0	0	0	0	0	0	0	0	0	0	0	0	0	0	0
P07741	P07741	APRT	>sp|P07741|APT_HUMAN Adenine phosphoribosyltransferase OS=Homo sapiens GN=APRT PE=1 SV=2	1	2	5	5	1	1	1	0	0	0	0	0	0	0	0	0	0	1	0	1	0	1	1	0	0	0	0	0	0	0	9915100	4791400	1473700	5068200	0	0	0	0	0	0	0	0	0	0	0	1244600
P07814	P07814	EPRS	>sp|P07814|SYEP_HUMAN Bifunctional glutamate/proline--tRNA ligase OS=Homo sapiens GN=EPRS PE=1 SV=5	22	39	50	31	15	16	3	3	0	1	0	0	0	0	0	0	11	19	10	21	5	8	8	9	0	0	0	0	1	0	110810000	53109000	56815000	48731000	5221800	11489000	0	5585100	0	0	0	0	0	0	37863000	39896000
P07900;Q58FG0;Q14568;Q58FG1	P07900	HSP90AA1	>sp|P07900|HS90A_HUMAN Heat shock protein HSP 90-alpha OS=Homo sapiens GN=HSP90AA1 PE=1 SV=5	31	39	44	44	21	27	23	2	0	2	1	1	1	0	0	0	10	26	17	25	4	7	16	12	0	0	0	0	17	10	400460000	332990000	185890000	217740000	283640000	1941800	0	31405000	43204000	32776000	0	0	0	0	122360000	153000000
P07910;O60812;B2RXH8;P0DMR1;B7ZW38;Q86SE5	P07910	HNRNPC	>sp|P07910|HNRPC_HUMAN Heterogeneous nuclear ribonucleoproteins C1/C2 OS=Homo sapiens GN=HNRNPC PE=1 SV=4	10	13	17	15	7	9	12	3	0	0	0	1	0	0	0	0	12	10	6	10	5	10	9	8	1	0	0	0	7	2	162890000	165480000	137130000	110780000	143280000	43692000	0	0	0	12058000	0	0	0	0	60434000	125170000
P07919	P07919	UQCRH	>sp|P07919|QCR6_HUMAN Cytochrome b-c1 complex subunit 6, mitochondrial OS=Homo sapiens GN=UQCRH PE=1 SV=2	0	0	0	0	0	0	0	0	0	0	0	0	0	0	0	0	0	0	0	0	0	0	0	0	0	0	0	0	1	1	0	0	0	0	0	0	0	0	0	0	0	0	0	0	0	0
P07947;P07948;P08631;P06241	P07947	YES1	>sp|P07947|YES_HUMAN Tyrosine-protein kinase Yes OS=Homo sapiens GN=YES1 PE=1 SV=3	1	2	1	0	0	0	0	0	0	0	0	0	0	0	0	0	0	0	0	0	0	0	0	0	0	0	0	0	0	0	0	0	0	0	0	0	0	0	0	0	0	0	0	0	0	0
P07954	P07954	FH	>sp|P07954|FUMH_HUMAN Fumarate hydratase, mitochondrial OS=Homo sapiens GN=FH PE=1 SV=3	6	9	8	8	5	6	5	1	0	0	0	0	0	0	0	0	2	2	3	4	1	2	4	5	0	0	0	0	4	0	21055000	18007000	17393000	14765000	13699000	5761700	0	0	0	0	0	0	0	0	4702500	9011700
P08047	P08047	SP1	>sp|P08047|SP1_HUMAN Transcription factor Sp1 OS=Homo sapiens GN=SP1 PE=1 SV=3	0	2	0	0	0	0	0	0	0	0	0	0	0	0	0	0	0	1	0	0	0	0	0	0	0	0	0	0	0	0	0	0	0	0	0	0	0	0	0	0	0	0	0	0	0	524670
P08133	P08133	ANXA6	>sp|P08133|ANXA6_HUMAN Annexin A6 OS=Homo sapiens GN=ANXA6 PE=1 SV=3	12	14	10	14	0	3	3	0	0	0	0	0	0	0	0	0	2	4	3	6	0	1	1	1	0	0	0	0	1	0	11115000	22095000	0	2515200	2631100	0	0	0	0	0	0	0	0	0	3075200	2617400
P08134	P08134	RHOC	>sp|P08134|RHOC_HUMAN Rho-related GTP-binding protein RhoC OS=Homo sapiens GN=RHOC PE=1 SV=1	5	3	5	4	3	3	3	0	0	0	0	0	0	0	0	0	2	3	2	4	0	2	2	1	0	0	0	0	0	0	1724000	2387100	2310100	0	0	0	0	0	0	0	0	0	0	0	0	1829900
P08174	P08174	CD55	>sp|P08174|DAF_HUMAN Complement decay-accelerating factor OS=Homo sapiens GN=CD55 PE=1 SV=4	1	1	2	0	1	0	1	0	0	0	0	0	0	0	0	0	0	0	0	0	0	1	0	1	0	0	0	0	3	0	1839100	0	2985400	0	1823600	0	0	0	0	0	0	0	0	0	0	0
P08195	P08195	SLC3A2	>sp|P08195|4F2_HUMAN 4F2 cell-surface antigen heavy chain OS=Homo sapiens GN=SLC3A2 PE=1 SV=3	14	17	23	17	9	12	7	3	0	2	0	0	0	0	0	0	6	14	8	11	3	8	10	6	0	0	0	0	5	1	157110000	127010000	87183000	114320000	106100000	118860000	0	19557000	0	0	0	0	0	0	88920000	148050000
P08237	P08237	PFKM	>sp|P08237|PFKAM_HUMAN ATP-dependent 6-phosphofructokinase, muscle type OS=Homo sapiens GN=PFKM PE=1 SV=2	12	9	11	10	7	6	2	1	0	0	0	0	0	0	0	0	2	8	2	10	1	2	4	6	0	0	0	0	0	0	15280000	10358000	10357000	6863500	2500000	3220800	0	0	0	0	0	0	0	0	4227300	12098000
P08238;Q58FF7	P08238	HSP90AB1	>sp|P08238|HS90B_HUMAN Heat shock protein HSP 90-beta OS=Homo sapiens GN=HSP90AB1 PE=1 SV=4	29	34	50	41	20	23	25	6	0	1	2	2	1	0	0	0	16	27	19	28	7	9	17	20	1	0	0	0	21	13	1077600000	1086000000	436160000	475180000	1121100000	222750000	0	11116000	65178000	44011000	13528000	0	0	0	443470000	615910000
P08240	P08240	SRPR	>sp|P08240|SRPRA_HUMAN Signal recognition particle receptor subunit alpha OS=Homo sapiens GN=SRPRA PE=1 SV=2	5	9	4	1	2	3	0	0	0	0	0	0	0	0	0	0	0	1	1	4	0	0	0	0	0	0	0	0	0	0	4379600	0	2827500	2520500	0	0	0	0	0	0	0	0	0	0	0	3189200
P08243	P08243	ASNS	>sp|P08243|ASNS_HUMAN Asparagine synthetase [glutamine-hydrolyzing] OS=Homo sapiens GN=ASNS PE=1 SV=4	4	3	5	4	0	0	0	0	0	0	0	0	0	0	0	0	1	1	1	5	1	0	3	0	0	0	0	0	0	0	4068600	3724700	0	0	0	0	0	0	0	0	0	0	0	0	1907900	2291200
P08397	P08397	HMBS	>sp|P08397|HEM3_HUMAN Porphobilinogen deaminase OS=Homo sapiens GN=HMBS PE=1 SV=2	1	0	0	0	0	0	0	0	0	0	0	0	0	0	0	0	0	0	0	1	0	0	0	0	0	0	0	0	1	0	0	0	0	0	0	0	0	0	0	0	0	0	0	0	0	0
P08559;P29803	P08559	PDHA1	>sp|P08559|ODPA_HUMAN Pyruvate dehydrogenase E1 component subunit alpha, somatic form, mitochondrial OS=Homo sapiens GN=PDHA1 PE=1 SV=3	2	4	6	4	2	0	2	0	0	0	0	0	0	0	0	0	0	1	1	1	0	1	0	0	0	0	0	0	1	0	3986600	4570000	6525700	0	2305500	0	0	0	0	0	0	0	0	0	0	0
P08574	P08574	CYC1	>sp|P08574|CY1_HUMAN Cytochrome c1, heme protein, mitochondrial OS=Homo sapiens GN=CYC1 PE=1 SV=3	1	2	5	1	0	1	0	0	0	0	0	0	0	0	0	0	0	0	0	1	0	1	0	0	0	0	0	0	0	0	7001700	875580	0	1870400	0	0	0	0	0	0	0	0	0	0	0	0
P08579	P08579	SNRPB2	>sp|P08579|RU2B_HUMAN U2 small nuclear ribonucleoprotein B OS=Homo sapiens GN=SNRPB2 PE=1 SV=1	1	4	4	3	2	3	2	1	0	0	0	0	0	0	0	0	1	3	3	2	0	1	2	1	0	0	0	0	0	0	3734300	6180100	5565400	5227900	5057200	5904100	0	0	0	0	0	0	0	0	6898500	6836000
P08581;Q9H3Y6;P42685;Q04912	P08581	MET	>sp|P08581|MET_HUMAN Hepatocyte growth factor receptor OS=Homo sapiens GN=MET PE=1 SV=4	0	2	0	0	1	0	0	0	0	0	0	0	0	0	0	0	0	0	0	0	0	0	0	0	0	0	0	0	0	0	0	0	0	0	0	0	0	0	0	0	0	0	0	0	0	0
P08621	P08621	SNRNP70	>sp|P08621|RU17_HUMAN U1 small nuclear ribonucleoprotein 70 kDa OS=Homo sapiens GN=SNRNP70 PE=1 SV=2	2	6	10	10	1	2	2	0	0	0	0	0	0	0	0	0	1	4	1	3	0	1	0	1	0	0	0	0	0	0	18440000	12843000	647880	990300	1988600	0	0	0	0	0	0	0	0	0	3659800	4245200
P08651;Q12857	P08651;Q12857	NFIC;NFIA	>sp|P08651|NFIC_HUMAN Nuclear factor 1 C-type OS=Homo sapiens GN=NFIC PE=1 SV=2;>sp|Q12857|NFIA_HUMAN Nuclear factor 1 A-type OS=Homo sapiens GN=NFIA PE=1 SV=2	0	0	1	0	0	0	0	0	0	0	0	0	0	0	0	0	1	1	0	0	0	0	0	0	0	0	0	0	0	0	0	0	0	0	0	0	0	0	0	0	0	0	0	0	395830	806270
P08670;P41219;Q16352;P07197;P07196;P12036	P08670	VIM	>sp|P08670|VIME_HUMAN Vimentin OS=Homo sapiens GN=VIM PE=1 SV=4	30	33	45	46	25	20	25	7	0	2	1	1	0	0	0	0	14	27	18	23	4	16	17	19	0	0	0	0	14	4	661060000	909240000	372320000	385910000	663060000	255250000	0	49390000	67378000	41208000	0	0	0	0	318310000	447450000
P08708	P08708	RPS17	>sp|P08708|RS17_HUMAN 40S ribosomal protein S17 OS=Homo sapiens GN=RPS17 PE=1 SV=2	5	7	7	6	4	3	2	1	0	0	0	0	0	0	0	0	4	3	5	5	1	4	4	3	0	0	0	0	2	0	53817000	42872000	48122000	61329000	18096000	3264900	0	0	0	0	0	0	0	0	44553000	42009000
P08754	P08754	GNAI3	>sp|P08754|GNAI3_HUMAN Guanine nucleotide-binding protein G(k) subunit alpha OS=Homo sapiens GN=GNAI3 PE=1 SV=3	6	4	4	3	1	1	0	0	0	0	0	0	0	0	0	0	4	3	0	4	0	2	0	1	0	0	0	0	1	0	10202000	6485600	5087200	310980	0	0	0	0	0	0	0	0	0	0	6897900	12403000
P08758	P08758	ANXA5	>sp|P08758|ANXA5_HUMAN Annexin A5 OS=Homo sapiens GN=ANXA5 PE=1 SV=2	5	9	10	13	4	5	5	0	0	0	0	0	0	0	0	0	2	6	3	6	1	6	4	2	0	0	0	0	2	0	29977000	32239000	7536200	17026000	29318000	0	0	0	0	0	0	0	0	0	3151600	17448000
P08865	P08865	RPSA	>sp|P08865|RSSA_HUMAN 40S ribosomal protein SA OS=Homo sapiens GN=RPSA PE=1 SV=4	6	7	8	6	4	6	4	3	0	0	0	0	0	0	0	0	6	7	4	2	2	2	4	5	0	0	0	0	5	0	52069000	36985000	23794000	49864000	26872000	32486000	0	0	0	0	0	0	0	0	45514000	39103000
P08962	P08962	CD63	>sp|P08962|CD63_HUMAN CD63 antigen OS=Homo sapiens GN=CD63 PE=1 SV=2	0	0	0	0	0	0	0	0	0	0	0	0	0	0	0	0	1	1	0	1	0	0	0	0	0	0	0	0	0	0	0	0	0	0	0	0	0	0	0	0	0	0	0	0	725790	1055000
P09001	P09001	MRPL3	>sp|P09001|RM03_HUMAN 39S ribosomal protein L3, mitochondrial OS=Homo sapiens GN=MRPL3 PE=1 SV=1	2	2	1	2	0	0	0	0	0	0	0	0	0	0	0	0	0	2	0	3	0	0	0	0	0	0	0	0	0	0	0	699770	0	0	0	0	0	0	0	0	0	0	0	0	0	1245400
P09012	P09012	SNRPA	>sp|P09012|SNRPA_HUMAN U1 small nuclear ribonucleoprotein A OS=Homo sapiens GN=SNRPA PE=1 SV=3	3	5	4	2	3	2	2	0	0	0	0	0	0	0	0	0	2	5	2	3	0	0	2	2	0	0	0	0	1	1	4877400	5130500	4900400	3050000	3411800	0	0	0	0	0	0	0	0	0	4531900	4062900
P09234	P09234	SNRPC	>sp|P09234|RU1C_HUMAN U1 small nuclear ribonucleoprotein C OS=Homo sapiens GN=SNRPC PE=1 SV=1	1	1	0	1	0	0	0	0	0	0	0	0	0	0	0	0	0	1	0	0	0	0	0	0	0	0	0	0	1	0	0	0	0	0	0	0	0	0	0	0	0	0	0	0	0	0
P09382	P09382	LGALS1	>sp|P09382|LEG1_HUMAN Galectin-1 OS=Homo sapiens GN=LGALS1 PE=1 SV=2	4	2	3	3	1	1	0	0	0	0	0	0	0	0	0	0	1	2	1	2	0	0	0	0	0	0	0	0	2	0	4579700	4323600	3295600	698090	0	0	0	0	0	0	0	0	0	0	4311400	6797800
P09417	P09417	QDPR	>sp|P09417|DHPR_HUMAN Dihydropteridine reductase OS=Homo sapiens GN=QDPR PE=1 SV=2	0	1	0	1	0	0	1	1	0	0	0	0	0	0	0	0	1	1	1	1	0	0	0	1	0	0	0	0	0	0	0	0	0	0	3172300	1560600	0	0	0	0	0	0	0	0	2123500	2098800
P09429;B2RPK0;P23497	P09429;B2RPK0	HMGB1;HMGB1P1	>sp|P09429|HMGB1_HUMAN High mobility group protein B1 OS=Homo sapiens GN=HMGB1 PE=1 SV=3;>sp|B2RPK0|HGB1A_HUMAN Putative high mobility group protein B1-like 1 OS=Homo sapiens GN=HMGB1P1 PE=5 SV=1	9	11	13	13	6	8	2	0	0	0	0	0	0	0	0	0	4	10	4	11	1	4	6	6	0	0	0	0	2	0	90645000	141960000	63308000	55382000	19900000	0	0	0	0	0	0	0	0	0	33740000	76115000
P09525	P09525	ANXA4	>sp|P09525|ANXA4_HUMAN Annexin A4 OS=Homo sapiens GN=ANXA4 PE=1 SV=4	2	2	3	3	1	0	0	0	0	0	0	0	0	0	0	0	1	2	0	2	0	2	1	1	0	0	0	0	0	0	1652400	2607900	2075000	0	0	0	0	0	0	0	0	0	0	0	2353200	1932800
P09543	P09543	CNP	>sp|P09543|CN37_HUMAN 2,3-cyclic-nucleotide 3-phosphodiesterase OS=Homo sapiens GN=CNP PE=1 SV=2	1	0	1	1	0	0	0	0	0	0	0	0	0	0	0	0	0	1	0	1	0	0	0	0	0	0	0	0	0	0	0	0	0	0	0	0	0	0	0	0	0	0	0	0	0	0
P09601	P09601	HMOX1	>sp|P09601|HMOX1_HUMAN Heme oxygenase 1 OS=Homo sapiens GN=HMOX1 PE=1 SV=1	0	1	0	0	0	0	0	0	0	0	0	0	0	0	0	0	0	1	0	1	0	0	0	0	0	0	0	0	0	0	0	0	0	0	0	0	0	0	0	0	0	0	0	0	0	345640
P09622	P09622	DLD	>sp|P09622|DLDH_HUMAN Dihydrolipoyl dehydrogenase, mitochondrial OS=Homo sapiens GN=DLD PE=1 SV=2	6	8	6	4	4	6	1	1	0	0	0	0	0	0	0	0	3	1	5	6	0	3	4	4	0	0	0	0	0	0	11544000	9678700	13232000	24001000	4880200	3735200	0	0	0	0	0	0	0	0	3103100	1937800
P09651;Q32P51	P09651;Q32P51	HNRNPA1;HNRNPA1L2	>sp|P09651|ROA1_HUMAN Heterogeneous nuclear ribonucleoprotein A1 OS=Homo sapiens GN=HNRNPA1 PE=1 SV=5;>sp|Q32P51|RA1L2_HUMAN Heterogeneous nuclear ribonucleoprotein A1-like 2 OS=Homo sapiens GN=HNRNPA1L2 PE=2 SV=2	16	23	27	20	12	11	11	3	0	2	0	0	0	0	0	0	3	14	7	12	3	5	7	7	0	0	0	0	5	1	270420000	329880000	162560000	151200000	100470000	33198000	0	37627000	0	0	0	0	0	0	43441000	141740000
P09661	P09661	SNRPA1	>sp|P09661|RU2A_HUMAN U2 small nuclear ribonucleoprotein A OS=Homo sapiens GN=SNRPA1 PE=1 SV=2	4	4	5	5	3	3	2	0	0	0	0	0	0	0	0	0	4	1	3	3	1	3	2	2	0	0	0	0	0	0	4818600	5502900	3835300	4509200	4738600	0	0	0	0	0	0	0	0	0	6056800	1151600
P09669	P09669	COX6C	>sp|P09669|COX6C_HUMAN Cytochrome c oxidase subunit 6C OS=Homo sapiens GN=COX6C PE=1 SV=2	2	1	2	1	0	2	0	0	0	0	0	0	0	0	0	0	0	1	0	2	1	0	0	1	0	0	0	0	0	0	1696400	1359500	0	1089900	0	0	0	0	0	0	0	0	0	0	0	1252800
P09874	P09874	PARP1	>sp|P09874|PARP1_HUMAN Poly [ADP-ribose] polymerase 1 OS=Homo sapiens GN=PARP1 PE=1 SV=4	19	28	33	24	11	13	5	3	0	0	0	0	0	0	0	0	4	13	10	16	2	8	7	6	0	0	0	0	2	0	104750000	50340000	27451000	54557000	16847000	22408000	0	0	0	0	0	0	0	0	17366000	42871000
P09884	P09884	POLA1	>sp|P09884|DPOLA_HUMAN DNA polymerase alpha catalytic subunit OS=Homo sapiens GN=POLA1 PE=1 SV=2	2	2	2	0	0	0	0	0	0	0	0	0	0	0	0	0	0	0	0	2	0	2	0	0	0	0	0	0	0	0	0	0	0	0	0	0	0	0	0	0	0	0	0	0	0	0
P09960	P09960	LTA4H	>sp|P09960|LKHA4_HUMAN Leukotriene A-4 hydrolase OS=Homo sapiens GN=LTA4H PE=1 SV=2	10	10	14	7	3	5	2	0	0	0	0	0	0	0	0	0	4	8	3	7	1	2	3	1	0	0	0	0	2	0	10443000	8883300	10158000	5910200	2793200	0	0	0	0	0	0	0	0	0	8503200	7376500
P09972	P09972	ALDOC	>sp|P09972|ALDOC_HUMAN Fructose-bisphosphate aldolase C OS=Homo sapiens GN=ALDOC PE=1 SV=2	1	3	7	6	2	1	1	0	0	0	0	0	0	0	0	0	0	2	1	1	1	1	1	0	0	0	0	0	2	1	1080400	9069600	0	0	0	0	0	0	0	0	0	0	0	0	0	0
Q71UI9;P0C0S5	Q71UI9;P0C0S5	H2AFV;H2AFZ	>sp|Q71UI9|H2AV_HUMAN Histone H2A.V OS=Homo sapiens GN=H2AFV PE=1 SV=3;>sp|P0C0S5|H2AZ_HUMAN Histone H2A.Z OS=Homo sapiens GN=H2AFZ PE=1 SV=2	3	4	5	6	3	2	3	0	0	2	1	1	0	0	0	0	2	3	2	3	3	3	3	2	1	0	0	0	1	2	17554000	19843000	49009000	14799000	19481000	0	0	0	0	0	0	0	0	0	28451000	25199000
P47985;P0C7P4	P47985;P0C7P4	UQCRFS1;UQCRFS1P1	>sp|P47985|UCRI_HUMAN Cytochrome b-c1 complex subunit Rieske, mitochondrial OS=Homo sapiens GN=UQCRFS1 PE=1 SV=2;>sp|P0C7P4|UCRIL_HUMAN Putative cytochrome b-c1 complex subunit Rieske-like protein 1 OS=Homo sapiens GN=UQCRFS1P1 PE=5 SV=1	0	1	0	0	0	0	0	0	0	0	0	0	0	0	0	0	0	0	0	1	0	0	0	1	0	0	0	0	0	0	0	0	0	0	0	0	0	0	0	0	0	0	0	0	0	0
P0CW18	P0CW18	PRSS56	>sp|P0CW18|PRS56_HUMAN Serine protease 56 OS=Homo sapiens GN=PRSS56 PE=1 SV=1	1	1	2	0	1	1	0	1	1	0	0	0	0	0	0	0	0	1	0	2	0	2	2	2	1	0	0	1	0	0	13776000	0	4588700	5944200	0	0	23250000	0	0	0	0	0	0	0	0	6748200
P0DMN0;P0DMM9	P0DMN0;P0DMM9		>sp|P0DMN0|ST1A4_HUMAN Sulfotransferase 1A4 OS=Homo sapiens GN=SULT1A4 PE=1 SV=1;>sp|P0DMM9|ST1A3_HUMAN Sulfotransferase 1A3 OS=Homo sapiens GN=SULT1A3 PE=1 SV=1	0	1	0	0	0	0	0	0	0	0	0	0	0	0	0	0	0	0	0	0	0	0	0	0	0	0	0	0	0	0	0	0	0	0	0	0	0	0	0	0	0	0	0	0	0	0
P0DMV9;P0DMV8	P0DMV9;P0DMV8		>sp|P0DMV9|HS71B_HUMAN Heat shock 70 kDa protein 1B OS=Homo sapiens GN=HSPA1B PE=1 SV=1;>sp|P0DMV8|HS71A_HUMAN Heat shock 70 kDa protein 1A OS=Homo sapiens GN=HSPA1A PE=1 SV=1	30	31	31	29	21	24	29	9	0	0	1	1	0	0	0	0	12	24	20	20	5	18	18	21	0	0	0	0	11	2	418230000	375060000	142250000	210180000	288390000	114450000	0	0	28045000	0	0	0	0	0	203390000	309850000
Q01081;P0DN76;Q8WU68	Q01081;P0DN76	U2AF1	>sp|Q01081|U2AF1_HUMAN Splicing factor U2AF 35 kDa subunit OS=Homo sapiens GN=U2AF1 PE=1 SV=3;>sp|P0DN76|U2AF5_HUMAN Splicing factor U2AF 35 kDa subunit-like protein OS=Homo sapiens GN=U2AF1L5 PE=1 SV=1	3	4	5	4	2	4	1	0	0	0	0	0	0	0	0	0	0	1	1	3	0	1	2	1	0	0	0	0	0	0	7280700	7407100	4464000	7515800	4638800	0	0	0	0	0	0	0	0	0	0	3550800
P35520;P0DN79	P35520;P0DN79	CBS	>sp|P35520|CBS_HUMAN Cystathionine beta-synthase OS=Homo sapiens GN=CBS PE=1 SV=2;>sp|P0DN79|CBSL_HUMAN Cystathionine beta-synthase-like protein OS=Homo sapiens GN=CBSL PE=1 SV=1	2	4	7	6	0	1	1	0	0	0	0	0	0	0	0	0	2	4	1	5	0	0	1	1	0	0	0	0	1	0	4870400	7311300	0	812700	821910	0	0	0	0	0	0	0	0	0	3298500	6203300
P0DP25;P0DP24;P0DP23	P0DP25;P0DP24;P0DP23		>sp|P0DP25|CALM3_HUMAN Calmodulin-3 OS=Homo sapiens GN=CALM3 PE=1 SV=1;>sp|P0DP24|CALM2_HUMAN Calmodulin-2 OS=Homo sapiens GN=CALM2 PE=1 SV=1;>sp|P0DP23|CALM1_HUMAN Calmodulin-1 OS=Homo sapiens GN=CALM1 PE=1 SV=1	0	0	0	3	0	0	0	0	0	0	0	0	0	0	0	0	0	0	0	0	0	0	0	0	0	0	0	0	2	2	0	3725200	0	0	0	0	0	0	0	0	0	0	0	0	0	0
P10155	P10155	TROVE2	>sp|P10155|RO60_HUMAN 60 kDa SS-A/Ro ribonucleoprotein OS=Homo sapiens GN=TROVE2 PE=1 SV=2	2	4	7	3	0	0	1	0	0	0	0	0	0	0	0	0	1	2	1	2	0	0	0	0	0	0	0	0	0	0	8238700	2617100	0	0	0	0	0	0	0	0	0	0	0	0	1248700	0
P30685;P30491;P10319;P30498;P30490;P18464;Q29940;Q29718;P30495;P30493;P30492;P30485;P30484;P30481;P30464;P18465;P30461;Q95365;Q29836;P30488;P30487;P30483;P30475;P18463;P03989;P30466;P30462;Q31610;P30486	P30685;P30491;P10319;P30498;P30490;P18464;Q29940;Q29718;P30495;P30493;P30492;P30485;P30484;P30481;P30464;P18465;P30461;Q95365;Q29836;P30488;P30487;P30483;P30475;P18463;P03989;P30466;P30462	HLA-B	>sp|P30685|1B35_HUMAN HLA class I histocompatibility antigen, B-35 alpha chain OS=Homo sapiens GN=HLA-B PE=1 SV=1;>sp|P30491|1B53_HUMAN HLA class I histocompatibility antigen, B-53 alpha chain OS=Homo sapiens GN=HLA-B PE=1 SV=1;>sp|P10319|1B58_HUMAN HLA cl	1	2	4	1	0	1	0	0	0	0	0	0	0	0	0	0	0	1	0	1	0	0	0	0	0	0	0	0	3	1	860610	995530	0	0	0	0	0	0	0	0	0	0	0	0	0	0
P10321	P10321	HLA-C	>sp|P10321|1C07_HUMAN HLA class I histocompatibility antigen, Cw-7 alpha chain OS=Homo sapiens GN=HLA-C PE=1 SV=3	0	3	1	0	0	1	0	0	0	0	0	0	0	0	0	0	0	1	0	0	0	0	0	0	0	0	0	0	1	0	0	0	0	0	0	0	0	0	0	0	0	0	0	0	0	0
P10412;P16402;Q02539;P22492	P10412;P16402	HIST1H1E;HIST1H1D	>sp|P10412|H14_HUMAN Histone H1.4 OS=Homo sapiens GN=HIST1H1E PE=1 SV=2;>sp|P16402|H13_HUMAN Histone H1.3 OS=Homo sapiens GN=HIST1H1D PE=1 SV=2	13	12	17	11	6	6	11	5	1	3	5	4	0	0	0	0	8	11	6	11	5	6	5	7	3	3	1	5	1	1	51270000	74304000	0	0	41600000	100370000	0	90435000	117900000	62396000	0	0	0	0	60756000	62330000
P10515	P10515	DLAT	>sp|P10515|ODP2_HUMAN Dihydrolipoyllysine-residue acetyltransferase component of pyruvate dehydrogenase complex, mitochondrial OS=Homo sapiens GN=DLAT PE=1 SV=3	3	2	4	3	2	2	0	0	0	0	0	0	0	0	0	0	2	2	2	3	0	2	0	0	0	0	0	0	0	0	4737700	2991200	3713700	2810900	0	0	0	0	0	0	0	0	0	0	3634400	3468600
P10586	P10586	PTPRF	>sp|P10586|PTPRF_HUMAN Receptor-type tyrosine-protein phosphatase F OS=Homo sapiens GN=PTPRF PE=1 SV=2	0	1	0	0	0	0	0	0	0	0	0	0	0	0	0	0	0	0	0	0	0	0	0	0	0	0	0	0	0	0	0	0	0	0	0	0	0	0	0	0	0	0	0	0	0	0
P10599	P10599	TXN	>sp|P10599|THIO_HUMAN Thioredoxin OS=Homo sapiens GN=TXN PE=1 SV=3	2	2	1	2	0	1	1	0	0	0	0	0	0	0	0	0	2	2	1	1	0	1	0	0	0	0	0	0	3	2	8320500	2848900	0	2472400	5178300	0	0	0	0	0	0	0	0	0	5014200	3708000
P10619	P10619	CTSA	>sp|P10619|PPGB_HUMAN Lysosomal protective protein OS=Homo sapiens GN=CTSA PE=1 SV=2	0	0	1	0	0	0	0	0	0	0	0	0	0	0	0	0	0	0	0	0	0	0	0	0	0	0	0	0	0	0	847270	0	0	0	0	0	0	0	0	0	0	0	0	0	0	0
P10620	P10620	MGST1	>sp|P10620|MGST1_HUMAN Microsomal glutathione S-transferase 1 OS=Homo sapiens GN=MGST1 PE=1 SV=1	4	4	3	2	1	3	0	0	0	0	0	0	0	0	0	0	0	1	0	1	0	1	2	1	0	0	0	0	0	0	4400500	4776000	3293600	3457700	0	0	0	0	0	0	0	0	0	0	0	4922100
P10644;P31321	P10644;P31321	PRKAR1A;PRKAR1B	>sp|P10644|KAP0_HUMAN cAMP-dependent protein kinase type I-alpha regulatory subunit OS=Homo sapiens GN=PRKAR1A PE=1 SV=1;>sp|P31321|KAP1_HUMAN cAMP-dependent protein kinase type I-beta regulatory subunit OS=Homo sapiens GN=PRKAR1B PE=1 SV=4	1	1	1	0	2	1	0	0	0	0	0	0	0	0	0	0	1	1	1	0	0	1	0	0	0	0	0	0	0	0	1757500	0	1614600	1516300	0	0	0	0	0	0	0	0	0	0	1462300	1266800
P10768	P10768	ESD	>sp|P10768|ESTD_HUMAN S-formylglutathione hydrolase OS=Homo sapiens GN=ESD PE=1 SV=2	1	2	4	1	0	1	0	0	0	0	0	0	0	0	0	0	1	2	1	0	0	1	0	1	0	0	0	0	0	0	8436900	1621900	0	798640	0	0	0	0	0	0	0	0	0	0	0	1794500
P10809	P10809	HSPD1	>sp|P10809|CH60_HUMAN 60 kDa heat shock protein, mitochondrial OS=Homo sapiens GN=HSPD1 PE=1 SV=2	18	30	36	42	16	17	13	9	0	4	1	2	0	0	0	0	13	22	13	18	8	11	12	17	1	1	0	1	19	7	417320000	564300000	477640000	486390000	219880000	220090000	0	177200000	36929000	56395000	0	0	0	0	292870000	428180000
P10909	P10909	CLU	>sp|P10909|CLUS_HUMAN Clusterin OS=Homo sapiens GN=CLU PE=1 SV=1	1	1	1	0	0	2	0	0	0	0	0	0	0	0	0	0	0	0	0	0	0	0	0	0	0	0	0	0	0	0	592100	0	0	6535800	0	0	0	0	0	0	0	0	0	0	0	0
P11021	P11021	HSPA5	>sp|P11021|GRP78_HUMAN 78 kDa glucose-regulated protein OS=Homo sapiens GN=HSPA5 PE=1 SV=2	32	29	35	31	18	25	20	2	1	2	1	2	0	0	0	0	12	26	14	25	3	10	19	15	1	0	0	0	13	6	307610000	269120000	197170000	213230000	225720000	15337000	40522000	64534000	49141000	52674000	0	0	0	0	84143000	296330000
P11047	P11047	LAMC1	>sp|P11047|LAMC1_HUMAN Laminin subunit gamma-1 OS=Homo sapiens GN=LAMC1 PE=1 SV=3	0	1	1	0	0	0	0	0	0	0	0	0	0	0	0	0	0	0	0	0	0	0	0	0	0	0	0	0	0	0	252070	0	0	0	0	0	0	0	0	0	0	0	0	0	0	0
P11142	P11142	HSPA8	>sp|P11142|HSP7C_HUMAN Heat shock cognate 71 kDa protein OS=Homo sapiens GN=HSPA8 PE=1 SV=1	32	33	45	36	21	29	24	6	0	1	0	2	0	0	0	0	12	28	16	30	10	19	21	21	0	1	0	1	13	5	1015200000	486410000	529720000	912590000	392130000	148750000	0	3221000	0	7094600	0	0	0	0	187920000	610840000
P11166	P11166	SLC2A1	>sp|P11166|GTR1_HUMAN Solute carrier family 2, facilitated glucose transporter member 1 OS=Homo sapiens GN=SLC2A1 PE=1 SV=2	2	2	4	5	1	1	1	0	0	0	0	0	0	0	0	0	1	1	1	1	0	0	0	0	0	0	0	0	0	0	8360000	9588800	593890	0	3971600	0	0	0	0	0	0	0	0	0	633240	1474800
P11169;Q8TDB8	P11169;Q8TDB8	SLC2A3;SLC2A14	>sp|P11169|GTR3_HUMAN Solute carrier family 2, facilitated glucose transporter member 3 OS=Homo sapiens GN=SLC2A3 PE=1 SV=1;>sp|Q8TDB8|GTR14_HUMAN Solute carrier family 2, facilitated glucose transporter member 14 OS=Homo sapiens GN=SLC2A14 PE=2 SV=1	0	0	2	0	0	0	1	0	0	0	0	0	0	0	0	0	0	0	0	0	0	0	1	0	0	0	0	0	0	0	0	0	0	0	920410	0	0	0	0	0	0	0	0	0	0	0
P11172	P11172	UMPS	>sp|P11172|UMPS_HUMAN Uridine 5-monophosphate synthase OS=Homo sapiens GN=UMPS PE=1 SV=1	4	6	5	1	3	0	0	0	0	0	0	0	0	0	0	0	0	1	2	4	0	0	1	0	0	0	0	0	0	0	4293100	0	8261900	0	0	0	0	0	0	0	0	0	0	0	0	0
P11177	P11177	PDHB	>sp|P11177|ODPB_HUMAN Pyruvate dehydrogenase E1 component subunit beta, mitochondrial OS=Homo sapiens GN=PDHB PE=1 SV=3	2	3	4	1	1	1	0	0	0	0	0	0	0	0	0	0	0	1	0	1	0	1	0	0	0	0	0	0	0	0	4770900	0	990830	5398600	0	0	0	0	0	0	0	0	0	0	0	0
P11182	P11182	DBT	>sp|P11182|ODB2_HUMAN Lipoamide acyltransferase component of branched-chain alpha-keto acid dehydrogenase complex, mitochondrial OS=Homo sapiens GN=DBT PE=1 SV=3	0	0	2	0	0	0	0	0	0	0	0	0	0	0	0	0	0	0	0	0	0	0	0	0	0	0	0	0	0	0	2269000	0	0	0	0	0	0	0	0	0	0	0	0	0	0	0
P11216;P11217	P11216	PYGB	>sp|P11216|PYGB_HUMAN Glycogen phosphorylase, brain form OS=Homo sapiens GN=PYGB PE=1 SV=5	0	1	4	0	0	0	0	0	0	0	0	0	0	0	0	0	0	0	0	0	0	0	0	0	0	0	0	0	0	0	1654800	0	0	0	0	0	0	0	0	0	0	0	0	0	0	0
P11233	P11233	RALA	>sp|P11233|RALA_HUMAN Ras-related protein Ral-A OS=Homo sapiens GN=RALA PE=1 SV=1	4	3	3	2	0	1	0	0	0	0	0	0	0	0	0	0	1	0	0	2	0	0	0	0	0	0	0	0	0	0	1753300	1209900	0	1933700	0	0	0	0	0	0	0	0	0	0	1927400	0
P11234	P11234	RALB	>sp|P11234|RALB_HUMAN Ras-related protein Ral-B OS=Homo sapiens GN=RALB PE=1 SV=1	1	2	1	3	0	2	0	0	0	0	0	0	0	0	0	0	0	0	0	1	0	0	0	0	0	0	0	0	0	0	0	357690	0	0	0	0	0	0	0	0	0	0	0	0	0	0
Q12979;P11274	Q12979;P11274	ABR;BCR	>sp|Q12979|ABR_HUMAN Active breakpoint cluster region-related protein OS=Homo sapiens GN=ABR PE=2 SV=2;>sp|P11274|BCR_HUMAN Breakpoint cluster region protein OS=Homo sapiens GN=BCR PE=1 SV=2	0	0	1	0	0	0	0	0	0	0	0	0	0	0	0	0	0	0	0	0	0	0	0	0	0	0	0	0	0	0	198670	0	0	0	0	0	0	0	0	0	0	0	0	0	0	0
P11279	P11279	LAMP1	>sp|P11279|LAMP1_HUMAN Lysosome-associated membrane glycoprotein 1 OS=Homo sapiens GN=LAMP1 PE=1 SV=3	0	0	1	1	1	1	0	0	0	0	0	0	0	0	0	0	0	0	0	1	0	0	0	1	0	0	0	0	0	0	1919500	1619100	0	0	0	0	0	0	0	0	0	0	0	0	0	0
P11310	P11310	ACADM	>sp|P11310|ACADM_HUMAN Medium-chain specific acyl-CoA dehydrogenase, mitochondrial OS=Homo sapiens GN=ACADM PE=1 SV=1	4	6	5	4	3	2	2	0	0	0	0	0	0	0	0	0	1	4	1	4	0	2	2	2	0	0	0	0	0	0	12167000	7120000	6314500	5192000	3599700	0	0	0	0	0	0	0	0	0	2084000	6822900
P11387;Q969P6	P11387	TOP1	>sp|P11387|TOP1_HUMAN DNA topoisomerase 1 OS=Homo sapiens GN=TOP1 PE=1 SV=2	4	9	12	6	5	6	4	0	0	0	0	0	0	0	0	0	2	2	2	4	0	3	1	1	0	0	0	0	1	0	10437000	6155000	11741000	5139900	7307000	0	0	0	0	0	0	0	0	0	4393300	2578000
P11388	P11388	TOP2A	>sp|P11388|TOP2A_HUMAN DNA topoisomerase 2-alpha OS=Homo sapiens GN=TOP2A PE=1 SV=3	19	19	27	17	7	9	4	0	0	0	0	0	0	0	0	0	3	14	2	10	0	7	5	3	0	0	0	0	0	0	28284000	17908000	14620000	15587000	4319900	0	0	0	0	0	0	0	0	0	9309800	23691000
P11413	P11413	G6PD	>sp|P11413|G6PD_HUMAN Glucose-6-phosphate 1-dehydrogenase OS=Homo sapiens GN=G6PD PE=1 SV=4	7	11	13	9	2	9	5	0	0	0	0	0	0	0	0	0	4	6	3	5	1	2	4	3	0	0	0	0	0	0	18186000	16025000	2091800	17188000	13576000	0	0	0	0	0	0	0	0	0	12502000	15887000
P11498	P11498	PC	>sp|P11498|PYC_HUMAN Pyruvate carboxylase, mitochondrial OS=Homo sapiens GN=PC PE=1 SV=2	9	12	16	10	0	0	3	0	0	0	0	0	0	0	0	0	4	7	4	7	0	0	0	1	0	0	0	0	0	0	13412000	9202900	0	0	3620400	0	0	0	0	0	0	0	0	0	4321900	5677000
P11586	P11586	MTHFD1	>sp|P11586|C1TC_HUMAN C-1-tetrahydrofolate synthase, cytoplasmic OS=Homo sapiens GN=MTHFD1 PE=1 SV=3	12	15	15	12	12	10	3	0	0	0	0	0	0	0	0	0	10	6	8	11	2	6	9	4	0	0	0	0	3	1	22937000	16638000	19241000	24006000	5991900	0	0	0	0	0	0	0	0	0	20296000	8735300
P11717	P11717	IGF2R	>sp|P11717|MPRI_HUMAN Cation-independent mannose-6-phosphate receptor OS=Homo sapiens GN=IGF2R PE=1 SV=3	2	1	2	0	0	1	0	0	0	0	0	0	0	0	0	0	2	1	1	1	0	0	0	0	0	0	0	0	0	0	723700	0	0	0	0	0	0	0	0	0	0	0	0	0	0	0
P11766	P11766	ADH5	>sp|P11766|ADHX_HUMAN Alcohol dehydrogenase class-3 OS=Homo sapiens GN=ADH5 PE=1 SV=4	4	4	6	3	2	1	1	0	0	0	0	0	0	0	0	0	1	2	1	1	0	0	1	0	0	0	0	0	1	0	8366300	4355500	4217100	1670800	1663600	0	0	0	0	0	0	0	0	0	3196500	3043100
P11802	P11802	CDK4	>sp|P11802|CDK4_HUMAN Cyclin-dependent kinase 4 OS=Homo sapiens GN=CDK4 PE=1 SV=2	2	4	1	3	1	0	1	0	0	0	0	0	0	0	0	0	0	3	0	2	0	0	0	0	0	0	0	0	0	0	0	1585600	0	0	0	0	0	0	0	0	0	0	0	0	0	2235400
P11908	P11908	PRPS2	>sp|P11908|PRPS2_HUMAN Ribose-phosphate pyrophosphokinase 2 OS=Homo sapiens GN=PRPS2 PE=1 SV=2	2	4	4	2	0	2	1	0	0	0	0	0	0	0	0	0	3	4	2	3	0	1	0	0	0	0	0	0	1	0	0	0	0	0	0	0	0	0	0	0	0	0	0	0	0	0
P11940;Q9H361;Q4VXU2;Q96DU9	P11940	PABPC1	>sp|P11940|PABP1_HUMAN Polyadenylate-binding protein 1 OS=Homo sapiens GN=PABPC1 PE=1 SV=2	15	21	26	20	11	15	12	2	0	0	0	0	0	0	0	0	12	19	10	14	5	5	13	12	0	0	0	0	3	0	81063000	68808000	64454000	79376000	91261000	23845000	0	0	0	0	0	0	0	0	86199000	88153000
P12004	P12004	PCNA	>sp|P12004|PCNA_HUMAN Proliferating cell nuclear antigen OS=Homo sapiens GN=PCNA PE=1 SV=1	5	7	3	8	2	3	1	0	0	0	0	0	0	0	0	0	0	2	2	5	0	2	3	2	0	0	0	0	4	1	14511000	19459000	13379000	7358700	3590000	0	0	0	0	0	0	0	0	0	0	10510000
P12081;P49590	P12081	HARS	>sp|P12081|SYHC_HUMAN Histidine--tRNA ligase, cytoplasmic OS=Homo sapiens GN=HARS PE=1 SV=2	3	2	5	6	0	1	0	0	0	0	0	0	0	0	0	0	2	2	1	2	0	1	0	0	0	0	0	0	0	0	4671000	9299700	0	2401400	0	0	0	0	0	0	0	0	0	0	4289900	5145900
P12235;Q9H0C2	P12235	SLC25A4	>sp|P12235|ADT1_HUMAN ADP/ATP translocase 1 OS=Homo sapiens GN=SLC25A4 PE=1 SV=4	8	10	8	6	3	6	2	0	0	1	1	0	0	0	0	0	5	6	4	7	2	4	6	5	0	1	0	0	2	0	0	0	0	0	0	0	0	0	0	0	0	0	0	0	0	0
P12236	P12236	SLC25A6	>sp|P12236|ADT3_HUMAN ADP/ATP translocase 3 OS=Homo sapiens GN=SLC25A6 PE=1 SV=4	10	10	13	8	4	9	3	0	0	1	1	0	0	0	0	0	6	9	6	10	3	4	6	5	0	1	0	0	2	0	97917000	111730000	150530000	144710000	68319000	0	0	72002000	14786000	0	0	0	0	0	69350000	110620000
P12268	P12268	IMPDH2	>sp|P12268|IMDH2_HUMAN Inosine-5-monophosphate dehydrogenase 2 OS=Homo sapiens GN=IMPDH2 PE=1 SV=2	14	19	17	12	8	9	9	3	0	0	0	0	0	0	0	0	6	8	5	10	0	2	4	1	0	0	0	0	2	0	50133000	43821000	25420000	31286000	37461000	13329000	0	0	0	0	0	0	0	0	27046000	44768000
P12270	P12270	TPR	>sp|P12270|TPR_HUMAN Nucleoprotein TPR OS=Homo sapiens GN=TPR PE=1 SV=3	7	24	30	21	3	4	6	0	0	0	0	0	0	0	0	0	0	7	4	9	0	3	4	0	0	0	0	0	0	0	29895000	20039000	5069800	6395600	4045200	0	0	0	0	0	0	0	0	0	0	6279900
P12273	P12273	PIP	>sp|P12273|PIP_HUMAN Prolactin-inducible protein OS=Homo sapiens GN=PIP PE=1 SV=1	0	0	0	0	0	2	0	0	0	0	0	0	0	0	0	0	0	0	0	0	0	0	0	0	0	0	0	0	0	0	0	0	0	7911400	0	0	0	0	0	0	0	0	0	0	0	0
P12277;P06732	P12277	CKB	>sp|P12277|KCRB_HUMAN Creatine kinase B-type OS=Homo sapiens GN=CKB PE=1 SV=1	6	10	12	7	0	2	1	1	0	0	0	0	0	0	0	0	2	2	2	1	1	1	1	1	0	0	0	0	4	1	37056000	31277000	0	24449000	6682300	10284000	0	0	0	0	0	0	0	0	16512000	11836000
P12429	P12429	ANXA3	>sp|P12429|ANXA3_HUMAN Annexin A3 OS=Homo sapiens GN=ANXA3 PE=1 SV=3	3	2	1	3	1	0	0	0	0	0	0	0	0	0	0	0	1	1	1	2	0	0	2	1	0	0	0	0	1	0	0	1628000	1040600	0	0	0	0	0	0	0	0	0	0	0	1393300	1451800
P12814;P35609;Q08043	P12814	ACTN1	>sp|P12814|ACTN1_HUMAN Alpha-actinin-1 OS=Homo sapiens GN=ACTN1 PE=1 SV=2	14	20	24	15	10	9	5	0	0	0	0	0	0	0	0	0	1	8	2	12	1	6	6	3	0	0	0	0	1	0	22256000	10061000	4770900	3965700	4057700	0	0	0	0	0	0	0	0	0	0	723710
P12955	P12955	PEPD	>sp|P12955|PEPD_HUMAN Xaa-Pro dipeptidase OS=Homo sapiens GN=PEPD PE=1 SV=3	1	1	0	0	0	0	0	0	0	0	0	0	0	0	0	0	0	1	1	0	0	0	0	0	0	0	0	0	0	0	0	0	0	0	0	0	0	0	0	0	0	0	0	0	0	0
P12956	P12956	XRCC6	>sp|P12956|XRCC6_HUMAN X-ray repair cross-complementing protein 6 OS=Homo sapiens GN=XRCC6 PE=1 SV=2	12	16	20	18	3	4	7	2	0	0	0	0	0	0	0	0	5	9	4	7	2	3	5	4	0	0	0	0	3	1	71084000	58311000	13024000	14372000	29987000	13699000	0	0	0	0	0	0	0	0	23792000	37058000
P13010	P13010	XRCC5	>sp|P13010|XRCC5_HUMAN X-ray repair cross-complementing protein 5 OS=Homo sapiens GN=XRCC5 PE=1 SV=3	15	18	20	16	9	11	5	2	0	0	0	0	0	0	0	0	7	11	7	11	2	5	6	5	0	0	0	0	3	1	47714000	38006000	23200000	29676000	25672000	10021000	0	0	0	0	0	0	0	0	39891000	34614000
P13051	P13051	UNG	>sp|P13051|UNG_HUMAN Uracil-DNA glycosylase OS=Homo sapiens GN=UNG PE=1 SV=2	1	1	1	0	1	0	0	0	0	0	0	0	0	0	0	0	0	0	0	0	0	0	1	0	0	0	0	0	0	0	0	0	520100	0	0	0	0	0	0	0	0	0	0	0	0	0
P13073	P13073	COX4I1	>sp|P13073|COX41_HUMAN Cytochrome c oxidase subunit 4 isoform 1, mitochondrial OS=Homo sapiens GN=COX4I1 PE=1 SV=1	4	4	6	6	0	1	3	0	0	0	0	0	0	0	0	0	1	2	1	2	1	0	2	3	0	0	0	0	0	0	9376300	19728000	0	2296200	9081400	0	0	0	0	0	0	0	0	0	1537300	7244400
P13164;Q01629;Q01628	P13164;Q01629;Q01628	IFITM1;IFITM2;IFITM3	>sp|P13164|IFM1_HUMAN Interferon-induced transmembrane protein 1 OS=Homo sapiens GN=IFITM1 PE=1 SV=3;>sp|Q01629|IFM2_HUMAN Interferon-induced transmembrane protein 2 OS=Homo sapiens GN=IFITM2 PE=1 SV=2;>sp|Q01628|IFM3_HUMAN Interferon-induced transmembrane	0	0	1	0	0	0	0	0	0	0	0	0	0	0	0	0	0	0	0	0	0	0	0	0	0	0	0	0	0	0	837370	0	0	0	0	0	0	0	0	0	0	0	0	0	0	0
P13473	P13473	LAMP2	>sp|P13473|LAMP2_HUMAN Lysosome-associated membrane glycoprotein 2 OS=Homo sapiens GN=LAMP2 PE=1 SV=2	0	0	1	0	1	1	0	0	0	0	0	0	0	0	0	0	1	1	0	0	0	0	0	0	0	0	0	0	0	0	750670	0	569100	810300	0	0	0	0	0	0	0	0	0	0	747460	775240
P13489	P13489	RNH1	>sp|P13489|RINI_HUMAN Ribonuclease inhibitor OS=Homo sapiens GN=RNH1 PE=1 SV=2	1	1	2	0	0	0	0	0	0	0	0	0	0	0	0	0	0	0	0	0	0	0	0	0	0	0	0	0	0	0	818370	0	0	0	0	0	0	0	0	0	0	0	0	0	0	0
P13639	P13639	EEF2	>sp|P13639|EF2_HUMAN Elongation factor 2 OS=Homo sapiens GN=EEF2 PE=1 SV=4	35	41	54	43	22	24	17	6	0	2	1	2	0	0	0	0	15	24	16	31	9	18	24	22	0	0	0	0	9	3	726010000	466860000	372450000	556390000	300750000	133790000	0	49287000	14523000	39539000	0	0	0	0	335900000	291510000
P13667	P13667	PDIA4	>sp|P13667|PDIA4_HUMAN Protein disulfide-isomerase A4 OS=Homo sapiens GN=PDIA4 PE=1 SV=2	14	17	17	16	6	5	7	1	0	0	0	0	0	0	0	0	6	8	3	8	4	5	4	7	0	0	0	0	2	0	27106000	34011000	20933000	11452000	11643000	5201300	0	0	0	0	0	0	0	0	14291000	17331000
P13674	P13674	P4HA1	>sp|P13674|P4HA1_HUMAN Prolyl 4-hydroxylase subunit alpha-1 OS=Homo sapiens GN=P4HA1 PE=1 SV=2	1	1	2	3	1	0	0	0	0	0	0	0	0	0	0	0	0	0	0	2	0	0	0	0	0	0	0	0	0	0	657240	1163400	1741900	0	0	0	0	0	0	0	0	0	0	0	0	0
P13693;Q56UQ5	P13693	TPT1	>sp|P13693|TCTP_HUMAN Translationally-controlled tumor protein OS=Homo sapiens GN=TPT1 PE=1 SV=1	2	3	3	4	0	2	0	0	0	0	0	0	0	0	0	0	0	1	0	2	0	0	0	0	0	0	0	0	3	0	4243900	5645200	0	3307200	0	0	0	0	0	0	0	0	0	0	0	3156500
P13797;P13796;Q14651	P13797	PLS3	>sp|P13797|PLST_HUMAN Plastin-3 OS=Homo sapiens GN=PLS3 PE=1 SV=4	10	11	15	14	6	8	5	2	0	0	0	0	0	0	0	0	6	7	5	7	1	4	6	5	0	0	0	0	1	0	44511000	30282000	19697000	32875000	17836000	8910100	0	0	0	0	0	0	0	0	19403000	21626000
P13798	P13798	APEH	>sp|P13798|ACPH_HUMAN Acylamino-acid-releasing enzyme OS=Homo sapiens GN=APEH PE=1 SV=4	0	2	2	2	2	0	0	0	0	0	0	0	0	0	0	0	0	1	0	0	0	0	0	0	0	0	0	0	0	0	1163800	1345500	0	0	0	0	0	0	0	0	0	0	0	0	0	0
P13804	P13804	ETFA	>sp|P13804|ETFA_HUMAN Electron transfer flavoprotein subunit alpha, mitochondrial OS=Homo sapiens GN=ETFA PE=1 SV=1	3	6	5	6	3	4	1	1	0	0	0	0	0	0	0	0	3	8	3	4	1	1	2	2	0	0	0	0	1	0	14348000	22573000	2968800	24806000	11874000	34196000	0	0	0	0	0	0	0	0	7074600	33077000
P13807;P54840	P13807	GYS1	>sp|P13807|GYS1_HUMAN Glycogen [starch] synthase, muscle OS=Homo sapiens GN=GYS1 PE=1 SV=2	1	1	3	2	0	0	0	0	0	0	0	0	0	0	0	0	0	0	2	1	0	0	1	0	0	0	0	0	0	0	1071300	723570	0	0	0	0	0	0	0	0	0	0	0	0	0	0
P13861;P31323	P13861	PRKAR2A	>sp|P13861|KAP2_HUMAN cAMP-dependent protein kinase type II-alpha regulatory subunit OS=Homo sapiens GN=PRKAR2A PE=1 SV=2	0	5	2	0	0	1	0	0	0	0	0	0	0	0	0	0	0	3	0	2	1	1	1	1	0	0	0	0	1	0	0	0	0	0	0	0	0	0	0	0	0	0	0	0	0	3512500
P13929	P13929	ENO3	>sp|P13929|ENOB_HUMAN Beta-enolase OS=Homo sapiens GN=ENO3 PE=1 SV=5	1	3	3	3	1	2	1	0	0	0	0	0	1	0	0	0	0	1	1	2	0	0	1	0	0	0	0	0	1	2	0	0	0	805810	0	0	0	0	0	0	0	0	0	0	0	0
P13984	P13984	GTF2F2	>sp|P13984|T2FB_HUMAN General transcription factor IIF subunit 2 OS=Homo sapiens GN=GTF2F2 PE=1 SV=2	1	2	3	3	0	1	0	0	0	0	0	0	0	0	0	0	0	1	0	2	0	0	0	0	0	0	0	0	0	0	2077100	1144000	0	1389000	0	0	0	0	0	0	0	0	0	0	0	912910
P13987	P13987	CD59	>sp|P13987|CD59_HUMAN CD59 glycoprotein OS=Homo sapiens GN=CD59 PE=1 SV=1	1	1	1	1	0	0	0	0	0	0	0	0	0	0	0	0	0	0	0	1	0	1	0	0	0	0	0	0	1	0	1055700	854150	0	0	0	0	0	0	0	0	0	0	0	0	0	0
P13995;Q9H903	P13995	MTHFD2	>sp|P13995|MTDC_HUMAN Bifunctional methylenetetrahydrofolate dehydrogenase/cyclohydrolase, mitochondrial OS=Homo sapiens GN=MTHFD2 PE=1 SV=2	1	4	2	1	0	0	0	0	0	0	0	0	0	0	0	0	0	0	0	1	0	0	0	0	0	0	0	0	0	0	1466700	872700	0	0	0	0	0	0	0	0	0	0	0	0	0	0
P14174	P14174	MIF	>sp|P14174|MIF_HUMAN Macrophage migration inhibitory factor OS=Homo sapiens GN=MIF PE=1 SV=4	2	2	1	1	1	0	1	0	0	0	0	0	0	0	0	0	3	2	2	1	0	1	1	1	0	0	0	0	2	1	4886000	3466900	5117500	0	3094700	0	0	0	0	0	0	0	0	0	3405500	2604700
P14314	P14314	PRKCSH	>sp|P14314|GLU2B_HUMAN Glucosidase 2 subunit beta OS=Homo sapiens GN=PRKCSH PE=1 SV=2	3	0	2	0	0	0	0	0	0	0	0	0	0	0	0	0	0	0	0	0	0	0	0	0	0	0	0	0	0	0	2398600	0	0	0	0	0	0	0	0	0	0	0	0	0	0	0
P14324	P14324	FDPS	>sp|P14324|FPPS_HUMAN Farnesyl pyrophosphate synthase OS=Homo sapiens GN=FDPS PE=1 SV=4	2	4	2	5	3	3	2	0	0	0	0	0	0	0	0	0	1	2	1	2	1	1	1	2	0	0	0	0	1	0	3489300	12342000	3783100	11232000	4854300	0	0	0	0	0	0	0	0	0	7374900	8476500
P14550	P14550	AKR1A1	>sp|P14550|AK1A1_HUMAN Alcohol dehydrogenase [NADP(+)] OS=Homo sapiens GN=AKR1A1 PE=1 SV=3	3	3	5	2	2	0	1	0	0	0	0	0	0	0	0	0	2	3	1	2	1	2	1	2	0	0	0	0	0	0	7342700	6176900	4666600	0	7125200	0	0	0	0	0	0	0	0	0	13266000	10594000
P14618;P30613	P14618	PKM	>sp|P14618|KPYM_HUMAN Pyruvate kinase PKM OS=Homo sapiens GN=PKM PE=1 SV=4	29	35	39	38	19	24	22	8	0	2	1	1	0	0	0	0	14	28	22	26	6	13	18	16	1	0	0	1	19	13	567410000	593270000	470380000	460160000	411680000	287670000	0	135740000	139020000	82152000	0	0	0	0	144490000	379340000
P14625;Q58FF3	P14625	HSP90B1	>sp|P14625|ENPL_HUMAN Endoplasmin OS=Homo sapiens GN=HSP90B1 PE=1 SV=1	19	22	34	30	14	12	11	4	1	1	1	1	0	0	0	0	4	15	7	15	4	5	12	10	1	0	0	0	9	6	152570000	164690000	58437000	92309000	87595000	47045000	19714000	23886000	19913000	19826000	0	0	0	0	19843000	85246000
P14635;O95067	P14635	CCNB1	>sp|P14635|CCNB1_HUMAN G2/mitotic-specific cyclin-B1 OS=Homo sapiens GN=CCNB1 PE=1 SV=1	1	1	1	2	1	1	0	0	0	0	0	0	0	0	0	0	0	1	0	0	0	0	0	1	0	0	0	0	0	0	0	816520	0	814540	0	0	0	0	0	0	0	0	0	0	0	775050
P63162;P14678	P63162;P14678	SNRPN;SNRPB	>sp|P63162|RSMN_HUMAN Small nuclear ribonucleoprotein-associated protein N OS=Homo sapiens GN=SNRPN PE=1 SV=1;>sp|P14678|RSMB_HUMAN Small nuclear ribonucleoprotein-associated proteins B and B OS=Homo sapiens GN=SNRPB PE=1 SV=2	5	7	9	6	3	4	3	1	0	0	0	0	0	0	0	0	2	4	2	5	0	3	3	1	0	0	0	0	1	0	30910000	10176000	6608200	17384000	18857000	10633000	0	0	0	0	0	0	0	0	32185000	19350000
P14735	P14735	IDE	>sp|P14735|IDE_HUMAN Insulin-degrading enzyme OS=Homo sapiens GN=IDE PE=1 SV=4	2	6	5	0	0	0	0	0	0	0	0	0	0	0	0	0	2	3	3	3	0	0	1	0	0	0	0	0	0	0	2053900	0	0	0	0	0	0	0	0	0	0	0	0	0	1798000	2687600
P14866	P14866	HNRNPL	>sp|P14866|HNRPL_HUMAN Heterogeneous nuclear ribonucleoprotein L OS=Homo sapiens GN=HNRNPL PE=1 SV=2	13	18	16	19	5	6	7	2	0	0	0	0	0	0	0	0	5	8	2	13	1	3	6	5	0	0	0	0	2	0	80503000	58641000	39164000	39892000	26929000	11394000	0	0	0	0	0	0	0	0	35587000	44834000
P14868	P14868	DARS	>sp|P14868|SYDC_HUMAN Aspartate--tRNA ligase, cytoplasmic OS=Homo sapiens GN=DARS PE=1 SV=2	11	7	11	9	4	7	1	1	0	0	0	0	0	0	0	0	6	11	5	10	3	7	6	4	0	0	0	0	4	1	9884600	10074000	8241400	7863400	2216900	5007500	0	0	0	0	0	0	0	0	8721600	10841000
P14923	P14923	JUP	>sp|P14923|PLAK_HUMAN Junction plakoglobin OS=Homo sapiens GN=JUP PE=1 SV=3	3	8	13	6	6	2	0	0	0	0	0	0	0	0	0	0	2	3	0	3	0	2	1	0	0	0	0	0	0	0	11586000	2935300	8752700	2665000	0	0	0	0	0	0	0	0	0	0	2595200	2593700
P14927	P14927	UQCRB	>sp|P14927|QCR7_HUMAN Cytochrome b-c1 complex subunit 7 OS=Homo sapiens GN=UQCRB PE=1 SV=2	0	0	0	0	0	0	0	0	0	0	0	0	0	0	0	0	0	0	0	0	0	0	0	0	0	0	0	0	1	1	0	0	0	0	0	0	0	0	0	0	0	0	0	0	0	0
P15121;C9JRZ8	P15121	AKR1B1	>sp|P15121|ALDR_HUMAN Aldose reductase OS=Homo sapiens GN=AKR1B1 PE=1 SV=3	4	6	9	9	4	4	2	1	0	0	0	0	0	0	0	0	4	6	4	7	0	2	1	2	0	0	0	0	1	0	31624000	32270000	27869000	28389000	9655500	7282900	0	0	0	0	0	0	0	0	19362000	17938000
P15151	P15151	PVR	>sp|P15151|PVR_HUMAN Poliovirus receptor OS=Homo sapiens GN=PVR PE=1 SV=2	2	1	3	0	0	0	0	0	0	0	0	0	0	0	0	0	1	1	0	0	0	0	0	0	0	0	0	0	0	0	796440	0	0	0	0	0	0	0	0	0	0	0	0	0	1111700	1134200
P15170	P15170	GSPT1	>sp|P15170|ERF3A_HUMAN Eukaryotic peptide chain release factor GTP-binding subunit ERF3A OS=Homo sapiens GN=GSPT1 PE=1 SV=1	12	12	16	10	4	3	6	1	0	0	0	0	0	0	0	0	4	7	7	8	1	3	4	4	0	0	0	0	3	0	30105000	26566000	20828000	7850000	15615000	2967500	0	0	0	0	0	0	0	0	20241000	27333000
P15311	P15311	EZR	>sp|P15311|EZRI_HUMAN Ezrin OS=Homo sapiens GN=EZR PE=1 SV=4	16	26	26	26	11	8	10	1	0	0	0	0	0	0	0	0	7	14	7	15	4	8	10	9	0	0	0	0	4	1	59687000	80533000	29397000	11474000	16053000	0	0	0	0	0	0	0	0	0	14502000	19725000
P15328;P41439;P14207	P15328	FOLR1	>sp|P15328|FOLR1_HUMAN Folate receptor alpha OS=Homo sapiens GN=FOLR1 PE=1 SV=3	0	0	1	0	0	0	1	0	0	0	0	0	0	0	0	0	0	0	0	0	0	0	0	0	0	0	0	0	1	0	0	0	0	0	0	0	0	0	0	0	0	0	0	0	0	0
P15531	P15531	NME1	>sp|P15531|NDKA_HUMAN Nucleoside diphosphate kinase A OS=Homo sapiens GN=NME1 PE=1 SV=1	7	9	10	9	5	5	5	2	0	1	0	0	0	0	0	0	2	5	5	5	2	5	3	5	0	0	0	0	5	1	34634000	8560700	4680400	11473000	27315000	5681100	0	0	0	0	0	0	0	0	0	17228000
P15559	P15559	NQO1	>sp|P15559|NQO1_HUMAN NAD(P)H dehydrogenase [quinone] 1 OS=Homo sapiens GN=NQO1 PE=1 SV=1	1	1	5	2	2	1	2	0	0	0	0	0	0	0	0	0	0	1	2	2	0	1	2	3	0	0	0	0	0	0	3187800	3891800	5635000	0	2731900	0	0	0	0	0	0	0	0	0	0	1176800
P15586	P15586	GNS	>sp|P15586|GNS_HUMAN N-acetylglucosamine-6-sulfatase OS=Homo sapiens GN=GNS PE=1 SV=3	0	0	1	0	1	0	0	0	0	0	0	0	0	0	0	0	2	1	0	0	1	2	2	2	0	0	0	0	0	0	994720	0	1117000	0	0	0	0	0	0	0	0	0	0	0	1763300	1223200
P15880	P15880	RPS2	>sp|P15880|RS2_HUMAN 40S ribosomal protein S2 OS=Homo sapiens GN=RPS2 PE=1 SV=2	10	10	14	11	6	6	5	3	0	0	0	0	0	0	0	0	5	7	7	8	2	6	6	6	0	0	0	0	3	1	128520000	86268000	126170000	84006000	47948000	20979000	0	0	0	0	0	0	0	0	94586000	88028000
P15924	P15924	DSP	>sp|P15924|DESP_HUMAN Desmoplakin OS=Homo sapiens GN=DSP PE=1 SV=3	18	27	37	18	13	11	8	0	0	0	0	0	0	0	0	0	9	17	10	17	2	3	7	6	0	0	0	0	0	0	27559000	15806000	22423000	13787000	9927700	0	0	0	0	0	0	0	0	0	9057200	13768000
P15927	P15927	RPA2	>sp|P15927|RFA2_HUMAN Replication protein A 32 kDa subunit OS=Homo sapiens GN=RPA2 PE=1 SV=1	0	0	1	1	0	0	0	0	0	0	0	0	0	0	0	0	0	0	0	0	0	0	0	0	0	0	0	0	0	0	0	565760	0	0	0	0	0	0	0	0	0	0	0	0	0	0
P16070	P16070	CD44	>sp|P16070|CD44_HUMAN CD44 antigen OS=Homo sapiens GN=CD44 PE=1 SV=3	3	3	4	3	0	3	1	0	0	0	0	0	0	0	0	0	3	3	3	3	0	2	3	2	0	0	0	0	1	0	13912000	8870200	0	15333000	7099100	0	0	0	0	0	0	0	0	0	8085300	6058400
P16104	P16104	H2AFX	>sp|P16104|H2AX_HUMAN Histone H2AX OS=Homo sapiens GN=H2AFX PE=1 SV=2	5	4	5	4	3	2	3	0	0	2	1	1	0	0	0	0	1	3	3	2	2	2	3	2	1	0	0	0	1	2	5124300	0	1240900	0	2580600	0	0	0	0	0	0	0	0	0	0	3439700
P16152;O75828	P16152	CBR1	>sp|P16152|CBR1_HUMAN Carbonyl reductase [NADPH] 1 OS=Homo sapiens GN=CBR1 PE=1 SV=3	4	6	9	5	1	1	4	0	0	0	0	0	0	0	0	0	3	5	4	5	1	1	2	2	0	0	0	0	2	1	11712000	9555700	1719900	3120300	4794200	0	0	0	0	0	0	0	0	0	5894900	7354000
P16278	P16278	GLB1	>sp|P16278|BGAL_HUMAN Beta-galactosidase OS=Homo sapiens GN=GLB1 PE=1 SV=2	0	0	0	0	1	0	0	1	0	0	0	0	0	0	0	0	0	0	0	0	0	0	0	0	0	0	0	0	0	0	0	0	0	0	0	7026900	0	0	0	0	0	0	0	0	0	0
P16333	P16333	NCK1	>sp|P16333|NCK1_HUMAN Cytoplasmic protein NCK1 OS=Homo sapiens GN=NCK1 PE=1 SV=1	0	0	1	1	0	0	0	0	0	0	0	0	0	0	0	0	0	0	0	1	0	0	0	0	0	0	0	0	0	0	0	453710	0	0	0	0	0	0	0	0	0	0	0	0	0	0
P16401	P16401	HIST1H1B	>sp|P16401|H15_HUMAN Histone H1.5 OS=Homo sapiens GN=HIST1H1B PE=1 SV=3	10	8	15	10	6	7	8	7	0	0	1	2	0	0	0	0	8	10	8	9	7	5	8	7	2	0	1	1	1	0	65111000	65663000	24041000	61459000	28502000	78375000	0	0	0	6602500	0	0	0	0	97769000	77978000
P16403	P16403	HIST1H1C	>sp|P16403|H12_HUMAN Histone H1.2 OS=Homo sapiens GN=HIST1H1C PE=1 SV=2	14	17	19	16	10	11	10	5	2	3	5	2	0	0	0	0	13	13	9	14	6	9	9	9	2	2	1	2	1	1	247310000	274660000	508840000	412780000	276200000	243650000	47401000	70017000	406210000	72944000	0	0	0	0	450340000	275180000
P16435	P16435	POR	>sp|P16435|NCPR_HUMAN NADPH--cytochrome P450 reductase OS=Homo sapiens GN=POR PE=1 SV=2	11	10	13	12	7	6	2	2	0	0	0	0	0	0	0	0	4	6	1	10	3	4	5	5	0	0	0	0	0	0	21384000	15945000	24703000	18489000	12915000	9150000	0	0	0	0	0	0	0	0	16969000	15004000
P16615;O14983;Q93084	P16615	ATP2A2	>sp|P16615|AT2A2_HUMAN Sarcoplasmic/endoplasmic reticulum calcium ATPase 2 OS=Homo sapiens GN=ATP2A2 PE=1 SV=1	8	11	12	14	6	8	2	0	0	0	0	0	0	0	0	0	1	10	4	5	1	3	4	2	0	0	0	0	3	1	19183000	15045000	9812400	15854000	3470200	0	0	0	0	0	0	0	0	0	8518600	10520000
P16949	P16949	STMN1	>sp|P16949|STMN1_HUMAN Stathmin OS=Homo sapiens GN=STMN1 PE=1 SV=3	1	0	0	1	1	2	0	1	0	0	0	0	0	0	0	0	2	0	0	1	0	0	0	0	0	0	0	0	0	0	0	0	1602200	1345900	0	0	0	0	0	0	0	0	0	0	4192200	0
P16989	P16989	YBX3	>sp|P16989|YBOX3_HUMAN Y-box-binding protein 3 OS=Homo sapiens GN=YBX3 PE=1 SV=4	7	8	8	7	3	2	8	0	0	0	0	0	0	0	0	0	1	5	3	6	1	0	3	4	0	0	0	0	2	1	6441600	11466000	0	0	6788500	0	0	0	0	0	0	0	0	0	0	0
P17066;P48741	P17066;P48741	HSPA6;HSPA7	>sp|P17066|HSP76_HUMAN Heat shock 70 kDa protein 6 OS=Homo sapiens GN=HSPA6 PE=1 SV=2;>sp|P48741|HSP77_HUMAN Putative heat shock 70 kDa protein 7 OS=Homo sapiens GN=HSPA7 PE=5 SV=2	9	8	11	9	6	6	10	4	0	0	0	0	0	0	0	0	5	7	6	6	2	8	6	7	0	0	0	0	4	1	28736000	70602000	6875000	10251000	36512000	2416700	0	0	0	0	0	0	0	0	1176300	7217000
P17096	P17096	HMGA1	>sp|P17096|HMGA1_HUMAN High mobility group protein HMG-I/HMG-Y OS=Homo sapiens GN=HMGA1 PE=1 SV=3	3	2	3	3	3	3	4	2	0	1	1	0	0	0	0	0	1	3	4	3	1	2	3	4	0	0	0	0	0	0	18848000	32473000	61305000	48034000	21927000	22025000	0	23646000	12706000	0	0	0	0	0	26045000	29655000
P17152	P17152	TMEM11	>sp|P17152|TMM11_HUMAN Transmembrane protein 11, mitochondrial OS=Homo sapiens GN=TMEM11 PE=1 SV=1	0	0	1	0	0	1	0	0	0	0	0	0	0	0	0	0	1	0	0	0	0	0	0	0	0	0	0	0	0	0	770720	0	0	1843200	0	0	0	0	0	0	0	0	0	0	2002600	0
P17174	P17174	GOT1	>sp|P17174|AATC_HUMAN Aspartate aminotransferase, cytoplasmic OS=Homo sapiens GN=GOT1 PE=1 SV=3	7	4	5	6	3	4	2	1	0	0	0	0	0	0	0	0	2	4	3	3	2	5	1	1	0	0	0	0	0	0	4435800	8276800	4766600	6005800	3009800	4143800	0	0	0	0	0	0	0	0	4510400	4632800
P17301	P17301	ITGA2	>sp|P17301|ITA2_HUMAN Integrin alpha-2 OS=Homo sapiens GN=ITGA2 PE=1 SV=1	0	0	0	0	1	0	0	0	0	0	0	0	0	0	0	0	0	1	0	0	0	0	0	0	0	0	0	0	0	0	0	0	0	0	0	0	0	0	0	0	0	0	0	0	0	408540
P17480	P17480	UBTF	>sp|P17480|UBF1_HUMAN Nucleolar transcription factor 1 OS=Homo sapiens GN=UBTF PE=1 SV=1	2	3	11	5	0	1	0	0	0	0	0	0	0	0	0	0	1	4	1	0	0	0	0	0	0	0	0	0	0	0	7771600	2645200	0	1023700	0	0	0	0	0	0	0	0	0	0	1886700	4101300
P17612;P22612	P17612	PRKACA	>sp|P17612|KAPCA_HUMAN cAMP-dependent protein kinase catalytic subunit alpha OS=Homo sapiens GN=PRKACA PE=1 SV=2	1	3	1	0	1	1	0	0	0	0	0	0	0	0	0	0	1	5	1	1	0	1	0	1	0	0	0	0	0	0	0	0	3176700	1418500	0	0	0	0	0	0	0	0	0	0	1538300	2573500
P17655	P17655	CAPN2	>sp|P17655|CAN2_HUMAN Calpain-2 catalytic subunit OS=Homo sapiens GN=CAPN2 PE=1 SV=6	4	5	6	5	1	2	0	0	0	0	0	0	0	0	0	0	2	3	3	2	0	2	1	0	0	0	0	0	0	0	6490000	5594500	4681300	1827200	0	0	0	0	0	0	0	0	0	0	2037000	3652100
P17812	P17812	CTPS1	>sp|P17812|PYRG1_HUMAN CTP synthase 1 OS=Homo sapiens GN=CTPS1 PE=1 SV=2	7	13	13	9	4	6	2	1	0	0	0	0	0	0	0	0	1	4	2	9	1	3	2	2	0	0	0	0	1	0	14935000	10275000	9344300	9184300	3980000	3492200	0	0	0	0	0	0	0	0	4162900	8011700
P17844	P17844	DDX5	>sp|P17844|DDX5_HUMAN Probable ATP-dependent RNA helicase DDX5 OS=Homo sapiens GN=DDX5 PE=1 SV=1	17	28	18	25	10	13	8	2	0	1	0	0	0	0	0	0	9	18	6	12	2	11	11	7	0	0	0	0	0	0	84457000	88054000	49812000	86081000	66178000	16565000	0	12872000	0	0	0	0	0	0	65609000	86163000
P17858	P17858	PFKL	>sp|P17858|PFKAL_HUMAN ATP-dependent 6-phosphofructokinase, liver type OS=Homo sapiens GN=PFKL PE=1 SV=6	6	5	6	4	4	4	1	1	0	0	0	0	0	0	0	0	1	3	0	9	1	3	3	2	0	0	0	0	0	0	8592000	1703900	1711500	2265800	0	0	0	0	0	0	0	0	0	0	0	0
P17931	P17931	LGALS3	>sp|P17931|LEG3_HUMAN Galectin-3 OS=Homo sapiens GN=LGALS3 PE=1 SV=5	0	3	0	0	0	4	0	0	0	0	0	0	0	0	0	0	0	0	0	0	0	3	2	1	0	0	0	0	3	0	0	0	0	6283600	0	0	0	0	0	0	0	0	0	0	0	0
P17980	P17980	PSMC3	>sp|P17980|PRS6A_HUMAN 26S proteasome regulatory subunit 6A OS=Homo sapiens GN=PSMC3 PE=1 SV=3	6	7	10	8	2	3	1	0	0	0	0	0	0	0	0	0	1	4	1	1	0	1	1	0	0	0	0	0	1	1	15088000	10896000	2006300	2692800	2406900	0	0	0	0	0	0	0	0	0	0	5494900
P17987	P17987	TCP1	>sp|P17987|TCPA_HUMAN T-complex protein 1 subunit alpha OS=Homo sapiens GN=TCP1 PE=1 SV=1	12	15	19	17	10	9	8	4	0	1	0	0	0	0	0	0	8	11	5	12	2	9	6	7	0	0	0	0	2	0	68157000	49223000	52330000	37478000	45684000	16668000	0	13775000	0	0	0	0	0	0	34516000	60401000
P18031	P18031	PTPN1	>sp|P18031|PTN1_HUMAN Tyrosine-protein phosphatase non-receptor type 1 OS=Homo sapiens GN=PTPN1 PE=1 SV=1	1	1	1	3	0	0	0	0	0	0	0	0	0	0	0	0	0	0	0	2	0	0	0	0	0	0	0	0	0	0	0	1449000	0	0	0	0	0	0	0	0	0	0	0	0	0	0
P18077	P18077	RPL35A	>sp|P18077|RL35A_HUMAN 60S ribosomal protein L35a OS=Homo sapiens GN=RPL35A PE=1 SV=2	6	4	7	7	8	4	3	2	0	0	0	0	0	0	0	0	4	4	1	4	2	3	6	6	0	0	0	0	0	0	22568000	28923000	75688000	50226000	28492000	40561000	0	0	0	0	0	0	0	0	36710000	27436000
P18085	P18085	ARF4	>sp|P18085|ARF4_HUMAN ADP-ribosylation factor 4 OS=Homo sapiens GN=ARF4 PE=1 SV=3	4	4	5	4	0	0	0	0	0	0	0	0	0	0	0	0	1	2	1	3	0	0	1	1	0	0	0	0	1	0	4989300	6022000	0	0	0	0	0	0	0	0	0	0	0	0	4982100	3072000
P18124	P18124	RPL7	>sp|P18124|RL7_HUMAN 60S ribosomal protein L7 OS=Homo sapiens GN=RPL7 PE=1 SV=1	13	15	14	12	8	11	5	0	0	0	0	0	0	0	0	0	5	10	7	10	1	6	4	4	0	0	0	0	0	0	92170000	104940000	66014000	58626000	41410000	0	0	0	0	0	0	0	0	0	20737000	54485000
P18206	P18206	VCL	>sp|P18206|VINC_HUMAN Vinculin OS=Homo sapiens GN=VCL PE=1 SV=4	12	21	28	30	10	17	7	0	0	0	0	0	0	0	0	0	10	18	9	12	1	9	12	14	0	0	0	0	1	0	68048000	60228000	29249000	45669000	17282000	0	0	0	0	0	0	0	0	0	28970000	43472000
P18564	P18564	ITGB6	>sp|P18564|ITB6_HUMAN Integrin beta-6 OS=Homo sapiens GN=ITGB6 PE=1 SV=2	1	0	0	1	1	0	1	0	0	0	0	0	0	0	0	0	1	1	1	1	0	0	1	1	0	0	0	0	0	0	0	2915600	2501700	0	5239800	0	0	0	0	0	0	0	0	0	4144700	5711900
P18583	P18583	SON	>sp|P18583|SON_HUMAN Protein SON OS=Homo sapiens GN=SON PE=1 SV=4	2	2	6	2	1	1	0	0	0	0	0	0	0	0	0	0	0	0	0	0	0	0	1	0	0	0	0	0	0	0	3231700	914390	719630	0	0	0	0	0	0	0	0	0	0	0	0	0
P18615	P18615	NELFE	>sp|P18615|NELFE_HUMAN Negative elongation factor E OS=Homo sapiens GN=NELFE PE=1 SV=3	0	1	1	0	1	1	0	0	0	0	0	0	0	0	0	0	0	0	0	0	0	0	1	0	0	0	0	0	0	0	0	0	507830	314580	0	0	0	0	0	0	0	0	0	0	0	0
P18621	P18621	RPL17	>sp|P18621|RL17_HUMAN 60S ribosomal protein L17 OS=Homo sapiens GN=RPL17 PE=1 SV=3	10	7	10	7	4	8	3	0	0	0	0	0	0	0	0	0	2	7	2	8	0	0	4	4	0	0	0	0	1	0	62604000	49679000	22426000	50900000	22551000	0	0	0	0	0	0	0	0	0	14773000	26623000
P18669;P15259;Q8N0Y7	P18669	PGAM1	>sp|P18669|PGAM1_HUMAN Phosphoglycerate mutase 1 OS=Homo sapiens GN=PGAM1 PE=1 SV=2	6	10	12	14	6	6	4	1	0	1	1	0	0	0	0	0	4	3	2	3	1	1	5	7	0	0	0	0	3	1	116310000	146210000	103090000	128470000	27970000	28746000	0	20803000	19544000	0	0	0	0	0	45436000	48292000
P18754	P18754	RCC1	>sp|P18754|RCC1_HUMAN Regulator of chromosome condensation OS=Homo sapiens GN=RCC1 PE=1 SV=1	7	5	5	5	2	2	1	0	0	0	0	0	0	0	0	0	1	1	0	3	0	2	2	1	0	0	0	0	3	0	12366000	10453000	1034800	3992200	2699000	0	0	0	0	0	0	0	0	0	3845700	0
P18846;P16220	P18846;P16220	ATF1;CREB1	>sp|P18846|ATF1_HUMAN Cyclic AMP-dependent transcription factor ATF-1 OS=Homo sapiens GN=ATF1 PE=1 SV=2;>sp|P16220|CREB1_HUMAN Cyclic AMP-responsive element-binding protein 1 OS=Homo sapiens GN=CREB1 PE=1 SV=2	0	0	1	0	0	0	0	0	0	0	0	0	0	0	0	0	0	0	0	0	0	1	2	0	0	0	0	0	0	0	0	0	0	0	0	0	0	0	0	0	0	0	0	0	0	0
P18850	P18850	ATF6	>sp|P18850|ATF6A_HUMAN Cyclic AMP-dependent transcription factor ATF-6 alpha OS=Homo sapiens GN=ATF6 PE=1 SV=3	1	1	1	0	0	0	0	0	0	0	0	0	0	0	0	0	0	0	0	0	0	0	0	0	0	0	0	0	0	0	131180	0	0	0	0	0	0	0	0	0	0	0	0	0	0	0
P18858	P18858	LIG1	>sp|P18858|DNLI1_HUMAN DNA ligase 1 OS=Homo sapiens GN=LIG1 PE=1 SV=1	0	1	2	0	0	0	0	0	0	0	0	0	0	0	0	0	0	0	0	0	0	0	0	0	0	0	0	0	0	0	675420	0	0	0	0	0	0	0	0	0	0	0	0	0	0	0
P18887	P18887	XRCC1	>sp|P18887|XRCC1_HUMAN DNA repair protein XRCC1 OS=Homo sapiens GN=XRCC1 PE=1 SV=2	0	1	0	1	0	2	0	0	0	0	0	0	0	0	0	0	0	0	0	0	0	0	0	0	0	0	0	0	0	0	0	241820	0	0	0	0	0	0	0	0	0	0	0	0	0	0
P19338	P19338	NCL	>sp|P19338|NUCL_HUMAN Nucleolin OS=Homo sapiens GN=NCL PE=1 SV=3	22	31	39	34	14	16	15	7	0	4	4	3	0	0	0	0	14	26	14	23	11	8	12	12	2	0	0	1	11	3	170450000	138760000	141550000	130500000	98160000	93937000	0	89932000	98676000	45150000	0	0	0	0	130030000	157450000
P19388	P19388	POLR2E	>sp|P19388|RPAB1_HUMAN DNA-directed RNA polymerases I, II, and III subunit RPABC1 OS=Homo sapiens GN=POLR2E PE=1 SV=4	1	0	0	1	1	0	0	0	0	0	0	0	0	0	0	0	1	0	2	1	0	0	0	0	0	0	0	0	0	0	0	0	2021500	0	0	0	0	0	0	0	0	0	0	0	1564800	0
P19404	P19404	NDUFV2	>sp|P19404|NDUV2_HUMAN NADH dehydrogenase [ubiquinone] flavoprotein 2, mitochondrial OS=Homo sapiens GN=NDUFV2 PE=1 SV=2	0	0	0	0	0	0	0	0	0	0	0	0	0	0	0	0	0	0	0	0	0	0	0	0	0	0	0	0	1	0	0	0	0	0	0	0	0	0	0	0	0	0	0	0	0	0
P19474	P19474	TRIM21	>sp|P19474|RO52_HUMAN E3 ubiquitin-protein ligase TRIM21 OS=Homo sapiens GN=TRIM21 PE=1 SV=1	0	0	1	0	0	0	0	0	0	0	0	0	0	0	0	0	0	0	0	0	0	0	0	0	0	0	0	0	0	0	906890	0	0	0	0	0	0	0	0	0	0	0	0	0	0	0
P19525	P19525	EIF2AK2	>sp|P19525|E2AK2_HUMAN Interferon-induced, double-stranded RNA-activated protein kinase OS=Homo sapiens GN=EIF2AK2 PE=1 SV=2	2	3	2	1	0	0	0	0	0	0	0	0	0	0	0	0	1	1	1	1	0	0	2	0	0	0	0	0	0	0	0	0	0	0	0	0	0	0	0	0	0	0	0	0	836090	0
P19623	P19623	SRM	>sp|P19623|SPEE_HUMAN Spermidine synthase OS=Homo sapiens GN=SRM PE=1 SV=1	3	1	4	2	2	3	1	0	0	0	0	0	0	0	0	0	1	1	1	2	0	0	1	0	0	0	0	0	0	0	2430700	1428600	1774400	1844600	1795400	0	0	0	0	0	0	0	0	0	1870900	1661900
P19784	P19784	CSNK2A2	>sp|P19784|CSK22_HUMAN Casein kinase II subunit alpha OS=Homo sapiens GN=CSNK2A2 PE=1 SV=1	1	2	1	0	1	0	0	0	0	0	0	0	0	0	0	0	0	1	0	1	0	0	0	0	0	0	0	0	0	0	372060	0	0	0	0	0	0	0	0	0	0	0	0	0	0	0
P19971	P19971	TYMP	>sp|P19971|TYPH_HUMAN Thymidine phosphorylase OS=Homo sapiens GN=TYMP PE=1 SV=2	0	0	0	0	0	2	0	0	0	0	0	0	0	0	0	0	0	0	0	0	0	0	0	0	0	0	0	0	0	0	0	0	0	218380	0	0	0	0	0	0	0	0	0	0	0	0
P20020	P20020	ATP2B1	>sp|P20020|AT2B1_HUMAN Plasma membrane calcium-transporting ATPase 1 OS=Homo sapiens GN=ATP2B1 PE=1 SV=3	6	6	4	4	0	2	0	0	0	0	0	0	0	0	0	0	1	1	1	2	0	0	1	0	0	0	0	0	1	1	2898500	2120900	0	1590900	0	0	0	0	0	0	0	0	0	0	734370	0
P20042	P20042	EIF2S2	>sp|P20042|IF2B_HUMAN Eukaryotic translation initiation factor 2 subunit 2 OS=Homo sapiens GN=EIF2S2 PE=1 SV=2	5	7	5	7	1	2	2	0	0	0	0	0	0	0	0	0	1	2	2	5	1	2	2	1	0	0	0	0	6	4	7163000	7117200	9595800	3911700	4962700	0	0	0	0	0	0	0	0	0	2817200	3034300
P20073	P20073	ANXA7	>sp|P20073|ANXA7_HUMAN Annexin A7 OS=Homo sapiens GN=ANXA7 PE=1 SV=3	3	5	4	4	1	2	0	0	0	0	0	0	0	0	0	0	0	3	0	1	0	0	1	0	0	0	0	0	0	0	3093800	2424800	5067900	3012800	0	0	0	0	0	0	0	0	0	0	0	2749600
P20248	P20248	CCNA2	>sp|P20248|CCNA2_HUMAN Cyclin-A2 OS=Homo sapiens GN=CCNA2 PE=1 SV=2	0	1	0	1	2	0	0	0	0	0	0	0	0	0	0	0	0	0	0	0	0	0	0	0	0	0	0	0	0	0	0	0	631850	0	0	0	0	0	0	0	0	0	0	0	0	0
P20290	P20290	BTF3	>sp|P20290|BTF3_HUMAN Transcription factor BTF3 OS=Homo sapiens GN=BTF3 PE=1 SV=1	5	3	5	4	1	3	2	0	0	0	0	0	0	0	0	0	2	7	5	7	0	0	1	0	0	0	0	0	3	2	20792000	20695000	17577000	10688000	5454200	0	0	0	0	0	0	0	0	0	22062000	28320000
P20339	P20339	RAB5A	>sp|P20339|RAB5A_HUMAN Ras-related protein Rab-5A OS=Homo sapiens GN=RAB5A PE=1 SV=2	3	1	2	4	2	1	1	0	0	0	0	0	0	0	0	0	1	2	1	1	0	0	0	0	0	0	0	0	0	0	731170	658320	0	0	0	0	0	0	0	0	0	0	0	0	0	1225900
Q9NRW1;P20340;Q14964	Q9NRW1;P20340;Q14964	RAB6B;RAB6A;RAB39A	>sp|Q9NRW1|RAB6B_HUMAN Ras-related protein Rab-6B OS=Homo sapiens GN=RAB6B PE=1 SV=1;>sp|P20340|RAB6A_HUMAN Ras-related protein Rab-6A OS=Homo sapiens GN=RAB6A PE=1 SV=3;>sp|Q14964|RB39A_HUMAN Ras-related protein Rab-39A OS=Homo sapiens GN=RAB39A PE=1 SV=2	1	1	1	1	0	1	0	0	0	0	0	0	0	0	0	0	0	1	0	0	0	0	1	0	0	0	0	0	0	0	6258600	6462900	0	671360	0	0	0	0	0	0	0	0	0	0	0	486570
P20618	P20618	PSMB1	>sp|P20618|PSB1_HUMAN Proteasome subunit beta type-1 OS=Homo sapiens GN=PSMB1 PE=1 SV=2	4	6	5	3	2	4	2	1	0	0	0	0	0	0	0	0	2	2	3	1	0	3	2	2	0	0	0	0	2	0	14515000	8736600	3795800	10738000	2447000	7838800	0	0	0	0	0	0	0	0	8954300	10995000
P20645	P20645	M6PR	>sp|P20645|MPRD_HUMAN Cation-dependent mannose-6-phosphate receptor OS=Homo sapiens GN=M6PR PE=1 SV=1	1	0	2	0	0	0	1	0	0	0	0	0	0	0	0	0	0	0	0	0	0	0	0	0	0	0	0	0	0	0	691870	0	0	0	568430	0	0	0	0	0	0	0	0	0	0	0
P20671	P20671	HIST1H2AD	>sp|P20671|H2A1D_HUMAN Histone H2A type 1-D OS=Homo sapiens GN=HIST1H2AD PE=1 SV=2	6	8	8	8	4	4	5	2	0	2	1	1	0	0	0	0	3	5	6	6	2	3	3	3	1	0	1	0	2	3	0	13429000	0	0	0	0	0	0	0	0	0	0	0	0	0	0
P20700	P20700	LMNB1	>sp|P20700|LMNB1_HUMAN Lamin-B1 OS=Homo sapiens GN=LMNB1 PE=1 SV=2	9	13	17	19	6	4	5	0	0	0	0	0	0	0	0	0	2	10	8	10	0	2	6	5	0	0	0	0	2	1	25465000	29698000	30444000	13938000	8292600	0	0	0	0	0	0	0	0	0	3718700	19853000
P20810	P20810	CAST	>sp|P20810|ICAL_HUMAN Calpastatin OS=Homo sapiens GN=CAST PE=1 SV=4	5	9	9	13	3	2	1	0	0	0	0	0	0	0	0	0	1	4	3	7	0	1	0	1	0	0	0	0	2	1	9901800	13770000	6751200	3362900	3203700	0	0	0	0	0	0	0	0	0	7651800	7321700
P20839	P20839	IMPDH1	>sp|P20839|IMDH1_HUMAN Inosine-5-monophosphate dehydrogenase 1 OS=Homo sapiens GN=IMPDH1 PE=1 SV=2	3	6	3	3	1	1	0	0	0	0	0	0	0	0	0	0	3	4	3	3	0	1	0	0	0	0	0	0	0	0	4015300	3030300	0	0	0	0	0	0	0	0	0	0	0	0	3761300	3372000
P20936	P20936	RASA1	>sp|P20936|RASA1_HUMAN Ras GTPase-activating protein 1 OS=Homo sapiens GN=RASA1 PE=1 SV=1	0	0	1	0	0	0	0	0	0	0	0	0	0	0	0	0	0	0	0	0	0	0	0	0	0	0	0	0	0	0	239680	0	0	0	0	0	0	0	0	0	0	0	0	0	0	0
P21266;P46439;Q03013;P09488;P28161	P21266	GSTM3	>sp|P21266|GSTM3_HUMAN Glutathione S-transferase Mu 3 OS=Homo sapiens GN=GSTM3 PE=1 SV=3	6	5	8	6	1	1	0	0	0	0	0	0	0	0	0	0	0	3	0	3	1	1	1	1	0	0	0	0	0	0	15449000	7587400	5110100	5887500	0	0	0	0	0	0	0	0	0	0	0	8306700
P21281;P15313	P21281	ATP6V1B2	>sp|P21281|VATB2_HUMAN V-type proton ATPase subunit B, brain isoform OS=Homo sapiens GN=ATP6V1B2 PE=1 SV=3	1	3	0	0	1	0	1	0	0	0	0	0	0	0	0	0	0	0	0	1	0	0	0	0	0	0	0	0	0	0	0	0	0	0	0	0	0	0	0	0	0	0	0	0	0	0
P21283	P21283	ATP6V1C1	>sp|P21283|VATC1_HUMAN V-type proton ATPase subunit C 1 OS=Homo sapiens GN=ATP6V1C1 PE=1 SV=4	0	3	0	0	0	0	0	0	0	0	0	0	0	0	0	0	0	1	0	0	0	0	0	0	0	0	0	0	0	0	0	0	0	0	0	0	0	0	0	0	0	0	0	0	0	0
P21291	P21291	CSRP1	>sp|P21291|CSRP1_HUMAN Cysteine and glycine-rich protein 1 OS=Homo sapiens GN=CSRP1 PE=1 SV=3	7	6	7	6	2	4	2	0	0	0	0	0	0	0	0	0	1	3	1	3	0	1	1	2	0	0	0	0	2	0	28472000	25122000	3912000	16835000	15545000	0	0	0	0	0	0	0	0	0	7470800	19171000
P21333	P21333	FLNA	>sp|P21333|FLNA_HUMAN Filamin-A OS=Homo sapiens GN=FLNA PE=1 SV=4	57	74	71	67	36	45	26	10	0	2	0	0	0	0	0	0	34	53	35	50	7	33	35	20	0	0	0	0	18	1	335030000	246540000	300600000	294390000	122830000	76991000	0	23325000	0	0	0	0	0	0	209000000	225550000
P21399	P21399	ACO1	>sp|P21399|ACOC_HUMAN Cytoplasmic aconitate hydratase OS=Homo sapiens GN=ACO1 PE=1 SV=3	4	7	4	5	2	2	1	0	0	0	0	0	0	0	0	0	1	2	1	4	1	0	2	1	0	0	0	0	0	0	2139400	2827600	2104700	2195200	2378800	0	0	0	0	0	0	0	0	0	2583400	2204300
P21796	P21796	VDAC1	>sp|P21796|VDAC1_HUMAN Voltage-dependent anion-selective channel protein 1 OS=Homo sapiens GN=VDAC1 PE=1 SV=2	10	10	11	9	8	7	5	1	0	0	0	0	0	0	0	0	3	7	5	8	2	3	3	4	0	0	0	0	7	3	52083000	62139000	81521000	73773000	42394000	7891000	0	0	0	0	0	0	0	0	42681000	69150000
P21912	P21912	SDHB	>sp|P21912|SDHB_HUMAN Succinate dehydrogenase [ubiquinone] iron-sulfur subunit, mitochondrial OS=Homo sapiens GN=SDHB PE=1 SV=3	0	2	2	1	0	1	0	0	0	0	0	0	0	0	0	0	0	2	1	0	0	0	0	0	0	0	0	0	0	0	1030000	0	0	1834700	0	0	0	0	0	0	0	0	0	0	0	0
P21926	P21926	CD9	>sp|P21926|CD9_HUMAN CD9 antigen OS=Homo sapiens GN=CD9 PE=1 SV=4	1	1	3	0	0	0	1	0	0	0	0	0	0	0	0	0	1	0	0	2	0	0	0	0	0	0	0	0	0	0	1530500	0	0	0	1062600	0	0	0	0	0	0	0	0	0	1229500	0
P21964	P21964	COMT	>sp|P21964|COMT_HUMAN Catechol O-methyltransferase OS=Homo sapiens GN=COMT PE=1 SV=2	2	2	3	2	1	1	0	0	0	0	0	0	0	0	0	0	1	1	0	0	0	0	0	0	0	0	0	0	0	0	2894500	2680500	0	0	0	0	0	0	0	0	0	0	0	0	2399800	2928600
P22059	P22059	OSBP	>sp|P22059|OSBP1_HUMAN Oxysterol-binding protein 1 OS=Homo sapiens GN=OSBP PE=1 SV=1	1	1	3	2	1	1	0	1	0	0	0	0	0	0	0	0	0	3	1	0	0	1	3	0	0	0	0	0	0	0	1196000	1856900	1070600	0	0	3064000	0	0	0	0	0	0	0	0	0	0
P22087	P22087	FBL	>sp|P22087|FBRL_HUMAN rRNA 2-O-methyltransferase fibrillarin OS=Homo sapiens GN=FBL PE=1 SV=2	8	8	11	11	3	7	1	2	0	0	0	0	0	0	0	0	2	8	4	6	0	0	1	1	0	0	0	0	2	0	22795000	30350000	4128400	32991000	4348000	6264500	0	0	0	0	0	0	0	0	21336000	25175000
P22102	P22102	GART	>sp|P22102|PUR2_HUMAN Trifunctional purine biosynthetic protein adenosine-3 OS=Homo sapiens GN=GART PE=1 SV=1	20	18	28	16	7	9	6	0	0	0	0	0	0	0	0	0	11	18	13	14	1	7	8	8	0	0	0	0	4	0	50114000	30175000	28229000	36081000	16287000	0	0	0	0	0	0	0	0	0	28066000	51656000
P22234	P22234	PAICS	>sp|P22234|PUR6_HUMAN Multifunctional protein ADE2 OS=Homo sapiens GN=PAICS PE=1 SV=3	14	11	12	18	4	10	4	2	0	1	0	0	0	0	0	0	5	12	5	11	3	3	4	3	0	0	0	0	0	0	62329000	68424000	26898000	37646000	33087000	18411000	0	8508400	0	0	0	0	0	0	45229000	49440000
P22307	P22307	SCP2	>sp|P22307|NLTP_HUMAN Non-specific lipid-transfer protein OS=Homo sapiens GN=SCP2 PE=1 SV=2	0	3	2	0	1	0	0	0	0	0	0	0	0	0	0	0	2	2	2	1	0	0	0	0	0	0	0	0	0	0	1756500	0	0	0	0	0	0	0	0	0	0	0	0	0	2584700	1689600
P22314	P22314	UBA1	>sp|P22314|UBA1_HUMAN Ubiquitin-like modifier-activating enzyme 1 OS=Homo sapiens GN=UBA1 PE=1 SV=3	15	20	24	20	10	15	10	3	0	0	0	0	0	0	0	0	6	17	8	12	0	6	8	7	0	0	0	0	10	0	87283000	62069000	46156000	70253000	36379000	19766000	0	0	0	0	0	0	0	0	61303000	59690000
P22392;O60361	P22392;O60361	NME2;NME2P1	>sp|P22392|NDKB_HUMAN Nucleoside diphosphate kinase B OS=Homo sapiens GN=NME2 PE=1 SV=1;>sp|O60361|NDK8_HUMAN Putative nucleoside diphosphate kinase OS=Homo sapiens GN=NME2P1 PE=5 SV=1	7	10	8	10	7	6	5	4	0	1	0	0	0	0	0	0	5	6	7	9	2	6	5	7	0	0	0	0	5	1	203290000	114550000	85914000	116420000	93424000	63071000	0	0	0	0	0	0	0	0	103460000	121950000
P22570	P22570	FDXR	>sp|P22570|ADRO_HUMAN NADPH:adrenodoxin oxidoreductase, mitochondrial OS=Homo sapiens GN=FDXR PE=1 SV=3	0	0	1	1	0	0	0	0	0	0	0	0	0	0	0	0	0	0	0	0	0	0	0	0	0	0	0	0	0	0	0	549220	0	0	0	0	0	0	0	0	0	0	0	0	0	0
P22626	P22626	HNRNPA2B1	>sp|P22626|ROA2_HUMAN Heterogeneous nuclear ribonucleoproteins A2/B1 OS=Homo sapiens GN=HNRNPA2B1 PE=1 SV=2	21	24	27	29	11	16	11	3	0	1	1	1	0	0	0	0	6	18	7	18	2	9	11	9	0	0	1	1	7	1	330430000	499910000	142200000	185210000	219900000	99928000	0	44022000	35588000	22128000	0	0	0	0	109730000	178950000
P22695	P22695	UQCRC2	>sp|P22695|QCR2_HUMAN Cytochrome b-c1 complex subunit 2, mitochondrial OS=Homo sapiens GN=UQCRC2 PE=1 SV=3	12	11	14	10	4	11	1	0	0	0	0	0	0	0	0	0	4	7	4	10	1	4	3	3	0	0	0	0	0	0	22416000	16304000	3488500	23936000	3822600	0	0	0	0	0	0	0	0	0	9612800	13299000
P23193;Q15560	P23193	TCEA1	>sp|P23193|TCEA1_HUMAN Transcription elongation factor A protein 1 OS=Homo sapiens GN=TCEA1 PE=1 SV=2	4	7	1	4	1	0	2	0	0	0	0	0	0	0	0	0	1	4	2	4	0	1	0	1	0	0	0	0	0	0	0	3173600	1504400	0	1650600	0	0	0	0	0	0	0	0	0	1283400	3345900
P23229	P23229	ITGA6	>sp|P23229|ITA6_HUMAN Integrin alpha-6 OS=Homo sapiens GN=ITGA6 PE=1 SV=5	1	0	1	1	1	0	0	0	0	0	0	0	0	0	0	0	0	1	0	1	0	0	0	0	0	0	0	0	0	0	311140	175850	0	0	0	0	0	0	0	0	0	0	0	0	0	438960
P23246	P23246	SFPQ	>sp|P23246|SFPQ_HUMAN Splicing factor, proline- and glutamine-rich OS=Homo sapiens GN=SFPQ PE=1 SV=2	10	14	21	23	7	10	4	1	0	1	0	0	0	0	0	0	5	6	5	14	2	4	6	5	0	0	0	0	3	2	84627000	78356000	66946000	32054000	23095000	6767700	0	0	0	0	0	0	0	0	46360000	37263000
Q9NRH3;P23258	Q9NRH3;P23258	TUBG2;TUBG1	>sp|Q9NRH3|TBG2_HUMAN Tubulin gamma-2 chain OS=Homo sapiens GN=TUBG2 PE=2 SV=1;>sp|P23258|TBG1_HUMAN Tubulin gamma-1 chain OS=Homo sapiens GN=TUBG1 PE=1 SV=2	1	1	2	1	1	0	0	0	0	0	0	0	0	0	0	0	0	0	0	0	0	0	0	0	0	0	0	0	0	0	1069700	637090	0	0	0	0	0	0	0	0	0	0	0	0	0	0
P23284	P23284	PPIB	>sp|P23284|PPIB_HUMAN Peptidyl-prolyl cis-trans isomerase B OS=Homo sapiens GN=PPIB PE=1 SV=2	11	11	10	11	8	9	5	1	0	0	0	0	0	0	0	0	5	6	6	8	0	3	3	3	0	0	0	0	0	0	88063000	84333000	43170000	76015000	200820000	2458600	0	0	0	0	0	0	0	0	92421000	37058000
P23368	P23368	ME2	>sp|P23368|MAOM_HUMAN NAD-dependent malic enzyme, mitochondrial OS=Homo sapiens GN=ME2 PE=1 SV=1	1	1	0	2	0	1	0	0	0	0	0	0	0	0	0	0	0	0	0	1	0	0	1	1	0	0	0	0	0	0	0	678540	0	744280	0	0	0	0	0	0	0	0	0	0	0	0
P23381	P23381	WARS	>sp|P23381|SYWC_HUMAN Tryptophan--tRNA ligase, cytoplasmic OS=Homo sapiens GN=WARS PE=1 SV=2	6	9	9	5	3	5	0	0	0	0	0	0	0	0	0	0	2	3	2	4	0	3	1	1	0	0	0	0	1	0	15188000	9238700	5129400	10354000	0	0	0	0	0	0	0	0	0	0	4137300	5718300
P23396	P23396	RPS3	>sp|P23396|RS3_HUMAN 40S ribosomal protein S3 OS=Homo sapiens GN=RPS3 PE=1 SV=2	11	14	17	15	6	11	12	6	0	0	0	0	0	0	0	0	9	13	7	12	1	9	11	15	0	0	0	0	3	1	110680000	126540000	69225000	100230000	74694000	37321000	0	0	0	0	0	0	0	0	101050000	100650000
P23458	P23458	JAK1	>sp|P23458|JAK1_HUMAN Tyrosine-protein kinase JAK1 OS=Homo sapiens GN=JAK1 PE=1 SV=2	1	1	2	0	0	0	0	0	0	0	0	0	0	0	0	0	1	1	0	1	0	0	0	0	0	0	0	0	0	0	323870	0	0	0	0	0	0	0	0	0	0	0	0	0	0	0
P23469	P23469	PTPRE	>sp|P23469|PTPRE_HUMAN Receptor-type tyrosine-protein phosphatase epsilon OS=Homo sapiens GN=PTPRE PE=1 SV=1	1	1	0	0	0	0	0	0	0	0	0	0	0	0	0	0	0	0	0	0	0	0	0	0	0	0	0	0	0	0	0	0	0	0	0	0	0	0	0	0	0	0	0	0	0	0
P23526	P23526	AHCY	>sp|P23526|SAHH_HUMAN Adenosylhomocysteinase OS=Homo sapiens GN=AHCY PE=1 SV=4	12	11	16	10	7	9	6	0	0	0	0	0	0	0	0	0	4	10	5	11	3	5	4	5	0	0	0	0	0	0	37005000	26946000	39305000	30651000	19548000	0	0	0	0	0	0	0	0	0	15951000	31329000
P23528	P23528	CFL1	>sp|P23528|COF1_HUMAN Cofilin-1 OS=Homo sapiens GN=CFL1 PE=1 SV=3	10	12	17	15	7	7	7	2	0	0	0	0	0	0	0	0	7	11	8	8	1	5	6	6	0	0	0	0	6	2	179030000	272250000	123960000	175260000	75760000	26969000	0	0	0	0	0	0	0	0	130610000	192860000
P23588	P23588	EIF4B	>sp|P23588|IF4B_HUMAN Eukaryotic translation initiation factor 4B OS=Homo sapiens GN=EIF4B PE=1 SV=2	12	11	15	13	3	6	4	1	0	0	0	0	0	0	0	0	3	4	3	10	0	3	2	3	0	0	0	0	1	1	35086000	30558000	29414000	30066000	23332000	12355000	0	0	0	0	0	0	0	0	26966000	15651000
P23919	P23919	DTYMK	>sp|P23919|KTHY_HUMAN Thymidylate kinase OS=Homo sapiens GN=DTYMK PE=1 SV=4	0	1	2	4	0	1	0	0	0	0	0	0	0	0	0	0	0	0	1	1	0	0	0	0	0	0	0	0	0	0	1084600	2902100	0	943400	0	0	0	0	0	0	0	0	0	0	0	0
P23921	P23921	RRM1	>sp|P23921|RIR1_HUMAN Ribonucleoside-diphosphate reductase large subunit OS=Homo sapiens GN=RRM1 PE=1 SV=1	16	13	18	10	3	9	2	1	0	0	0	0	0	0	0	0	7	7	7	12	1	6	7	6	0	0	0	0	1	1	39629000	19339000	10093000	29370000	4050400	4031400	0	0	0	0	0	0	0	0	26259000	19511000
P24390;P33947	P24390;P33947	KDELR1;KDELR2	>sp|P24390|ERD21_HUMAN ER lumen protein-retaining receptor 1 OS=Homo sapiens GN=KDELR1 PE=1 SV=1;>sp|P33947|ERD22_HUMAN ER lumen protein-retaining receptor 2 OS=Homo sapiens GN=KDELR2 PE=1 SV=1	0	2	0	0	0	0	0	0	0	0	0	0	0	0	0	0	0	0	0	1	0	0	0	0	0	0	0	0	0	0	0	0	0	0	0	0	0	0	0	0	0	0	0	0	0	0
P24534	P24534	EEF1B2	>sp|P24534|EF1B_HUMAN Elongation factor 1-beta OS=Homo sapiens GN=EEF1B2 PE=1 SV=3	4	3	3	3	3	1	0	0	0	0	0	0	0	0	0	0	2	2	1	1	0	0	2	0	0	0	0	0	1	0	0	1177500	635060	0	0	0	0	0	0	0	0	0	0	0	0	0
P24539	P24539	ATP5F1	>sp|P24539|AT5F1_HUMAN ATP synthase F(0) complex subunit B1, mitochondrial OS=Homo sapiens GN=ATP5F1 PE=1 SV=2	3	6	6	5	0	1	3	0	0	0	0	0	0	0	0	0	2	4	2	3	0	2	0	1	0	0	0	0	1	0	6878600	10790000	0	2250900	5924100	0	0	0	0	0	0	0	0	0	5033500	10217000
P24666	P24666	ACP1	>sp|P24666|PPAC_HUMAN Low molecular weight phosphotyrosine protein phosphatase OS=Homo sapiens GN=ACP1 PE=1 SV=3	0	2	1	0	0	0	0	0	0	0	0	0	0	0	0	0	0	0	0	0	0	0	0	0	0	0	0	0	0	0	1113600	0	0	0	0	0	0	0	0	0	0	0	0	0	0	0
P24752	P24752	ACAT1	>sp|P24752|THIL_HUMAN Acetyl-CoA acetyltransferase, mitochondrial OS=Homo sapiens GN=ACAT1 PE=1 SV=1	7	8	5	8	2	2	2	1	0	0	0	0	0	0	0	0	4	3	3	3	0	3	2	1	0	0	0	0	0	0	6947100	11505000	2633400	4563100	4731800	3523300	0	0	0	0	0	0	0	0	14984000	9687400
P24928	P24928	POLR2A	>sp|P24928|RPB1_HUMAN DNA-directed RNA polymerase II subunit RPB1 OS=Homo sapiens GN=POLR2A PE=1 SV=2	0	2	7	3	1	0	0	0	0	0	0	0	0	0	0	0	0	4	0	1	0	1	0	0	0	0	0	0	0	0	2378000	1207000	1467200	0	0	0	0	0	0	0	0	0	0	0	0	1640900
P24941;Q00526;Q96Q40;O94921;Q07002;Q00536;Q14004	P24941	CDK2	>sp|P24941|CDK2_HUMAN Cyclin-dependent kinase 2 OS=Homo sapiens GN=CDK2 PE=1 SV=2	4	6	7	4	2	1	1	0	0	0	0	0	0	0	0	0	1	3	0	4	1	1	1	1	0	0	0	0	0	0	9814200	1574100	0	0	0	0	0	0	0	0	0	0	0	0	1630100	5198400
P25205	P25205	MCM3	>sp|P25205|MCM3_HUMAN DNA replication licensing factor MCM3 OS=Homo sapiens GN=MCM3 PE=1 SV=3	6	11	13	11	3	5	4	0	0	0	0	0	0	0	0	0	1	5	3	6	0	3	1	1	0	0	0	0	2	1	13352000	12891000	6751600	7942500	15548000	0	0	0	0	0	0	0	0	0	0	10367000
P25398	P25398	RPS12	>sp|P25398|RS12_HUMAN 40S ribosomal protein S12 OS=Homo sapiens GN=RPS12 PE=1 SV=3	4	4	5	5	1	1	0	1	0	0	0	0	0	0	0	0	1	2	0	1	0	1	1	0	0	0	0	0	3	0	9437200	12957000	14273000	9921000	0	6716200	0	0	0	0	0	0	0	0	14976000	6770700
P25440	P25440	BRD2	>sp|P25440|BRD2_HUMAN Bromodomain-containing protein 2 OS=Homo sapiens GN=BRD2 PE=1 SV=2	0	0	1	1	0	0	0	1	0	0	0	0	0	0	0	0	1	0	0	1	0	0	0	0	0	0	0	0	0	0	0	0	0	0	0	1796000	0	0	0	0	0	0	0	0	1923900	0
P25490;O15391	P25490;O15391	YY1;YY2	>sp|P25490|TYY1_HUMAN Transcriptional repressor protein YY1 OS=Homo sapiens GN=YY1 PE=1 SV=2;>sp|O15391|TYY2_HUMAN Transcription factor YY2 OS=Homo sapiens GN=YY2 PE=2 SV=1	1	1	0	1	0	0	0	0	0	0	0	0	0	0	0	0	1	1	1	1	0	0	0	0	0	0	0	0	0	0	0	838960	0	0	0	0	0	0	0	0	0	0	0	0	1084400	1196500
P25685	P25685	DNAJB1	>sp|P25685|DNJB1_HUMAN DnaJ homolog subfamily B member 1 OS=Homo sapiens GN=DNAJB1 PE=1 SV=4	8	5	7	7	1	2	1	0	0	0	0	0	0	0	0	0	2	5	2	4	0	0	0	1	0	0	0	0	0	0	6119500	7513500	1411500	2406800	2812500	0	0	0	0	0	0	0	0	0	4976200	6787800
P25705	P25705	ATP5A1	>sp|P25705|ATPA_HUMAN ATP synthase subunit alpha, mitochondrial OS=Homo sapiens GN=ATP5A1 PE=1 SV=1	12	17	20	21	7	11	9	2	0	1	0	0	0	0	0	0	5	10	7	17	2	2	7	8	0	0	0	0	10	3	85905000	115760000	45324000	44588000	53871000	26379000	0	12662000	0	0	0	0	0	0	54947000	63887000
P25786	P25786	PSMA1	>sp|P25786|PSA1_HUMAN Proteasome subunit alpha type-1 OS=Homo sapiens GN=PSMA1 PE=1 SV=1	11	12	14	13	8	8	2	3	0	0	0	0	0	0	0	0	6	8	5	5	1	7	6	3	0	0	0	0	2	0	43064000	29231000	38257000	33461000	5287200	12582000	0	0	0	0	0	0	0	0	30528000	34940000
P25787	P25787	PSMA2	>sp|P25787|PSA2_HUMAN Proteasome subunit alpha type-2 OS=Homo sapiens GN=PSMA2 PE=1 SV=2	5	6	3	3	4	3	0	0	0	0	0	0	0	0	0	0	4	4	3	2	1	2	2	2	0	0	0	0	1	0	10850000	6520600	11172000	8784900	0	0	0	0	0	0	0	0	0	0	8211400	11066000
P25788	P25788	PSMA3	>sp|P25788|PSA3_HUMAN Proteasome subunit alpha type-3 OS=Homo sapiens GN=PSMA3 PE=1 SV=2	7	7	6	7	1	3	3	1	0	0	0	0	0	0	0	0	1	3	1	2	0	2	2	2	0	0	0	0	0	0	15304000	15759000	4211400	6677100	4554600	4297600	0	0	0	0	0	0	0	0	1531100	7553700
P25789	P25789	PSMA4	>sp|P25789|PSA4_HUMAN Proteasome subunit alpha type-4 OS=Homo sapiens GN=PSMA4 PE=1 SV=1	4	4	6	8	2	3	1	0	0	0	0	0	0	0	0	0	2	5	3	4	1	1	1	2	0	0	0	0	0	0	11596000	10431000	7410500	10042000	0	0	0	0	0	0	0	0	0	0	5902100	14494000
P25815	P25815	S100P	>sp|P25815|S100P_HUMAN Protein S100-P OS=Homo sapiens GN=S100P PE=1 SV=2	1	0	0	0	1	0	0	0	0	0	0	0	0	0	0	0	0	0	0	0	0	0	0	0	0	0	0	0	0	0	0	0	779380	0	0	0	0	0	0	0	0	0	0	0	0	0
P26006	P26006	ITGA3	>sp|P26006|ITA3_HUMAN Integrin alpha-3 OS=Homo sapiens GN=ITGA3 PE=1 SV=5	1	1	0	0	0	1	0	0	0	0	0	0	0	0	0	0	0	1	0	0	0	0	0	0	0	0	0	0	0	0	0	0	0	347840	0	0	0	0	0	0	0	0	0	0	0	411200
P26038	P26038	MSN	>sp|P26038|MOES_HUMAN Moesin OS=Homo sapiens GN=MSN PE=1 SV=3	14	24	29	27	14	13	17	2	0	0	0	0	0	0	0	0	8	15	7	15	4	9	12	13	0	0	0	0	9	1	148650000	135970000	115210000	114780000	116690000	10624000	0	0	0	0	0	0	0	0	81910000	99177000
P26196	P26196	DDX6	>sp|P26196|DDX6_HUMAN Probable ATP-dependent RNA helicase DDX6 OS=Homo sapiens GN=DDX6 PE=1 SV=2	7	9	9	3	3	4	0	0	0	0	0	0	0	0	0	0	1	2	2	5	0	3	2	2	0	0	0	0	0	0	6933000	5721400	12694000	4453200	0	0	0	0	0	0	0	0	0	0	6709900	2874600
P26232	P26232	CTNNA2	>sp|P26232|CTNA2_HUMAN Catenin alpha-2 OS=Homo sapiens GN=CTNNA2 PE=1 SV=5	3	2	3	1	0	0	0	0	0	0	0	0	0	0	0	0	0	1	0	1	0	0	0	0	0	0	0	0	0	0	2184100	0	0	0	0	0	0	0	0	0	0	0	0	0	0	0
P26358	P26358	DNMT1	>sp|P26358|DNMT1_HUMAN DNA (cytosine-5)-methyltransferase 1 OS=Homo sapiens GN=DNMT1 PE=1 SV=2	4	9	11	6	1	4	0	0	0	0	0	0	0	0	0	0	0	5	1	1	0	1	0	1	0	0	0	0	0	0	7438600	4042400	1543300	2531000	0	0	0	0	0	0	0	0	0	0	0	4167500
P26368	P26368	U2AF2	>sp|P26368|U2AF2_HUMAN Splicing factor U2AF 65 kDa subunit OS=Homo sapiens GN=U2AF2 PE=1 SV=4	5	6	6	8	1	0	1	0	0	0	0	0	0	0	0	0	3	4	3	3	0	0	0	2	0	0	0	0	0	0	5393000	12157000	2999000	0	7765500	0	0	0	0	0	0	0	0	0	6812800	4631000
P26373	P26373	RPL13	>sp|P26373|RL13_HUMAN 60S ribosomal protein L13 OS=Homo sapiens GN=RPL13 PE=1 SV=4	9	9	14	12	7	5	8	1	0	1	0	0	0	0	0	0	6	9	8	6	6	6	7	9	0	0	0	0	3	0	148660000	112440000	205630000	82963000	87166000	17648000	0	20966000	0	0	0	0	0	0	79759000	93191000
P26440	P26440	IVD	>sp|P26440|IVD_HUMAN Isovaleryl-CoA dehydrogenase, mitochondrial OS=Homo sapiens GN=IVD PE=1 SV=1	3	2	0	1	0	0	0	0	0	0	0	0	0	0	0	0	0	0	0	1	0	1	1	0	0	0	0	0	0	0	0	0	0	0	0	0	0	0	0	0	0	0	0	0	0	0
P26447	P26447	S100A4	>sp|P26447|S10A4_HUMAN Protein S100-A4 OS=Homo sapiens GN=S100A4 PE=1 SV=1	1	5	3	2	2	3	2	0	0	0	0	0	0	0	0	0	2	1	0	3	0	3	1	1	0	0	0	0	3	1	26156000	8363100	7035100	9661400	24017000	0	0	0	0	0	0	0	0	0	16858000	8587800
P26583	P26583	HMGB2	>sp|P26583|HMGB2_HUMAN High mobility group protein B2 OS=Homo sapiens GN=HMGB2 PE=1 SV=2	8	11	8	7	1	3	0	1	0	0	0	0	0	0	0	0	4	7	4	7	1	1	2	1	0	0	0	0	0	0	12583000	16738000	0	1480600	0	5030500	0	0	0	0	0	0	0	0	11981000	15509000
P26599	P26599	PTBP1	>sp|P26599|PTBP1_HUMAN Polypyrimidine tract-binding protein 1 OS=Homo sapiens GN=PTBP1 PE=1 SV=1	12	17	16	15	7	7	5	4	0	0	0	0	0	0	0	0	4	10	8	9	3	7	5	7	0	0	0	0	5	1	123310000	91117000	76979000	82227000	44581000	49978000	0	0	0	0	0	0	0	0	38003000	85379000
P26639;A2RTX5	P26639	TARS	>sp|P26639|SYTC_HUMAN Threonine--tRNA ligase, cytoplasmic OS=Homo sapiens GN=TARS PE=1 SV=3	18	18	24	15	8	14	9	1	0	0	0	0	0	0	0	0	8	16	9	15	1	4	7	6	0	0	0	0	1	0	67656000	46451000	36411000	37017000	68434000	4956500	0	0	0	0	0	0	0	0	45587000	48942000
P26640	P26640	VARS	>sp|P26640|SYVC_HUMAN Valine--tRNA ligase OS=Homo sapiens GN=VARS PE=1 SV=4	9	20	18	15	3	4	3	1	0	0	0	0	0	0	0	0	6	12	7	6	1	4	4	5	0	0	0	0	2	0	36975000	19782000	7278700	10131000	12734000	9264100	0	0	0	0	0	0	0	0	7498200	23216000
P26641	P26641	EEF1G	>sp|P26641|EF1G_HUMAN Elongation factor 1-gamma OS=Homo sapiens GN=EEF1G PE=1 SV=3	12	10	15	15	8	9	8	2	0	2	0	0	0	0	0	0	8	9	7	15	5	9	8	7	1	0	0	0	3	0	141020000	136720000	128250000	124530000	92694000	10824000	0	53134000	0	0	0	0	0	0	109140000	123100000
P27105	P27105	STOM	>sp|P27105|STOM_HUMAN Erythrocyte band 7 integral membrane protein OS=Homo sapiens GN=STOM PE=1 SV=3	2	4	3	4	1	2	2	0	0	0	0	0	0	0	0	0	0	3	2	3	0	1	1	0	0	0	0	0	1	0	3002100	3938400	0	2425500	2509100	0	0	0	0	0	0	0	0	0	0	4442800
P27348	P27348	YWHAQ	>sp|P27348|1433T_HUMAN 14-3-3 protein theta OS=Homo sapiens GN=YWHAQ PE=1 SV=1	7	8	9	8	5	4	4	0	0	0	0	0	0	0	0	0	2	6	2	5	0	2	3	2	0	0	0	0	4	1	10356000	8071000	0	0	3935300	0	0	0	0	0	0	0	0	0	0	0
P27361	P27361	MAPK3	>sp|P27361|MK03_HUMAN Mitogen-activated protein kinase 3 OS=Homo sapiens GN=MAPK3 PE=1 SV=4	1	0	0	2	1	1	1	0	0	0	0	0	0	0	0	0	1	4	2	1	0	0	0	0	0	0	0	0	0	0	0	0	0	0	983160	0	0	0	0	0	0	0	0	0	803820	781600
P27449	P27449	ATP6V0C	>sp|P27449|VATL_HUMAN V-type proton ATPase 16 kDa proteolipid subunit OS=Homo sapiens GN=ATP6V0C PE=1 SV=1	0	0	0	0	1	1	0	0	0	0	0	0	0	0	0	0	0	1	0	0	0	1	0	0	0	0	0	0	0	0	0	0	2121800	0	0	0	0	0	0	0	0	0	0	0	0	0
P27635;Q96L21	P27635	RPL10	>sp|P27635|RL10_HUMAN 60S ribosomal protein L10 OS=Homo sapiens GN=RPL10 PE=1 SV=4	7	8	10	12	7	7	4	2	0	0	0	0	0	0	0	0	6	7	5	7	1	4	3	3	0	0	0	0	4	1	87934000	84600000	95109000	76883000	47577000	50568000	0	0	0	0	0	0	0	0	73612000	76411000
P27658	P27658	COL8A1	>sp|P27658|CO8A1_HUMAN Collagen alpha-1(VIII) chain OS=Homo sapiens GN=COL8A1 PE=1 SV=2	0	0	0	0	0	0	0	0	0	0	0	0	0	0	0	0	0	0	0	1	0	0	0	0	0	0	0	0	0	0	0	0	0	0	0	0	0	0	0	0	0	0	0	0	0	0
P27694	P27694	RPA1	>sp|P27694|RFA1_HUMAN Replication protein A 70 kDa DNA-binding subunit OS=Homo sapiens GN=RPA1 PE=1 SV=2	4	4	4	2	1	2	0	0	0	0	0	0	0	0	0	0	1	2	1	2	0	1	2	2	0	0	0	0	0	0	3505700	2426700	4577600	3303700	0	0	0	0	0	0	0	0	0	0	2362600	2140000
P27695	P27695	APEX1	>sp|P27695|APEX1_HUMAN DNA-(apurinic or apyrimidinic site) lyase OS=Homo sapiens GN=APEX1 PE=1 SV=2	4	5	5	4	1	2	2	0	0	0	0	0	0	0	0	0	0	2	1	3	1	2	3	1	0	0	0	0	2	1	6017700	9831600	5568300	7211200	6627600	0	0	0	0	0	0	0	0	0	0	6447400
P27708	P27708	CAD	>sp|P27708|PYR1_HUMAN CAD protein OS=Homo sapiens GN=CAD PE=1 SV=3	7	11	12	5	5	1	0	0	0	0	0	0	0	0	0	0	2	3	2	5	0	1	1	0	0	0	0	0	3	0	8668400	3409200	5857300	980960	0	0	0	0	0	0	0	0	0	0	2889300	1209000
P27797	P27797	CALR	>sp|P27797|CALR_HUMAN Calreticulin OS=Homo sapiens GN=CALR PE=1 SV=1	5	7	10	10	3	3	2	2	0	0	0	0	0	0	0	0	4	4	2	5	1	2	1	1	0	0	0	0	9	3	29168000	37827000	35903000	12638000	19770000	14716000	0	0	0	0	0	0	0	0	32377000	20447000
P27816	P27816	MAP4	>sp|P27816|MAP4_HUMAN Microtubule-associated protein 4 OS=Homo sapiens GN=MAP4 PE=1 SV=3	17	23	21	23	14	19	7	0	0	0	0	0	0	0	0	0	9	23	13	17	4	11	15	12	0	0	0	0	2	0	50990000	44411000	78091000	52279000	20011000	0	0	0	0	0	0	0	0	0	37915000	50287000
P27824	P27824	CANX	>sp|P27824|CALX_HUMAN Calnexin OS=Homo sapiens GN=CANX PE=1 SV=2	7	11	13	12	4	4	5	3	0	0	0	0	0	0	0	0	2	3	1	5	1	4	3	3	0	0	0	0	6	0	77774000	60000000	27753000	33344000	16267000	21624000	0	0	0	0	0	0	0	0	10621000	17726000
P28066	P28066	PSMA5	>sp|P28066|PSA5_HUMAN Proteasome subunit alpha type-5 OS=Homo sapiens GN=PSMA5 PE=1 SV=3	4	4	3	2	1	1	0	0	0	0	0	0	0	0	0	0	1	2	0	3	1	0	0	0	0	0	0	0	3	0	9593500	5607600	2756100	2447600	0	0	0	0	0	0	0	0	0	0	2943700	4257100
P28070	P28070	PSMB4	>sp|P28070|PSB4_HUMAN Proteasome subunit beta type-4 OS=Homo sapiens GN=PSMB4 PE=1 SV=4	2	2	3	2	3	4	0	0	0	0	0	0	0	0	0	0	0	2	1	2	0	1	0	1	0	0	0	0	0	0	7063100	8072500	3895100	6371700	0	0	0	0	0	0	0	0	0	0	0	5451100
P28072	P28072	PSMB6	>sp|P28072|PSB6_HUMAN Proteasome subunit beta type-6 OS=Homo sapiens GN=PSMB6 PE=1 SV=4	4	3	3	2	3	1	0	0	0	0	0	0	0	0	0	0	1	3	2	2	0	1	1	1	0	0	0	0	0	0	7860400	4394700	5909400	2215900	0	0	0	0	0	0	0	0	0	0	1001800	5732000
P28074	P28074	PSMB5	>sp|P28074|PSB5_HUMAN Proteasome subunit beta type-5 OS=Homo sapiens GN=PSMB5 PE=1 SV=3	7	6	6	7	5	3	3	1	0	1	0	0	0	0	0	0	1	5	4	4	1	5	5	4	0	0	0	0	2	0	22772000	17152000	26786000	16511000	10527000	4553700	0	5810900	0	0	0	0	0	0	4029300	17377000
P28288	P28288	ABCD3	>sp|P28288|ABCD3_HUMAN ATP-binding cassette sub-family D member 3 OS=Homo sapiens GN=ABCD3 PE=1 SV=1	3	5	5	3	0	0	0	0	0	0	0	0	0	0	0	0	0	3	0	2	0	0	0	0	0	0	0	0	0	0	2967600	1596400	0	0	0	0	0	0	0	0	0	0	0	0	0	2701200
P28331	P28331	NDUFS1	>sp|P28331|NDUS1_HUMAN NADH-ubiquinone oxidoreductase 75 kDa subunit, mitochondrial OS=Homo sapiens GN=NDUFS1 PE=1 SV=3	3	3	2	1	0	2	0	0	0	0	0	0	0	0	0	0	0	2	1	3	0	1	0	1	0	0	0	0	0	0	1162000	961810	0	1810500	0	0	0	0	0	0	0	0	0	0	0	1145600
P28340	P28340	POLD1	>sp|P28340|DPOD1_HUMAN DNA polymerase delta catalytic subunit OS=Homo sapiens GN=POLD1 PE=1 SV=2	0	0	1	0	0	0	0	0	0	0	0	0	0	0	0	0	0	1	0	0	0	0	0	0	0	0	0	0	0	0	658600	0	0	0	0	0	0	0	0	0	0	0	0	0	0	0
P28347;Q15561;Q99594;Q15562	P28347	TEAD1	>sp|P28347|TEAD1_HUMAN Transcriptional enhancer factor TEF-1 OS=Homo sapiens GN=TEAD1 PE=1 SV=2	2	1	1	0	0	0	0	0	0	0	0	0	0	0	0	0	1	0	1	1	0	0	0	0	0	0	0	0	0	0	878400	0	0	0	0	0	0	0	0	0	0	0	0	0	0	0
P28482;P31152;Q16659	P28482	MAPK1	>sp|P28482|MK01_HUMAN Mitogen-activated protein kinase 1 OS=Homo sapiens GN=MAPK1 PE=1 SV=3	3	4	4	3	1	2	1	1	0	0	0	0	0	0	0	0	1	4	2	2	1	0	1	2	0	0	0	0	0	0	4711400	6265000	2046100	3284800	6610300	1770300	0	0	0	0	0	0	0	0	8120600	8579400
P28838	P28838	LAP3	>sp|P28838|AMPL_HUMAN Cytosol aminopeptidase OS=Homo sapiens GN=LAP3 PE=1 SV=3	2	3	4	2	1	1	1	1	0	0	0	0	0	0	0	0	2	2	3	2	0	0	0	1	0	0	0	0	0	0	1335000	1457900	1133000	1372100	0	1848300	0	0	0	0	0	0	0	0	2587400	2654500
P29083	P29083	GTF2E1	>sp|P29083|T2EA_HUMAN General transcription factor IIE subunit 1 OS=Homo sapiens GN=GTF2E1 PE=1 SV=2	0	1	1	1	0	0	0	0	0	0	0	0	0	0	0	0	0	0	0	0	0	0	0	0	0	0	0	0	0	0	408800	459130	0	0	0	0	0	0	0	0	0	0	0	0	0	0
P29084	P29084	GTF2E2	>sp|P29084|T2EB_HUMAN Transcription initiation factor IIE subunit beta OS=Homo sapiens GN=GTF2E2 PE=1 SV=1	0	0	1	0	0	0	0	0	0	0	0	0	0	0	0	0	0	0	0	0	0	0	0	0	0	0	0	0	0	0	468730	0	0	0	0	0	0	0	0	0	0	0	0	0	0	0
P29144	P29144	TPP2	>sp|P29144|TPP2_HUMAN Tripeptidyl-peptidase 2 OS=Homo sapiens GN=TPP2 PE=1 SV=4	2	3	6	3	2	2	0	0	0	0	0	0	0	0	0	0	1	2	0	4	0	0	1	0	0	0	0	0	0	0	4947600	1372200	2169500	1824600	0	0	0	0	0	0	0	0	0	0	3051200	1559400
P29218	P29218	IMPA1	>sp|P29218|IMPA1_HUMAN Inositol monophosphatase 1 OS=Homo sapiens GN=IMPA1 PE=1 SV=1	0	0	1	0	0	0	0	0	0	0	0	0	0	0	0	0	0	0	0	0	0	0	0	0	0	0	0	0	0	0	786000	0	0	0	0	0	0	0	0	0	0	0	0	0	0	0
P29353	P29353	SHC1	>sp|P29353|SHC1_HUMAN SHC-transforming protein 1 OS=Homo sapiens GN=SHC1 PE=1 SV=4	1	0	1	0	0	1	0	0	0	0	0	0	0	0	0	0	2	3	1	0	0	0	0	0	0	0	0	0	0	0	587590	0	0	0	0	0	0	0	0	0	0	0	0	0	924270	780460
P29372	P29372	MPG	>sp|P29372|3MG_HUMAN DNA-3-methyladenine glycosylase OS=Homo sapiens GN=MPG PE=1 SV=3	1	2	1	2	0	0	0	0	0	0	0	0	0	0	0	0	1	1	1	0	0	0	0	0	0	0	0	0	0	0	642770	0	0	0	0	0	0	0	0	0	0	0	0	0	699980	739940
P29401	P29401	TKT	>sp|P29401|TKT_HUMAN Transketolase OS=Homo sapiens GN=TKT PE=1 SV=3	24	30	36	26	18	19	11	4	1	0	0	0	0	0	0	0	12	20	12	21	2	13	11	10	0	0	0	0	14	3	306830000	309140000	149290000	234670000	144010000	75431000	22214000	0	0	0	0	0	0	0	141090000	193880000
P29475	P29475	NOS1	>sp|P29475|NOS1_HUMAN Nitric oxide synthase, brain OS=Homo sapiens GN=NOS1 PE=1 SV=2	1	0	0	0	0	0	0	0	0	0	0	0	0	0	0	0	0	1	0	0	0	0	0	0	0	0	0	0	0	0	0	0	0	0	0	0	0	0	0	0	0	0	0	0	0	11961000
P29508;P48594	P29508;P48594	SERPINB3;SERPINB4	>sp|P29508|SPB3_HUMAN Serpin B3 OS=Homo sapiens GN=SERPINB3 PE=1 SV=2;>sp|P48594|SPB4_HUMAN Serpin B4 OS=Homo sapiens GN=SERPINB4 PE=1 SV=2	0	0	0	0	1	2	0	0	0	0	0	0	0	0	0	0	0	0	0	0	0	0	0	0	0	0	0	0	0	0	0	0	467620	363980	0	0	0	0	0	0	0	0	0	0	0	0
P29558;Q15434	P29558;Q15434	RBMS1;RBMS2	>sp|P29558|RBMS1_HUMAN RNA-binding motif, single-stranded-interacting protein 1 OS=Homo sapiens GN=RBMS1 PE=1 SV=3;>sp|Q15434|RBMS2_HUMAN RNA-binding motif, single-stranded-interacting protein 2 OS=Homo sapiens GN=RBMS2 PE=1 SV=1	2	2	0	1	0	0	0	0	0	0	0	0	0	0	0	0	1	1	0	1	0	0	1	1	0	0	0	0	0	0	0	745600	0	0	0	0	0	0	0	0	0	0	0	0	750410	895230
P29692	P29692	EEF1D	>sp|P29692|EF1D_HUMAN Elongation factor 1-delta OS=Homo sapiens GN=EEF1D PE=1 SV=5	9	10	12	9	7	7	5	1	0	0	0	0	0	0	0	0	8	11	3	5	1	2	5	6	0	0	0	0	2	0	55150000	49767000	55530000	49412000	29838000	7958100	0	0	0	0	0	0	0	0	51098000	43411000
P29966;P49006	P29966	MARCKS	>sp|P29966|MARCS_HUMAN Myristoylated alanine-rich C-kinase substrate OS=Homo sapiens GN=MARCKS PE=1 SV=4	1	1	1	3	0	1	0	0	0	0	0	0	0	0	0	0	0	0	0	0	0	0	0	0	0	0	0	0	0	0	801070	4944000	0	766600	0	0	0	0	0	0	0	0	0	0	0	0
P29992;O95837;P50148	P29992	GNA11	>sp|P29992|GNA11_HUMAN Guanine nucleotide-binding protein subunit alpha-11 OS=Homo sapiens GN=GNA11 PE=1 SV=2	0	0	2	0	0	0	0	0	0	0	0	0	0	0	0	0	0	1	0	0	0	0	0	0	0	0	0	0	0	0	452360	0	0	0	0	0	0	0	0	0	0	0	0	0	0	0
P30040	P30040	ERP29	>sp|P30040|ERP29_HUMAN Endoplasmic reticulum resident protein 29 OS=Homo sapiens GN=ERP29 PE=1 SV=4	2	4	5	4	3	2	1	1	0	0	0	0	0	0	0	0	0	1	0	2	0	3	2	2	0	0	0	0	0	0	3972400	1591100	8352000	11235000	5662400	8310200	0	0	0	0	0	0	0	0	0	2180700
P30041	P30041	PRDX6	>sp|P30041|PRDX6_HUMAN Peroxiredoxin-6 OS=Homo sapiens GN=PRDX6 PE=1 SV=3	7	11	10	9	3	4	3	0	0	0	0	0	0	0	0	0	4	2	3	2	1	1	2	1	0	0	0	0	7	5	53130000	27374000	18755000	10779000	16867000	0	0	0	0	0	0	0	0	0	26233000	26617000
P30043	P30043	BLVRB	>sp|P30043|BLVRB_HUMAN Flavin reductase (NADPH) OS=Homo sapiens GN=BLVRB PE=1 SV=3	3	2	3	3	0	0	0	0	0	0	0	0	0	0	0	0	0	1	1	0	0	0	0	0	0	0	0	0	2	0	2632500	0	0	0	0	0	0	0	0	0	0	0	0	0	0	4326200
P30044	P30044	PRDX5	>sp|P30044|PRDX5_HUMAN Peroxiredoxin-5, mitochondrial OS=Homo sapiens GN=PRDX5 PE=1 SV=4	2	5	3	1	0	0	0	0	0	0	0	0	0	0	0	0	1	1	1	0	0	0	0	0	0	0	0	0	2	0	6372100	2558100	0	0	0	0	0	0	0	0	0	0	0	0	1480100	3321800
P30046;A6NHG4	P30046;A6NHG4	DDT;DDTL	>sp|P30046|DOPD_HUMAN D-dopachrome decarboxylase OS=Homo sapiens GN=DDT PE=1 SV=3;>sp|A6NHG4|DDTL_HUMAN D-dopachrome decarboxylase-like protein OS=Homo sapiens GN=DDTL PE=2 SV=1	0	0	2	0	0	0	0	0	0	0	0	0	0	0	0	0	0	0	0	0	1	0	0	0	0	0	0	0	1	0	2037700	0	0	0	0	0	0	0	0	0	0	0	0	0	0	0
P30048	P30048	PRDX3	>sp|P30048|PRDX3_HUMAN Thioredoxin-dependent peroxide reductase, mitochondrial OS=Homo sapiens GN=PRDX3 PE=1 SV=3	6	7	4	2	1	0	1	0	0	0	0	0	0	0	0	0	3	1	1	3	0	1	0	0	0	0	0	0	1	0	11710000	1930300	2439700	0	1805100	0	0	0	0	0	0	0	0	0	5573200	4404800
P30050	P30050	RPL12	>sp|P30050|RL12_HUMAN 60S ribosomal protein L12 OS=Homo sapiens GN=RPL12 PE=1 SV=1	7	7	8	9	7	5	5	1	0	0	1	1	0	0	0	0	4	8	5	7	1	4	4	5	0	0	0	0	4	0	79195000	75691000	67725000	84730000	66949000	37495000	0	0	27574000	16377000	0	0	0	0	96572000	87601000
P30084	P30084	ECHS1	>sp|P30084|ECHM_HUMAN Enoyl-CoA hydratase, mitochondrial OS=Homo sapiens GN=ECHS1 PE=1 SV=4	5	5	7	10	3	4	2	1	0	0	0	0	0	0	0	0	4	4	4	8	1	3	5	3	0	0	0	0	0	0	12294000	16058000	10531000	10248000	18605000	4175900	0	0	0	0	0	0	0	0	20714000	15642000
P30085	P30085	CMPK1	>sp|P30085|KCY_HUMAN UMP-CMP kinase OS=Homo sapiens GN=CMPK1 PE=1 SV=3	1	3	3	1	1	1	0	0	0	0	0	0	0	0	0	0	2	0	0	0	0	1	0	0	0	0	0	0	0	0	1902400	0	1186700	1626600	0	0	0	0	0	0	0	0	0	0	3435100	0
P30086	P30086	PEBP1	>sp|P30086|PEBP1_HUMAN Phosphatidylethanolamine-binding protein 1 OS=Homo sapiens GN=PEBP1 PE=1 SV=3	5	6	9	5	1	3	3	0	0	0	0	0	0	0	0	0	1	2	1	4	1	1	1	4	0	0	0	0	2	0	33777000	28172000	40795000	10602000	12014000	0	0	0	0	0	0	0	0	0	19498000	14853000
P30101	P30101	PDIA3	>sp|P30101|PDIA3_HUMAN Protein disulfide-isomerase A3 OS=Homo sapiens GN=PDIA3 PE=1 SV=4	22	19	25	25	10	13	8	4	0	3	0	0	0	0	0	0	8	15	6	16	5	10	9	10	0	0	0	0	6	1	83477000	108990000	85108000	95519000	32947000	41006000	0	37105000	0	0	0	0	0	0	50576000	74346000
P30153;P30154	P30153	PPP2R1A	>sp|P30153|2AAA_HUMAN Serine/threonine-protein phosphatase 2A 65 kDa regulatory subunit A alpha isoform OS=Homo sapiens GN=PPP2R1A PE=1 SV=4	8	11	12	10	5	6	4	0	0	0	0	0	0	0	0	0	4	9	5	5	0	1	1	4	0	0	0	0	0	0	26359000	15969000	6739900	20286000	13195000	0	0	0	0	0	0	0	0	0	5135500	14794000
P30260	P30260	CDC27	>sp|P30260|CDC27_HUMAN Cell division cycle protein 27 homolog OS=Homo sapiens GN=CDC27 PE=1 SV=2	0	3	1	1	0	0	0	0	0	0	0	0	0	0	0	0	0	0	0	0	0	0	1	1	0	0	0	0	0	0	0	0	0	0	0	0	0	0	0	0	0	0	0	0	0	0
P30405;Q9UNP9	P30405	PPIF	>sp|P30405|PPIF_HUMAN Peptidyl-prolyl cis-trans isomerase F, mitochondrial OS=Homo sapiens GN=PPIF PE=1 SV=1	4	5	3	6	2	1	0	0	0	0	0	0	0	0	0	0	1	0	1	3	0	1	1	1	0	0	0	0	0	0	4937200	7795300	1823800	4323300	0	0	0	0	0	0	0	0	0	0	4183200	0
P30408	P30408	TM4SF1	>sp|P30408|T4S1_HUMAN Transmembrane 4 L6 family member 1 OS=Homo sapiens GN=TM4SF1 PE=1 SV=1	0	1	1	0	1	1	1	0	0	0	0	0	0	0	0	0	0	1	0	0	0	1	0	0	0	0	0	0	1	0	1505700	0	2292700	2349900	2011500	0	0	0	0	0	0	0	0	0	0	3582400
P30419;O60551	P30419	NMT1	>sp|P30419|NMT1_HUMAN Glycylpeptide N-tetradecanoyltransferase 1 OS=Homo sapiens GN=NMT1 PE=1 SV=2	3	5	6	5	0	3	0	1	0	0	0	0	0	0	0	0	2	2	3	4	1	2	1	1	0	0	0	0	0	0	5144500	6486500	0	5623900	0	2618100	0	0	0	0	0	0	0	0	3337500	3571000
Q29963;Q07000;P30508;P30505;P30501;Q29865;P30510;P30504;P04222;Q9TNN7;Q31612;P30499;Q95604	Q29963;Q07000;P30508;P30505;P30501;Q29865;P30510;P30504;P04222;Q9TNN7	HLA-C	>sp|Q29963|1C06_HUMAN HLA class I histocompatibility antigen, Cw-6 alpha chain OS=Homo sapiens GN=HLA-C PE=1 SV=2;>sp|Q07000|1C15_HUMAN HLA class I histocompatibility antigen, Cw-15 alpha chain OS=Homo sapiens GN=HLA-C PE=1 SV=1;>sp|P30508|1C12_HUMAN HLA c	1	3	3	1	0	1	0	0	0	0	0	0	0	0	0	0	0	1	0	1	0	0	0	0	0	0	0	0	1	0	0	0	0	0	0	0	0	0	0	0	0	0	0	0	0	0
P30519	P30519	HMOX2	>sp|P30519|HMOX2_HUMAN Heme oxygenase 2 OS=Homo sapiens GN=HMOX2 PE=1 SV=2	2	0	1	0	0	0	0	0	0	0	0	0	0	0	0	0	0	0	0	0	0	0	0	0	0	0	0	0	1	0	1387300	0	0	0	0	0	0	0	0	0	0	0	0	0	0	0
P30520	P30520	ADSS	>sp|P30520|PURA2_HUMAN Adenylosuccinate synthetase isozyme 2 OS=Homo sapiens GN=ADSS PE=1 SV=3	3	2	4	3	1	4	1	0	0	0	0	0	0	0	0	0	0	0	0	2	0	3	1	3	0	0	0	0	0	0	3064000	0	2038800	2620900	0	0	0	0	0	0	0	0	0	0	0	0
P30533	P30533	LRPAP1	>sp|P30533|AMRP_HUMAN Alpha-2-macroglobulin receptor-associated protein OS=Homo sapiens GN=LRPAP1 PE=1 SV=1	0	1	0	1	0	0	0	0	0	0	0	0	0	0	0	0	0	0	0	0	0	0	0	0	0	0	0	0	0	0	0	0	0	0	0	0	0	0	0	0	0	0	0	0	0	0
P30536	P30536	TSPO	>sp|P30536|TSPO_HUMAN Translocator protein OS=Homo sapiens GN=TSPO PE=1 SV=3	0	1	1	2	1	1	0	0	0	0	0	0	0	0	0	0	0	0	0	0	0	0	0	1	0	0	0	0	0	0	1305000	724190	1428100	1407300	0	0	0	0	0	0	0	0	0	0	0	0
P30566	P30566	ADSL	>sp|P30566|PUR8_HUMAN Adenylosuccinate lyase OS=Homo sapiens GN=ADSL PE=1 SV=2	1	2	4	3	1	2	1	0	0	0	0	0	0	0	0	0	2	1	2	1	1	2	3	2	0	0	0	0	0	0	3735200	2347000	3092600	4495800	1844900	0	0	0	0	0	0	0	0	0	15270000	2674700
P30622	P30622	CLIP1	>sp|P30622|CLIP1_HUMAN CAP-Gly domain-containing linker protein 1 OS=Homo sapiens GN=CLIP1 PE=1 SV=2	1	3	0	4	0	0	0	0	0	0	0	0	0	0	0	0	2	4	2	2	0	0	1	0	0	0	0	0	0	0	0	0	0	0	0	0	0	0	0	0	0	0	0	0	1058400	1940300
P30740	P30740	SERPINB1	>sp|P30740|ILEU_HUMAN Leukocyte elastase inhibitor OS=Homo sapiens GN=SERPINB1 PE=1 SV=1	1	2	4	1	2	2	0	0	0	0	0	0	0	0	0	0	3	1	1	2	0	0	0	1	0	0	0	0	1	0	2115800	2975800	1571600	1462500	0	0	0	0	0	0	0	0	0	0	3165500	0
P30876	P30876	POLR2B	>sp|P30876|RPB2_HUMAN DNA-directed RNA polymerase II subunit RPB2 OS=Homo sapiens GN=POLR2B PE=1 SV=1	1	2	6	0	0	2	0	0	0	0	0	0	0	0	0	0	0	2	1	0	0	1	1	0	0	0	0	0	0	0	5150700	0	0	0	0	0	0	0	0	0	0	0	0	0	0	1781200
P31040	P31040	SDHA	>sp|P31040|SDHA_HUMAN Succinate dehydrogenase [ubiquinone] flavoprotein subunit, mitochondrial OS=Homo sapiens GN=SDHA PE=1 SV=2	13	14	16	8	7	5	2	1	0	0	0	0	0	0	0	0	1	10	3	10	0	2	4	6	0	0	0	0	2	0	32511000	18181000	11207000	14183000	2040100	2918400	0	0	0	0	0	0	0	0	4544300	16385000
P31153	P31153	MAT2A	>sp|P31153|METK2_HUMAN S-adenosylmethionine synthase isoform type-2 OS=Homo sapiens GN=MAT2A PE=1 SV=1	8	11	11	13	3	4	4	0	0	0	0	0	0	0	0	0	5	5	1	8	1	3	6	5	0	0	0	0	5	0	24161000	23279000	9131300	10248000	20380000	0	0	0	0	0	0	0	0	0	19922000	21120000
P31327	P31327	CPS1	>sp|P31327|CPSM_HUMAN Carbamoyl-phosphate synthase [ammonia], mitochondrial OS=Homo sapiens GN=CPS1 PE=1 SV=2	28	34	32	30	13	15	9	2	0	0	0	0	0	0	0	0	9	22	10	16	2	11	12	10	0	0	0	0	20	3	86130000	61023000	48691000	47137000	48199000	8128600	0	0	0	0	0	0	0	0	46350000	60937000
P31350;Q7LG56	P31350	RRM2	>sp|P31350|RIR2_HUMAN Ribonucleoside-diphosphate reductase subunit M2 OS=Homo sapiens GN=RRM2 PE=1 SV=1	1	4	3	1	1	1	1	0	0	0	0	0	0	0	0	0	0	2	0	1	0	1	0	0	0	0	0	0	0	0	1423200	0	719150	1070200	1560700	0	0	0	0	0	0	0	0	0	0	725070
P31689	P31689	DNAJA1	>sp|P31689|DNJA1_HUMAN DnaJ homolog subfamily A member 1 OS=Homo sapiens GN=DNAJA1 PE=1 SV=2	8	8	13	7	1	3	4	1	0	1	1	0	0	0	0	0	1	5	1	4	1	3	2	2	0	0	0	0	0	0	43431000	19487000	20730000	24202000	13261000	14942000	0	0	9143400	0	0	0	0	0	16140000	15253000
P31930	P31930	UQCRC1	>sp|P31930|QCR1_HUMAN Cytochrome b-c1 complex subunit 1, mitochondrial OS=Homo sapiens GN=UQCRC1 PE=1 SV=3	4	9	7	3	0	2	0	0	0	0	0	0	0	0	0	0	1	2	0	0	0	0	0	0	0	0	0	0	1	0	9049800	2047700	0	1640300	0	0	0	0	0	0	0	0	0	0	2986100	2422100
P31937	P31937	HIBADH	>sp|P31937|3HIDH_HUMAN 3-hydroxyisobutyrate dehydrogenase, mitochondrial OS=Homo sapiens GN=HIBADH PE=1 SV=2	0	0	1	0	0	0	0	0	0	0	0	0	0	0	0	0	0	0	0	0	0	0	0	0	0	0	0	0	0	0	871500	0	0	0	0	0	0	0	0	0	0	0	0	0	0	0
P31939	P31939	ATIC	>sp|P31939|PUR9_HUMAN Bifunctional purine biosynthesis protein PURH OS=Homo sapiens GN=ATIC PE=1 SV=3	11	16	15	13	6	5	5	0	0	0	0	0	0	0	0	0	8	10	7	10	1	7	6	1	0	0	0	0	1	0	26779000	19950000	21656000	11294000	20378000	0	0	0	0	0	0	0	0	0	24062000	23899000
P31942	P31942	HNRNPH3	>sp|P31942|HNRH3_HUMAN Heterogeneous nuclear ribonucleoprotein H3 OS=Homo sapiens GN=HNRNPH3 PE=1 SV=2	7	8	8	6	1	3	2	1	0	0	0	0	0	0	0	0	1	3	1	2	0	1	2	1	0	0	0	0	0	1	19379000	10922000	2273600	2151100	2776700	2112500	0	0	0	0	0	0	0	0	4327800	4707700
P31943	P31943	HNRNPH1	>sp|P31943|HNRH1_HUMAN Heterogeneous nuclear ribonucleoprotein H OS=Homo sapiens GN=HNRNPH1 PE=1 SV=4	13	10	13	12	4	8	5	0	0	1	0	0	0	0	0	0	3	9	4	7	1	0	4	4	0	0	0	0	7	2	97108000	113940000	34998000	56535000	34450000	0	0	13452000	0	0	0	0	0	0	7512600	25850000
P31946	P31946	YWHAB	>sp|P31946|1433B_HUMAN 14-3-3 protein beta/alpha OS=Homo sapiens GN=YWHAB PE=1 SV=3	11	11	9	11	7	9	4	0	0	0	0	0	0	0	0	0	3	8	2	8	0	3	6	3	0	0	0	0	5	1	18228000	36035000	9686500	8446600	6963000	0	0	0	0	0	0	0	0	0	2705200	6185100
P31947	P31947	SFN	>sp|P31947|1433S_HUMAN 14-3-3 protein sigma OS=Homo sapiens GN=SFN PE=1 SV=1	7	7	3	4	3	4	3	0	0	1	0	0	0	0	0	0	1	3	2	4	1	2	2	2	0	0	0	0	5	0	15411000	13773000	41824000	39573000	20749000	0	0	15613000	0	0	0	0	0	0	26329000	21743000
P31948	P31948	STIP1	>sp|P31948|STIP1_HUMAN Stress-induced-phosphoprotein 1 OS=Homo sapiens GN=STIP1 PE=1 SV=1	20	20	17	24	8	16	12	0	0	0	0	0	0	0	0	0	8	10	5	10	0	4	7	8	0	0	0	0	0	0	40813000	70038000	25528000	35373000	30601000	0	0	0	0	0	0	0	0	0	26036000	28070000
P31949	P31949	S100A11	>sp|P31949|S10AB_HUMAN Protein S100-A11 OS=Homo sapiens GN=S100A11 PE=1 SV=2	1	2	0	1	0	0	0	0	0	0	0	0	0	0	0	0	0	1	0	0	0	0	0	0	0	0	0	0	2	0	0	3763100	0	0	0	0	0	0	0	0	0	0	0	0	0	2063100
P32004	P32004	L1CAM	>sp|P32004|L1CAM_HUMAN Neural cell adhesion molecule L1 OS=Homo sapiens GN=L1CAM PE=1 SV=2	4	4	3	4	2	2	1	0	0	0	0	0	0	0	0	0	2	4	3	3	1	0	2	0	0	0	0	0	0	0	2340500	2406600	2025800	1764100	2011400	0	0	0	0	0	0	0	0	0	5771700	4216300
P32119	P32119	PRDX2	>sp|P32119|PRDX2_HUMAN Peroxiredoxin-2 OS=Homo sapiens GN=PRDX2 PE=1 SV=5	6	4	7	4	4	4	3	0	0	0	0	0	0	0	0	0	2	2	3	3	1	2	2	3	0	0	0	0	3	0	29639000	7773500	18380000	17036000	6410300	0	0	0	0	0	0	0	0	0	11428000	10106000
P32322	P32322	PYCR1	>sp|P32322|P5CR1_HUMAN Pyrroline-5-carboxylate reductase 1, mitochondrial OS=Homo sapiens GN=PYCR1 PE=1 SV=2	4	7	6	6	3	4	0	2	0	0	0	0	0	0	0	0	3	3	2	3	1	2	2	2	0	0	0	0	0	0	10177000	6901700	4995700	5419300	0	3455300	0	0	0	0	0	0	0	0	5179500	6180800
P32754	P32754	HPD	>sp|P32754|HPPD_HUMAN 4-hydroxyphenylpyruvate dioxygenase OS=Homo sapiens GN=HPD PE=1 SV=2	10	13	13	11	5	4	5	0	0	0	0	0	0	0	0	0	3	8	3	5	0	2	6	4	0	0	0	0	0	0	36773000	26771000	23458000	30071000	28406000	0	0	0	0	0	0	0	0	0	19625000	26371000
P32929	P32929	CTH	>sp|P32929|CGL_HUMAN Cystathionine gamma-lyase OS=Homo sapiens GN=CTH PE=1 SV=3	2	0	1	0	0	0	0	0	0	0	0	0	0	0	0	0	0	0	0	1	0	0	0	0	0	0	0	0	0	0	0	0	0	0	0	0	0	0	0	0	0	0	0	0	0	0
P32969	P32969	RPL9	>sp|P32969|RL9_HUMAN 60S ribosomal protein L9 OS=Homo sapiens GN=RPL9 PE=1 SV=1	5	9	8	8	1	3	1	0	0	0	0	0	0	0	0	0	2	6	1	3	0	1	0	1	0	0	0	0	2	1	45932000	47092000	5568400	8778600	2327400	0	0	0	0	0	0	0	0	0	7609700	27941000
P33176;O60282;Q12840	P33176	KIF5B	>sp|P33176|KINH_HUMAN Kinesin-1 heavy chain OS=Homo sapiens GN=KIF5B PE=1 SV=1	8	15	15	15	5	7	4	1	0	0	0	0	0	0	0	0	2	8	3	7	0	2	2	3	0	0	0	0	1	0	15558000	11535000	10388000	10817000	3174400	4134900	0	0	0	0	0	0	0	0	3790600	7791600
P33316	P33316	DUT	>sp|P33316|DUT_HUMAN Deoxyuridine 5-triphosphate nucleotidohydrolase, mitochondrial OS=Homo sapiens GN=DUT PE=1 SV=4	5	4	3	2	1	2	0	0	0	0	0	0	0	0	0	0	1	2	0	2	0	2	3	1	0	0	0	0	2	1	3861200	3037800	4026500	3192000	0	0	0	0	0	0	0	0	0	0	4372700	1924000
P33897	P33897	ABCD1	>sp|P33897|ABCD1_HUMAN ATP-binding cassette sub-family D member 1 OS=Homo sapiens GN=ABCD1 PE=1 SV=2	1	1	0	1	0	0	0	0	0	0	0	0	0	0	0	0	0	1	0	0	0	0	0	0	0	0	0	0	0	0	0	640730	0	0	0	0	0	0	0	0	0	0	0	0	0	0
P33981	P33981	TTK	>sp|P33981|TTK_HUMAN Dual specificity protein kinase TTK OS=Homo sapiens GN=TTK PE=1 SV=2	0	1	0	0	0	0	0	0	0	0	0	0	0	0	0	0	0	0	0	0	0	0	0	0	0	0	0	0	0	0	0	0	0	0	0	0	0	0	0	0	0	0	0	0	0	0
P33991;Q9UJA3	P33991	MCM4	>sp|P33991|MCM4_HUMAN DNA replication licensing factor MCM4 OS=Homo sapiens GN=MCM4 PE=1 SV=5	10	9	10	12	3	4	1	0	0	0	0	0	0	0	0	0	3	7	3	7	1	1	5	2	0	0	0	0	1	0	11500000	10248000	7114900	13473000	2645500	0	0	0	0	0	0	0	0	0	5742600	10976000
P33992	P33992	MCM5	>sp|P33992|MCM5_HUMAN DNA replication licensing factor MCM5 OS=Homo sapiens GN=MCM5 PE=1 SV=5	10	11	15	9	3	4	3	0	0	0	0	0	0	0	0	0	6	11	5	8	0	1	0	0	0	0	0	0	1	0	17361000	15512000	3966400	7912300	5524500	0	0	0	0	0	0	0	0	0	10377000	15292000
P33993	P33993	MCM7	>sp|P33993|MCM7_HUMAN DNA replication licensing factor MCM7 OS=Homo sapiens GN=MCM7 PE=1 SV=4	10	12	15	13	4	9	2	1	0	0	0	0	0	0	0	0	1	6	2	11	2	2	6	3	0	0	0	0	1	1	17144000	14996000	10437000	22653000	3497600	2266800	0	0	0	0	0	0	0	0	2040300	7149300
P34896	P34896	SHMT1	>sp|P34896|GLYC_HUMAN Serine hydroxymethyltransferase, cytosolic OS=Homo sapiens GN=SHMT1 PE=1 SV=1	0	1	2	0	1	0	0	1	0	0	0	0	0	0	0	0	0	1	0	0	0	1	1	1	0	0	0	0	0	0	1132100	0	0	0	0	2381200	0	0	0	0	0	0	0	0	0	0
P34897	P34897	SHMT2	>sp|P34897|GLYM_HUMAN Serine hydroxymethyltransferase, mitochondrial OS=Homo sapiens GN=SHMT2 PE=1 SV=3	10	17	16	17	7	7	3	2	0	0	0	0	0	0	0	0	2	7	4	12	1	7	4	5	0	0	0	0	5	2	63396000	44566000	15011000	27600000	11188000	17185000	0	0	0	0	0	0	0	0	16648000	26659000
P34932	P34932	HSPA4	>sp|P34932|HSP74_HUMAN Heat shock 70 kDa protein 4 OS=Homo sapiens GN=HSPA4 PE=1 SV=4	20	24	31	28	7	7	7	3	0	0	0	0	0	0	0	0	10	16	8	16	3	5	8	4	0	0	0	0	2	0	95450000	75575000	18456000	21723000	11236000	17718000	0	0	0	0	0	0	0	0	39700000	41027000
P35222	P35222	CTNNB1	>sp|P35222|CTNB1_HUMAN Catenin beta-1 OS=Homo sapiens GN=CTNNB1 PE=1 SV=1	2	6	3	1	0	0	0	0	0	0	0	0	0	0	0	0	0	0	0	0	0	0	0	0	0	0	0	0	0	0	1172500	1194800	0	0	0	0	0	0	0	0	0	0	0	0	0	0
P35226	P35226	BMI1	>sp|P35226|BMI1_HUMAN Polycomb complex protein BMI-1 OS=Homo sapiens GN=BMI1 PE=1 SV=2	0	0	0	0	0	0	0	0	0	0	0	0	0	0	0	0	0	1	0	1	0	0	0	0	0	0	0	0	0	0	0	0	0	0	0	0	0	0	0	0	0	0	0	0	0	0
P35232	P35232	PHB	>sp|P35232|PHB_HUMAN Prohibitin OS=Homo sapiens GN=PHB PE=1 SV=1	2	3	9	7	4	3	6	0	0	0	0	0	0	0	0	0	1	3	2	4	1	5	2	4	0	0	0	0	2	0	24999000	19071000	15991000	17591000	31103000	0	0	0	0	0	0	0	0	0	28557000	25050000
P35237	P35237	SERPINB6	>sp|P35237|SPB6_HUMAN Serpin B6 OS=Homo sapiens GN=SERPINB6 PE=1 SV=3	4	11	6	8	2	3	4	0	0	0	0	0	0	0	0	0	3	3	2	5	0	1	2	3	0	0	0	0	3	2	16919000	17982000	7914600	10405000	10162000	0	0	0	0	0	0	0	0	0	6917300	12560000
P35241	P35241	RDX	>sp|P35241|RADI_HUMAN Radixin OS=Homo sapiens GN=RDX PE=1 SV=1	14	16	18	12	12	8	7	1	0	0	0	0	0	0	0	0	6	12	8	12	3	7	10	7	0	0	0	0	4	1	4369900	1902800	4679600	4184200	0	0	0	0	0	0	0	0	0	0	0	2530300
P35249	P35249	RFC4	>sp|P35249|RFC4_HUMAN Replication factor C subunit 4 OS=Homo sapiens GN=RFC4 PE=1 SV=2	1	1	3	3	1	1	0	0	0	0	0	0	0	0	0	0	2	3	0	0	0	0	1	2	0	0	0	0	0	0	1461600	1862200	1796400	1713500	0	0	0	0	0	0	0	0	0	0	1364700	1765100
P35250	P35250	RFC2	>sp|P35250|RFC2_HUMAN Replication factor C subunit 2 OS=Homo sapiens GN=RFC2 PE=1 SV=3	3	2	4	0	0	1	0	0	0	0	0	0	0	0	0	0	0	2	0	1	0	1	0	0	0	0	0	0	0	0	0	0	0	893090	0	0	0	0	0	0	0	0	0	0	0	932670
P35251	P35251	RFC1	>sp|P35251|RFC1_HUMAN Replication factor C subunit 1 OS=Homo sapiens GN=RFC1 PE=1 SV=4	1	0	1	0	0	0	0	0	0	0	0	0	0	0	0	0	1	1	1	1	0	0	0	0	0	0	0	0	0	0	0	0	0	0	0	0	0	0	0	0	0	0	0	0	429790	824830
P35268	P35268	RPL22	>sp|P35268|RL22_HUMAN 60S ribosomal protein L22 OS=Homo sapiens GN=RPL22 PE=1 SV=2	4	4	5	4	4	2	3	1	0	0	0	0	0	0	0	0	4	2	1	3	2	2	3	2	0	0	0	0	1	0	23095000	33877000	11505000	24778000	21483000	2979400	0	0	0	0	0	0	0	0	38338000	21928000
P35269	P35269	GTF2F1	>sp|P35269|T2FA_HUMAN General transcription factor IIF subunit 1 OS=Homo sapiens GN=GTF2F1 PE=1 SV=2	0	0	1	0	0	1	0	0	0	0	0	0	0	0	0	0	1	0	0	0	0	1	1	2	0	0	0	0	0	0	1279600	0	0	2104200	0	0	0	0	0	0	0	0	0	0	0	0
P35270	P35270	SPR	>sp|P35270|SPRE_HUMAN Sepiapterin reductase OS=Homo sapiens GN=SPR PE=1 SV=1	2	2	2	1	0	0	1	0	0	0	0	0	0	0	0	0	1	2	1	1	0	0	0	0	0	0	0	0	0	0	4684700	0	0	0	5809700	0	0	0	0	0	0	0	0	0	3983800	3174400
P35573	P35573	AGL	>sp|P35573|GDE_HUMAN Glycogen debranching enzyme OS=Homo sapiens GN=AGL PE=1 SV=3	2	5	7	2	1	1	1	0	0	0	0	0	0	0	0	0	2	0	2	1	0	1	0	0	0	0	0	0	0	0	3333300	925420	1046300	981030	868620	0	0	0	0	0	0	0	0	0	1430300	0
P35606	P35606	COPB2	>sp|P35606|COPB2_HUMAN Coatomer subunit beta OS=Homo sapiens GN=COPB2 PE=1 SV=2	5	15	18	5	3	3	4	0	0	0	0	0	0	0	0	0	2	6	4	7	1	1	2	1	0	0	0	0	2	0	20197000	6030000	6321800	7928000	6982300	0	0	0	0	0	0	0	0	0	5918600	6685700
P35610	P35610	SOAT1	>sp|P35610|SOAT1_HUMAN Sterol O-acyltransferase 1 OS=Homo sapiens GN=SOAT1 PE=1 SV=3	0	0	3	0	0	0	0	0	0	0	0	0	0	0	0	0	0	0	0	0	0	1	1	0	0	0	0	0	0	0	941070	0	0	0	0	0	0	0	0	0	0	0	0	0	0	0
P35611	P35611	ADD1	>sp|P35611|ADDA_HUMAN Alpha-adducin OS=Homo sapiens GN=ADD1 PE=1 SV=2	0	0	0	0	1	1	0	0	0	0	0	0	0	0	0	0	1	0	0	0	0	1	0	0	0	0	0	0	0	0	0	0	1065300	684920	0	0	0	0	0	0	0	0	0	0	830750	0
P35613	P35613	BSG	>sp|P35613|BASI_HUMAN Basigin OS=Homo sapiens GN=BSG PE=1 SV=2	6	4	6	7	2	2	2	1	0	0	0	0	0	0	0	0	2	4	4	4	1	1	1	1	0	0	0	0	4	1	17123000	26069000	15579000	10052000	13314000	2546000	0	0	0	0	0	0	0	0	11594000	18964000
P35637	P35637	FUS	>sp|P35637|FUS_HUMAN RNA-binding protein FUS OS=Homo sapiens GN=FUS PE=1 SV=1	3	5	8	6	0	0	1	0	0	0	0	0	0	0	0	0	1	0	0	4	0	0	0	0	0	0	0	0	2	1	19161000	19061000	0	0	1310600	0	0	0	0	0	0	0	0	0	4578600	0
P35658	P35658	NUP214	>sp|P35658|NU214_HUMAN Nuclear pore complex protein Nup214 OS=Homo sapiens GN=NUP214 PE=1 SV=2	3	5	5	1	1	1	2	0	0	0	0	0	0	0	0	0	4	2	5	3	1	0	1	0	0	0	0	0	0	0	3136800	0	0	936010	1488200	0	0	0	0	0	0	0	0	0	2657700	2350400
P35659	P35659	DEK	>sp|P35659|DEK_HUMAN Protein DEK OS=Homo sapiens GN=DEK PE=1 SV=1	7	9	13	8	1	4	3	0	0	0	0	0	0	0	0	0	3	7	4	4	0	2	2	3	0	0	0	0	0	0	15573000	8085400	2078300	6379500	8530900	0	0	0	0	0	0	0	0	0	6219000	8733700
P35998	P35998	PSMC2	>sp|P35998|PRS7_HUMAN 26S proteasome regulatory subunit 7 OS=Homo sapiens GN=PSMC2 PE=1 SV=3	9	10	12	10	2	4	4	0	0	0	0	0	0	0	0	0	5	3	3	5	0	3	3	2	0	0	0	0	0	0	12096000	10617000	4404800	7063100	7095100	0	0	0	0	0	0	0	0	0	8485000	5166700
P36404	P36404	ARL2	>sp|P36404|ARL2_HUMAN ADP-ribosylation factor-like protein 2 OS=Homo sapiens GN=ARL2 PE=1 SV=4	2	0	2	0	0	0	0	0	0	0	0	0	0	0	0	0	0	1	0	0	0	0	0	0	0	0	0	0	0	0	0	0	0	0	0	0	0	0	0	0	0	0	0	0	0	924600
P36405	P36405	ARL3	>sp|P36405|ARL3_HUMAN ADP-ribosylation factor-like protein 3 OS=Homo sapiens GN=ARL3 PE=1 SV=2	2	2	4	0	0	2	0	0	0	0	0	0	0	0	0	0	0	0	0	1	0	0	1	0	0	0	0	0	0	0	1789500	0	0	1305200	0	0	0	0	0	0	0	0	0	0	0	0
P36507	P36507	MAP2K2	>sp|P36507|MP2K2_HUMAN Dual specificity mitogen-activated protein kinase kinase 2 OS=Homo sapiens GN=MAP2K2 PE=1 SV=1	4	4	5	4	1	2	0	0	0	0	0	0	0	0	0	0	5	3	3	4	0	1	1	1	0	0	0	0	0	0	5038900	2548900	0	3140500	0	0	0	0	0	0	0	0	0	0	4510300	3125400
P36542	P36542	ATP5C1	>sp|P36542|ATPG_HUMAN ATP synthase subunit gamma, mitochondrial OS=Homo sapiens GN=ATP5C1 PE=1 SV=1	2	3	4	6	2	3	2	2	0	0	0	0	0	0	0	0	0	4	3	4	0	3	2	3	0	0	0	0	0	0	6272000	7982500	7256300	6475000	5462800	5719300	0	0	0	0	0	0	0	0	0	15760000
P36543;Q96A05	P36543	ATP6V1E1	>sp|P36543|VATE1_HUMAN V-type proton ATPase subunit E 1 OS=Homo sapiens GN=ATP6V1E1 PE=1 SV=1	2	1	0	1	0	0	0	0	0	0	0	0	0	0	0	0	1	1	1	0	0	0	1	0	0	0	0	0	0	0	0	633260	0	0	0	0	0	0	0	0	0	0	0	0	1269900	919820
P36551	P36551	CPOX	>sp|P36551|HEM6_HUMAN Oxygen-dependent coproporphyrinogen-III oxidase, mitochondrial OS=Homo sapiens GN=CPOX PE=1 SV=3	0	1	0	1	0	0	0	0	0	0	0	0	0	0	0	0	0	0	0	0	0	0	0	0	0	0	0	0	0	0	0	0	0	0	0	0	0	0	0	0	0	0	0	0	0	0
P36578	P36578	RPL4	>sp|P36578|RL4_HUMAN 60S ribosomal protein L4 OS=Homo sapiens GN=RPL4 PE=1 SV=5	23	21	30	22	13	18	5	3	0	1	0	1	0	0	0	0	10	18	8	19	4	12	10	11	0	1	0	0	5	0	284540000	219410000	282340000	271640000	33375000	67778000	0	68647000	0	33201000	0	0	0	0	172020000	190120000
P36639	P36639	NUDT1	>sp|P36639|8ODP_HUMAN 7,8-dihydro-8-oxoguanine triphosphatase OS=Homo sapiens GN=NUDT1 PE=1 SV=3	0	0	1	0	0	0	0	0	0	0	0	0	0	0	0	0	0	0	0	0	0	0	0	0	0	0	0	0	0	0	374480	0	0	0	0	0	0	0	0	0	0	0	0	0	0	0
P36776	P36776	LONP1	>sp|P36776|LONM_HUMAN Lon protease homolog, mitochondrial OS=Homo sapiens GN=LONP1 PE=1 SV=2	8	13	12	10	3	2	0	0	0	0	0	0	0	0	0	0	2	6	3	8	1	3	2	0	0	0	0	0	2	0	20454000	9293500	3983000	3240100	0	0	0	0	0	0	0	0	0	0	2147600	9874100
P36871	P36871	PGM1	>sp|P36871|PGM1_HUMAN Phosphoglucomutase-1 OS=Homo sapiens GN=PGM1 PE=1 SV=3	9	11	16	12	5	5	3	1	0	0	0	0	0	0	0	0	3	6	2	6	0	2	2	1	0	0	0	0	3	0	28636000	20900000	13942000	23940000	5850900	3212100	0	0	0	0	0	0	0	0	6025900	6455100
P36873	P36873	PPP1CC	>sp|P36873|PP1G_HUMAN Serine/threonine-protein phosphatase PP1-gamma catalytic subunit OS=Homo sapiens GN=PPP1CC PE=1 SV=1	6	10	10	6	1	3	3	0	0	0	0	0	0	0	0	0	1	5	1	4	0	2	0	0	0	0	0	0	1	0	2276500	0	0	0	2191300	0	0	0	0	0	0	0	0	0	0	1174300
P36915	P36915	GNL1	>sp|P36915|GNL1_HUMAN Guanine nucleotide-binding protein-like 1 OS=Homo sapiens GN=GNL1 PE=1 SV=2	0	1	1	0	1	0	1	1	0	0	0	0	0	0	0	0	1	2	1	0	0	0	0	0	0	0	0	0	0	0	908030	0	602370	0	0	963360	0	0	0	0	0	0	0	0	834720	0
P36952	P36952	SERPINB5	>sp|P36952|SPB5_HUMAN Serpin B5 OS=Homo sapiens GN=SERPINB5 PE=1 SV=2	6	5	7	5	4	1	3	1	0	0	0	0	0	0	0	0	2	2	2	4	0	1	2	2	0	0	0	0	6	4	33156000	28819000	16115000	0	21841000	13926000	0	0	0	0	0	0	0	0	15446000	19222000
P36957	P36957	DLST	>sp|P36957|ODO2_HUMAN Dihydrolipoyllysine-residue succinyltransferase component of 2-oxoglutarate dehydrogenase complex, mitochondrial OS=Homo sapiens GN=DLST PE=1 SV=4	0	2	2	1	1	0	0	0	0	0	0	0	0	0	0	0	1	3	1	2	0	2	1	2	0	0	0	0	0	0	569000	1243300	2692600	0	0	0	0	0	0	0	0	0	0	0	2532700	2796300
P36969	P36969	GPX4	>sp|P36969|GPX4_HUMAN Phospholipid hydroperoxide glutathione peroxidase, mitochondrial OS=Homo sapiens GN=GPX4 PE=1 SV=3	1	0	0	0	0	0	0	0	0	0	0	0	0	0	0	0	0	1	0	0	0	0	0	0	0	0	0	0	0	0	0	0	0	0	0	0	0	0	0	0	0	0	0	0	0	576410
P37108	P37108	SRP14	>sp|P37108|SRP14_HUMAN Signal recognition particle 14 kDa protein OS=Homo sapiens GN=SRP14 PE=1 SV=2	7	7	5	4	4	4	1	0	0	0	0	0	0	0	0	0	3	5	3	5	1	4	4	3	0	0	0	0	0	0	15491000	20791000	17558000	21019000	16553000	0	0	0	0	0	0	0	0	0	23340000	18585000
P37268	P37268	FDFT1	>sp|P37268|FDFT_HUMAN Squalene synthase OS=Homo sapiens GN=FDFT1 PE=1 SV=1	0	1	0	0	0	0	0	0	0	0	0	0	0	0	0	0	0	1	0	0	0	0	0	0	0	0	0	0	0	0	0	0	0	0	0	0	0	0	0	0	0	0	0	0	0	0
P37802;Q9UI15	P37802	TAGLN2	>sp|P37802|TAGL2_HUMAN Transgelin-2 OS=Homo sapiens GN=TAGLN2 PE=1 SV=3	6	9	9	7	5	7	2	0	0	0	0	0	0	0	0	0	4	7	1	5	2	2	6	4	0	0	0	0	3	0	30507000	15379000	15970000	13270000	6392400	0	0	0	0	0	0	0	0	0	14290000	9718000
P37837	P37837	TALDO1	>sp|P37837|TALDO_HUMAN Transaldolase OS=Homo sapiens GN=TALDO1 PE=1 SV=2	8	7	10	9	6	7	4	0	0	0	0	0	0	0	0	0	2	7	3	5	0	1	3	3	0	0	0	0	3	0	31179000	22635000	11667000	15127000	19360000	0	0	0	0	0	0	0	0	0	5896900	19693000
P37840	P37840	SNCA	>sp|P37840|SYUA_HUMAN Alpha-synuclein OS=Homo sapiens GN=SNCA PE=1 SV=1	0	1	0	0	0	0	0	0	0	0	0	0	0	0	0	0	0	0	0	0	0	0	0	0	0	0	0	0	0	0	0	0	0	0	0	0	0	0	0	0	0	0	0	0	0	0
P38117	P38117	ETFB	>sp|P38117|ETFB_HUMAN Electron transfer flavoprotein subunit beta OS=Homo sapiens GN=ETFB PE=1 SV=3	9	10	10	7	5	3	1	1	0	0	0	0	0	0	0	0	3	8	2	5	1	1	1	1	0	0	0	0	1	0	14950000	13057000	8824500	6171300	874200	3932800	0	0	0	0	0	0	0	0	10101000	12739000
P38159;O75526;Q8IZ40;Q8N7X1	P38159	RBMX	>sp|P38159|RBMX_HUMAN RNA-binding motif protein, X chromosome OS=Homo sapiens GN=RBMX PE=1 SV=3	13	16	20	18	11	11	3	0	0	0	0	0	0	0	0	0	3	10	9	12	3	8	4	6	0	0	0	0	1	0	47867000	50978000	36808000	33676000	11739000	0	0	0	0	0	0	0	0	0	13767000	34244000
P38432	P38432	COIL	>sp|P38432|COIL_HUMAN Coilin OS=Homo sapiens GN=COIL PE=1 SV=1	0	1	2	0	0	1	0	0	0	0	0	0	0	0	0	0	0	1	0	1	0	0	0	0	0	0	0	0	0	0	0	0	0	0	0	0	0	0	0	0	0	0	0	0	0	0
P38606	P38606	ATP6V1A	>sp|P38606|VATA_HUMAN V-type proton ATPase catalytic subunit A OS=Homo sapiens GN=ATP6V1A PE=1 SV=2	9	8	9	6	2	4	1	0	0	0	0	0	0	0	0	0	2	3	3	4	2	3	1	2	0	0	0	0	0	0	4786600	6034900	5240500	7308700	3270600	0	0	0	0	0	0	0	0	0	4668700	3787400
P38646	P38646	HSPA9	>sp|P38646|GRP75_HUMAN Stress-70 protein, mitochondrial OS=Homo sapiens GN=HSPA9 PE=1 SV=2	22	24	27	33	16	16	15	2	1	2	0	1	0	0	0	0	12	20	7	18	4	11	15	12	0	0	0	0	7	0	200850000	208240000	153360000	118030000	177400000	28715000	21835000	37039000	0	11676000	0	0	0	0	150410000	154030000
P38919	P38919	EIF4A3	>sp|P38919|IF4A3_HUMAN Eukaryotic initiation factor 4A-III OS=Homo sapiens GN=EIF4A3 PE=1 SV=4	7	10	12	7	4	9	5	2	0	0	0	0	0	0	0	0	5	10	4	8	0	6	5	6	0	0	0	0	3	0	25466000	17486000	41514000	20579000	12471000	7838900	0	0	0	0	0	0	0	0	17860000	27259000
P39019	P39019	RPS19	>sp|P39019|RS19_HUMAN 40S ribosomal protein S19 OS=Homo sapiens GN=RPS19 PE=1 SV=2	10	11	9	10	6	8	9	3	1	1	2	3	0	0	0	0	7	9	7	9	3	7	9	8	1	1	0	1	3	0	71483000	86706000	177140000	82792000	85743000	55687000	65204000	26818000	75854000	52713000	0	0	0	0	116310000	85130000
P39023;Q92901	P39023	RPL3	>sp|P39023|RL3_HUMAN 60S ribosomal protein L3 OS=Homo sapiens GN=RPL3 PE=1 SV=2	18	23	25	17	11	10	9	2	0	1	0	0	0	0	0	0	4	15	5	14	4	7	8	12	0	0	0	0	5	0	121620000	97881000	144890000	126080000	55298000	19789000	0	16518000	0	0	0	0	0	0	29029000	83921000
P39656	P39656	DDOST	>sp|P39656|OST48_HUMAN Dolichyl-diphosphooligosaccharide--protein glycosyltransferase 48 kDa subunit OS=Homo sapiens GN=DDOST PE=1 SV=4	4	2	6	5	1	3	1	0	0	0	0	0	0	0	0	0	1	2	1	2	0	1	0	0	0	0	0	0	0	0	9584600	3083400	1852200	3698600	3368200	0	0	0	0	0	0	0	0	0	3015000	2837200
P39687;O43423	P39687	ANP32A	>sp|P39687|AN32A_HUMAN Acidic leucine-rich nuclear phosphoprotein 32 family member A OS=Homo sapiens GN=ANP32A PE=1 SV=1	0	0	1	1	0	0	0	0	0	0	0	0	0	0	0	0	0	1	0	0	0	0	0	0	0	0	0	0	3	2	0	0	0	0	0	0	0	0	0	0	0	0	0	0	0	0
P40121	P40121	CAPG	>sp|P40121|CAPG_HUMAN Macrophage-capping protein OS=Homo sapiens GN=CAPG PE=1 SV=2	5	6	3	4	2	3	3	1	0	0	0	0	0	0	0	0	3	4	3	4	1	2	2	1	0	0	0	0	1	1	3547600	8973300	8927700	6709600	4624900	3521200	0	0	0	0	0	0	0	0	7494000	7423000
P40123	P40123	CAP2	>sp|P40123|CAP2_HUMAN Adenylyl cyclase-associated protein 2 OS=Homo sapiens GN=CAP2 PE=1 SV=1	0	1	2	0	0	0	0	0	0	0	0	0	0	0	0	0	1	1	0	1	0	0	0	0	0	0	0	0	0	0	0	0	0	0	0	0	0	0	0	0	0	0	0	0	0	0
P40222	P40222	TXLNA	>sp|P40222|TXLNA_HUMAN Alpha-taxilin OS=Homo sapiens GN=TXLNA PE=1 SV=3	2	3	0	9	0	1	2	0	0	0	0	0	0	0	0	0	2	4	3	1	0	0	0	0	0	0	0	0	0	0	0	7404900	0	1798600	2155700	0	0	0	0	0	0	0	0	0	1324900	2646500
P40227;Q92526	P40227	CCT6A	>sp|P40227|TCPZ_HUMAN T-complex protein 1 subunit zeta OS=Homo sapiens GN=CCT6A PE=1 SV=3	14	15	14	19	6	10	7	2	0	0	0	0	0	0	0	0	5	13	11	17	0	5	7	3	0	0	0	0	5	1	97755000	90180000	32826000	49637000	13503000	7432500	0	0	0	0	0	0	0	0	39316000	58353000
P40261	P40261	NNMT	>sp|P40261|NNMT_HUMAN Nicotinamide N-methyltransferase OS=Homo sapiens GN=NNMT PE=1 SV=1	3	1	3	1	1	1	0	0	0	0	0	0	0	0	0	0	2	0	0	1	0	0	0	0	0	0	0	0	0	0	1470800	1126900	1470200	1395700	0	0	0	0	0	0	0	0	0	0	1802600	0
P40429;Q6NVV1	P40429	RPL13A	>sp|P40429|RL13A_HUMAN 60S ribosomal protein L13a OS=Homo sapiens GN=RPL13A PE=1 SV=2	13	13	11	12	8	8	2	0	0	0	1	0	0	0	0	0	3	12	4	11	1	7	8	9	0	0	0	0	1	0	49259000	59038000	119470000	60332000	13104000	0	0	0	6780800	0	0	0	0	0	13674000	57328000
P40616	P40616	ARL1	>sp|P40616|ARL1_HUMAN ADP-ribosylation factor-like protein 1 OS=Homo sapiens GN=ARL1 PE=1 SV=1	1	1	1	1	1	2	0	0	0	0	0	0	0	0	0	0	1	0	1	0	0	1	1	0	0	0	0	0	0	0	651780	777620	1100800	1085700	0	0	0	0	0	0	0	0	0	0	1740200	0
P40692	P40692	MLH1	>sp|P40692|MLH1_HUMAN DNA mismatch repair protein Mlh1 OS=Homo sapiens GN=MLH1 PE=1 SV=1	0	1	1	0	0	0	0	0	0	0	0	0	0	0	0	0	0	0	0	1	0	0	0	0	0	0	0	0	0	0	472690	0	0	0	0	0	0	0	0	0	0	0	0	0	0	0
P40763	P40763	STAT3	>sp|P40763|STAT3_HUMAN Signal transducer and activator of transcription 3 OS=Homo sapiens GN=STAT3 PE=1 SV=2	3	5	6	1	1	1	1	0	0	0	0	0	0	0	0	0	1	3	2	3	1	5	1	1	0	0	0	0	0	0	10749000	1820400	1992500	2966400	4141500	0	0	0	0	0	0	0	0	0	5642800	6082500
P40818	P40818	USP8	>sp|P40818|UBP8_HUMAN Ubiquitin carboxyl-terminal hydrolase 8 OS=Homo sapiens GN=USP8 PE=1 SV=1	0	1	3	0	0	0	1	0	0	0	0	0	0	0	0	0	1	1	0	0	0	0	0	1	0	0	0	0	0	0	608400	0	0	0	0	0	0	0	0	0	0	0	0	0	624790	0
P40925	P40925	MDH1	>sp|P40925|MDHC_HUMAN Malate dehydrogenase, cytoplasmic OS=Homo sapiens GN=MDH1 PE=1 SV=4	6	4	4	8	6	2	0	1	0	0	0	0	0	0	0	0	2	7	2	3	0	4	2	4	0	0	0	0	1	0	22838000	23460000	15647000	13314000	0	11519000	0	0	0	0	0	0	0	0	11943000	22161000
P40926	P40926	MDH2	>sp|P40926|MDHM_HUMAN Malate dehydrogenase, mitochondrial OS=Homo sapiens GN=MDH2 PE=1 SV=3	14	12	12	12	9	9	5	4	0	0	0	0	0	0	0	0	5	11	7	12	3	4	4	3	0	0	0	0	1	0	58787000	65310000	48226000	62712000	21494000	9923300	0	0	0	0	0	0	0	0	66632000	82566000
P40937	P40937	RFC5	>sp|P40937|RFC5_HUMAN Replication factor C subunit 5 OS=Homo sapiens GN=RFC5 PE=1 SV=1	1	1	3	0	0	1	0	0	0	0	0	0	0	0	0	0	0	1	0	2	1	1	1	0	0	0	0	0	0	0	1983800	0	0	825820	0	0	0	0	0	0	0	0	0	0	0	0
P40938	P40938	RFC3	>sp|P40938|RFC3_HUMAN Replication factor C subunit 3 OS=Homo sapiens GN=RFC3 PE=1 SV=2	2	1	3	2	1	2	1	0	0	0	0	0	0	0	0	0	3	2	3	4	0	0	0	0	0	0	0	0	0	0	3112400	2329700	1077400	2821100	1416000	0	0	0	0	0	0	0	0	0	1691900	1480700
P40939	P40939	HADHA	>sp|P40939|ECHA_HUMAN Trifunctional enzyme subunit alpha, mitochondrial OS=Homo sapiens GN=HADHA PE=1 SV=2	8	10	10	7	4	4	1	0	0	0	0	0	0	0	0	0	1	4	2	8	0	0	3	2	0	0	0	0	4	0	11287000	8232800	4615500	5764800	1422100	0	0	0	0	0	0	0	0	0	4594200	4544600
P41091;Q2VIR3	P41091;Q2VIR3	EIF2S3;EIF2S3L	>sp|P41091|IF2G_HUMAN Eukaryotic translation initiation factor 2 subunit 3 OS=Homo sapiens GN=EIF2S3 PE=1 SV=3;>sp|Q2VIR3|IF2GL_HUMAN Putative eukaryotic translation initiation factor 2 subunit 3-like protein OS=Homo sapiens GN=EIF2S3L PE=5 SV=2	12	15	18	14	9	11	6	3	0	0	0	0	0	0	0	0	7	9	7	9	4	7	8	7	0	0	0	0	1	0	48636000	41339000	49736000	57238000	33250000	25450000	0	0	0	0	0	0	0	0	51334000	41333000
P41223	P41223	BUD31	>sp|P41223|BUD31_HUMAN Protein BUD31 homolog OS=Homo sapiens GN=BUD31 PE=1 SV=2	1	1	0	0	0	1	0	0	0	0	0	0	0	0	0	0	0	0	0	1	0	0	0	0	0	0	0	0	0	0	0	0	0	0	0	0	0	0	0	0	0	0	0	0	0	0
P41227;Q9BSU3	P41227	NAA10	>sp|P41227|NAA10_HUMAN N-alpha-acetyltransferase 10 OS=Homo sapiens GN=NAA10 PE=1 SV=1	1	1	0	0	0	0	1	0	0	0	0	0	0	0	0	0	1	2	0	0	0	0	0	0	0	0	0	0	1	0	0	0	0	0	1304000	0	0	0	0	0	0	0	0	0	0	1657700
Q6NXS1;P41236	Q6NXS1;P41236	PPP1R2P3;PPP1R2	>sp|Q6NXS1|IPP2M_HUMAN Protein phosphatase inhibitor 2-like protein 3 OS=Homo sapiens GN=PPP1R2P3 PE=1 SV=1;>sp|P41236|IPP2_HUMAN Protein phosphatase inhibitor 2 OS=Homo sapiens GN=PPP1R2 PE=1 SV=2	0	1	0	0	1	0	0	0	0	0	0	0	0	0	0	0	0	1	0	0	0	1	0	0	0	0	0	0	0	0	0	0	1174300	0	0	0	0	0	0	0	0	0	0	0	0	417160
P41240	P41240	CSK	>sp|P41240|CSK_HUMAN Tyrosine-protein kinase CSK OS=Homo sapiens GN=CSK PE=1 SV=1	2	1	0	0	0	0	0	0	0	0	0	0	0	0	0	0	0	2	0	0	0	0	0	0	0	0	0	0	0	0	0	0	0	0	0	0	0	0	0	0	0	0	0	0	0	475430
P41250	P41250	GARS	>sp|P41250|GARS_HUMAN Glycine--tRNA ligase OS=Homo sapiens GN=GARS PE=1 SV=3	8	8	12	10	3	5	4	3	0	0	0	0	0	0	0	0	2	6	4	7	0	3	4	3	0	0	0	0	1	0	18535000	16481000	2274200	16671000	11149000	27060000	0	0	0	0	0	0	0	0	8995400	14763000
P41252	P41252	IARS	>sp|P41252|SYIC_HUMAN Isoleucine--tRNA ligase, cytoplasmic OS=Homo sapiens GN=IARS PE=1 SV=2	13	27	26	16	8	11	2	0	0	0	0	0	0	0	0	0	1	10	1	7	1	3	4	1	0	0	0	0	4	0	40801000	17790000	32288000	43875000	3647200	0	0	0	0	0	0	0	0	0	1228200	18503000
P41567;O60739	P41567	EIF1	>sp|P41567|EIF1_HUMAN Eukaryotic translation initiation factor 1 OS=Homo sapiens GN=EIF1 PE=1 SV=1	0	2	3	2	0	0	0	0	0	0	0	0	0	0	0	0	0	0	0	0	0	0	0	0	0	0	0	0	0	0	10143000	8225300	0	0	0	0	0	0	0	0	0	0	0	0	0	0
P41743	P41743	PRKCI	>sp|P41743|KPCI_HUMAN Protein kinase C iota type OS=Homo sapiens GN=PRKCI PE=1 SV=2	1	0	2	0	0	0	0	0	0	0	0	0	0	0	0	0	0	0	0	0	0	0	0	0	0	0	0	0	0	0	0	0	0	0	0	0	0	0	0	0	0	0	0	0	0	0
P42126	P42126	ECI1	>sp|P42126|ECI1_HUMAN Enoyl-CoA delta isomerase 1, mitochondrial OS=Homo sapiens GN=ECI1 PE=1 SV=1	0	1	1	0	0	0	0	0	0	0	0	0	0	0	0	0	0	0	0	0	0	0	0	0	0	0	0	0	0	0	878370	0	0	0	0	0	0	0	0	0	0	0	0	0	0	0
P42166	P42166	TMPO	>sp|P42166|LAP2A_HUMAN Lamina-associated polypeptide 2, isoform alpha OS=Homo sapiens GN=TMPO PE=1 SV=2	7	8	8	5	2	3	4	0	0	0	0	0	0	0	0	0	5	8	6	5	1	2	3	3	0	0	0	0	1	0	13122000	7779600	9897500	17055000	7052600	0	0	0	0	0	0	0	0	0	9011000	11044000
P42167	P42167	TMPO	>sp|P42167|LAP2B_HUMAN Lamina-associated polypeptide 2, isoforms beta/gamma OS=Homo sapiens GN=TMPO PE=1 SV=2	9	12	11	7	2	3	4	0	0	0	0	0	0	0	0	0	3	6	4	6	1	3	3	3	0	0	0	0	1	0	3977500	4416500	0	1195600	5585700	0	0	0	0	0	0	0	0	0	2227600	3857200
P42224	P42224	STAT1	>sp|P42224|STAT1_HUMAN Signal transducer and activator of transcription 1-alpha/beta OS=Homo sapiens GN=STAT1 PE=1 SV=2	0	2	4	4	0	1	0	0	0	0	0	0	0	0	0	0	0	0	1	3	0	0	0	0	0	0	0	0	0	0	1955400	2363600	0	0	0	0	0	0	0	0	0	0	0	0	0	0
P42226	P42226	STAT6	>sp|P42226|STAT6_HUMAN Signal transducer and activator of transcription 6 OS=Homo sapiens GN=STAT6 PE=1 SV=1	1	1	2	0	0	0	0	0	0	0	0	0	0	0	0	0	0	0	0	0	0	0	0	0	0	0	0	0	0	0	347180	0	0	0	0	0	0	0	0	0	0	0	0	0	0	0
P51692;P42229	P51692;P42229	STAT5B;STAT5A	>sp|P51692|STA5B_HUMAN Signal transducer and activator of transcription 5B OS=Homo sapiens GN=STAT5B PE=1 SV=2;>sp|P42229|STA5A_HUMAN Signal transducer and activator of transcription 5A OS=Homo sapiens GN=STAT5A PE=1 SV=1	0	1	0	1	0	0	0	0	0	0	0	0	0	0	0	0	0	1	0	1	0	0	0	0	0	0	0	0	0	0	0	449630	0	0	0	0	0	0	0	0	0	0	0	0	0	315500
P42285	P42285	SKIV2L2	>sp|P42285|SK2L2_HUMAN Superkiller viralicidic activity 2-like 2 OS=Homo sapiens GN=SKIV2L2 PE=1 SV=3	4	7	14	3	2	4	1	0	0	0	0	0	0	0	0	0	1	3	4	3	0	3	1	0	0	0	0	0	0	0	10937000	1542600	1448000	2182800	1663000	0	0	0	0	0	0	0	0	0	1533400	1978800
Q04828;P42330	Q04828;P42330	AKR1C1;AKR1C3	>sp|Q04828|AK1C1_HUMAN Aldo-keto reductase family 1 member C1 OS=Homo sapiens GN=AKR1C1 PE=1 SV=1;>sp|P42330|AK1C3_HUMAN Aldo-keto reductase family 1 member C3 OS=Homo sapiens GN=AKR1C3 PE=1 SV=4	0	0	0	0	0	0	0	0	0	0	0	0	0	0	0	0	0	0	0	0	0	0	0	0	0	0	0	0	1	1	0	0	0	0	0	0	0	0	0	0	0	0	0	0	0	0
P42575	P42575	CASP2	>sp|P42575|CASP2_HUMAN Caspase-2 OS=Homo sapiens GN=CASP2 PE=1 SV=2	0	0	0	0	0	0	0	0	0	0	0	0	0	0	0	0	0	0	0	1	0	0	0	0	0	0	0	0	0	0	0	0	0	0	0	0	0	0	0	0	0	0	0	0	0	0
P42677	P42677	RPS27	>sp|P42677|RS27_HUMAN 40S ribosomal protein S27 OS=Homo sapiens GN=RPS27 PE=1 SV=3	3	4	4	5	2	2	3	0	0	0	0	0	0	0	0	0	1	2	1	1	0	1	2	1	0	0	0	0	1	0	31697000	41746000	14415000	20407000	15973000	0	0	0	0	0	0	0	0	0	16944000	12639000
P42696	P42696	RBM34	>sp|P42696|RBM34_HUMAN RNA-binding protein 34 OS=Homo sapiens GN=RBM34 PE=1 SV=2	0	0	0	0	0	2	0	0	0	0	0	0	0	0	0	0	0	1	1	0	0	0	0	0	0	0	0	0	0	0	0	0	0	1806900	0	0	0	0	0	0	0	0	0	0	0	0
P42704;Q9NP80	P42704	LRPPRC	>sp|P42704|LPPRC_HUMAN Leucine-rich PPR motif-containing protein, mitochondrial OS=Homo sapiens GN=LRPPRC PE=1 SV=3	19	25	34	32	10	13	11	2	0	0	0	0	0	0	0	0	8	18	10	17	3	9	8	7	0	0	0	0	1	0	67594000	53495000	48064000	45618000	34023000	9931800	0	0	0	0	0	0	0	0	32140000	45279000
P42765	P42765	ACAA2	>sp|P42765|THIM_HUMAN 3-ketoacyl-CoA thiolase, mitochondrial OS=Homo sapiens GN=ACAA2 PE=1 SV=2	5	6	7	8	1	4	0	1	0	0	0	0	0	0	0	0	3	2	2	5	1	3	1	3	0	0	0	0	1	0	7134400	7426800	0	13165000	0	2288500	0	0	0	0	0	0	0	0	4614300	2550900
P42766	P42766	RPL35	>sp|P42766|RL35_HUMAN 60S ribosomal protein L35 OS=Homo sapiens GN=RPL35 PE=1 SV=2	7	7	7	7	4	6	5	1	0	0	0	0	0	0	0	0	6	9	5	6	1	2	3	3	0	1	0	0	0	0	63912000	79181000	84619000	65279000	44140000	21807000	0	0	0	0	0	0	0	0	60429000	74485000
P42772;P42771	P42772;P42771	CDKN2B;CDKN2A	>sp|P42772|CDN2B_HUMAN Cyclin-dependent kinase 4 inhibitor B OS=Homo sapiens GN=CDKN2B PE=1 SV=1;>sp|P42771|CDN2A_HUMAN Cyclin-dependent kinase inhibitor 2A OS=Homo sapiens GN=CDKN2A PE=1 SV=2	0	0	1	0	0	0	0	0	0	0	0	0	0	0	0	0	0	0	0	0	0	0	0	0	0	0	0	0	0	0	729670	0	0	0	0	0	0	0	0	0	0	0	0	0	0	0
P43034	P43034	PAFAH1B1	>sp|P43034|LIS1_HUMAN Platelet-activating factor acetylhydrolase IB subunit alpha OS=Homo sapiens GN=PAFAH1B1 PE=1 SV=2	6	4	5	2	1	5	0	1	0	0	0	0	0	0	0	0	0	2	1	5	0	0	2	3	0	0	0	0	1	0	3612600	1954800	1124200	4638300	0	3517100	0	0	0	0	0	0	0	0	0	2537800
P43121	P43121	MCAM	>sp|P43121|MUC18_HUMAN Cell surface glycoprotein MUC18 OS=Homo sapiens GN=MCAM PE=1 SV=2	0	0	2	1	0	0	0	0	0	0	0	0	0	0	0	0	0	0	0	0	0	0	0	0	0	0	0	0	0	0	658670	897230	0	0	0	0	0	0	0	0	0	0	0	0	0	0
P43243	P43243	MATR3	>sp|P43243|MATR3_HUMAN Matrin-3 OS=Homo sapiens GN=MATR3 PE=1 SV=2	22	23	25	17	8	8	6	1	1	1	0	0	0	0	0	0	4	13	7	14	1	7	7	3	0	0	0	0	2	1	87571000	55314000	30061000	44297000	36128000	8605100	30748000	18914000	0	0	0	0	0	0	42166000	62304000
P43246	P43246	MSH2	>sp|P43246|MSH2_HUMAN DNA mismatch repair protein Msh2 OS=Homo sapiens GN=MSH2 PE=1 SV=1	7	5	7	6	1	0	0	0	0	0	0	0	0	0	0	0	0	2	0	3	0	0	0	0	0	0	0	0	1	0	3128700	3932900	3772900	0	0	0	0	0	0	0	0	0	0	0	0	3114800
P43304	P43304	GPD2	>sp|P43304|GPDM_HUMAN Glycerol-3-phosphate dehydrogenase, mitochondrial OS=Homo sapiens GN=GPD2 PE=1 SV=3	0	2	0	1	2	1	0	0	0	0	0	0	0	0	0	0	1	3	0	2	0	2	1	1	0	0	0	0	1	0	0	424580	874300	776620	0	0	0	0	0	0	0	0	0	0	1471200	0
P43307	P43307	SSR1	>sp|P43307|SSRA_HUMAN Translocon-associated protein subunit alpha OS=Homo sapiens GN=SSR1 PE=1 SV=3	0	0	0	2	0	1	2	0	0	0	0	0	0	0	0	0	1	2	1	0	1	0	0	1	0	0	0	0	0	0	0	5531800	0	3965900	3476700	0	0	0	0	0	0	0	0	0	6832100	4145700
P43355	P43355	MAGEA1	>sp|P43355|MAGA1_HUMAN Melanoma-associated antigen 1 OS=Homo sapiens GN=MAGEA1 PE=1 SV=1	0	2	0	0	0	0	0	0	0	0	0	0	0	0	0	0	0	0	0	0	0	0	0	0	0	0	0	0	0	0	0	0	0	0	0	0	0	0	0	0	0	0	0	0	0	0
P43487;Q9C010	P43487	RANBP1	>sp|P43487|RANG_HUMAN Ran-specific GTPase-activating protein OS=Homo sapiens GN=RANBP1 PE=1 SV=1	4	5	5	3	1	1	2	0	0	0	0	0	0	0	0	0	2	1	1	1	0	0	1	0	0	0	0	0	2	0	17471000	8253400	3478500	0	3176800	0	0	0	0	0	0	0	0	0	5257000	2481000
P43490	P43490	NAMPT	>sp|P43490|NAMPT_HUMAN Nicotinamide phosphoribosyltransferase OS=Homo sapiens GN=NAMPT PE=1 SV=1	5	8	7	3	2	3	1	0	0	0	0	0	0	0	0	0	2	2	1	4	0	0	0	0	0	0	0	0	0	0	2965100	2174100	1307400	3915700	3707900	0	0	0	0	0	0	0	0	0	0	1958300
P43686	P43686	PSMC4	>sp|P43686|PRS6B_HUMAN 26S proteasome regulatory subunit 6B OS=Homo sapiens GN=PSMC4 PE=1 SV=2	3	8	6	10	2	4	1	0	0	0	0	0	0	0	0	0	3	5	2	5	1	3	2	3	0	0	0	0	1	0	6699100	13382000	5626100	6198300	2680300	0	0	0	0	0	0	0	0	0	4904500	5357100
P43897	P43897	TSFM	>sp|P43897|EFTS_HUMAN Elongation factor Ts, mitochondrial OS=Homo sapiens GN=TSFM PE=1 SV=2	1	3	5	3	0	0	1	0	0	0	0	0	0	0	0	0	0	0	0	2	0	0	0	0	0	0	0	0	1	0	5572600	2511700	0	0	2307700	0	0	0	0	0	0	0	0	0	0	0
P45880	P45880	VDAC2	>sp|P45880|VDAC2_HUMAN Voltage-dependent anion-selective channel protein 2 OS=Homo sapiens GN=VDAC2 PE=1 SV=2	9	10	12	9	8	7	7	1	0	0	0	0	0	0	0	0	5	8	5	7	4	8	5	6	0	0	0	0	4	0	64126000	39718000	54732000	62616000	37437000	4885300	0	0	0	0	0	0	0	0	50897000	74303000
P45973	P45973	CBX5	>sp|P45973|CBX5_HUMAN Chromobox protein homolog 5 OS=Homo sapiens GN=CBX5 PE=1 SV=1	1	3	1	3	0	0	0	0	0	0	0	0	0	0	0	0	0	0	0	0	0	0	0	0	0	0	0	0	0	0	0	15250000	0	0	0	0	0	0	0	0	0	0	0	0	0	0
P45974	P45974	USP5	>sp|P45974|UBP5_HUMAN Ubiquitin carboxyl-terminal hydrolase 5 OS=Homo sapiens GN=USP5 PE=1 SV=2	5	11	10	9	3	3	1	0	0	0	0	0	0	0	0	0	3	5	0	3	0	1	1	1	0	0	0	0	1	0	13630000	12528000	3116900	3782500	1469500	0	0	0	0	0	0	0	0	0	1667500	2387400
P46013	P46013	MKI67	>sp|P46013|KI67_HUMAN Proliferation marker protein Ki-67 OS=Homo sapiens GN=MKI67 PE=1 SV=2	15	21	25	19	11	7	3	0	0	0	0	0	0	0	0	0	5	13	5	8	0	2	5	4	0	0	0	0	0	0	14796000	12257000	8567100	5122400	5097100	0	0	0	0	0	0	0	0	0	6270700	12642000
P46060	P46060	RANGAP1	>sp|P46060|RAGP1_HUMAN Ran GTPase-activating protein 1 OS=Homo sapiens GN=RANGAP1 PE=1 SV=1	8	12	12	7	3	7	5	0	0	0	0	0	0	0	0	0	2	7	7	6	1	1	5	5	0	0	0	0	1	0	13257000	8254200	11107000	14755000	8166600	0	0	0	0	0	0	0	0	0	4455500	8035900
P46063	P46063	RECQL	>sp|P46063|RECQ1_HUMAN ATP-dependent DNA helicase Q1 OS=Homo sapiens GN=RECQL PE=1 SV=3	6	8	8	3	0	1	1	0	0	0	0	0	0	0	0	0	3	3	2	4	0	2	1	1	0	0	0	0	0	0	5765100	2535200	0	0	3689500	0	0	0	0	0	0	0	0	0	3096600	4075600
P46087	P46087	NOP2	>sp|P46087|NOP2_HUMAN Probable 28S rRNA (cytosine(4447)-C(5))-methyltransferase OS=Homo sapiens GN=NOP2 PE=1 SV=2	14	16	16	17	9	10	4	0	0	0	0	0	0	0	0	0	6	16	7	10	2	3	5	4	0	0	0	0	0	0	21100000	17879000	14840000	13621000	9673900	0	0	0	0	0	0	0	0	0	12167000	26557000
P46100	P46100	ATRX	>sp|P46100|ATRX_HUMAN Transcriptional regulator ATRX OS=Homo sapiens GN=ATRX PE=1 SV=5	0	0	1	0	0	0	0	0	0	0	0	0	0	0	0	0	0	0	0	0	0	0	0	0	0	0	0	0	0	0	253630	0	0	0	0	0	0	0	0	0	0	0	0	0	0	0
P46108	P46108	CRK	>sp|P46108|CRK_HUMAN Adapter molecule crk OS=Homo sapiens GN=CRK PE=1 SV=2	1	0	0	0	0	0	1	0	0	0	0	0	0	0	0	0	0	0	0	0	0	0	0	0	0	0	0	0	0	0	0	0	0	0	0	0	0	0	0	0	0	0	0	0	0	0
P46379	P46379	BAG6	>sp|P46379|BAG6_HUMAN Large proline-rich protein BAG6 OS=Homo sapiens GN=BAG6 PE=1 SV=2	4	7	2	1	3	2	0	0	0	0	0	0	0	0	0	0	0	1	0	3	0	0	1	1	0	0	0	0	0	0	1758600	0	2755300	2478700	0	0	0	0	0	0	0	0	0	0	0	2108300
P46459	P46459	NSF	>sp|P46459|NSF_HUMAN Vesicle-fusing ATPase OS=Homo sapiens GN=NSF PE=1 SV=3	2	2	4	1	0	1	2	0	0	0	0	0	0	0	0	0	2	3	2	0	0	0	0	0	0	0	0	0	0	0	1778300	1140000	0	0	901130	0	0	0	0	0	0	0	0	0	1061000	1201200
P46736	P46736	BRCC3	>sp|P46736|BRCC3_HUMAN Lys-63-specific deubiquitinase BRCC36 OS=Homo sapiens GN=BRCC3 PE=1 SV=2	0	0	1	0	0	0	0	0	0	0	0	0	0	0	0	0	0	1	0	0	0	0	0	0	0	0	0	0	0	0	316460	0	0	0	0	0	0	0	0	0	0	0	0	0	0	389610
P46776	P46776	RPL27A	>sp|P46776|RL27A_HUMAN 60S ribosomal protein L27a OS=Homo sapiens GN=RPL27A PE=1 SV=2	7	8	7	8	5	5	2	1	0	0	1	0	0	0	0	0	4	7	3	9	2	4	6	5	0	0	0	0	1	0	73365000	64365000	44153000	57537000	8499400	30482000	0	0	7521300	0	0	0	0	0	99737000	67739000
P46777	P46777	RPL5	>sp|P46777|RL5_HUMAN 60S ribosomal protein L5 OS=Homo sapiens GN=RPL5 PE=1 SV=3	13	14	15	15	8	7	4	0	0	1	0	0	0	0	0	0	4	8	3	11	1	5	4	4	0	0	0	0	4	2	113610000	96988000	64152000	55083000	32151000	0	0	13317000	0	0	0	0	0	0	36967000	43808000
P46778	P46778	RPL21	>sp|P46778|RL21_HUMAN 60S ribosomal protein L21 OS=Homo sapiens GN=RPL21 PE=1 SV=2	8	7	7	9	4	6	4	1	0	0	0	0	0	0	0	0	2	5	1	7	2	4	3	6	0	0	0	0	1	0	100910000	50352000	48566000	63468000	37365000	3264700	0	0	0	0	0	0	0	0	34904000	49709000
P46779	P46779	RPL28	>sp|P46779|RL28_HUMAN 60S ribosomal protein L28 OS=Homo sapiens GN=RPL28 PE=1 SV=3	8	8	8	7	7	6	4	1	0	2	0	0	0	0	0	0	3	7	5	5	2	4	6	9	0	0	0	0	0	0	36389000	59515000	101050000	79644000	29051000	5920600	0	52825000	0	0	0	0	0	0	20052000	37925000
P46781	P46781	RPS9	>sp|P46781|RS9_HUMAN 40S ribosomal protein S9 OS=Homo sapiens GN=RPS9 PE=1 SV=3	8	9	12	12	6	8	6	3	0	0	0	0	0	0	0	0	7	9	6	9	4	8	7	8	0	0	0	0	2	0	99619000	67107000	43163000	58312000	62933000	39595000	0	0	0	0	0	0	0	0	85894000	104600000
P46782	P46782	RPS5	>sp|P46782|RS5_HUMAN 40S ribosomal protein S5 OS=Homo sapiens GN=RPS5 PE=1 SV=4	7	7	10	5	5	5	2	1	0	1	0	0	0	0	0	0	6	7	3	5	3	4	4	5	0	0	0	0	1	0	28300000	28729000	99818000	75497000	10836000	4809100	0	14817000	0	0	0	0	0	0	20099000	24559000
P46783;Q9NQ39	P46783	RPS10	>sp|P46783|RS10_HUMAN 40S ribosomal protein S10 OS=Homo sapiens GN=RPS10 PE=1 SV=1	10	8	13	9	7	9	3	0	0	0	0	0	0	0	0	0	4	8	5	8	1	5	6	4	0	0	0	0	2	1	57632000	37451000	20940000	36598000	29400000	0	0	0	0	0	0	0	0	0	8612900	35688000
P46926;Q8TDQ7	P46926	GNPDA1	>sp|P46926|GNPI1_HUMAN Glucosamine-6-phosphate isomerase 1 OS=Homo sapiens GN=GNPDA1 PE=1 SV=1	4	4	4	1	1	2	1	0	0	0	0	0	0	0	0	0	0	0	2	2	0	3	0	0	0	0	0	0	0	0	3258400	2788500	2122100	4710100	2901200	0	0	0	0	0	0	0	0	0	0	0
P46940;Q86VI3	P46940	IQGAP1	>sp|P46940|IQGA1_HUMAN Ras GTPase-activating-like protein IQGAP1 OS=Homo sapiens GN=IQGAP1 PE=1 SV=1	26	27	36	40	11	20	12	3	0	1	0	0	0	0	0	0	11	14	13	17	5	9	10	5	0	0	0	0	5	1	90638000	80931000	30809000	50911000	31531000	12132000	0	6417200	0	0	0	0	0	0	30487000	31480000
P46977	P46977	STT3A	>sp|P46977|STT3A_HUMAN Dolichyl-diphosphooligosaccharide--protein glycosyltransferase subunit STT3A OS=Homo sapiens GN=STT3A PE=1 SV=2	0	2	4	2	0	0	0	0	0	0	0	0	0	0	0	0	0	0	0	0	0	0	0	0	0	0	0	0	0	0	2102200	892320	0	0	0	0	0	0	0	0	0	0	0	0	0	0
P47712	P47712	PLA2G4A	>sp|P47712|PA24A_HUMAN Cytosolic phospholipase A2 OS=Homo sapiens GN=PLA2G4A PE=1 SV=2	2	6	8	3	3	5	0	0	0	0	0	0	0	0	0	0	0	1	2	5	0	0	2	2	0	0	0	0	0	0	4345300	2185100	3594300	5024100	0	0	0	0	0	0	0	0	0	0	0	1540000
P47755	P47755	CAPZA2	>sp|P47755|CAZA2_HUMAN F-actin-capping protein subunit alpha-2 OS=Homo sapiens GN=CAPZA2 PE=1 SV=3	1	2	2	1	1	1	1	0	0	0	0	0	0	0	0	0	2	2	2	1	0	0	0	1	0	0	0	0	0	1	0	0	476190	0	0	0	0	0	0	0	0	0	0	0	967450	943650
P47756	P47756	CAPZB	>sp|P47756|CAPZB_HUMAN F-actin-capping protein subunit beta OS=Homo sapiens GN=CAPZB PE=1 SV=4	2	6	6	7	0	1	0	0	0	0	0	0	0	0	0	0	0	2	0	2	0	1	1	0	0	0	0	0	0	0	4238200	7698600	0	3372300	0	0	0	0	0	0	0	0	0	0	0	2547600
P47813;O14602	P47813;O14602	EIF1AX;EIF1AY	>sp|P47813|IF1AX_HUMAN Eukaryotic translation initiation factor 1A, X-chromosomal OS=Homo sapiens GN=EIF1AX PE=1 SV=2;>sp|O14602|IF1AY_HUMAN Eukaryotic translation initiation factor 1A, Y-chromosomal OS=Homo sapiens GN=EIF1AY PE=1 SV=4	2	4	3	6	1	2	2	0	0	0	0	0	0	0	0	0	0	2	0	1	0	0	1	0	0	0	0	0	0	0	7023100	10696000	5724100	4454600	8040700	0	0	0	0	0	0	0	0	0	0	5143500
P47897	P47897	QARS	>sp|P47897|SYQ_HUMAN Glutamine--tRNA ligase OS=Homo sapiens GN=QARS PE=1 SV=1	8	10	16	8	5	6	2	0	0	0	0	0	0	0	0	0	3	8	3	7	0	5	5	3	0	0	0	0	0	0	21134000	14457000	8236300	5961900	3357000	0	0	0	0	0	0	0	0	0	5694900	9473900
P47914	P47914	RPL29	>sp|P47914|RL29_HUMAN 60S ribosomal protein L29 OS=Homo sapiens GN=RPL29 PE=1 SV=2	4	2	4	3	1	2	2	1	0	1	0	0	0	0	0	0	1	4	1	2	1	2	2	2	0	0	0	0	0	0	38949000	44128000	43510000	63315000	28771000	26979000	0	81356000	0	0	0	0	0	0	56070000	69450000
P48047	P48047	ATP5O	>sp|P48047|ATPO_HUMAN ATP synthase subunit O, mitochondrial OS=Homo sapiens GN=ATP5O PE=1 SV=1	4	5	4	6	3	3	1	0	0	0	0	0	0	0	0	0	2	4	2	5	4	5	5	3	0	0	0	0	0	0	10071000	12713000	17038000	8990600	0	0	0	0	0	0	0	0	0	0	12853000	15381000
P48059;Q7Z4I7	P48059;Q7Z4I7	LIMS1;LIMS2	>sp|P48059|LIMS1_HUMAN LIM and senescent cell antigen-like-containing domain protein 1 OS=Homo sapiens GN=LIMS1 PE=1 SV=4;>sp|Q7Z4I7|LIMS2_HUMAN LIM and senescent cell antigen-like-containing domain protein 2 OS=Homo sapiens GN=LIMS2 PE=1 SV=1	2	1	2	1	0	1	0	0	0	0	0	0	0	0	0	0	0	0	0	0	0	0	0	0	0	0	0	0	0	0	1839300	1285200	0	426900	0	0	0	0	0	0	0	0	0	0	0	0
P48147	P48147	PREP	>sp|P48147|PPCE_HUMAN Prolyl endopeptidase OS=Homo sapiens GN=PREP PE=1 SV=2	2	3	4	1	0	0	0	0	0	0	0	0	0	0	0	0	0	0	0	2	0	0	0	0	0	0	0	0	0	0	1869300	2047900	0	0	0	0	0	0	0	0	0	0	0	0	0	0
P48163	P48163	ME1	>sp|P48163|MAOX_HUMAN NADP-dependent malic enzyme OS=Homo sapiens GN=ME1 PE=1 SV=1	0	2	0	0	0	1	0	0	0	0	0	0	0	0	0	0	0	1	0	0	0	0	0	0	0	0	0	0	0	0	0	0	0	850290	0	0	0	0	0	0	0	0	0	0	0	260030
P48444	P48444	ARCN1	>sp|P48444|COPD_HUMAN Coatomer subunit delta OS=Homo sapiens GN=ARCN1 PE=1 SV=1	10	9	10	9	7	3	2	1	0	0	0	0	0	0	0	0	6	6	2	5	0	3	1	5	0	0	0	0	0	0	10849000	12316000	17636000	7421400	2464800	2653100	0	0	0	0	0	0	0	0	14494000	11224000
P48507	P48507	GCLM	>sp|P48507|GSH0_HUMAN Glutamate--cysteine ligase regulatory subunit OS=Homo sapiens GN=GCLM PE=1 SV=1	1	2	4	2	1	0	1	0	0	0	0	0	0	0	0	0	0	2	1	1	0	1	1	1	0	0	0	0	0	0	0	0	831490	0	0	0	0	0	0	0	0	0	0	0	0	1175400
P48556	P48556	PSMD8	>sp|P48556|PSMD8_HUMAN 26S proteasome non-ATPase regulatory subunit 8 OS=Homo sapiens GN=PSMD8 PE=1 SV=2	1	3	3	1	0	1	0	0	0	0	0	0	0	0	0	0	1	1	0	0	0	1	0	0	0	0	0	0	0	0	2971500	2662900	0	1449300	0	0	0	0	0	0	0	0	0	0	0	0
P48634	P48634	PRRC2A	>sp|P48634|PRC2A_HUMAN Protein PRRC2A OS=Homo sapiens GN=PRRC2A PE=1 SV=3	3	3	4	2	1	2	0	0	0	0	0	0	0	0	0	0	0	1	0	3	0	3	2	1	0	0	0	0	0	0	1064200	1112300	0	1117400	0	0	0	0	0	0	0	0	0	0	0	1091100
P48637	P48637	GSS	>sp|P48637|GSHB_HUMAN Glutathione synthetase OS=Homo sapiens GN=GSS PE=1 SV=1	2	1	5	3	1	1	0	0	0	0	0	0	0	0	0	0	3	3	3	2	0	0	1	0	0	0	0	0	0	0	3716000	1501100	1886600	1544700	0	0	0	0	0	0	0	0	0	0	2883700	2614800
P48643	P48643	CCT5	>sp|P48643|TCPE_HUMAN T-complex protein 1 subunit epsilon OS=Homo sapiens GN=CCT5 PE=1 SV=1	13	22	25	22	10	17	4	1	0	0	0	0	0	0	0	0	10	14	7	15	1	6	10	7	0	0	0	0	2	0	139410000	93130000	52998000	73468000	28776000	5101500	0	0	0	0	0	0	0	0	52346000	80142000
P48651	P48651	PTDSS1	>sp|P48651|PTSS1_HUMAN Phosphatidylserine synthase 1 OS=Homo sapiens GN=PTDSS1 PE=1 SV=1	0	1	0	0	0	1	0	0	0	0	0	0	0	0	0	0	0	0	0	0	0	0	0	0	0	0	0	0	0	0	0	0	0	768970	0	0	0	0	0	0	0	0	0	0	0	0
P48729;Q8N752	P48729	CSNK1A1	>sp|P48729|KC1A_HUMAN Casein kinase I isoform alpha OS=Homo sapiens GN=CSNK1A1 PE=1 SV=2	3	3	3	4	0	0	0	0	0	0	0	0	0	0	0	0	2	1	1	2	0	0	0	0	0	0	0	0	0	0	1880300	3115300	0	0	0	0	0	0	0	0	0	0	0	0	1957100	0
P48730;P49674	P48730;P49674	CSNK1D;CSNK1E	>sp|P48730|KC1D_HUMAN Casein kinase I isoform delta OS=Homo sapiens GN=CSNK1D PE=1 SV=2;>sp|P49674|KC1E_HUMAN Casein kinase I isoform epsilon OS=Homo sapiens GN=CSNK1E PE=1 SV=1	0	1	0	0	0	1	0	0	0	0	0	0	0	0	0	0	0	0	0	0	0	0	0	0	0	0	0	0	0	0	0	0	0	0	0	0	0	0	0	0	0	0	0	0	0	0
P48735	P48735	IDH2	>sp|P48735|IDHP_HUMAN Isocitrate dehydrogenase [NADP], mitochondrial OS=Homo sapiens GN=IDH2 PE=1 SV=2	1	0	2	1	1	2	1	0	0	0	0	0	0	0	0	0	1	1	1	2	0	0	2	2	0	0	0	0	0	0	0	0	0	0	0	0	0	0	0	0	0	0	0	0	0	611080
P48739	P48739	PITPNB	>sp|P48739|PIPNB_HUMAN Phosphatidylinositol transfer protein beta isoform OS=Homo sapiens GN=PITPNB PE=1 SV=2	5	7	4	4	0	0	0	0	0	0	0	0	0	0	0	0	1	2	0	4	0	1	0	0	0	0	0	0	0	0	7385600	1555200	0	0	0	0	0	0	0	0	0	0	0	0	1508800	841940
P48960	P48960	CD97	>sp|P48960|CD97_HUMAN CD97 antigen OS=Homo sapiens GN=CD97 PE=1 SV=4	2	2	1	0	1	0	0	0	0	0	0	0	0	0	0	0	1	1	0	1	0	0	0	0	0	0	0	0	0	0	342390	0	700210	0	0	0	0	0	0	0	0	0	0	0	1413100	480230
P49005	P49005	POLD2	>sp|P49005|DPOD2_HUMAN DNA polymerase delta subunit 2 OS=Homo sapiens GN=POLD2 PE=1 SV=1	0	1	2	0	0	1	0	0	0	0	0	0	0	0	0	0	1	0	0	1	0	1	1	1	0	0	0	0	0	0	495160	0	0	0	0	0	0	0	0	0	0	0	0	0	911300	0
P49023	P49023	PXN	>sp|P49023|PAXI_HUMAN Paxillin OS=Homo sapiens GN=PXN PE=1 SV=3	2	0	0	1	0	0	0	0	0	0	0	0	0	0	0	0	0	0	0	0	0	1	1	1	0	0	0	0	0	0	0	0	0	0	0	0	0	0	0	0	0	0	0	0	0	0
Q16644;P49137	Q16644;P49137	MAPKAPK3;MAPKAPK2	>sp|Q16644|MAPK3_HUMAN MAP kinase-activated protein kinase 3 OS=Homo sapiens GN=MAPKAPK3 PE=1 SV=1;>sp|P49137|MAPK2_HUMAN MAP kinase-activated protein kinase 2 OS=Homo sapiens GN=MAPKAPK2 PE=1 SV=1	0	0	0	1	0	0	0	0	0	0	0	0	0	0	0	0	0	0	0	0	0	0	0	0	0	0	0	0	0	0	0	646090	0	0	0	0	0	0	0	0	0	0	0	0	0	0
P49189	P49189	ALDH9A1	>sp|P49189|AL9A1_HUMAN 4-trimethylaminobutyraldehyde dehydrogenase OS=Homo sapiens GN=ALDH9A1 PE=1 SV=3	4	6	4	1	3	3	1	0	0	0	0	0	0	0	0	0	0	3	0	0	0	3	3	2	0	0	0	0	1	0	4631600	1091600	3902900	4634400	3750800	0	0	0	0	0	0	0	0	0	0	5517200
P49207	P49207	RPL34	>sp|P49207|RL34_HUMAN 60S ribosomal protein L34 OS=Homo sapiens GN=RPL34 PE=1 SV=3	3	4	6	1	3	1	1	0	0	0	0	0	0	0	0	0	1	2	1	4	1	2	2	1	0	0	0	0	0	0	39955000	12344000	24765000	5955300	7471700	0	0	0	0	0	0	0	0	0	22786000	20162000
P49257	P49257	LMAN1	>sp|P49257|LMAN1_HUMAN Protein ERGIC-53 OS=Homo sapiens GN=LMAN1 PE=1 SV=2	5	3	3	2	3	1	0	0	0	0	0	0	0	0	0	0	1	5	1	2	0	0	2	1	0	0	0	0	2	1	5414700	4131000	8048700	5409500	0	0	0	0	0	0	0	0	0	0	3410300	6727900
P49321	P49321	NASP	>sp|P49321|NASP_HUMAN Nuclear autoantigenic sperm protein OS=Homo sapiens GN=NASP PE=1 SV=2	1	0	0	0	1	1	0	0	0	0	0	0	0	0	0	0	2	1	0	0	0	0	0	0	0	0	0	0	4	1	0	0	948740	0	0	0	0	0	0	0	0	0	0	0	1126300	1183900
P49327	P49327	FASN	>sp|P49327|FAS_HUMAN Fatty acid synthase OS=Homo sapiens GN=FASN PE=1 SV=3	54	59	71	61	34	36	18	8	0	1	0	0	0	0	0	0	26	40	27	46	8	21	29	16	0	0	0	0	5	0	299450000	192080000	172170000	162200000	73026000	45359000	0	4780900	0	0	0	0	0	0	119610000	152320000
P49368	P49368	CCT3	>sp|P49368|TCPG_HUMAN T-complex protein 1 subunit gamma OS=Homo sapiens GN=CCT3 PE=1 SV=4	22	21	25	22	13	15	9	2	0	1	0	0	0	0	0	0	8	15	9	16	4	8	9	8	0	0	0	0	2	0	135180000	117230000	60753000	75577000	62289000	28910000	0	11064000	0	0	0	0	0	0	82448000	78277000
P49406	P49406	MRPL19	>sp|P49406|RM19_HUMAN 39S ribosomal protein L19, mitochondrial OS=Homo sapiens GN=MRPL19 PE=1 SV=2	0	0	0	0	0	0	0	0	0	0	0	0	0	0	0	0	1	1	1	0	0	0	1	1	0	0	0	0	0	0	0	0	0	0	0	0	0	0	0	0	0	0	0	0	1055800	1242800
P49411	P49411	TUFM	>sp|P49411|EFTU_HUMAN Elongation factor Tu, mitochondrial OS=Homo sapiens GN=TUFM PE=1 SV=2	14	17	17	14	8	11	3	2	0	0	0	0	0	0	0	0	3	10	3	10	3	4	5	3	0	0	0	0	2	0	73905000	76018000	72092000	75102000	34109000	12539000	0	0	0	0	0	0	0	0	16638000	33137000
P49419	P49419	ALDH7A1	>sp|P49419|AL7A1_HUMAN Alpha-aminoadipic semialdehyde dehydrogenase OS=Homo sapiens GN=ALDH7A1 PE=1 SV=5	2	4	3	2	2	1	0	0	0	0	0	0	0	0	0	0	0	3	1	2	0	1	0	0	0	0	0	0	1	0	2555000	980320	1897600	1458900	0	0	0	0	0	0	0	0	0	0	0	2752800
P49454	P49454	CENPF	>sp|P49454|CENPF_HUMAN Centromere protein F OS=Homo sapiens GN=CENPF PE=1 SV=2	0	1	0	0	1	1	0	0	0	0	0	0	0	0	0	0	0	0	0	0	0	0	0	0	0	0	0	0	0	0	0	0	279680	182460	0	0	0	0	0	0	0	0	0	0	0	0
P49458	P49458	SRP9	>sp|P49458|SRP09_HUMAN Signal recognition particle 9 kDa protein OS=Homo sapiens GN=SRP9 PE=1 SV=2	4	4	5	3	2	2	0	0	0	0	0	0	0	0	0	0	0	2	1	1	0	0	0	0	0	0	0	0	0	0	6646900	5493800	5477700	4366600	0	0	0	0	0	0	0	0	0	0	0	5734000
P49588	P49588	AARS	>sp|P49588|SYAC_HUMAN Alanine--tRNA ligase, cytoplasmic OS=Homo sapiens GN=AARS PE=1 SV=2	12	15	15	14	6	10	4	1	0	0	0	0	0	0	0	0	10	9	5	8	0	3	8	4	0	0	0	0	4	0	23093000	20486000	23090000	17972000	8539300	3429600	0	0	0	0	0	0	0	0	16556000	19207000
P49589	P49589	CARS	>sp|P49589|SYCC_HUMAN Cysteine--tRNA ligase, cytoplasmic OS=Homo sapiens GN=CARS PE=1 SV=3	1	1	3	1	0	0	0	0	0	0	0	0	0	0	0	0	0	2	0	1	0	0	0	0	0	0	0	0	0	0	1082200	1149200	0	0	0	0	0	0	0	0	0	0	0	0	0	0
P49591	P49591	SARS	>sp|P49591|SYSC_HUMAN Serine--tRNA ligase, cytoplasmic OS=Homo sapiens GN=SARS PE=1 SV=3	4	6	8	6	0	0	0	0	0	0	0	0	0	0	0	0	0	1	1	2	0	1	0	0	0	0	0	0	1	1	9792300	6373600	0	0	0	0	0	0	0	0	0	0	0	0	0	2750500
P49643	P49643	PRIM2	>sp|P49643|PRI2_HUMAN DNA primase large subunit OS=Homo sapiens GN=PRIM2 PE=1 SV=2	0	1	0	0	0	0	0	0	0	0	0	0	0	0	0	0	0	0	0	2	0	0	0	0	0	0	0	0	0	0	0	0	0	0	0	0	0	0	0	0	0	0	0	0	0	0
P49711	P49711	CTCF	>sp|P49711|CTCF_HUMAN Transcriptional repressor CTCF OS=Homo sapiens GN=CTCF PE=1 SV=1	1	1	2	0	0	0	0	0	0	0	0	0	0	0	0	0	0	0	0	1	0	0	0	0	0	0	0	0	0	0	477960	0	0	0	0	0	0	0	0	0	0	0	0	0	0	0
P49720	P49720	PSMB3	>sp|P49720|PSB3_HUMAN Proteasome subunit beta type-3 OS=Homo sapiens GN=PSMB3 PE=1 SV=2	2	3	4	3	2	3	0	0	0	0	0	0	0	0	0	0	0	4	1	1	0	0	0	0	0	0	0	0	0	0	2504500	4135400	4477800	3918700	0	0	0	0	0	0	0	0	0	0	0	5960700
P49721	P49721	PSMB2	>sp|P49721|PSB2_HUMAN Proteasome subunit beta type-2 OS=Homo sapiens GN=PSMB2 PE=1 SV=1	0	3	4	3	1	1	0	0	0	0	0	0	0	0	0	0	1	3	1	0	0	2	0	0	0	0	0	0	0	0	4940500	3512900	4177500	4225900	0	0	0	0	0	0	0	0	0	0	2661800	4646600
P49736	P49736	MCM2	>sp|P49736|MCM2_HUMAN DNA replication licensing factor MCM2 OS=Homo sapiens GN=MCM2 PE=1 SV=4	10	12	17	14	7	9	3	0	0	0	0	0	0	0	0	0	3	7	6	12	1	2	6	2	0	0	0	0	2	0	21985000	15380000	17340000	20767000	3251800	0	0	0	0	0	0	0	0	0	9073800	11919000
P49748	P49748	ACADVL	>sp|P49748|ACADV_HUMAN Very long-chain specific acyl-CoA dehydrogenase, mitochondrial OS=Homo sapiens GN=ACADVL PE=1 SV=1	7	5	7	5	3	5	3	0	0	0	0	0	0	0	0	0	4	7	6	7	0	1	2	1	0	0	0	0	3	0	7176800	5686500	6580500	3852200	6710500	0	0	0	0	0	0	0	0	0	4632500	9874700
P49750	P49750	YLPM1	>sp|P49750|YLPM1_HUMAN YLP motif-containing protein 1 OS=Homo sapiens GN=YLPM1 PE=1 SV=3	0	1	1	0	0	0	0	0	0	0	0	0	0	0	0	0	0	0	0	0	0	0	0	0	0	0	0	0	0	0	179240	0	0	0	0	0	0	0	0	0	0	0	0	0	0	0
P49755	P49755	TMED10	>sp|P49755|TMEDA_HUMAN Transmembrane emp24 domain-containing protein 10 OS=Homo sapiens GN=TMED10 PE=1 SV=2	2	1	2	2	2	3	1	0	0	0	0	0	0	0	0	0	0	1	0	2	0	1	0	1	0	0	0	0	1	0	12298000	5644200	4195600	8557100	3106800	0	0	0	0	0	0	0	0	0	0	4785100
P49756	P49756	RBM25	>sp|P49756|RBM25_HUMAN RNA-binding protein 25 OS=Homo sapiens GN=RBM25 PE=1 SV=3	0	2	6	1	0	1	0	0	0	0	0	0	0	0	0	0	0	0	0	1	0	1	0	0	0	0	0	0	1	2	7682900	1036600	0	3416100	0	0	0	0	0	0	0	0	0	0	0	0
P49770	P49770	EIF2B2	>sp|P49770|EI2BB_HUMAN Translation initiation factor eIF-2B subunit beta OS=Homo sapiens GN=EIF2B2 PE=1 SV=3	2	3	0	2	0	1	0	0	0	0	0	0	0	0	0	0	0	1	0	0	0	0	0	0	0	0	0	0	0	0	0	534330	0	0	0	0	0	0	0	0	0	0	0	0	0	924180
P49773	P49773	HINT1	>sp|P49773|HINT1_HUMAN Histidine triad nucleotide-binding protein 1 OS=Homo sapiens GN=HINT1 PE=1 SV=2	0	1	2	1	0	0	0	0	0	0	0	0	0	0	0	0	1	0	0	1	0	0	0	0	0	0	0	0	1	0	2045800	1637200	0	0	0	0	0	0	0	0	0	0	0	0	1952700	0
P49790	P49790	NUP153	>sp|P49790|NU153_HUMAN Nuclear pore complex protein Nup153 OS=Homo sapiens GN=NUP153 PE=1 SV=2	2	6	3	2	1	1	0	0	0	0	0	0	0	0	0	0	1	4	2	2	0	2	1	1	0	0	0	0	0	0	536210	1121500	1371100	1118900	0	0	0	0	0	0	0	0	0	0	1228000	1246900
P49792;A6NKT7;Q7Z3J3;Q99666;O14715;P0DJD0;P0DJD1	P49792	RANBP2	>sp|P49792|RBP2_HUMAN E3 SUMO-protein ligase RanBP2 OS=Homo sapiens GN=RANBP2 PE=1 SV=2	13	21	27	14	7	11	2	0	0	0	0	0	0	0	0	0	8	17	5	8	0	3	4	5	0	0	0	0	0	0	50534000	10283000	7254300	9099800	5283200	0	0	0	0	0	0	0	0	0	9808600	15330000
P49821	P49821	NDUFV1	>sp|P49821|NDUV1_HUMAN NADH dehydrogenase [ubiquinone] flavoprotein 1, mitochondrial OS=Homo sapiens GN=NDUFV1 PE=1 SV=4	0	0	0	0	1	0	0	0	0	0	0	0	0	0	0	0	0	1	0	0	0	0	1	0	0	0	0	0	0	0	0	0	761740	0	0	0	0	0	0	0	0	0	0	0	0	0
P49840	P49840	GSK3A	>sp|P49840|GSK3A_HUMAN Glycogen synthase kinase-3 alpha OS=Homo sapiens GN=GSK3A PE=1 SV=2	0	0	1	1	0	0	0	0	0	0	0	0	0	0	0	0	0	2	0	2	0	0	0	0	0	0	0	0	0	0	0	0	0	0	0	0	0	0	0	0	0	0	0	0	0	313890
P49841	P49841	GSK3B	>sp|P49841|GSK3B_HUMAN Glycogen synthase kinase-3 beta OS=Homo sapiens GN=GSK3B PE=1 SV=2	1	1	1	3	0	0	0	0	0	0	0	0	0	0	0	0	0	2	0	1	0	0	0	0	0	0	0	0	0	0	614980	1051200	0	0	0	0	0	0	0	0	0	0	0	0	0	0
P49902	P49902	NT5C2	>sp|P49902|5NTC_HUMAN Cytosolic purine 5-nucleotidase OS=Homo sapiens GN=NT5C2 PE=1 SV=1	0	0	1	0	0	0	0	0	0	0	0	0	0	0	0	0	0	1	0	0	0	0	0	0	0	0	0	0	0	0	949970	0	0	0	0	0	0	0	0	0	0	0	0	0	0	0
P49914	P49914	MTHFS	>sp|P49914|MTHFS_HUMAN 5-formyltetrahydrofolate cyclo-ligase OS=Homo sapiens GN=MTHFS PE=1 SV=2	0	0	0	0	0	0	0	0	0	0	0	0	0	0	0	0	0	1	0	0	0	1	0	0	0	0	0	0	0	0	0	0	0	0	0	0	0	0	0	0	0	0	0	0	0	1994100
P49915	P49915	GMPS	>sp|P49915|GUAA_HUMAN GMP synthase [glutamine-hydrolyzing] OS=Homo sapiens GN=GMPS PE=1 SV=1	8	9	10	10	2	4	1	1	0	0	0	0	0	0	0	0	3	5	1	6	1	1	0	1	0	0	0	0	0	0	17804000	16813000	4281400	7516800	1975100	7018900	0	0	0	0	0	0	0	0	5758800	7174400
P49916	P49916	LIG3	>sp|P49916|DNLI3_HUMAN DNA ligase 3 OS=Homo sapiens GN=LIG3 PE=1 SV=2	0	0	2	0	0	0	0	0	0	0	0	0	0	0	0	0	0	0	0	0	0	0	0	0	0	0	0	0	0	0	472290	0	0	0	0	0	0	0	0	0	0	0	0	0	0	0
P49959	P49959	MRE11A	>sp|P49959|MRE11_HUMAN Double-strand break repair protein MRE11 OS=Homo sapiens GN=MRE11 PE=1 SV=3	4	4	4	3	1	0	1	0	0	0	0	0	0	0	0	0	2	4	1	3	0	1	0	1	0	0	0	0	0	0	2113800	1384800	0	0	1802400	0	0	0	0	0	0	0	0	0	1282600	2392500
P50213	P50213	IDH3A	>sp|P50213|IDH3A_HUMAN Isocitrate dehydrogenase [NAD] subunit alpha, mitochondrial OS=Homo sapiens GN=IDH3A PE=1 SV=1	6	4	2	2	3	4	0	0	0	0	0	0	0	0	0	0	1	2	0	1	1	4	3	3	0	0	0	0	1	0	2288400	1547800	3476800	6285000	0	0	0	0	0	0	0	0	0	0	2678400	1614000
P50238	P50238	CRIP1	>sp|P50238|CRIP1_HUMAN Cysteine-rich protein 1 OS=Homo sapiens GN=CRIP1 PE=1 SV=3	4	4	4	2	2	2	1	1	0	0	0	0	0	0	0	0	1	3	1	3	0	0	1	1	0	0	0	0	1	0	21096000	15682000	13345000	8484900	8864400	11701000	0	0	0	0	0	0	0	0	12643000	9901600
P50395	P50395	GDI2	>sp|P50395|GDIB_HUMAN Rab GDP dissociation inhibitor beta OS=Homo sapiens GN=GDI2 PE=1 SV=2	9	15	14	12	3	6	4	1	0	0	0	0	0	0	0	0	2	7	2	13	0	1	4	3	0	0	0	0	1	0	41938000	31711000	25130000	47097000	5797800	12970000	0	0	0	0	0	0	0	0	40174000	29618000
P50402	P50402	EMD	>sp|P50402|EMD_HUMAN Emerin OS=Homo sapiens GN=EMD PE=1 SV=1	4	3	1	3	0	2	1	0	0	0	0	0	0	0	0	0	0	0	0	4	0	1	2	1	0	0	0	0	0	0	4125900	2939600	0	2498600	1417200	0	0	0	0	0	0	0	0	0	0	0
P50416	P50416	CPT1A	>sp|P50416|CPT1A_HUMAN Carnitine O-palmitoyltransferase 1, liver isoform OS=Homo sapiens GN=CPT1A PE=1 SV=2	3	5	6	2	1	0	1	0	0	0	0	0	0	0	0	0	0	4	0	3	0	0	0	0	0	0	0	0	0	0	2696800	2746500	1705600	0	1606100	0	0	0	0	0	0	0	0	0	0	1801000
P50454	P50454	SERPINH1	>sp|P50454|SERPH_HUMAN Serpin H1 OS=Homo sapiens GN=SERPINH1 PE=1 SV=2	17	15	18	18	8	11	5	4	0	0	0	0	0	0	0	0	6	13	8	9	2	6	8	7	0	0	0	0	2	0	193500000	136120000	59724000	90629000	59117000	25817000	0	0	0	0	0	0	0	0	38292000	79274000
P50502;Q8IZP2;Q8NFI4	P50502;Q8IZP2;Q8NFI4	ST13;ST13P4;ST13P5	>sp|P50502|F10A1_HUMAN Hsc70-interacting protein OS=Homo sapiens GN=ST13 PE=1 SV=2;>sp|Q8IZP2|ST134_HUMAN Putative protein FAM10A4 OS=Homo sapiens GN=ST13P4 PE=5 SV=1;>sp|Q8NFI4|F10A5_HUMAN Putative protein FAM10A5 OS=Homo sapiens GN=ST13P5 PE=5 SV=1	4	5	7	6	5	3	3	0	0	0	0	0	0	0	0	0	3	3	2	3	0	2	2	1	0	0	0	0	1	0	23925000	12314000	20239000	26109000	8642900	0	0	0	0	0	0	0	0	0	7359700	8699000
P50552	P50552	VASP	>sp|P50552|VASP_HUMAN Vasodilator-stimulated phosphoprotein OS=Homo sapiens GN=VASP PE=1 SV=3	4	7	6	5	2	2	0	0	0	0	0	0	0	0	0	0	2	3	1	4	1	0	1	1	0	0	0	0	1	1	3171800	2868000	2544500	2404200	0	0	0	0	0	0	0	0	0	0	2159000	2662100
P50570;Q05193;Q9UQ16	P50570	DNM2	>sp|P50570|DYN2_HUMAN Dynamin-2 OS=Homo sapiens GN=DNM2 PE=1 SV=2	3	3	4	1	1	3	0	0	0	0	0	0	0	0	0	0	3	3	0	3	1	2	1	4	0	0	0	0	0	0	1722900	0	4714500	0	0	0	0	0	0	0	0	0	0	0	2863500	2384600
P50579	P50579	METAP2	>sp|P50579|MAP2_HUMAN Methionine aminopeptidase 2 OS=Homo sapiens GN=METAP2 PE=1 SV=1	4	7	4	5	2	3	0	0	0	0	0	0	0	0	0	0	2	3	1	2	0	3	3	4	0	0	0	0	0	0	6228200	4957700	5696300	6114500	0	0	0	0	0	0	0	0	0	0	5904600	3658600
P50750	P50750	CDK9	>sp|P50750|CDK9_HUMAN Cyclin-dependent kinase 9 OS=Homo sapiens GN=CDK9 PE=1 SV=3	0	3	1	2	2	1	1	0	0	0	0	0	0	0	0	0	2	1	0	0	0	1	0	0	0	0	0	0	0	0	0	487190	582800	569810	0	0	0	0	0	0	0	0	0	0	835160	496930
P50897	P50897	PPT1	>sp|P50897|PPT1_HUMAN Palmitoyl-protein thioesterase 1 OS=Homo sapiens GN=PPT1 PE=1 SV=1	1	0	0	0	1	0	0	0	0	0	0	0	0	0	0	0	0	0	0	0	0	0	0	0	0	0	0	0	0	0	0	0	854240	0	0	0	0	0	0	0	0	0	0	0	0	0
P50914	P50914	RPL14	>sp|P50914|RL14_HUMAN 60S ribosomal protein L14 OS=Homo sapiens GN=RPL14 PE=1 SV=4	6	8	6	5	5	7	5	2	0	2	0	0	0	0	0	0	6	7	6	4	4	4	5	4	0	0	0	0	2	0	58721000	55799000	66857000	50868000	32675000	27533000	0	9431700	0	0	0	0	0	0	48744000	55703000
P50990	P50990	CCT8	>sp|P50990|TCPQ_HUMAN T-complex protein 1 subunit theta OS=Homo sapiens GN=CCT8 PE=1 SV=4	25	27	28	29	16	20	13	4	0	0	0	0	0	0	0	0	10	19	13	22	5	9	13	14	0	0	0	0	5	0	159870000	133480000	147520000	134940000	80313000	43946000	0	0	0	0	0	0	0	0	74301000	93347000
P50991	P50991	CCT4	>sp|P50991|TCPD_HUMAN T-complex protein 1 subunit delta OS=Homo sapiens GN=CCT4 PE=1 SV=4	15	16	17	15	11	12	10	4	1	1	0	0	0	0	0	0	11	11	8	12	4	11	6	12	0	0	0	0	4	0	105470000	80528000	69131000	77506000	57427000	45653000	20310000	22547000	0	0	0	0	0	0	70882000	57590000
P50995	P50995	ANXA11	>sp|P50995|ANX11_HUMAN Annexin A11 OS=Homo sapiens GN=ANXA11 PE=1 SV=1	2	4	6	4	2	2	1	0	0	0	0	0	0	0	0	0	1	2	1	2	0	0	0	0	0	0	0	0	0	0	4902500	1852600	1399500	1360700	2765300	0	0	0	0	0	0	0	0	0	1925600	1952800
P51003	P51003	PAPOLA	>sp|P51003|PAPOA_HUMAN Poly(A) polymerase alpha OS=Homo sapiens GN=PAPOLA PE=1 SV=4	0	0	0	0	0	0	0	0	0	0	0	0	0	0	0	0	0	1	0	0	0	0	1	0	0	0	0	0	0	0	0	0	0	0	0	0	0	0	0	0	0	0	0	0	0	254450
P51114	P51114	FXR1	>sp|P51114|FXR1_HUMAN Fragile X mental retardation syndrome-related protein 1 OS=Homo sapiens GN=FXR1 PE=1 SV=3	2	4	4	2	2	1	0	0	0	0	0	0	0	0	0	0	1	1	1	3	0	2	0	1	0	0	0	0	1	0	1769700	1530800	3895400	2491700	0	0	0	0	0	0	0	0	0	0	3390200	0
P51116	P51116	FXR2	>sp|P51116|FXR2_HUMAN Fragile X mental retardation syndrome-related protein 2 OS=Homo sapiens GN=FXR2 PE=1 SV=2	1	4	2	3	2	1	0	0	0	0	0	0	0	0	0	0	0	1	0	2	1	2	1	0	0	0	0	0	0	0	1425900	707030	1653300	657090	0	0	0	0	0	0	0	0	0	0	0	976940
P51148	P51148	RAB5C	>sp|P51148|RAB5C_HUMAN Ras-related protein Rab-5C OS=Homo sapiens GN=RAB5C PE=1 SV=2	5	3	2	5	4	2	4	1	0	0	0	0	0	0	0	0	2	2	2	2	1	1	3	2	0	0	0	0	1	0	4811900	8305400	4771600	4363700	10597000	6102800	0	0	0	0	0	0	0	0	6698400	6775700
P51149	P51149	RAB7A	>sp|P51149|RAB7A_HUMAN Ras-related protein Rab-7a OS=Homo sapiens GN=RAB7A PE=1 SV=1	4	4	5	3	2	5	1	0	0	0	0	0	0	0	0	0	2	5	2	4	0	4	2	3	0	0	0	0	0	0	16875000	6717600	9665900	13147000	6573200	0	0	0	0	0	0	0	0	0	7466400	7239000
P51151	P51151	RAB9A	>sp|P51151|RAB9A_HUMAN Ras-related protein Rab-9A OS=Homo sapiens GN=RAB9A PE=1 SV=1	1	1	1	1	0	0	0	0	0	0	0	0	0	0	0	0	0	0	0	1	0	0	0	0	0	0	0	0	0	0	0	784780	0	0	0	0	0	0	0	0	0	0	0	0	0	0
P51153	P51153	RAB13	>sp|P51153|RAB13_HUMAN Ras-related protein Rab-13 OS=Homo sapiens GN=RAB13 PE=1 SV=1	2	2	3	2	1	1	0	0	0	0	0	0	0	0	0	0	1	1	1	1	1	1	1	1	0	0	0	0	0	0	930450	0	0	0	0	0	0	0	0	0	0	0	0	0	0	0
P51398	P51398	DAP3	>sp|P51398|RT29_HUMAN 28S ribosomal protein S29, mitochondrial OS=Homo sapiens GN=DAP3 PE=1 SV=1	0	1	1	1	0	1	0	0	0	0	0	0	0	0	0	0	0	0	0	2	0	1	0	0	0	0	0	0	0	0	0	495660	0	624760	0	0	0	0	0	0	0	0	0	0	0	0
P51452	P51452	DUSP3	>sp|P51452|DUS3_HUMAN Dual specificity protein phosphatase 3 OS=Homo sapiens GN=DUSP3 PE=1 SV=1	1	0	0	0	0	0	0	0	0	0	0	0	0	0	0	0	1	1	1	0	0	0	0	0	0	0	0	0	0	0	0	0	0	0	0	0	0	0	0	0	0	0	0	0	993660	1119500
P51532	P51532	SMARCA4	>sp|P51532|SMCA4_HUMAN Transcription activator BRG1 OS=Homo sapiens GN=SMARCA4 PE=1 SV=2	3	7	8	3	1	2	0	0	0	0	0	0	0	0	0	0	3	3	1	4	0	1	2	0	0	0	0	0	0	0	5380000	1802600	0	0	0	0	0	0	0	0	0	0	0	0	2543500	2523000
P51553	P51553	IDH3G	>sp|P51553|IDH3G_HUMAN Isocitrate dehydrogenase [NAD] subunit gamma, mitochondrial OS=Homo sapiens GN=IDH3G PE=1 SV=1	1	1	1	1	0	0	0	0	0	0	0	0	0	0	0	0	0	0	0	1	0	0	0	0	0	0	0	0	1	0	0	259820	0	0	0	0	0	0	0	0	0	0	0	0	0	0
P51570	P51570	GALK1	>sp|P51570|GALK1_HUMAN Galactokinase OS=Homo sapiens GN=GALK1 PE=1 SV=1	0	1	2	0	0	0	0	0	0	0	0	0	0	0	0	0	0	0	0	1	0	0	0	0	0	0	0	0	0	0	1226200	0	0	0	0	0	0	0	0	0	0	0	0	0	0	0
P51571	P51571	SSR4	>sp|P51571|SSRD_HUMAN Translocon-associated protein subunit delta OS=Homo sapiens GN=SSR4 PE=1 SV=1	1	2	3	1	0	0	0	0	0	0	0	0	0	0	0	0	0	0	0	0	0	0	0	0	0	0	0	0	1	0	2729300	0	0	0	0	0	0	0	0	0	0	0	0	0	0	0
P51572	P51572	BCAP31	>sp|P51572|BAP31_HUMAN B-cell receptor-associated protein 31 OS=Homo sapiens GN=BCAP31 PE=1 SV=3	4	3	3	6	1	2	1	0	0	0	0	0	0	0	0	0	0	1	0	2	0	0	2	4	0	0	0	0	0	0	6051900	11414000	6867500	6904200	4888400	0	0	0	0	0	0	0	0	0	0	3967500
P51610	P51610	HCFC1	>sp|P51610|HCFC1_HUMAN Host cell factor 1 OS=Homo sapiens GN=HCFC1 PE=1 SV=2	2	4	4	3	3	4	1	1	0	0	0	0	0	0	0	0	5	6	5	1	1	2	3	2	0	0	0	0	0	0	3331800	2796300	2131400	4222200	1856600	0	0	0	0	0	0	0	0	0	5617200	13206000
P51648;P48448;P30838;P43353	P51648	ALDH3A2	>sp|P51648|AL3A2_HUMAN Fatty aldehyde dehydrogenase OS=Homo sapiens GN=ALDH3A2 PE=1 SV=1	1	3	3	1	0	1	0	0	0	0	0	0	0	0	0	0	0	2	1	2	0	0	0	0	0	0	0	0	0	0	0	0	0	0	0	0	0	0	0	0	0	0	0	0	0	1163800
P51659	P51659	HSD17B4	>sp|P51659|DHB4_HUMAN Peroxisomal multifunctional enzyme type 2 OS=Homo sapiens GN=HSD17B4 PE=1 SV=3	7	6	11	5	2	2	1	0	0	0	0	0	0	0	0	0	4	7	5	7	1	3	3	1	0	0	0	0	3	0	8388700	10944000	5318100	3529200	1984800	0	0	0	0	0	0	0	0	0	4002500	6096900
P51665	P51665	PSMD7	>sp|P51665|PSMD7_HUMAN 26S proteasome non-ATPase regulatory subunit 7 OS=Homo sapiens GN=PSMD7 PE=1 SV=2	4	6	9	6	3	5	2	1	0	0	0	0	0	0	0	0	3	2	3	4	1	5	1	3	0	0	0	0	1	0	18877000	11138000	6926100	9979200	4343900	3772800	0	0	0	0	0	0	0	0	8244200	3402700
P51808	P51808	DYNLT3	>sp|P51808|DYLT3_HUMAN Dynein light chain Tctex-type 3 OS=Homo sapiens GN=DYNLT3 PE=1 SV=1	0	0	1	1	0	0	0	0	0	0	0	0	0	0	0	0	0	0	0	0	0	0	0	0	0	0	0	0	0	0	0	488070	0	0	0	0	0	0	0	0	0	0	0	0	0	0
P51809	P51809	VAMP7	>sp|P51809|VAMP7_HUMAN Vesicle-associated membrane protein 7 OS=Homo sapiens GN=VAMP7 PE=1 SV=3	0	1	1	0	0	0	0	0	0	0	0	0	0	0	0	0	0	0	0	0	0	0	0	0	0	0	0	0	0	0	71405	0	0	0	0	0	0	0	0	0	0	0	0	0	0	0
P51812;Q15349;Q9UK32;Q96GX5;O60307;Q9Y2H9;Q6P0Q8;O15021	P51812	RPS6KA3	>sp|P51812|KS6A3_HUMAN Ribosomal protein S6 kinase alpha-3 OS=Homo sapiens GN=RPS6KA3 PE=1 SV=1	5	6	5	4	1	2	0	0	0	0	0	0	0	0	0	0	1	2	1	5	0	2	2	1	0	0	0	0	0	0	1639600	2261700	0	2385800	0	0	0	0	0	0	0	0	0	0	1578800	1324600
P51858	P51858	HDGF	>sp|P51858|HDGF_HUMAN Hepatoma-derived growth factor OS=Homo sapiens GN=HDGF PE=1 SV=1	4	6	3	8	1	1	1	0	0	0	0	0	0	0	0	0	2	3	2	3	0	0	0	0	0	0	0	0	2	2	9791700	14150000	6487900	3948200	3901600	0	0	0	0	0	0	0	0	0	4454200	8080000
P51965;Q96LR5;Q969T4	P51965;Q96LR5;Q969T4	UBE2E1;UBE2E2;UBE2E3	>sp|P51965|UB2E1_HUMAN Ubiquitin-conjugating enzyme E2 E1 OS=Homo sapiens GN=UBE2E1 PE=1 SV=1;>sp|Q96LR5|UB2E2_HUMAN Ubiquitin-conjugating enzyme E2 E2 OS=Homo sapiens GN=UBE2E2 PE=1 SV=1;>sp|Q969T4|UB2E3_HUMAN Ubiquitin-conjugating enzyme E2 E3 OS=Homo sa	1	0	0	0	1	0	0	0	0	0	0	0	0	0	0	0	0	1	0	0	0	1	1	0	0	0	0	0	0	0	0	0	1255200	0	0	0	0	0	0	0	0	0	0	0	0	864550
P51991	P51991	HNRNPA3	>sp|P51991|ROA3_HUMAN Heterogeneous nuclear ribonucleoprotein A3 OS=Homo sapiens GN=HNRNPA3 PE=1 SV=2	9	9	16	15	3	4	3	1	0	0	0	0	0	0	0	0	1	6	3	6	0	2	4	3	0	0	0	0	1	1	32933000	29921000	17644000	14023000	22223000	7626900	0	0	0	0	0	0	0	0	4936100	17895000
P52209	P52209	PGD	>sp|P52209|6PGD_HUMAN 6-phosphogluconate dehydrogenase, decarboxylating OS=Homo sapiens GN=PGD PE=1 SV=3	5	9	9	9	1	3	2	0	0	0	0	0	0	0	0	0	2	5	2	6	1	2	2	2	0	0	0	0	1	0	13647000	12740000	9424100	3231800	3899900	0	0	0	0	0	0	0	0	0	6150900	6621400
P52272	P52272	HNRNPM	>sp|P52272|HNRPM_HUMAN Heterogeneous nuclear ribonucleoprotein M OS=Homo sapiens GN=HNRNPM PE=1 SV=3	29	38	35	34	24	26	13	3	0	0	0	0	0	0	0	0	11	28	8	22	3	12	16	11	0	0	0	0	4	0	172700000	112560000	147890000	138220000	64570000	16077000	0	0	0	0	0	0	0	0	88840000	111970000
P52292	P52292	KPNA2	>sp|P52292|IMA1_HUMAN Importin subunit alpha-1 OS=Homo sapiens GN=KPNA2 PE=1 SV=1	8	11	10	10	7	8	4	2	0	0	0	0	0	0	0	0	5	9	4	8	0	4	4	4	0	0	0	0	0	0	41124000	38959000	18494000	29593000	27689000	22585000	0	0	0	0	0	0	0	0	31485000	41735000
P52294	P52294	KPNA1	>sp|P52294|IMA5_HUMAN Importin subunit alpha-5 OS=Homo sapiens GN=KPNA1 PE=1 SV=3	5	3	3	2	1	1	0	0	0	0	0	0	0	0	0	0	0	1	0	2	0	0	1	0	0	0	0	0	0	0	0	624900	0	0	0	0	0	0	0	0	0	0	0	0	0	890790
P52306	P52306	RAP1GDS1	>sp|P52306|GDS1_HUMAN Rap1 GTPase-GDP dissociation stimulator 1 OS=Homo sapiens GN=RAP1GDS1 PE=1 SV=3	1	1	1	0	1	0	0	0	0	0	0	0	0	0	0	0	0	0	1	0	0	0	0	0	0	0	0	0	0	0	0	0	0	0	0	0	0	0	0	0	0	0	0	0	0	0
P52434	P52434	POLR2H	>sp|P52434|RPAB3_HUMAN DNA-directed RNA polymerases I, II, and III subunit RPABC3 OS=Homo sapiens GN=POLR2H PE=1 SV=4	0	0	1	0	0	0	0	0	0	0	0	0	0	0	0	0	0	0	0	0	0	0	0	0	0	0	0	0	2	0	558220	0	0	0	0	0	0	0	0	0	0	0	0	0	0	0
P52564	P52564	MAP2K6	>sp|P52564|MP2K6_HUMAN Dual specificity mitogen-activated protein kinase kinase 6 OS=Homo sapiens GN=MAP2K6 PE=1 SV=1	2	3	0	1	1	0	0	0	0	0	0	0	0	0	0	0	0	0	3	2	0	0	1	0	0	0	0	0	0	0	0	0	2395400	0	0	0	0	0	0	0	0	0	0	0	0	0
P52565	P52565	ARHGDIA	>sp|P52565|GDIR1_HUMAN Rho GDP-dissociation inhibitor 1 OS=Homo sapiens GN=ARHGDIA PE=1 SV=3	2	3	5	6	3	3	0	0	0	0	0	0	0	0	0	0	0	3	0	2	0	2	2	4	0	0	0	0	0	0	10879000	23383000	21613000	16252000	0	0	0	0	0	0	0	0	0	0	0	7059900
P52594	P52594	AGFG1	>sp|P52594|AGFG1_HUMAN Arf-GAP domain and FG repeat-containing protein 1 OS=Homo sapiens GN=AGFG1 PE=1 SV=2	0	0	0	0	0	1	0	0	0	0	0	0	0	0	0	0	1	3	0	0	0	0	0	0	0	0	0	0	0	0	0	0	0	1248900	0	0	0	0	0	0	0	0	0	0	1303500	1412000
P52597	P52597	HNRNPF	>sp|P52597|HNRPF_HUMAN Heterogeneous nuclear ribonucleoprotein F OS=Homo sapiens GN=HNRNPF PE=1 SV=3	8	7	9	9	2	6	3	0	0	0	0	0	0	0	0	0	0	5	1	5	0	1	3	2	0	0	0	0	2	0	27382000	21212000	41793000	27258000	0	0	0	0	0	0	0	0	0	0	0	10706000
P52657	P52657	GTF2A2	>sp|P52657|T2AG_HUMAN Transcription initiation factor IIA subunit 2 OS=Homo sapiens GN=GTF2A2 PE=1 SV=1	1	0	0	0	0	0	0	0	0	0	0	0	0	0	0	0	0	0	0	1	0	0	0	0	0	0	0	0	0	0	0	0	0	0	0	0	0	0	0	0	0	0	0	0	0	0
P52701	P52701	MSH6	>sp|P52701|MSH6_HUMAN DNA mismatch repair protein Msh6 OS=Homo sapiens GN=MSH6 PE=1 SV=2	4	4	8	3	1	2	0	0	0	0	0	0	0	0	0	0	1	3	0	2	0	0	1	0	0	0	0	0	0	0	5680400	2029900	0	1776800	0	0	0	0	0	0	0	0	0	0	0	2212900
P52732	P52732	KIF11	>sp|P52732|KIF11_HUMAN Kinesin-like protein KIF11 OS=Homo sapiens GN=KIF11 PE=1 SV=2	0	3	2	2	0	1	0	0	0	0	0	0	0	0	0	0	0	0	1	2	0	1	0	0	0	0	0	0	0	0	893600	0	0	750850	0	0	0	0	0	0	0	0	0	0	0	0
P52740	P52740	ZNF132	>sp|P52740|ZN132_HUMAN Zinc finger protein 132 OS=Homo sapiens GN=ZNF132 PE=2 SV=2	0	0	0	0	0	1	0	0	0	0	0	0	0	0	0	0	0	1	1	0	0	0	0	0	0	0	0	0	0	0	0	0	0	411750	0	0	0	0	0	0	0	0	0	0	0	366150
P52788	P52788	SMS	>sp|P52788|SPSY_HUMAN Spermine synthase OS=Homo sapiens GN=SMS PE=1 SV=2	4	2	4	2	1	1	0	0	0	0	0	0	0	0	0	0	2	3	1	0	0	0	1	1	0	0	0	0	0	0	3115700	1410600	4730300	2474600	0	0	0	0	0	0	0	0	0	0	2947500	1824000
P52789;P19367;P52790;Q2TB90	P52789	HK2	>sp|P52789|HXK2_HUMAN Hexokinase-2 OS=Homo sapiens GN=HK2 PE=1 SV=2	6	4	8	6	0	3	2	0	0	0	0	0	0	0	0	0	1	5	2	2	0	0	1	0	0	0	0	0	0	0	5471400	3761700	0	2773900	2155900	0	0	0	0	0	0	0	0	0	2400000	4713800
P52815	P52815	MRPL12	>sp|P52815|RM12_HUMAN 39S ribosomal protein L12, mitochondrial OS=Homo sapiens GN=MRPL12 PE=1 SV=2	1	1	1	0	1	1	0	0	0	1	0	0	0	0	0	0	0	0	0	0	1	1	1	1	0	0	0	0	0	0	0	0	691840	0	0	0	0	4070100	0	0	0	0	0	0	0	0
P52888	P52888	THOP1	>sp|P52888|THOP1_HUMAN Thimet oligopeptidase OS=Homo sapiens GN=THOP1 PE=1 SV=2	5	4	5	5	3	1	2	0	0	0	0	0	0	0	0	0	1	6	2	1	0	1	1	0	0	0	0	0	1	0	3392500	6210600	2630800	1796600	2552900	0	0	0	0	0	0	0	0	0	2693200	13064000
P52907	P52907	CAPZA1	>sp|P52907|CAZA1_HUMAN F-actin-capping protein subunit alpha-1 OS=Homo sapiens GN=CAPZA1 PE=1 SV=3	2	6	6	4	1	0	2	0	0	0	0	0	0	0	0	0	1	1	1	3	0	1	0	0	0	0	0	0	2	1	7403300	11330000	1179200	0	5305600	0	0	0	0	0	0	0	0	0	3830500	3908100
P52943	P52943	CRIP2	>sp|P52943|CRIP2_HUMAN Cysteine-rich protein 2 OS=Homo sapiens GN=CRIP2 PE=1 SV=1	4	3	2	1	0	1	0	0	0	0	0	0	0	0	0	0	0	1	0	3	0	0	0	0	0	0	0	0	0	0	1119300	3687900	0	1057000	0	0	0	0	0	0	0	0	0	0	0	1651100
P52948	P52948	NUP98	>sp|P52948|NUP98_HUMAN Nuclear pore complex protein Nup98-Nup96 OS=Homo sapiens GN=NUP98 PE=1 SV=4	2	9	11	5	2	1	0	0	0	0	0	0	0	0	0	0	5	5	0	3	1	2	1	2	0	0	0	0	0	0	7247700	1207000	2312200	1579500	0	0	0	0	0	0	0	0	0	0	3424100	5108500
P53004	P53004	BLVRA	>sp|P53004|BIEA_HUMAN Biliverdin reductase A OS=Homo sapiens GN=BLVRA PE=1 SV=2	1	1	4	2	2	2	1	1	0	0	0	0	0	0	0	0	0	0	1	2	1	2	2	1	0	0	0	0	0	0	0	1031100	1378000	1505500	1657000	3534400	0	0	0	0	0	0	0	0	0	0
P53007	P53007	SLC25A1	>sp|P53007|TXTP_HUMAN Tricarboxylate transport protein, mitochondrial OS=Homo sapiens GN=SLC25A1 PE=1 SV=2	2	1	2	2	1	1	0	0	0	0	0	0	0	0	0	0	0	1	0	3	0	0	1	0	0	0	0	0	0	0	1224400	1706300	2466900	4440600	0	0	0	0	0	0	0	0	0	0	0	0
P53041;E7EU14	P53041	PPP5C	>sp|P53041|PPP5_HUMAN Serine/threonine-protein phosphatase 5 OS=Homo sapiens GN=PPP5C PE=1 SV=1	5	5	5	6	2	1	0	0	0	0	0	0	0	0	0	0	2	2	1	4	0	0	1	0	0	0	0	0	0	0	1607800	2894900	2266200	819430	0	0	0	0	0	0	0	0	0	0	1888100	2764200
P53350	P53350	PLK1	>sp|P53350|PLK1_HUMAN Serine/threonine-protein kinase PLK1 OS=Homo sapiens GN=PLK1 PE=1 SV=1	0	1	3	0	0	0	0	0	0	0	0	0	0	0	0	0	0	2	1	2	0	1	2	0	0	0	0	0	0	0	1223600	0	0	0	0	0	0	0	0	0	0	0	0	0	0	985590
P53365	P53365	ARFIP2	>sp|P53365|ARFP2_HUMAN Arfaptin-2 OS=Homo sapiens GN=ARFIP2 PE=1 SV=1	0	1	0	0	0	0	0	0	0	0	0	0	0	0	0	0	0	0	0	0	0	0	0	0	0	0	0	0	0	0	0	0	0	0	0	0	0	0	0	0	0	0	0	0	0	0
P53396	P53396	ACLY	>sp|P53396|ACLY_HUMAN ATP-citrate synthase OS=Homo sapiens GN=ACLY PE=1 SV=3	17	27	22	19	9	13	4	1	0	0	0	0	0	0	0	0	9	18	9	12	6	8	10	11	0	0	0	0	0	0	58205000	36158000	22034000	36408000	15340000	3732000	0	0	0	0	0	0	0	0	40930000	41890000
P53582	P53582	METAP1	>sp|P53582|MAP11_HUMAN Methionine aminopeptidase 1 OS=Homo sapiens GN=METAP1 PE=1 SV=2	0	1	3	1	0	0	0	0	0	0	0	0	0	0	0	0	0	1	0	1	0	0	0	0	0	0	0	0	0	0	1334200	1055700	0	0	0	0	0	0	0	0	0	0	0	0	0	0
P53597	P53597	SUCLG1	>sp|P53597|SUCA_HUMAN Succinate--CoA ligase [ADP/GDP-forming] subunit alpha, mitochondrial OS=Homo sapiens GN=SUCLG1 PE=1 SV=4	2	2	3	1	1	1	0	0	0	0	0	0	0	0	0	0	0	3	0	5	0	2	0	0	0	0	0	0	1	0	2389800	2639800	1845000	3431600	0	0	0	0	0	0	0	0	0	0	0	2163100
P53618	P53618	COPB1	>sp|P53618|COPB_HUMAN Coatomer subunit beta OS=Homo sapiens GN=COPB1 PE=1 SV=3	9	13	11	9	2	4	3	0	0	0	0	0	0	0	0	0	1	6	1	7	0	1	2	2	0	0	0	0	1	0	11551000	15889000	6306500	13617000	10088000	0	0	0	0	0	0	0	0	0	8265200	11277000
P53621	P53621	COPA	>sp|P53621|COPA_HUMAN Coatomer subunit alpha OS=Homo sapiens GN=COPA PE=1 SV=2	13	19	23	19	7	10	4	0	0	0	0	0	0	0	0	0	5	17	8	14	0	4	3	2	0	0	0	0	1	0	39520000	21579000	10595000	14980000	6163900	0	0	0	0	0	0	0	0	0	8351800	18083000
P53634	P53634	CTSC	>sp|P53634|CATC_HUMAN Dipeptidyl peptidase 1 OS=Homo sapiens GN=CTSC PE=1 SV=2	0	0	2	0	0	0	0	0	0	0	0	0	0	0	0	0	0	0	0	0	0	0	0	0	0	0	0	0	0	0	315140	0	0	0	0	0	0	0	0	0	0	0	0	0	0	0
P53680	P53680	AP2S1	>sp|P53680|AP2S1_HUMAN AP-2 complex subunit sigma OS=Homo sapiens GN=AP2S1 PE=1 SV=2	1	0	1	1	0	0	0	0	0	0	0	0	0	0	0	0	0	1	0	1	0	0	0	0	0	0	0	0	0	0	0	805110	0	0	0	0	0	0	0	0	0	0	0	0	0	0
P53701	P53701	HCCS	>sp|P53701|CCHL_HUMAN Cytochrome c-type heme lyase OS=Homo sapiens GN=HCCS PE=1 SV=1	1	3	2	1	1	0	0	0	0	0	0	0	0	0	0	0	0	0	0	0	0	0	0	0	0	0	0	0	0	0	878960	601530	0	0	0	0	0	0	0	0	0	0	0	0	0	0
P53985	P53985	SLC16A1	>sp|P53985|MOT1_HUMAN Monocarboxylate transporter 1 OS=Homo sapiens GN=SLC16A1 PE=1 SV=3	0	1	1	3	0	0	0	0	0	0	0	0	0	0	0	0	0	1	0	1	0	0	1	0	0	0	0	0	0	0	0	0	0	0	0	0	0	0	0	0	0	0	0	0	0	1043600
P53990	P53990	IST1	>sp|P53990|IST1_HUMAN IST1 homolog OS=Homo sapiens GN=IST1 PE=1 SV=1	1	1	1	1	0	0	0	0	0	0	0	0	0	0	0	0	1	0	0	0	0	0	0	0	0	0	0	0	0	0	436110	670930	0	0	0	0	0	0	0	0	0	0	0	0	0	0
P53992	P53992	SEC24C	>sp|P53992|SC24C_HUMAN Protein transport protein Sec24C OS=Homo sapiens GN=SEC24C PE=1 SV=3	3	4	4	1	2	2	2	1	0	0	0	0	0	0	0	0	2	2	1	6	0	2	1	0	0	0	0	0	0	0	3343100	603300	2564500	2476600	3733600	4021700	0	0	0	0	0	0	0	0	3129300	2515300
P53999	P53999	SUB1	>sp|P53999|TCP4_HUMAN Activated RNA polymerase II transcriptional coactivator p15 OS=Homo sapiens GN=SUB1 PE=1 SV=3	1	4	9	7	2	2	0	0	0	0	0	0	0	0	0	0	1	2	3	2	0	3	2	2	0	0	0	0	2	1	32683000	22086000	25963000	22141000	0	0	0	0	0	0	0	0	0	0	7760200	14021000
P54136	P54136	RARS	>sp|P54136|SYRC_HUMAN Arginine--tRNA ligase, cytoplasmic OS=Homo sapiens GN=RARS PE=1 SV=2	7	8	16	9	4	5	5	2	0	0	0	0	0	0	0	0	1	4	2	3	0	1	2	2	0	0	0	0	2	0	31958000	13795000	6352000	12293000	5770100	2924700	0	0	0	0	0	0	0	0	4460300	3577500
P54577	P54577	YARS	>sp|P54577|SYYC_HUMAN Tyrosine--tRNA ligase, cytoplasmic OS=Homo sapiens GN=YARS PE=1 SV=4	10	13	17	15	6	5	6	0	0	0	0	0	0	0	0	0	7	9	8	11	0	0	2	2	0	0	0	0	1	0	22835000	13180000	15310000	13393000	9372500	0	0	0	0	0	0	0	0	0	13111000	16889000
P54578	P54578	USP14	>sp|P54578|UBP14_HUMAN Ubiquitin carboxyl-terminal hydrolase 14 OS=Homo sapiens GN=USP14 PE=1 SV=3	5	5	6	6	1	1	0	0	0	0	0	0	0	0	0	0	2	3	0	2	0	1	3	1	0	0	0	0	1	0	6814700	6280900	3146700	1571500	0	0	0	0	0	0	0	0	0	0	4650900	6442600
P54652	P54652	HSPA2	>sp|P54652|HSP72_HUMAN Heat shock-related 70 kDa protein 2 OS=Homo sapiens GN=HSPA2 PE=1 SV=1	11	10	13	12	8	11	11	4	0	0	0	1	0	0	0	0	5	11	6	11	4	7	8	8	0	0	0	0	3	3	410280	0	0	0	0	0	0	0	0	0	0	0	0	0	0	0
P54709	P54709	ATP1B3	>sp|P54709|AT1B3_HUMAN Sodium/potassium-transporting ATPase subunit beta-3 OS=Homo sapiens GN=ATP1B3 PE=1 SV=1	2	2	3	2	1	0	0	0	0	0	0	0	0	0	0	0	1	2	1	1	0	1	1	0	0	0	0	0	0	0	5355800	3007200	1465200	0	0	0	0	0	0	0	0	0	0	0	5303000	4036200
P54727	P54727	RAD23B	>sp|P54727|RD23B_HUMAN UV excision repair protein RAD23 homolog B OS=Homo sapiens GN=RAD23B PE=1 SV=1	0	0	2	1	1	0	0	0	0	0	0	0	0	0	0	0	1	2	0	1	0	0	0	0	0	0	0	0	0	0	0	0	1145700	0	0	0	0	0	0	0	0	0	0	0	1913300	1250500
P54819	P54819	AK2	>sp|P54819|KAD2_HUMAN Adenylate kinase 2, mitochondrial OS=Homo sapiens GN=AK2 PE=1 SV=2	6	6	5	5	2	6	2	1	0	0	0	0	0	0	0	0	0	1	1	0	2	2	4	4	0	0	0	0	0	0	6140100	3938800	4311600	16717000	9355700	2394200	0	0	0	0	0	0	0	0	0	514920
P54886	P54886	ALDH18A1	>sp|P54886|P5CS_HUMAN Delta-1-pyrroline-5-carboxylate synthase OS=Homo sapiens GN=ALDH18A1 PE=1 SV=2	13	13	13	12	3	5	4	2	0	0	0	0	0	0	0	0	7	10	8	9	1	4	4	3	0	0	0	0	0	0	17354000	11880000	2131400	15855000	8102600	5084900	0	0	0	0	0	0	0	0	14280000	14822000
P54920	P54920	NAPA	>sp|P54920|SNAA_HUMAN Alpha-soluble NSF attachment protein OS=Homo sapiens GN=NAPA PE=1 SV=3	2	1	1	0	1	0	0	0	0	0	0	0	0	0	0	0	0	0	0	0	0	0	0	0	0	0	0	0	1	0	0	0	463920	0	0	0	0	0	0	0	0	0	0	0	0	0
P55010	P55010	EIF5	>sp|P55010|IF5_HUMAN Eukaryotic translation initiation factor 5 OS=Homo sapiens GN=EIF5 PE=1 SV=2	3	2	4	3	3	1	0	0	0	0	0	0	0	0	0	0	2	4	1	2	0	2	1	1	0	0	0	0	0	0	2600800	1880100	5275600	2335000	0	0	0	0	0	0	0	0	0	0	2765800	5539100
P55011	P55011	SLC12A2	>sp|P55011|S12A2_HUMAN Solute carrier family 12 member 2 OS=Homo sapiens GN=SLC12A2 PE=1 SV=1	1	0	1	1	0	0	0	0	0	0	0	0	0	0	0	0	0	0	0	1	0	0	0	0	0	0	0	0	0	0	969450	564610	0	0	0	0	0	0	0	0	0	0	0	0	0	0
P55036;A2A3N6	P55036	PSMD4	>sp|P55036|PSMD4_HUMAN 26S proteasome non-ATPase regulatory subunit 4 OS=Homo sapiens GN=PSMD4 PE=1 SV=1	2	4	6	4	4	2	0	0	0	0	0	0	0	0	0	0	3	6	4	5	0	1	2	2	0	0	0	0	0	0	9612400	8444900	8853100	6627100	0	0	0	0	0	0	0	0	0	0	4900800	5000700
P55039	P55039	DRG2	>sp|P55039|DRG2_HUMAN Developmentally-regulated GTP-binding protein 2 OS=Homo sapiens GN=DRG2 PE=1 SV=1	0	3	2	0	0	1	0	0	0	0	0	0	0	0	0	0	0	1	0	1	0	0	0	0	0	0	0	0	0	0	921130	0	0	0	0	0	0	0	0	0	0	0	0	0	0	0
P55060	P55060	CSE1L	>sp|P55060|XPO2_HUMAN Exportin-2 OS=Homo sapiens GN=CSE1L PE=1 SV=3	11	11	18	8	8	8	2	1	0	0	0	0	0	0	0	0	7	9	7	8	2	7	4	5	0	0	0	0	4	2	40716000	17583000	21459000	26779000	10027000	5103600	0	0	0	0	0	0	0	0	28581000	29599000
P55072	P55072	VCP	>sp|P55072|TERA_HUMAN Transitional endoplasmic reticulum ATPase OS=Homo sapiens GN=VCP PE=1 SV=4	18	21	32	24	9	15	9	1	0	0	0	0	0	0	0	0	7	14	10	10	4	8	7	8	0	0	0	0	5	0	140600000	97216000	48238000	52700000	30164000	9824400	0	0	0	0	0	0	0	0	52430000	54903000
P55081	P55081	MFAP1	>sp|P55081|MFAP1_HUMAN Microfibrillar-associated protein 1 OS=Homo sapiens GN=MFAP1 PE=1 SV=2	1	1	3	1	1	1	0	0	0	0	0	0	0	0	0	0	0	0	0	2	1	0	1	1	0	0	0	0	0	0	1188300	648530	2303400	1091100	0	0	0	0	0	0	0	0	0	0	0	0
P55084	P55084	HADHB	>sp|P55084|ECHB_HUMAN Trifunctional enzyme subunit beta, mitochondrial OS=Homo sapiens GN=HADHB PE=1 SV=3	4	6	10	5	1	2	0	0	0	0	0	0	0	0	0	0	2	3	2	5	1	2	1	0	0	0	0	0	0	0	12436000	6066700	1587700	2625100	0	0	0	0	0	0	0	0	0	0	4507400	2244500
P55145	P55145	MANF	>sp|P55145|MANF_HUMAN Mesencephalic astrocyte-derived neurotrophic factor OS=Homo sapiens GN=MANF PE=1 SV=3	1	2	1	1	0	0	0	0	0	0	0	0	0	0	0	0	0	0	1	2	0	0	0	0	0	0	0	0	0	0	864600	1391900	0	0	0	0	0	0	0	0	0	0	0	0	0	0
P55209	P55209	NAP1L1	>sp|P55209|NP1L1_HUMAN Nucleosome assembly protein 1-like 1 OS=Homo sapiens GN=NAP1L1 PE=1 SV=1	5	6	5	4	2	2	1	0	0	0	0	0	0	0	0	0	0	2	0	3	0	0	0	0	0	0	0	0	2	1	11571000	22425000	6061900	8827600	10064000	0	0	0	0	0	0	0	0	0	0	0
P55210	P55210	CASP7	>sp|P55210|CASP7_HUMAN Caspase-7 OS=Homo sapiens GN=CASP7 PE=1 SV=1	0	0	1	0	0	0	0	0	0	0	0	0	0	0	0	0	0	0	0	0	0	0	0	0	0	0	0	0	0	0	281180	0	0	0	0	0	0	0	0	0	0	0	0	0	0	0
P55263	P55263	ADK	>sp|P55263|ADK_HUMAN Adenosine kinase OS=Homo sapiens GN=ADK PE=1 SV=2	4	3	2	4	1	2	0	0	0	0	0	0	0	0	0	0	2	2	2	3	0	2	1	1	0	0	0	0	1	0	0	2005300	1531600	1925300	0	0	0	0	0	0	0	0	0	0	2798700	2282000
P55265	P55265	ADAR	>sp|P55265|DSRAD_HUMAN Double-stranded RNA-specific adenosine deaminase OS=Homo sapiens GN=ADAR PE=1 SV=4	5	8	9	5	4	5	2	0	0	0	0	0	0	0	0	0	4	6	3	5	0	2	1	2	0	0	0	0	0	0	9276700	5553200	14553000	4075600	4051500	0	0	0	0	0	0	0	0	0	4977900	6889800
P55327	P55327	TPD52	>sp|P55327|TPD52_HUMAN Tumor protein D52 OS=Homo sapiens GN=TPD52 PE=1 SV=2	0	1	0	1	0	0	0	1	0	0	0	0	0	0	0	0	3	1	2	0	0	0	0	0	0	0	0	0	0	0	0	379490	0	0	0	3087300	0	0	0	0	0	0	0	0	3636100	0
P55735	P55735	SEC13	>sp|P55735|SEC13_HUMAN Protein SEC13 homolog OS=Homo sapiens GN=SEC13 PE=1 SV=3	2	3	5	4	1	0	1	0	0	0	0	0	0	0	0	0	1	1	1	2	0	0	0	0	0	0	0	0	0	0	8346200	7630500	5180700	0	4512700	0	0	0	0	0	0	0	0	0	4594200	5261400
P55769	P55769	NHP2L1	>sp|P55769|NH2L1_HUMAN NHP2-like protein 1 OS=Homo sapiens GN=SNU13 PE=1 SV=3	3	1	1	3	1	2	1	1	0	0	0	0	0	0	0	0	2	2	1	2	1	2	2	0	0	0	0	0	0	0	5264700	4607900	3081800	2679100	4244200	2756600	0	0	0	0	0	0	0	0	3235200	3973100
P55786;A6NEC2	P55786	NPEPPS	>sp|P55786|PSA_HUMAN Puromycin-sensitive aminopeptidase OS=Homo sapiens GN=NPEPPS PE=1 SV=2	8	13	11	13	1	5	3	2	0	0	0	0	0	0	0	0	2	6	2	6	0	4	1	2	0	0	0	0	1	0	16697000	8871300	5362300	13436000	4476100	2953300	0	0	0	0	0	0	0	0	5889500	7307200
P55795	P55795	HNRNPH2	>sp|P55795|HNRH2_HUMAN Heterogeneous nuclear ribonucleoprotein H2 OS=Homo sapiens GN=HNRNPH2 PE=1 SV=1	9	9	9	7	3	5	5	0	0	0	0	0	0	0	0	0	3	6	3	5	0	0	3	1	0	0	0	0	5	0	2043600	1911100	0	0	0	0	0	0	0	0	0	0	0	0	0	0
P55809;Q9BYC2	P55809	OXCT1	>sp|P55809|SCOT1_HUMAN Succinyl-CoA:3-ketoacid coenzyme A transferase 1, mitochondrial OS=Homo sapiens GN=OXCT1 PE=1 SV=1	8	13	7	7	4	5	4	1	0	0	0	0	0	0	0	0	3	3	4	6	0	3	4	1	0	0	0	0	0	0	13081000	15637000	17187000	20702000	16899000	5565200	0	0	0	0	0	0	0	0	15087000	7581100
P55884	P55884	EIF3B	>sp|P55884|EIF3B_HUMAN Eukaryotic translation initiation factor 3 subunit B OS=Homo sapiens GN=EIF3B PE=1 SV=3	14	15	14	15	5	7	4	1	0	0	0	0	0	0	0	0	4	8	5	12	2	5	5	7	0	0	0	0	1	0	29842000	21106000	19725000	19959000	10076000	6836900	0	0	0	0	0	0	0	0	13163000	20115000
P56134	P56134	ATP5J2	>sp|P56134|ATPK_HUMAN ATP synthase subunit f, mitochondrial OS=Homo sapiens GN=ATP5J2 PE=1 SV=3	1	1	3	0	0	2	0	0	0	0	0	0	0	0	0	0	1	1	1	2	0	0	1	0	0	0	0	0	0	0	988920	0	0	1029600	0	0	0	0	0	0	0	0	0	0	2295400	2719700
P56182	P56182	RRP1	>sp|P56182|RRP1_HUMAN Ribosomal RNA processing protein 1 homolog A OS=Homo sapiens GN=RRP1 PE=1 SV=1	0	1	1	0	0	0	0	0	0	0	0	0	0	0	0	0	1	2	2	0	0	0	0	0	0	0	0	0	0	0	0	0	0	0	0	0	0	0	0	0	0	0	0	0	1201900	1478900
P56192	P56192	MARS	>sp|P56192|SYMC_HUMAN Methionine--tRNA ligase, cytoplasmic OS=Homo sapiens GN=MARS PE=1 SV=2	8	11	12	7	6	3	3	2	0	0	0	0	0	0	0	0	3	5	3	10	0	6	4	3	0	0	0	0	1	0	15029000	12333000	13976000	7462800	3784900	5613300	0	0	0	0	0	0	0	0	5849600	9551400
P56199	P56199	ITGA1	>sp|P56199|ITA1_HUMAN Integrin alpha-1 OS=Homo sapiens GN=ITGA1 PE=1 SV=2	0	1	1	0	0	1	0	0	0	0	0	0	0	0	0	0	0	1	1	0	0	1	0	0	0	0	0	0	0	0	0	0	0	316690	0	0	0	0	0	0	0	0	0	0	0	0
P56211	P56211	ARPP19	>sp|P56211|ARP19_HUMAN cAMP-regulated phosphoprotein 19 OS=Homo sapiens GN=ARPP19 PE=1 SV=2	1	1	0	2	0	0	0	0	0	0	0	0	0	0	0	0	0	0	0	0	0	0	0	0	0	0	0	0	0	0	0	938640	0	0	0	0	0	0	0	0	0	0	0	0	0	0
P56378	P56378	MP68	>sp|P56378|68MP_HUMAN 6.8 kDa mitochondrial proteolipid OS=Homo sapiens GN=MP68 PE=1 SV=1	0	1	1	0	1	1	0	0	0	0	0	0	0	0	0	0	0	1	0	0	0	0	1	0	0	0	0	0	0	0	2055300	0	4940400	4003600	0	0	0	0	0	0	0	0	0	0	0	0
P56381;Q5VTU8	P56381;Q5VTU8	ATP5E;ATP5EP2	>sp|P56381|ATP5E_HUMAN ATP synthase subunit epsilon, mitochondrial OS=Homo sapiens GN=ATP5E PE=1 SV=2;>sp|Q5VTU8|AT5EL_HUMAN ATP synthase subunit epsilon-like protein, mitochondrial OS=Homo sapiens GN=ATP5EP2 PE=3 SV=1	1	2	3	3	0	1	0	0	0	0	0	0	0	0	0	0	1	0	0	1	0	1	1	2	0	0	0	0	0	0	2760500	4638800	0	2984700	0	0	0	0	0	0	0	0	0	0	4041900	0
P56385	P56385	ATP5I	>sp|P56385|ATP5I_HUMAN ATP synthase subunit e, mitochondrial OS=Homo sapiens GN=ATP5I PE=1 SV=2	3	2	2	0	0	0	0	0	0	0	0	0	0	0	0	0	0	0	0	0	0	0	0	0	0	0	0	0	0	0	2961300	0	0	0	0	0	0	0	0	0	0	0	0	0	0	0
P56537	P56537	EIF6	>sp|P56537|IF6_HUMAN Eukaryotic translation initiation factor 6 OS=Homo sapiens GN=EIF6 PE=1 SV=1	2	3	3	3	1	2	1	0	0	0	0	0	0	0	0	0	3	3	0	2	0	0	1	0	0	0	0	0	0	0	8096200	7295200	4295300	3044300	2455900	0	0	0	0	0	0	0	0	0	4013800	5099800
P56545;Q13363	P56545	CTBP2	>sp|P56545|CTBP2_HUMAN C-terminal-binding protein 2 OS=Homo sapiens GN=CTBP2 PE=1 SV=1	3	5	3	3	0	0	1	0	0	0	0	0	0	0	0	0	2	2	1	2	0	1	0	0	0	0	0	0	0	0	2872300	2007100	0	0	2789800	0	0	0	0	0	0	0	0	0	1744000	2490100
P56556	P56556	NDUFA6	>sp|P56556|NDUA6_HUMAN NADH dehydrogenase [ubiquinone] 1 alpha subcomplex subunit 6 OS=Homo sapiens GN=NDUFA6 PE=1 SV=3	2	2	2	0	0	1	2	0	0	0	0	0	0	0	0	0	2	2	1	3	0	1	0	0	0	0	0	0	0	0	1046100	0	0	1521900	2020100	0	0	0	0	0	0	0	0	0	1856300	2296800
P56589	P56589	PEX3	>sp|P56589|PEX3_HUMAN Peroxisomal biogenesis factor 3 OS=Homo sapiens GN=PEX3 PE=1 SV=1	0	1	0	0	0	0	0	0	0	0	0	0	0	0	0	0	0	0	0	0	0	0	0	0	0	0	0	0	0	0	0	0	0	0	0	0	0	0	0	0	0	0	0	0	0	0
P57076	P57076	C21orf59	>sp|P57076|CU059_HUMAN UPF0769 protein C21orf59 OS=Homo sapiens GN=C21orf59 PE=1 SV=1	0	0	1	0	0	0	0	0	0	0	0	0	0	0	0	0	0	0	0	0	0	0	0	0	0	0	0	0	0	0	0	0	0	0	0	0	0	0	0	0	0	0	0	0	0	0
P57081	P57081	WDR4	>sp|P57081|WDR4_HUMAN tRNA (guanine-N(7)-)-methyltransferase non-catalytic subunit WDR4 OS=Homo sapiens GN=WDR4 PE=1 SV=2	1	2	0	0	1	0	0	0	0	0	0	0	0	0	0	0	0	1	0	0	0	0	0	0	0	0	0	0	0	0	0	0	0	0	0	0	0	0	0	0	0	0	0	0	0	0
P57088	P57088	TMEM33	>sp|P57088|TMM33_HUMAN Transmembrane protein 33 OS=Homo sapiens GN=TMEM33 PE=1 SV=2	1	3	4	3	2	1	1	2	0	0	0	0	0	0	0	0	2	4	3	3	0	2	1	1	0	0	0	0	0	0	6721400	3101000	3189100	4337400	3261400	6432000	0	0	0	0	0	0	0	0	5938600	5371900
P57678	P57678	GEMIN4	>sp|P57678|GEMI4_HUMAN Gem-associated protein 4 OS=Homo sapiens GN=GEMIN4 PE=1 SV=2	2	1	2	0	0	0	0	0	0	0	0	0	0	0	0	0	0	2	1	0	0	0	0	0	0	0	0	0	0	0	1475300	0	0	0	0	0	0	0	0	0	0	0	0	0	0	1011000
P57721	P57721	PCBP3	>sp|P57721|PCBP3_HUMAN Poly(rC)-binding protein 3 OS=Homo sapiens GN=PCBP3 PE=2 SV=2	3	5	5	3	2	3	2	0	0	0	0	0	0	0	0	0	2	2	2	3	1	2	2	3	0	0	0	0	0	0	0	0	0	0	0	0	0	0	0	0	0	0	0	0	0	0
P57740	P57740	NUP107	>sp|P57740|NU107_HUMAN Nuclear pore complex protein Nup107 OS=Homo sapiens GN=NUP107 PE=1 SV=1	3	1	8	1	1	0	0	0	0	0	0	0	0	0	0	0	0	0	0	1	0	0	1	0	0	0	0	0	0	0	5344100	0	738560	0	0	0	0	0	0	0	0	0	0	0	0	0
P58107	P58107	EPPK1	>sp|P58107|EPIPL_HUMAN Epiplakin OS=Homo sapiens GN=EPPK1 PE=1 SV=2	7	13	16	8	4	8	1	0	0	0	0	0	0	0	0	0	4	7	5	3	0	4	2	1	0	0	0	0	2	0	14981000	5863900	2813600	8386800	2394900	0	0	0	0	0	0	0	0	0	2444500	10361000
P58546	P58546	MTPN	>sp|P58546|MTPN_HUMAN Myotrophin OS=Homo sapiens GN=MTPN PE=1 SV=2	0	0	1	1	0	0	0	0	0	0	0	0	0	0	0	0	0	0	0	0	0	0	0	0	0	0	0	0	0	0	412020	0	0	0	0	0	0	0	0	0	0	0	0	0	0	0
P59998	P59998	ARPC4	>sp|P59998|ARPC4_HUMAN Actin-related protein 2/3 complex subunit 4 OS=Homo sapiens GN=ARPC4 PE=1 SV=3	5	4	4	4	3	4	2	1	0	0	0	0	0	0	0	0	1	3	2	4	1	2	4	2	0	0	0	0	0	0	5905200	8144800	7814600	9520500	7597900	3891600	0	0	0	0	0	0	0	0	2488600	7944600
P60059	P60059	SEC61G	>sp|P60059|SC61G_HUMAN Protein transport protein Sec61 subunit gamma OS=Homo sapiens GN=SEC61G PE=1 SV=1	1	0	0	0	0	0	0	0	0	0	0	0	0	0	0	0	0	0	0	1	0	0	0	0	0	0	0	0	0	0	0	0	0	0	0	0	0	0	0	0	0	0	0	0	0	0
P60174	P60174	TPI1	>sp|P60174|TPIS_HUMAN Triosephosphate isomerase OS=Homo sapiens GN=TPI1 PE=1 SV=3	14	14	14	12	9	10	8	2	1	3	0	0	0	0	0	0	7	12	6	8	4	7	8	8	0	0	0	0	10	2	244780000	242970000	131440000	230270000	115960000	50608000	17593000	79746000	0	0	0	0	0	0	47466000	175770000
P60228	P60228	EIF3E	>sp|P60228|EIF3E_HUMAN Eukaryotic translation initiation factor 3 subunit E OS=Homo sapiens GN=EIF3E PE=1 SV=1	4	9	7	6	3	3	2	0	0	0	0	0	0	0	0	0	2	4	1	7	0	2	2	1	0	0	0	0	0	0	15363000	6926000	7176500	7831300	3130800	0	0	0	0	0	0	0	0	0	3347900	8759500
P60468	P60468	SEC61B	>sp|P60468|SC61B_HUMAN Protein transport protein Sec61 subunit beta OS=Homo sapiens GN=SEC61B PE=1 SV=2	1	3	0	2	2	1	1	0	0	0	0	0	0	0	0	0	1	2	1	3	0	1	1	1	0	0	0	0	0	0	0	4111600	8972600	12889000	2817600	0	0	0	0	0	0	0	0	0	6147500	4440400
P60602	P60602	ROMO1	>sp|P60602|ROMO1_HUMAN Reactive oxygen species modulator 1 OS=Homo sapiens GN=ROMO1 PE=1 SV=1	0	1	0	0	0	0	0	0	0	0	0	0	0	0	0	0	0	0	0	0	0	0	0	0	0	0	0	0	0	0	0	0	0	0	0	0	0	0	0	0	0	0	0	0	0	0
P60660;P14649	P60660	MYL6	>sp|P60660|MYL6_HUMAN Myosin light polypeptide 6 OS=Homo sapiens GN=MYL6 PE=1 SV=2	0	0	2	0	0	1	0	0	0	0	0	0	0	0	0	0	1	1	0	0	0	1	0	0	0	0	0	0	2	1	2343800	0	0	1391800	0	0	0	0	0	0	0	0	0	0	0	0
P60709;Q6S8J3;A5A3E0;P0CG38;P0CG39;Q9BYX7	P60709	ACTB	>sp|P60709|ACTB_HUMAN Actin, cytoplasmic 1 OS=Homo sapiens GN=ACTB PE=1 SV=1	23	26	30	24	17	19	13	4	1	8	2	3	0	0	0	0	9	17	10	13	8	11	15	12	2	0	2	1	14	14	0	0	0	0	0	0	0	0	0	0	0	0	0	0	0	0
P60842	P60842	EIF4A1	>sp|P60842|IF4A1_HUMAN Eukaryotic initiation factor 4A-I OS=Homo sapiens GN=EIF4A1 PE=1 SV=1	15	15	23	19	8	12	7	1	0	0	0	0	0	0	0	0	5	16	6	13	2	7	6	10	0	0	0	0	8	2	219910000	181070000	92348000	119370000	69489000	14978000	0	0	0	0	0	0	0	0	96802000	111080000
P60866	P60866	RPS20	>sp|P60866|RS20_HUMAN 40S ribosomal protein S20 OS=Homo sapiens GN=RPS20 PE=1 SV=1	4	6	3	5	1	3	2	2	0	0	0	0	0	0	0	0	4	6	5	6	1	3	2	3	0	0	0	0	2	0	61537000	54867000	24232000	26367000	13679000	24587000	0	0	0	0	0	0	0	0	31453000	55836000
P60891;P21108	P60891	PRPS1	>sp|P60891|PRPS1_HUMAN Ribose-phosphate pyrophosphokinase 1 OS=Homo sapiens GN=PRPS1 PE=1 SV=2	3	7	4	5	4	4	1	1	0	0	0	0	0	0	0	0	6	4	3	6	0	2	2	2	0	0	0	0	1	0	4255200	6998100	9021200	21395000	1406000	2576200	0	0	0	0	0	0	0	0	10898000	13848000
P60900	P60900	PSMA6	>sp|P60900|PSA6_HUMAN Proteasome subunit alpha type-6 OS=Homo sapiens GN=PSMA6 PE=1 SV=1	5	6	9	7	4	4	4	3	0	1	0	0	0	0	0	0	4	5	3	7	2	2	2	3	0	0	0	0	2	0	29339000	23184000	23102000	29658000	21535000	18213000	0	11253000	0	0	0	0	0	0	20814000	19815000
P60903	P60903	S100A10	>sp|P60903|S10AA_HUMAN Protein S100-A10 OS=Homo sapiens GN=S100A10 PE=1 SV=2	2	2	3	2	0	0	0	0	0	0	0	0	0	0	0	0	0	0	0	0	0	0	0	0	0	0	0	0	1	0	16777000	8002900	0	0	0	0	0	0	0	0	0	0	0	0	0	0
P60953;P17081;Q9H4E5	P60953	CDC42	>sp|P60953|CDC42_HUMAN Cell division control protein 42 homolog OS=Homo sapiens GN=CDC42 PE=1 SV=2	2	4	4	4	2	3	0	0	0	0	0	0	0	0	0	0	2	3	0	2	0	1	3	1	0	0	0	0	0	0	15249000	12702000	14246000	12742000	0	0	0	0	0	0	0	0	0	0	2131700	7647000
P60981	P60981	DSTN	>sp|P60981|DEST_HUMAN Destrin OS=Homo sapiens GN=DSTN PE=1 SV=3	5	6	5	6	2	3	1	0	0	0	0	0	0	0	0	0	2	4	3	4	0	1	1	1	0	0	0	0	0	0	10102000	10017000	916840	2793000	0	0	0	0	0	0	0	0	0	0	1121700	2072800
P61006;Q92930	P61006	RAB8A	>sp|P61006|RAB8A_HUMAN Ras-related protein Rab-8A OS=Homo sapiens GN=RAB8A PE=1 SV=1	7	4	3	4	2	3	1	0	0	0	0	0	0	0	0	0	1	3	2	3	1	2	1	1	0	0	0	0	0	0	2086900	2812700	1777000	2771100	0	0	0	0	0	0	0	0	0	0	0	1650600
P61009	P61009	SPCS3	>sp|P61009|SPCS3_HUMAN Signal peptidase complex subunit 3 OS=Homo sapiens GN=SPCS3 PE=1 SV=1	1	1	1	2	0	0	0	0	0	0	0	0	0	0	0	0	0	1	0	0	0	0	0	0	0	0	0	0	0	0	1095400	1090200	0	0	0	0	0	0	0	0	0	0	0	0	0	963070
P61011	P61011	SRP54	>sp|P61011|SRP54_HUMAN Signal recognition particle 54 kDa protein OS=Homo sapiens GN=SRP54 PE=1 SV=1	0	2	2	1	0	0	0	0	0	0	0	0	0	0	0	0	0	0	0	1	0	0	0	0	0	0	0	0	0	0	0	0	0	0	0	0	0	0	0	0	0	0	0	0	0	0
P61019;Q8WUD1	P61019;Q8WUD1	RAB2A;RAB2B	>sp|P61019|RAB2A_HUMAN Ras-related protein Rab-2A OS=Homo sapiens GN=RAB2A PE=1 SV=1;>sp|Q8WUD1|RAB2B_HUMAN Ras-related protein Rab-2B OS=Homo sapiens GN=RAB2B PE=1 SV=1	4	7	5	4	1	1	1	0	0	0	0	0	0	0	0	0	1	4	2	3	0	1	0	0	0	0	0	0	0	0	4679600	9682600	1322400	1429700	3464200	0	0	0	0	0	0	0	0	0	2086200	7402900
P61020	P61020	RAB5B	>sp|P61020|RAB5B_HUMAN Ras-related protein Rab-5B OS=Homo sapiens GN=RAB5B PE=1 SV=1	2	2	1	3	2	1	1	0	0	0	0	0	0	0	0	0	1	1	1	1	0	0	0	0	0	0	0	0	0	0	0	781260	0	0	0	0	0	0	0	0	0	0	0	0	0	1819300
P61026	P61026	RAB10	>sp|P61026|RAB10_HUMAN Ras-related protein Rab-10 OS=Homo sapiens GN=RAB10 PE=1 SV=1	2	3	2	3	2	4	1	0	0	0	0	0	0	0	0	0	1	1	3	2	1	1	2	2	0	0	0	0	1	1	984150	1411700	0	0	1647300	0	0	0	0	0	0	0	0	0	0	0
P61073	P61073	CXCR4	>sp|P61073|CXCR4_HUMAN C-X-C chemokine receptor type 4 OS=Homo sapiens GN=CXCR4 PE=1 SV=1	0	0	0	0	1	0	0	0	0	0	0	0	0	0	0	0	1	0	1	0	0	0	0	0	0	0	0	0	0	0	0	0	770580	0	0	0	0	0	0	0	0	0	0	0	824300	0
P61077;P62837;Q9Y2X8;P51668	P61077;P62837	UBE2D3;UBE2D2	>sp|P61077|UB2D3_HUMAN Ubiquitin-conjugating enzyme E2 D3 OS=Homo sapiens GN=UBE2D3 PE=1 SV=1;>sp|P62837|UB2D2_HUMAN Ubiquitin-conjugating enzyme E2 D2 OS=Homo sapiens GN=UBE2D2 PE=1 SV=1	0	2	0	1	0	1	0	0	0	0	0	0	0	0	0	0	0	0	0	1	0	0	0	0	0	0	0	0	1	0	0	1167800	0	1379500	0	0	0	0	0	0	0	0	0	0	0	0
P61081	P61081	UBE2M	>sp|P61081|UBC12_HUMAN NEDD8-conjugating enzyme Ubc12 OS=Homo sapiens GN=UBE2M PE=1 SV=1	2	1	2	2	1	1	0	0	0	0	0	0	0	0	0	0	1	3	1	4	0	1	0	0	0	0	0	0	1	1	3239900	4255000	1808300	0	0	0	0	0	0	0	0	0	0	0	2652600	3503800
P61086	P61086	UBE2K	>sp|P61086|UBE2K_HUMAN Ubiquitin-conjugating enzyme E2 K OS=Homo sapiens GN=UBE2K PE=1 SV=3	2	1	0	0	0	0	0	0	0	0	0	0	0	0	0	0	1	2	0	1	0	0	0	0	0	0	0	0	0	0	0	0	0	0	0	0	0	0	0	0	0	0	0	0	1294500	687400
P61088;Q5JXB2	P61088;Q5JXB2	UBE2N;UBE2NL	>sp|P61088|UBE2N_HUMAN Ubiquitin-conjugating enzyme E2 N OS=Homo sapiens GN=UBE2N PE=1 SV=1;>sp|Q5JXB2|UE2NL_HUMAN Putative ubiquitin-conjugating enzyme E2 N-like OS=Homo sapiens GN=UBE2NL PE=1 SV=1	2	2	1	0	1	1	2	0	0	0	0	0	0	0	0	0	1	1	1	1	0	1	1	0	0	0	0	0	0	0	2789000	0	4780500	4951100	6488500	0	0	0	0	0	0	0	0	0	5001500	2160700
P61106	P61106	RAB14	>sp|P61106|RAB14_HUMAN Ras-related protein Rab-14 OS=Homo sapiens GN=RAB14 PE=1 SV=4	1	3	6	0	2	2	0	1	0	0	0	0	0	0	0	0	2	1	2	5	0	2	0	0	0	0	0	0	0	0	4357600	0	2173200	2372800	0	4407800	0	0	0	0	0	0	0	0	2818700	2381300
P61158;Q9P1U1;Q9C0K3	P61158	ACTR3	>sp|P61158|ARP3_HUMAN Actin-related protein 3 OS=Homo sapiens GN=ACTR3 PE=1 SV=3	4	5	8	2	2	4	0	0	0	0	0	0	0	0	0	0	0	3	1	5	1	2	0	1	0	0	0	0	0	0	11771000	1417300	2033300	6144800	0	0	0	0	0	0	0	0	0	0	0	3139500
P61160	P61160	ACTR2	>sp|P61160|ARP2_HUMAN Actin-related protein 2 OS=Homo sapiens GN=ACTR2 PE=1 SV=1	4	4	7	3	1	4	0	0	0	0	0	0	0	0	0	0	1	3	1	5	0	0	2	1	0	0	0	0	0	0	8277600	5745000	3343800	8651600	0	0	0	0	0	0	0	0	0	0	3761100	3413300
P61163;P42025	P61163;P42025	ACTR1A;ACTR1B	>sp|P61163|ACTZ_HUMAN Alpha-centractin OS=Homo sapiens GN=ACTR1A PE=1 SV=1;>sp|P42025|ACTY_HUMAN Beta-centractin OS=Homo sapiens GN=ACTR1B PE=1 SV=1	2	2	1	3	0	0	0	0	0	0	0	0	0	0	0	0	1	5	0	2	0	1	1	0	0	0	0	0	1	0	0	1651700	0	0	0	0	0	0	0	0	0	0	0	0	929000	6335700
P61165	P61165	TMEM258	>sp|P61165|TM258_HUMAN Transmembrane protein 258 OS=Homo sapiens GN=TMEM258 PE=1 SV=1	0	0	1	0	0	0	0	0	0	0	0	0	0	0	0	0	0	0	0	0	0	0	0	0	0	0	0	0	0	0	365690	0	0	0	0	0	0	0	0	0	0	0	0	0	0	0
P61201	P61201	COPS2	>sp|P61201|CSN2_HUMAN COP9 signalosome complex subunit 2 OS=Homo sapiens GN=COPS2 PE=1 SV=1	6	8	8	4	0	2	0	0	0	0	0	0	0	0	0	0	2	3	0	2	0	0	0	1	0	0	0	0	0	0	7660500	3561400	0	3334700	0	0	0	0	0	0	0	0	0	0	3246300	2634000
P61221	P61221	ABCE1	>sp|P61221|ABCE1_HUMAN ATP-binding cassette sub-family E member 1 OS=Homo sapiens GN=ABCE1 PE=1 SV=1	3	5	7	2	0	1	2	0	0	0	0	0	0	0	0	0	2	1	1	4	0	0	1	1	0	0	0	0	0	0	5828800	1956500	0	1264200	1359900	0	0	0	0	0	0	0	0	0	1823000	1432300
P61224;A6NIZ1	P61224;A6NIZ1	RAP1B	>sp|P61224|RAP1B_HUMAN Ras-related protein Rap-1b OS=Homo sapiens GN=RAP1B PE=1 SV=1;>sp|A6NIZ1|RP1BL_HUMAN Ras-related protein Rap-1b-like protein OS=Homo sapiens PE=2 SV=1	3	5	6	6	1	0	1	0	0	0	0	0	0	0	0	0	1	1	0	1	0	0	1	0	0	0	0	0	0	0	11006000	12656000	3471700	0	2700100	0	0	0	0	0	0	0	0	0	4402100	1360700
P61247	P61247	RPS3A	>sp|P61247|RS3A_HUMAN 40S ribosomal protein S3a OS=Homo sapiens GN=RPS3A PE=1 SV=2	12	10	14	14	14	11	8	3	1	2	0	0	0	0	0	0	9	13	7	10	7	9	12	9	0	0	0	0	4	2	102050000	95525000	123970000	139720000	64310000	28897000	0	25217000	0	0	0	0	0	0	89939000	84101000
P61254	P61254	RPL26	>sp|P61254|RL26_HUMAN 60S ribosomal protein L26 OS=Homo sapiens GN=RPL26 PE=1 SV=1	6	10	9	7	6	9	5	3	1	1	0	0	0	0	0	0	4	7	3	6	1	4	6	7	0	0	0	0	3	0	50823000	58192000	61591000	64710000	55836000	52925000	9715100	11817000	0	0	0	0	0	0	86430000	48677000
P61289	P61289	PSME3	>sp|P61289|PSME3_HUMAN Proteasome activator complex subunit 3 OS=Homo sapiens GN=PSME3 PE=1 SV=1	4	4	1	3	2	1	0	0	0	0	0	0	0	0	0	0	0	1	0	1	0	0	1	0	0	0	0	0	1	0	0	3476900	2288200	4173800	0	0	0	0	0	0	0	0	0	0	0	2323200
P61313	P61313	RPL15	>sp|P61313|RL15_HUMAN 60S ribosomal protein L15 OS=Homo sapiens GN=RPL15 PE=1 SV=2	12	11	14	8	11	12	6	3	0	1	0	0	0	0	0	0	7	10	6	12	2	8	9	11	0	0	0	0	2	0	115780000	97750000	168440000	162230000	74236000	43678000	0	30689000	0	0	0	0	0	0	118840000	121750000
P61353	P61353	RPL27	>sp|P61353|RL27_HUMAN 60S ribosomal protein L27 OS=Homo sapiens GN=RPL27 PE=1 SV=2	8	7	6	7	6	6	3	0	0	1	0	0	0	0	0	0	2	6	3	5	3	2	5	5	0	0	0	0	3	0	24554000	47875000	38531000	49791000	28376000	0	0	18635000	0	0	0	0	0	0	8147000	35755000
P61421	P61421	ATP6V0D1	>sp|P61421|VA0D1_HUMAN V-type proton ATPase subunit d 1 OS=Homo sapiens GN=ATP6V0D1 PE=1 SV=1	0	1	1	0	0	0	0	0	0	0	0	0	0	0	0	0	0	0	0	0	0	0	0	0	0	0	0	0	0	0	1040100	0	0	0	0	0	0	0	0	0	0	0	0	0	0	0
P61457	P61457	PCBD1	>sp|P61457|PHS_HUMAN Pterin-4-alpha-carbinolamine dehydratase OS=Homo sapiens GN=PCBD1 PE=1 SV=2	0	1	1	0	0	0	0	0	0	0	0	0	0	0	0	0	0	0	0	0	0	0	0	0	0	0	0	0	1	0	370470	0	0	0	0	0	0	0	0	0	0	0	0	0	0	0
P61513;A6NKH3	P61513	RPL37A	>sp|P61513|RL37A_HUMAN 60S ribosomal protein L37a OS=Homo sapiens GN=RPL37A PE=1 SV=2	6	3	5	4	3	4	2	1	0	0	0	0	0	0	0	0	2	4	2	4	0	3	4	3	0	0	0	0	0	1	26870000	34943000	48671000	49206000	22216000	31080000	0	0	0	0	0	0	0	0	42175000	32731000
P61586	P61586	RHOA	>sp|P61586|RHOA_HUMAN Transforming protein RhoA OS=Homo sapiens GN=RHOA PE=1 SV=1	6	6	8	6	2	3	4	0	0	0	0	0	0	0	0	0	2	4	2	4	0	3	3	1	0	0	0	0	0	0	37604000	37216000	11384000	27051000	29357000	0	0	0	0	0	0	0	0	0	32637000	18740000
P61604	P61604	HSPE1	>sp|P61604|CH10_HUMAN 10 kDa heat shock protein, mitochondrial OS=Homo sapiens GN=HSPE1 PE=1 SV=2	5	5	6	0	1	2	2	0	1	0	1	1	0	0	0	0	2	3	3	1	1	3	3	2	0	1	0	1	3	0	30208000	0	5043000	4948000	4836200	0	9113900	0	18920000	7443300	0	0	0	0	9437400	8372100
P61619;Q9H9S3	P61619;Q9H9S3	SEC61A1;SEC61A2	>sp|P61619|S61A1_HUMAN Protein transport protein Sec61 subunit alpha isoform 1 OS=Homo sapiens GN=SEC61A1 PE=1 SV=2;>sp|Q9H9S3|S61A2_HUMAN Protein transport protein Sec61 subunit alpha isoform 2 OS=Homo sapiens GN=SEC61A2 PE=2 SV=3	1	1	2	2	0	1	0	0	0	0	0	0	0	0	0	0	0	2	0	0	0	2	1	1	0	0	0	0	0	0	0	1518300	0	3965400	0	0	0	0	0	0	0	0	0	0	0	0
P61758	P61758	VBP1	>sp|P61758|PFD3_HUMAN Prefoldin subunit 3 OS=Homo sapiens GN=VBP1 PE=1 SV=3	1	1	4	3	1	1	0	0	0	0	0	0	0	0	0	0	0	4	0	1	0	0	0	0	0	0	0	0	0	0	2612700	2730900	1292700	2071400	0	0	0	0	0	0	0	0	0	0	0	2510200
P61764	P61764	STXBP1	>sp|P61764|STXB1_HUMAN Syntaxin-binding protein 1 OS=Homo sapiens GN=STXBP1 PE=1 SV=1	2	1	1	1	0	0	0	0	0	0	0	0	0	0	0	0	0	2	0	0	1	1	1	1	0	0	0	0	0	0	403600	0	0	0	0	0	0	0	0	0	0	0	0	0	0	0
P61769	P61769	B2M	>sp|P61769|B2MG_HUMAN Beta-2-microglobulin OS=Homo sapiens GN=B2M PE=1 SV=1	1	0	1	0	0	0	0	0	0	0	0	0	0	0	0	0	1	1	1	1	0	0	0	0	0	0	0	0	0	0	706190	0	0	0	0	0	0	0	0	0	0	0	0	0	963650	752300
P61803	P61803	DAD1	>sp|P61803|DAD1_HUMAN Dolichyl-diphosphooligosaccharide--protein glycosyltransferase subunit DAD1 OS=Homo sapiens GN=DAD1 PE=1 SV=3	1	0	0	0	0	0	0	0	0	0	0	0	0	0	0	0	0	0	0	1	0	0	0	0	0	0	0	0	0	0	0	0	0	0	0	0	0	0	0	0	0	0	0	0	0	0
P61923	P61923	COPZ1	>sp|P61923|COPZ1_HUMAN Coatomer subunit zeta-1 OS=Homo sapiens GN=COPZ1 PE=1 SV=1	0	1	1	1	0	0	0	0	0	0	0	0	0	0	0	0	0	1	0	0	0	0	0	0	0	0	0	0	0	0	3381600	0	0	0	0	0	0	0	0	0	0	0	0	0	0	1418000
P61927	P61927	RPL37	>sp|P61927|RL37_HUMAN 60S ribosomal protein L37 OS=Homo sapiens GN=RPL37 PE=1 SV=2	1	2	2	2	1	1	1	0	0	0	0	0	0	0	0	0	1	1	2	3	1	0	2	1	0	0	0	0	0	0	7226300	10657000	19498000	9530400	7434900	0	0	0	0	0	0	0	0	0	13090000	9382500
P61956;Q6EEV6;P55854	P61956;Q6EEV6;P55854	SUMO2;SUMO4;SUMO3	>sp|P61956|SUMO2_HUMAN Small ubiquitin-related modifier 2 OS=Homo sapiens GN=SUMO2 PE=1 SV=3;>sp|Q6EEV6|SUMO4_HUMAN Small ubiquitin-related modifier 4 OS=Homo sapiens GN=SUMO4 PE=1 SV=2;>sp|P55854|SUMO3_HUMAN Small ubiquitin-related modifier 3 OS=Homo sapi	2	0	1	1	1	1	1	1	0	0	0	0	0	0	0	0	1	2	2	2	1	0	1	1	0	0	0	0	0	0	8040000	10374000	15623000	8699400	8606700	11301000	0	0	0	0	0	0	0	0	10714000	10276000
P61964	P61964	WDR5	>sp|P61964|WDR5_HUMAN WD repeat-containing protein 5 OS=Homo sapiens GN=WDR5 PE=1 SV=1	1	3	1	1	0	0	0	0	0	0	0	0	0	0	0	0	0	0	0	1	0	0	0	0	0	0	0	0	1	0	0	1404100	0	0	0	0	0	0	0	0	0	0	0	0	0	0
P61978	P61978	HNRNPK	>sp|P61978|HNRPK_HUMAN Heterogeneous nuclear ribonucleoprotein K OS=Homo sapiens GN=HNRNPK PE=1 SV=1	11	12	18	19	3	8	7	4	0	1	0	1	1	0	0	0	7	9	8	10	1	5	4	6	0	0	0	0	7	3	202290000	219450000	44400000	101440000	111170000	37239000	0	6944600	0	0	2872200	0	0	0	134600000	145360000
P61981	P61981	YWHAG	>sp|P61981|1433G_HUMAN 14-3-3 protein gamma OS=Homo sapiens GN=YWHAG PE=1 SV=2	9	11	14	10	5	10	8	0	0	0	0	0	0	0	0	0	1	5	3	6	0	2	3	2	0	0	0	0	4	1	32783000	16816000	12398000	9932500	19530000	0	0	0	0	0	0	0	0	0	4891100	8971900
P62070	P62070	RRAS2	>sp|P62070|RRAS2_HUMAN Ras-related protein R-Ras2 OS=Homo sapiens GN=RRAS2 PE=1 SV=1	1	2	2	0	0	0	0	0	0	0	0	0	0	0	0	0	0	0	0	0	0	0	0	0	0	0	0	0	0	0	1451800	0	0	0	0	0	0	0	0	0	0	0	0	0	0	0
P62081	P62081	RPS7	>sp|P62081|RS7_HUMAN 40S ribosomal protein S7 OS=Homo sapiens GN=RPS7 PE=1 SV=1	8	10	14	14	2	7	3	2	0	0	0	1	0	0	0	0	2	8	2	10	3	5	2	3	0	0	0	0	1	0	72800000	94797000	18879000	68524000	27863000	49750000	0	0	0	4995700	0	0	0	0	29018000	48147000
P62136	P62136	PPP1CA	>sp|P62136|PP1A_HUMAN Serine/threonine-protein phosphatase PP1-alpha catalytic subunit OS=Homo sapiens GN=PPP1CA PE=1 SV=1	9	12	10	8	1	3	2	1	0	0	0	0	0	0	0	0	2	5	2	7	0	3	1	1	0	0	0	0	1	0	21056000	22374000	839230	3842800	2734800	3296100	0	0	0	0	0	0	0	0	4720600	6184900
P62140	P62140	PPP1CB	>sp|P62140|PP1B_HUMAN Serine/threonine-protein phosphatase PP1-beta catalytic subunit OS=Homo sapiens GN=PPP1CB PE=1 SV=3	6	9	9	6	2	4	2	0	0	0	0	0	0	0	0	0	1	4	1	4	0	2	0	1	0	0	0	0	1	0	1163600	0	5955300	0	0	0	0	0	0	0	0	0	0	0	0	0
P62191	P62191	PSMC1	>sp|P62191|PRS4_HUMAN 26S proteasome regulatory subunit 4 OS=Homo sapiens GN=PSMC1 PE=1 SV=1	4	7	5	7	3	4	1	1	0	0	0	0	0	0	0	0	2	6	4	4	2	1	2	1	0	0	0	0	0	0	9232900	11748000	6213200	6909200	2776500	4968600	0	0	0	0	0	0	0	0	5812100	14988000
P62195	P62195	PSMC5	>sp|P62195|PRS8_HUMAN 26S proteasome regulatory subunit 8 OS=Homo sapiens GN=PSMC5 PE=1 SV=1	5	9	8	7	3	2	3	0	0	0	0	0	0	0	0	0	2	4	2	6	1	2	1	1	0	0	0	0	0	0	16109000	5557000	6081900	4165800	6517100	0	0	0	0	0	0	0	0	0	4030500	4946100
P62241	P62241	RPS8	>sp|P62241|RS8_HUMAN 40S ribosomal protein S8 OS=Homo sapiens GN=RPS8 PE=1 SV=2	6	10	11	10	5	8	4	0	0	0	0	0	0	0	0	0	2	6	3	5	1	5	6	5	0	0	0	0	5	0	76981000	79157000	43949000	100180000	46011000	0	0	0	0	0	0	0	0	0	7540100	40267000
P62244	P62244	RPS15A	>sp|P62244|RS15A_HUMAN 40S ribosomal protein S15a OS=Homo sapiens GN=RPS15A PE=1 SV=2	5	8	7	8	6	3	4	0	0	0	0	0	0	0	0	0	5	5	3	4	1	4	5	5	0	0	0	0	2	0	47981000	30764000	31779000	26858000	15604000	0	0	0	0	0	0	0	0	0	28976000	28375000
P62249	P62249	RPS16	>sp|P62249|RS16_HUMAN 40S ribosomal protein S16 OS=Homo sapiens GN=RPS16 PE=1 SV=2	12	14	13	14	11	10	5	3	1	2	0	1	0	0	0	0	13	12	12	12	3	6	11	11	0	0	0	0	1	0	110320000	139370000	255930000	155520000	159970000	40508000	13760000	39197000	0	6482400	0	0	0	0	237640000	176210000
P62258	P62258	YWHAE	>sp|P62258|1433E_HUMAN 14-3-3 protein epsilon OS=Homo sapiens GN=YWHAE PE=1 SV=1	11	13	11	14	5	6	5	0	0	0	0	0	0	0	0	0	1	6	1	6	0	3	4	3	0	0	0	0	9	3	61594000	73964000	40280000	43220000	21748000	0	0	0	0	0	0	0	0	0	12972000	44758000
P62263	P62263	RPS14	>sp|P62263|RS14_HUMAN 40S ribosomal protein S14 OS=Homo sapiens GN=RPS14 PE=1 SV=3	5	7	8	7	5	5	5	3	0	1	0	2	0	0	0	0	3	3	5	5	2	3	4	3	1	1	0	1	3	1	53934000	52118000	48117000	81248000	53011000	36542000	0	18807000	0	26800000	0	0	0	0	54576000	39813000
P62266	P62266	RPS23	>sp|P62266|RS23_HUMAN 40S ribosomal protein S23 OS=Homo sapiens GN=RPS23 PE=1 SV=3	6	6	6	6	6	6	5	3	0	2	0	0	0	0	0	0	3	5	4	6	3	6	4	6	0	0	1	0	2	0	59620000	67651000	123170000	116890000	56610000	61838000	0	16216000	0	0	0	0	0	0	86120000	63730000
P62269	P62269	RPS18	>sp|P62269|RS18_HUMAN 40S ribosomal protein S18 OS=Homo sapiens GN=RPS18 PE=1 SV=3	8	8	7	7	6	7	9	2	0	0	0	0	0	0	0	0	3	9	5	8	2	7	5	8	0	0	0	0	4	1	58789000	39921000	54184000	43754000	40637000	12841000	0	0	0	0	0	0	0	0	35356000	50341000
P62273	P62273	RPS29	>sp|P62273|RS29_HUMAN 40S ribosomal protein S29 OS=Homo sapiens GN=RPS29 PE=1 SV=2	3	4	4	2	2	2	0	0	0	0	0	0	0	0	0	0	1	3	0	3	1	1	2	2	0	0	0	0	0	0	20430000	18554000	51059000	30620000	0	0	0	0	0	0	0	0	0	0	17919000	6412700
P62277	P62277	RPS13	>sp|P62277|RS13_HUMAN 40S ribosomal protein S13 OS=Homo sapiens GN=RPS13 PE=1 SV=2	8	9	11	11	8	7	5	1	0	2	0	0	0	0	0	0	4	7	4	7	5	5	6	4	0	0	0	0	1	0	98537000	71886000	81789000	90182000	87742000	10195000	0	43361000	0	0	0	0	0	0	123780000	87815000
P62280	P62280	RPS11	>sp|P62280|RS11_HUMAN 40S ribosomal protein S11 OS=Homo sapiens GN=RPS11 PE=1 SV=3	10	8	12	9	5	4	4	0	0	0	0	0	0	0	0	0	5	7	5	6	1	4	7	5	0	0	0	0	3	1	76460000	59798000	85989000	67715000	31374000	0	0	0	0	0	0	0	0	0	31342000	51012000
P62304	P62304	SNRPE	>sp|P62304|RUXE_HUMAN Small nuclear ribonucleoprotein E OS=Homo sapiens GN=SNRPE PE=1 SV=1	1	0	1	1	1	0	2	0	0	0	0	0	0	0	0	0	1	1	0	0	0	1	0	0	0	0	0	0	0	0	0	7125200	2659400	0	29605000	0	0	0	0	0	0	0	0	0	37883000	14251000
P62306	P62306	SNRPF	>sp|P62306|RUXF_HUMAN Small nuclear ribonucleoprotein F OS=Homo sapiens GN=SNRPF PE=1 SV=1	1	2	1	2	0	0	0	0	0	0	0	0	0	0	0	0	0	0	0	0	0	0	0	0	0	0	0	0	1	1	2426700	1748700	0	0	0	0	0	0	0	0	0	0	0	0	0	0
P62312	P62312	LSM6	>sp|P62312|LSM6_HUMAN U6 snRNA-associated Sm-like protein LSm6 OS=Homo sapiens GN=LSM6 PE=1 SV=1	0	0	0	1	0	1	0	0	0	0	0	0	0	0	0	0	0	0	0	0	1	0	2	0	0	0	0	0	0	0	0	884170	0	756620	0	0	0	0	0	0	0	0	0	0	0	0
P62314	P62314	SNRPD1	>sp|P62314|SMD1_HUMAN Small nuclear ribonucleoprotein Sm D1 OS=Homo sapiens GN=SNRPD1 PE=1 SV=1	3	4	4	3	1	2	0	0	0	0	0	0	0	0	0	0	1	4	2	3	0	0	0	0	0	0	0	0	1	0	24354000	21461000	1374100	896250	0	0	0	0	0	0	0	0	0	0	2343200	18614000
P62316	P62316	SNRPD2	>sp|P62316|SMD2_HUMAN Small nuclear ribonucleoprotein Sm D2 OS=Homo sapiens GN=SNRPD2 PE=1 SV=1	4	7	3	5	4	3	1	1	0	0	0	0	0	0	0	0	3	3	1	3	1	0	3	2	0	0	0	0	1	0	15130000	18107000	20257000	25695000	5703900	5050200	0	0	0	0	0	0	0	0	15214000	10257000
P62318	P62318	SNRPD3	>sp|P62318|SMD3_HUMAN Small nuclear ribonucleoprotein Sm D3 OS=Homo sapiens GN=SNRPD3 PE=1 SV=1	2	2	2	3	1	1	1	0	0	0	0	0	0	0	0	0	1	2	0	1	1	1	1	1	0	0	0	0	2	0	8678500	5805200	8958100	10002000	2891100	0	0	0	0	0	0	0	0	0	506160	10136000
P62330	P62330	ARF6	>sp|P62330|ARF6_HUMAN ADP-ribosylation factor 6 OS=Homo sapiens GN=ARF6 PE=1 SV=2	0	0	1	0	0	0	0	0	0	0	0	0	0	0	0	0	0	0	0	0	0	0	0	0	0	0	0	0	0	0	505110	0	0	0	0	0	0	0	0	0	0	0	0	0	0	0
P62333	P62333	PSMC6	>sp|P62333|PRS10_HUMAN 26S proteasome regulatory subunit 10B OS=Homo sapiens GN=PSMC6 PE=1 SV=1	7	11	10	4	3	3	0	0	0	0	0	0	0	0	0	0	2	5	3	4	1	3	3	1	0	0	0	0	0	0	18815000	7499400	7767600	10768000	0	0	0	0	0	0	0	0	0	0	5620100	7520300
P62424	P62424	RPL7A	>sp|P62424|RL7A_HUMAN 60S ribosomal protein L7a OS=Homo sapiens GN=RPL7A PE=1 SV=2	13	18	18	15	9	10	10	3	0	2	0	0	0	0	0	0	8	12	10	14	5	9	8	9	0	0	0	0	2	0	183260000	122490000	143830000	119180000	77898000	65593000	0	62641000	0	0	0	0	0	0	122690000	136690000
P62495	P62495	ETF1	>sp|P62495|ERF1_HUMAN Eukaryotic peptide chain release factor subunit 1 OS=Homo sapiens GN=ETF1 PE=1 SV=3	1	6	6	5	1	2	1	1	0	0	0	0	0	0	0	0	1	4	2	1	1	1	1	1	0	0	0	0	0	0	3217800	5628800	5291000	5365500	6059500	4828300	0	0	0	0	0	0	0	0	6805000	5728000
P62633	P62633	CNBP	>sp|P62633|CNBP_HUMAN Cellular nucleic acid-binding protein OS=Homo sapiens GN=CNBP PE=1 SV=1	3	2	3	2	1	1	1	0	0	0	0	0	0	0	0	0	0	2	0	0	0	0	0	0	0	0	0	0	0	0	1059100	2216800	1766400	1109900	0	0	0	0	0	0	0	0	0	0	0	992450
P62701;P22090;Q8TD47	P62701	RPS4X	>sp|P62701|RS4X_HUMAN 40S ribosomal protein S4, X isoform OS=Homo sapiens GN=RPS4X PE=1 SV=2	14	15	15	14	12	12	9	7	1	2	0	0	0	0	0	0	6	12	8	12	4	8	12	8	0	0	0	0	4	1	136780000	113340000	154850000	154240000	88393000	108790000	58629000	66986000	0	0	0	0	0	0	101180000	123980000
P62745	P62745	RHOB	>sp|P62745|RHOB_HUMAN Rho-related GTP-binding protein RhoB OS=Homo sapiens GN=RHOB PE=1 SV=1	2	1	1	2	1	0	0	0	0	0	0	0	0	0	0	0	1	1	1	2	0	0	0	0	0	0	0	0	0	0	0	0	0	0	0	0	0	0	0	0	0	0	0	0	2087100	1699700
P62753	P62753	RPS6	>sp|P62753|RS6_HUMAN 40S ribosomal protein S6 OS=Homo sapiens GN=RPS6 PE=1 SV=1	6	6	11	10	7	6	5	2	1	1	0	0	0	0	0	0	4	3	4	4	1	1	6	5	0	0	0	0	3	0	75844000	52312000	39213000	33408000	39891000	21744000	27814000	17735000	0	0	0	0	0	0	27160000	37985000
P62805	P62805	HIST1H4A	>sp|P62805|H4_HUMAN Histone H4 OS=Homo sapiens GN=HIST1H4A PE=1 SV=2	9	10	16	9	12	13	6	2	1	4	4	2	1	0	0	0	8	10	4	11	6	10	11	12	2	0	1	1	5	4	1291700000	1137600000	1061500000	1521700000	493950000	322710000	35370000	298400000	166340000	37811000	1276000	0	0	0	573720000	904350000
P62807;Q99879;Q99877;Q93079;Q5QNW6;P58876;O60814;P57053	P62807;Q99879;Q99877;Q93079;Q5QNW6;P58876;O60814;P57053	HIST1H2BC;HIST1H2BM;HIST1H2BN;HIST1H2BH;HIST2H2BF;HIST1H2BD;HIST1H2BK;H2BFS	>sp|P62807|H2B1C_HUMAN Histone H2B type 1-C/E/F/G/I OS=Homo sapiens GN=HIST1H2BC PE=1 SV=4;>sp|Q99879|H2B1M_HUMAN Histone H2B type 1-M OS=Homo sapiens GN=HIST1H2BM PE=1 SV=3;>sp|Q99877|H2B1N_HUMAN Histone H2B type 1-N OS=Homo sapiens GN=HIST1H2BN PE=1 SV=3	7	9	10	8	11	6	6	4	4	3	3	4	0	0	0	0	7	7	7	7	6	7	8	10	1	1	1	2	3	3	546710000	1186400000	1728400000	1113900000	1077900000	1431700000	461680000	457180000	797060000	393170000	0	0	0	0	1342400000	950870000
P62820;P59190	P62820	RAB1A	>sp|P62820|RAB1A_HUMAN Ras-related protein Rab-1A OS=Homo sapiens GN=RAB1A PE=1 SV=3	4	4	7	5	5	5	2	0	0	1	0	0	0	0	0	0	2	5	2	5	2	4	7	5	0	0	0	0	2	0	17139000	23549000	31435000	14402000	9882300	0	0	7959600	0	0	0	0	0	0	13197000	20925000
P62826	P62826	RAN	>sp|P62826|RAN_HUMAN GTP-binding nuclear protein Ran OS=Homo sapiens GN=RAN PE=1 SV=3	8	10	9	11	5	7	3	3	0	0	0	0	0	0	0	0	7	9	5	8	3	6	5	5	0	0	0	0	6	1	124740000	121670000	36196000	87163000	53508000	40152000	0	0	0	0	0	0	0	0	41452000	98272000
P62829	P62829	RPL23	>sp|P62829|RL23_HUMAN 60S ribosomal protein L23 OS=Homo sapiens GN=RPL23 PE=1 SV=1	8	7	10	9	6	9	6	2	0	0	0	0	0	0	0	0	5	8	5	7	3	6	5	4	0	0	0	0	2	0	70097000	77515000	96714000	103240000	58301000	33166000	0	0	0	0	0	0	0	0	98938000	77849000
P62834	P62834	RAP1A	>sp|P62834|RAP1A_HUMAN Ras-related protein Rap-1A OS=Homo sapiens GN=RAP1A PE=1 SV=1	2	3	4	5	1	0	1	0	0	0	0	0	0	0	0	0	1	1	0	1	0	0	1	0	0	0	0	0	0	0	541590	0	0	0	0	0	0	0	0	0	0	0	0	0	0	0
P62841	P62841	RPS15	>sp|P62841|RS15_HUMAN 40S ribosomal protein S15 OS=Homo sapiens GN=RPS15 PE=1 SV=2	6	9	8	8	4	5	2	0	0	0	0	0	0	0	0	0	2	6	2	6	0	1	2	3	0	0	0	0	1	0	62302000	67523000	47384000	42535000	17493000	0	0	0	0	0	0	0	0	0	13798000	34707000
P62847	P62847	RPS24	>sp|P62847|RS24_HUMAN 40S ribosomal protein S24 OS=Homo sapiens GN=RPS24 PE=1 SV=1	4	5	6	5	4	5	1	0	0	0	0	0	0	0	0	0	2	3	1	6	0	2	2	2	0	0	0	0	1	0	35492000	24607000	15876000	27801000	5582700	0	0	0	0	0	0	0	0	0	10818000	13663000
P62851	P62851	RPS25	>sp|P62851|RS25_HUMAN 40S ribosomal protein S25 OS=Homo sapiens GN=RPS25 PE=1 SV=1	5	5	5	6	2	4	3	0	0	0	0	0	0	0	0	0	2	3	3	5	0	1	2	3	0	0	0	0	2	1	31870000	49314000	26755000	32666000	32620000	0	0	0	0	0	0	0	0	0	46790000	28272000
P62854;Q5JNZ5	P62854;Q5JNZ5	RPS26;RPS26P11	>sp|P62854|RS26_HUMAN 40S ribosomal protein S26 OS=Homo sapiens GN=RPS26 PE=1 SV=3;>sp|Q5JNZ5|RS26L_HUMAN Putative 40S ribosomal protein S26-like 1 OS=Homo sapiens GN=RPS26P11 PE=5 SV=1	2	2	4	2	2	2	1	1	0	0	0	1	0	0	0	0	2	2	1	3	2	1	1	2	0	0	0	0	1	0	27504000	27850000	40150000	29649000	19253000	31127000	0	0	0	17034000	0	0	0	0	20304000	28249000
P62857	P62857	RPS28	>sp|P62857|RS28_HUMAN 40S ribosomal protein S28 OS=Homo sapiens GN=RPS28 PE=1 SV=1	1	2	3	2	1	1	1	1	1	1	0	0	0	0	0	0	1	1	1	1	1	1	1	1	0	0	0	0	2	0	5964400	29289000	20924000	18335000	8678300	18681000	13132000	9866000	0	0	0	0	0	0	17646000	12735000
P62861	P62861	FAU	>sp|P62861|RS30_HUMAN 40S ribosomal protein S30 OS=Homo sapiens GN=FAU PE=1 SV=1	3	5	2	4	0	2	3	1	0	1	1	2	0	0	0	0	1	1	2	4	2	2	1	1	1	1	0	0	1	1	14998000	22800000	0	30146000	29237000	10474000	0	50241000	54678000	35127000	0	0	0	0	35456000	22677000
P62873	P62873	GNB1	>sp|P62873|GBB1_HUMAN Guanine nucleotide-binding protein G(I)/G(S)/G(T) subunit beta-1 OS=Homo sapiens GN=GNB1 PE=1 SV=3	2	4	6	2	4	3	1	0	0	0	0	0	0	0	0	0	4	2	2	1	0	3	3	0	0	0	0	0	1	0	0	0	0	0	0	0	0	0	0	0	0	0	0	0	685050	847130
P62877	P62877	RBX1	>sp|P62877|RBX1_HUMAN E3 ubiquitin-protein ligase RBX1 OS=Homo sapiens GN=RBX1 PE=1 SV=1	1	1	1	2	0	0	0	0	0	0	0	0	0	0	0	0	0	0	0	0	0	0	0	0	0	0	0	0	0	0	1610700	2594700	0	0	0	0	0	0	0	0	0	0	0	0	0	0
P62879;P16520	P62879	GNB2	>sp|P62879|GBB2_HUMAN Guanine nucleotide-binding protein G(I)/G(S)/G(T) subunit beta-2 OS=Homo sapiens GN=GNB2 PE=1 SV=3	3	6	8	3	4	4	1	0	0	0	0	0	0	0	0	0	4	4	3	1	0	4	3	0	0	0	0	0	1	0	18135000	13131000	16930000	8971900	5945800	0	0	0	0	0	0	0	0	0	12157000	9594200
P62888	P62888	RPL30	>sp|P62888|RL30_HUMAN 60S ribosomal protein L30 OS=Homo sapiens GN=RPL30 PE=1 SV=2	4	6	6	6	5	3	2	1	0	0	0	0	0	0	0	0	3	4	5	3	0	2	2	2	0	0	0	0	3	0	49846000	52242000	44508000	26129000	25113000	3440800	0	0	0	0	0	0	0	0	49114000	28214000
Q59GN2;P62891	Q59GN2;P62891	RPL39P5;RPL39	>sp|Q59GN2|R39L5_HUMAN Putative 60S ribosomal protein L39-like 5 OS=Homo sapiens GN=RPL39P5 PE=5 SV=2;>sp|P62891|RL39_HUMAN 60S ribosomal protein L39 OS=Homo sapiens GN=RPL39 PE=1 SV=2	1	2	1	2	1	1	0	0	0	0	0	0	0	0	0	0	0	1	0	1	1	1	1	1	0	0	0	0	1	0	11094000	3810900	6590900	9146200	0	0	0	0	0	0	0	0	0	0	0	1797600
P62899	P62899	RPL31	>sp|P62899|RL31_HUMAN 60S ribosomal protein L31 OS=Homo sapiens GN=RPL31 PE=1 SV=1	4	4	7	5	3	5	3	0	0	1	0	0	0	0	0	0	1	3	0	1	2	2	5	4	0	0	0	0	2	0	33949000	33967000	104780000	77848000	51971000	0	0	22415000	0	0	0	0	0	0	0	27897000
P62906	P62906	RPL10A	>sp|P62906|RL10A_HUMAN 60S ribosomal protein L10a OS=Homo sapiens GN=RPL10A PE=1 SV=2	11	9	9	11	5	8	3	0	0	0	0	0	0	0	0	0	4	8	3	8	0	5	5	2	0	0	0	0	3	0	104830000	105480000	80448000	96031000	61526000	0	0	0	0	0	0	0	0	0	22577000	88842000
P62910	P62910	RPL32	>sp|P62910|RL32_HUMAN 60S ribosomal protein L32 OS=Homo sapiens GN=RPL32 PE=1 SV=2	8	8	10	9	7	6	4	1	0	1	1	0	0	0	0	0	6	7	3	8	1	5	8	6	0	0	0	0	1	0	108490000	102280000	74374000	83383000	26750000	18028000	0	21090000	18284000	0	0	0	0	0	81529000	93965000
P62913	P62913	RPL11	>sp|P62913|RL11_HUMAN 60S ribosomal protein L11 OS=Homo sapiens GN=RPL11 PE=1 SV=2	5	7	8	9	3	3	3	1	0	0	0	0	0	0	0	0	4	4	1	5	2	2	2	2	0	0	0	0	3	0	48268000	56165000	31340000	40741000	29584000	20385000	0	0	0	0	0	0	0	0	18086000	36966000
P62917	P62917	RPL8	>sp|P62917|RL8_HUMAN 60S ribosomal protein L8 OS=Homo sapiens GN=RPL8 PE=1 SV=2	13	16	15	12	7	12	8	2	0	1	1	0	0	0	0	0	6	12	8	14	4	6	8	6	0	0	0	0	3	0	96759000	90380000	259440000	197240000	68430000	14187000	0	59716000	56924000	0	0	0	0	0	70246000	111070000
P62937;Q9Y536;P0DN26;F5H284;A0A0B4J2A2;A0A075B759;P0DN37	P62937	PPIA	>sp|P62937|PPIA_HUMAN Peptidyl-prolyl cis-trans isomerase A OS=Homo sapiens GN=PPIA PE=1 SV=2	8	12	14	12	3	3	5	0	0	0	0	0	0	0	0	0	3	5	2	3	0	2	3	2	0	0	0	0	6	6	231090000	136810000	31806000	32623000	24678000	0	0	0	0	0	0	0	0	0	75979000	69178000
P62942	P62942	FKBP1A	>sp|P62942|FKB1A_HUMAN Peptidyl-prolyl cis-trans isomerase FKBP1A OS=Homo sapiens GN=FKBP1A PE=1 SV=2	0	1	0	0	0	0	0	0	0	0	0	0	0	0	0	0	0	0	0	0	0	0	0	0	0	0	0	0	0	0	0	0	0	0	0	0	0	0	0	0	0	0	0	0	0	0
P62979	P62979	RPS27A	>sp|P62979|RS27A_HUMAN Ubiquitin-40S ribosomal protein S27a OS=Homo sapiens GN=RPS27A PE=1 SV=2	4	6	4	7	2	2	2	1	0	0	0	0	0	0	0	0	2	1	2	3	1	2	2	3	0	0	0	0	4	2	92027000	58160000	49715000	36149000	8726900	30050000	0	0	0	0	0	0	0	0	34546000	44759000
P62987;P0CG47;P0CG48	P62987;P0CG47;P0CG48	UBA52;UBB;UBC	>sp|P62987|RL40_HUMAN Ubiquitin-60S ribosomal protein L40 OS=Homo sapiens GN=UBA52 PE=1 SV=2;>sp|P0CG47|UBB_HUMAN Polyubiquitin-B OS=Homo sapiens GN=UBB PE=1 SV=1;>sp|P0CG48|UBC_HUMAN Polyubiquitin-C OS=Homo sapiens GN=UBC PE=1 SV=3	4	6	4	6	3	3	2	2	0	0	0	0	0	0	0	0	3	3	3	4	2	2	3	4	0	0	0	0	3	2	4373500	4623200	5364000	7206800	4352900	8960700	0	0	0	0	0	0	0	0	14930000	11671000
P62993	P62993	GRB2	>sp|P62993|GRB2_HUMAN Growth factor receptor-bound protein 2 OS=Homo sapiens GN=GRB2 PE=1 SV=1	1	1	1	0	0	0	0	0	0	0	0	0	0	0	0	0	1	2	0	0	0	0	0	0	0	0	0	0	0	0	1143600	0	0	0	0	0	0	0	0	0	0	0	0	0	0	432730
P62995	P62995	TRA2B	>sp|P62995|TRA2B_HUMAN Transformer-2 protein homolog beta OS=Homo sapiens GN=TRA2B PE=1 SV=1	4	5	5	3	0	0	0	0	0	0	0	0	0	0	0	0	1	1	0	5	0	0	0	0	0	0	0	0	0	0	3259700	4241000	0	0	0	0	0	0	0	0	0	0	0	0	2413300	991100
P63000;P15153;P60763	P63000;P15153;P60763	RAC1;RAC2;RAC3	>sp|P63000|RAC1_HUMAN Ras-related C3 botulinum toxin substrate 1 OS=Homo sapiens GN=RAC1 PE=1 SV=1;>sp|P15153|RAC2_HUMAN Ras-related C3 botulinum toxin substrate 2 OS=Homo sapiens GN=RAC2 PE=1 SV=1;>sp|P60763|RAC3_HUMAN Ras-related C3 botulinum toxin subst	3	5	4	7	3	3	1	0	0	0	0	0	0	0	0	0	3	3	1	4	0	2	3	2	0	0	0	0	0	0	13219000	19437000	13501000	10901000	7904500	0	0	0	0	0	0	0	0	0	6949700	10559000
P63010	P63010	AP2B1	>sp|P63010|AP2B1_HUMAN AP-2 complex subunit beta OS=Homo sapiens GN=AP2B1 PE=1 SV=1	10	12	9	6	4	9	1	0	0	0	0	0	0	0	0	0	1	9	2	11	1	3	4	1	0	0	0	0	0	0	9820600	7858300	7207100	16522000	1809700	0	0	0	0	0	0	0	0	0	890260	8474000
P63092;Q5JWF2	P63092;Q5JWF2	GNAS	>sp|P63092|GNAS2_HUMAN Guanine nucleotide-binding protein G(s) subunit alpha isoforms short OS=Homo sapiens GN=GNAS PE=1 SV=1;>sp|Q5JWF2|GNAS1_HUMAN Guanine nucleotide-binding protein G(s) subunit alpha isoforms XLas OS=Homo sapiens GN=GNAS PE=1 SV=2	1	1	2	3	3	2	0	0	0	0	0	0	0	0	0	0	2	2	1	1	0	1	1	0	0	0	0	0	0	0	0	0	1124000	1281600	0	0	0	0	0	0	0	0	0	0	1960600	2039200
P63096	P63096	GNAI1	>sp|P63096|GNAI1_HUMAN Guanine nucleotide-binding protein G(i) subunit alpha-1 OS=Homo sapiens GN=GNAI1 PE=1 SV=2	5	3	4	2	1	1	0	0	0	0	0	0	0	0	0	0	4	2	0	4	0	2	0	0	0	0	0	0	1	0	958500	0	0	0	0	0	0	0	0	0	0	0	0	0	0	0
P63104	P63104	YWHAZ	>sp|P63104|1433Z_HUMAN 14-3-3 protein zeta/delta OS=Homo sapiens GN=YWHAZ PE=1 SV=1	10	11	15	11	7	8	7	1	0	0	0	0	0	0	0	0	3	7	3	9	0	4	4	6	0	0	0	0	6	2	87319000	96859000	88027000	121980000	30917000	13408000	0	0	0	0	0	0	0	0	54647000	59544000
P63151;Q00005;Q66LE6	P63151	PPP2R2A	>sp|P63151|2ABA_HUMAN Serine/threonine-protein phosphatase 2A 55 kDa regulatory subunit B alpha isoform OS=Homo sapiens GN=PPP2R2A PE=1 SV=1	3	3	3	2	2	0	1	0	0	0	0	0	0	0	0	0	0	1	0	1	0	1	1	0	0	0	0	0	1	0	2816000	1467400	1734700	0	0	0	0	0	0	0	0	0	0	0	0	1067000
P63165	P63165	SUMO1	>sp|P63165|SUMO1_HUMAN Small ubiquitin-related modifier 1 OS=Homo sapiens GN=SUMO1 PE=1 SV=1	2	1	2	2	1	2	1	0	0	0	0	0	0	0	0	0	1	1	1	2	0	1	1	0	0	0	0	0	0	0	2688600	2297900	2415200	1830800	1833000	0	0	0	0	0	0	0	0	0	2363200	2562000
P63167;Q96FJ2	P63167;Q96FJ2	DYNLL1;DYNLL2	>sp|P63167|DYL1_HUMAN Dynein light chain 1, cytoplasmic OS=Homo sapiens GN=DYNLL1 PE=1 SV=1;>sp|Q96FJ2|DYL2_HUMAN Dynein light chain 2, cytoplasmic OS=Homo sapiens GN=DYNLL2 PE=1 SV=1	0	1	3	0	1	0	0	0	0	0	0	0	0	0	0	0	0	1	0	0	0	1	1	0	0	0	0	0	0	0	5409800	0	1475100	0	0	0	0	0	0	0	0	0	0	0	0	0
P63173	P63173	RPL38	>sp|P63173|RL38_HUMAN 60S ribosomal protein L38 OS=Homo sapiens GN=RPL38 PE=1 SV=2	5	5	5	5	3	3	3	0	0	0	0	0	0	0	0	0	3	3	4	6	2	2	2	3	0	0	0	0	1	0	57267000	50528000	11790000	18099000	12428000	0	0	0	0	0	0	0	0	0	17293000	16995000
P63208	P63208	SKP1	>sp|P63208|SKP1_HUMAN S-phase kinase-associated protein 1 OS=Homo sapiens GN=SKP1 PE=1 SV=2	0	1	0	0	0	0	0	0	0	0	0	0	0	0	0	0	0	0	0	0	0	0	0	0	0	0	0	0	1	0	0	0	0	0	0	0	0	0	0	0	0	0	0	0	0	0
P63218	P63218	GNG5	>sp|P63218|GBG5_HUMAN Guanine nucleotide-binding protein G(I)/G(S)/G(O) subunit gamma-5 OS=Homo sapiens GN=GNG5 PE=1 SV=3	0	0	0	0	1	0	0	0	0	0	0	0	0	0	0	0	0	0	0	0	0	0	1	0	0	0	0	0	0	0	0	0	1076000	0	0	0	0	0	0	0	0	0	0	0	0	0
P63220	P63220	RPS21	>sp|P63220|RS21_HUMAN 40S ribosomal protein S21 OS=Homo sapiens GN=RPS21 PE=1 SV=1	0	3	3	0	1	1	0	0	0	0	0	0	0	0	0	0	1	1	0	0	1	0	1	0	0	0	0	0	1	0	0	0	1373300	2814900	0	0	0	0	0	0	0	0	0	0	1234000	3382000
P63241;Q6IS14;Q9GZV4	P63241;Q6IS14;Q9GZV4	EIF5A;EIF5AL1;EIF5A2	>sp|P63241|IF5A1_HUMAN Eukaryotic translation initiation factor 5A-1 OS=Homo sapiens GN=EIF5A PE=1 SV=2;>sp|Q6IS14|IF5AL_HUMAN Eukaryotic translation initiation factor 5A-1-like OS=Homo sapiens GN=EIF5AL1 PE=2 SV=2;>sp|Q9GZV4|IF5A2_HUMAN Eukaryotic transla	7	11	14	12	3	4	3	1	0	0	0	0	0	0	0	0	4	4	3	6	0	3	2	2	0	0	0	0	5	2	74952000	89551000	31913000	57407000	13917000	12187000	0	0	0	0	0	0	0	0	21818000	14599000
P63244	P63244	GNB2L1	>sp|P63244|RACK1_HUMAN Receptor of activated protein C kinase 1 OS=Homo sapiens GN=RACK1 PE=1 SV=3	17	15	14	15	9	12	3	1	0	0	0	0	0	0	0	0	4	6	4	12	2	4	6	6	0	0	0	0	5	1	86478000	128080000	64683000	114070000	62575000	9459800	0	0	0	0	0	0	0	0	12335000	39446000
P63261	P63261	ACTG1	>sp|P63261|ACTG_HUMAN Actin, cytoplasmic 2 OS=Homo sapiens GN=ACTG1 PE=1 SV=1	23	26	32	25	17	19	13	4	1	8	2	3	0	0	0	0	9	17	10	13	8	11	15	12	2	0	2	1	14	13	2170500000	2052400000	2236000000	2065700000	1753100000	256670000	37978000	921620000	159670000	400970000	0	0	0	0	1526800000	1406800000
P63272	P63272	SUPT4H1	>sp|P63272|SPT4H_HUMAN Transcription elongation factor SPT4 OS=Homo sapiens GN=SUPT4H1 PE=1 SV=1	0	0	1	0	0	0	0	0	0	0	0	0	0	0	0	0	0	0	0	0	0	0	0	0	0	0	0	0	0	0	605110	0	0	0	0	0	0	0	0	0	0	0	0	0	0	0
P63279	P63279	UBE2I	>sp|P63279|UBC9_HUMAN SUMO-conjugating enzyme UBC9 OS=Homo sapiens GN=UBE2I PE=1 SV=1	1	2	2	1	1	5	1	0	0	0	0	0	0	0	0	0	1	3	0	2	0	1	2	0	0	0	0	0	1	0	6109100	3286300	2309900	9174300	7394000	0	0	0	0	0	0	0	0	0	5004500	4825800
P63313	P63313	TMSB10	>sp|P63313|TYB10_HUMAN Thymosin beta-10 OS=Homo sapiens GN=TMSB10 PE=1 SV=2	0	0	0	1	0	0	0	0	0	0	0	0	0	0	0	0	0	0	0	0	0	0	0	0	0	0	0	0	1	0	0	991760	0	0	0	0	0	0	0	0	0	0	0	0	0	0
P67775;P62714	P67775;P62714	PPP2CA;PPP2CB	>sp|P67775|PP2AA_HUMAN Serine/threonine-protein phosphatase 2A catalytic subunit alpha isoform OS=Homo sapiens GN=PPP2CA PE=1 SV=1;>sp|P62714|PP2AB_HUMAN Serine/threonine-protein phosphatase 2A catalytic subunit beta isoform OS=Homo sapiens GN=PPP2CB PE=1	6	5	9	7	1	2	0	0	0	0	0	0	0	0	0	0	1	2	0	2	0	1	1	1	0	0	0	0	1	1	11061000	11113000	1117700	4074300	0	0	0	0	0	0	0	0	0	0	0	1560900
P67809;Q9Y2T7	P67809	YBX1	>sp|P67809|YBOX1_HUMAN Nuclease-sensitive element-binding protein 1 OS=Homo sapiens GN=YBX1 PE=1 SV=3	5	8	5	8	3	3	5	1	0	0	0	0	0	0	0	0	2	6	3	6	1	1	4	5	0	0	0	0	3	1	29217000	68794000	44054000	44571000	41123000	19314000	0	0	0	0	0	0	0	0	15712000	41084000
P67812	P67812	SEC11A	>sp|P67812|SC11A_HUMAN Signal peptidase complex catalytic subunit SEC11A OS=Homo sapiens GN=SEC11A PE=1 SV=1	1	2	2	1	0	0	2	0	0	0	0	0	0	0	0	0	1	1	1	2	0	1	1	0	0	0	0	0	0	0	879350	713320	0	0	1741100	0	0	0	0	0	0	0	0	0	1563900	1442700
P67870	P67870	CSNK2B	>sp|P67870|CSK2B_HUMAN Casein kinase II subunit beta OS=Homo sapiens GN=CSNK2B PE=1 SV=1	0	1	0	0	0	0	0	0	0	0	0	0	0	0	0	0	0	0	0	0	0	0	0	0	0	0	0	0	0	1	0	0	0	0	0	0	0	0	0	0	0	0	0	0	0	0
P67936;P09493	P67936;P09493	TPM4;TPM1	>sp|P67936|TPM4_HUMAN Tropomyosin alpha-4 chain OS=Homo sapiens GN=TPM4 PE=1 SV=3;>sp|P09493|TPM1_HUMAN Tropomyosin alpha-1 chain OS=Homo sapiens GN=TPM1 PE=1 SV=2	0	1	0	1	1	0	0	0	0	0	0	0	0	0	0	0	1	0	1	0	0	0	1	0	0	0	0	0	2	2	0	0	0	0	0	0	0	0	0	0	0	0	0	0	0	0
P68133;P68032;P63267;P62736	P68133;P68032;P63267;P62736	ACTA1;ACTC1;ACTG2;ACTA2	>sp|P68133|ACTS_HUMAN Actin, alpha skeletal muscle OS=Homo sapiens GN=ACTA1 PE=1 SV=1;>sp|P68032|ACTC_HUMAN Actin, alpha cardiac muscle 1 OS=Homo sapiens GN=ACTC1 PE=1 SV=1;>sp|P63267|ACTH_HUMAN Actin, gamma-enteric smooth muscle OS=Homo sapiens GN=ACTG2 P	13	15	19	15	13	14	9	3	1	7	2	3	0	0	0	0	7	10	7	9	7	9	11	10	2	0	2	1	8	7	186600000	132430000	0	830510	0	0	0	0	0	0	0	0	0	0	0	0
P68036	P68036	UBE2L3	>sp|P68036|UB2L3_HUMAN Ubiquitin-conjugating enzyme E2 L3 OS=Homo sapiens GN=UBE2L3 PE=1 SV=1	2	3	7	2	1	1	1	0	0	0	0	0	0	0	0	0	0	3	0	1	0	0	0	0	0	0	0	0	0	0	9169900	2645600	1814700	1654800	1569100	0	0	0	0	0	0	0	0	0	0	2597100
P68104;Q5VTE0	P68104;Q5VTE0	EEF1A1;EEF1A1P5	>sp|P68104|EF1A1_HUMAN Elongation factor 1-alpha 1 OS=Homo sapiens GN=EEF1A1 PE=1 SV=1;>sp|Q5VTE0|EF1A3_HUMAN Putative elongation factor 1-alpha-like 3 OS=Homo sapiens GN=EEF1A1P5 PE=5 SV=1	17	21	27	21	11	15	13	6	0	2	3	1	1	0	0	0	10	18	10	14	5	12	13	9	0	0	0	0	15	9	958240000	1239700000	1150100000	1315900000	390750000	383350000	0	194470000	310130000	132400000	2078200	0	0	0	939850000	1060500000
P68363;A6NHL2;Q9H853	P68363	TUBA1B	>sp|P68363|TBA1B_HUMAN Tubulin alpha-1B chain OS=Homo sapiens GN=TUBA1B PE=1 SV=1	14	22	27	21	13	16	8	1	0	1	0	0	0	0	0	0	3	14	5	12	5	10	9	9	0	0	0	0	10	7	422160000	454860000	383570000	521270000	336850000	27803000	0	32202000	0	0	0	0	0	0	249370000	312720000
P68366	P68366	TUBA4A	>sp|P68366|TBA4A_HUMAN Tubulin alpha-4A chain OS=Homo sapiens GN=TUBA4A PE=1 SV=1	14	20	26	20	13	16	8	1	0	1	0	0	0	0	0	0	4	15	5	13	4	9	9	9	0	0	0	0	6	4	5730900	3985900	2769000	3115700	3953600	0	0	0	0	0	0	0	0	0	3456600	5492200
Q8NEV1;P68400	Q8NEV1;P68400	CSNK2A3;CSNK2A1	>sp|Q8NEV1|CSK23_HUMAN Casein kinase II subunit alpha 3 OS=Homo sapiens GN=CSNK2A3 PE=1 SV=2;>sp|P68400|CSK21_HUMAN Casein kinase II subunit alpha OS=Homo sapiens GN=CSNK2A1 PE=1 SV=1	5	4	6	3	0	0	0	0	0	0	0	0	0	0	0	0	0	0	0	5	0	1	0	0	0	0	0	0	0	0	5112700	4009700	0	0	0	0	0	0	0	0	0	0	0	0	0	0
P68402	P68402	PAFAH1B2	>sp|P68402|PA1B2_HUMAN Platelet-activating factor acetylhydrolase IB subunit beta OS=Homo sapiens GN=PAFAH1B2 PE=1 SV=1	0	0	1	0	0	0	0	0	0	0	0	0	0	0	0	0	1	1	0	0	0	0	0	0	0	0	0	0	0	0	483290	0	0	0	0	0	0	0	0	0	0	0	0	0	2069900	1305600
P68431	P68431	HIST1H3A	>sp|P68431|H31_HUMAN Histone H3.1 OS=Homo sapiens GN=HIST1H3A PE=1 SV=2	5	4	7	4	4	4	5	3	2	2	1	1	0	0	0	0	3	4	3	4	2	3	5	5	1	0	1	1	2	2	521490000	453370000	347020000	220450000	279870000	128610000	319020000	509540000	89909000	142060000	0	0	0	0	202120000	145990000
Q15155;P69849;Q5JPE7	Q15155;P69849;Q5JPE7	NOMO1;NOMO3;NOMO2	>sp|Q15155|NOMO1_HUMAN Nodal modulator 1 OS=Homo sapiens GN=NOMO1 PE=1 SV=5;>sp|P69849|NOMO3_HUMAN Nodal modulator 3 OS=Homo sapiens GN=NOMO3 PE=3 SV=2;>sp|Q5JPE7|NOMO2_HUMAN Nodal modulator 2 OS=Homo sapiens GN=NOMO2 PE=1 SV=1	0	3	2	0	0	1	0	0	0	0	0	0	0	0	0	0	2	0	1	0	0	0	0	0	0	0	0	0	0	0	953240	0	0	0	0	0	0	0	0	0	0	0	0	0	1632600	0
P78316	P78316	NOP14	>sp|P78316|NOP14_HUMAN Nucleolar protein 14 OS=Homo sapiens GN=NOP14 PE=1 SV=3	0	2	2	2	0	0	0	0	0	0	0	0	0	0	0	0	1	0	0	0	0	0	0	0	0	0	0	0	0	0	553990	656060	0	0	0	0	0	0	0	0	0	0	0	0	0	0
P78330	P78330	PSPH	>sp|P78330|SERB_HUMAN Phosphoserine phosphatase OS=Homo sapiens GN=PSPH PE=1 SV=2	0	2	1	2	2	2	0	0	0	0	0	0	0	0	0	0	2	2	1	1	1	1	2	1	0	0	0	0	0	0	3619700	4791700	10603000	12750000	0	0	0	0	0	0	0	0	0	0	6645500	7170800
P78332;P52756	P78332	RBM6	>sp|P78332|RBM6_HUMAN RNA-binding protein 6 OS=Homo sapiens GN=RBM6 PE=1 SV=5	0	0	1	0	0	1	0	0	0	0	0	0	0	0	0	0	0	0	1	1	0	0	0	0	0	0	0	0	0	0	0	0	0	0	0	0	0	0	0	0	0	0	0	0	0	0
P78344	P78344	EIF4G2	>sp|P78344|IF4G2_HUMAN Eukaryotic translation initiation factor 4 gamma 2 OS=Homo sapiens GN=EIF4G2 PE=1 SV=1	7	13	16	14	5	7	1	0	0	0	0	0	0	0	0	0	6	8	7	7	0	4	4	5	0	0	0	0	0	0	15708000	13172000	10926000	7631100	2102800	0	0	0	0	0	0	0	0	0	7349100	13956000
P78345	P78345	RPP38	>sp|P78345|RPP38_HUMAN Ribonuclease P protein subunit p38 OS=Homo sapiens GN=RPP38 PE=1 SV=2	1	1	0	1	0	0	0	0	0	0	0	0	0	0	0	0	0	0	0	1	0	0	0	0	0	0	0	0	0	0	0	786240	0	0	0	0	0	0	0	0	0	0	0	0	0	0
P78346	P78346	RPP30	>sp|P78346|RPP30_HUMAN Ribonuclease P protein subunit p30 OS=Homo sapiens GN=RPP30 PE=1 SV=1	1	0	2	1	0	0	0	0	0	0	0	0	0	0	0	0	0	1	0	0	0	0	0	0	0	0	0	0	0	0	829950	0	0	0	0	0	0	0	0	0	0	0	0	0	0	0
P78347;Q86UP8;Q6EKJ0	P78347	GTF2I	>sp|P78347|GTF2I_HUMAN General transcription factor II-I OS=Homo sapiens GN=GTF2I PE=1 SV=2	6	13	13	6	3	4	1	0	0	0	0	0	0	0	0	0	1	8	3	8	0	3	2	0	0	0	0	0	0	0	11511000	4077000	4328300	7513700	1108400	0	0	0	0	0	0	0	0	0	1606200	10768000
P78371	P78371	CCT2	>sp|P78371|TCPB_HUMAN T-complex protein 1 subunit beta OS=Homo sapiens GN=CCT2 PE=1 SV=4	22	28	29	27	13	12	9	1	0	1	0	0	0	0	0	0	11	20	10	16	2	9	9	10	0	0	1	0	5	0	153080000	154470000	63444000	66202000	88774000	2318800	0	23374000	0	0	0	0	0	0	115620000	71864000
P78406	P78406	RAE1	>sp|P78406|RAE1L_HUMAN mRNA export factor OS=Homo sapiens GN=RAE1 PE=1 SV=1	4	5	5	2	1	0	0	0	0	0	0	0	0	0	0	0	0	0	1	1	0	0	0	0	0	0	0	0	0	0	5185800	1909800	0	0	0	0	0	0	0	0	0	0	0	0	0	0
P78417	P78417	GSTO1	>sp|P78417|GSTO1_HUMAN Glutathione S-transferase omega-1 OS=Homo sapiens GN=GSTO1 PE=1 SV=2	6	7	8	7	3	5	2	0	0	0	0	0	0	0	0	0	1	3	1	4	0	1	0	1	0	0	0	0	0	0	14697000	7328100	8974300	12885000	4606400	0	0	0	0	0	0	0	0	0	10708000	7005800
P78527	P78527	PRKDC	>sp|P78527|PRKDC_HUMAN DNA-dependent protein kinase catalytic subunit OS=Homo sapiens GN=PRKDC PE=1 SV=3	46	65	85	51	18	30	15	4	0	0	0	0	0	0	0	0	19	40	17	39	5	19	19	12	0	0	0	0	3	0	153150000	74360000	37623000	48573000	36863000	11835000	0	0	0	0	0	0	0	0	44854000	71886000
P80723	P80723	BASP1	>sp|P80723|BASP1_HUMAN Brain acid soluble protein 1 OS=Homo sapiens GN=BASP1 PE=1 SV=2	6	5	12	11	2	4	6	0	0	0	0	0	0	0	0	0	2	3	2	2	0	1	1	1	0	0	0	0	1	1	81377000	38334000	8565300	32686000	69626000	0	0	0	0	0	0	0	0	0	8287900	25351000
P81605	P81605	DCD	>sp|P81605|DCD_HUMAN Dermcidin OS=Homo sapiens GN=DCD PE=1 SV=2	0	0	0	0	0	1	0	0	0	0	0	0	0	0	0	0	0	0	0	0	0	0	0	0	0	0	0	0	0	0	0	0	0	11293000	0	0	0	0	0	0	0	0	0	0	0	0
P82650	P82650	MRPS22	>sp|P82650|RT22_HUMAN 28S ribosomal protein S22, mitochondrial OS=Homo sapiens GN=MRPS22 PE=1 SV=1	0	1	1	1	0	0	0	0	0	0	0	0	0	0	0	0	0	0	0	0	0	0	0	0	0	0	0	0	0	0	335510	276490	0	0	0	0	0	0	0	0	0	0	0	0	0	0
P82673	P82673	MRPS35	>sp|P82673|RT35_HUMAN 28S ribosomal protein S35, mitochondrial OS=Homo sapiens GN=MRPS35 PE=1 SV=1	0	0	1	0	0	0	0	0	0	0	0	0	0	0	0	0	0	0	0	1	0	0	0	0	0	0	0	0	0	0	272950	0	0	0	0	0	0	0	0	0	0	0	0	0	0	0
P82675	P82675	MRPS5	>sp|P82675|RT05_HUMAN 28S ribosomal protein S5, mitochondrial OS=Homo sapiens GN=MRPS5 PE=1 SV=2	1	1	0	0	0	0	0	0	0	0	0	0	0	0	0	0	0	0	1	0	0	0	0	0	0	0	0	0	0	0	0	0	0	0	0	0	0	0	0	0	0	0	0	0	0	0
P82909	P82909	MRPS36	>sp|P82909|RT36_HUMAN 28S ribosomal protein S36, mitochondrial OS=Homo sapiens GN=MRPS36 PE=1 SV=2	2	2	2	1	0	0	0	0	0	0	0	0	0	0	0	0	1	1	1	0	0	0	0	0	0	0	0	0	0	0	678290	1504100	0	0	0	0	0	0	0	0	0	0	0	0	0	873210
P82912	P82912	MRPS11	>sp|P82912|RT11_HUMAN 28S ribosomal protein S11, mitochondrial OS=Homo sapiens GN=MRPS11 PE=1 SV=2	0	0	1	1	0	1	0	0	0	0	0	0	0	0	0	0	0	2	0	0	0	0	0	0	0	0	0	0	0	0	0	0	0	549280	0	0	0	0	0	0	0	0	0	0	0	683380
P82930	P82930	MRPS34	>sp|P82930|RT34_HUMAN 28S ribosomal protein S34, mitochondrial OS=Homo sapiens GN=MRPS34 PE=1 SV=2	3	2	5	0	0	2	0	0	0	0	0	0	0	0	0	0	1	1	1	5	0	2	2	0	0	0	0	0	0	0	1966700	0	0	1839100	0	0	0	0	0	0	0	0	0	0	1755600	1579800
P82932	P82932	MRPS6	>sp|P82932|RT06_HUMAN 28S ribosomal protein S6, mitochondrial OS=Homo sapiens GN=MRPS6 PE=1 SV=3	1	0	1	1	1	1	0	0	0	0	0	0	0	0	0	0	0	0	0	1	0	0	0	0	0	0	0	0	0	0	0	1506600	1086400	521990	0	0	0	0	0	0	0	0	0	0	0	0
P82933	P82933	MRPS9	>sp|P82933|RT09_HUMAN 28S ribosomal protein S9, mitochondrial OS=Homo sapiens GN=MRPS9 PE=1 SV=2	0	1	1	1	0	0	0	0	0	0	0	0	0	0	0	0	0	1	0	0	0	0	0	0	0	0	0	0	0	0	0	945200	0	0	0	0	0	0	0	0	0	0	0	0	0	0
P82970	P82970	HMGN5	>sp|P82970|HMGN5_HUMAN High mobility group nucleosome-binding domain-containing protein 5 OS=Homo sapiens GN=HMGN5 PE=1 SV=1	1	1	1	1	0	0	0	0	0	0	0	0	0	0	0	0	0	1	0	1	0	0	1	0	0	0	0	0	1	0	955220	1187200	0	0	0	0	0	0	0	0	0	0	0	0	0	827730
P82979	P82979	SARNP	>sp|P82979|SARNP_HUMAN SAP domain-containing ribonucleoprotein OS=Homo sapiens GN=SARNP PE=1 SV=3	2	3	5	1	3	2	0	2	0	0	0	0	0	0	0	0	1	2	1	1	2	1	1	0	0	0	0	0	1	1	4650200	2615300	3773100	2946400	0	4289200	0	0	0	0	0	0	0	0	3658300	2696300
P83111	P83111	LACTB	>sp|P83111|LACTB_HUMAN Serine beta-lactamase-like protein LACTB, mitochondrial OS=Homo sapiens GN=LACTB PE=1 SV=2	0	0	0	0	0	1	0	0	0	0	0	0	0	0	0	0	0	0	0	1	0	0	0	0	0	0	0	0	0	0	0	0	0	201780	0	0	0	0	0	0	0	0	0	0	0	0
P83436	P83436	COG7	>sp|P83436|COG7_HUMAN Conserved oligomeric Golgi complex subunit 7 OS=Homo sapiens GN=COG7 PE=1 SV=1	0	0	1	0	0	0	0	0	0	0	0	0	0	0	0	0	0	0	0	0	0	0	0	0	0	0	0	0	0	0	323540	0	0	0	0	0	0	0	0	0	0	0	0	0	0	0
P83731	P83731	RPL24	>sp|P83731|RL24_HUMAN 60S ribosomal protein L24 OS=Homo sapiens GN=RPL24 PE=1 SV=1	5	7	8	8	5	10	6	1	1	2	1	1	0	0	0	0	4	7	5	9	3	5	7	5	0	0	0	0	3	0	52009000	53186000	56646000	74035000	44489000	12844000	24772000	32712000	22981000	15169000	0	0	0	0	47739000	52693000
P83881	P83881	RPL36A	>sp|P83881|RL36A_HUMAN 60S ribosomal protein L36a OS=Homo sapiens GN=RPL36A PE=1 SV=2	3	6	5	6	1	3	3	1	0	0	0	0	0	0	0	0	0	3	0	2	0	1	3	4	0	0	0	0	1	0	27150000	25891000	11687000	4917500	14566000	3213200	0	0	0	0	0	0	0	0	0	5063000
P83916	P83916	CBX1	>sp|P83916|CBX1_HUMAN Chromobox protein homolog 1 OS=Homo sapiens GN=CBX1 PE=1 SV=1	1	3	2	2	0	1	0	0	0	0	0	0	0	0	0	0	0	0	0	0	0	0	0	0	0	0	0	0	1	0	501220	2045700	0	0	0	0	0	0	0	0	0	0	0	0	0	0
P84077;P61204	P84077;P61204	ARF1;ARF3	>sp|P84077|ARF1_HUMAN ADP-ribosylation factor 1 OS=Homo sapiens GN=ARF1 PE=1 SV=2;>sp|P61204|ARF3_HUMAN ADP-ribosylation factor 3 OS=Homo sapiens GN=ARF3 PE=1 SV=2	3	5	8	5	1	0	2	0	0	0	0	0	0	0	0	0	0	1	2	3	0	1	0	2	0	0	0	0	1	0	18070000	26860000	9321800	0	21030000	0	0	0	0	0	0	0	0	0	0	27066000
P84085	P84085	ARF5	>sp|P84085|ARF5_HUMAN ADP-ribosylation factor 5 OS=Homo sapiens GN=ARF5 PE=1 SV=2	2	3	3	3	1	0	1	0	0	0	0	0	0	0	0	0	1	2	2	2	0	2	1	2	0	0	0	0	1	0	0	0	0	0	0	0	0	0	0	0	0	0	0	0	1118800	1388800
P84090	P84090	ERH	>sp|P84090|ERH_HUMAN Enhancer of rudimentary homolog OS=Homo sapiens GN=ERH PE=1 SV=1	0	1	0	1	1	1	0	0	0	1	0	0	0	0	0	0	1	0	1	0	1	1	1	1	0	0	0	0	0	0	0	530740	842650	669730	0	0	0	3203600	0	0	0	0	0	0	1046500	0
P84095	P84095	RHOG	>sp|P84095|RHOG_HUMAN Rho-related GTP-binding protein RhoG OS=Homo sapiens GN=RHOG PE=1 SV=1	1	3	3	3	0	1	0	0	0	0	0	0	0	0	0	0	2	3	0	0	0	1	0	0	0	0	0	0	0	0	1368600	1938900	0	1860200	0	0	0	0	0	0	0	0	0	0	1876800	2016100
P84098	P84098	RPL19	>sp|P84098|RL19_HUMAN 60S ribosomal protein L19 OS=Homo sapiens GN=RPL19 PE=1 SV=1	3	7	8	9	6	5	4	3	0	0	0	0	0	0	0	0	2	5	5	5	1	2	5	4	0	0	0	0	1	0	76460000	89200000	89349000	75483000	30851000	44268000	0	0	0	0	0	0	0	0	35830000	33115000
P84101	P84101	SERF2	>sp|P84101|SERF2_HUMAN Small EDRK-rich factor 2 OS=Homo sapiens GN=SERF2 PE=1 SV=1	1	2	1	2	0	0	0	0	0	0	0	0	0	0	0	0	0	0	0	0	0	0	0	0	0	0	0	0	0	0	3145700	4357900	0	0	0	0	0	0	0	0	0	0	0	0	0	0
P84103	P84103	SRSF3	>sp|P84103|SRSF3_HUMAN Serine/arginine-rich splicing factor 3 OS=Homo sapiens GN=SRSF3 PE=1 SV=1	4	5	6	4	2	1	1	0	0	0	0	0	0	0	0	0	0	2	0	5	2	2	3	1	0	0	0	0	1	0	17693000	13630000	27883000	15569000	8392300	0	0	0	0	0	0	0	0	0	0	9681900
P84243	P84243	H3F3A	>sp|P84243|H33_HUMAN Histone H3.3 OS=Homo sapiens GN=H3F3A PE=1 SV=2	4	5	8	5	4	3	3	2	2	2	1	1	0	0	0	0	3	3	3	3	2	4	4	5	1	0	1	1	2	2	129130	62631000	0	0	0	0	0	0	0	0	0	0	0	0	0	0
P85037;Q01167	P85037	FOXK1	>sp|P85037|FOXK1_HUMAN Forkhead box protein K1 OS=Homo sapiens GN=FOXK1 PE=1 SV=1	0	1	3	0	0	0	0	0	0	0	0	0	0	0	0	0	0	0	0	3	0	0	0	0	0	0	0	0	0	0	0	0	0	0	0	0	0	0	0	0	0	0	0	0	0	0
P86791;P86790	P86791;P86790	CCZ1;CCZ1B	>sp|P86791|CCZ1_HUMAN Vacuolar fusion protein CCZ1 homolog OS=Homo sapiens GN=CCZ1 PE=1 SV=1;>sp|P86790|CCZ1B_HUMAN Vacuolar fusion protein CCZ1 homolog B OS=Homo sapiens GN=CCZ1B PE=1 SV=1	0	0	0	0	0	0	0	0	0	0	0	0	0	0	0	0	0	1	0	0	0	0	0	0	0	0	0	0	0	0	0	0	0	0	0	0	0	0	0	0	0	0	0	0	0	380450
P98082	P98082	DAB2	>sp|P98082|DAB2_HUMAN Disabled homolog 2 OS=Homo sapiens GN=DAB2 PE=1 SV=3	3	2	5	1	1	0	0	0	0	0	0	0	0	0	0	0	0	0	1	2	0	0	0	0	0	0	0	0	0	0	2513800	1821800	0	0	0	0	0	0	0	0	0	0	0	0	0	0
P98175	P98175	RBM10	>sp|P98175|RBM10_HUMAN RNA-binding protein 10 OS=Homo sapiens GN=RBM10 PE=1 SV=3	2	2	2	0	0	1	0	0	0	0	0	0	0	0	0	0	1	1	3	3	0	2	1	0	0	0	0	0	0	0	421540	0	0	0	0	0	0	0	0	0	0	0	0	0	1301000	535240
P98179	P98179	RBM3	>sp|P98179|RBM3_HUMAN RNA-binding protein 3 OS=Homo sapiens GN=RBM3 PE=1 SV=1	2	2	1	0	0	1	0	0	0	0	0	0	0	0	0	0	1	0	0	0	0	0	0	0	0	0	0	0	0	0	1677400	0	0	884490	0	0	0	0	0	0	0	0	0	0	1648400	0
P98194	P98194	ATP2C1	>sp|P98194|AT2C1_HUMAN Calcium-transporting ATPase type 2C member 1 OS=Homo sapiens GN=ATP2C1 PE=1 SV=3	0	1	0	0	0	0	0	0	0	0	0	0	0	0	0	0	1	0	0	0	0	0	0	0	0	0	0	0	0	0	0	0	0	0	0	0	0	0	0	0	0	0	0	0	461520	0
Q00059	Q00059	TFAM	>sp|Q00059|TFAM_HUMAN Transcription factor A, mitochondrial OS=Homo sapiens GN=TFAM PE=1 SV=1	4	5	5	3	0	0	0	0	0	0	0	0	0	0	0	0	0	1	0	0	0	1	0	0	0	0	0	0	0	0	4126200	3333100	0	0	0	0	0	0	0	0	0	0	0	0	0	0
Q00169	Q00169	PITPNA	>sp|Q00169|PIPNA_HUMAN Phosphatidylinositol transfer protein alpha isoform OS=Homo sapiens GN=PITPNA PE=1 SV=2	3	4	1	1	0	0	0	0	0	0	0	0	0	0	0	0	0	0	0	2	0	2	1	0	0	0	0	0	0	0	0	807330	0	0	0	0	0	0	0	0	0	0	0	0	0	0
Q00325	Q00325	SLC25A3	>sp|Q00325|MPCP_HUMAN Phosphate carrier protein, mitochondrial OS=Homo sapiens GN=SLC25A3 PE=1 SV=2	8	7	4	7	4	9	3	2	0	1	0	0	0	0	0	0	5	6	4	7	2	4	4	4	0	0	0	0	0	0	27356000	30949000	32860000	46931000	9803100	13274000	0	24671000	0	0	0	0	0	0	17900000	23076000
Q00341	Q00341	HDLBP	>sp|Q00341|VIGLN_HUMAN Vigilin OS=Homo sapiens GN=HDLBP PE=1 SV=2	7	15	16	9	2	3	1	0	0	0	0	0	0	0	0	0	1	5	5	6	1	2	2	3	0	0	0	0	1	1	19815000	9053500	4176400	1940100	1147000	0	0	0	0	0	0	0	0	0	723020	4433700
Q00403	Q00403	GTF2B	>sp|Q00403|TF2B_HUMAN Transcription initiation factor IIB OS=Homo sapiens GN=GTF2B PE=1 SV=1	1	1	2	2	0	0	0	0	0	0	0	0	0	0	0	0	0	0	0	0	0	0	0	0	0	0	0	0	0	0	1155600	1236600	0	0	0	0	0	0	0	0	0	0	0	0	0	0
Q00534	Q00534	CDK6	>sp|Q00534|CDK6_HUMAN Cyclin-dependent kinase 6 OS=Homo sapiens GN=CDK6 PE=1 SV=1	1	2	4	1	2	0	1	0	0	0	0	0	0	0	0	0	0	1	0	0	0	0	0	0	0	0	0	0	0	0	1003500	0	708080	0	0	0	0	0	0	0	0	0	0	0	0	501660
Q00535	Q00535	CDK5	>sp|Q00535|CDK5_HUMAN Cyclin-dependent-like kinase 5 OS=Homo sapiens GN=CDK5 PE=1 SV=3	2	2	3	1	1	0	1	0	0	0	0	0	0	0	0	0	0	1	0	0	0	0	0	0	0	0	0	0	0	0	470190	0	0	0	0	0	0	0	0	0	0	0	0	0	0	0
Q00577	Q00577	PURA	>sp|Q00577|PURA_HUMAN Transcriptional activator protein Pur-alpha OS=Homo sapiens GN=PURA PE=1 SV=2	1	0	0	0	1	0	0	0	0	0	0	0	0	0	0	0	0	1	0	1	0	1	1	0	0	0	0	0	0	0	0	0	1570400	0	0	0	0	0	0	0	0	0	0	0	0	443350
Q00610	Q00610	CLTC	>sp|Q00610|CLH1_HUMAN Clathrin heavy chain 1 OS=Homo sapiens GN=CLTC PE=1 SV=5	29	36	48	40	21	22	13	5	0	0	0	0	0	0	0	0	16	28	13	29	3	15	17	16	0	0	0	0	8	0	138870000	105950000	83552000	92395000	46357000	38402000	0	0	0	0	0	0	0	0	84651000	96177000
Q00653	Q00653	NFKB2	>sp|Q00653|NFKB2_HUMAN Nuclear factor NF-kappa-B p100 subunit OS=Homo sapiens GN=NFKB2 PE=1 SV=4	1	2	0	0	0	0	0	0	0	0	0	0	0	0	0	0	0	0	0	0	0	0	0	0	0	0	0	0	0	0	0	0	0	0	0	0	0	0	0	0	0	0	0	0	0	0
Q00688	Q00688	FKBP3	>sp|Q00688|FKBP3_HUMAN Peptidyl-prolyl cis-trans isomerase FKBP3 OS=Homo sapiens GN=FKBP3 PE=1 SV=1	3	6	4	3	2	1	1	0	0	0	0	0	0	0	0	0	3	1	1	2	1	1	0	1	0	0	0	0	1	1	4825600	3123900	6335100	3259400	0	0	0	0	0	0	0	0	0	0	3169000	5576100
Q00765	Q00765	REEP5	>sp|Q00765|REEP5_HUMAN Receptor expression-enhancing protein 5 OS=Homo sapiens GN=REEP5 PE=1 SV=3	5	4	1	3	1	2	1	0	0	0	0	0	0	0	0	0	1	5	2	2	0	1	0	0	0	0	0	0	0	0	3561300	2283300	833190	4085600	1921600	0	0	0	0	0	0	0	0	0	4881000	6719400
Q00796	Q00796	SORD	>sp|Q00796|DHSO_HUMAN Sorbitol dehydrogenase OS=Homo sapiens GN=SORD PE=1 SV=4	5	6	5	4	3	3	3	0	0	0	0	0	0	0	0	0	2	3	3	3	1	2	4	3	0	0	0	0	2	0	13112000	7831200	10230000	9084800	7496900	0	0	0	0	0	0	0	0	0	13491000	10434000
Q00839	Q00839	HNRNPU	>sp|Q00839|HNRPU_HUMAN Heterogeneous nuclear ribonucleoprotein U OS=Homo sapiens GN=HNRNPU PE=1 SV=6	25	29	40	29	16	16	9	3	0	1	1	0	0	0	0	0	8	17	6	22	3	10	10	11	1	1	0	1	12	0	257140000	139590000	120500000	159960000	69022000	40088000	0	66426000	36391000	0	0	0	0	0	115810000	96494000
Q01082;P11277	Q01082	SPTBN1	>sp|Q01082|SPTB2_HUMAN Spectrin beta chain, non-erythrocytic 1 OS=Homo sapiens GN=SPTBN1 PE=1 SV=2	19	37	49	36	9	13	4	2	0	0	0	0	0	0	0	0	8	17	6	21	2	6	5	4	0	0	0	0	0	0	65983000	41509000	18037000	15836000	4987200	6901100	0	0	0	0	0	0	0	0	16012000	25550000
Q01085	Q01085	TIAL1	>sp|Q01085|TIAR_HUMAN Nucleolysin TIAR OS=Homo sapiens GN=TIAL1 PE=1 SV=1	5	2	2	3	1	0	0	0	0	0	0	0	0	0	0	0	1	1	0	3	0	0	0	0	0	0	0	0	0	0	3690900	2674200	1140400	0	0	0	0	0	0	0	0	0	0	0	0	0
Q01105;P0DME0	Q01105;P0DME0	SET	>sp|Q01105|SET_HUMAN Protein SET OS=Homo sapiens GN=SET PE=1 SV=3;>sp|P0DME0|SETLP_HUMAN Protein SETSIP OS=Homo sapiens GN=SETSIP PE=1 SV=1	3	4	4	5	1	1	2	0	0	0	0	0	0	0	0	0	1	3	2	1	1	1	0	0	0	0	0	0	6	4	20282000	34101000	19740000	7520500	8205800	0	0	0	0	0	0	0	0	0	20955000	16977000
Q01130;Q9BRL6	Q01130	SRSF2	>sp|Q01130|SRSF2_HUMAN Serine/arginine-rich splicing factor 2 OS=Homo sapiens GN=SRSF2 PE=1 SV=4	4	3	3	3	4	3	3	0	0	0	0	0	0	0	0	0	3	4	2	2	1	3	4	3	0	0	0	0	0	0	16068000	18212000	14019000	15547000	9852900	0	0	0	0	0	0	0	0	0	5676000	12354000
Q01433	Q01433	AMPD2	>sp|Q01433|AMPD2_HUMAN AMP deaminase 2 OS=Homo sapiens GN=AMPD2 PE=1 SV=2	1	3	1	0	0	1	0	0	0	0	0	0	0	0	0	0	0	2	0	1	0	0	0	0	0	0	0	0	0	0	1640900	0	0	0	0	0	0	0	0	0	0	0	0	0	0	561220
Q01518	Q01518	CAP1	>sp|Q01518|CAP1_HUMAN Adenylyl cyclase-associated protein 1 OS=Homo sapiens GN=CAP1 PE=1 SV=5	11	12	13	17	7	5	5	2	0	0	0	0	0	0	0	0	4	7	5	10	1	3	6	4	0	0	0	0	0	0	27048000	40091000	30584000	33090000	13648000	8650700	0	0	0	0	0	0	0	0	12062000	20083000
Q01581	Q01581	HMGCS1	>sp|Q01581|HMCS1_HUMAN Hydroxymethylglutaryl-CoA synthase, cytoplasmic OS=Homo sapiens GN=HMGCS1 PE=1 SV=2	2	2	2	1	1	0	0	0	0	0	0	0	0	0	0	0	0	1	0	1	0	0	0	0	0	0	0	0	0	0	0	0	0	0	0	0	0	0	0	0	0	0	0	0	0	0
Q01650;Q9UM01;Q92536	Q01650	SLC7A5	>sp|Q01650|LAT1_HUMAN Large neutral amino acids transporter small subunit 1 OS=Homo sapiens GN=SLC7A5 PE=1 SV=2	4	3	5	5	1	2	4	0	0	0	0	0	0	0	0	0	1	3	2	3	0	0	0	0	0	0	0	0	0	0	24767000	24939000	1322400	6742800	30882000	0	0	0	0	0	0	0	0	0	3989300	3726700
Q01780	Q01780	EXOSC10	>sp|Q01780|EXOSX_HUMAN Exosome component 10 OS=Homo sapiens GN=EXOSC10 PE=1 SV=2	1	3	6	2	0	1	0	0	0	0	0	0	0	0	0	0	2	2	3	1	0	1	1	0	0	0	0	0	0	0	2628000	1237500	0	450780	0	0	0	0	0	0	0	0	0	0	1021600	1030600
Q01813	Q01813	PFKP	>sp|Q01813|PFKAP_HUMAN ATP-dependent 6-phosphofructokinase, platelet type OS=Homo sapiens GN=PFKP PE=1 SV=2	13	19	13	16	6	9	3	0	0	0	0	0	0	0	0	0	4	14	4	15	2	4	5	3	0	0	0	0	0	0	25861000	27598000	23501000	15608000	5082600	0	0	0	0	0	0	0	0	0	15838000	22644000
Q01844	Q01844	EWSR1	>sp|Q01844|EWS_HUMAN RNA-binding protein EWS OS=Homo sapiens GN=EWSR1 PE=1 SV=1	2	4	1	3	1	0	0	0	0	0	0	0	0	0	0	0	0	0	0	2	0	0	0	0	0	0	0	0	1	0	798200	1776200	0	0	0	0	0	0	0	0	0	0	0	0	0	0
Q02040	Q02040	AKAP17A	>sp|Q02040|AK17A_HUMAN A-kinase anchor protein 17A OS=Homo sapiens GN=AKAP17A PE=1 SV=2	0	1	2	0	0	0	0	0	0	0	0	0	0	0	0	0	0	0	0	0	0	0	0	0	0	0	0	0	0	0	1067200	0	0	0	0	0	0	0	0	0	0	0	0	0	0	0
Q02218;Q9ULD0	Q02218	OGDH	>sp|Q02218|ODO1_HUMAN 2-oxoglutarate dehydrogenase, mitochondrial OS=Homo sapiens GN=OGDH PE=1 SV=3	8	10	7	7	2	5	2	0	0	0	0	0	0	0	0	0	1	4	3	5	0	1	0	0	0	0	0	0	0	0	4098500	3897400	2027400	3836500	2601600	0	0	0	0	0	0	0	0	0	2668000	5060700
Q02241	Q02241	KIF23	>sp|Q02241|KIF23_HUMAN Kinesin-like protein KIF23 OS=Homo sapiens GN=KIF23 PE=1 SV=3	0	0	2	0	1	1	0	0	0	0	0	0	0	0	0	0	0	0	0	1	0	0	0	0	0	0	0	0	0	0	0	0	493310	790500	0	0	0	0	0	0	0	0	0	0	0	0
Q02413	Q02413	DSG1	>sp|Q02413|DSG1_HUMAN Desmoglein-1 OS=Homo sapiens GN=DSG1 PE=1 SV=2	0	0	0	0	1	1	0	0	0	0	0	0	0	0	0	0	0	0	0	0	0	0	0	0	0	0	0	0	0	0	0	0	0	1304900	0	0	0	0	0	0	0	0	0	0	0	0
Q02487	Q02487	DSC2	>sp|Q02487|DSC2_HUMAN Desmocollin-2 OS=Homo sapiens GN=DSC2 PE=1 SV=1	1	1	0	1	0	0	0	0	0	0	0	0	0	0	0	0	0	1	1	0	0	0	0	0	0	0	0	0	0	0	0	755940	0	0	0	0	0	0	0	0	0	0	0	0	0	1108700
Q02543	Q02543	RPL18A	>sp|Q02543|RL18A_HUMAN 60S ribosomal protein L18a OS=Homo sapiens GN=RPL18A PE=1 SV=2	13	12	13	10	9	8	4	3	0	0	0	0	0	0	0	0	4	8	4	11	1	6	4	5	0	0	0	1	3	0	94114000	69248000	143320000	119840000	50307000	53732000	0	0	0	0	0	0	0	0	76640000	65924000
Q02750	Q02750	MAP2K1	>sp|Q02750|MP2K1_HUMAN Dual specificity mitogen-activated protein kinase kinase 1 OS=Homo sapiens GN=MAP2K1 PE=1 SV=2	3	3	5	5	2	1	0	0	0	0	0	0	0	0	0	0	3	1	3	3	0	0	0	0	0	0	0	0	0	0	1271800	0	2091700	0	0	0	0	0	0	0	0	0	0	0	0	0
Q02790	Q02790	FKBP4	>sp|Q02790|FKBP4_HUMAN Peptidyl-prolyl cis-trans isomerase FKBP4 OS=Homo sapiens GN=FKBP4 PE=1 SV=3	14	19	13	21	7	9	8	0	0	0	0	0	0	0	0	0	3	9	6	9	1	1	4	6	0	0	0	0	3	1	78213000	65616000	40115000	49036000	32921000	0	0	0	0	0	0	0	0	0	8984200	42756000
Q02809	Q02809	PLOD1	>sp|Q02809|PLOD1_HUMAN Procollagen-lysine,2-oxoglutarate 5-dioxygenase 1 OS=Homo sapiens GN=PLOD1 PE=1 SV=2	4	5	6	3	1	3	0	0	0	0	0	0	0	0	0	0	0	2	0	4	0	0	1	0	0	0	0	0	0	0	2188200	1487400	579310	1365600	0	0	0	0	0	0	0	0	0	0	0	632440
Q02878	Q02878	RPL6	>sp|Q02878|RL6_HUMAN 60S ribosomal protein L6 OS=Homo sapiens GN=RPL6 PE=1 SV=3	8	15	15	16	7	8	5	5	1	3	0	0	0	0	0	0	8	13	6	11	4	8	9	9	0	0	0	0	3	0	134660000	125860000	128770000	109950000	66445000	110540000	20327000	36096000	0	0	0	0	0	0	127960000	141380000
Q02880	Q02880	TOP2B	>sp|Q02880|TOP2B_HUMAN DNA topoisomerase 2-beta OS=Homo sapiens GN=TOP2B PE=1 SV=3	5	9	14	9	3	2	0	0	0	0	0	0	0	0	0	0	0	6	1	4	0	2	2	1	0	0	0	0	0	0	0	1752700	0	0	0	0	0	0	0	0	0	0	0	0	0	0
Q02978	Q02978	SLC25A11	>sp|Q02978|M2OM_HUMAN Mitochondrial 2-oxoglutarate/malate carrier protein OS=Homo sapiens GN=SLC25A11 PE=1 SV=3	1	6	6	3	1	1	2	2	0	1	0	0	0	0	0	0	2	6	2	6	1	2	1	0	0	0	0	0	0	0	7453600	5427300	3449600	2073800	6783300	8468000	0	3902300	0	0	0	0	0	0	9723700	13687000
Q03135;P56539	Q03135	CAV1	>sp|Q03135|CAV1_HUMAN Caveolin-1 OS=Homo sapiens GN=CAV1 PE=1 SV=4	2	2	3	2	1	2	0	0	0	0	0	0	0	0	0	0	0	2	0	3	0	0	1	1	0	0	0	0	0	0	7656800	773680	3399500	2230300	0	0	0	0	0	0	0	0	0	0	0	2204500
Q03169	Q03169	TNFAIP2	>sp|Q03169|TNAP2_HUMAN Tumor necrosis factor alpha-induced protein 2 OS=Homo sapiens GN=TNFAIP2 PE=2 SV=2	1	0	2	1	1	1	0	0	0	0	0	0	0	0	0	0	0	0	0	1	0	1	1	1	0	0	0	0	0	0	808120	2394200	1442700	3251800	0	0	0	0	0	0	0	0	0	0	0	0
Q03252	Q03252	LMNB2	>sp|Q03252|LMNB2_HUMAN Lamin-B2 OS=Homo sapiens GN=LMNB2 PE=1 SV=4	2	3	9	6	3	3	2	0	0	0	0	0	0	0	0	0	2	2	1	3	1	1	0	2	0	0	0	0	1	1	5370500	2504400	4523000	2555800	1532600	0	0	0	0	0	0	0	0	0	2645800	1609800
Q03468	Q03468	ERCC6	>sp|Q03468|ERCC6_HUMAN DNA excision repair protein ERCC-6 OS=Homo sapiens GN=ERCC6 PE=1 SV=1	0	0	1	0	0	0	0	0	0	0	0	0	0	0	0	0	0	0	0	0	0	0	0	0	0	0	0	0	0	0	474960	0	0	0	0	0	0	0	0	0	0	0	0	0	0	0
Q03518	Q03518	TAP1	>sp|Q03518|TAP1_HUMAN Antigen peptide transporter 1 OS=Homo sapiens GN=TAP1 PE=1 SV=2	0	0	1	0	0	0	0	0	0	0	0	0	0	0	0	0	0	2	0	0	0	0	0	0	0	0	0	0	0	0	897870	0	0	0	0	0	0	0	0	0	0	0	0	0	0	0
Q03519;Q9NUT2;Q9NRK6	Q03519;Q9NUT2;Q9NRK6	TAP2;ABCB8;ABCB10	>sp|Q03519|TAP2_HUMAN Antigen peptide transporter 2 OS=Homo sapiens GN=TAP2 PE=1 SV=1;>sp|Q9NUT2|ABCB8_HUMAN ATP-binding cassette sub-family B member 8, mitochondrial OS=Homo sapiens GN=ABCB8 PE=1 SV=3;>sp|Q9NRK6|ABCBA_HUMAN ATP-binding cassette sub-family	0	0	1	0	0	0	0	0	0	0	0	0	0	0	0	0	0	1	0	1	0	0	0	0	0	0	0	0	0	0	433680	0	0	0	0	0	0	0	0	0	0	0	0	0	0	525760
Q03701	Q03701	CEBPZ	>sp|Q03701|CEBPZ_HUMAN CCAAT/enhancer-binding protein zeta OS=Homo sapiens GN=CEBPZ PE=1 SV=3	3	6	6	3	1	1	0	0	0	0	0	0	0	0	0	0	0	1	0	1	1	0	0	0	0	0	0	0	0	0	3749100	1040600	0	889560	0	0	0	0	0	0	0	0	0	0	0	0
Q04323	Q04323	UBXN1	>sp|Q04323|UBXN1_HUMAN UBX domain-containing protein 1 OS=Homo sapiens GN=UBXN1 PE=1 SV=2	1	3	1	2	0	0	0	0	0	0	0	0	0	0	0	0	1	0	0	0	0	0	0	0	0	0	0	0	0	0	1879000	1025400	0	0	0	0	0	0	0	0	0	0	0	0	671730	0
Q04446	Q04446	GBE1	>sp|Q04446|GLGB_HUMAN 1,4-alpha-glucan-branching enzyme OS=Homo sapiens GN=GBE1 PE=1 SV=3	1	2	2	1	0	0	0	0	0	0	0	0	0	0	0	0	0	1	1	2	0	0	0	0	0	0	0	0	0	0	854740	1103000	0	0	0	0	0	0	0	0	0	0	0	0	0	0
Q04637;O43432	Q04637	EIF4G1	>sp|Q04637|IF4G1_HUMAN Eukaryotic translation initiation factor 4 gamma 1 OS=Homo sapiens GN=EIF4G1 PE=1 SV=4	13	22	18	14	9	8	4	0	0	0	0	0	0	0	0	0	8	14	6	13	0	9	7	3	0	0	0	0	3	1	38447000	26917000	21352000	25530000	14120000	0	0	0	0	0	0	0	0	0	16903000	33644000
Q04726;Q04725;Q04724;Q04727	Q04726;Q04725;Q04724;Q04727	TLE3;TLE2;TLE1;TLE4	>sp|Q04726|TLE3_HUMAN Transducin-like enhancer protein 3 OS=Homo sapiens GN=TLE3 PE=1 SV=2;>sp|Q04725|TLE2_HUMAN Transducin-like enhancer protein 2 OS=Homo sapiens GN=TLE2 PE=1 SV=2;>sp|Q04724|TLE1_HUMAN Transducin-like enhancer protein 1 OS=Homo sapiens G	0	0	1	1	0	0	0	0	0	0	0	0	0	0	0	0	0	0	0	2	0	0	0	0	0	0	0	0	0	0	0	868320	0	0	0	0	0	0	0	0	0	0	0	0	0	0
Q04760	Q04760	GLO1	>sp|Q04760|LGUL_HUMAN Lactoylglutathione lyase OS=Homo sapiens GN=GLO1 PE=1 SV=4	0	2	3	1	0	0	0	0	0	0	0	0	0	0	0	0	0	0	0	0	0	0	0	0	0	0	0	0	1	0	1760500	0	0	0	0	0	0	0	0	0	0	0	0	0	0	0
Q04837	Q04837	SSBP1	>sp|Q04837|SSBP_HUMAN Single-stranded DNA-binding protein, mitochondrial OS=Homo sapiens GN=SSBP1 PE=1 SV=1	1	4	5	3	1	1	2	1	0	0	0	0	0	0	0	0	0	1	1	2	1	0	0	0	0	0	0	0	0	0	14850000	11626000	15434000	8935500	7069100	6303100	0	0	0	0	0	0	0	0	0	9178700
Q04917	Q04917	YWHAH	>sp|Q04917|1433F_HUMAN 14-3-3 protein eta OS=Homo sapiens GN=YWHAH PE=1 SV=4	6	6	5	5	2	3	3	0	0	0	0	0	0	0	0	0	1	3	2	4	0	1	1	1	0	0	0	0	3	0	2020900	0	0	0	0	0	0	0	0	0	0	0	0	0	2312100	1340000
Q04941	Q04941	PLP2	>sp|Q04941|PLP2_HUMAN Proteolipid protein 2 OS=Homo sapiens GN=PLP2 PE=1 SV=1	1	1	1	0	1	0	0	0	0	0	0	0	0	0	0	0	0	1	1	0	0	0	0	1	0	0	0	0	0	0	2227800	0	696910	0	0	0	0	0	0	0	0	0	0	0	0	1361400
Q05048	Q05048	CSTF1	>sp|Q05048|CSTF1_HUMAN Cleavage stimulation factor subunit 1 OS=Homo sapiens GN=CSTF1 PE=1 SV=1	1	0	0	0	1	1	0	0	0	0	0	0	0	0	0	0	0	1	2	0	0	0	1	0	0	0	0	0	0	0	0	0	358810	708980	0	0	0	0	0	0	0	0	0	0	0	0
Q05519	Q05519	SRSF11	>sp|Q05519|SRS11_HUMAN Serine/arginine-rich splicing factor 11 OS=Homo sapiens GN=SRSF11 PE=1 SV=1	1	2	5	2	1	1	1	1	0	0	0	0	0	0	0	0	1	1	1	0	0	1	1	1	0	0	0	0	0	0	8034800	1433000	760280	889140	1152600	1589000	0	0	0	0	0	0	0	0	2082300	1994700
Q05682	Q05682	CALD1	>sp|Q05682|CALD1_HUMAN Caldesmon OS=Homo sapiens GN=CALD1 PE=1 SV=3	2	4	5	3	1	3	1	1	0	0	0	0	0	0	0	0	2	3	1	5	1	1	2	3	0	0	0	0	0	0	4403300	3506800	1850200	3008100	2048500	3154700	0	0	0	0	0	0	0	0	3607400	4559800
Q06124	Q06124	PTPN11	>sp|Q06124|PTN11_HUMAN Tyrosine-protein phosphatase non-receptor type 11 OS=Homo sapiens GN=PTPN11 PE=1 SV=2	2	3	5	0	1	0	1	0	0	0	0	0	0	0	0	0	1	1	0	3	0	0	0	0	0	0	0	0	0	0	833270	0	4018100	0	0	0	0	0	0	0	0	0	0	0	1208900	0
Q06136	Q06136	KDSR	>sp|Q06136|KDSR_HUMAN 3-ketodihydrosphingosine reductase OS=Homo sapiens GN=KDSR PE=1 SV=1	1	0	0	0	0	0	0	0	0	0	0	0	0	0	0	0	0	1	0	0	0	0	0	0	0	0	0	0	0	0	0	0	0	0	0	0	0	0	0	0	0	0	0	0	0	311030
Q06203	Q06203	PPAT	>sp|Q06203|PUR1_HUMAN Amidophosphoribosyltransferase OS=Homo sapiens GN=PPAT PE=1 SV=1	2	2	2	1	0	0	0	0	0	0	0	0	0	0	0	0	3	0	2	1	0	0	0	0	0	0	0	0	0	0	0	0	0	0	0	0	0	0	0	0	0	0	0	0	1689200	0
Q06210;O94808	Q06210	GFPT1	>sp|Q06210|GFPT1_HUMAN Glutamine--fructose-6-phosphate aminotransferase [isomerizing] 1 OS=Homo sapiens GN=GFPT1 PE=1 SV=3	3	7	8	11	2	3	2	0	0	0	0	0	0	0	0	0	3	7	1	8	0	2	4	3	0	0	0	0	0	0	6846400	8652300	2799800	5236500	2466000	0	0	0	0	0	0	0	0	0	4764700	6874900
Q06265	Q06265	EXOSC9	>sp|Q06265|EXOS9_HUMAN Exosome complex component RRP45 OS=Homo sapiens GN=EXOSC9 PE=1 SV=3	0	1	1	1	0	0	0	0	0	0	0	0	0	0	0	0	0	0	1	1	0	0	0	1	0	0	0	0	0	0	1102100	0	0	0	0	0	0	0	0	0	0	0	0	0	0	0
Q06323	Q06323	PSME1	>sp|Q06323|PSME1_HUMAN Proteasome activator complex subunit 1 OS=Homo sapiens GN=PSME1 PE=1 SV=1	3	3	2	1	0	0	1	0	0	0	0	0	0	0	0	0	2	2	0	0	0	1	1	1	0	0	0	0	1	0	1795900	786410	0	0	2017400	0	0	0	0	0	0	0	0	0	3712800	2454200
Q06587	Q06587	RING1	>sp|Q06587|RING1_HUMAN E3 ubiquitin-protein ligase RING1 OS=Homo sapiens GN=RING1 PE=1 SV=2	0	0	1	0	0	0	0	0	0	0	0	0	0	0	0	0	1	1	0	0	0	0	0	0	0	0	0	0	0	0	0	0	0	0	0	0	0	0	0	0	0	0	0	0	880450	0
Q06787	Q06787	FMR1	>sp|Q06787|FMR1_HUMAN Synaptic functional regulator FMR1 OS=Homo sapiens GN=FMR1 PE=1 SV=1	0	1	3	0	2	1	0	0	0	0	0	1	0	0	0	0	1	0	0	2	0	1	1	0	0	0	0	0	0	0	0	0	1502800	0	0	0	0	0	0	0	0	0	0	0	1296400	0
Q06830	Q06830	PRDX1	>sp|Q06830|PRDX1_HUMAN Peroxiredoxin-1 OS=Homo sapiens GN=PRDX1 PE=1 SV=1	15	15	11	11	9	11	6	1	1	0	0	0	0	0	0	0	8	12	7	12	0	6	5	7	0	0	0	0	6	2	204570000	173820000	82242000	100370000	113780000	7250300	30716000	0	0	0	0	0	0	0	106340000	76358000
Q07020	Q07020	RPL18	>sp|Q07020|RL18_HUMAN 60S ribosomal protein L18 OS=Homo sapiens GN=RPL18 PE=1 SV=2	6	5	8	5	5	5	6	4	1	2	0	1	0	0	0	0	5	6	4	6	2	5	5	4	0	0	0	0	4	0	69215000	48400000	88525000	77562000	41620000	51157000	55294000	80069000	0	10525000	0	0	0	0	51547000	61365000
Q07021	Q07021	C1QBP	>sp|Q07021|C1QBP_HUMAN Complement component 1 Q subcomponent-binding protein, mitochondrial OS=Homo sapiens GN=C1QBP PE=1 SV=1	0	0	0	2	0	0	0	0	0	0	0	0	0	0	0	0	0	0	0	0	0	0	0	0	0	0	0	0	4	1	0	0	0	0	0	0	0	0	0	0	0	0	0	0	0	0
Q07065;Q96K21	Q07065	CKAP4	>sp|Q07065|CKAP4_HUMAN Cytoskeleton-associated protein 4 OS=Homo sapiens GN=CKAP4 PE=1 SV=2	8	13	21	18	4	4	4	1	0	0	0	0	0	0	0	0	4	12	6	5	1	4	4	3	0	0	0	0	0	0	23622000	21559000	8028700	5285200	8185800	4472200	0	0	0	0	0	0	0	0	11245000	13904000
Q07157	Q07157	TJP1	>sp|Q07157|ZO1_HUMAN Tight junction protein ZO-1 OS=Homo sapiens GN=TJP1 PE=1 SV=3	2	4	1	1	1	1	0	0	0	0	0	0	0	0	0	0	0	1	0	2	0	0	0	0	0	0	0	0	1	0	402960	642230	0	0	0	0	0	0	0	0	0	0	0	0	0	0
Q07666;Q5VWX1;O75525	Q07666	KHDRBS1	>sp|Q07666|KHDR1_HUMAN KH domain-containing, RNA-binding, signal transduction-associated protein 1 OS=Homo sapiens GN=KHDRBS1 PE=1 SV=1	4	2	5	6	4	2	3	0	0	0	0	0	0	0	0	0	2	3	2	1	1	3	2	3	0	0	0	0	0	0	9848200	15434000	26114000	5375700	5764700	0	0	0	0	0	0	0	0	0	11467000	8988900
Q07812	Q07812	BAX	>sp|Q07812|BAX_HUMAN Apoptosis regulator BAX OS=Homo sapiens GN=BAX PE=1 SV=1	0	0	1	0	0	0	0	0	0	0	0	0	0	0	0	0	0	1	0	0	0	0	0	0	0	0	0	0	0	0	611830	0	0	0	0	0	0	0	0	0	0	0	0	0	0	0
Q07955	Q07955	SRSF1	>sp|Q07955|SRSF1_HUMAN Serine/arginine-rich splicing factor 1 OS=Homo sapiens GN=SRSF1 PE=1 SV=2	6	7	9	11	3	4	4	0	0	0	0	0	0	0	0	0	2	5	1	6	1	1	2	3	0	0	0	0	0	0	23576000	37242000	1519100	9773700	10004000	0	0	0	0	0	0	0	0	0	9876000	13350000
Q07960	Q07960	ARHGAP1	>sp|Q07960|RHG01_HUMAN Rho GTPase-activating protein 1 OS=Homo sapiens GN=ARHGAP1 PE=1 SV=1	3	2	3	3	0	0	0	0	0	0	0	0	0	0	0	0	1	1	1	1	0	0	0	0	0	0	0	0	0	0	1648400	1173400	0	0	0	0	0	0	0	0	0	0	0	0	1139000	1438400
Q08209;P16298;P48454	Q08209	PPP3CA	>sp|Q08209|PP2BA_HUMAN Serine/threonine-protein phosphatase 2B catalytic subunit alpha isoform OS=Homo sapiens GN=PPP3CA PE=1 SV=1	3	2	2	1	1	1	0	0	0	0	0	0	0	0	0	0	2	1	1	0	0	0	0	0	0	0	0	0	0	0	0	0	0	0	0	0	0	0	0	0	0	0	0	0	1190900	1193600
Q08211	Q08211	DHX9	>sp|Q08211|DHX9_HUMAN ATP-dependent RNA helicase A OS=Homo sapiens GN=DHX9 PE=1 SV=4	22	34	31	25	18	23	9	1	0	1	0	0	0	0	0	0	13	22	12	24	4	13	11	13	0	0	0	0	4	2	152050000	82179000	71521000	73458000	53648000	3945100	0	7487800	0	0	0	0	0	0	56705000	98345000
Q08257	Q08257	CRYZ	>sp|Q08257|QOR_HUMAN Quinone oxidoreductase OS=Homo sapiens GN=CRYZ PE=1 SV=1	4	3	2	4	1	1	1	0	0	0	0	0	0	0	0	0	2	6	2	2	0	0	1	1	0	0	0	0	0	0	2190300	2987700	0	0	1593300	0	0	0	0	0	0	0	0	0	2112600	5295300
Q08378	Q08378	GOLGA3	>sp|Q08378|GOGA3_HUMAN Golgin subfamily A member 3 OS=Homo sapiens GN=GOLGA3 PE=1 SV=2	0	1	1	0	0	0	0	0	0	0	0	0	0	0	0	0	0	0	0	0	0	0	0	0	0	0	0	0	0	0	0	0	0	0	0	0	0	0	0	0	0	0	0	0	0	0
Q08379	Q08379	GOLGA2	>sp|Q08379|GOGA2_HUMAN Golgin subfamily A member 2 OS=Homo sapiens GN=GOLGA2 PE=1 SV=3	0	3	1	0	0	1	0	0	0	0	0	0	0	0	0	0	0	3	1	0	0	0	0	0	0	0	0	0	0	0	0	0	0	0	0	0	0	0	0	0	0	0	0	0	0	1102600
Q08380	Q08380	LGALS3BP	>sp|Q08380|LG3BP_HUMAN Galectin-3-binding protein OS=Homo sapiens GN=LGALS3BP PE=1 SV=1	0	1	1	0	0	0	0	0	0	0	0	0	0	0	0	0	0	0	0	0	0	0	0	0	0	0	0	0	0	0	561920	0	0	0	0	0	0	0	0	0	0	0	0	0	0	0
Q08554	Q08554	DSC1	>sp|Q08554|DSC1_HUMAN Desmocollin-1 OS=Homo sapiens GN=DSC1 PE=1 SV=2	0	0	0	0	0	0	0	0	0	0	0	0	0	0	0	0	0	0	0	0	0	1	0	0	0	0	0	0	0	0	0	0	0	0	0	0	0	0	0	0	0	0	0	0	0	0
Q08752	Q08752	PPID	>sp|Q08752|PPID_HUMAN Peptidyl-prolyl cis-trans isomerase D OS=Homo sapiens GN=PPID PE=1 SV=3	5	3	2	2	2	2	0	0	0	0	0	0	0	0	0	0	1	3	2	2	0	0	1	0	0	0	0	0	0	0	1039700	1075200	2404400	1814900	0	0	0	0	0	0	0	0	0	0	1129000	2895000
Q08945	Q08945	SSRP1	>sp|Q08945|SSRP1_HUMAN FACT complex subunit SSRP1 OS=Homo sapiens GN=SSRP1 PE=1 SV=1	10	13	14	12	3	7	2	0	0	0	0	0	0	0	0	0	3	8	3	9	0	5	3	3	0	0	0	0	1	1	18627000	10142000	7963400	11418000	4357800	0	0	0	0	0	0	0	0	0	4160000	12190000
Q08J23	Q08J23	NSUN2	>sp|Q08J23|NSUN2_HUMAN tRNA (cytosine(34)-C(5))-methyltransferase OS=Homo sapiens GN=NSUN2 PE=1 SV=2	13	15	17	12	5	9	3	0	0	0	0	0	0	0	0	0	1	9	3	11	2	4	4	3	0	0	0	0	2	2	34490000	26479000	20446000	17075000	5685200	0	0	0	0	0	0	0	0	0	7402800	17779000
Q09028	Q09028	RBBP4	>sp|Q09028|RBBP4_HUMAN Histone-binding protein RBBP4 OS=Homo sapiens GN=RBBP4 PE=1 SV=3	5	4	6	4	1	2	0	0	0	0	0	0	0	0	0	0	0	0	0	1	0	0	0	1	0	0	0	0	1	1	1015800	2096200	0	0	0	0	0	0	0	0	0	0	0	0	0	0
Q09161	Q09161	NCBP1	>sp|Q09161|NCBP1_HUMAN Nuclear cap-binding protein subunit 1 OS=Homo sapiens GN=NCBP1 PE=1 SV=1	1	3	1	1	1	1	0	0	0	0	0	0	0	0	0	0	1	3	1	0	0	0	0	0	0	0	0	0	0	0	1135000	1228400	0	796320	0	0	0	0	0	0	0	0	0	0	1476400	1623200
Q09666	Q09666	AHNAK	>sp|Q09666|AHNK_HUMAN Neuroblast differentiation-associated protein AHNAK OS=Homo sapiens GN=AHNAK PE=1 SV=2	48	85	107	90	14	23	10	2	0	0	0	0	0	0	0	0	18	39	18	36	2	16	8	6	0	0	0	0	19	4	256020000	142420000	33764000	92522000	20125000	3539100	0	0	0	0	0	0	0	0	45316000	99591000
Q0VDF9	Q0VDF9	HSPA14	>sp|Q0VDF9|HSP7E_HUMAN Heat shock 70 kDa protein 14 OS=Homo sapiens GN=HSPA14 PE=1 SV=1	0	3	2	0	0	1	0	1	0	0	0	0	0	0	0	0	0	1	0	0	0	0	1	0	0	0	0	0	0	0	0	0	0	0	0	3167300	0	0	0	0	0	0	0	0	0	0
Q0VGL1	Q0VGL1	LAMTOR4	>sp|Q0VGL1|LTOR4_HUMAN Ragulator complex protein LAMTOR4 OS=Homo sapiens GN=LAMTOR4 PE=1 SV=1	0	0	1	0	0	0	0	0	0	0	0	0	0	0	0	0	0	0	0	0	0	0	0	0	0	0	0	0	0	0	310840	0	0	0	0	0	0	0	0	0	0	0	0	0	0	0
Q10471;Q8N4A0;Q7Z7M9	Q10471	GALNT2	>sp|Q10471|GALT2_HUMAN Polypeptide N-acetylgalactosaminyltransferase 2 OS=Homo sapiens GN=GALNT2 PE=1 SV=1	5	7	7	5	1	4	1	0	0	1	0	0	0	0	0	0	0	5	1	5	1	6	3	3	0	0	0	0	1	0	8798500	5460300	1673800	3701200	1421900	0	0	3916800	0	0	0	0	0	0	0	8862800
Q10567	Q10567	AP1B1	>sp|Q10567|AP1B1_HUMAN AP-1 complex subunit beta-1 OS=Homo sapiens GN=AP1B1 PE=1 SV=2	6	8	3	6	4	5	1	0	0	0	0	0	0	0	0	0	2	4	2	6	0	1	1	1	0	0	0	0	0	0	456940	696640	0	0	0	0	0	0	0	0	0	0	0	0	0	0
Q10570	Q10570	CPSF1	>sp|Q10570|CPSF1_HUMAN Cleavage and polyadenylation specificity factor subunit 1 OS=Homo sapiens GN=CPSF1 PE=1 SV=2	0	0	1	0	0	0	0	0	0	0	0	0	0	0	0	0	0	2	0	0	0	1	0	0	0	0	0	0	0	0	0	0	0	0	0	0	0	0	0	0	0	0	0	0	0	505120
Q10589	Q10589	BST2	>sp|Q10589|BST2_HUMAN Bone marrow stromal antigen 2 OS=Homo sapiens GN=BST2 PE=1 SV=1	1	2	1	2	0	0	1	0	0	0	0	0	0	0	0	0	0	0	0	0	0	0	0	0	0	0	0	0	0	0	2007300	2522200	0	0	0	0	0	0	0	0	0	0	0	0	0	0
Q10713	Q10713	PMPCA	>sp|Q10713|MPPA_HUMAN Mitochondrial-processing peptidase subunit alpha OS=Homo sapiens GN=PMPCA PE=1 SV=2	0	4	4	3	0	1	0	0	0	0	0	0	0	0	0	0	0	2	0	1	0	0	1	1	0	0	0	0	0	0	5318700	2619400	0	0	0	0	0	0	0	0	0	0	0	0	0	0
Q12769	Q12769	NUP160	>sp|Q12769|NU160_HUMAN Nuclear pore complex protein Nup160 OS=Homo sapiens GN=NUP160 PE=1 SV=3	3	6	9	2	0	1	0	1	0	0	0	0	0	0	0	0	1	2	0	2	0	0	0	0	0	0	0	0	0	0	4649000	0	0	1445000	0	988790	0	0	0	0	0	0	0	0	0	1226600
Q12788	Q12788	TBL3	>sp|Q12788|TBL3_HUMAN Transducin beta-like protein 3 OS=Homo sapiens GN=TBL3 PE=1 SV=2	5	8	4	3	1	2	0	0	0	0	0	0	0	0	0	0	0	3	0	2	0	1	0	0	0	0	0	0	0	0	4525800	1726600	1291000	1814900	0	0	0	0	0	0	0	0	0	0	0	1951000
Q12792	Q12792	TWF1	>sp|Q12792|TWF1_HUMAN Twinfilin-1 OS=Homo sapiens GN=TWF1 PE=1 SV=3	4	3	5	4	2	3	1	0	0	0	0	0	0	0	0	0	1	4	0	4	0	2	2	2	0	0	0	0	1	0	3009600	4614200	4938600	5376800	0	0	0	0	0	0	0	0	0	0	5144500	5147700
Q12797	Q12797	ASPH	>sp|Q12797|ASPH_HUMAN Aspartyl/asparaginyl beta-hydroxylase OS=Homo sapiens GN=ASPH PE=1 SV=3	2	2	6	2	1	1	1	1	0	0	0	0	0	0	0	0	0	1	0	4	0	0	1	1	0	0	0	0	2	1	1768700	838420	2159100	1481000	1230200	2937200	0	0	0	0	0	0	0	0	0	1807900
Q12824	Q12824	SMARCB1	>sp|Q12824|SNF5_HUMAN SWI/SNF-related matrix-associated actin-dependent regulator of chromatin subfamily B member 1 OS=Homo sapiens GN=SMARCB1 PE=1 SV=2	1	2	1	1	0	1	0	0	0	0	0	0	0	0	0	0	0	1	0	1	0	0	0	1	0	0	0	0	0	0	0	954450	0	1060200	0	0	0	0	0	0	0	0	0	0	0	0
Q12834	Q12834	CDC20	>sp|Q12834|CDC20_HUMAN Cell division cycle protein 20 homolog OS=Homo sapiens GN=CDC20 PE=1 SV=2	0	0	0	0	0	0	0	0	0	0	0	0	0	0	0	0	1	1	0	0	0	0	0	0	0	0	0	0	0	0	0	0	0	0	0	0	0	0	0	0	0	0	0	0	0	381150
Q12846	Q12846	STX4	>sp|Q12846|STX4_HUMAN Syntaxin-4 OS=Homo sapiens GN=STX4 PE=1 SV=2	0	0	1	0	0	0	0	0	0	0	0	0	0	0	0	0	1	0	1	0	0	0	0	0	0	0	0	0	0	0	0	0	0	0	0	0	0	0	0	0	0	0	0	0	428790	0
Q12849	Q12849	GRSF1	>sp|Q12849|GRSF1_HUMAN G-rich sequence factor 1 OS=Homo sapiens GN=GRSF1 PE=1 SV=3	2	1	1	1	0	0	0	0	0	0	0	0	0	0	0	0	1	2	0	0	0	0	0	0	0	0	0	0	0	0	0	846490	0	0	0	0	0	0	0	0	0	0	0	0	2115100	1165900
Q12873	Q12873	CHD3	>sp|Q12873|CHD3_HUMAN Chromodomain-helicase-DNA-binding protein 3 OS=Homo sapiens GN=CHD3 PE=1 SV=3	2	3	7	2	1	1	0	0	0	0	0	0	0	0	0	0	0	0	1	2	0	0	0	1	0	0	0	0	0	0	0	0	0	0	0	0	0	0	0	0	0	0	0	0	0	0
Q12874	Q12874	SF3A3	>sp|Q12874|SF3A3_HUMAN Splicing factor 3A subunit 3 OS=Homo sapiens GN=SF3A3 PE=1 SV=1	1	4	7	5	2	2	1	0	0	0	0	0	0	0	0	0	0	1	1	1	0	0	0	1	0	0	0	0	0	0	8638900	7764200	2098800	2768300	1439000	0	0	0	0	0	0	0	0	0	0	2254300
Q12888	Q12888	TP53BP1	>sp|Q12888|TP53B_HUMAN TP53-binding protein 1 OS=Homo sapiens GN=TP53BP1 PE=1 SV=2	1	2	0	1	0	0	0	0	0	0	0	0	0	0	0	0	0	1	0	1	0	0	0	0	0	0	0	0	0	0	0	0	0	0	0	0	0	0	0	0	0	0	0	0	0	0
Q12899	Q12899	TRIM26	>sp|Q12899|TRI26_HUMAN Tripartite motif-containing protein 26 OS=Homo sapiens GN=TRIM26 PE=1 SV=1	0	1	1	0	0	0	0	0	0	0	0	0	0	0	0	0	0	0	0	0	0	0	0	0	0	0	0	0	0	0	0	0	0	0	0	0	0	0	0	0	0	0	0	0	0	0
Q12904	Q12904	AIMP1	>sp|Q12904|AIMP1_HUMAN Aminoacyl tRNA synthase complex-interacting multifunctional protein 1 OS=Homo sapiens GN=AIMP1 PE=1 SV=2	5	6	7	7	0	3	0	0	0	0	0	0	0	0	0	0	2	5	4	5	0	1	0	0	0	0	0	0	1	0	7098600	8280800	0	10269000	0	0	0	0	0	0	0	0	0	0	5915300	7730300
Q12905	Q12905	ILF2	>sp|Q12905|ILF2_HUMAN Interleukin enhancer-binding factor 2 OS=Homo sapiens GN=ILF2 PE=1 SV=2	5	10	10	10	6	9	7	1	0	0	0	0	0	0	0	0	4	7	6	7	2	3	4	7	0	0	0	0	3	1	56775000	33929000	20872000	28965000	38113000	10389000	0	0	0	0	0	0	0	0	41795000	56704000
Q12906	Q12906	ILF3	>sp|Q12906|ILF3_HUMAN Interleukin enhancer-binding factor 3 OS=Homo sapiens GN=ILF3 PE=1 SV=3	15	18	20	18	8	10	2	0	0	0	0	0	0	0	0	0	2	12	3	9	1	4	5	7	0	0	0	0	3	0	67741000	50419000	31665000	41703000	9999400	0	0	0	0	0	0	0	0	0	6209500	44733000
Q12907	Q12907	LMAN2	>sp|Q12907|LMAN2_HUMAN Vesicular integral-membrane protein VIP36 OS=Homo sapiens GN=LMAN2 PE=1 SV=1	1	6	2	2	0	0	0	0	0	0	0	0	0	0	0	0	1	1	0	3	0	0	0	0	0	0	0	0	0	0	1755700	2136600	0	0	0	0	0	0	0	0	0	0	0	0	848980	722300
Q12931	Q12931	TRAP1	>sp|Q12931|TRAP1_HUMAN Heat shock protein 75 kDa, mitochondrial OS=Homo sapiens GN=TRAP1 PE=1 SV=3	15	18	19	16	5	7	5	2	0	0	0	0	0	0	0	0	5	7	5	12	1	4	3	4	0	0	0	0	3	0	44534000	34820000	24210000	33083000	21492000	8639400	0	0	0	0	0	0	0	0	24291000	25516000
Q12933	Q12933	TRAF2	>sp|Q12933|TRAF2_HUMAN TNF receptor-associated factor 2 OS=Homo sapiens GN=TRAF2 PE=1 SV=2	0	1	0	1	0	0	0	0	0	0	0	0	0	0	0	0	0	0	0	0	0	0	0	0	0	0	0	0	0	0	0	531220	0	0	0	0	0	0	0	0	0	0	0	0	0	0
Q12965;O00160	Q12965	MYO1E	>sp|Q12965|MYO1E_HUMAN Unconventional myosin-Ie OS=Homo sapiens GN=MYO1E PE=1 SV=2	4	14	15	9	1	2	0	0	0	0	0	0	0	0	0	0	0	3	1	6	0	1	3	2	0	0	0	0	0	0	8203200	4929000	4207600	0	0	0	0	0	0	0	0	0	0	0	0	2334500
Q12972	Q12972	PPP1R8	>sp|Q12972|PP1R8_HUMAN Nuclear inhibitor of protein phosphatase 1 OS=Homo sapiens GN=PPP1R8 PE=1 SV=2	0	2	0	1	0	0	0	0	0	0	0	0	0	0	0	0	0	1	1	0	0	0	0	0	0	0	0	0	0	0	0	791060	0	0	0	0	0	0	0	0	0	0	0	0	0	626310
Q12974	Q12974	PTP4A2	>sp|Q12974|TP4A2_HUMAN Protein tyrosine phosphatase type IVA 2 OS=Homo sapiens GN=PTP4A2 PE=1 SV=1	0	1	2	1	1	1	0	0	0	0	0	0	0	0	0	0	1	1	1	1	0	1	1	0	0	0	0	0	0	0	2134100	0	1142600	1903000	0	0	0	0	0	0	0	0	0	0	1763400	1750500
Q12982	Q12982	BNIP2	>sp|Q12982|BNIP2_HUMAN BCL2/adenovirus E1B 19 kDa protein-interacting protein 2 OS=Homo sapiens GN=BNIP2 PE=1 SV=1	0	0	1	0	0	0	0	0	0	0	0	0	0	0	0	0	0	0	0	0	0	0	0	0	0	0	0	0	0	0	448590	0	0	0	0	0	0	0	0	0	0	0	0	0	0	0
Q13011	Q13011	ECH1	>sp|Q13011|ECH1_HUMAN Delta(3,5)-Delta(2,4)-dienoyl-CoA isomerase, mitochondrial OS=Homo sapiens GN=ECH1 PE=1 SV=2	7	6	5	6	2	6	1	1	0	0	0	0	0	0	0	0	3	5	3	4	0	2	0	1	0	0	0	0	1	1	11948000	11930000	6821200	14513000	2482100	6520500	0	0	0	0	0	0	0	0	14733000	16022000
Q13043;Q13188	Q13043;Q13188	STK4;STK3	>sp|Q13043|STK4_HUMAN Serine/threonine-protein kinase 4 OS=Homo sapiens GN=STK4 PE=1 SV=2;>sp|Q13188|STK3_HUMAN Serine/threonine-protein kinase 3 OS=Homo sapiens GN=STK3 PE=1 SV=2	0	0	1	0	0	0	0	0	0	0	0	0	0	0	0	0	1	0	0	0	0	0	0	0	0	0	0	0	0	0	164130	0	0	0	0	0	0	0	0	0	0	0	0	0	0	0
Q13045	Q13045	FLII	>sp|Q13045|FLII_HUMAN Protein flightless-1 homolog OS=Homo sapiens GN=FLII PE=1 SV=2	3	4	2	0	1	1	0	0	0	0	0	0	0	0	0	0	1	2	1	2	0	1	0	1	0	0	0	0	1	0	1595700	0	0	1763500	0	0	0	0	0	0	0	0	0	0	1724400	1569100
Q13049	Q13049	TRIM32	>sp|Q13049|TRI32_HUMAN E3 ubiquitin-protein ligase TRIM32 OS=Homo sapiens GN=TRIM32 PE=1 SV=2	0	0	1	0	0	0	0	1	0	0	0	0	0	0	0	0	0	1	0	0	0	0	0	0	0	0	0	0	0	0	1952100	0	0	0	0	952990	0	0	0	0	0	0	0	0	0	4197900
Q13057	Q13057	COASY	>sp|Q13057|COASY_HUMAN Bifunctional coenzyme A synthase OS=Homo sapiens GN=COASY PE=1 SV=4	2	6	4	1	0	1	0	1	0	0	0	0	0	0	0	0	1	2	2	2	0	1	0	1	0	0	0	0	0	0	2001400	1373700	0	5657400	0	5575000	0	0	0	0	0	0	0	0	4345200	3258200
Q13084	Q13084	MRPL28	>sp|Q13084|RM28_HUMAN 39S ribosomal protein L28, mitochondrial OS=Homo sapiens GN=MRPL28 PE=1 SV=4	2	1	0	0	1	0	0	0	0	0	0	0	0	0	0	0	0	0	0	1	0	0	0	0	0	0	0	0	0	0	0	0	0	0	0	0	0	0	0	0	0	0	0	0	0	0
Q13085;O00763	Q13085	ACACA	>sp|Q13085|ACACA_HUMAN Acetyl-CoA carboxylase 1 OS=Homo sapiens GN=ACACA PE=1 SV=2	0	3	2	0	0	0	0	0	0	0	0	0	0	0	0	0	1	0	1	0	0	0	0	0	0	0	0	0	0	0	0	0	0	0	0	0	0	0	0	0	0	0	0	0	518340	0
Q13098	Q13098	GPS1	>sp|Q13098|CSN1_HUMAN COP9 signalosome complex subunit 1 OS=Homo sapiens GN=GPS1 PE=1 SV=4	2	5	7	2	0	2	0	0	0	0	0	0	0	0	0	0	1	1	2	2	0	1	1	1	0	0	0	0	0	0	8648300	1572200	0	1448800	0	0	0	0	0	0	0	0	0	0	1812300	0
Q13111	Q13111	CHAF1A	>sp|Q13111|CAF1A_HUMAN Chromatin assembly factor 1 subunit A OS=Homo sapiens GN=CHAF1A PE=1 SV=2	0	0	1	0	0	0	0	0	0	0	0	0	0	0	0	0	0	1	0	0	0	0	0	0	0	0	0	0	0	0	294400	0	0	0	0	0	0	0	0	0	0	0	0	0	0	0
Q13112	Q13112	CHAF1B	>sp|Q13112|CAF1B_HUMAN Chromatin assembly factor 1 subunit B OS=Homo sapiens GN=CHAF1B PE=1 SV=1	0	0	1	0	0	0	0	0	0	0	0	0	0	0	0	0	0	1	0	0	0	0	0	0	0	0	0	0	0	0	793850	0	0	0	0	0	0	0	0	0	0	0	0	0	0	0
Q13123	Q13123	IK	>sp|Q13123|RED_HUMAN Protein Red OS=Homo sapiens GN=IK PE=1 SV=3	0	2	3	3	1	0	0	0	0	0	0	0	0	0	0	0	0	1	1	1	0	1	2	1	0	0	0	0	0	0	1867100	0	0	0	0	0	0	0	0	0	0	0	0	0	0	0
Q13126	Q13126	MTAP	>sp|Q13126|MTAP_HUMAN S-methyl-5-thioadenosine phosphorylase OS=Homo sapiens GN=MTAP PE=1 SV=2	4	3	7	2	3	1	2	0	0	0	0	0	0	0	0	0	1	4	0	5	1	1	1	1	0	0	0	0	0	0	18772000	2783900	7564900	1540700	1636700	0	0	0	0	0	0	0	0	0	2487100	2156900
Q13131;P54646	Q13131	PRKAA1	>sp|Q13131|AAPK1_HUMAN 5-AMP-activated protein kinase catalytic subunit alpha-1 OS=Homo sapiens GN=PRKAA1 PE=1 SV=4	0	2	0	0	0	0	0	0	0	0	0	0	0	0	0	0	1	1	0	1	0	0	1	1	0	0	0	0	0	0	0	0	0	0	0	0	0	0	0	0	0	0	0	0	1058400	0
Q13136	Q13136	PPFIA1	>sp|Q13136|LIPA1_HUMAN Liprin-alpha-1 OS=Homo sapiens GN=PPFIA1 PE=1 SV=1	0	1	1	0	0	0	0	0	0	0	0	0	0	0	0	0	0	0	0	0	0	0	0	0	0	0	0	0	0	0	0	0	0	0	0	0	0	0	0	0	0	0	0	0	0	0
Q13144	Q13144	EIF2B5	>sp|Q13144|EI2BE_HUMAN Translation initiation factor eIF-2B subunit epsilon OS=Homo sapiens GN=EIF2B5 PE=1 SV=3	0	1	0	0	0	0	0	0	0	0	0	0	0	0	0	0	1	1	0	0	0	0	1	0	0	0	0	0	0	0	0	0	0	0	0	0	0	0	0	0	0	0	0	0	1081500	0
Q13148	Q13148	TARDBP	>sp|Q13148|TADBP_HUMAN TAR DNA-binding protein 43 OS=Homo sapiens GN=TARDBP PE=1 SV=1	6	2	4	6	3	2	0	1	0	0	0	0	0	0	0	0	2	3	2	2	0	0	1	0	0	0	0	0	0	0	5447300	6348300	6418000	3567200	0	3467300	0	0	0	0	0	0	0	0	6295300	6785300
Q13151	Q13151	HNRNPA0	>sp|Q13151|ROA0_HUMAN Heterogeneous nuclear ribonucleoprotein A0 OS=Homo sapiens GN=HNRNPA0 PE=1 SV=1	4	6	6	6	2	1	4	1	0	0	0	0	0	0	0	0	3	6	4	4	0	2	2	1	0	0	0	0	5	2	25614000	22058000	15821000	10216000	17434000	11601000	0	0	0	0	0	0	0	0	20455000	22032000
Q13155	Q13155	AIMP2	>sp|Q13155|AIMP2_HUMAN Aminoacyl tRNA synthase complex-interacting multifunctional protein 2 OS=Homo sapiens GN=AIMP2 PE=1 SV=2	4	7	5	5	3	3	1	0	0	0	0	0	0	0	0	0	1	2	1	3	1	1	1	1	0	0	0	0	1	0	6260400	10242000	7695100	7559300	1788500	0	0	0	0	0	0	0	0	0	0	4193800
Q13158	Q13158	FADD	>sp|Q13158|FADD_HUMAN FAS-associated death domain protein OS=Homo sapiens GN=FADD PE=1 SV=1	0	0	1	1	0	0	0	0	0	0	0	0	0	0	0	0	0	0	0	0	0	0	0	0	0	0	0	0	0	0	376710	618050	0	0	0	0	0	0	0	0	0	0	0	0	0	0
Q13162	Q13162	PRDX4	>sp|Q13162|PRDX4_HUMAN Peroxiredoxin-4 OS=Homo sapiens GN=PRDX4 PE=1 SV=1	10	12	12	10	6	6	3	3	0	0	0	0	0	0	0	0	4	7	5	6	1	2	3	2	0	0	0	0	1	0	39596000	33140000	24183000	50361000	10220000	14990000	0	0	0	0	0	0	0	0	14359000	41937000
Q13177;O75914;Q13153	Q13177	PAK2	>sp|Q13177|PAK2_HUMAN Serine/threonine-protein kinase PAK 2 OS=Homo sapiens GN=PAK2 PE=1 SV=3	6	7	9	4	2	1	2	0	0	0	0	0	0	0	0	0	3	5	3	4	1	0	3	1	0	0	0	0	1	0	8243500	6041700	2235400	1425700	3513900	0	0	0	0	0	0	0	0	0	6230700	7815100
Q13185	Q13185	CBX3	>sp|Q13185|CBX3_HUMAN Chromobox protein homolog 3 OS=Homo sapiens GN=CBX3 PE=1 SV=4	0	2	5	5	0	1	1	0	0	0	0	0	0	0	0	0	0	0	0	0	0	0	0	0	0	0	0	0	2	1	15251000	13962000	0	4110900	0	0	0	0	0	0	0	0	0	0	0	0
Q13200	Q13200	PSMD2	>sp|Q13200|PSMD2_HUMAN 26S proteasome non-ATPase regulatory subunit 2 OS=Homo sapiens GN=PSMD2 PE=1 SV=3	17	15	19	12	9	8	7	3	0	0	0	0	0	0	0	0	6	13	6	14	2	9	6	6	0	0	0	0	1	0	44281000	36507000	42962000	23767000	28019000	30330000	0	0	0	0	0	0	0	0	45721000	50773000
Q13217	Q13217	DNAJC3	>sp|Q13217|DNJC3_HUMAN DnaJ homolog subfamily C member 3 OS=Homo sapiens GN=DNAJC3 PE=1 SV=1	0	1	0	1	1	0	0	0	0	0	0	0	0	0	0	0	0	1	0	0	0	1	0	0	0	0	0	0	0	0	0	0	0	0	0	0	0	0	0	0	0	0	0	0	0	0
Q13228	Q13228	SELENBP1	>sp|Q13228|SBP1_HUMAN Selenium-binding protein 1 OS=Homo sapiens GN=SELENBP1 PE=1 SV=2	2	5	4	0	2	0	0	0	0	0	0	0	0	0	0	0	2	4	2	3	0	1	0	1	0	0	0	0	0	0	2834200	0	2956900	0	0	0	0	0	0	0	0	0	0	0	2749100	4376500
Q13232	Q13232	NME3	>sp|Q13232|NDK3_HUMAN Nucleoside diphosphate kinase 3 OS=Homo sapiens GN=NME3 PE=1 SV=2	1	0	1	0	0	0	0	0	0	0	0	0	0	0	0	0	1	0	1	1	0	0	0	0	0	0	0	0	0	0	347700	0	0	0	0	0	0	0	0	0	0	0	0	0	0	0
Q13242	Q13242	SRSF9	>sp|Q13242|SRSF9_HUMAN Serine/arginine-rich splicing factor 9 OS=Homo sapiens GN=SRSF9 PE=1 SV=1	1	1	1	3	0	0	0	1	0	0	0	0	0	0	0	0	1	1	0	0	0	1	1	1	0	0	0	0	0	0	0	1292900	0	0	0	0	0	0	0	0	0	0	0	0	0	0
Q13243	Q13243	SRSF5	>sp|Q13243|SRSF5_HUMAN Serine/arginine-rich splicing factor 5 OS=Homo sapiens GN=SRSF5 PE=1 SV=1	0	1	3	1	2	1	1	0	0	0	0	0	0	0	0	0	2	2	0	2	0	1	0	0	0	0	0	0	1	1	1651500	0	1996300	0	0	0	0	0	0	0	0	0	0	0	736390	1672000
Q13247	Q13247	SRSF6	>sp|Q13247|SRSF6_HUMAN Serine/arginine-rich splicing factor 6 OS=Homo sapiens GN=SRSF6 PE=1 SV=2	5	6	10	7	4	4	2	0	0	1	0	0	0	0	0	0	0	5	1	4	0	3	2	2	0	0	0	0	1	0	24045000	17583000	14506000	13459000	10697000	0	0	0	0	0	0	0	0	0	0	17546000
Q13263	Q13263	TRIM28	>sp|Q13263|TIF1B_HUMAN Transcription intermediary factor 1-beta OS=Homo sapiens GN=TRIM28 PE=1 SV=5	18	22	24	20	9	11	7	0	0	0	0	0	0	0	0	0	5	11	6	13	0	8	7	6	0	0	0	0	3	0	66132000	58387000	49834000	48322000	38656000	0	0	0	0	0	0	0	0	0	12707000	40130000
Q13283	Q13283	G3BP1	>sp|Q13283|G3BP1_HUMAN Ras GTPase-activating protein-binding protein 1 OS=Homo sapiens GN=G3BP1 PE=1 SV=1	10	13	14	10	6	7	4	0	0	0	0	0	0	0	0	0	3	10	3	9	0	5	7	4	0	0	0	0	4	0	64216000	38837000	28900000	51290000	17298000	0	0	0	0	0	0	0	0	0	13097000	32001000
Q13309	Q13309	SKP2	>sp|Q13309|SKP2_HUMAN S-phase kinase-associated protein 2 OS=Homo sapiens GN=SKP2 PE=1 SV=2	0	0	1	0	0	0	0	0	0	0	0	0	0	0	0	0	0	1	0	1	0	0	0	0	0	0	0	0	0	0	353470	0	0	0	0	0	0	0	0	0	0	0	0	0	0	0
Q13310;P0CB38	Q13310	PABPC4	>sp|Q13310|PABP4_HUMAN Polyadenylate-binding protein 4 OS=Homo sapiens GN=PABPC4 PE=1 SV=1	10	16	17	13	7	10	8	1	0	0	0	0	0	0	0	0	9	13	7	14	1	3	11	8	0	0	0	0	1	2	29050000	19741000	19714000	17590000	13402000	4927400	0	0	0	0	0	0	0	0	16813000	22361000
Q13330	Q13330	MTA1	>sp|Q13330|MTA1_HUMAN Metastasis-associated protein MTA1 OS=Homo sapiens GN=MTA1 PE=1 SV=2	1	1	1	0	0	0	0	0	0	0	0	0	0	0	0	0	0	1	1	0	0	0	0	0	0	0	0	0	0	0	218930	0	0	0	0	0	0	0	0	0	0	0	0	0	0	0
Q13347	Q13347	EIF3I	>sp|Q13347|EIF3I_HUMAN Eukaryotic translation initiation factor 3 subunit I OS=Homo sapiens GN=EIF3I PE=1 SV=1	7	10	5	8	4	1	2	0	0	0	0	0	0	0	0	0	5	5	5	3	0	0	2	1	0	0	0	0	1	0	11601000	22824000	5049800	1674400	5295700	0	0	0	0	0	0	0	0	0	8811800	6396200
Q13356	Q13356	PPIL2	>sp|Q13356|PPIL2_HUMAN Peptidyl-prolyl cis-trans isomerase-like 2 OS=Homo sapiens GN=PPIL2 PE=1 SV=1	0	1	1	0	0	0	0	0	0	0	0	0	0	0	0	0	0	0	0	0	0	0	0	0	0	0	0	0	0	0	385410	0	0	0	0	0	0	0	0	0	0	0	0	0	0	0
Q13404	Q13404	UBE2V1	>sp|Q13404|UB2V1_HUMAN Ubiquitin-conjugating enzyme E2 variant 1 OS=Homo sapiens GN=UBE2V1 PE=1 SV=2	0	2	3	0	1	2	0	0	0	0	0	0	0	0	0	0	0	3	0	0	0	1	2	1	0	0	0	0	1	0	5784500	0	1373300	1768600	0	0	0	0	0	0	0	0	0	0	0	2446500
Q13405	Q13405	MRPL49	>sp|Q13405|RM49_HUMAN 39S ribosomal protein L49, mitochondrial OS=Homo sapiens GN=MRPL49 PE=1 SV=1	0	0	0	0	0	0	0	0	0	0	0	0	0	0	0	0	0	1	0	0	0	0	0	0	0	0	0	0	0	0	0	0	0	0	0	0	0	0	0	0	0	0	0	0	0	0
Q13409	Q13409	DYNC1I2	>sp|Q13409|DC1I2_HUMAN Cytoplasmic dynein 1 intermediate chain 2 OS=Homo sapiens GN=DYNC1I2 PE=1 SV=3	0	0	1	1	0	0	0	0	0	0	0	0	0	0	0	0	0	0	0	0	0	0	0	0	0	0	0	0	0	0	1345500	0	0	0	0	0	0	0	0	0	0	0	0	0	0	0
Q13418	Q13418	ILK	>sp|Q13418|ILK_HUMAN Integrin-linked protein kinase OS=Homo sapiens GN=ILK PE=1 SV=2	1	3	3	2	0	1	0	0	0	0	0	0	0	0	0	0	1	1	0	2	0	0	0	0	0	0	0	0	0	0	1399300	508600	0	0	0	0	0	0	0	0	0	0	0	0	1296300	1057400
Q13423	Q13423	NNT	>sp|Q13423|NNTM_HUMAN NAD(P) transhydrogenase, mitochondrial OS=Homo sapiens GN=NNT PE=1 SV=3	0	0	0	0	0	0	0	0	0	0	0	0	0	0	0	0	0	0	0	0	0	0	0	0	0	0	0	0	2	0	0	0	0	0	0	0	0	0	0	0	0	0	0	0	0	0
Q13425	Q13425	SNTB2	>sp|Q13425|SNTB2_HUMAN Beta-2-syntrophin OS=Homo sapiens GN=SNTB2 PE=1 SV=1	0	0	1	0	0	0	0	0	0	0	0	0	0	0	0	0	0	0	0	0	0	0	0	0	0	0	0	0	0	0	374890	0	0	0	0	0	0	0	0	0	0	0	0	0	0	0
Q13427	Q13427	PPIG	>sp|Q13427|PPIG_HUMAN Peptidyl-prolyl cis-trans isomerase G OS=Homo sapiens GN=PPIG PE=1 SV=2	0	0	2	0	0	0	0	0	0	0	0	0	0	0	0	0	0	1	0	0	0	0	0	0	0	0	0	0	0	0	1260900	0	0	0	0	0	0	0	0	0	0	0	0	0	0	0
Q13428	Q13428	TCOF1	>sp|Q13428|TCOF_HUMAN Treacle protein OS=Homo sapiens GN=TCOF1 PE=1 SV=3	13	16	15	14	9	13	3	1	0	0	0	0	0	0	0	0	7	17	9	13	2	9	13	9	0	0	0	0	0	0	16247000	17068000	24027000	17138000	5347400	5957000	0	0	0	0	0	0	0	0	15224000	22641000
Q13435	Q13435	SF3B2	>sp|Q13435|SF3B2_HUMAN Splicing factor 3B subunit 2 OS=Homo sapiens GN=SF3B2 PE=1 SV=2	4	13	15	13	6	6	4	0	0	0	0	0	0	0	0	0	2	11	1	5	0	2	4	3	0	0	0	0	0	0	29303000	22836000	9674000	8451000	3317100	0	0	0	0	0	0	0	0	0	3978900	15409000
Q13439	Q13439	GOLGA4	>sp|Q13439|GOGA4_HUMAN Golgin subfamily A member 4 OS=Homo sapiens GN=GOLGA4 PE=1 SV=1	0	0	2	0	0	0	0	0	0	0	0	0	0	0	0	0	0	0	0	0	0	0	0	0	0	0	0	0	0	0	1298600	0	0	0	0	0	0	0	0	0	0	0	0	0	0	0
Q13442	Q13442	PDAP1	>sp|Q13442|HAP28_HUMAN 28 kDa heat- and acid-stable phosphoprotein OS=Homo sapiens GN=PDAP1 PE=1 SV=1	1	2	3	3	0	2	0	0	0	0	0	0	0	0	0	0	0	0	0	1	0	0	0	1	0	0	0	0	0	0	0	2354200	0	0	0	0	0	0	0	0	0	0	0	0	0	0
Q13445	Q13445	TMED1	>sp|Q13445|TMED1_HUMAN Transmembrane emp24 domain-containing protein 1 OS=Homo sapiens GN=TMED1 PE=1 SV=1	1	0	0	0	0	0	0	0	0	0	0	0	0	0	0	0	0	0	0	0	0	0	0	0	0	0	0	0	0	0	0	0	0	0	0	0	0	0	0	0	0	0	0	0	0	0
Q13451	Q13451	FKBP5	>sp|Q13451|FKBP5_HUMAN Peptidyl-prolyl cis-trans isomerase FKBP5 OS=Homo sapiens GN=FKBP5 PE=1 SV=2	0	1	0	0	1	0	0	0	0	0	0	0	0	0	0	0	1	0	0	1	0	0	0	0	0	0	0	0	1	0	0	0	0	0	0	0	0	0	0	0	0	0	0	0	0	0
Q13492;O60641	Q13492;O60641	PICALM;SNAP91	>sp|Q13492|PICAL_HUMAN Phosphatidylinositol-binding clathrin assembly protein OS=Homo sapiens GN=PICALM PE=1 SV=2;>sp|O60641|AP180_HUMAN Clathrin coat assembly protein AP180 OS=Homo sapiens GN=SNAP91 PE=1 SV=2	0	0	1	0	1	0	0	0	0	0	0	0	0	0	0	0	1	0	1	0	0	1	0	1	0	0	0	0	0	0	0	0	2585400	0	0	0	0	0	0	0	0	0	0	0	1912100	0
Q13501	Q13501	SQSTM1	>sp|Q13501|SQSTM_HUMAN Sequestosome-1 OS=Homo sapiens GN=SQSTM1 PE=1 SV=1	4	7	4	5	0	0	0	0	0	0	0	0	0	0	0	0	1	2	1	0	0	0	0	0	0	0	0	0	0	0	7120100	4629800	0	0	0	0	0	0	0	0	0	0	0	0	4531500	3594400
Q13509	Q13509	TUBB3	>sp|Q13509|TBB3_HUMAN Tubulin beta-3 chain OS=Homo sapiens GN=TUBB3 PE=1 SV=2	9	12	12	11	10	11	7	0	1	1	0	1	0	0	0	0	6	9	7	8	4	9	7	6	1	0	0	0	10	3	1504600	0	0	1732700	0	0	0	0	0	0	0	0	0	0	0	1175700
Q13523	Q13523	PRPF4B	>sp|Q13523|PRP4B_HUMAN Serine/threonine-protein kinase PRP4 homolog OS=Homo sapiens GN=PRPF4B PE=1 SV=3	1	0	0	1	0	2	0	0	0	0	0	0	0	0	0	0	1	1	0	1	0	2	0	0	0	0	0	0	0	0	0	0	0	1141400	0	0	0	0	0	0	0	0	0	0	924890	1039100
Q13526	Q13526	PIN1	>sp|Q13526|PIN1_HUMAN Peptidyl-prolyl cis-trans isomerase NIMA-interacting 1 OS=Homo sapiens GN=PIN1 PE=1 SV=1	1	0	0	0	0	0	0	0	0	0	0	0	0	0	0	0	0	0	0	1	0	0	0	0	0	0	0	0	0	0	0	0	0	0	0	0	0	0	0	0	0	0	0	0	0	0
Q13547;O15379	Q13547	HDAC1	>sp|Q13547|HDAC1_HUMAN Histone deacetylase 1 OS=Homo sapiens GN=HDAC1 PE=1 SV=1	6	8	6	4	2	4	1	0	0	0	0	0	0	0	0	0	1	1	0	5	0	0	3	1	0	0	0	0	0	0	0	3081300	0	0	0	0	0	0	0	0	0	0	0	0	0	2218200
Q13555;Q13554;Q13557	Q13555	CAMK2G	>sp|Q13555|KCC2G_HUMAN Calcium/calmodulin-dependent protein kinase type II subunit gamma OS=Homo sapiens GN=CAMK2G PE=1 SV=3	0	2	1	0	0	2	0	0	0	0	0	0	0	0	0	0	0	0	0	2	0	0	0	0	0	0	0	0	0	0	0	0	0	892420	0	0	0	0	0	0	0	0	0	0	0	0
Q13561	Q13561	DCTN2	>sp|Q13561|DCTN2_HUMAN Dynactin subunit 2 OS=Homo sapiens GN=DCTN2 PE=1 SV=4	0	1	1	0	0	0	0	0	0	0	0	0	0	0	0	0	0	0	0	0	0	0	0	0	0	0	0	0	0	0	0	0	0	0	0	0	0	0	0	0	0	0	0	0	0	0
Q13564	Q13564	NAE1	>sp|Q13564|ULA1_HUMAN NEDD8-activating enzyme E1 regulatory subunit OS=Homo sapiens GN=NAE1 PE=1 SV=1	3	0	1	2	2	2	0	0	0	0	0	0	0	0	0	0	0	1	0	1	0	0	0	0	0	0	0	0	0	0	1300500	933020	592520	686370	0	0	0	0	0	0	0	0	0	0	0	940390
Q13573	Q13573	SNW1	>sp|Q13573|SNW1_HUMAN SNW domain-containing protein 1 OS=Homo sapiens GN=SNW1 PE=1 SV=1	2	2	4	3	1	1	1	0	0	0	0	0	0	0	0	0	1	3	0	3	1	1	2	1	0	0	0	0	0	0	1387500	1540700	3718400	1435700	0	0	0	0	0	0	0	0	0	0	723990	1765000
Q13586	Q13586	STIM1	>sp|Q13586|STIM1_HUMAN Stromal interaction molecule 1 OS=Homo sapiens GN=STIM1 PE=1 SV=3	0	1	0	0	0	0	0	0	0	0	0	0	0	0	0	0	0	0	0	0	0	0	0	0	0	0	0	0	0	0	0	0	0	0	0	0	0	0	0	0	0	0	0	0	0	0
Q13595	Q13595	TRA2A	>sp|Q13595|TRA2A_HUMAN Transformer-2 protein homolog alpha OS=Homo sapiens GN=TRA2A PE=1 SV=1	3	5	2	1	0	0	0	0	0	0	0	0	0	0	0	0	0	0	0	2	0	0	0	0	0	0	0	0	0	0	727120	438180	0	0	0	0	0	0	0	0	0	0	0	0	0	0
Q13596	Q13596	SNX1	>sp|Q13596|SNX1_HUMAN Sorting nexin-1 OS=Homo sapiens GN=SNX1 PE=1 SV=3	0	3	5	1	0	0	0	0	0	0	0	0	0	0	0	0	1	2	0	1	0	1	0	1	0	0	0	0	0	0	2129400	771400	0	0	0	0	0	0	0	0	0	0	0	0	2977400	1351200
Q13601	Q13601	KRR1	>sp|Q13601|KRR1_HUMAN KRR1 small subunit processome component homolog OS=Homo sapiens GN=KRR1 PE=1 SV=4	0	2	1	2	1	2	0	0	0	0	0	0	0	0	0	0	1	0	1	0	0	2	0	0	0	0	0	0	0	0	0	0	0	1159100	0	0	0	0	0	0	0	0	0	0	0	0
Q13610	Q13610	PWP1	>sp|Q13610|PWP1_HUMAN Periodic tryptophan protein 1 homolog OS=Homo sapiens GN=PWP1 PE=1 SV=1	0	2	1	0	0	0	0	0	0	0	0	0	0	0	0	0	0	0	0	0	0	0	0	0	0	0	0	0	1	0	0	0	0	0	0	0	0	0	0	0	0	0	0	0	0	0
Q13614;Q13496	Q13614	MTMR2	>sp|Q13614|MTMR2_HUMAN Myotubularin-related protein 2 OS=Homo sapiens GN=MTMR2 PE=1 SV=4	1	1	2	0	0	0	0	0	0	0	0	0	0	0	0	0	0	0	0	0	0	0	0	1	0	0	0	0	0	0	294220	0	0	0	0	0	0	0	0	0	0	0	0	0	0	0
Q13616	Q13616	CUL1	>sp|Q13616|CUL1_HUMAN Cullin-1 OS=Homo sapiens GN=CUL1 PE=1 SV=2	1	4	4	2	1	0	0	0	0	0	0	0	0	0	0	0	1	1	1	3	0	0	1	1	0	0	0	0	0	0	1872800	0	0	0	0	0	0	0	0	0	0	0	0	0	1456800	1276100
Q13617	Q13617	CUL2	>sp|Q13617|CUL2_HUMAN Cullin-2 OS=Homo sapiens GN=CUL2 PE=1 SV=2	3	3	0	1	1	1	0	0	0	0	0	0	0	0	0	0	0	1	0	0	0	0	0	0	0	0	0	0	0	0	0	0	0	0	0	0	0	0	0	0	0	0	0	0	0	1149800
Q13618	Q13618	CUL3	>sp|Q13618|CUL3_HUMAN Cullin-3 OS=Homo sapiens GN=CUL3 PE=1 SV=2	3	0	2	0	0	0	0	0	0	0	0	0	0	0	0	0	0	1	1	1	0	0	0	0	0	0	0	0	0	0	0	0	0	0	0	0	0	0	0	0	0	0	0	0	0	846640
Q13619	Q13619	CUL4A	>sp|Q13619|CUL4A_HUMAN Cullin-4A OS=Homo sapiens GN=CUL4A PE=1 SV=3	8	6	13	12	0	0	1	0	0	0	0	0	0	0	0	0	2	5	2	3	1	1	1	1	0	0	0	0	0	0	14154000	10986000	0	0	0	0	0	0	0	0	0	0	0	0	3606600	11172000
Q13620	Q13620	CUL4B	>sp|Q13620|CUL4B_HUMAN Cullin-4B OS=Homo sapiens GN=CUL4B PE=1 SV=4	6	4	7	4	0	1	0	0	0	0	0	0	0	0	0	0	2	6	2	2	0	2	0	0	0	0	0	0	0	0	762500	0	0	0	0	0	0	0	0	0	0	0	0	0	0	1149700
Q13630	Q13630	TSTA3	>sp|Q13630|FCL_HUMAN GDP-L-fucose synthase OS=Homo sapiens GN=TSTA3 PE=1 SV=1	0	0	1	0	1	0	0	0	0	0	0	0	0	0	0	0	0	0	0	0	0	1	1	0	0	0	0	0	1	0	0	0	751970	0	0	0	0	0	0	0	0	0	0	0	0	0
Q13724	Q13724	MOGS	>sp|Q13724|MOGS_HUMAN Mannosyl-oligosaccharide glucosidase OS=Homo sapiens GN=MOGS PE=1 SV=5	2	3	1	1	0	0	0	0	0	0	0	0	0	0	0	0	1	4	0	4	0	0	0	0	0	0	0	0	0	0	0	2186700	0	0	0	0	0	0	0	0	0	0	0	0	1708800	4351100
Q13769	Q13769	THOC5	>sp|Q13769|THOC5_HUMAN THO complex subunit 5 homolog OS=Homo sapiens GN=THOC5 PE=1 SV=2	1	1	1	3	0	0	0	0	0	0	0	0	0	0	0	0	0	0	0	1	0	0	0	0	0	0	0	0	0	0	0	787820	0	0	0	0	0	0	0	0	0	0	0	0	0	0
Q13813	Q13813	SPTAN1	>sp|Q13813|SPTN1_HUMAN Spectrin alpha chain, non-erythrocytic 1 OS=Homo sapiens GN=SPTAN1 PE=1 SV=3	30	45	62	38	8	13	5	0	0	0	0	0	0	0	0	0	5	16	5	12	2	5	9	4	0	0	0	0	5	1	68569000	50814000	11688000	17313000	9878300	0	0	0	0	0	0	0	0	0	8238200	26552000
Q13823	Q13823	GNL2	>sp|Q13823|NOG2_HUMAN Nucleolar GTP-binding protein 2 OS=Homo sapiens GN=GNL2 PE=1 SV=1	3	3	2	1	0	1	0	0	0	0	0	0	0	0	0	0	0	3	1	2	0	0	0	0	0	0	0	0	0	0	0	1332300	0	1647800	0	0	0	0	0	0	0	0	0	0	0	1133200
Q13838	Q13838	DDX39B	>sp|Q13838|DX39B_HUMAN Spliceosome RNA helicase DDX39B OS=Homo sapiens GN=DDX39B PE=1 SV=1	8	12	13	10	2	7	5	2	0	1	0	0	0	0	0	0	4	5	5	4	3	5	3	4	0	0	0	0	3	0	35898000	16995000	33573000	31254000	13049000	24464000	0	8041300	0	0	0	0	0	0	4503400	25263000
Q13867	Q13867	BLMH	>sp|Q13867|BLMH_HUMAN Bleomycin hydrolase OS=Homo sapiens GN=BLMH PE=1 SV=1	2	4	6	2	3	4	1	1	0	0	0	0	0	0	0	0	1	2	2	3	1	4	3	3	0	0	0	0	0	0	3320900	2660500	8706100	4201900	2841500	7203800	0	0	0	0	0	0	0	0	2595200	3308400
Q13868	Q13868	EXOSC2	>sp|Q13868|EXOS2_HUMAN Exosome complex component RRP4 OS=Homo sapiens GN=EXOSC2 PE=1 SV=2	0	1	0	2	0	0	0	0	0	0	0	0	0	0	0	0	1	1	1	2	0	0	0	0	0	0	0	0	0	0	0	664670	0	0	0	0	0	0	0	0	0	0	0	0	1624900	1043700
Q13884	Q13884	SNTB1	>sp|Q13884|SNTB1_HUMAN Beta-1-syntrophin OS=Homo sapiens GN=SNTB1 PE=1 SV=3	0	0	0	0	0	0	0	1	0	0	0	0	0	0	0	0	1	1	0	0	1	0	0	0	0	0	0	0	0	0	0	0	0	0	0	1710000	0	0	0	0	0	0	0	0	1073700	1610000
Q9BVA1;Q13885	Q9BVA1;Q13885	TUBB2B;TUBB2A	>sp|Q9BVA1|TBB2B_HUMAN Tubulin beta-2B chain OS=Homo sapiens GN=TUBB2B PE=1 SV=1;>sp|Q13885|TBB2A_HUMAN Tubulin beta-2A chain OS=Homo sapiens GN=TUBB2A PE=1 SV=1	13	14	18	15	11	12	9	0	0	0	0	1	0	0	0	0	7	11	9	12	4	8	10	7	0	0	0	0	10	5	2669900	0	1824500	0	0	0	0	0	0	0	0	0	0	0	0	0
Q13895	Q13895	BYSL	>sp|Q13895|BYST_HUMAN Bystin OS=Homo sapiens GN=BYSL PE=1 SV=3	3	5	4	6	1	1	0	0	0	0	0	0	0	0	0	0	1	2	1	2	0	0	1	0	0	0	0	0	0	0	2617900	3224400	1046900	1118400	0	0	0	0	0	0	0	0	0	0	1891700	1544300
Q13907	Q13907	IDI1	>sp|Q13907|IDI1_HUMAN Isopentenyl-diphosphate Delta-isomerase 1 OS=Homo sapiens GN=IDI1 PE=1 SV=2	0	1	2	0	0	0	0	0	0	0	0	0	0	0	0	0	0	0	0	0	0	0	0	0	0	0	0	0	0	0	250100	0	0	0	0	0	0	0	0	0	0	0	0	0	0	0
Q13951	Q13951	CBFB	>sp|Q13951|PEBB_HUMAN Core-binding factor subunit beta OS=Homo sapiens GN=CBFB PE=1 SV=2	0	0	0	1	0	0	0	0	0	0	0	0	0	0	0	0	1	1	0	0	0	0	0	0	0	0	0	0	0	0	0	0	0	0	0	0	0	0	0	0	0	0	0	0	523190	306770
Q14008	Q14008	CKAP5	>sp|Q14008|CKAP5_HUMAN Cytoskeleton-associated protein 5 OS=Homo sapiens GN=CKAP5 PE=1 SV=3	4	8	6	3	3	1	2	0	0	0	0	0	0	0	0	0	3	7	1	2	0	2	2	0	0	0	0	0	0	0	6410500	2595100	6445200	1971500	3098200	0	0	0	0	0	0	0	0	0	4118200	4954300
Q14011	Q14011	CIRBP	>sp|Q14011|CIRBP_HUMAN Cold-inducible RNA-binding protein OS=Homo sapiens GN=CIRBP PE=1 SV=1	1	1	0	0	0	0	0	0	0	0	0	0	0	0	0	0	0	0	0	1	0	0	0	0	0	0	0	0	0	0	0	0	0	0	0	0	0	0	0	0	0	0	0	0	0	0
Q14019	Q14019	COTL1	>sp|Q14019|COTL1_HUMAN Coactosin-like protein OS=Homo sapiens GN=COTL1 PE=1 SV=3	1	3	3	1	2	3	0	1	0	0	0	0	0	0	0	0	0	3	1	1	0	0	3	2	0	0	0	0	1	0	2881500	0	6107100	4669200	0	5408200	0	0	0	0	0	0	0	0	0	3303600
Q14103	Q14103	HNRNPD	>sp|Q14103|HNRPD_HUMAN Heterogeneous nuclear ribonucleoprotein D0 OS=Homo sapiens GN=HNRNPD PE=1 SV=1	11	11	13	11	2	5	7	2	0	0	0	0	0	0	0	0	7	8	5	6	0	5	2	4	0	0	0	0	1	0	62726000	47539000	5197300	25432000	56725000	57617000	0	0	0	0	0	0	0	0	44590000	54717000
Q14108	Q14108	SCARB2	>sp|Q14108|SCRB2_HUMAN Lysosome membrane protein 2 OS=Homo sapiens GN=SCARB2 PE=1 SV=2	0	0	0	1	0	0	0	0	0	0	0	0	0	0	0	0	0	0	0	0	0	0	0	0	0	0	0	0	0	0	0	560110	0	0	0	0	0	0	0	0	0	0	0	0	0	0
Q14116	Q14116	IL18	>sp|Q14116|IL18_HUMAN Interleukin-18 OS=Homo sapiens GN=IL18 PE=1 SV=1	1	2	2	0	1	0	1	0	0	0	0	0	0	0	0	0	0	1	1	1	0	0	0	0	0	0	0	0	0	0	0	0	0	0	872330	0	0	0	0	0	0	0	0	0	0	1529800
Q14126	Q14126	DSG2	>sp|Q14126|DSG2_HUMAN Desmoglein-2 OS=Homo sapiens GN=DSG2 PE=1 SV=2	1	1	4	0	2	1	0	0	0	0	0	0	0	0	0	0	1	0	0	0	0	0	0	0	0	0	0	0	0	0	0	0	1090200	0	0	0	0	0	0	0	0	0	0	0	3175300	0
Q14134	Q14134	TRIM29	>sp|Q14134|TRI29_HUMAN Tripartite motif-containing protein 29 OS=Homo sapiens GN=TRIM29 PE=1 SV=2	0	0	2	0	0	1	0	0	0	0	0	0	0	0	0	0	0	0	1	2	0	0	0	0	0	0	0	0	0	0	0	0	0	1352400	0	0	0	0	0	0	0	0	0	0	0	0
Q14137	Q14137	BOP1	>sp|Q14137|BOP1_HUMAN Ribosome biogenesis protein BOP1 OS=Homo sapiens GN=BOP1 PE=1 SV=2	0	4	4	1	0	1	0	0	0	0	0	0	0	0	0	0	2	1	2	1	0	1	0	1	0	0	0	0	0	0	2736400	0	0	0	0	0	0	0	0	0	0	0	0	0	2890300	0
Q14139	Q14139	UBE4A	>sp|Q14139|UBE4A_HUMAN Ubiquitin conjugation factor E4 A OS=Homo sapiens GN=UBE4A PE=1 SV=2	0	0	1	0	0	0	0	0	0	0	0	0	0	0	0	0	0	1	0	0	0	0	0	0	0	0	0	0	0	0	330330	0	0	0	0	0	0	0	0	0	0	0	0	0	0	0
Q14141	Q14141	2018-09-06	>sp|Q14141|SEPT6_HUMAN Septin-6 OS=Homo sapiens GN=SEPT6 PE=1 SV=4	2	2	0	1	0	0	0	0	0	0	0	0	0	0	0	0	0	0	0	1	0	0	0	0	0	0	0	0	0	0	0	0	0	0	0	0	0	0	0	0	0	0	0	0	0	0
Q14151	Q14151	SAFB2	>sp|Q14151|SAFB2_HUMAN Scaffold attachment factor B2 OS=Homo sapiens GN=SAFB2 PE=1 SV=1	4	4	4	1	1	0	2	0	0	0	0	0	0	0	0	0	0	3	1	3	0	0	0	0	0	0	0	0	1	0	0	0	0	0	0	0	0	0	0	0	0	0	0	0	0	1249200
Q14152	Q14152	EIF3A	>sp|Q14152|EIF3A_HUMAN Eukaryotic translation initiation factor 3 subunit A OS=Homo sapiens GN=EIF3A PE=1 SV=1	18	25	39	28	12	13	4	2	0	0	0	0	0	0	0	0	6	10	9	17	0	8	12	8	0	0	0	0	0	0	62344000	48231000	31206000	34842000	16225000	5526000	0	0	0	0	0	0	0	0	18540000	19445000
Q14157	Q14157	UBAP2L	>sp|Q14157|UBP2L_HUMAN Ubiquitin-associated protein 2-like OS=Homo sapiens GN=UBAP2L PE=1 SV=2	6	4	10	4	5	3	1	0	0	0	0	0	0	0	0	0	6	8	3	7	0	2	3	1	0	0	0	0	0	0	13482000	7172300	13123000	5956200	2170700	0	0	0	0	0	0	0	0	0	13406000	10136000
Q14160	Q14160	SCRIB	>sp|Q14160|SCRIB_HUMAN Protein scribble homolog OS=Homo sapiens GN=SCRIB PE=1 SV=4	1	0	1	0	1	1	0	0	0	0	0	0	0	0	0	0	0	0	0	1	0	0	0	0	0	0	0	0	0	0	0	0	413600	336130	0	0	0	0	0	0	0	0	0	0	0	0
Q14165	Q14165	MLEC	>sp|Q14165|MLEC_HUMAN Malectin OS=Homo sapiens GN=MLEC PE=1 SV=1	0	4	3	1	0	0	0	0	0	0	0	0	0	0	0	0	0	0	0	2	0	0	0	0	0	0	0	0	1	1	1328600	551920	0	0	0	0	0	0	0	0	0	0	0	0	0	0
Q14166	Q14166	TTLL12	>sp|Q14166|TTL12_HUMAN Tubulin--tyrosine ligase-like protein 12 OS=Homo sapiens GN=TTLL12 PE=1 SV=2	6	6	9	6	3	5	0	0	0	0	0	0	0	0	0	0	2	4	1	3	1	2	3	3	0	0	0	0	0	0	14505000	8800900	2562500	7142300	0	0	0	0	0	0	0	0	0	0	5509100	5086000
Q14181	Q14181	POLA2	>sp|Q14181|DPOA2_HUMAN DNA polymerase alpha subunit B OS=Homo sapiens GN=POLA2 PE=1 SV=2	0	1	2	0	1	0	0	0	0	0	0	0	0	0	0	0	0	0	0	0	0	0	0	0	0	0	0	0	0	0	1094300	0	0	0	0	0	0	0	0	0	0	0	0	0	0	0
Q14192	Q14192	FHL2	>sp|Q14192|FHL2_HUMAN Four and a half LIM domains protein 2 OS=Homo sapiens GN=FHL2 PE=1 SV=3	2	4	5	3	0	1	0	0	0	0	0	0	0	0	0	0	1	0	0	1	0	0	0	0	0	0	0	0	0	0	2190100	2102200	0	0	0	0	0	0	0	0	0	0	0	0	0	0
Q14203	Q14203	DCTN1	>sp|Q14203|DCTN1_HUMAN Dynactin subunit 1 OS=Homo sapiens GN=DCTN1 PE=1 SV=3	2	2	6	3	0	0	0	0	0	0	0	0	0	0	0	0	0	1	0	2	0	0	0	0	0	0	0	0	0	0	3334300	1520700	0	0	0	0	0	0	0	0	0	0	0	0	0	1569700
Q14204	Q14204	DYNC1H1	>sp|Q14204|DYHC1_HUMAN Cytoplasmic dynein 1 heavy chain 1 OS=Homo sapiens GN=DYNC1H1 PE=1 SV=5	25	46	59	26	13	14	4	0	0	0	0	0	0	0	0	0	11	22	14	21	3	7	11	6	0	0	0	0	0	0	57888000	21563000	18107000	18318000	6320600	0	0	0	0	0	0	0	0	0	14592000	21733000
Q14232	Q14232	EIF2B1	>sp|Q14232|EI2BA_HUMAN Translation initiation factor eIF-2B subunit alpha OS=Homo sapiens GN=EIF2B1 PE=1 SV=1	3	2	2	1	1	1	0	0	0	0	0	0	0	0	0	0	0	0	0	4	0	0	0	0	0	0	0	0	0	0	1507400	0	4895300	0	0	0	0	0	0	0	0	0	0	0	0	0
Q14240	Q14240	EIF4A2	>sp|Q14240|IF4A2_HUMAN Eukaryotic initiation factor 4A-II OS=Homo sapiens GN=EIF4A2 PE=1 SV=2	9	9	11	11	6	9	3	1	0	0	0	0	0	0	0	0	4	9	4	9	1	6	5	7	0	0	0	0	6	0	0	1920000	870290	1380700	0	1910400	0	0	0	0	0	0	0	0	2238300	2010700
Q14244	Q14244	MAP7	>sp|Q14244|MAP7_HUMAN Ensconsin OS=Homo sapiens GN=MAP7 PE=1 SV=1	1	3	3	2	0	2	0	0	0	0	0	0	0	0	0	0	0	2	1	2	0	1	0	0	0	0	0	0	0	0	1912200	1937000	0	2113700	0	0	0	0	0	0	0	0	0	0	0	2348600
Q14247	Q14247	CTTN	>sp|Q14247|SRC8_HUMAN Src substrate cortactin OS=Homo sapiens GN=CTTN PE=1 SV=2	4	11	9	12	5	6	2	0	0	0	0	0	0	0	0	0	4	8	3	5	0	1	3	2	0	0	0	0	0	0	18635000	23594000	20377000	13499000	4683700	0	0	0	0	0	0	0	0	0	14935000	12535000
Q14254	Q14254	FLOT2	>sp|Q14254|FLOT2_HUMAN Flotillin-2 OS=Homo sapiens GN=FLOT2 PE=1 SV=2	1	2	3	1	0	1	0	0	0	0	0	0	0	0	0	0	1	1	1	1	0	1	0	0	0	0	0	0	0	0	1789000	0	0	0	0	0	0	0	0	0	0	0	0	0	3219000	1684600
Q14258	Q14258	TRIM25	>sp|Q14258|TRI25_HUMAN E3 ubiquitin/ISG15 ligase TRIM25 OS=Homo sapiens GN=TRIM25 PE=1 SV=2	7	10	7	5	0	0	2	0	0	0	0	0	0	0	0	0	2	6	1	4	1	2	1	1	0	0	0	0	1	0	5631000	4061600	0	0	1340700	0	0	0	0	0	0	0	0	0	2753500	6503000
Q14318	Q14318	FKBP8	>sp|Q14318|FKBP8_HUMAN Peptidyl-prolyl cis-trans isomerase FKBP8 OS=Homo sapiens GN=FKBP8 PE=1 SV=2	1	2	1	2	0	0	0	0	0	0	0	0	0	0	0	0	0	1	0	1	0	0	1	0	0	0	0	0	0	0	521640	874060	0	0	0	0	0	0	0	0	0	0	0	0	0	1143400
Q14320;Q9Y247	Q14320	FAM50A	>sp|Q14320|FA50A_HUMAN Protein FAM50A OS=Homo sapiens GN=FAM50A PE=1 SV=2	3	0	1	2	0	0	0	0	0	0	0	0	0	0	0	0	1	1	0	1	0	0	1	1	0	0	0	0	0	0	0	1911800	0	0	0	0	0	0	0	0	0	0	0	0	2089400	0
Q14344	Q14344	GNA13	>sp|Q14344|GNA13_HUMAN Guanine nucleotide-binding protein subunit alpha-13 OS=Homo sapiens GN=GNA13 PE=1 SV=2	2	1	1	0	0	1	0	0	0	0	0	0	0	0	0	0	0	0	0	2	0	0	0	0	0	0	0	0	0	0	657810	0	0	530130	0	0	0	0	0	0	0	0	0	0	0	0
Q14432;Q13370	Q14432	PDE3A	>sp|Q14432|PDE3A_HUMAN cGMP-inhibited 3,5-cyclic phosphodiesterase A OS=Homo sapiens GN=PDE3A PE=1 SV=3	0	0	2	0	0	0	0	0	0	0	0	0	0	0	0	0	0	2	0	0	0	0	0	0	0	0	0	0	0	0	1155700	0	0	0	0	0	0	0	0	0	0	0	0	0	0	0
Q14444	Q14444	CAPRIN1	>sp|Q14444|CAPR1_HUMAN Caprin-1 OS=Homo sapiens GN=CAPRIN1 PE=1 SV=2	5	8	5	6	5	3	3	1	0	0	0	0	0	0	0	0	2	6	3	6	1	2	4	3	0	0	0	0	1	0	14547000	22922000	42068000	60043000	9379400	17962000	0	0	0	0	0	0	0	0	10595000	16347000
Q14498;Q86U06	Q14498	RBM39	>sp|Q14498|RBM39_HUMAN RNA-binding protein 39 OS=Homo sapiens GN=RBM39 PE=1 SV=2	5	6	10	8	1	2	3	1	0	0	0	0	0	0	0	0	3	5	1	3	0	0	3	2	0	0	0	0	3	0	12552000	9442100	9315300	2704700	12405000	6261500	0	0	0	0	0	0	0	0	8239900	12687000
Q14527	Q14527	HLTF	>sp|Q14527|HLTF_HUMAN Helicase-like transcription factor OS=Homo sapiens GN=HLTF PE=1 SV=2	1	1	1	1	0	0	0	0	0	0	0	0	0	0	0	0	0	0	0	0	0	0	0	0	0	0	0	0	0	0	245710	0	0	0	0	0	0	0	0	0	0	0	0	0	0	0
Q14558	Q14558	PRPSAP1	>sp|Q14558|KPRA_HUMAN Phosphoribosyl pyrophosphate synthase-associated protein 1 OS=Homo sapiens GN=PRPSAP1 PE=1 SV=2	2	3	1	2	0	2	0	0	0	0	0	0	0	0	0	0	1	1	0	0	0	0	0	0	0	0	0	0	0	0	1985500	1276300	0	0	0	0	0	0	0	0	0	0	0	0	1192900	1288300
Q14562	Q14562	DHX8	>sp|Q14562|DHX8_HUMAN ATP-dependent RNA helicase DHX8 OS=Homo sapiens GN=DHX8 PE=1 SV=1	0	2	3	3	0	1	0	0	0	0	0	0	0	0	0	0	0	0	0	2	0	1	1	1	0	0	0	0	0	0	1135000	0	0	0	0	0	0	0	0	0	0	0	0	0	0	0
Q14566	Q14566	MCM6	>sp|Q14566|MCM6_HUMAN DNA replication licensing factor MCM6 OS=Homo sapiens GN=MCM6 PE=1 SV=1	5	8	10	6	2	2	1	0	0	0	0	0	0	0	0	0	1	3	3	7	0	0	0	1	0	0	0	0	2	1	11787000	2080400	0	5289600	7621900	0	0	0	0	0	0	0	0	0	1646100	4272200
Q14643;Q14573	Q14643;Q14573	ITPR1;ITPR3	>sp|Q14643|ITPR1_HUMAN Inositol 1,4,5-trisphosphate receptor type 1 OS=Homo sapiens GN=ITPR1 PE=1 SV=3;>sp|Q14573|ITPR3_HUMAN Inositol 1,4,5-trisphosphate receptor type 3 OS=Homo sapiens GN=ITPR3 PE=1 SV=2	0	1	0	0	0	0	0	0	0	0	0	0	0	0	0	0	0	1	0	0	0	0	0	0	0	0	0	0	0	0	0	0	0	0	0	0	0	0	0	0	0	0	0	0	0	678570
Q14653	Q14653	IRF3	>sp|Q14653|IRF3_HUMAN Interferon regulatory factor 3 OS=Homo sapiens GN=IRF3 PE=1 SV=1	0	0	0	0	0	0	0	0	0	0	0	0	0	0	0	0	0	1	0	0	0	0	0	0	0	0	0	0	0	0	0	0	0	0	0	0	0	0	0	0	0	0	0	0	0	320400
Q14671;Q8TB72	Q14671;Q8TB72	PUM1;PUM2	>sp|Q14671|PUM1_HUMAN Pumilio homolog 1 OS=Homo sapiens GN=PUM1 PE=1 SV=3;>sp|Q8TB72|PUM2_HUMAN Pumilio homolog 2 OS=Homo sapiens GN=PUM2 PE=1 SV=2	0	0	1	0	0	1	0	0	0	0	0	0	0	0	0	0	1	2	0	0	0	0	0	0	0	0	0	0	0	0	0	0	0	748360	0	0	0	0	0	0	0	0	0	0	879090	0
Q14676	Q14676	MDC1	>sp|Q14676|MDC1_HUMAN Mediator of DNA damage checkpoint protein 1 OS=Homo sapiens GN=MDC1 PE=1 SV=3	0	2	2	1	0	0	0	0	0	0	0	0	0	0	0	0	0	2	0	0	0	0	0	0	0	0	0	0	0	0	2806100	1456500	0	0	0	0	0	0	0	0	0	0	0	0	0	619450
Q14677	Q14677	CLINT1	>sp|Q14677|EPN4_HUMAN Clathrin interactor 1 OS=Homo sapiens GN=CLINT1 PE=1 SV=1	2	3	2	3	2	0	1	0	0	0	0	0	0	0	0	0	1	3	0	1	0	1	0	0	0	0	0	0	0	0	974390	1744200	1978400	0	2049000	0	0	0	0	0	0	0	0	0	1227600	1998600
Q14683	Q14683	SMC1A	>sp|Q14683|SMC1A_HUMAN Structural maintenance of chromosomes protein 1A OS=Homo sapiens GN=SMC1A PE=1 SV=2	4	7	6	7	0	2	1	1	0	0	0	0	0	0	0	0	3	3	1	2	0	1	1	1	0	0	0	0	0	0	2390600	5159100	0	1322700	0	1633100	0	0	0	0	0	0	0	0	1590300	2974900
Q14684	Q14684	RRP1B	>sp|Q14684|RRP1B_HUMAN Ribosomal RNA processing protein 1 homolog B OS=Homo sapiens GN=RRP1B PE=1 SV=3	3	1	3	3	0	1	0	0	0	0	0	0	0	0	0	0	2	7	1	1	0	1	1	0	0	0	0	0	0	0	2081700	0	0	0	0	0	0	0	0	0	0	0	0	0	1452100	6340700
Q14690	Q14690	PDCD11	>sp|Q14690|RRP5_HUMAN Protein RRP5 homolog OS=Homo sapiens GN=PDCD11 PE=1 SV=3	7	10	13	3	2	3	0	0	0	0	0	0	0	0	0	0	1	5	1	5	0	1	2	1	0	0	0	0	0	0	8025900	1499500	1235900	2058800	0	0	0	0	0	0	0	0	0	0	1498400	3138700
Q14692	Q14692	BMS1	>sp|Q14692|BMS1_HUMAN Ribosome biogenesis protein BMS1 homolog OS=Homo sapiens GN=BMS1 PE=1 SV=1	3	2	3	1	0	0	0	0	0	0	0	0	0	0	0	0	0	1	0	3	0	0	0	0	0	0	0	0	1	1	2528000	1346500	0	0	0	0	0	0	0	0	0	0	0	0	0	0
Q14694	Q14694	USP10	>sp|Q14694|UBP10_HUMAN Ubiquitin carboxyl-terminal hydrolase 10 OS=Homo sapiens GN=USP10 PE=1 SV=2	1	2	5	3	0	0	0	0	0	0	0	0	0	0	0	0	0	3	0	2	0	0	1	0	0	0	0	0	0	0	2382700	1154900	0	0	0	0	0	0	0	0	0	0	0	0	0	1446100
Q14696	Q14696	MESDC2	>sp|Q14696|MESD_HUMAN LDLR chaperone MESD OS=Homo sapiens GN=MESDC2 PE=1 SV=2	2	2	2	2	1	1	0	0	0	0	0	0	0	0	0	0	1	2	2	1	0	1	1	1	0	0	0	0	1	1	1120700	1717200	2984200	581530	0	0	0	0	0	0	0	0	0	0	2397200	1993100
Q14697	Q14697	GANAB	>sp|Q14697|GANAB_HUMAN Neutral alpha-glucosidase AB OS=Homo sapiens GN=GANAB PE=1 SV=3	13	20	22	21	10	13	6	1	0	0	0	0	0	0	0	0	6	11	4	12	1	6	7	2	0	0	0	0	5	2	80879000	55088000	31398000	43425000	23621000	1552500	0	0	0	0	0	0	0	0	32407000	35677000
Q14738;Q13362	Q14738	PPP2R5D	>sp|Q14738|2A5D_HUMAN Serine/threonine-protein phosphatase 2A 56 kDa regulatory subunit delta isoform OS=Homo sapiens GN=PPP2R5D PE=1 SV=1	2	4	3	4	0	0	0	0	0	0	0	0	0	0	0	0	1	2	1	1	0	0	1	1	0	0	0	0	0	0	1280200	1208500	0	0	0	0	0	0	0	0	0	0	0	0	0	1869800
Q14739	Q14739	LBR	>sp|Q14739|LBR_HUMAN Lamin-B receptor OS=Homo sapiens GN=LBR PE=1 SV=2	0	0	3	2	1	1	1	0	0	0	0	0	0	0	0	0	0	4	0	1	1	0	2	0	0	0	0	0	0	0	1377100	1166100	1966200	0	0	0	0	0	0	0	0	0	0	0	0	2029300
Q14764	Q14764	MVP	>sp|Q14764|MVP_HUMAN Major vault protein OS=Homo sapiens GN=MVP PE=1 SV=4	2	2	3	2	0	0	0	0	0	0	0	0	0	0	0	0	0	1	2	4	1	0	0	0	0	0	0	0	0	0	1239200	1709100	0	0	0	0	0	0	0	0	0	0	0	0	0	1342400
Q14807	Q14807	KIF22	>sp|Q14807|KIF22_HUMAN Kinesin-like protein KIF22 OS=Homo sapiens GN=KIF22 PE=1 SV=5	0	0	0	0	0	0	0	0	0	0	0	0	0	0	0	0	0	1	0	0	0	0	0	0	0	0	0	0	0	0	0	0	0	0	0	0	0	0	0	0	0	0	0	0	0	383910
Q14839;Q8TDI0	Q14839	CHD4	>sp|Q14839|CHD4_HUMAN Chromodomain-helicase-DNA-binding protein 4 OS=Homo sapiens GN=CHD4 PE=1 SV=2	10	11	21	9	4	3	1	0	0	0	0	0	0	0	0	0	2	2	3	7	0	2	1	2	0	0	0	0	0	0	17911000	4394700	3934000	3406300	1467700	0	0	0	0	0	0	0	0	0	3471800	1887300
Q14847	Q14847	LASP1	>sp|Q14847|LASP1_HUMAN LIM and SH3 domain protein 1 OS=Homo sapiens GN=LASP1 PE=1 SV=2	8	8	8	7	4	5	4	1	0	0	0	0	0	0	0	0	5	6	2	5	0	2	2	1	0	0	0	0	0	0	16678000	17813000	27899000	19312000	11320000	6625200	0	0	0	0	0	0	0	0	17928000	15280000
Q14914	Q14914	PTGR1	>sp|Q14914|PTGR1_HUMAN Prostaglandin reductase 1 OS=Homo sapiens GN=PTGR1 PE=1 SV=2	2	3	2	4	0	1	1	0	0	0	0	0	0	0	0	0	0	0	0	3	0	0	0	1	0	0	0	0	1	0	2344300	2527000	0	1605000	3410000	0	0	0	0	0	0	0	0	0	0	0
Q14919	Q14919	DRAP1	>sp|Q14919|NC2A_HUMAN Dr1-associated corepressor OS=Homo sapiens GN=DRAP1 PE=1 SV=3	1	0	0	2	1	0	0	0	0	0	0	0	0	0	0	0	1	0	1	1	0	0	1	1	0	0	0	0	0	0	0	1301500	950450	0	0	0	0	0	0	0	0	0	0	0	2049800	0
Q14966	Q14966	ZNF638	>sp|Q14966|ZN638_HUMAN Zinc finger protein 638 OS=Homo sapiens GN=ZNF638 PE=1 SV=2	1	2	2	0	0	0	0	0	0	0	0	0	0	0	0	0	0	3	0	3	0	0	0	0	0	0	0	0	0	0	0	0	0	0	0	0	0	0	0	0	0	0	0	0	0	1179300
Q14974	Q14974	KPNB1	>sp|Q14974|IMB1_HUMAN Importin subunit beta-1 OS=Homo sapiens GN=KPNB1 PE=1 SV=2	7	17	17	10	5	5	7	1	1	1	0	0	0	0	0	0	4	9	6	8	0	2	4	3	0	0	0	0	0	0	62148000	26858000	32061000	33030000	22354000	5863200	6913100	7261000	0	0	0	0	0	0	50575000	53195000
Q14978	Q14978	NOLC1	>sp|Q14978|NOLC1_HUMAN Nucleolar and coiled-body phosphoprotein 1 OS=Homo sapiens GN=NOLC1 PE=1 SV=2	14	20	13	15	10	7	7	3	0	2	0	0	0	0	0	0	6	15	8	14	4	7	9	11	0	0	0	1	1	0	32004000	47249000	88317000	52474000	24441000	23549000	0	28205000	0	0	0	0	0	0	48297000	53470000
Q14980	Q14980	NUMA1	>sp|Q14980|NUMA1_HUMAN Nuclear mitotic apparatus protein 1 OS=Homo sapiens GN=NUMA1 PE=1 SV=2	7	11	17	11	6	3	4	0	0	0	0	0	0	0	0	0	3	8	8	8	0	1	4	2	0	0	0	0	0	0	9411400	8502200	4470600	1975300	2992000	0	0	0	0	0	0	0	0	0	2522900	6554700
Q14C86	Q14C86	GAPVD1	>sp|Q14C86|GAPD1_HUMAN GTPase-activating protein and VPS9 domain-containing protein 1 OS=Homo sapiens GN=GAPVD1 PE=1 SV=2	3	3	5	1	1	1	0	0	0	0	0	0	0	0	0	0	1	1	0	1	0	0	0	0	0	0	0	0	0	0	2187500	1307300	0	0	0	0	0	0	0	0	0	0	0	0	0	766270
Q14CX7	Q14CX7	NAA25	>sp|Q14CX7|NAA25_HUMAN N-alpha-acetyltransferase 25, NatB auxiliary subunit OS=Homo sapiens GN=NAA25 PE=1 SV=1	2	1	2	0	0	1	0	0	0	0	0	0	0	0	0	0	0	1	0	2	0	0	0	0	0	0	0	0	0	0	1195300	0	0	0	0	0	0	0	0	0	0	0	0	0	0	1163100
Q15003	Q15003	NCAPH	>sp|Q15003|CND2_HUMAN Condensin complex subunit 2 OS=Homo sapiens GN=NCAPH PE=1 SV=3	3	1	3	3	0	1	0	0	0	0	0	0	0	0	0	0	0	1	0	0	0	0	0	0	0	0	0	0	1	0	1438600	1100300	0	1588400	0	0	0	0	0	0	0	0	0	0	0	689950
Q15004	Q15004	KIAA0101	>sp|Q15004|PAF15_HUMAN PCNA-associated factor OS=Homo sapiens GN=PCLAF PE=1 SV=1	1	2	1	0	1	0	0	0	0	0	0	0	0	0	0	0	0	1	0	0	0	0	0	1	0	0	0	0	0	0	541370	0	1524400	0	0	0	0	0	0	0	0	0	0	0	0	908950
Q15005	Q15005	SPCS2	>sp|Q15005|SPCS2_HUMAN Signal peptidase complex subunit 2 OS=Homo sapiens GN=SPCS2 PE=1 SV=3	1	4	3	5	0	2	2	1	1	1	0	1	0	0	0	0	2	4	3	1	1	1	1	1	0	0	0	0	1	0	6271200	16502000	0	10638000	8238400	9040800	9397700	11670000	0	0	0	0	0	0	12003000	11996000
Q15006	Q15006	EMC2	>sp|Q15006|EMC2_HUMAN ER membrane protein complex subunit 2 OS=Homo sapiens GN=EMC2 PE=1 SV=1	1	0	0	0	0	0	0	0	0	0	0	0	0	0	0	0	0	0	0	0	0	0	0	0	0	0	0	0	0	0	0	0	0	0	0	0	0	0	0	0	0	0	0	0	0	0
Q15008	Q15008	PSMD6	>sp|Q15008|PSMD6_HUMAN 26S proteasome non-ATPase regulatory subunit 6 OS=Homo sapiens GN=PSMD6 PE=1 SV=1	4	5	7	4	1	1	0	0	0	0	0	0	0	0	0	0	0	2	0	1	0	1	0	0	0	0	0	0	1	0	10173000	6413700	620770	1529400	0	0	0	0	0	0	0	0	0	0	0	1792000
Q15014	Q15014	MORF4L2	>sp|Q15014|MO4L2_HUMAN Mortality factor 4-like protein 2 OS=Homo sapiens GN=MORF4L2 PE=1 SV=1	1	1	2	1	1	3	0	0	0	0	0	0	0	0	0	0	0	3	1	1	0	0	1	1	0	0	0	0	0	0	764270	750820	906380	0	0	0	0	0	0	0	0	0	0	0	0	1482600
Q15018	Q15018	FAM175B	>sp|Q15018|ABRX2_HUMAN BRISC complex subunit Abraxas 2 OS=Homo sapiens GN=ABRAXAS2 PE=1 SV=2	1	1	0	0	0	0	0	0	0	0	0	0	0	0	0	0	0	0	0	0	0	0	0	0	0	0	0	0	1	0	0	0	0	0	0	0	0	0	0	0	0	0	0	0	0	0
Q15019	Q15019	2018-09-02	>sp|Q15019|SEPT2_HUMAN Septin-2 OS=Homo sapiens GN=SEPT2 PE=1 SV=1	4	4	5	6	2	2	2	0	0	0	0	0	0	0	0	0	2	3	3	4	0	2	2	2	0	0	0	0	1	0	9591300	7389200	6455600	4510900	9357400	0	0	0	0	0	0	0	0	0	11114000	10218000
Q15020	Q15020	SART3	>sp|Q15020|SART3_HUMAN Squamous cell carcinoma antigen recognized by T-cells 3 OS=Homo sapiens GN=SART3 PE=1 SV=1	1	2	1	1	0	1	0	0	0	0	0	0	0	0	0	0	0	3	1	1	0	0	0	1	0	0	0	0	0	0	0	1411300	0	0	0	0	0	0	0	0	0	0	0	0	0	1521100
Q15022	Q15022	SUZ12	>sp|Q15022|SUZ12_HUMAN Polycomb protein SUZ12 OS=Homo sapiens GN=SUZ12 PE=1 SV=3	0	2	0	0	0	1	0	0	0	0	0	0	0	0	0	0	0	2	0	2	0	1	0	0	0	0	0	0	0	0	0	0	0	830330	0	0	0	0	0	0	0	0	0	0	0	949910
Q15024	Q15024	EXOSC7	>sp|Q15024|EXOS7_HUMAN Exosome complex component RRP42 OS=Homo sapiens GN=EXOSC7 PE=1 SV=3	1	1	0	0	0	0	0	0	0	0	0	0	0	0	0	0	0	0	0	0	0	0	0	0	0	0	0	0	0	0	0	0	0	0	0	0	0	0	0	0	0	0	0	0	0	0
Q15029	Q15029	EFTUD2	>sp|Q15029|U5S1_HUMAN 116 kDa U5 small nuclear ribonucleoprotein component OS=Homo sapiens GN=EFTUD2 PE=1 SV=1	10	18	17	9	6	8	5	0	0	0	0	0	0	0	0	0	8	11	6	10	2	3	1	2	0	0	0	0	1	0	37549000	16413000	7216700	11046000	14253000	0	0	0	0	0	0	0	0	0	13465000	28915000
Q15031	Q15031	LARS2	>sp|Q15031|SYLM_HUMAN Probable leucine--tRNA ligase, mitochondrial OS=Homo sapiens GN=LARS2 PE=1 SV=2	0	3	2	0	0	1	0	0	0	0	0	0	0	0	0	0	1	2	0	0	0	0	0	0	0	0	0	0	0	0	726570	0	0	0	0	0	0	0	0	0	0	0	0	0	931220	1197500
Q15041	Q15041	ARL6IP1	>sp|Q15041|AR6P1_HUMAN ADP-ribosylation factor-like protein 6-interacting protein 1 OS=Homo sapiens GN=ARL6IP1 PE=1 SV=2	0	0	0	1	0	0	0	0	0	0	0	0	0	0	0	0	1	0	0	0	0	0	0	0	0	0	0	0	0	0	0	0	0	0	0	0	0	0	0	0	0	0	0	0	1559500	0
Q15042	Q15042	RAB3GAP1	>sp|Q15042|RB3GP_HUMAN Rab3 GTPase-activating protein catalytic subunit OS=Homo sapiens GN=RAB3GAP1 PE=1 SV=3	0	1	1	0	0	0	0	0	0	0	0	0	0	0	0	0	0	1	0	1	0	0	1	0	0	0	0	0	0	0	0	0	0	0	0	0	0	0	0	0	0	0	0	0	0	443510
Q15043	Q15043	SLC39A14	>sp|Q15043|S39AE_HUMAN Zinc transporter ZIP14 OS=Homo sapiens GN=SLC39A14 PE=1 SV=3	0	1	0	0	0	0	0	0	0	0	0	0	0	0	0	0	0	0	0	0	0	0	0	0	0	0	0	0	0	0	0	0	0	0	0	0	0	0	0	0	0	0	0	0	0	0
Q15046	Q15046	KARS	>sp|Q15046|SYK_HUMAN Lysine--tRNA ligase OS=Homo sapiens GN=KARS PE=1 SV=3	9	12	10	11	7	5	3	0	0	0	0	0	0	0	0	0	2	3	2	6	2	3	6	4	0	0	0	0	1	0	22035000	28837000	19011000	15456000	4974900	0	0	0	0	0	0	0	0	0	13248000	13298000
Q15050	Q15050	RRS1	>sp|Q15050|RRS1_HUMAN Ribosome biogenesis regulatory protein homolog OS=Homo sapiens GN=RRS1 PE=1 SV=2	3	2	4	4	2	1	0	0	0	0	0	0	0	0	0	0	3	3	2	3	0	1	1	2	0	0	0	0	0	0	4840300	3676500	0	1891000	0	0	0	0	0	0	0	0	0	0	2759000	4353600
Q15054	Q15054	POLD3	>sp|Q15054|DPOD3_HUMAN DNA polymerase delta subunit 3 OS=Homo sapiens GN=POLD3 PE=1 SV=2	0	0	0	0	0	0	0	0	0	0	0	0	0	0	0	0	0	1	0	1	0	0	0	0	0	0	0	0	0	0	0	0	0	0	0	0	0	0	0	0	0	0	0	0	0	453600
Q15056	Q15056	EIF4H	>sp|Q15056|IF4H_HUMAN Eukaryotic translation initiation factor 4H OS=Homo sapiens GN=EIF4H PE=1 SV=5	6	5	5	7	3	2	4	1	0	0	0	0	0	0	0	0	4	5	3	5	2	4	3	3	0	0	0	0	0	1	15128000	18763000	37851000	25820000	24278000	11964000	0	0	0	0	0	0	0	0	35206000	21915000
Q15061	Q15061	WDR43	>sp|Q15061|WDR43_HUMAN WD repeat-containing protein 43 OS=Homo sapiens GN=WDR43 PE=1 SV=3	3	5	2	4	1	1	0	0	0	0	0	0	0	0	0	0	1	3	1	4	0	0	0	1	0	0	0	0	0	0	3063900	2483600	2036900	1778700	0	0	0	0	0	0	0	0	0	0	2230300	2703300
Q15067	Q15067	ACOX1	>sp|Q15067|ACOX1_HUMAN Peroxisomal acyl-coenzyme A oxidase 1 OS=Homo sapiens GN=ACOX1 PE=1 SV=3	0	4	4	1	1	1	0	0	0	0	0	0	0	0	0	0	0	0	0	1	0	0	0	0	0	0	0	0	0	0	869330	487970	1214900	1865800	0	0	0	0	0	0	0	0	0	0	0	0
Q15070	Q15070	OXA1L	>sp|Q15070|OXA1L_HUMAN Mitochondrial inner membrane protein OXA1L OS=Homo sapiens GN=OXA1L PE=1 SV=3	2	3	1	1	0	1	0	0	0	0	0	0	0	0	0	0	0	0	0	1	0	0	0	0	0	0	0	0	0	0	2116300	0	0	0	0	0	0	0	0	0	0	0	0	0	0	0
Q15075	Q15075	EEA1	>sp|Q15075|EEA1_HUMAN Early endosome antigen 1 OS=Homo sapiens GN=EEA1 PE=1 SV=2	0	1	3	2	0	0	0	0	0	0	0	0	0	0	0	0	0	1	0	0	0	0	0	0	0	0	0	0	0	0	1016800	0	0	0	0	0	0	0	0	0	0	0	0	0	0	0
Q15084	Q15084	PDIA6	>sp|Q15084|PDIA6_HUMAN Protein disulfide-isomerase A6 OS=Homo sapiens GN=PDIA6 PE=1 SV=1	3	6	9	6	3	2	3	1	0	0	0	0	0	0	0	0	3	2	3	2	1	2	2	1	0	0	0	0	2	1	21556000	19871000	5026600	6711200	19673000	5898100	0	0	0	0	0	0	0	0	18933000	9397900
Q15102	Q15102	PAFAH1B3	>sp|Q15102|PA1B3_HUMAN Platelet-activating factor acetylhydrolase IB subunit gamma OS=Homo sapiens GN=PAFAH1B3 PE=1 SV=1	1	1	0	0	1	2	0	1	0	0	0	0	0	0	0	0	0	0	0	1	1	1	1	1	0	0	0	0	0	0	0	0	0	1344500	0	2975600	0	0	0	0	0	0	0	0	0	0
Q15125	Q15125	EBP	>sp|Q15125|EBP_HUMAN 3-beta-hydroxysteroid-Delta(8),Delta(7)-isomerase OS=Homo sapiens GN=EBP PE=1 SV=3	3	3	2	2	3	1	1	0	0	0	0	0	0	0	0	0	1	1	1	2	0	2	1	1	0	0	0	0	0	0	7829200	6180600	7930600	7779100	2986800	0	0	0	0	0	0	0	0	0	6717700	8748100
Q15149	Q15149	PLEC	>sp|Q15149|PLEC_HUMAN Plectin OS=Homo sapiens GN=PLEC PE=1 SV=3	77	111	147	103	29	53	54	6	0	0	0	0	0	0	0	0	25	55	24	52	8	19	23	23	0	0	0	0	4	0	328590000	199230000	103150000	131630000	132130000	22540000	0	0	0	0	0	0	0	0	81166000	141270000
Q15165	Q15165	PON2	>sp|Q15165|PON2_HUMAN Serum paraoxonase/arylesterase 2 OS=Homo sapiens GN=PON2 PE=1 SV=3	1	2	4	1	1	1	1	0	0	0	0	0	0	0	0	0	0	0	0	1	0	1	0	0	0	0	0	0	0	0	2837300	758310	886060	1114200	2375500	0	0	0	0	0	0	0	0	0	0	0
Q15181	Q15181	PPA1	>sp|Q15181|IPYR_HUMAN Inorganic pyrophosphatase OS=Homo sapiens GN=PPA1 PE=1 SV=2	6	7	13	5	3	2	0	0	0	0	0	0	0	0	0	0	2	5	0	3	1	1	1	2	0	0	0	0	2	0	38224000	11909000	6824000	6605300	0	0	0	0	0	0	0	0	0	0	3366300	6734500
Q15185	Q15185	PTGES3	>sp|Q15185|TEBP_HUMAN Prostaglandin E synthase 3 OS=Homo sapiens GN=PTGES3 PE=1 SV=1	1	3	4	2	2	0	1	0	0	0	0	0	0	0	0	0	2	2	1	2	0	0	1	0	0	0	0	0	1	0	8225200	7074900	4115500	0	5872600	0	0	0	0	0	0	0	0	0	8740000	6881500
Q15208;Q9Y2H1	Q15208;Q9Y2H1	STK38;STK38L	>sp|Q15208|STK38_HUMAN Serine/threonine-protein kinase 38 OS=Homo sapiens GN=STK38 PE=1 SV=1;>sp|Q9Y2H1|ST38L_HUMAN Serine/threonine-protein kinase 38-like OS=Homo sapiens GN=STK38L PE=1 SV=3	0	1	0	0	0	0	0	0	0	0	0	0	0	0	0	0	0	0	0	1	0	0	0	0	0	0	0	0	0	0	0	0	0	0	0	0	0	0	0	0	0	0	0	0	0	0
Q15233	Q15233	NONO	>sp|Q15233|NONO_HUMAN Non-POU domain-containing octamer-binding protein OS=Homo sapiens GN=NONO PE=1 SV=4	12	15	17	16	6	11	8	2	0	0	0	0	0	0	0	0	5	14	6	13	1	6	6	6	0	0	0	0	3	0	53208000	67289000	38437000	49136000	35339000	23999000	0	0	0	0	0	0	0	0	49678000	56102000
Q15257	Q15257	PPP2R4	>sp|Q15257|PTPA_HUMAN Serine/threonine-protein phosphatase 2A activator OS=Homo sapiens GN=PTPA PE=1 SV=3	1	1	1	0	0	0	0	0	0	0	0	0	0	0	0	0	1	0	1	0	0	0	0	0	0	0	0	0	0	0	0	0	0	0	0	0	0	0	0	0	0	0	0	0	608880	0
Q15269	Q15269	PWP2	>sp|Q15269|PWP2_HUMAN Periodic tryptophan protein 2 homolog OS=Homo sapiens GN=PWP2 PE=2 SV=2	2	5	4	1	0	1	1	1	0	0	0	0	0	0	0	0	1	2	2	1	0	0	0	0	0	0	0	0	0	0	0	0	0	0	438240	0	0	0	0	0	0	0	0	0	0	740260
Q15286	Q15286	RAB35	>sp|Q15286|RAB35_HUMAN Ras-related protein Rab-35 OS=Homo sapiens GN=RAB35 PE=1 SV=1	0	2	1	1	1	0	1	0	0	0	0	0	0	0	0	0	0	0	1	0	0	0	0	1	0	0	0	0	0	0	0	2027800	1006900	0	1315100	0	0	0	0	0	0	0	0	0	0	0
Q15287	Q15287	RNPS1	>sp|Q15287|RNPS1_HUMAN RNA-binding protein with serine-rich domain 1 OS=Homo sapiens GN=RNPS1 PE=1 SV=1	3	3	5	2	2	0	0	0	0	0	0	0	0	0	0	0	1	0	0	1	0	1	0	1	0	0	0	0	1	0	10068000	3420900	2563600	0	0	0	0	0	0	0	0	0	0	0	3179300	0
Q15291	Q15291	RBBP5	>sp|Q15291|RBBP5_HUMAN Retinoblastoma-binding protein 5 OS=Homo sapiens GN=RBBP5 PE=1 SV=2	0	0	2	1	0	0	0	0	0	0	0	0	0	0	0	0	0	0	0	0	0	0	0	0	0	0	0	0	0	0	435290	0	0	0	0	0	0	0	0	0	0	0	0	0	0	0
Q15293	Q15293	RCN1	>sp|Q15293|RCN1_HUMAN Reticulocalbin-1 OS=Homo sapiens GN=RCN1 PE=1 SV=1	1	0	0	0	0	0	0	0	0	0	0	0	0	0	0	0	0	0	0	0	0	0	0	0	0	0	0	0	2	1	0	0	0	0	0	0	0	0	0	0	0	0	0	0	0	0
Q15363	Q15363	TMED2	>sp|Q15363|TMED2_HUMAN Transmembrane emp24 domain-containing protein 2 OS=Homo sapiens GN=TMED2 PE=1 SV=1	2	3	2	3	0	0	0	0	0	0	0	0	0	0	0	0	0	1	0	2	0	0	0	0	0	0	0	0	1	1	2410200	2075700	0	0	0	0	0	0	0	0	0	0	0	0	0	0
Q15365	Q15365	PCBP1	>sp|Q15365|PCBP1_HUMAN Poly(rC)-binding protein 1 OS=Homo sapiens GN=PCBP1 PE=1 SV=2	7	11	11	11	5	7	4	3	0	0	0	0	0	0	0	0	4	5	3	5	2	4	4	5	0	0	0	0	1	0	50153000	48289000	33470000	28618000	21232000	28361000	0	0	0	0	0	0	0	0	20642000	28381000
Q15366;P57723	Q15366	PCBP2	>sp|Q15366|PCBP2_HUMAN Poly(rC)-binding protein 2 OS=Homo sapiens GN=PCBP2 PE=1 SV=1	6	11	10	8	4	9	5	1	0	1	0	0	0	0	0	0	4	7	5	7	2	3	3	4	0	0	0	0	2	0	62624000	61636000	29261000	39355000	48717000	57067000	0	18356000	0	0	0	0	0	0	79761000	46454000
Q15370	Q15370	TCEB2	>sp|Q15370|ELOB_HUMAN Elongin-B OS=Homo sapiens GN=ELOB PE=1 SV=1	0	0	3	0	0	0	0	0	0	0	0	0	0	0	0	0	0	0	0	0	0	0	0	0	0	0	0	0	0	0	1216000	0	0	0	0	0	0	0	0	0	0	0	0	0	0	0
Q15382	Q15382	RHEB	>sp|Q15382|RHEB_HUMAN GTP-binding protein Rheb OS=Homo sapiens GN=RHEB PE=1 SV=1	2	4	5	1	0	0	0	0	0	0	0	0	0	0	0	0	0	0	0	3	0	1	0	0	0	0	0	0	0	0	1558000	1187400	0	0	0	0	0	0	0	0	0	0	0	0	0	0
Q15386	Q15386	UBE3C	>sp|Q15386|UBE3C_HUMAN Ubiquitin-protein ligase E3C OS=Homo sapiens GN=UBE3C PE=1 SV=3	0	1	0	0	0	0	0	0	0	0	0	0	0	0	0	0	0	0	0	0	0	0	0	0	0	0	0	0	0	0	0	0	0	0	0	0	0	0	0	0	0	0	0	0	0	0
Q15392	Q15392	DHCR24	>sp|Q15392|DHC24_HUMAN Delta(24)-sterol reductase OS=Homo sapiens GN=DHCR24 PE=1 SV=2	2	2	4	1	0	1	0	0	0	0	0	0	0	0	0	0	0	0	0	1	0	0	0	0	0	0	0	0	0	0	1297200	775140	0	1516000	0	0	0	0	0	0	0	0	0	0	0	0
Q15393	Q15393	SF3B3	>sp|Q15393|SF3B3_HUMAN Splicing factor 3B subunit 3 OS=Homo sapiens GN=SF3B3 PE=1 SV=4	11	13	12	9	6	6	5	0	0	0	0	0	0	0	0	0	2	6	5	7	0	4	4	4	0	0	0	0	1	0	22947000	19148000	7100300	12609000	14750000	0	0	0	0	0	0	0	0	0	6950100	11943000
Q15397	Q15397	KIAA0020	>sp|Q15397|PUM3_HUMAN Pumilio homolog 3 OS=Homo sapiens GN=PUM3 PE=1 SV=3	2	3	5	1	0	0	0	0	0	0	0	0	0	0	0	0	0	2	0	0	0	0	0	0	0	0	0	0	0	0	2518100	1420500	0	0	0	0	0	0	0	0	0	0	0	0	0	0
Q15404	Q15404	RSU1	>sp|Q15404|RSU1_HUMAN Ras suppressor protein 1 OS=Homo sapiens GN=RSU1 PE=1 SV=3	2	1	0	1	1	1	1	0	0	0	0	0	0	0	0	0	1	1	1	1	0	1	1	0	0	0	0	0	0	0	0	1247900	1324200	1309500	1180100	0	0	0	0	0	0	0	0	0	1455700	1116700
Q15418	Q15418	RPS6KA1	>sp|Q15418|KS6A1_HUMAN Ribosomal protein S6 kinase alpha-1 OS=Homo sapiens GN=RPS6KA1 PE=1 SV=2	2	4	6	3	0	0	0	0	0	0	0	0	0	0	0	0	0	4	1	2	0	1	1	0	0	0	0	0	0	0	1658800	0	0	0	0	0	0	0	0	0	0	0	0	0	0	0
Q15424	Q15424	SAFB	>sp|Q15424|SAFB1_HUMAN Scaffold attachment factor B1 OS=Homo sapiens GN=SAFB PE=1 SV=4	8	7	7	4	0	2	2	0	0	0	0	0	0	0	0	0	1	4	1	3	0	1	1	1	0	0	0	0	1	0	6615000	4546400	0	2783600	6222500	0	0	0	0	0	0	0	0	0	2465300	5215800
Q15428	Q15428	SF3A2	>sp|Q15428|SF3A2_HUMAN Splicing factor 3A subunit 2 OS=Homo sapiens GN=SF3A2 PE=1 SV=2	2	6	2	1	1	1	0	0	0	0	0	0	0	0	0	0	1	3	2	2	0	1	1	0	0	0	0	0	0	0	1586300	2938100	2072500	4745800	0	0	0	0	0	0	0	0	0	0	1161500	2298500
Q15435	Q15435	PPP1R7	>sp|Q15435|PP1R7_HUMAN Protein phosphatase 1 regulatory subunit 7 OS=Homo sapiens GN=PPP1R7 PE=1 SV=1	0	1	0	0	0	0	0	0	0	0	0	0	0	0	0	0	0	1	0	0	0	0	0	0	0	0	0	0	0	0	0	0	0	0	0	0	0	0	0	0	0	0	0	0	0	304210
Q15436	Q15436	SEC23A	>sp|Q15436|SC23A_HUMAN Protein transport protein Sec23A OS=Homo sapiens GN=SEC23A PE=1 SV=2	2	2	5	3	0	1	0	0	0	0	0	0	0	0	0	0	2	4	0	0	0	1	1	0	0	0	0	0	0	0	3509900	2651200	0	0	0	0	0	0	0	0	0	0	0	0	3257000	2533000
Q15437	Q15437	SEC23B	>sp|Q15437|SC23B_HUMAN Protein transport protein Sec23B OS=Homo sapiens GN=SEC23B PE=1 SV=2	2	2	1	2	1	2	0	0	0	0	0	0	0	0	0	0	2	2	0	2	0	1	1	0	0	0	0	0	0	0	0	1983200	869770	921900	0	0	0	0	0	0	0	0	0	0	1029000	1482900
Q15459	Q15459	SF3A1	>sp|Q15459|SF3A1_HUMAN Splicing factor 3A subunit 1 OS=Homo sapiens GN=SF3A1 PE=1 SV=1	9	9	12	12	6	7	3	0	0	0	0	0	0	0	0	0	4	10	6	9	3	5	5	6	0	0	0	0	1	0	20113000	14316000	15933000	14983000	4859700	0	0	0	0	0	0	0	0	0	10378000	13946000
Q15517	Q15517	CDSN	>sp|Q15517|CDSN_HUMAN Corneodesmosin OS=Homo sapiens GN=CDSN PE=1 SV=3	0	0	0	0	1	0	0	0	0	0	0	0	0	0	0	0	0	0	0	0	0	0	0	0	0	0	0	0	0	0	0	0	920010	0	0	0	0	0	0	0	0	0	0	0	0	0
Q15629	Q15629	TRAM1	>sp|Q15629|TRAM1_HUMAN Translocating chain-associated membrane protein 1 OS=Homo sapiens GN=TRAM1 PE=1 SV=3	1	1	1	1	1	1	1	0	0	0	0	0	0	0	0	0	1	0	1	0	0	0	1	1	0	0	0	0	0	0	0	2820800	15848000	0	1129100	0	0	0	0	0	0	0	0	0	2046800	0
Q15631	Q15631	TSN	>sp|Q15631|TSN_HUMAN Translin OS=Homo sapiens GN=TSN PE=1 SV=1	0	1	4	3	0	1	1	0	0	0	0	0	0	0	0	0	0	1	0	1	0	0	0	0	0	0	0	0	0	0	3419300	6964700	0	4174300	0	0	0	0	0	0	0	0	0	0	0	1528000
Q15637;B1AK53	Q15637	SF1	>sp|Q15637|SF01_HUMAN Splicing factor 1 OS=Homo sapiens GN=SF1 PE=1 SV=4	3	2	6	1	1	1	0	0	0	0	0	0	0	0	0	0	3	1	1	1	0	1	0	0	0	0	0	0	0	0	6661600	1057000	886930	1735000	0	0	0	0	0	0	0	0	0	0	2836000	1496100
Q15642	Q15642	TRIP10	>sp|Q15642|CIP4_HUMAN Cdc42-interacting protein 4 OS=Homo sapiens GN=TRIP10 PE=1 SV=3	0	0	1	1	0	0	0	0	0	0	0	0	0	0	0	0	0	0	0	1	0	0	0	0	0	0	0	0	0	0	786580	0	0	0	0	0	0	0	0	0	0	0	0	0	0	0
Q15645	Q15645	TRIP13	>sp|Q15645|PCH2_HUMAN Pachytene checkpoint protein 2 homolog OS=Homo sapiens GN=TRIP13 PE=1 SV=2	6	9	8	3	4	6	4	2	0	0	0	0	0	0	0	0	5	8	7	7	1	2	0	0	0	0	0	0	0	0	13360000	10509000	3137800	10902000	9944100	5984000	0	0	0	0	0	0	0	0	13103000	19776000
Q15651	Q15651	HMGN3	>sp|Q15651|HMGN3_HUMAN High mobility group nucleosome-binding domain-containing protein 3 OS=Homo sapiens GN=HMGN3 PE=1 SV=2	3	3	5	3	2	2	2	1	0	0	0	0	0	0	0	0	2	2	2	2	0	2	2	1	0	0	0	0	1	0	1469400	1928600	0	0	0	0	0	0	0	0	0	0	0	0	0	0
Q15654	Q15654	TRIP6	>sp|Q15654|TRIP6_HUMAN Thyroid receptor-interacting protein 6 OS=Homo sapiens GN=TRIP6 PE=1 SV=3	3	3	2	3	1	2	0	0	0	0	0	0	0	0	0	0	1	0	0	3	0	1	1	1	0	0	0	0	0	0	2261100	2276900	1694100	1303400	0	0	0	0	0	0	0	0	0	0	2541000	0
Q15691	Q15691	MAPRE1	>sp|Q15691|MARE1_HUMAN Microtubule-associated protein RP/EB family member 1 OS=Homo sapiens GN=MAPRE1 PE=1 SV=3	3	1	5	5	4	3	1	0	0	0	0	0	0	0	0	0	2	6	3	3	0	3	2	2	0	0	0	0	0	0	15661000	7662800	11345000	18990000	3438100	0	0	0	0	0	0	0	0	0	15146000	11914000
Q15717;Q12926;P26378	Q15717	ELAVL1	>sp|Q15717|ELAV1_HUMAN ELAV-like protein 1 OS=Homo sapiens GN=ELAVL1 PE=1 SV=2	8	8	7	5	6	7	4	2	0	1	0	0	0	0	0	0	3	6	2	5	4	7	7	4	0	0	0	0	1	1	12980000	11048000	23416000	9608700	11147000	8219200	0	7489100	0	0	0	0	0	0	12409000	11862000
Q15738	Q15738	NSDHL	>sp|Q15738|NSDHL_HUMAN Sterol-4-alpha-carboxylate 3-dehydrogenase, decarboxylating OS=Homo sapiens GN=NSDHL PE=1 SV=2	1	5	2	3	0	0	0	0	0	0	0	0	0	0	0	0	0	3	0	2	0	0	0	0	0	0	0	0	0	0	2300100	1900200	0	0	0	0	0	0	0	0	0	0	0	0	0	1592000
Q15758	Q15758	SLC1A5	>sp|Q15758|AAAT_HUMAN Neutral amino acid transporter B(0) OS=Homo sapiens GN=SLC1A5 PE=1 SV=2	1	2	2	2	1	1	0	0	0	0	0	0	0	0	0	0	0	0	0	2	0	1	0	0	0	0	0	0	1	0	2404200	4186000	1151600	4482200	0	0	0	0	0	0	0	0	0	0	0	0
Q15785	Q15785	TOMM34	>sp|Q15785|TOM34_HUMAN Mitochondrial import receptor subunit TOM34 OS=Homo sapiens GN=TOMM34 PE=1 SV=2	3	3	2	4	1	1	1	0	0	0	0	0	0	0	0	0	0	2	1	1	0	0	1	0	0	0	0	0	0	0	2288700	1772500	1637500	1156200	0	0	0	0	0	0	0	0	0	0	0	0
Q15796;P84022;O15198;Q99717;Q15797	Q15796;P84022;O15198	SMAD2;SMAD3;SMAD9	>sp|Q15796|SMAD2_HUMAN Mothers against decapentaplegic homolog 2 OS=Homo sapiens GN=SMAD2 PE=1 SV=1;>sp|P84022|SMAD3_HUMAN Mothers against decapentaplegic homolog 3 OS=Homo sapiens GN=SMAD3 PE=1 SV=1;>sp|O15198|SMAD9_HUMAN Mothers against decapentaplegic h	1	0	1	0	0	1	0	0	0	0	0	0	0	0	0	0	1	1	0	1	0	0	0	0	0	0	0	0	0	0	0	0	0	1690400	0	0	0	0	0	0	0	0	0	0	0	0
Q15813	Q15813	TBCE	>sp|Q15813|TBCE_HUMAN Tubulin-specific chaperone E OS=Homo sapiens GN=TBCE PE=1 SV=1	0	2	1	0	0	0	0	0	0	0	0	0	0	0	0	0	0	0	0	0	0	0	0	0	0	0	0	0	0	0	0	0	0	0	0	0	0	0	0	0	0	0	0	0	0	0
Q15814	Q15814	TBCC	>sp|Q15814|TBCC_HUMAN Tubulin-specific chaperone C OS=Homo sapiens GN=TBCC PE=1 SV=2	0	0	0	0	0	0	0	0	0	0	0	0	0	0	0	0	0	0	0	1	0	0	0	0	0	0	0	0	0	0	0	0	0	0	0	0	0	0	0	0	0	0	0	0	0	0
Q15818	Q15818	NPTX1	>sp|Q15818|NPTX1_HUMAN Neuronal pentraxin-1 OS=Homo sapiens GN=NPTX1 PE=2 SV=2	1	0	0	0	0	1	0	0	0	0	0	0	0	0	0	0	0	1	0	0	0	0	0	0	0	0	0	0	0	0	0	0	0	387910	0	0	0	0	0	0	0	0	0	0	0	0
Q15833	Q15833	STXBP2	>sp|Q15833|STXB2_HUMAN Syntaxin-binding protein 2 OS=Homo sapiens GN=STXBP2 PE=1 SV=2	0	0	0	0	0	0	0	0	0	0	0	0	0	0	0	0	0	1	0	0	0	0	0	0	0	0	0	0	0	0	0	0	0	0	0	0	0	0	0	0	0	0	0	0	0	274830
Q15836;P63027	Q15836	VAMP3	>sp|Q15836|VAMP3_HUMAN Vesicle-associated membrane protein 3 OS=Homo sapiens GN=VAMP3 PE=1 SV=3	1	1	0	0	0	0	0	0	0	0	0	0	0	0	0	0	0	1	0	1	0	1	0	0	0	0	0	0	0	0	0	0	0	0	0	0	0	0	0	0	0	0	0	0	0	0
Q15843	Q15843	NEDD8	>sp|Q15843|NEDD8_HUMAN NEDD8 OS=Homo sapiens GN=NEDD8 PE=1 SV=1	0	0	0	0	0	0	0	0	0	0	0	0	0	0	0	0	0	0	0	0	0	0	0	0	0	0	0	0	1	1	0	0	0	0	0	0	0	0	0	0	0	0	0	0	0	0
Q15904	Q15904	ATP6AP1	>sp|Q15904|VAS1_HUMAN V-type proton ATPase subunit S1 OS=Homo sapiens GN=ATP6AP1 PE=1 SV=2	1	0	1	0	0	0	0	0	0	0	0	0	0	0	0	0	0	1	0	1	0	0	0	0	0	0	0	0	0	0	0	0	0	0	0	0	0	0	0	0	0	0	0	0	0	0
Q15907;P62491;P57735	Q15907;P62491	RAB11B;RAB11A	>sp|Q15907|RB11B_HUMAN Ras-related protein Rab-11B OS=Homo sapiens GN=RAB11B PE=1 SV=4;>sp|P62491|RB11A_HUMAN Ras-related protein Rab-11A OS=Homo sapiens GN=RAB11A PE=1 SV=3	3	2	4	4	2	1	1	0	0	0	0	0	0	0	0	0	1	3	0	4	0	3	2	1	0	0	0	0	0	0	5890000	4492700	6905900	0	3666300	0	0	0	0	0	0	0	0	0	3899000	3555500
Q15942	Q15942	ZYX	>sp|Q15942|ZYX_HUMAN Zyxin OS=Homo sapiens GN=ZYX PE=1 SV=1	1	3	3	0	1	2	0	0	0	0	0	0	0	0	0	0	4	2	0	0	0	1	1	1	0	0	0	0	1	0	1295900	0	2080800	2166600	0	0	0	0	0	0	0	0	0	0	3549100	774560
Q16181;Q6ZU15	Q16181	2018-09-07	>sp|Q16181|SEPT7_HUMAN Septin-7 OS=Homo sapiens GN=SEPT7 PE=1 SV=2	4	3	3	6	3	2	2	0	0	0	0	0	0	0	0	0	2	3	2	3	0	1	3	1	0	0	0	0	2	0	3063700	3790800	4461200	4071900	4438200	0	0	0	0	0	0	0	0	0	4449600	3671000
Q16186	Q16186	ADRM1	>sp|Q16186|ADRM1_HUMAN Proteasomal ubiquitin receptor ADRM1 OS=Homo sapiens GN=ADRM1 PE=1 SV=2	2	0	3	1	2	3	2	1	0	1	0	0	0	0	0	0	2	1	1	2	0	2	2	2	0	0	0	0	0	0	2688600	3269000	7507500	6707600	3359100	5911600	0	6671900	0	0	0	0	0	0	4840200	4743800
Q16204	Q16204	CCDC6	>sp|Q16204|CCDC6_HUMAN Coiled-coil domain-containing protein 6 OS=Homo sapiens GN=CCDC6 PE=1 SV=2	1	2	0	1	1	2	0	0	0	0	0	0	0	0	0	0	2	2	1	0	0	0	0	0	0	0	0	0	0	0	0	0	2105200	1501100	0	0	0	0	0	0	0	0	0	0	1737400	2123000
Q16222;Q3KQV9	Q16222	UAP1	>sp|Q16222|UAP1_HUMAN UDP-N-acetylhexosamine pyrophosphorylase OS=Homo sapiens GN=UAP1 PE=1 SV=3	2	2	2	2	0	2	0	0	0	0	0	0	0	0	0	0	1	2	2	1	0	0	1	0	0	0	0	0	0	0	1631200	2607200	0	2469200	0	0	0	0	0	0	0	0	0	0	2066000	2008800
Q16401	Q16401	PSMD5	>sp|Q16401|PSMD5_HUMAN 26S proteasome non-ATPase regulatory subunit 5 OS=Homo sapiens GN=PSMD5 PE=1 SV=3	4	4	8	5	0	3	2	0	0	0	0	0	0	0	0	0	3	1	1	2	0	0	0	0	0	0	0	0	0	0	7235100	3239400	0	3619200	2888600	0	0	0	0	0	0	0	0	0	5720900	3787100
Q16513	Q16513	PKN2	>sp|Q16513|PKN2_HUMAN Serine/threonine-protein kinase N2 OS=Homo sapiens GN=PKN2 PE=1 SV=1	3	6	5	1	1	1	1	0	0	0	0	0	0	0	0	0	1	2	1	2	0	1	1	0	0	0	0	0	0	0	4082200	0	0	0	1056300	0	0	0	0	0	0	0	0	0	1820900	1241900
Q16531	Q16531	DDB1	>sp|Q16531|DDB1_HUMAN DNA damage-binding protein 1 OS=Homo sapiens GN=DDB1 PE=1 SV=1	12	17	17	15	6	7	2	0	0	0	0	0	0	0	0	0	5	13	6	8	1	6	3	4	0	0	0	0	1	0	22201000	19573000	13752000	15732000	4909900	0	0	0	0	0	0	0	0	0	15516000	21347000
Q16537	Q16537	PPP2R5E	>sp|Q16537|2A5E_HUMAN Serine/threonine-protein phosphatase 2A 56 kDa regulatory subunit epsilon isoform OS=Homo sapiens GN=PPP2R5E PE=1 SV=1	0	2	0	1	0	0	0	0	0	0	0	0	0	0	0	0	1	0	1	0	0	0	0	0	0	0	0	0	0	0	0	0	0	0	0	0	0	0	0	0	0	0	0	0	0	0
Q16539	Q16539	MAPK14	>sp|Q16539|MK14_HUMAN Mitogen-activated protein kinase 14 OS=Homo sapiens GN=MAPK14 PE=1 SV=3	1	1	0	1	0	0	0	0	0	0	0	0	0	0	0	0	0	0	0	0	0	0	0	0	0	0	0	0	0	0	0	356110	0	0	0	0	0	0	0	0	0	0	0	0	0	0
Q16543	Q16543	CDC37	>sp|Q16543|CDC37_HUMAN Hsp90 co-chaperone Cdc37 OS=Homo sapiens GN=CDC37 PE=1 SV=1	2	3	5	4	2	1	1	0	0	0	0	0	0	0	0	0	0	0	0	2	0	1	2	1	0	0	0	0	0	0	5176100	7058400	5120900	5011800	0	0	0	0	0	0	0	0	0	0	0	0
Q16555;Q14194;Q14195	Q16555	DPYSL2	>sp|Q16555|DPYL2_HUMAN Dihydropyrimidinase-related protein 2 OS=Homo sapiens GN=DPYSL2 PE=1 SV=1	0	5	8	3	1	1	0	0	0	0	0	0	0	0	0	0	2	2	2	0	1	1	2	1	0	0	0	0	1	0	7598000	2497900	1582200	2029600	0	0	0	0	0	0	0	0	0	0	2791400	1275200
[truncated: 1,184 more rows]
[truncated: 42 more columns]

## Sheet: Cell_Dilution_R2
Protein IDs	Majority protein IDs	Gene names	Fasta headers	Peptides ctrl	Peptides ctrl_2	Peptides HeLa_10000G1_R2	Peptides HeLa_10000G2_R2	Peptides HeLa_10000G3_R2	Peptides HeLa_10000G4_R2	Peptides HeLa_1000E1_R2	Peptides HeLa_1000E2_R2	Peptides HeLa_1000E3_R2	Peptides HeLa_1000E4_R2	Peptides HeLa_100C1_R2	Peptides HeLa_100C2_R2	Peptides HeLa_100C3_R2	Peptides HeLa_100C4_R2	Peptides HeLa_10A1_R2	Peptides HeLa_10A2_R2	Peptides HeLa_10A3_R2	Peptides HeLa_10A4_R2	Peptides HeLa_5000F1_R2	Peptides HeLa_5000F2_R2	Peptides HeLa_5000F3_R2	Peptides HeLa_5000F4_R2	Peptides HeLa_500D1_R2	Peptides HeLa_500D2_R2	Peptides HeLa_500D3_R2	Peptides HeLa_500D4_R2	Peptides HeLa_50B1_R2	Peptides HeLa_50B2_R2	Peptides HeLa_50B3_R2	Peptides HeLa_50B4_R2	LFQ intensity ctrl	LFQ intensity ctrl_2	LFQ intensity HeLa_10000G1_R2	LFQ intensity HeLa_10000G2_R2	LFQ intensity HeLa_10000G3_R2	LFQ intensity HeLa_10000G4_R2	LFQ intensity HeLa_1000E1_R2	LFQ intensity HeLa_1000E2_R2	LFQ intensity HeLa_1000E3_R2	LFQ intensity HeLa_1000E4_R2	LFQ intensity HeLa_100C1_R2	LFQ intensity HeLa_100C2_R2	LFQ intensity HeLa_100C3_R2	LFQ intensity HeLa_100C4_R2	LFQ intensity HeLa_10A1_R2	LFQ intensity HeLa_10A2_R2
[truncated: 2,752 more rows]
[truncated: 44 more columns]
