# Supplementary material for: Automated sample preparation with SP3 for low‐input clinical proteomics
Source: Mol Syst Biol. 2020 Jan 16;16(1):e9111. doi: 10.15252/msb.20199111 (PMC6966100; doi:10.15252/msb.20199111)
Supplement: Supplementary file 6 — Source Data for Figure 4 [file MSB-16-e9111-s004.xlsx]

## Sheet: ADC_proteome
Protein IDs	Majority protein IDs	Gene names	Fasta headers	Peptides 1_S3	Peptides 10_S13	Peptides 11_S10	Peptides 12_S16	Peptides 13_S14	Peptides 14_S15	Peptides 15_S11	Peptides 16_S9	Peptides 17_S18	Peptides 18_S20	Peptides 19_S19	Peptides 2_S5	Peptides 20_S17	Peptides 21_S24	Peptides 22_S22	Peptides 23_S23	Peptides 24_S21	Peptides 25_S25	Peptides 26_S26	Peptides 27_S29	Peptides 28_S31	Peptides 29_S28	Peptides 3_S1	Peptides 30_S30	Peptides 31_S27	Peptides 32_S32	Peptides 33_S36	Peptides 34_S38	Peptides 35_S37	Peptides 36_S40	Peptides 37_S39	Peptides 38_S34	Peptides 39_S35	Peptides 4_S7	Peptides 40_S33	Peptides 41_S47	Peptides 42_S46	Peptides 43_S48	Peptides 44_S42	Peptides 45_S41	Peptides 47_S45	Peptides 48_S44	Peptides 49_S43	Peptides 5_S8	Peptides 50_S50	Peptides 51_S49
P01717	P01717;P01718;A0A075B6K0		>sp|P01717|LV325_HUMAN Immunoglobulin lambda variable 3-25 OS=Homo sapiens GN=IGLV3-25 PE=1 SV=2;>sp|P01718|LV327_HUMAN Immunoglobulin lambda variable 3-27 OS=Homo sapiens GN=IGLV3-27 PE=1 SV=2;>sp|A0A075B6K0|LV316_HUMAN Immunoglobulin lambda variable 3-16	1	1	1	2	1	1	2	2	2	1	1	0	2	2	2	2	1	2	2	2	2	2	1	1	0	1	2	2	2	2	2	1	2	2	2	1	2	1	2	1	2	1	1	1	0	0
P01615	P01615;A0A075B6P5;P01614;A0A087WW87		>sp|P01615|KVD28_HUMAN Immunoglobulin kappa variable 2D-28 OS=Homo sapiens GN=IGKV2D-28 PE=1 SV=2;>sp|A0A075B6P5|KV228_HUMAN Immunoglobulin kappa variable 2-28 OS=Homo sapiens GN=IGKV2-28 PE=3 SV=1;>sp|P01614|KVD40_HUMAN Immunoglobulin kappa variable 2D-40	2	1	2	2	1	2	2	2	2	2	2	2	2	1	2	2	2	2	2	2	2	1	2	0	2	1	2	2	2	3	2	2	2	2	3	1	2	1	2	1	1	1	1	1	1	1
A0A075B6R2	A0A075B6R2		>sp|A0A075B6R2|HV404_HUMAN Immunoglobulin heavy variable 4-4 OS=Homo sapiens GN=IGHV4-4 PE=3 SV=2	0	0	0	1	0	0	0	0	1	1	1	0	0	1	0	1	1	1	1	0	0	0	0	0	0	0	1	0	1	1	0	1	2	0	2	0	0	0	0	0	0	0	0	0	0	0
A0A0C4DH67	A0A0C4DH67;A0A0C4DH69;A0A075B6S5		>sp|A0A0C4DH67|KV108_HUMAN Immunoglobulin kappa variable 1-8 OS=Homo sapiens GN=IGKV1-8 PE=3 SV=1;>sp|A0A0C4DH69|KV109_HUMAN Immunoglobulin kappa variable 1-9 OS=Homo sapiens GN=IGKV1-9 PE=3 SV=1;>sp|A0A075B6S5|KV127_HUMAN Immunoglobulin kappa variable 1-2	0	0	0	1	0	0	1	0	1	0	1	0	1	0	0	1	1	1	1	1	0	0	1	0	0	0	1	1	1	1	1	1	1	1	1	0	0	0	0	0	1	0	0	1	0	0
A0A0G2JS06	A0A0G2JS06;A0A087WSX0		>sp|A0A0G2JS06|LV539_HUMAN Immunoglobulin lambda variable 5-39 OS=Homo sapiens GN=IGLV5-39 PE=3 SV=1;>sp|A0A087WSX0|LV545_HUMAN Immunoglobulin lambda variable 5-45 OS=Homo sapiens GN=IGLV5-45 PE=3 SV=1	0	1	0	0	0	0	3	2	3	1	3	0	3	0	0	0	0	0	0	0	0	0	0	0	0	0	0	0	0	0	0	0	2	0	2	0	0	0	0	0	1	0	0	0	0	0
P04433	P04433;A0A0A0MRZ8		>sp|P04433|KV311_HUMAN Immunoglobulin kappa variable 3-11 OS=Homo sapiens GN=IGKV3-11 PE=1 SV=1;>sp|A0A0A0MRZ8|KVD11_HUMAN Immunoglobulin kappa variable 3D-11 OS=Homo sapiens GN=IGKV3D-11 PE=3 SV=6	0	0	0	0	0	0	1	2	2	2	2	1	2	0	0	0	0	0	1	2	1	1	2	1	1	0	0	2	2	2	0	0	2	1	2	0	1	0	0	0	0	1	1	0	0	1
A0A0A0MS15	A0A0A0MS15		>sp|A0A0A0MS15|HV349_HUMAN Immunoglobulin heavy variable 3-49 OS=Homo sapiens GN=IGHV3-49 PE=1 SV=1	1	1	1	1	2	1	1	1	1	2	2	1	1	1	1	1	1	1	1	1	1	1	1	1	1	1	1	1	3	3	2	2	4	1	4	1	1	1	1	1	2	1	1	1	1	1
A0A0B4J1U7	A0A0B4J1U7		>sp|A0A0B4J1U7|HV601_HUMAN Immunoglobulin heavy variable 6-1 OS=Homo sapiens GN=IGHV6-1 PE=3 SV=1	0	1	1	1	1	1	0	0	2	1	2	1	1	2	0	1	1	1	1	1	1	0	1	1	0	0	0	0	2	1	1	1	1	1	1	1	1	1	2	0	2	0	0	1	0	1
A0A0B4J1V0	A0A0B4J1V0;A0A0B4J1Y9		>sp|A0A0B4J1V0|HV315_HUMAN Immunoglobulin heavy variable 3-15 OS=Homo sapiens GN=IGHV3-15 PE=3 SV=1;>sp|A0A0B4J1Y9|HV372_HUMAN Immunoglobulin heavy variable 3-72 OS=Homo sapiens GN=IGHV3-72 PE=3 SV=1	0	1	1	1	2	1	1	0	2	1	1	0	1	1	1	1	1	1	1	1	1	1	1	0	0	1	0	1	2	3	1	1	3	1	3	0	1	1	1	0	1	1	1	1	0	0
A0A0B4J1X5	A0A0B4J1X5		>sp|A0A0B4J1X5|HV374_HUMAN Immunoglobulin heavy variable 3-74 OS=Homo sapiens GN=IGHV3-74 PE=3 SV=1	2	0	1	1	2	1	2	3	3	3	3	3	3	2	3	2	3	1	3	3	3	3	3	3	2	1	3	3	4	3	1	2	3	2	4	0	1	3	2	1	3	2	0	2	3	2
A0A0B4J1Y8	A0A0B4J1Y8		>sp|A0A0B4J1Y8|LV949_HUMAN Immunoglobulin lambda variable 9-49 OS=Homo sapiens GN=IGLV9-49 PE=1 SV=1	0	1	0	0	0	0	0	0	0	0	0	0	0	0	0	0	0	0	0	0	0	0	0	0	0	0	1	0	2	1	0	1	2	0	2	0	0	0	0	0	0	0	0	0	0	0
A0A0C4DH29	A0A0C4DH29		>sp|A0A0C4DH29|HV103_HUMAN Immunoglobulin heavy variable 1-3 OS=Homo sapiens GN=IGHV1-3 PE=3 SV=1	0	0	0	0	0	0	0	0	1	0	1	0	1	0	0	0	0	0	0	0	0	0	0	0	0	0	0	0	1	1	0	1	1	0	1	0	0	0	0	0	0	0	0	0	0	0
A0A0C4DH31	A0A0C4DH31		>sp|A0A0C4DH31|HV118_HUMAN Immunoglobulin heavy variable 1-18 OS=Homo sapiens GN=IGHV1-18 PE=3 SV=1	0	0	0	0	0	0	1	0	1	0	1	0	1	0	0	0	0	0	0	0	0	0	0	0	0	0	0	0	1	0	0	0	1	0	1	0	0	0	0	0	0	0	0	0	0	0
A0A0C4DH34	A0A0C4DH34		>sp|A0A0C4DH34|HV428_HUMAN Immunoglobulin heavy variable 4-28 OS=Homo sapiens GN=IGHV4-28 PE=3 SV=1	1	0	0	1	1	1	1	1	1	1	1	1	1	1	1	1	1	1	1	1	0	0	1	1	1	1	1	1	1	1	1	1	1	1	1	1	1	1	1	1	1	0	0	1	1	0
A0A0C4DH38	A0A0C4DH38		>sp|A0A0C4DH38|HV551_HUMAN Immunoglobulin heavy variable 5-51 OS=Homo sapiens GN=IGHV5-51 PE=3 SV=1	0	0	0	0	0	0	2	1	2	2	3	0	3	1	0	1	1	0	0	1	2	0	1	0	0	0	2	0	3	2	0	0	3	2	2	0	1	0	1	1	0	0	0	0	0	0
P01825	P01825;P0DP08;P0DP06;A0A0C4DH41;P06331;P01824		>sp|P01825|HV459_HUMAN Immunoglobulin heavy variable 4-59 OS=Homo sapiens GN=IGHV4-59 PE=1 SV=2;>sp|P0DP08|HVD82_HUMAN Immunoglobulin heavy variable 4-38-2 OS=Homo sapiens GN=IGHV4-38-2 PE=3 SV=1;>sp|P0DP06|HVD34_HUMAN Immunoglobulin heavy variable 4-30-4	1	1	1	1	1	1	1	1	1	1	1	0	1	1	1	1	1	1	1	1	1	1	1	1	1	1	1	1	1	1	1	1	1	1	1	0	1	1	1	1	1	1	1	1	1	0
A0A0C4DH68	A0A0C4DH68		>sp|A0A0C4DH68|KV224_HUMAN Immunoglobulin kappa variable 2-24 OS=Homo sapiens GN=IGKV2-24 PE=3 SV=1	1	2	1	1	2	1	1	1	1	2	2	2	2	1	2	2	1	2	1	1	1	0	2	1	1	0	2	2	2	3	0	2	4	2	4	0	1	1	1	1	1	0	1	1	1	0
P04432	P04432;P01611;P01597;A0A0C4DH73;A0A0C4DH72		>sp|P04432|KVD39_HUMAN Immunoglobulin kappa variable 1D-39 OS=Homo sapiens GN=IGKV1D-39 PE=3 SV=2;>sp|P01611|KVD12_HUMAN Immunoglobulin kappa variable 1D-12 OS=Homo sapiens GN=IGKV1D-12 PE=1 SV=2;>sp|P01597|KV139_HUMAN Immunoglobulin kappa variable 1-39 OS	0	0	1	1	0	0	1	1	1	1	1	0	1	1	1	1	1	1	1	1	1	0	1	0	1	0	1	1	1	1	1	1	1	1	1	0	1	1	1	0	1	0	0	1	0	0
A0AV96	A0AV96	RBM47	>sp|A0AV96|RBM47_HUMAN RNA-binding protein 47 OS=Homo sapiens GN=RBM47 PE=1 SV=2	4	2	3	6	6	6	4	2	2	0	1	0	0	6	2	3	6	4	4	3	3	0	4	2	5	4	0	5	3	2	5	5	4	5	5	2	6	5	7	5	7	4	6	7	3	0
A0AVF1	A0AVF1	TTC26	>sp|A0AVF1|IFT56_HUMAN Intraflagellar transport protein 56 OS=Homo sapiens GN=TTC26 PE=2 SV=1	0	1	0	0	0	0	0	0	0	0	0	0	0	0	0	0	0	0	0	0	0	0	0	0	0	0	0	0	0	0	0	0	0	0	0	0	0	0	0	0	0	0	0	0	0	0
A0AVT1	A0AVT1	UBA6	>sp|A0AVT1|UBA6_HUMAN Ubiquitin-like modifier-activating enzyme 6 OS=Homo sapiens GN=UBA6 PE=1 SV=1	1	5	4	7	8	9	11	8	4	3	6	2	7	4	4	7	7	7	4	8	9	2	6	3	4	3	5	6	4	4	5	5	7	7	6	2	8	4	6	4	8	6	6	5	1	4
A0FGR8	A0FGR8	ESYT2	>sp|A0FGR8|ESYT2_HUMAN Extended synaptotagmin-2 OS=Homo sapiens GN=ESYT2 PE=1 SV=1	8	5	10	10	7	9	12	9	9	7	8	9	8	6	8	11	10	13	8	7	10	6	9	6	5	7	5	6	7	6	6	9	6	10	6	7	7	8	9	8	10	8	12	12	9	4
A0MZ66	A0MZ66	KIAA1598	>sp|A0MZ66|SHOT1_HUMAN Shootin-1 OS=Homo sapiens GN=SHTN1 PE=1 SV=4	1	1	1	4	3	4	3	3	0	0	0	1	0	5	3	2	2	4	3	1	1	0	3	0	3	1	2	3	0	1	3	1	2	5	3	5	6	4	3	4	0	4	3	4	1	4
A1A5B4	A1A5B4	ANO9	>sp|A1A5B4|ANO9_HUMAN Anoctamin-9 OS=Homo sapiens GN=ANO9 PE=1 SV=3	0	1	0	0	0	0	0	0	0	0	0	0	0	0	0	0	0	0	0	0	0	0	0	0	0	0	0	0	0	0	0	0	0	0	0	0	0	0	0	0	0	0	0	0	0	1
A1L0T0	A1L0T0	ILVBL	>sp|A1L0T0|ILVBL_HUMAN Acetolactate synthase-like protein OS=Homo sapiens GN=ILVBL PE=1 SV=2	3	5	6	10	8	9	7	3	1	2	5	2	5	6	5	8	10	8	9	7	5	2	6	1	3	2	2	1	7	5	10	6	8	5	11	1	10	5	8	4	9	6	8	9	2	1
A1X283	A1X283	SH3PXD2B	>sp|A1X283|SPD2B_HUMAN SH3 and PX domain-containing protein 2B OS=Homo sapiens GN=SH3PXD2B PE=1 SV=3	1	3	2	1	1	1	1	4	1	1	2	1	1	1	1	1	1	1	2	2	3	2	2	1	1	1	3	2	2	1	2	1	1	2	2	2	4	3	3	3	2	1	1	4	1	1
A2NJV5	A2NJV5;A0A075B6S2;A0A0A0MRZ7	IGKV A18	>sp|A2NJV5|KV229_HUMAN Immunoglobulin kappa variable 2-29 OS=Homo sapiens GN=IGKV2-29 PE=3 SV=2;>sp|A0A075B6S2|KVD29_HUMAN Immunoglobulin kappa variable 2D-29 OS=Homo sapiens GN=IGKV2D-29 PE=3 SV=1;>sp|A0A0A0MRZ7|KVD26_HUMAN Immunoglobulin kappa variable 2	2	2	2	2	0	1	3	3	2	2	3	2	4	0	2	2	1	2	1	2	2	1	2	0	2	1	2	2	1	2	1	1	2	2	2	1	1	1	1	2	2	1	1	2	2	1
A2RRP1	A2RRP1	NBAS	>sp|A2RRP1|NBAS_HUMAN Neuroblastoma-amplified sequence OS=Homo sapiens GN=NBAS PE=1 SV=2	2	1	2	1	1	3	0	2	3	0	4	2	4	3	4	4	4	4	1	4	3	2	2	0	0	1	2	1	1	2	3	2	1	3	3	1	2	4	4	2	3	2	1	4	1	0
A2VDF0	A2VDF0	FUOM	>sp|A2VDF0|FUCM_HUMAN Fucose mutarotase OS=Homo sapiens GN=FUOM PE=1 SV=2	0	0	0	0	0	0	0	0	0	0	0	0	0	0	0	0	0	0	0	0	0	0	0	0	0	0	0	0	0	0	0	0	0	0	0	0	0	0	0	0	0	0	0	0	0	0
A3KMH1	A3KMH1	VWA8	>sp|A3KMH1|VWA8_HUMAN von Willebrand factor A domain-containing protein 8 OS=Homo sapiens GN=VWA8 PE=1 SV=2	2	2	2	3	3	4	0	0	1	0	1	1	1	2	2	3	1	1	1	0	2	0	1	0	1	1	1	0	3	2	1	1	1	4	2	1	3	3	2	2	3	5	3	1	1	1
A3KN83	A3KN83	SBNO1	>sp|A3KN83|SBNO1_HUMAN Protein strawberry notch homolog 1 OS=Homo sapiens GN=SBNO1 PE=1 SV=1	0	0	1	0	0	0	0	1	0	0	0	0	1	1	0	0	1	0	0	0	0	0	0	0	1	0	0	0	1	0	0	0	0	0	0	0	1	1	1	0	0	1	0	0	0	1
A4D1E9	A4D1E9	GTPBP10	>sp|A4D1E9|GTPBA_HUMAN GTP-binding protein 10 OS=Homo sapiens GN=GTPBP10 PE=1 SV=1	1	0	1	1	1	1	0	0	0	0	0	0	0	3	2	2	2	0	0	0	0	0	0	1	0	0	0	1	0	0	0	0	0	1	0	1	2	0	0	0	1	2	3	0	1	0
A4D1P6	A4D1P6	WDR91	>sp|A4D1P6|WDR91_HUMAN WD repeat-containing protein 91 OS=Homo sapiens GN=WDR91 PE=1 SV=2	2	1	2	2	1	1	4	2	1	1	2	1	1	1	1	2	2	1	1	1	2	1	2	1	1	2	1	2	1	1	2	1	2	1	2	1	3	4	4	2	1	2	2	4	1	1
A4FU69	A4FU69	EFCAB5	>sp|A4FU69|EFCB5_HUMAN EF-hand calcium-binding domain-containing protein 5 OS=Homo sapiens GN=EFCAB5 PE=1 SV=3	0	1	1	1	1	1	1	0	1	1	1	0	1	1	1	1	1	1	1	1	1	0	1	0	0	1	1	1	1	1	1	1	1	1	1	0	1	1	1	1	1	1	1	1	0	1
A5PLN9	A5PLN9	TRAPPC13	>sp|A5PLN9|TPC13_HUMAN Trafficking protein particle complex subunit 13 OS=Homo sapiens GN=TRAPPC13 PE=1 SV=2	0	0	0	0	1	0	0	0	0	0	0	0	0	1	0	0	0	0	0	1	0	0	0	0	1	1	0	0	0	0	0	1	1	0	1	0	0	0	0	0	0	0	0	0	0	0
A5YKK6	A5YKK6	CNOT1	>sp|A5YKK6|CNOT1_HUMAN CCR4-NOT transcription complex subunit 1 OS=Homo sapiens GN=CNOT1 PE=1 SV=2	2	7	5	11	10	7	9	8	3	0	5	2	9	4	2	6	8	6	7	7	7	1	3	2	5	6	4	6	3	4	10	7	5	12	7	3	8	9	7	5	8	9	10	12	0	1
Q9GZQ8	Q9GZQ8;A6NCE7	MAP1LC3B;MAP1LC3B2	>sp|Q9GZQ8|MLP3B_HUMAN Microtubule-associated proteins 1A/1B light chain 3B OS=Homo sapiens GN=MAP1LC3B PE=1 SV=3;>sp|A6NCE7|MP3B2_HUMAN Microtubule-associated proteins 1A/1B light chain 3 beta 2 OS=Homo sapiens GN=MAP1LC3B2 PE=2 SV=1	0	0	0	0	0	0	1	0	0	0	0	0	0	0	0	0	0	0	0	0	0	1	0	0	0	0	0	0	0	0	0	0	0	0	0	0	1	0	1	0	0	1	1	1	0	0
A6ND36	A6ND36	FAM83G	>sp|A6ND36|FA83G_HUMAN Protein FAM83G OS=Homo sapiens GN=FAM83G PE=1 SV=2	0	0	0	0	0	0	0	0	0	0	0	0	0	0	0	0	0	0	0	0	0	0	0	0	0	0	0	0	0	0	0	0	0	0	0	0	0	0	0	0	0	0	0	0	0	0
A6NDG6	A6NDG6	PGP	>sp|A6NDG6|PGP_HUMAN Glycerol-3-phosphate phosphatase OS=Homo sapiens GN=PGP PE=1 SV=1	0	1	1	1	1	1	1	1	0	0	1	0	1	1	0	1	1	1	1	1	1	0	1	0	0	0	0	0	0	0	1	0	1	2	1	1	1	0	1	0	1	1	1	2	0	0
A6NDU8	A6NDU8	C5orf51	>sp|A6NDU8|CE051_HUMAN UPF0600 protein C5orf51 OS=Homo sapiens GN=C5orf51 PE=1 SV=1	0	0	0	1	0	0	0	0	0	0	0	0	0	2	0	0	0	0	0	0	0	0	1	0	0	0	0	0	0	0	0	0	0	2	0	0	0	0	0	0	1	0	0	1	0	0
A6NH11	A6NH11	GLTPD2	>sp|A6NH11|GLTD2_HUMAN Glycolipid transfer protein domain-containing protein 2 OS=Homo sapiens GN=GLTPD2 PE=1 SV=2	0	1	0	0	0	0	0	0	0	0	0	0	0	0	0	0	0	0	0	0	0	0	0	0	0	0	0	0	0	1	2	1	1	0	0	0	0	0	0	0	0	0	0	0	0	0
A6NHL2	A6NHL2	TUBAL3	>sp|A6NHL2|TBAL3_HUMAN Tubulin alpha chain-like 3 OS=Homo sapiens GN=TUBAL3 PE=1 SV=2	4	3	3	3	3	3	4	3	4	4	4	3	4	4	3	3	3	3	4	4	4	4	4	3	3	3	3	3	3	4	4	3	4	4	4	3	4	3	4	3	4	4	4	4	3	3
A6NHQ2	A6NHQ2	FBLL1	>sp|A6NHQ2|FBLL1_HUMAN rRNA/tRNA 2-O-methyltransferase fibrillarin-like protein 1 OS=Homo sapiens GN=FBLL1 PE=3 SV=2	1	2	3	4	4	3	3	2	1	1	4	1	3	4	2	4	4	4	3	4	2	2	4	2	2	3	2	3	3	2	3	3	4	3	4	3	3	3	3	3	3	3	3	3	2	2
A6NHR9	A6NHR9	SMCHD1	>sp|A6NHR9|SMHD1_HUMAN Structural maintenance of chromosomes flexible hinge domain-containing protein 1 OS=Homo sapiens GN=SMCHD1 PE=1 SV=2	4	4	4	4	6	5	4	4	4	2	6	6	6	4	2	4	3	1	0	4	4	4	6	3	5	5	5	4	4	2	3	3	3	8	3	2	7	4	5	3	3	6	4	5	2	4
A6NI56	A6NI56	CCDC154	>sp|A6NI56|CC154_HUMAN Coiled-coil domain-containing protein 154 OS=Homo sapiens GN=CCDC154 PE=2 SV=4	0	0	1	1	0	0	0	1	1	1	1	0	1	1	0	0	1	0	0	1	1	1	1	1	0	2	0	1	1	1	1	1	1	1	1	0	1	1	2	2	1	0	1	1	0	1
P14598	P14598;A6NI72;A8MVU1	NCF1;NCF1B;NCF1C	>sp|P14598|NCF1_HUMAN Neutrophil cytosol factor 1 OS=Homo sapiens GN=NCF1 PE=1 SV=3;>sp|A6NI72|NCF1B_HUMAN Putative neutrophil cytosol factor 1B OS=Homo sapiens GN=NCF1B PE=5 SV=2;>sp|A8MVU1|NCF1C_HUMAN Putative neutrophil cytosol factor 1C OS=Homo sapiens	2	1	4	6	3	2	7	4	5	4	7	3	7	3	4	2	4	3	2	5	4	4	2	3	4	3	5	5	3	2	1	0	3	3	5	2	2	3	4	3	2	1	2	4	1	2
A6NIH7	A6NIH7;Q13432	UNC119B;UNC119	>sp|A6NIH7|U119B_HUMAN Protein unc-119 homolog B OS=Homo sapiens GN=UNC119B PE=1 SV=1;>sp|Q13432|U119A_HUMAN Protein unc-119 homolog A OS=Homo sapiens GN=UNC119 PE=1 SV=1	0	1	0	1	1	0	1	0	0	0	1	0	0	1	0	1	1	1	1	0	0	0	1	0	0	0	0	0	0	0	1	1	0	1	0	0	0	0	0	0	0	0	1	1	0	0
A6NJ78	A6NJ78	METTL15	>sp|A6NJ78|MET15_HUMAN Probable methyltransferase-like protein 15 OS=Homo sapiens GN=METTL15 PE=1 SV=1	0	0	0	0	0	0	0	0	0	0	0	0	0	0	0	0	0	0	0	0	0	0	0	0	0	0	0	0	0	0	0	0	0	0	0	0	0	0	0	0	0	0	0	0	0	0
A6NKN8	A6NKN8	PCP4L1	>sp|A6NKN8|PC4L1_HUMAN Purkinje cell protein 4-like protein 1 OS=Homo sapiens GN=PCP4L1 PE=3 SV=3	0	0	1	1	0	0	1	1	0	0	0	0	0	0	0	0	0	0	0	1	1	1	1	1	0	0	0	0	0	0	0	0	0	2	0	1	2	1	1	1	1	1	1	2	1	1
A6NKT7	A6NKT7;Q7Z3J3	RGPD3;RGPD4	>sp|A6NKT7|RGPD3_HUMAN RanBP2-like and GRIP domain-containing protein 3 OS=Homo sapiens GN=RGPD3 PE=4 SV=2;>sp|Q7Z3J3|RGPD4_HUMAN RanBP2-like and GRIP domain-containing protein 4 OS=Homo sapiens GN=RGPD4 PE=2 SV=3	1	3	3	0	3	3	2	2	2	0	3	1	3	3	2	2	3	1	1	2	2	0	2	0	0	0	1	2	1	1	2	2	2	2	2	1	3	2	3	3	1	3	3	1	1	1
A6NMZ7	A6NMZ7	COL6A6	>sp|A6NMZ7|CO6A6_HUMAN Collagen alpha-6(VI) chain OS=Homo sapiens GN=COL6A6 PE=1 SV=2	17	14	11	9	17	12	0	1	22	19	7	16	10	3	3	1	3	0	2	13	10	10	25	11	8	11	7	16	6	5	0	3	1	17	2	1	0	20	17	5	0	1	1	1	0	7
A6ZKI3	A6ZKI3	FAM127A	>sp|A6ZKI3|RTL8C_HUMAN Retrotransposon Gag-like protein 8B OS=Homo sapiens GN=RTL8C PE=1 SV=1	0	0	0	0	0	0	0	0	0	0	0	0	0	0	0	0	0	0	0	0	0	0	0	0	0	0	0	0	0	0	0	0	0	0	0	0	0	0	0	0	0	0	0	0	0	0
A8CG34	A8CG34;Q96HA1;A6NF01	POM121C;POM121;POM121B	>sp|A8CG34|P121C_HUMAN Nuclear envelope pore membrane protein POM 121C OS=Homo sapiens GN=POM121C PE=1 SV=2;>sp|Q96HA1|P121A_HUMAN Nuclear envelope pore membrane protein POM 121 OS=Homo sapiens GN=POM121 PE=1 SV=2;>sp|A6NF01|P121B_HUMAN Putative nuclear en	0	0	0	0	0	0	0	0	0	0	0	0	0	0	0	0	0	0	0	0	0	0	0	0	0	0	0	0	0	0	0	0	0	0	0	0	0	0	0	0	0	0	0	0	0	0
A8K2U0	A8K2U0	A2ML1	>sp|A8K2U0|A2ML1_HUMAN Alpha-2-macroglobulin-like protein 1 OS=Homo sapiens GN=A2ML1 PE=1 SV=3	1	1	1	0	1	1	1	0	1	0	0	1	1	0	1	1	1	1	1	0	0	0	1	0	0	0	1	0	9	0	1	1	1	0	1	1	1	1	1	0	0	0	1	1	0	1
A8K7I4	A8K7I4	CLCA1	>sp|A8K7I4|CLCA1_HUMAN Calcium-activated chloride channel regulator 1 OS=Homo sapiens GN=CLCA1 PE=1 SV=3	0	0	0	1	0	0	0	0	0	0	0	0	0	0	0	0	0	0	0	0	0	0	0	0	0	0	0	0	0	0	0	0	4	0	1	0	0	0	0	0	0	0	0	0	0	0
P62308	P62308;A8MWD9	SNRPG	>sp|P62308|RUXG_HUMAN Small nuclear ribonucleoprotein G OS=Homo sapiens GN=SNRPG PE=1 SV=1;>sp|A8MWD9|RUXGL_HUMAN Putative small nuclear ribonucleoprotein G-like protein 15 OS=Homo sapiens GN=SNRPGP15 PE=5 SV=2	2	3	3	2	2	2	1	2	2	1	2	2	2	2	1	2	2	2	2	1	1	2	2	1	2	1	1	1	2	1	2	2	2	2	1	2	2	2	2	2	2	3	2	1	1	1
A8MXV4	A8MXV4	NUDT19	>sp|A8MXV4|NUD19_HUMAN Nucleoside diphosphate-linked moiety X motif 19 OS=Homo sapiens GN=NUDT19 PE=1 SV=1	1	3	4	4	2	4	3	1	1	0	2	1	1	2	1	2	1	1	0	1	1	1	3	1	1	2	1	1	2	3	3	2	1	5	1	0	2	3	4	1	1	1	2	3	2	0
A8MYP8	A8MYP8	ODF3B	>sp|A8MYP8|ODF3B_HUMAN Outer dense fiber protein 3B OS=Homo sapiens GN=ODF3B PE=2 SV=1	1	2	0	0	1	2	0	0	0	0	0	1	0	0	0	1	0	0	0	1	0	0	0	0	0	1	0	0	1	0	0	0	0	0	0	0	1	1	1	0	0	0	1	0	0	0
A8MZA4	A8MZA4;Q8N7Z2;H0YM25	GOLGA6L6;GOLGA6L1;LOC440233	>sp|A8MZA4|GG6L6_HUMAN Golgin subfamily A member 6-like protein 6 OS=Homo sapiens GN=GOLGA6L6 PE=3 SV=4;>sp|Q8N7Z2|GG6L1_HUMAN Golgin subfamily A member 6-like protein 1 OS=Homo sapiens GN=GOLGA6L1 PE=2 SV=2;>sp|H0YM25|GG6LV_HUMAN Golgin subfamily A member	0	1	1	0	0	1	0	0	0	1	1	1	1	0	0	0	0	0	0	0	0	1	1	1	0	0	0	0	0	0	0	1	1	1	1	1	1	1	1	0	1	1	0	0	0	0
B0I1T2	B0I1T2	MYO1G	>sp|B0I1T2|MYO1G_HUMAN Unconventional myosin-Ig OS=Homo sapiens GN=MYO1G PE=1 SV=2	8	3	22	21	21	24	14	11	16	12	19	8	20	26	22	27	25	24	21	22	18	14	10	16	16	18	15	16	12	7	13	13	7	7	6	7	11	18	12	11	4	8	5	13	2	1
P0CG08	P0CG08;B7ZAQ6	GPR89B;GPR89A	>sp|P0CG08|GPHRB_HUMAN Golgi pH regulator B OS=Homo sapiens GN=GPR89B PE=1 SV=1;>sp|B7ZAQ6|GPHRA_HUMAN Golgi pH regulator A OS=Homo sapiens GN=GPR89A PE=1 SV=2	1	0	0	0	0	0	0	0	0	0	0	0	0	1	0	1	2	1	2	0	0	0	0	0	0	0	0	0	0	0	0	1	0	1	1	0	2	0	0	0	0	0	1	1	1	0
C4AMC7	C4AMC7;Q6VEQ5	WASH3P;WASH2P	>sp|C4AMC7|WASH3_HUMAN Putative WAS protein family homolog 3 OS=Homo sapiens GN=WASH3P PE=1 SV=2;>sp|Q6VEQ5|WASH2_HUMAN WAS protein family homolog 2 OS=Homo sapiens GN=WASH2P PE=2 SV=2	2	2	1	2	2	2	0	2	1	0	1	1	2	1	1	1	1	0	0	2	1	2	1	1	2	2	2	1	0	0	1	1	0	1	2	2	1	2	1	2	0	2	0	1	2	1
O43374	O43374;C9J798	RASA4;RASA4B	>sp|O43374|RASL2_HUMAN Ras GTPase-activating protein 4 OS=Homo sapiens GN=RASA4 PE=2 SV=2;>sp|C9J798|RAS4B_HUMAN Ras GTPase-activating protein 4B OS=Homo sapiens GN=RASA4B PE=3 SV=2	0	0	0	0	0	0	0	0	0	0	0	0	1	0	0	0	0	0	0	0	0	0	0	0	0	0	0	0	0	0	0	0	0	0	0	0	0	0	0	0	0	0	0	0	0	0
Q13765	Q13765;E9PAV3	NACA	>sp|Q13765|NACA_HUMAN Nascent polypeptide-associated complex subunit alpha OS=Homo sapiens GN=NACA PE=1 SV=1;>sp|E9PAV3|NACAM_HUMAN Nascent polypeptide-associated complex subunit alpha, muscle-specific form OS=Homo sapiens GN=NACA PE=1 SV=1	4	4	4	4	5	5	4	4	4	4	4	4	4	4	4	4	4	4	4	4	4	4	4	4	4	5	4	5	4	4	4	5	4	4	5	4	5	5	5	5	5	4	4	5	4	4
E9PRG8	E9PRG8	C11orf48	>sp|E9PRG8|CK098_HUMAN Uncharacterized protein C11orf98 OS=Homo sapiens GN=C11orf98 PE=4 SV=1	0	0	0	0	0	0	0	0	0	0	0	0	0	0	0	0	0	0	0	0	0	0	0	0	0	0	0	0	0	0	0	0	0	0	0	0	0	0	1	1	0	0	0	0	0	0
H7BZ55	H7BZ55		>sp|H7BZ55|CRCC2_HUMAN Putative ciliary rootlet coiled-coil protein 2 OS=Homo sapiens GN=CROCC2 PE=5 SV=3	0	3	0	0	2	2	0	0	0	0	0	0	0	0	0	0	0	0	0	0	0	0	0	0	0	0	0	1	0	0	0	0	0	0	0	0	0	0	0	0	0	0	0	0	0	0
K7EJ46	K7EJ46	LOC440335	>sp|K7EJ46|SIM22_HUMAN Small integral membrane protein 22 OS=Homo sapiens GN=SMIM22 PE=2 SV=1	0	1	1	0	0	1	0	0	0	0	0	0	0	0	0	0	0	1	0	0	0	0	0	0	0	0	0	0	0	0	0	1	1	0	1	0	0	0	0	0	0	0	0	0	0	0
L0R6Q1	L0R6Q1	SLC35A4	>sp|L0R6Q1|S35U4_HUMAN SLC35A4 upstream open reading frame protein OS=Homo sapiens GN=SLC35A4 PE=3 SV=1	2	2	1	3	2	1	1	2	0	1	1	2	1	1	2	0	1	1	1	2	2	1	2	2	1	1	1	2	0	2	1	1	0	3	2	1	2	2	2	1	3	3	3	2	2	2
L0R8F8	L0R8F8	SMCR7L	>sp|L0R8F8|MIDUO_HUMAN MIEF1 upstream open reading frame protein OS=Homo sapiens GN=MIEF1 PE=3 SV=1	0	0	0	0	0	0	0	0	0	0	0	0	0	0	0	0	0	0	0	0	0	0	0	0	0	0	0	0	0	0	0	0	0	0	0	0	0	0	0	0	0	0	0	0	0	0
O00115	O00115	DNASE2	>sp|O00115|DNS2A_HUMAN Deoxyribonuclease-2-alpha OS=Homo sapiens GN=DNASE2 PE=1 SV=2	1	0	0	0	1	0	0	0	0	0	0	1	0	0	0	1	1	1	1	0	0	1	1	0	0	0	1	1	1	0	0	1	0	0	1	0	0	0	1	1	1	0	0	0	1	0
O00116	O00116	AGPS	>sp|O00116|ADAS_HUMAN Alkyldihydroxyacetonephosphate synthase, peroxisomal OS=Homo sapiens GN=AGPS PE=1 SV=1	3	2	3	4	4	3	3	2	3	1	3	2	1	4	4	6	4	3	4	2	1	1	2	1	1	3	4	5	2	3	3	5	4	3	4	3	4	4	4	2	4	3	4	5	2	2
O00139	O00139	KIF2A	>sp|O00139|KIF2A_HUMAN Kinesin-like protein KIF2A OS=Homo sapiens GN=KIF2A PE=1 SV=3	2	4	3	3	2	3	2	2	0	1	2	1	3	4	3	3	2	2	3	2	2	1	2	3	2	5	1	1	4	1	4	4	3	2	2	2	1	3	3	4	2	2	3	3	0	1
O00142	O00142	TK2	>sp|O00142|KITM_HUMAN Thymidine kinase 2, mitochondrial OS=Homo sapiens GN=TK2 PE=1 SV=4	3	1	3	2	3	3	2	1	1	2	1	3	1	2	3	2	1	1	2	3	2	2	1	2	2	2	2	2	3	3	1	2	1	1	2	3	2	3	3	2	2	3	2	2	3	3
O00148	O00148	DDX39A	>sp|O00148|DX39A_HUMAN ATP-dependent RNA helicase DDX39A OS=Homo sapiens GN=DDX39A PE=1 SV=2	11	10	11	10	11	10	13	10	10	9	11	10	12	10	10	12	12	11	12	11	12	9	11	10	12	10	9	9	9	9	12	10	9	10	11	10	9	11	11	9	10	10	12	11	9	9
O00151	O00151	PDLIM1	>sp|O00151|PDLI1_HUMAN PDZ and LIM domain protein 1 OS=Homo sapiens GN=PDLIM1 PE=1 SV=4	5	9	7	7	9	9	8	6	9	3	8	4	9	9	8	7	8	7	7	8	8	3	9	5	6	8	7	6	5	3	6	7	9	9	7	5	8	8	8	9	9	8	8	8	5	3
O00154	O00154	ACOT7	>sp|O00154|BACH_HUMAN Cytosolic acyl coenzyme A thioester hydrolase OS=Homo sapiens GN=ACOT7 PE=1 SV=3	1	0	3	5	3	1	5	3	1	1	1	1	2	3	1	1	2	0	1	2	3	1	2	0	3	3	2	3	2	0	0	2	0	2	1	1	5	1	4	1	3	0	1	4	1	1
O00159	O00159	MYO1C	>sp|O00159|MYO1C_HUMAN Unconventional myosin-Ic OS=Homo sapiens GN=MYO1C PE=1 SV=4	28	28	25	22	27	30	20	21	28	24	27	26	28	22	25	19	16	16	16	27	27	22	26	20	23	21	24	24	27	25	25	26	24	28	25	20	27	27	26	24	21	25	21	19	12	24
O00160	O00160	MYO1F	>sp|O00160|MYO1F_HUMAN Unconventional myosin-If OS=Homo sapiens GN=MYO1F PE=1 SV=3	7	3	11	6	9	6	10	12	11	5	11	8	10	8	7	6	7	5	6	8	10	5	7	7	8	10	7	11	9	6	2	3	8	8	9	4	6	10	9	8	3	6	2	7	2	3
O00161	O00161	SNAP23	>sp|O00161|SNP23_HUMAN Synaptosomal-associated protein 23 OS=Homo sapiens GN=SNAP23 PE=1 SV=1	1	1	2	2	1	2	2	1	2	0	2	1	2	2	2	2	2	2	2	1	0	1	2	1	1	1	1	1	1	2	2	2	1	1	2	0	2	1	0	1	1	1	0	2	2	2
O00165	O00165	HAX1	>sp|O00165|HAX1_HUMAN HCLS1-associated protein X-1 OS=Homo sapiens GN=HAX1 PE=1 SV=2	0	1	1	3	3	1	2	0	0	0	1	1	0	0	3	2	1	2	2	1	2	1	2	1	1	1	0	2	2	1	3	2	0	1	0	1	2	2	2	2	3	2	2	2	1	1
O00170	O00170	AIP	>sp|O00170|AIP_HUMAN AH receptor-interacting protein OS=Homo sapiens GN=AIP PE=1 SV=2	2	2	2	5	3	4	4	5	4	1	5	2	6	4	3	4	4	3	2	4	5	3	3	2	4	3	2	3	3	2	3	1	4	4	1	2	3	3	3	3	3	4	3	4	2	2
O00178	O00178	GTPBP1	>sp|O00178|GTPB1_HUMAN GTP-binding protein 1 OS=Homo sapiens GN=GTPBP1 PE=1 SV=3	3	1	1	4	3	4	4	3	1	1	3	1	3	1	1	3	3	1	2	2	2	1	3	2	3	3	1	2	1	1	3	3	4	3	2	4	4	2	3	2	4	3	2	4	2	1
O00182	O00182	LGALS9	>sp|O00182|LEG9_HUMAN Galectin-9 OS=Homo sapiens GN=LGALS9 PE=1 SV=2	5	1	2	4	4	3	1	3	2	0	1	4	1	2	3	3	3	3	2	3	2	2	2	3	3	4	2	4	3	2	3	2	4	2	3	3	2	3	2	3	3	3	1	4	2	1
O00186	O00186	STXBP3	>sp|O00186|STXB3_HUMAN Syntaxin-binding protein 3 OS=Homo sapiens GN=STXBP3 PE=1 SV=2	2	4	1	1	3	4	4	2	2	2	4	2	3	2	2	1	1	1	1	3	2	2	4	2	2	3	1	2	2	2	4	4	2	5	3	2	2	2	2	3	2	2	4	3	2	2
O00192	O00192	ARVCF	>sp|O00192|ARVC_HUMAN Armadillo repeat protein deleted in velo-cardio-facial syndrome OS=Homo sapiens GN=ARVCF PE=1 SV=1	1	2	1	1	1	2	1	1	1	1	0	1	0	1	1	0	1	0	1	2	0	1	1	1	1	2	1	0	1	0	1	1	0	1	1	1	0	1	1	0	1	1	0	1	0	0
O00194	O00194	RAB27B	>sp|O00194|RB27B_HUMAN Ras-related protein Rab-27B OS=Homo sapiens GN=RAB27B PE=1 SV=4	4	6	6	6	6	6	5	4	3	1	3	3	2	3	2	2	3	2	1	6	6	3	5	2	6	6	4	5	5	4	5	7	6	6	6	3	4	4	5	4	6	4	6	6	3	3
O00203	O00203	AP3B1	>sp|O00203|AP3B1_HUMAN AP-3 complex subunit beta-1 OS=Homo sapiens GN=AP3B1 PE=1 SV=3	9	17	18	19	21	23	19	15	11	8	15	8	14	21	18	20	23	21	20	19	14	11	13	8	17	13	9	16	13	9	15	17	18	13	15	10	19	17	18	14	14	11	18	17	9	9
O00214	O00214	LGALS8	>sp|O00214|LEG8_HUMAN Galectin-8 OS=Homo sapiens GN=LGALS8 PE=1 SV=4	2	1	2	2	1	2	2	1	0	1	1	1	0	0	1	0	1	1	1	2	2	0	3	0	1	1	1	2	0	0	0	1	1	2	1	0	0	2	0	0	1	2	1	2	0	1
O00217	O00217	NDUFS8	>sp|O00217|NDUS8_HUMAN NADH dehydrogenase [ubiquinone] iron-sulfur protein 8, mitochondrial OS=Homo sapiens GN=NDUFS8 PE=1 SV=1	1	3	2	3	3	3	1	3	3	1	2	1	2	3	2	2	3	2	3	2	2	2	0	2	3	2	1	2	2	3	1	2	2	1	2	1	1	2	3	2	2	3	1	1	2	1
O00231	O00231	PSMD11	>sp|O00231|PSD11_HUMAN 26S proteasome non-ATPase regulatory subunit 11 OS=Homo sapiens GN=PSMD11 PE=1 SV=3	8	12	11	13	11	11	15	12	9	5	11	9	12	11	11	15	12	13	15	15	12	9	13	10	10	12	9	11	10	8	11	16	12	9	14	12	14	12	8	12	13	13	14	14	10	9
O00232	O00232	PSMD12	>sp|O00232|PSD12_HUMAN 26S proteasome non-ATPase regulatory subunit 12 OS=Homo sapiens GN=PSMD12 PE=1 SV=3	6	9	10	12	12	12	12	13	7	4	11	8	11	10	9	12	10	10	12	11	11	4	11	7	10	11	9	9	9	9	12	10	11	13	12	10	14	11	11	9	13	11	15	15	8	7
O00233	O00233	PSMD9	>sp|O00233|PSMD9_HUMAN 26S proteasome non-ATPase regulatory subunit 9 OS=Homo sapiens GN=PSMD9 PE=1 SV=3	2	3	2	4	3	3	4	3	3	0	3	3	4	3	2	4	4	2	2	3	3	0	5	0	3	3	3	3	3	2	2	3	3	4	3	2	2	1	2	2	3	2	3	4	3	1
O00244	O00244	ATOX1	>sp|O00244|ATOX1_HUMAN Copper transport protein ATOX1 OS=Homo sapiens GN=ATOX1 PE=1 SV=1	0	0	0	0	0	0	0	0	0	0	0	0	0	0	0	0	0	0	0	0	0	0	0	0	0	0	0	0	0	0	0	0	0	0	0	0	0	0	0	0	0	0	0	0	0	0
O00255	O00255	MEN1	>sp|O00255|MEN1_HUMAN Menin OS=Homo sapiens GN=MEN1 PE=1 SV=4	1	0	0	0	0	1	0	1	0	0	1	0	1	1	0	0	0	0	1	0	0	0	0	1	0	0	1	1	0	0	1	0	0	1	1	1	1	1	0	1	0	1	1	1	0	1
O00264	O00264	PGRMC1	>sp|O00264|PGRC1_HUMAN Membrane-associated progesterone receptor component 1 OS=Homo sapiens GN=PGRMC1 PE=1 SV=3	7	8	9	9	8	9	8	7	4	4	8	5	7	9	6	8	9	9	7	6	9	4	8	6	5	5	6	5	6	5	8	8	7	9	7	5	9	7	9	6	8	8	10	9	6	5
O00267	O00267	SUPT5H	>sp|O00267|SPT5H_HUMAN Transcription elongation factor SPT5 OS=Homo sapiens GN=SUPT5H PE=1 SV=1	2	5	3	3	4	6	5	6	1	2	4	1	3	6	1	3	3	3	3	2	5	1	11	0	1	4	1	2	3	1	6	4	3	9	6	1	5	3	3	1	3	3	3	6	1	1
O00273	O00273	DFFA	>sp|O00273|DFFA_HUMAN DNA fragmentation factor subunit alpha OS=Homo sapiens GN=DFFA PE=1 SV=1	3	1	1	3	2	2	3	1	1	0	2	2	2	1	2	3	3	3	2	2	4	1	3	2	2	2	2	2	2	2	1	1	1	3	1	2	3	1	2	3	4	4	3	2	2	2
O00291	O00291	HIP1	>sp|O00291|HIP1_HUMAN Huntingtin-interacting protein 1 OS=Homo sapiens GN=HIP1 PE=1 SV=5	1	0	0	1	2	2	4	2	1	0	0	1	1	0	0	0	0	0	0	0	0	0	3	0	0	0	0	0	0	1	0	1	0	3	0	1	4	0	0	2	1	1	4	3	0	0
O00299	O00299	CLIC1	>sp|O00299|CLIC1_HUMAN Chloride intracellular channel protein 1 OS=Homo sapiens GN=CLIC1 PE=1 SV=4	9	6	8	8	9	9	8	8	8	7	8	8	6	8	9	9	7	9	8	7	7	8	8	8	9	8	8	9	8	6	7	9	7	7	6	8	7	8	7	9	8	9	9	8	8	8
O00303	O00303	EIF3F	>sp|O00303|EIF3F_HUMAN Eukaryotic translation initiation factor 3 subunit F OS=Homo sapiens GN=EIF3F PE=1 SV=1	4	4	5	8	5	5	8	6	5	2	8	3	8	4	3	5	8	5	5	6	5	4	5	4	5	6	6	5	4	5	7	3	5	7	6	4	5	6	7	5	5	5	5	5	4	2
O00330	O00330	PDHX	>sp|O00330|ODPX_HUMAN Pyruvate dehydrogenase protein X component, mitochondrial OS=Homo sapiens GN=PDHX PE=1 SV=3	1	2	1	3	3	3	2	0	2	0	1	2	2	4	5	3	2	3	3	1	2	0	2	0	1	2	1	2	4	2	5	5	5	2	2	0	4	2	3	3	4	5	5	6	1	2
O00391	O00391	QSOX1	>sp|O00391|QSOX1_HUMAN Sulfhydryl oxidase 1 OS=Homo sapiens GN=QSOX1 PE=1 SV=3	2	9	9	6	5	3	9	9	3	6	4	3	4	5	4	7	8	8	5	4	4	7	8	5	3	3	2	5	11	9	11	11	13	7	13	6	3	3	3	3	8	8	11	10	8	8
O00400	O00400	SLC33A1	>sp|O00400|ACATN_HUMAN Acetyl-coenzyme A transporter 1 OS=Homo sapiens GN=SLC33A1 PE=1 SV=1	1	2	2	2	1	2	0	0	0	0	0	1	0	2	0	2	1	0	0	1	1	0	1	0	1	1	0	1	1	0	0	0	1	1	1	0	2	0	2	0	0	2	0	1	0	0
O00401	O00401	WASL	>sp|O00401|WASL_HUMAN Neural Wiskott-Aldrich syndrome protein OS=Homo sapiens GN=WASL PE=1 SV=2	2	1	2	1	1	3	4	4	2	0	1	2	0	0	0	1	1	2	0	0	2	1	0	0	0	2	2	1	2	0	0	0	1	2	2	0	3	2	3	1	2	2	2	3	1	2
O00410	O00410	IPO5	>sp|O00410|IPO5_HUMAN Importin-5 OS=Homo sapiens GN=IPO5 PE=1 SV=4	8	11	9	16	13	14	18	16	10	1	12	5	10	8	6	11	8	7	7	14	11	5	13	6	8	10	7	11	13	7	12	9	12	16	13	5	14	11	11	9	12	12	7	13	3	3
O00411	O00411	POLRMT	>sp|O00411|RPOM_HUMAN DNA-directed RNA polymerase, mitochondrial OS=Homo sapiens GN=POLRMT PE=1 SV=2	0	0	0	0	0	0	0	0	0	0	0	0	0	0	0	0	0	0	0	0	0	0	0	0	0	0	0	0	0	0	0	0	0	0	0	0	0	0	0	0	0	0	0	0	0	0
O00422	O00422	SAP18	>sp|O00422|SAP18_HUMAN Histone deacetylase complex subunit SAP18 OS=Homo sapiens GN=SAP18 PE=1 SV=1	6	5	6	5	5	4	5	4	6	4	5	6	6	7	7	4	6	6	3	4	5	5	6	4	8	5	2	5	4	2	5	6	3	5	4	5	6	5	3	4	4	3	6	5	4	4
O00423	O00423	EML1	>sp|O00423|EMAL1_HUMAN Echinoderm microtubule-associated protein-like 1 OS=Homo sapiens GN=EML1 PE=1 SV=3	5	1	0	1	3	2	2	1	1	0	1	3	2	0	0	0	1	0	1	1	1	0	0	0	0	1	0	0	3	2	0	3	1	1	1	0	0	1	1	1	1	1	1	1	0	1
O00425	O00425	IGF2BP3	>sp|O00425|IF2B3_HUMAN Insulin-like growth factor 2 mRNA-binding protein 3 OS=Homo sapiens GN=IGF2BP3 PE=1 SV=2	2	1	0	0	1	1	2	3	0	0	1	2	0	1	0	0	0	0	0	1	1	0	0	1	1	1	1	1	2	2	1	0	0	2	0	2	2	2	1	2	6	5	5	3	6	5
O00429	O00429	DNM1L	>sp|O00429|DNM1L_HUMAN Dynamin-1-like protein OS=Homo sapiens GN=DNM1L PE=1 SV=2	8	9	7	11	10	12	11	11	6	2	4	6	9	7	5	8	5	5	4	8	9	3	5	5	4	6	4	7	10	6	7	6	7	7	7	7	9	9	12	11	11	11	8	7	4	4
O00442	O00442	RTCA	>sp|O00442|RTCA_HUMAN RNA 3-terminal phosphate cyclase OS=Homo sapiens GN=RTCA PE=1 SV=1	1	2	1	2	2	1	2	1	1	1	3	2	3	3	1	2	2	2	2	3	3	1	2	1	1	1	1	1	2	1	4	3	2	4	2	1	1	3	2	1	2	2	3	4	1	1
O00443	O00443	PIK3C2A	>sp|O00443|P3C2A_HUMAN Phosphatidylinositol 4-phosphate 3-kinase C2 domain-containing subunit alpha OS=Homo sapiens GN=PIK3C2A PE=1 SV=2	0	0	1	1	0	1	1	0	0	0	0	0	2	1	0	1	0	0	0	0	0	0	1	0	0	0	0	1	1	0	0	1	1	0	1	0	1	0	1	0	1	0	0	1	0	0
O00461	O00461	GOLIM4	>sp|O00461|GOLI4_HUMAN Golgi integral membrane protein 4 OS=Homo sapiens GN=GOLIM4 PE=1 SV=1	2	1	0	2	2	2	2	1	1	0	2	1	1	3	2	2	2	2	2	2	1	0	2	1	2	0	2	0	2	1	2	2	2	2	2	2	2	2	1	2	2	2	1	2	1	0
O00462	O00462	MANBA	>sp|O00462|MANBA_HUMAN Beta-mannosidase OS=Homo sapiens GN=MANBA PE=2 SV=3	2	3	1	4	1	2	4	3	1	1	1	3	1	3	2	5	6	7	7	1	1	1	1	3	1	1	1	1	1	1	1	2	1	1	2	1	1	2	1	3	13	14	13	2	10	6
O00468	O00468	AGRN	>sp|O00468|AGRIN_HUMAN Agrin OS=Homo sapiens GN=AGRN PE=1 SV=5	8	5	6	4	3	5	4	4	8	5	2	7	1	7	7	3	2	4	4	5	3	6	5	5	5	5	5	8	0	0	2	1	2	5	2	4	3	5	4	4	9	4	6	3	4	8
O00469	O00469	PLOD2	>sp|O00469|PLOD2_HUMAN Procollagen-lysine,2-oxoglutarate 5-dioxygenase 2 OS=Homo sapiens GN=PLOD2 PE=1 SV=2	0	0	1	2	1	2	2	3	0	0	0	0	0	1	1	2	1	1	2	4	3	0	1	0	1	2	0	1	0	0	0	1	0	2	0	1	2	1	0	1	1	0	1	3	1	0
O00471	O00471	EXOC5	>sp|O00471|EXOC5_HUMAN Exocyst complex component 5 OS=Homo sapiens GN=EXOC5 PE=1 SV=1	3	5	3	6	6	5	5	4	1	0	2	2	4	6	3	5	5	2	4	3	1	1	6	1	3	3	4	3	4	3	4	5	5	7	5	1	6	4	4	4	5	4	5	5	1	1
O00479	O00479	HMGN4	>sp|O00479|HMGN4_HUMAN High mobility group nucleosome-binding domain-containing protein 4 OS=Homo sapiens GN=HMGN4 PE=1 SV=3	5	5	5	4	3	4	3	1	6	5	4	5	4	4	5	2	3	3	4	5	6	6	4	5	6	6	5	6	5	3	3	3	5	5	5	4	2	3	4	4	3	3	3	5	4	4
O00483	O00483	NDUFA4	>sp|O00483|NDUA4_HUMAN Cytochrome c oxidase subunit NDUFA4 OS=Homo sapiens GN=NDUFA4 PE=1 SV=1	1	1	1	1	1	1	0	1	1	0	0	1	0	1	1	1	1	1	0	1	1	1	1	1	0	1	1	1	1	1	1	1	1	1	1	1	1	1	1	1	1	1	0	1	1	1
O00487	O00487	PSMD14	>sp|O00487|PSDE_HUMAN 26S proteasome non-ATPase regulatory subunit 14 OS=Homo sapiens GN=PSMD14 PE=1 SV=1	2	3	3	5	3	5	5	4	3	2	3	1	3	4	3	3	3	4	2	4	4	2	3	2	2	3	2	3	3	3	5	3	4	3	3	1	4	4	5	2	4	4	3	5	1	2
O00488	O00488	ZNF593	>sp|O00488|ZN593_HUMAN Zinc finger protein 593 OS=Homo sapiens GN=ZNF593 PE=1 SV=2	0	0	0	0	0	0	0	0	0	0	0	0	0	0	0	0	0	0	0	0	0	0	0	0	0	0	0	0	0	0	0	0	0	0	0	0	0	0	0	0	0	0	0	0	0	0
O00499	O00499	BIN1	>sp|O00499|BIN1_HUMAN Myc box-dependent-interacting protein 1 OS=Homo sapiens GN=BIN1 PE=1 SV=1	0	1	0	0	0	0	1	0	0	0	0	0	0	1	0	0	0	0	0	0	0	0	1	0	1	1	1	1	1	0	1	0	1	1	1	0	1	1	0	1	1	1	0	1	0	0
O00501	O00501	CLDN5	>sp|O00501|CLD5_HUMAN Claudin-5 OS=Homo sapiens GN=CLDN5 PE=2 SV=1	1	1	0	0	0	0	0	0	0	0	0	1	0	0	0	0	0	0	0	0	0	0	1	0	0	0	0	0	0	1	0	0	0	0	0	0	0	1	0	0	0	0	0	0	0	1
O00505	O00505	KPNA3	>sp|O00505|IMA4_HUMAN Importin subunit alpha-4 OS=Homo sapiens GN=KPNA3 PE=1 SV=2	4	3	5	4	3	5	5	4	3	3	4	3	5	3	4	4	5	4	4	4	5	4	5	4	5	4	5	5	5	4	6	5	4	5	3	4	4	5	4	4	4	4	5	5	4	3
O00515	O00515	LAD1	>sp|O00515|LAD1_HUMAN Ladinin-1 OS=Homo sapiens GN=LAD1 PE=1 SV=2	2	6	9	10	5	8	4	3	0	1	0	5	0	13	9	7	8	8	11	7	9	2	5	2	7	6	3	6	7	6	9	6	8	6	6	8	7	6	5	6	6	6	8	10	4	2
O00519	O00519	FAAH	>sp|O00519|FAAH1_HUMAN Fatty-acid amide hydrolase 1 OS=Homo sapiens GN=FAAH PE=1 SV=2	0	1	1	1	2	0	0	0	0	0	0	0	0	1	2	0	1	1	0	0	0	0	0	0	0	0	0	0	0	0	0	0	0	0	0	0	0	1	3	1	1	1	0	1	1	0
O00534	O00534	VWA5A	>sp|O00534|VMA5A_HUMAN von Willebrand factor A domain-containing protein 5A OS=Homo sapiens GN=VWA5A PE=2 SV=2	3	5	5	10	10	10	6	6	4	2	6	3	6	1	1	5	3	4	1	7	6	4	9	5	6	4	6	4	8	5	10	7	11	10	7	5	5	5	5	4	2	1	0	12	0	0
O00541	O00541	PES1	>sp|O00541|PESC_HUMAN Pescadillo homolog OS=Homo sapiens GN=PES1 PE=1 SV=1	2	4	7	4	6	7	5	3	2	1	5	2	4	7	5	4	2	3	3	4	3	2	4	4	4	4	2	3	3	4	2	4	3	6	4	2	7	3	3	5	3	6	2	5	0	1
O00560	O00560	SDCBP	>sp|O00560|SDCB1_HUMAN Syntenin-1 OS=Homo sapiens GN=SDCBP PE=1 SV=1	1	1	1	2	2	2	1	1	3	1	1	1	1	2	1	1	2	1	1	1	1	1	2	1	1	1	1	1	2	1	1	1	3	2	3	1	1	1	1	2	1	1	2	1	1	1
O00566	O00566	MPHOSPH10	>sp|O00566|MPP10_HUMAN U3 small nucleolar ribonucleoprotein protein MPP10 OS=Homo sapiens GN=MPHOSPH10 PE=1 SV=2	0	0	0	0	0	0	0	0	0	0	0	0	0	0	0	0	0	0	0	0	0	0	0	0	0	0	0	0	0	0	0	0	0	0	0	0	1	0	0	0	0	0	0	0	0	0
O00567	O00567	NOP56	>sp|O00567|NOP56_HUMAN Nucleolar protein 56 OS=Homo sapiens GN=NOP56 PE=1 SV=4	3	12	13	7	12	11	5	9	10	11	12	3	14	12	13	12	9	4	6	9	7	5	12	7	11	10	5	6	9	5	7	14	6	14	7	2	17	9	9	11	10	9	7	8	3	9
O00571	O00571	DDX3X	>sp|O00571|DDX3X_HUMAN ATP-dependent RNA helicase DDX3X OS=Homo sapiens GN=DDX3X PE=1 SV=3	13	15	18	17	16	15	17	17	14	10	17	12	18	17	15	16	17	16	16	16	17	12	16	13	13	13	14	13	12	13	16	18	17	18	13	14	15	15	16	17	17	16	15	18	12	12
O00584	O00584	RNASET2	>sp|O00584|RNT2_HUMAN Ribonuclease T2 OS=Homo sapiens GN=RNASET2 PE=1 SV=2	1	2	1	2	3	2	2	1	1	1	1	1	2	2	1	2	2	2	2	2	2	1	2	1	1	1	1	1	2	1	2	2	3	2	3	1	2	2	2	0	3	3	3	3	2	1
O00592	O00592	PODXL	>sp|O00592|PODXL_HUMAN Podocalyxin OS=Homo sapiens GN=PODXL PE=1 SV=2	1	0	0	0	0	0	0	0	0	0	0	0	0	0	0	0	0	0	0	0	0	0	0	0	0	0	0	0	0	0	0	0	0	0	0	0	0	0	0	0	0	0	0	0	0	0
O00625	O00625	PIR	>sp|O00625|PIR_HUMAN Pirin OS=Homo sapiens GN=PIR PE=1 SV=1	0	1	1	1	1	1	1	1	1	0	1	0	1	1	1	1	1	1	1	1	1	0	1	0	1	1	1	1	1	0	1	1	0	1	1	0	1	1	2	1	2	2	2	3	1	2
O00629	O00629	KPNA4	>sp|O00629|IMA3_HUMAN Importin subunit alpha-3 OS=Homo sapiens GN=KPNA4 PE=1 SV=1	3	2	3	2	2	4	3	3	3	2	2	2	3	2	3	4	3	4	4	4	3	3	4	3	3	2	3	4	3	3	4	4	3	3	2	4	2	3	3	3	3	3	3	4	3	2
O00635	O00635	TRIM38	>sp|O00635|TRI38_HUMAN E3 ubiquitin-protein ligase TRIM38 OS=Homo sapiens GN=TRIM38 PE=1 SV=1	0	0	0	0	0	1	0	0	0	0	0	0	0	0	0	0	0	0	0	0	0	0	0	0	0	0	0	0	0	0	0	0	0	1	0	0	0	0	0	1	0	0	1	0	0	0
O00712	O00712	NFIB	>sp|O00712|NFIB_HUMAN Nuclear factor 1 B-type OS=Homo sapiens GN=NFIB PE=1 SV=2	2	1	1	1	2	2	2	1	3	1	3	2	2	3	1	2	1	1	1	2	2	2	2	2	2	2	2	2	2	2	1	2	2	2	2	1	1	1	1	0	2	1	2	1	1	1
O00743	O00743	PPP6C	>sp|O00743|PPP6_HUMAN Serine/threonine-protein phosphatase 6 catalytic subunit OS=Homo sapiens GN=PPP6C PE=1 SV=1	2	2	2	4	3	3	5	2	2	0	4	2	2	3	0	4	4	2	3	3	3	1	3	0	3	0	2	0	1	1	1	2	3	3	3	2	2	2	2	1	2	3	3	4	3	0
O00746	O00746	NME4	>sp|O00746|NDKM_HUMAN Nucleoside diphosphate kinase, mitochondrial OS=Homo sapiens GN=NME4 PE=1 SV=1	0	0	1	1	1	1	0	0	0	0	0	0	0	1	2	3	2	3	4	0	1	0	0	1	1	0	1	1	1	1	1	1	1	0	1	0	1	1	1	1	1	1	0	1	0	0
O00750	O00750	PIK3C2B	>sp|O00750|P3C2B_HUMAN Phosphatidylinositol 4-phosphate 3-kinase C2 domain-containing subunit beta OS=Homo sapiens GN=PIK3C2B PE=1 SV=2	0	0	0	0	0	0	0	0	0	0	0	0	0	0	0	0	0	0	0	0	0	0	0	0	0	0	0	0	0	0	0	0	0	0	0	0	0	0	0	0	0	0	0	0	0	0
O00754	O00754	MAN2B1	>sp|O00754|MA2B1_HUMAN Lysosomal alpha-mannosidase OS=Homo sapiens GN=MAN2B1 PE=1 SV=3	6	2	4	7	2	6	9	3	0	1	6	4	4	5	2	4	6	7	6	3	5	2	3	4	2	1	4	4	2	0	3	1	1	2	1	2	4	3	2	0	4	3	5	8	3	1
O00757	O00757	FBP2	>sp|O00757|F16P2_HUMAN Fructose-1,6-bisphosphatase isozyme 2 OS=Homo sapiens GN=FBP2 PE=1 SV=2	2	2	2	3	3	3	3	3	2	1	1	2	1	3	3	2	2	2	2	3	1	1	2	1	1	1	2	3	3	2	3	2	3	3	2	3	3	3	3	1	3	3	3	3	2	3
O00762	O00762	UBE2C	>sp|O00762|UBE2C_HUMAN Ubiquitin-conjugating enzyme E2 C OS=Homo sapiens GN=UBE2C PE=1 SV=1	0	0	0	0	0	0	0	0	0	0	0	0	0	0	0	0	0	0	0	0	0	0	0	0	0	0	0	0	0	0	0	0	0	0	0	0	0	0	0	0	0	0	0	0	0	0
O00764	O00764	PDXK	>sp|O00764|PDXK_HUMAN Pyridoxal kinase OS=Homo sapiens GN=PDXK PE=1 SV=1	7	11	11	12	11	13	13	9	10	8	10	7	11	8	9	10	10	10	8	9	10	8	12	8	10	9	8	10	9	7	10	8	10	13	10	7	10	10	10	8	8	11	12	12	8	9
O00767	O00767	SCD	>sp|O00767|ACOD_HUMAN Acyl-CoA desaturase OS=Homo sapiens GN=SCD PE=1 SV=2	0	0	0	0	0	0	0	0	0	0	0	0	0	0	0	0	0	0	0	0	0	0	0	0	0	0	0	0	0	0	0	0	0	0	0	0	0	0	0	0	0	0	0	0	0	0
O14494	O14494	PPAP2A	>sp|O14494|PLPP1_HUMAN Phospholipid phosphatase 1 OS=Homo sapiens GN=PLPP1 PE=1 SV=1	0	0	0	0	0	0	0	0	0	0	0	0	0	0	0	0	0	0	0	0	0	0	0	1	0	0	0	0	0	1	0	0	0	0	0	1	0	0	0	0	0	0	0	0	0	0
O14497	O14497	ARID1A	>sp|O14497|ARI1A_HUMAN AT-rich interactive domain-containing protein 1A OS=Homo sapiens GN=ARID1A PE=1 SV=3	1	0	0	1	1	0	1	0	1	0	2	1	0	0	0	0	0	0	0	0	0	0	0	0	1	1	0	0	0	1	0	0	0	0	0	0	1	1	0	1	0	1	1	1	0	0
O14514	O14514	BAI1	>sp|O14514|BAI1_HUMAN Brain-specific angiogenesis inhibitor 1 OS=Homo sapiens GN=BAI1 PE=1 SV=2	0	0	0	0	0	0	0	0	0	0	0	0	0	0	0	0	0	0	0	0	0	0	0	0	0	0	0	0	0	0	0	2	0	0	0	0	0	0	0	0	0	0	0	0	0	0
O14519	O14519;O75956	CDK2AP1;CDK2AP2	>sp|O14519|CDKA1_HUMAN Cyclin-dependent kinase 2-associated protein 1 OS=Homo sapiens GN=CDK2AP1 PE=1 SV=1;>sp|O75956|CDKA2_HUMAN Cyclin-dependent kinase 2-associated protein 2 OS=Homo sapiens GN=CDK2AP2 PE=1 SV=1	0	0	0	0	0	0	0	0	0	0	0	0	0	0	0	0	0	0	0	0	0	0	0	0	0	0	0	0	0	0	0	0	0	0	0	0	0	0	0	0	0	0	0	0	0	0
O14530	O14530	TXNDC9	>sp|O14530|TXND9_HUMAN Thioredoxin domain-containing protein 9 OS=Homo sapiens GN=TXNDC9 PE=1 SV=2	0	0	0	0	0	0	0	0	0	0	0	0	0	0	0	0	0	0	0	0	0	0	0	0	0	0	0	0	0	0	0	0	0	0	0	0	0	0	0	0	0	0	0	0	0	0
O14531	O14531	DPYSL4	>sp|O14531|DPYL4_HUMAN Dihydropyrimidinase-related protein 4 OS=Homo sapiens GN=DPYSL4 PE=1 SV=2	2	0	1	0	0	1	1	1	1	1	0	1	0	0	1	0	0	0	0	1	1	1	0	0	0	0	1	1	2	1	1	1	0	0	0	0	0	0	0	0	1	0	0	0	0	0
O14545	O14545	TRAFD1	>sp|O14545|TRAD1_HUMAN TRAF-type zinc finger domain-containing protein 1 OS=Homo sapiens GN=TRAFD1 PE=1 SV=1	0	0	0	0	0	1	0	0	0	0	0	0	0	0	0	0	0	0	0	0	0	0	0	0	0	0	0	0	0	0	0	0	0	0	0	0	0	0	0	0	1	0	0	0	0	0
O14548	O14548	COX7A2L	>sp|O14548|COX7R_HUMAN Cytochrome c oxidase subunit 7A-related protein, mitochondrial OS=Homo sapiens GN=COX7A2L PE=1 SV=2	0	0	0	1	1	0	0	0	0	0	0	0	0	0	0	0	0	0	0	0	0	0	0	0	0	1	0	0	0	0	0	0	0	0	0	0	0	1	0	1	1	0	0	0	0	0
O14558	O14558	HSPB6	>sp|O14558|HSPB6_HUMAN Heat shock protein beta-6 OS=Homo sapiens GN=HSPB6 PE=1 SV=2	1	2	1	2	5	3	1	1	5	3	6	1	6	1	1	0	1	1	0	2	2	1	2	2	0	1	0	0	2	1	2	1	1	2	1	1	1	1	3	0	2	0	1	1	0	1
O14561	O14561	NDUFAB1	>sp|O14561|ACPM_HUMAN Acyl carrier protein, mitochondrial OS=Homo sapiens GN=NDUFAB1 PE=1 SV=3	0	0	0	1	2	1	1	0	0	0	1	1	0	0	0	1	1	1	1	0	0	0	0	0	0	0	0	0	0	1	0	1	1	0	1	0	0	0	0	0	0	1	1	1	0	0
O14562	O14562	UBFD1	>sp|O14562|UBFD1_HUMAN Ubiquitin domain-containing protein UBFD1 OS=Homo sapiens GN=UBFD1 PE=1 SV=2	0	0	0	0	0	0	0	0	0	0	0	0	0	0	0	0	0	1	0	0	0	0	0	0	0	0	0	0	0	0	0	0	0	0	0	0	0	0	0	0	1	0	1	0	0	0
O14578	O14578	CIT	>sp|O14578|CTRO_HUMAN Citron Rho-interacting kinase OS=Homo sapiens GN=CIT PE=1 SV=2	1	11	2	3	1	0	1	2	1	0	1	1	0	1	2	1	1	0	2	1	3	3	2	3	0	0	0	0	2	1	3	4	0	2	1	11	15	10	10	10	3	1	3	2	0	0
O14579	O14579	COPE	>sp|O14579|COPE_HUMAN Coatomer subunit epsilon OS=Homo sapiens GN=COPE PE=1 SV=3	3	5	6	7	7	8	10	4	5	3	8	4	9	6	4	7	10	9	7	5	5	3	7	3	6	4	3	4	5	4	8	10	8	9	7	5	5	7	6	3	7	6	9	9	5	3
O14617	O14617	AP3D1	>sp|O14617|AP3D1_HUMAN AP-3 complex subunit delta-1 OS=Homo sapiens GN=AP3D1 PE=1 SV=1	7	13	14	15	15	14	9	8	8	5	11	7	10	12	10	12	13	12	11	12	11	7	9	5	10	8	7	8	9	8	10	11	10	7	11	9	12	11	12	10	11	10	9	10	7	7
O14639	O14639	ABLIM1	>sp|O14639|ABLM1_HUMAN Actin-binding LIM protein 1 OS=Homo sapiens GN=ABLIM1 PE=1 SV=3	1	1	1	1	0	1	0	2	1	1	2	2	0	2	1	1	0	0	0	1	1	0	1	1	1	1	1	1	1	1	0	1	1	1	1	1	0	0	2	1	0	0	0	0	1	2
O14641	O14641	DVL2	>sp|O14641|DVL2_HUMAN Segment polarity protein dishevelled homolog DVL-2 OS=Homo sapiens GN=DVL2 PE=1 SV=1	0	0	0	0	0	0	0	0	0	0	0	0	0	0	0	0	0	0	0	0	0	0	0	0	0	0	0	0	0	0	0	0	0	0	0	0	0	0	0	0	0	0	0	0	0	0
O14646	O14646	CHD1	>sp|O14646|CHD1_HUMAN Chromodomain-helicase-DNA-binding protein 1 OS=Homo sapiens GN=CHD1 PE=1 SV=2	0	1	1	1	2	1	0	0	0	0	1	0	1	0	0	0	0	0	0	0	1	0	0	0	1	0	0	2	0	0	0	0	0	1	0	0	1	2	0	1	0	0	0	1	1	0
O14653	O14653	GOSR2	>sp|O14653|GOSR2_HUMAN Golgi SNAP receptor complex member 2 OS=Homo sapiens GN=GOSR2 PE=1 SV=2	0	1	0	0	1	1	0	2	0	0	1	0	0	0	1	1	1	0	0	1	1	0	2	0	0	0	0	1	0	0	0	0	1	0	0	0	2	0	0	0	0	0	0	2	1	0
O14656	O14656	TOR1A	>sp|O14656|TOR1A_HUMAN Torsin-1A OS=Homo sapiens GN=TOR1A PE=1 SV=1	0	2	3	3	3	3	3	2	1	0	3	0	2	3	1	3	2	2	2	2	2	0	2	2	1	2	1	1	0	1	2	3	3	2	2	0	2	3	2	1	2	1	2	2	0	0
O14657	O14657	TOR1B	>sp|O14657|TOR1B_HUMAN Torsin-1B OS=Homo sapiens GN=TOR1B PE=1 SV=2	0	0	0	0	0	0	0	0	0	0	0	0	0	0	0	0	0	0	0	0	0	0	0	0	0	0	0	0	0	0	0	0	0	0	0	0	2	0	0	0	0	0	0	0	0	0
O14662	O14662	STX16	>sp|O14662|STX16_HUMAN Syntaxin-16 OS=Homo sapiens GN=STX16 PE=1 SV=3	2	2	2	2	0	0	0	1	0	0	0	1	0	1	1	0	1	1	0	1	1	1	1	0	1	1	0	0	0	0	1	0	0	2	0	1	2	2	2	1	1	1	1	2	1	0
O14672	O14672	ADAM10	>sp|O14672|ADA10_HUMAN Disintegrin and metalloproteinase domain-containing protein 10 OS=Homo sapiens GN=ADAM10 PE=1 SV=1	3	3	4	4	4	3	3	2	2	1	3	2	3	1	2	4	4	3	4	2	2	0	4	1	1	2	0	2	2	1	3	3	2	4	4	0	2	2	3	2	3	1	3	4	0	1
O14681	O14681	EI24	>sp|O14681|EI24_HUMAN Etoposide-induced protein 2.4 homolog OS=Homo sapiens GN=EI24 PE=1 SV=4	0	1	2	2	2	2	0	1	1	1	0	1	0	3	1	3	2	3	3	1	1	2	1	0	1	1	1	0	0	2	1	1	1	1	1	1	0	1	1	1	3	2	3	0	2	2
O14683	O14683	TP53I11	>sp|O14683|P5I11_HUMAN Tumor protein p53-inducible protein 11 OS=Homo sapiens GN=TP53I11 PE=1 SV=2	1	1	3	3	2	3	2	1	0	0	3	0	2	0	1	1	1	1	0	3	3	1	3	1	2	1	0	1	1	0	3	2	1	3	1	1	1	3	1	2	2	2	3	2	1	1
O14684	O14684	PTGES	>sp|O14684|PTGES_HUMAN Prostaglandin E synthase OS=Homo sapiens GN=PTGES PE=1 SV=2	0	1	1	2	2	1	1	2	0	0	1	0	0	2	0	1	1	1	0	1	1	0	0	0	0	1	0	0	1	0	0	0	1	0	1	1	1	2	2	1	1	1	1	0	0	1
O14727	O14727	APAF1	>sp|O14727|APAF_HUMAN Apoptotic protease-activating factor 1 OS=Homo sapiens GN=APAF1 PE=1 SV=2	0	0	0	0	0	0	0	0	0	0	1	0	0	0	0	0	1	0	1	0	0	0	0	0	0	0	0	0	0	0	0	0	0	0	0	0	0	0	0	0	0	0	1	0	0	0
O14732	O14732	IMPA2	>sp|O14732|IMPA2_HUMAN Inositol monophosphatase 2 OS=Homo sapiens GN=IMPA2 PE=1 SV=1	2	2	4	4	5	4	2	1	0	0	2	2	1	2	2	0	2	1	0	1	1	1	3	0	2	2	2	2	5	3	3	3	3	2	3	2	1	2	1	1	2	2	0	2	2	3
O14734	O14734	ACOT8	>sp|O14734|ACOT8_HUMAN Acyl-coenzyme A thioesterase 8 OS=Homo sapiens GN=ACOT8 PE=1 SV=1	0	0	0	0	0	0	1	0	0	0	0	1	0	3	0	2	0	0	0	1	0	0	1	0	1	1	0	1	1	1	1	0	1	2	0	1	1	2	2	0	3	3	2	2	2	2
O14735	O14735	CDIPT	>sp|O14735|CDIPT_HUMAN CDP-diacylglycerol--inositol 3-phosphatidyltransferase OS=Homo sapiens GN=CDIPT PE=1 SV=1	3	4	2	3	3	3	3	4	3	1	1	2	1	0	1	1	1	1	2	3	2	1	1	1	1	3	2	3	4	1	1	0	3	1	4	3	4	4	4	3	4	4	1	1	4	1
O14737	O14737	PDCD5	>sp|O14737|PDCD5_HUMAN Programmed cell death protein 5 OS=Homo sapiens GN=PDCD5 PE=1 SV=3	3	3	4	5	2	3	4	4	3	1	3	3	2	5	3	4	2	4	5	3	3	3	6	4	3	3	2	3	2	3	3	3	2	5	2	2	4	2	3	3	4	3	4	4	4	4
O14744	O14744	PRMT5	>sp|O14744|ANM5_HUMAN Protein arginine N-methyltransferase 5 OS=Homo sapiens GN=PRMT5 PE=1 SV=4	5	4	3	3	2	3	6	4	4	2	3	3	2	1	4	5	4	5	5	3	4	4	4	4	4	4	4	4	4	4	5	4	2	5	3	5	3	4	4	3	7	5	7	9	6	2
O14745	O14745	SLC9A3R1	>sp|O14745|NHRF1_HUMAN Na(+)/H(+) exchange regulatory cofactor NHE-RF1 OS=Homo sapiens GN=SLC9A3R1 PE=1 SV=4	6	5	4	3	3	5	3	4	4	0	6	6	5	7	5	5	4	5	5	5	7	5	4	4	5	5	5	6	4	4	5	6	7	5	7	5	6	6	7	6	4	3	4	5	3	2
O14756	O14756	HSD17B6	>sp|O14756|H17B6_HUMAN 17-beta-hydroxysteroid dehydrogenase type 6 OS=Homo sapiens GN=HSD17B6 PE=1 SV=1	2	1	6	6	7	5	0	0	0	1	0	2	0	0	1	1	0	0	0	1	1	2	0	2	1	2	0	1	0	0	2	1	0	1	0	0	0	2	2	0	5	4	2	1	1	5
O14757	O14757	CHEK1	>sp|O14757|CHK1_HUMAN Serine/threonine-protein kinase Chk1 OS=Homo sapiens GN=CHEK1 PE=1 SV=2	0	0	0	0	0	0	0	0	0	0	0	0	0	0	0	0	0	0	0	0	0	0	0	0	0	0	0	0	0	0	0	0	0	0	0	0	0	0	0	0	0	0	0	0	0	0
O14773	O14773	TPP1	>sp|O14773|TPP1_HUMAN Tripeptidyl-peptidase 1 OS=Homo sapiens GN=TPP1 PE=1 SV=2	6	5	7	7	7	7	6	6	6	5	7	6	7	7	6	6	6	7	7	7	7	6	5	6	5	7	7	7	7	6	7	6	7	7	7	5	6	7	7	6	7	6	6	7	6	5
O14776	O14776	TCERG1	>sp|O14776|TCRG1_HUMAN Transcription elongation regulator 1 OS=Homo sapiens GN=TCERG1 PE=1 SV=2	3	8	9	8	7	8	10	9	4	1	9	5	8	12	11	6	9	6	9	8	8	5	4	6	7	8	10	5	7	8	10	7	9	6	8	6	11	9	11	10	9	12	10	10	6	6
O14777	O14777	NDC80	>sp|O14777|NDC80_HUMAN Kinetochore protein NDC80 homolog OS=Homo sapiens GN=NDC80 PE=1 SV=1	0	0	0	0	0	0	0	0	0	0	0	0	0	0	0	0	0	0	0	0	0	0	0	0	0	0	0	0	0	0	0	0	0	0	0	0	0	0	0	0	0	0	0	0	0	0
O14786	O14786	NRP1	>sp|O14786|NRP1_HUMAN Neuropilin-1 OS=Homo sapiens GN=NRP1 PE=1 SV=3	2	1	0	0	1	0	3	2	0	0	1	3	1	0	0	2	1	2	1	0	0	0	1	0	0	0	0	0	1	3	2	3	0	1	1	4	4	1	1	2	4	2	4	1	2	0
O14787	O14787	TNPO2	>sp|O14787|TNPO2_HUMAN Transportin-2 OS=Homo sapiens GN=TNPO2 PE=1 SV=3	4	4	5	6	8	10	9	6	6	1	7	4	6	5	5	7	5	3	3	8	5	2	6	2	5	4	3	4	5	5	9	7	7	6	7	3	7	5	5	3	7	7	10	7	4	2
O14791	O14791	APOL1	>sp|O14791|APOL1_HUMAN Apolipoprotein L1 OS=Homo sapiens GN=APOL1 PE=1 SV=5	0	1	1	1	1	1	0	1	3	1	1	0	1	0	0	0	0	0	1	1	1	0	0	0	0	0	0	1	1	1	1	0	1	2	2	0	1	0	1	0	0	1	1	0	0	1
O14795	O14795	UNC13B	>sp|O14795|UN13B_HUMAN Protein unc-13 homolog B OS=Homo sapiens GN=UNC13B PE=1 SV=2	0	0	0	0	0	1	1	0	0	0	0	1	0	1	2	2	2	1	2	0	0	0	0	1	1	0	1	0	1	1	2	2	1	0	1	2	1	1	2	2	0	0	1	0	1	0
O14802	O14802	POLR3A	>sp|O14802|RPC1_HUMAN DNA-directed RNA polymerase III subunit RPC1 OS=Homo sapiens GN=POLR3A PE=1 SV=2	0	1	0	1	0	1	1	0	1	0	0	0	0	1	1	0	1	1	0	1	1	0	1	0	0	1	0	1	1	0	1	1	0	1	1	0	0	0	1	0	1	1	1	1	0	0
O14818	O14818	PSMA7	>sp|O14818|PSA7_HUMAN Proteasome subunit alpha type-7 OS=Homo sapiens GN=PSMA7 PE=1 SV=1	10	9	10	10	9	9	10	8	9	7	9	9	11	10	9	11	11	11	10	9	10	9	10	8	9	7	10	11	9	9	9	10	9	11	9	9	10	10	11	10	9	10	10	9	8	9
O14828	O14828	SCAMP3	>sp|O14828|SCAM3_HUMAN Secretory carrier-associated membrane protein 3 OS=Homo sapiens GN=SCAMP3 PE=1 SV=3	5	6	4	5	4	6	4	4	3	2	2	6	3	4	3	4	4	4	3	3	3	2	5	3	3	5	2	2	2	2	1	4	3	5	3	7	6	5	5	4	7	4	5	8	6	3
O14841	O14841	OPLAH	>sp|O14841|OPLA_HUMAN 5-oxoprolinase OS=Homo sapiens GN=OPLAH PE=1 SV=3	2	7	5	7	4	6	4	3	2	1	3	2	3	12	9	13	12	11	13	6	3	4	4	5	8	7	4	6	8	8	13	13	8	3	10	11	12	9	11	12	9	9	9	6	5	7
O14874	O14874	BCKDK	>sp|O14874|BCKD_HUMAN [3-methyl-2-oxobutanoate dehydrogenase [lipoamide]] kinase, mitochondrial OS=Homo sapiens GN=BCKDK PE=1 SV=2	1	1	1	1	1	2	1	1	1	0	1	1	1	1	1	1	0	1	1	1	1	0	1	0	1	1	0	0	0	1	1	2	1	1	1	1	1	1	0	1	1	1	2	1	1	1
O14879	O14879	IFIT3	>sp|O14879|IFIT3_HUMAN Interferon-induced protein with tetratricopeptide repeats 3 OS=Homo sapiens GN=IFIT3 PE=1 SV=1	3	0	2	2	2	2	2	3	1	0	0	1	2	3	1	3	3	2	2	2	0	0	2	0	0	0	3	2	0	0	1	0	0	3	0	2	3	2	2	0	2	3	4	3	1	0
O14880	O14880	MGST3	>sp|O14880|MGST3_HUMAN Microsomal glutathione S-transferase 3 OS=Homo sapiens GN=MGST3 PE=1 SV=1	3	2	3	3	3	3	3	2	3	3	2	3	2	3	3	4	3	4	4	4	4	2	3	3	3	3	3	3	4	3	4	4	4	4	3	3	4	3	3	3	4	4	3	3	3	3
O14907	O14907	TAX1BP3	>sp|O14907|TX1B3_HUMAN Tax1-binding protein 3 OS=Homo sapiens GN=TAX1BP3 PE=1 SV=2	1	1	1	1	1	2	0	1	1	1	1	1	1	1	0	1	1	1	1	1	1	1	1	1	1	1	1	1	1	1	2	1	2	1	1	1	2	1	2	1	2	2	1	2	1	0
O14908	O14908	GIPC1	>sp|O14908|GIPC1_HUMAN PDZ domain-containing protein GIPC1 OS=Homo sapiens GN=GIPC1 PE=1 SV=2	1	1	4	3	4	4	1	4	1	0	1	1	1	0	2	0	1	1	1	2	2	0	3	1	2	1	0	1	2	0	1	1	2	3	2	1	0	3	3	1	1	0	1	2	0	2
O14920	O14920	IKBKB	>sp|O14920|IKKB_HUMAN Inhibitor of nuclear factor kappa-B kinase subunit beta OS=Homo sapiens GN=IKBKB PE=1 SV=1	1	0	2	2	2	2	1	0	0	0	1	0	2	1	1	0	1	0	0	1	2	1	1	1	1	1	1	1	2	1	1	1	0	2	1	1	1	2	1	1	1	1	1	0	0	1
O14925	O14925;Q5SRD1	TIMM23;TIMM23B	>sp|O14925|TIM23_HUMAN Mitochondrial import inner membrane translocase subunit Tim23 OS=Homo sapiens GN=TIMM23 PE=1 SV=1;>sp|Q5SRD1|TI23B_HUMAN Putative mitochondrial import inner membrane translocase subunit Tim23B OS=Homo sapiens GN=TIMM23B PE=5 SV=2	1	0	0	0	1	0	1	1	0	0	0	0	0	0	0	0	0	1	0	1	0	0	0	0	0	0	0	0	0	0	0	0	0	1	0	0	1	0	0	0	1	1	1	1	1	0
O14929	O14929	HAT1	>sp|O14929|HAT1_HUMAN Histone acetyltransferase type B catalytic subunit OS=Homo sapiens GN=HAT1 PE=1 SV=1	1	0	1	0	1	0	1	1	0	0	1	1	0	0	0	0	0	0	0	1	0	1	2	1	0	1	1	1	0	0	0	0	1	2	0	1	0	0	0	1	1	0	0	2	1	1
O14933	O14933	UBE2L6	>sp|O14933|UB2L6_HUMAN Ubiquitin/ISG15-conjugating enzyme E2 L6 OS=Homo sapiens GN=UBE2L6 PE=1 SV=4	0	0	2	2	2	0	0	1	1	0	1	0	0	1	1	0	1	2	0	1	1	0	0	0	0	1	0	1	1	0	1	0	0	0	0	0	2	2	1	1	2	1	1	0	0	0
O14936	O14936	CASK	>sp|O14936|CSKP_HUMAN Peripheral plasma membrane protein CASK OS=Homo sapiens GN=CASK PE=1 SV=3	2	5	3	5	5	5	4	2	3	2	2	3	3	4	4	4	4	4	3	5	5	2	5	0	1	0	2	3	4	5	5	5	2	4	4	2	4	5	4	4	4	3	3	4	1	2
O14949	O14949	UQCRQ	>sp|O14949|QCR8_HUMAN Cytochrome b-c1 complex subunit 8 OS=Homo sapiens GN=UQCRQ PE=1 SV=4	2	3	3	2	3	3	2	3	2	3	2	2	1	2	3	3	3	3	2	2	3	3	2	3	2	2	2	3	3	3	2	3	3	2	2	2	2	3	2	3	2	2	2	2	2	2
P19105	P19105;O14950	MYL12A;MYL12B	>sp|P19105|ML12A_HUMAN Myosin regulatory light chain 12A OS=Homo sapiens GN=MYL12A PE=1 SV=2;>sp|O14950|ML12B_HUMAN Myosin regulatory light chain 12B OS=Homo sapiens GN=MYL12B PE=1 SV=2	8	7	8	8	9	7	6	7	9	6	7	8	7	7	6	6	6	6	6	8	9	6	8	6	7	6	6	6	7	6	7	9	8	9	9	6	9	6	8	6	8	6	8	10	6	6
O14957	O14957	UQCR11	>sp|O14957|QCR10_HUMAN Cytochrome b-c1 complex subunit 10 OS=Homo sapiens GN=UQCR11 PE=3 SV=1	0	0	0	0	0	0	0	0	0	0	0	0	0	0	0	0	0	0	0	0	0	0	0	0	0	0	0	0	0	0	0	0	0	0	0	0	0	0	0	0	0	0	0	0	0	0
O14964	O14964	HGS	>sp|O14964|HGS_HUMAN Hepatocyte growth factor-regulated tyrosine kinase substrate OS=Homo sapiens GN=HGS PE=1 SV=1	2	2	0	0	1	4	3	2	3	0	2	3	3	3	1	1	2	1	1	3	1	1	4	0	0	0	1	0	0	1	1	1	0	3	1	1	2	1	2	0	1	0	0	3	0	1
O14965	O14965	AURKA	>sp|O14965|AURKA_HUMAN Aurora kinase A OS=Homo sapiens GN=AURKA PE=1 SV=2	0	0	0	0	0	0	0	0	0	0	0	0	0	0	0	0	0	0	0	0	0	0	0	0	0	0	0	0	0	0	0	0	0	0	0	0	0	0	0	0	0	0	0	0	0	0
O14966	O14966	RAB7L1	>sp|O14966|RAB7L_HUMAN Ras-related protein Rab-7L1 OS=Homo sapiens GN=RAB29 PE=1 SV=1	2	2	2	1	1	1	1	1	1	1	1	1	2	1	1	1	2	1	1	2	1	1	2	1	1	1	1	1	1	1	1	1	1	1	1	1	1	2	1	1	1	1	1	1	1	0
O14967	O14967	CLGN	>sp|O14967|CLGN_HUMAN Calmegin OS=Homo sapiens GN=CLGN PE=1 SV=1	0	2	0	0	0	0	0	0	0	0	0	0	0	0	0	0	0	0	0	0	0	0	1	0	0	0	0	0	0	0	0	0	0	0	0	0	0	0	0	0	0	0	0	0	0	0
O14972	O14972	DSCR3	>sp|O14972|DSCR3_HUMAN Down syndrome critical region protein 3 OS=Homo sapiens GN=DSCR3 PE=2 SV=1	3	2	2	1	1	1	1	1	1	2	1	3	1	1	1	1	1	0	0	1	2	1	1	1	1	2	1	2	0	1	1	1	1	1	1	1	1	2	2	1	1	0	1	1	2	1
O14974	O14974	PPP1R12A	>sp|O14974|MYPT1_HUMAN Protein phosphatase 1 regulatory subunit 12A OS=Homo sapiens GN=PPP1R12A PE=1 SV=1	3	6	7	4	8	6	8	7	8	6	7	5	11	3	3	3	6	1	3	3	4	3	7	5	2	5	3	2	5	2	4	11	7	7	6	2	10	7	4	4	6	4	4	5	2	4
O14975	O14975	SLC27A2	>sp|O14975|S27A2_HUMAN Very long-chain acyl-CoA synthetase OS=Homo sapiens GN=SLC27A2 PE=1 SV=2	0	2	5	3	3	2	0	1	0	0	0	0	0	4	2	2	5	2	4	0	0	1	0	0	0	0	0	0	0	1	1	3	1	0	1	1	2	2	2	1	0	0	0	2	0	1
O14976	O14976	GAK	>sp|O14976|GAK_HUMAN Cyclin-G-associated kinase OS=Homo sapiens GN=GAK PE=1 SV=2	0	1	2	2	1	2	1	0	1	0	1	1	3	2	0	3	2	1	1	2	1	0	1	1	0	1	1	0	2	2	4	3	1	3	2	1	3	2	1	1	1	2	4	2	0	1
O14979	O14979	HNRPDL	>sp|O14979|HNRDL_HUMAN Heterogeneous nuclear ribonucleoprotein D-like OS=Homo sapiens GN=HNRNPDL PE=1 SV=3	5	6	5	8	7	8	7	5	5	3	4	6	6	4	6	4	3	3	2	5	6	6	5	4	6	5	7	4	5	5	6	6	4	6	6	6	6	6	7	5	7	5	6	9	5	3
O14980	O14980	XPO1	>sp|O14980|XPO1_HUMAN Exportin-1 OS=Homo sapiens GN=XPO1 PE=1 SV=1	17	26	26	26	30	31	25	24	23	8	25	19	25	23	26	24	22	21	17	28	25	10	26	10	18	20	18	20	23	20	23	25	21	30	18	18	27	26	28	18	27	21	25	27	14	12
O14981	O14981	BTAF1	>sp|O14981|BTAF1_HUMAN TATA-binding protein-associated factor 172 OS=Homo sapiens GN=BTAF1 PE=1 SV=2	0	1	0	1	1	1	1	1	1	0	1	0	0	0	0	1	0	0	0	1	1	0	1	0	0	1	1	1	1	0	1	1	1	1	1	0	1	1	1	0	1	1	1	1	0	0
O15013	O15013	ARHGEF10	>sp|O15013|ARHGA_HUMAN Rho guanine nucleotide exchange factor 10 OS=Homo sapiens GN=ARHGEF10 PE=1 SV=4	1	1	0	0	0	0	0	1	0	0	0	1	0	0	0	0	0	0	0	0	0	0	1	1	0	1	1	0	1	1	1	1	1	1	1	0	1	0	0	0	1	1	1	1	1	0
O15020	O15020	SPTBN2	>sp|O15020|SPTN2_HUMAN Spectrin beta chain, non-erythrocytic 2 OS=Homo sapiens GN=SPTBN2 PE=1 SV=3	6	6	2	2	5	6	1	3	5	2	3	6	4	2	4	3	3	2	2	4	3	2	3	2	3	3	3	3	4	5	2	3	4	3	4	3	3	5	3	5	4	4	1	3	2	3
O15021	O15021	MAST4	>sp|O15021|MAST4_HUMAN Microtubule-associated serine/threonine-protein kinase 4 OS=Homo sapiens GN=MAST4 PE=1 SV=3	1	1	1	1	1	1	1	1	1	0	1	1	1	2	2	1	0	0	0	1	1	1	1	1	1	1	1	0	1	1	0	1	1	1	1	1	1	1	1	0	1	1	0	1	0	1
O15027	O15027	SEC16A	>sp|O15027|SC16A_HUMAN Protein transport protein Sec16A OS=Homo sapiens GN=SEC16A PE=1 SV=3	2	1	1	3	3	4	5	1	2	0	5	1	4	3	3	1	1	2	1	1	2	0	3	0	1	0	0	0	1	2	3	2	2	5	2	3	4	3	3	2	1	2	3	3	2	1
O15031	O15031	PLXNB2	>sp|O15031|PLXB2_HUMAN Plexin-B2 OS=Homo sapiens GN=PLXNB2 PE=1 SV=3	2	4	6	5	5	5	2	4	4	1	6	1	2	5	2	5	3	3	2	3	2	2	4	2	1	1	1	1	1	3	3	1	3	4	3	0	4	2	2	1	3	3	4	5	1	0
O15042	O15042	U2SURP	>sp|O15042|SR140_HUMAN U2 snRNP-associated SURP motif-containing protein OS=Homo sapiens GN=U2SURP PE=1 SV=2	2	2	1	3	4	2	4	6	3	1	4	3	3	4	1	4	1	2	2	4	3	3	4	2	3	4	3	4	2	2	3	3	2	5	1	4	4	6	4	4	5	3	4	5	2	1
O15061	O15061	SYNM	>sp|O15061|SYNEM_HUMAN Synemin OS=Homo sapiens GN=SYNM PE=1 SV=2	3	12	1	1	1	3	2	0	3	1	4	3	4	0	2	1	1	0	0	0	1	2	0	2	1	0	1	2	3	0	2	1	1	1	0	1	0	1	1	0	0	0	0	1	0	0
O15067	O15067	PFAS	>sp|O15067|PUR4_HUMAN Phosphoribosylformylglycinamidine synthase OS=Homo sapiens GN=PFAS PE=1 SV=4	1	2	1	3	1	1	5	3	6	1	3	0	3	3	0	2	2	2	2	6	3	3	1	1	4	3	2	3	2	2	1	3	3	2	4	3	4	5	4	3	5	6	3	4	3	0
O15075	O15075	DCLK1	>sp|O15075|DCLK1_HUMAN Serine/threonine-protein kinase DCLK1 OS=Homo sapiens GN=DCLK1 PE=1 SV=2	0	1	0	1	2	2	0	1	1	1	1	0	1	2	1	1	1	1	1	1	0	1	1	1	0	1	0	2	1	1	1	2	1	1	1	0	1	0	0	1	1	1	1	2	0	0
O15078	O15078	CEP290	>sp|O15078|CE290_HUMAN Centrosomal protein of 290 kDa OS=Homo sapiens GN=CEP290 PE=1 SV=2	0	1	0	1	1	1	1	0	1	1	1	2	1	1	1	1	2	0	1	1	0	1	1	1	1	1	1	1	2	2	0	1	1	0	1	1	1	0	1	1	1	1	0	2	1	0
O15084	O15084	ANKRD28	>sp|O15084|ANR28_HUMAN Serine/threonine-protein phosphatase 6 regulatory ankyrin repeat subunit A OS=Homo sapiens GN=ANKRD28 PE=1 SV=5	0	0	0	0	0	1	1	1	0	0	1	0	0	0	0	0	0	0	0	1	1	0	0	0	0	0	0	0	0	0	0	0	0	1	0	0	0	0	0	0	0	0	1	0	0	0
O15091	O15091	KIAA0391	>sp|O15091|MRRP3_HUMAN Mitochondrial ribonuclease P protein 3 OS=Homo sapiens GN=KIAA0391 PE=1 SV=2	0	0	0	0	0	0	0	0	0	0	0	0	0	0	0	0	0	0	0	0	0	0	0	0	0	0	0	0	0	0	0	0	0	0	0	0	1	2	2	1	0	0	0	0	0	0
O15116	O15116	LSM1	>sp|O15116|LSM1_HUMAN U6 snRNA-associated Sm-like protein LSm1 OS=Homo sapiens GN=LSM1 PE=1 SV=1	1	1	1	1	1	2	2	1	1	1	1	0	1	2	1	2	2	2	1	1	1	0	2	1	1	1	1	1	1	0	1	1	1	2	1	0	1	1	2	1	2	1	2	2	0	1
O15117	O15117	FYB	>sp|O15117|FYB_HUMAN FYN-binding protein OS=Homo sapiens GN=FYB PE=1 SV=2	0	0	0	0	0	0	1	0	0	0	2	0	1	1	0	0	1	1	1	0	0	0	0	0	1	0	0	0	0	0	0	0	0	0	0	0	0	0	0	1	0	0	0	1	0	0
O15118	O15118	NPC1	>sp|O15118|NPC1_HUMAN Niemann-Pick C1 protein OS=Homo sapiens GN=NPC1 PE=1 SV=2	2	0	2	2	2	2	2	1	0	0	1	2	1	0	2	0	0	1	1	2	2	2	1	2	1	2	1	2	0	2	1	1	1	1	0	2	2	2	3	2	1	3	2	2	2	0
O15120	O15120	AGPAT2	>sp|O15120|PLCB_HUMAN 1-acyl-sn-glycerol-3-phosphate acyltransferase beta OS=Homo sapiens GN=AGPAT2 PE=1 SV=1	0	0	0	0	0	0	0	0	0	0	0	0	0	0	0	0	2	3	1	0	0	0	0	0	0	0	0	0	0	0	0	0	0	0	0	0	1	2	2	1	0	1	0	0	0	0
O15121	O15121	DEGS1	>sp|O15121|DEGS1_HUMAN Sphingolipid delta(4)-desaturase DES1 OS=Homo sapiens GN=DEGS1 PE=1 SV=1	0	0	1	0	0	1	0	0	0	0	0	0	0	0	0	0	0	0	0	0	0	0	0	0	0	0	0	0	0	0	0	0	0	0	0	0	0	0	0	0	0	1	0	0	0	0
O15126	O15126	SCAMP1	>sp|O15126|SCAM1_HUMAN Secretory carrier-associated membrane protein 1 OS=Homo sapiens GN=SCAMP1 PE=1 SV=2	0	1	1	1	1	1	1	1	1	0	1	0	1	1	1	1	1	2	1	1	1	0	1	0	0	0	1	0	1	1	1	1	2	0	1	1	1	0	1	1	1	1	1	1	1	0
O15127	O15127	SCAMP2	>sp|O15127|SCAM2_HUMAN Secretory carrier-associated membrane protein 2 OS=Homo sapiens GN=SCAMP2 PE=1 SV=2	2	3	2	2	2	3	3	2	2	2	2	2	3	3	2	2	3	3	3	3	3	2	3	2	2	2	2	2	2	2	3	3	2	3	2	2	3	2	2	2	2	1	3	3	0	2
O15143	O15143	ARPC1B	>sp|O15143|ARC1B_HUMAN Actin-related protein 2/3 complex subunit 1B OS=Homo sapiens GN=ARPC1B PE=1 SV=3	6	5	8	7	8	7	7	7	7	7	8	6	6	6	6	7	8	7	7	7	7	6	8	7	7	7	6	6	7	7	5	8	8	7	6	8	7	6	8	7	8	6	5	8	7	7
O15144	O15144	ARPC2	>sp|O15144|ARPC2_HUMAN Actin-related protein 2/3 complex subunit 2 OS=Homo sapiens GN=ARPC2 PE=1 SV=1	13	14	16	17	17	17	19	14	16	14	16	14	17	15	13	18	16	17	17	18	17	12	17	12	16	14	13	16	16	12	18	17	17	15	15	14	16	13	15	12	17	17	16	20	12	12
O15145	O15145	ARPC3	>sp|O15145|ARPC3_HUMAN Actin-related protein 2/3 complex subunit 3 OS=Homo sapiens GN=ARPC3 PE=1 SV=3	6	5	6	7	7	7	5	6	6	4	6	7	4	5	5	4	5	5	5	7	7	5	6	5	6	6	5	3	5	4	4	7	5	7	5	5	5	6	5	5	7	6	5	7	4	4
O15155	O15155	BET1	>sp|O15155|BET1_HUMAN BET1 homolog OS=Homo sapiens GN=BET1 PE=1 SV=1	1	1	1	1	1	1	0	1	1	0	1	1	1	1	2	1	1	2	2	1	0	1	1	1	1	0	1	1	0	1	1	1	1	1	1	1	1	1	1	1	1	2	2	1	1	1
O15160	O15160	POLR1C	>sp|O15160|RPAC1_HUMAN DNA-directed RNA polymerases I and III subunit RPAC1 OS=Homo sapiens GN=POLR1C PE=1 SV=1	0	0	0	1	0	0	1	1	1	0	1	0	0	2	0	1	0	1	0	0	1	0	1	1	1	1	0	1	1	1	1	1	1	0	1	1	1	1	1	1	1	2	2	0	1	0
O15164	O15164	TRIM24	>sp|O15164|TIF1A_HUMAN Transcription intermediary factor 1-alpha OS=Homo sapiens GN=TRIM24 PE=1 SV=3	0	0	0	0	0	1	1	1	0	0	1	0	1	0	0	1	1	1	1	1	1	0	1	0	1	0	0	0	0	0	1	0	1	0	0	0	1	1	0	0	0	0	1	1	0	0
O15173	O15173	PGRMC2	>sp|O15173|PGRC2_HUMAN Membrane-associated progesterone receptor component 2 OS=Homo sapiens GN=PGRMC2 PE=1 SV=1	4	4	3	3	4	3	4	3	3	3	3	3	4	4	3	3	4	4	4	4	3	3	4	3	3	4	2	3	4	3	3	3	4	4	4	4	4	4	4	3	4	5	5	5	4	2
O15212	O15212	PFDN6	>sp|O15212|PFD6_HUMAN Prefoldin subunit 6 OS=Homo sapiens GN=PFDN6 PE=1 SV=1	1	2	1	2	2	2	1	1	1	1	2	1	1	1	1	2	2	2	2	1	1	1	2	1	1	2	1	1	1	1	1	1	1	2	1	1	1	1	1	1	2	2	2	2	1	1
O15213	O15213	WDR46	>sp|O15213|WDR46_HUMAN WD repeat-containing protein 46 OS=Homo sapiens GN=WDR46 PE=1 SV=3	0	0	0	0	0	0	0	0	0	0	0	0	0	0	0	0	0	0	0	0	0	0	0	0	0	0	0	0	0	0	0	0	0	0	0	0	0	0	0	0	0	0	0	0	0	0
O15226	O15226	NKRF	>sp|O15226|NKRF_HUMAN NF-kappa-B-repressing factor OS=Homo sapiens GN=NKRF PE=1 SV=2	0	0	0	0	0	0	0	0	0	0	0	0	0	0	0	0	0	0	0	0	0	0	0	0	0	0	0	0	0	0	0	0	0	0	0	0	0	0	0	0	0	0	0	0	0	0
O15228	O15228	GNPAT	>sp|O15228|GNPAT_HUMAN Dihydroxyacetone phosphate acyltransferase OS=Homo sapiens GN=GNPAT PE=1 SV=1	0	1	2	1	2	2	1	0	0	0	1	0	1	0	1	2	3	1	2	1	0	0	1	0	0	0	0	0	1	0	1	1	1	1	2	0	2	1	2	1	2	1	2	1	0	0
O15230	O15230	LAMA5	>sp|O15230|LAMA5_HUMAN Laminin subunit alpha-5 OS=Homo sapiens GN=LAMA5 PE=1 SV=8	36	38	34	22	33	35	9	7	31	20	30	32	30	21	23	5	4	2	3	18	21	15	37	18	17	19	20	21	9	10	11	21	5	32	7	4	6	28	26	14	10	3	3	9	2	33
O15232	O15232	MATN3	>sp|O15232|MATN3_HUMAN Matrilin-3 OS=Homo sapiens GN=MATN3 PE=1 SV=2	2	6	1	1	3	1	1	2	1	1	1	2	2	1	2	1	1	1	1	2	2	1	2	0	1	1	1	1	1	1	2	1	1	2	1	1	1	1	2	1	1	2	2	2	1	1
O15235	O15235	MRPS12	>sp|O15235|RT12_HUMAN 28S ribosomal protein S12, mitochondrial OS=Homo sapiens GN=MRPS12 PE=1 SV=1	0	0	0	0	0	0	0	0	0	0	0	0	0	0	0	0	0	0	0	0	0	0	0	0	0	0	0	0	0	0	0	0	0	0	0	0	0	0	0	0	0	0	0	0	0	0
O15247	O15247	CLIC2	>sp|O15247|CLIC2_HUMAN Chloride intracellular channel protein 2 OS=Homo sapiens GN=CLIC2 PE=1 SV=3	6	4	2	3	3	5	1	2	3	4	4	4	4	2	2	5	3	2	0	5	5	4	4	7	4	2	4	3	4	4	5	6	3	3	6	3	5	6	6	3	1	0	2	5	1	1
O15254	O15254	ACOX3	>sp|O15254|ACOX3_HUMAN Peroxisomal acyl-coenzyme A oxidase 3 OS=Homo sapiens GN=ACOX3 PE=1 SV=2	1	2	2	3	3	3	1	1	3	0	1	0	2	2	0	2	2	1	1	3	3	1	2	1	1	1	1	3	3	1	1	1	2	2	2	1	2	3	3	2	3	2	2	2	1	1
O15258	O15258	RER1	>sp|O15258|RER1_HUMAN Protein RER1 OS=Homo sapiens GN=RER1 PE=1 SV=1	2	3	5	5	5	5	3	4	1	1	1	0	2	5	5	5	5	5	5	3	4	0	3	1	3	2	0	2	2	3	4	3	3	1	3	2	3	3	1	4	6	4	4	4	4	2
O15260	O15260	SURF4	>sp|O15260|SURF4_HUMAN Surfeit locus protein 4 OS=Homo sapiens GN=SURF4 PE=1 SV=3	3	5	6	6	5	5	5	4	4	3	4	4	5	5	3	6	7	6	4	5	3	4	5	3	5	3	4	3	5	4	5	6	6	5	5	5	7	7	6	3	7	6	5	6	4	5
O15264	O15264	MAPK13	>sp|O15264|MK13_HUMAN Mitogen-activated protein kinase 13 OS=Homo sapiens GN=MAPK13 PE=1 SV=1	4	2	1	2	1	2	4	2	1	0	2	3	3	2	1	1	2	2	1	2	2	1	4	1	3	2	1	2	2	0	2	3	1	2	1	0	3	0	2	1	2	0	2	3	0	2
O15269	O15269	SPTLC1	>sp|O15269|SPTC1_HUMAN Serine palmitoyltransferase 1 OS=Homo sapiens GN=SPTLC1 PE=1 SV=1	4	2	3	4	3	5	4	4	0	0	2	3	1	4	2	5	4	3	5	3	3	3	4	1	4	1	2	3	3	1	4	5	3	3	4	3	4	3	3	3	5	4	5	5	3	1
O15270	O15270	SPTLC2	>sp|O15270|SPTC2_HUMAN Serine palmitoyltransferase 2 OS=Homo sapiens GN=SPTLC2 PE=1 SV=1	0	1	0	0	0	0	1	0	0	0	0	0	0	1	1	0	2	1	2	0	0	0	1	0	1	1	0	0	0	0	0	1	0	1	0	1	1	0	0	1	1	1	1	2	1	0
O15294	O15294	OGT	>sp|O15294|OGT1_HUMAN UDP-N-acetylglucosamine--peptide N-acetylglucosaminyltransferase 110 kDa subunit OS=Homo sapiens GN=OGT PE=1 SV=3	0	2	2	2	1	2	2	1	1	0	2	0	2	1	1	2	2	2	1	1	1	0	2	0	1	0	0	0	0	0	2	2	2	2	0	0	2	1	2	1	1	0	2	2	0	0
O15296	O15296	ALOX15B	>sp|O15296|LX15B_HUMAN Arachidonate 15-lipoxygenase B OS=Homo sapiens GN=ALOX15B PE=1 SV=3	1	1	8	8	9	8	2	1	1	0	1	1	1	0	0	0	0	0	1	1	1	1	0	0	0	0	3	3	2	1	0	0	1	0	0	10	10	7	8	3	3	3	8	1	6	9
O15305	O15305	PMM2	>sp|O15305|PMM2_HUMAN Phosphomannomutase 2 OS=Homo sapiens GN=PMM2 PE=1 SV=1	2	4	5	7	4	8	7	1	1	1	4	4	2	3	3	6	6	4	3	2	2	0	4	0	2	1	0	2	4	5	7	6	6	5	7	2	5	3	3	1	7	6	4	5	3	5
O15320	O15320;Q96PC5;Q96RT6	CTAGE5;MIA2;CTAGE1	>sp|O15320|CTGE5_HUMAN cTAGE family member 5 OS=Homo sapiens GN=CTAGE5 PE=1 SV=4;>sp|Q96PC5|MIA2_HUMAN Melanoma inhibitory activity protein 2 OS=Homo sapiens GN=MIA2 PE=1 SV=4;>sp|Q96RT6|CTGE2_HUMAN cTAGE family member 2 OS=Homo sapiens GN=CTAGE1 PE=1 SV=2	0	1	1	1	1	1	1	0	0	0	0	1	0	1	1	0	0	0	0	1	2	1	1	0	2	0	0	0	3	2	0	0	1	1	2	0	0	2	3	2	1	0	0	1	1	1
O15327	O15327	INPP4B	>sp|O15327|INP4B_HUMAN Type II inositol 3,4-bisphosphate 4-phosphatase OS=Homo sapiens GN=INPP4B PE=2 SV=4	0	2	0	0	0	0	0	0	0	0	0	0	0	0	0	0	0	0	0	2	1	0	0	0	1	0	0	1	0	0	0	0	1	1	0	0	0	0	0	0	3	1	3	4	1	1
O15335	O15335	CHAD	>sp|O15335|CHAD_HUMAN Chondroadherin OS=Homo sapiens GN=CHAD PE=1 SV=2	0	11	0	0	0	1	0	2	0	0	0	1	0	0	0	0	0	1	1	0	0	1	0	0	0	0	1	1	0	0	0	0	0	0	0	0	0	0	0	0	0	0	0	0	0	1
O15344	O15344	MID1	>sp|O15344|TRI18_HUMAN E3 ubiquitin-protein ligase Midline-1 OS=Homo sapiens GN=MID1 PE=1 SV=1	0	0	0	0	0	0	0	0	0	0	0	0	0	0	0	0	0	0	0	0	0	0	1	0	0	0	0	0	0	0	0	0	0	0	0	0	0	0	0	0	0	0	2	2	2	0
O15347	O15347	HMGB3	>sp|O15347|HMGB3_HUMAN High mobility group protein B3 OS=Homo sapiens GN=HMGB3 PE=1 SV=4	3	4	3	3	3	3	3	3	1	2	3	3	2	1	2	0	2	0	1	5	4	4	7	4	6	5	3	3	3	2	7	7	6	8	5	3	3	4	3	4	3	3	6	5	3	3
O15355	O15355	PPM1G	>sp|O15355|PPM1G_HUMAN Protein phosphatase 1G OS=Homo sapiens GN=PPM1G PE=1 SV=1	6	3	2	4	5	5	5	6	1	0	4	5	4	3	1	1	4	3	2	3	3	1	5	3	6	6	5	3	1	2	5	4	2	8	4	6	7	3	5	4	6	3	5	8	4	3
O15357	O15357	INPPL1	>sp|O15357|SHIP2_HUMAN Phosphatidylinositol 3,4,5-trisphosphate 5-phosphatase 2 OS=Homo sapiens GN=INPPL1 PE=1 SV=2	0	2	0	1	1	2	2	0	0	1	2	0	2	1	0	0	1	2	0	1	1	0	1	0	0	0	1	0	1	1	0	2	0	0	1	0	1	0	3	1	3	1	4	0	0	1
O15360	O15360	FANCA	>sp|O15360|FANCA_HUMAN Fanconi anemia group A protein OS=Homo sapiens GN=FANCA PE=1 SV=2	0	0	0	0	0	0	0	0	0	0	0	0	0	0	0	0	0	0	0	0	0	0	0	0	0	0	0	0	0	0	0	0	0	0	0	0	0	0	0	0	0	0	0	0	0	0
O15371	O15371	EIF3D	>sp|O15371|EIF3D_HUMAN Eukaryotic translation initiation factor 3 subunit D OS=Homo sapiens GN=EIF3D PE=1 SV=1	3	5	6	5	5	5	6	5	4	2	6	3	5	4	4	4	5	4	4	7	6	2	5	4	6	4	4	4	3	3	6	8	5	6	5	3	7	4	4	2	3	5	7	6	1	1
O15372	O15372	EIF3H	>sp|O15372|EIF3H_HUMAN Eukaryotic translation initiation factor 3 subunit H OS=Homo sapiens GN=EIF3H PE=1 SV=1	8	9	9	10	13	10	12	9	7	7	9	8	9	8	6	7	9	9	9	10	11	5	9	6	8	9	6	8	8	7	10	10	11	10	10	7	13	8	11	6	9	9	9	11	6	6
O15379	O15379	HDAC3	>sp|O15379|HDAC3_HUMAN Histone deacetylase 3 OS=Homo sapiens GN=HDAC3 PE=1 SV=2	0	0	0	0	0	1	0	0	0	0	0	1	0	0	0	0	0	1	0	0	1	0	0	0	0	0	0	0	0	0	1	1	0	0	0	0	0	1	0	0	0	0	0	0	0	0
O15381	O15381	NVL	>sp|O15381|NVL_HUMAN Nuclear valosin-containing protein-like OS=Homo sapiens GN=NVL PE=1 SV=1	0	0	0	0	0	0	0	0	0	0	0	0	0	0	0	0	0	0	0	0	0	0	0	0	0	0	0	0	0	0	0	0	0	0	0	0	0	0	0	0	0	0	0	0	0	0
O15382	O15382	BCAT2	>sp|O15382|BCAT2_HUMAN Branched-chain-amino-acid aminotransferase, mitochondrial OS=Homo sapiens GN=BCAT2 PE=1 SV=2	5	5	1	2	2	3	5	4	2	0	2	2	1	4	2	5	4	5	4	3	2	2	2	0	3	0	1	2	5	1	4	1	2	5	1	0	3	6	6	3	5	4	3	4	3	1
O15397	O15397	IPO8	>sp|O15397|IPO8_HUMAN Importin-8 OS=Homo sapiens GN=IPO8 PE=1 SV=2	0	0	0	0	0	0	0	0	0	0	0	0	0	0	0	0	0	0	0	0	1	0	1	0	1	0	0	0	0	0	0	0	0	1	0	0	1	0	0	0	0	1	1	1	0	0
O15400	O15400	STX7	>sp|O15400|STX7_HUMAN Syntaxin-7 OS=Homo sapiens GN=STX7 PE=1 SV=4	7	5	5	6	5	5	6	5	5	3	6	5	5	5	6	5	6	5	5	7	6	5	5	4	7	4	7	6	8	4	6	5	5	4	7	5	8	5	8	6	5	5	5	5	4	5
O15427	O15427	SLC16A3	>sp|O15427|MOT4_HUMAN Monocarboxylate transporter 4 OS=Homo sapiens GN=SLC16A3 PE=1 SV=1	2	2	3	3	3	3	3	2	1	2	1	1	2	3	3	4	4	5	4	3	3	2	3	2	2	3	2	3	2	1	2	3	2	3	2	2	3	2	3	2	2	1	3	3	1	1
O15438	O15438	ABCC3	>sp|O15438|MRP3_HUMAN Canalicular multispecific organic anion transporter 2 OS=Homo sapiens GN=ABCC3 PE=1 SV=3	4	1	5	4	5	5	6	4	1	1	1	7	2	2	4	6	5	4	4	3	3	1	4	0	5	5	4	4	1	2	2	4	1	4	2	2	5	6	6	7	4	4	7	6	1	1
O15439	O15439	ABCC4	>sp|O15439|MRP4_HUMAN Multidrug resistance-associated protein 4 OS=Homo sapiens GN=ABCC4 PE=1 SV=3	2	7	1	0	0	1	0	0	0	1	0	0	0	2	1	2	0	0	0	0	1	1	3	0	0	0	1	0	0	1	0	1	0	4	0	0	3	4	0	1	0	1	1	0	0	1
O15446	O15446	CD3EAP	>sp|O15446|RPA34_HUMAN DNA-directed RNA polymerase I subunit RPA34 OS=Homo sapiens GN=CD3EAP PE=1 SV=1	0	0	0	0	0	0	0	0	0	0	0	0	0	0	0	0	0	0	0	0	0	0	0	0	0	0	0	0	0	0	0	0	0	0	0	0	0	0	0	0	0	0	0	0	0	0
O15455	O15455	TLR3	>sp|O15455|TLR3_HUMAN Toll-like receptor 3 OS=Homo sapiens GN=TLR3 PE=1 SV=1	1	0	0	0	0	0	0	0	0	0	1	0	1	2	0	3	3	4	2	0	0	0	0	0	2	1	1	0	0	0	0	0	0	0	0	0	1	0	1	0	1	0	0	3	0	0
O15460	O15460	P4HA2	>sp|O15460|P4HA2_HUMAN Prolyl 4-hydroxylase subunit alpha-2 OS=Homo sapiens GN=P4HA2 PE=1 SV=1	0	0	1	4	2	3	7	8	0	0	0	0	1	3	3	8	8	7	6	5	6	2	2	1	1	1	0	1	1	1	0	2	2	4	2	1	7	2	4	0	6	6	8	8	1	1
O15484	O15484	CAPN5	>sp|O15484|CAN5_HUMAN Calpain-5 OS=Homo sapiens GN=CAPN5 PE=1 SV=2	0	1	1	0	1	1	0	0	1	1	1	0	1	0	0	0	0	0	0	0	1	1	1	1	0	0	0	0	1	1	1	1	1	0	1	0	0	0	1	0	1	1	1	0	1	0
O15498	O15498	YKT6	>sp|O15498|YKT6_HUMAN Synaptobrevin homolog YKT6 OS=Homo sapiens GN=YKT6 PE=1 SV=1	6	7	7	7	5	6	6	5	3	2	6	5	6	8	5	7	7	8	7	5	5	4	6	4	4	4	5	3	4	5	5	5	7	6	5	5	6	5	7	5	7	7	6	6	6	5
O15504	O15504	NUPL2	>sp|O15504|NUPL2_HUMAN Nucleoporin-like protein 2 OS=Homo sapiens GN=NUPL2 PE=1 SV=1	0	0	0	0	0	0	0	0	0	0	0	0	0	0	0	0	0	0	0	0	0	0	0	0	0	0	0	0	0	0	0	0	0	0	0	0	0	0	0	0	0	0	0	0	0	0
O15511	O15511	ARPC5	>sp|O15511|ARPC5_HUMAN Actin-related protein 2/3 complex subunit 5 OS=Homo sapiens GN=ARPC5 PE=1 SV=3	3	2	2	3	3	4	3	3	2	4	3	4	3	2	3	3	2	2	2	1	2	3	3	4	3	3	3	4	3	3	1	1	2	2	1	4	3	2	2	2	3	1	2	3	3	3
O15523	O15523	DDX3Y	>sp|O15523|DDX3Y_HUMAN ATP-dependent RNA helicase DDX3Y OS=Homo sapiens GN=DDX3Y PE=1 SV=2	8	12	12	12	11	11	11	12	10	8	10	7	12	12	10	11	11	11	10	14	14	10	11	11	12	10	11	10	9	12	13	14	13	13	12	10	10	10	11	12	12	11	13	12	9	10
O15530	O15530;Q6A1A2	PDPK1;PDPK2	>sp|O15530|PDPK1_HUMAN 3-phosphoinositide-dependent protein kinase 1 OS=Homo sapiens GN=PDPK1 PE=1 SV=1;>sp|Q6A1A2|PDPK2_HUMAN Putative 3-phosphoinositide-dependent protein kinase 2 OS=Homo sapiens GN=PDPK2P PE=5 SV=1	0	0	2	2	1	1	0	0	0	0	0	0	0	1	0	1	1	1	0	0	0	0	1	0	1	1	0	1	0	0	1	1	0	0	0	0	1	1	1	1	2	1	1	1	0	0
O15533	O15533	TAPBP	>sp|O15533|TPSN_HUMAN Tapasin OS=Homo sapiens GN=TAPBP PE=1 SV=1	2	1	1	3	3	3	6	4	3	2	4	2	6	4	2	6	6	6	6	3	3	2	5	2	1	1	2	1	2	2	3	3	3	4	3	2	5	3	3	2	3	2	5	5	2	1
O15551	O15551	CLDN3	>sp|O15551|CLD3_HUMAN Claudin-3 OS=Homo sapiens GN=CLDN3 PE=1 SV=1	2	1	3	0	1	2	2	2	0	0	0	1	0	1	1	2	1	1	0	1	0	1	2	2	1	1	0	0	1	0	1	2	0	2	0	2	2	1	2	3	2	2	2	2	3	3
O43143	O43143	DHX15	>sp|O43143|DHX15_HUMAN Pre-mRNA-splicing factor ATP-dependent RNA helicase DHX15 OS=Homo sapiens GN=DHX15 PE=1 SV=2	12	19	21	20	21	22	20	16	15	11	18	10	19	18	14	18	20	16	18	19	19	16	18	12	17	16	15	17	17	17	20	22	21	18	20	15	21	21	18	17	18	16	25	20	12	14
O43148	O43148	RNMT	>sp|O43148|MCES_HUMAN mRNA cap guanine-N7 methyltransferase OS=Homo sapiens GN=RNMT PE=1 SV=1	1	1	1	1	1	2	2	1	1	0	1	1	1	0	0	0	0	0	0	2	1	1	1	1	2	2	1	1	0	0	0	1	1	1	1	1	2	1	2	2	1	1	1	1	1	1
O43149	O43149	ZZEF1	>sp|O43149|ZZEF1_HUMAN Zinc finger ZZ-type and EF-hand domain-containing protein 1 OS=Homo sapiens GN=ZZEF1 PE=1 SV=6	1	1	2	1	0	1	1	2	1	0	2	0	1	1	1	1	1	1	2	1	1	0	1	0	2	0	1	1	1	0	2	2	1	2	0	1	0	1	0	1	0	0	0	2	0	0
O43156	O43156	TTI1	>sp|O43156|TTI1_HUMAN TELO2-interacting protein 1 homolog OS=Homo sapiens GN=TTI1 PE=1 SV=3	1	1	0	1	2	1	1	1	0	0	1	1	1	1	1	2	1	2	1	1	1	1	1	1	1	1	1	1	1	1	0	0	1	2	1	1	1	1	1	1	1	2	1	0	1	1
O43159	O43159	RRP8	>sp|O43159|RRP8_HUMAN Ribosomal RNA-processing protein 8 OS=Homo sapiens GN=RRP8 PE=1 SV=2	0	0	0	0	0	0	0	0	0	0	0	0	0	0	0	0	0	0	0	0	0	0	0	0	0	0	0	0	0	0	0	0	0	0	0	0	0	0	0	0	0	0	0	0	0	0
O43169	O43169	CYB5B	>sp|O43169|CYB5B_HUMAN Cytochrome b5 type B OS=Homo sapiens GN=CYB5B PE=1 SV=2	2	3	2	3	2	3	3	2	2	1	2	1	3	3	3	3	3	2	3	3	2	0	2	0	1	2	2	2	2	0	3	3	2	2	3	2	2	3	3	1	3	3	3	3	0	0
O43172	O43172	PRPF4	>sp|O43172|PRP4_HUMAN U4/U6 small nuclear ribonucleoprotein Prp4 OS=Homo sapiens GN=PRPF4 PE=1 SV=2	2	1	2	1	2	1	3	2	1	0	1	2	2	2	2	1	1	1	0	2	1	2	2	3	3	2	2	1	0	0	1	1	0	2	1	4	3	2	3	3	1	2	1	2	1	0
O43175	O43175	PHGDH	>sp|O43175|SERA_HUMAN D-3-phosphoglycerate dehydrogenase OS=Homo sapiens GN=PHGDH PE=1 SV=4	6	7	3	4	6	6	4	3	6	2	7	5	7	2	1	1	3	1	2	6	6	2	7	2	1	1	2	4	5	5	7	6	5	7	6	2	2	5	4	3	4	4	4	5	5	4
O43181	O43181	NDUFS4	>sp|O43181|NDUS4_HUMAN NADH dehydrogenase [ubiquinone] iron-sulfur protein 4, mitochondrial OS=Homo sapiens GN=NDUFS4 PE=1 SV=1	1	1	1	1	1	1	1	1	1	0	1	1	1	1	1	1	1	1	1	1	1	1	1	1	1	1	1	1	1	0	1	1	1	1	1	1	1	1	1	1	1	1	1	1	1	1
O43237	O43237	DYNC1LI2	>sp|O43237|DC1L2_HUMAN Cytoplasmic dynein 1 light intermediate chain 2 OS=Homo sapiens GN=DYNC1LI2 PE=1 SV=1	5	6	5	7	7	6	6	5	3	0	4	4	3	5	5	5	6	4	6	3	3	4	5	4	4	4	3	4	5	3	6	6	6	7	6	4	6	5	3	3	5	6	7	8	5	5
O43242	O43242	PSMD3	>sp|O43242|PSMD3_HUMAN 26S proteasome non-ATPase regulatory subunit 3 OS=Homo sapiens GN=PSMD3 PE=1 SV=2	11	15	16	19	16	17	19	18	11	10	14	10	14	17	12	15	17	17	16	16	17	10	15	13	16	16	12	15	14	11	11	13	16	13	19	22	16	18	19	18	17	17	18	14	15	13
O43251	O43251;Q9NWB1;A6NFN3	RBFOX2;RBFOX1;RBFOX3	>sp|O43251|RFOX2_HUMAN RNA binding protein fox-1 homolog 2 OS=Homo sapiens GN=RBFOX2 PE=1 SV=3;>sp|Q9NWB1|RFOX1_HUMAN RNA binding protein fox-1 homolog 1 OS=Homo sapiens GN=RBFOX1 PE=1 SV=2;>sp|A6NFN3|RFOX3_HUMAN RNA binding protein fox-1 homolog 3 OS=Homo	1	1	1	1	1	1	1	0	1	0	1	1	1	0	0	0	1	0	0	1	1	0	1	0	0	0	1	1	0	0	1	0	0	1	0	0	1	0	0	1	0	0	0	0	0	1
O43252	O43252	PAPSS1	>sp|O43252|PAPS1_HUMAN Bifunctional 3-phosphoadenosine 5-phosphosulfate synthase 1 OS=Homo sapiens GN=PAPSS1 PE=1 SV=2	4	2	3	7	7	5	5	4	1	0	4	4	6	2	4	4	3	2	0	4	5	4	5	5	3	6	3	5	5	4	3	6	5	4	5	2	4	3	5	3	4	4	5	4	4	1
O43264	O43264	ZW10	>sp|O43264|ZW10_HUMAN Centromere/kinetochore protein zw10 homolog OS=Homo sapiens GN=ZW10 PE=1 SV=3	2	1	2	1	2	3	2	2	0	1	1	1	3	2	1	2	0	0	0	1	1	1	1	1	1	0	1	0	0	0	1	0	1	2	1	1	1	2	2	2	1	2	1	1	1	1
O43272	O43272	PRODH	>sp|O43272|PROD_HUMAN Proline dehydrogenase 1, mitochondrial OS=Homo sapiens GN=PRODH PE=1 SV=3	5	4	0	0	3	2	1	1	0	0	0	3	0	2	1	2	3	1	1	1	1	1	2	0	3	3	1	1	8	4	9	9	4	3	5	2	2	3	3	1	0	0	1	3	1	0
O43290	O43290	SART1	>sp|O43290|SNUT1_HUMAN U4/U6.U5 tri-snRNP-associated protein 1 OS=Homo sapiens GN=SART1 PE=1 SV=1	3	3	4	4	4	4	5	6	4	3	4	5	4	5	5	6	2	2	2	5	5	5	3	5	6	5	5	5	4	4	2	3	3	4	3	3	4	5	5	6	3	5	3	3	2	3
O43294	O43294	TGFB1I1	>sp|O43294|TGFI1_HUMAN Transforming growth factor beta-1-induced transcript 1 protein OS=Homo sapiens GN=TGFB1I1 PE=1 SV=2	3	2	1	1	5	2	2	2	3	2	4	4	3	0	1	1	0	0	0	1	3	1	0	2	0	0	0	2	2	2	0	2	1	1	2	3	2	2	2	1	4	2	0	0	2	1
O43301	O43301	HSPA12A	>sp|O43301|HS12A_HUMAN Heat shock 70 kDa protein 12A OS=Homo sapiens GN=HSPA12A PE=1 SV=2	3	3	0	0	2	2	3	1	5	2	2	2	3	0	0	0	0	1	1	2	0	1	1	1	0	0	0	1	1	2	0	1	0	0	1	0	0	1	0	0	2	1	0	0	0	0
O43314	O43314	PPIP5K2	>sp|O43314|VIP2_HUMAN Inositol hexakisphosphate and diphosphoinositol-pentakisphosphate kinase 2 OS=Homo sapiens GN=PPIP5K2 PE=1 SV=3	0	1	0	0	1	1	1	1	1	1	0	0	0	1	0	2	2	1	2	0	0	1	0	1	1	0	0	0	0	0	1	0	0	0	0	0	0	1	0	0	0	1	1	1	0	0
O43324	O43324	EEF1E1	>sp|O43324|MCA3_HUMAN Eukaryotic translation elongation factor 1 epsilon-1 OS=Homo sapiens GN=EEF1E1 PE=1 SV=1	3	3	3	4	2	2	2	2	2	2	2	3	2	3	3	3	2	2	3	2	4	3	3	2	3	3	2	2	4	3	3	2	2	2	3	4	2	2	4	1	2	4	2	4	3	1
O43390	O43390	HNRNPR	>sp|O43390|HNRPR_HUMAN Heterogeneous nuclear ribonucleoprotein R OS=Homo sapiens GN=HNRNPR PE=1 SV=1	18	20	20	23	22	21	23	20	15	12	19	19	21	20	18	20	20	21	19	22	20	20	20	22	20	21	19	20	19	17	20	18	18	22	21	18	20	21	22	20	22	20	21	23	18	16
O43395	O43395	PRPF3	>sp|O43395|PRPF3_HUMAN U4/U6 small nuclear ribonucleoprotein Prp3 OS=Homo sapiens GN=PRPF3 PE=1 SV=2	3	2	4	3	2	3	4	4	0	0	3	3	3	4	3	1	3	1	2	1	2	3	2	3	4	2	2	2	1	2	2	3	0	3	3	3	5	3	3	2	1	2	3	3	3	2
O43396	O43396	TXNL1	>sp|O43396|TXNL1_HUMAN Thioredoxin-like protein 1 OS=Homo sapiens GN=TXNL1 PE=1 SV=3	3	4	3	3	4	3	3	2	3	2	2	3	4	3	3	3	4	2	3	4	3	4	4	5	5	4	5	6	4	4	4	5	6	5	6	4	4	4	4	4	6	4	5	2	5	4
O43399	O43399	TPD52L2	>sp|O43399|TPD54_HUMAN Tumor protein D54 OS=Homo sapiens GN=TPD52L2 PE=1 SV=2	8	9	7	11	9	10	11	9	3	3	8	5	9	8	7	9	10	11	9	8	7	4	12	3	8	6	6	8	7	5	10	10	7	10	8	6	7	5	6	6	11	7	11	13	5	5
O43402	O43402	EMC8	>sp|O43402|EMC8_HUMAN ER membrane protein complex subunit 8 OS=Homo sapiens GN=EMC8 PE=1 SV=1	1	0	0	1	0	1	1	0	0	0	1	1	0	1	1	1	1	1	1	0	0	2	0	2	0	0	1	1	0	0	0	0	0	1	0	1	0	0	1	1	2	2	0	1	1	1
O43414	O43414	ERI3	>sp|O43414|ERI3_HUMAN ERI1 exoribonuclease 3 OS=Homo sapiens GN=ERI3 PE=1 SV=2	0	0	0	0	0	0	0	0	0	0	0	0	0	0	0	0	0	0	0	0	0	0	0	0	0	0	0	0	0	0	0	0	0	0	0	0	0	0	0	0	0	0	0	0	0	0
O43426	O43426	SYNJ1	>sp|O43426|SYNJ1_HUMAN Synaptojanin-1 OS=Homo sapiens GN=SYNJ1 PE=1 SV=2	0	0	0	0	0	0	0	1	0	0	1	0	0	0	0	0	0	1	1	1	2	0	0	0	1	1	1	2	0	0	0	0	0	0	0	0	0	1	1	1	0	0	1	0	0	0
O43427	O43427	FIBP	>sp|O43427|FIBP_HUMAN Acidic fibroblast growth factor intracellular-binding protein OS=Homo sapiens GN=FIBP PE=1 SV=3	1	1	1	0	0	1	1	1	0	0	0	0	1	0	1	1	0	2	1	1	0	0	1	0	0	0	1	0	0	0	2	2	0	1	0	0	0	1	2	1	1	0	1	0	0	0
O43447	O43447	PPIH	>sp|O43447|PPIH_HUMAN Peptidyl-prolyl cis-trans isomerase H OS=Homo sapiens GN=PPIH PE=1 SV=1	1	0	1	2	2	1	2	2	0	0	2	1	1	2	2	2	2	2	2	2	1	1	2	1	2	1	0	1	0	0	1	1	0	2	1	1	1	1	1	0	1	1	1	2	1	0
O43464	O43464	HTRA2	>sp|O43464|HTRA2_HUMAN Serine protease HTRA2, mitochondrial OS=Homo sapiens GN=HTRA2 PE=1 SV=2	2	2	1	0	2	2	2	2	0	1	2	1	3	5	3	5	6	4	4	4	3	2	1	2	4	4	2	4	2	2	4	4	1	3	2	4	2	3	3	4	2	2	3	4	3	1
O43488	O43488	AKR7A2	>sp|O43488|ARK72_HUMAN Aflatoxin B1 aldehyde reductase member 2 OS=Homo sapiens GN=AKR7A2 PE=1 SV=3	3	9	7	8	7	8	7	7	6	2	7	4	7	5	5	7	7	6	6	6	6	4	8	3	6	4	4	5	7	4	6	7	6	8	6	5	7	6	8	4	7	5	8	9	4	4
O43491	O43491	EPB41L2	>sp|O43491|E41L2_HUMAN Band 4.1-like protein 2 OS=Homo sapiens GN=EPB41L2 PE=1 SV=1	16	14	10	9	14	12	12	10	14	9	12	14	16	9	7	5	5	3	3	12	12	9	15	10	6	6	8	5	10	15	7	10	10	16	11	10	14	11	7	9	10	10	4	9	6	9
O43493	O43493	TGOLN2	>sp|O43493|TGON2_HUMAN Trans-Golgi network integral membrane protein 2 OS=Homo sapiens GN=TGOLN2 PE=1 SV=2	1	3	2	3	1	2	2	0	0	0	0	1	1	1	1	2	2	3	2	0	1	0	1	0	2	1	0	1	0	1	1	2	2	1	1	5	3	3	3	2	2	2	1	2	1	1
O43516	O43516	WIPF1	>sp|O43516|WIPF1_HUMAN WAS/WASL-interacting protein family member 1 OS=Homo sapiens GN=WIPF1 PE=1 SV=3	1	0	0	2	1	2	2	1	1	0	2	0	2	1	0	1	1	0	1	1	1	0	1	0	1	1	1	0	0	0	1	0	0	1	0	0	0	0	1	1	1	0	1	2	0	0
O43520	O43520	ATP8B1	>sp|O43520|AT8B1_HUMAN Phospholipid-transporting ATPase IC OS=Homo sapiens GN=ATP8B1 PE=1 SV=3	0	0	0	0	0	0	0	0	0	0	0	0	0	0	0	0	0	0	0	0	0	0	0	0	0	0	0	0	0	0	0	1	0	0	0	0	0	0	0	0	0	0	0	0	0	0
O43570	O43570	CA12	>sp|O43570|CAH12_HUMAN Carbonic anhydrase 12 OS=Homo sapiens GN=CA12 PE=1 SV=1	0	0	0	0	0	0	0	0	0	0	0	0	1	0	0	0	0	0	0	0	0	0	0	0	0	0	0	0	0	0	0	0	1	0	1	0	0	0	0	0	0	0	0	0	0	0
O43583	O43583	DENR	>sp|O43583|DENR_HUMAN Density-regulated protein OS=Homo sapiens GN=DENR PE=1 SV=2	3	3	2	3	4	3	3	3	1	1	2	2	2	3	1	4	3	4	4	2	1	0	3	0	3	2	0	2	0	1	3	4	3	3	2	2	4	2	1	2	2	3	4	3	3	0
O43592	O43592	XPOT	>sp|O43592|XPOT_HUMAN Exportin-T OS=Homo sapiens GN=XPOT PE=1 SV=2	1	3	1	5	5	3	4	2	2	1	2	1	1	2	2	4	0	3	2	2	2	2	1	1	2	2	1	2	2	1	2	2	1	2	2	2	2	5	2	2	4	3	2	2	1	1
O43598	O43598	DNPH1	>sp|O43598|DNPH1_HUMAN 2-deoxynucleoside 5-phosphate N-hydrolase 1 OS=Homo sapiens GN=DNPH1 PE=1 SV=1	1	5	3	4	4	5	4	4	2	1	3	2	3	3	4	5	5	5	6	5	4	1	3	2	3	3	1	2	3	3	4	2	4	4	3	4	4	2	1	0	4	4	7	4	3	1
O43615	O43615	TIMM44	>sp|O43615|TIM44_HUMAN Mitochondrial import inner membrane translocase subunit TIM44 OS=Homo sapiens GN=TIMM44 PE=1 SV=2	5	3	5	5	7	6	5	6	2	3	4	3	4	5	4	8	9	9	6	3	3	1	4	1	2	2	2	3	5	5	6	8	6	5	5	5	6	4	4	4	5	4	7	5	3	3
O43617	O43617	TRAPPC3	>sp|O43617|TPPC3_HUMAN Trafficking protein particle complex subunit 3 OS=Homo sapiens GN=TRAPPC3 PE=1 SV=1	1	0	2	3	2	2	3	2	2	1	3	2	1	2	1	2	2	2	2	2	2	2	2	0	2	2	2	1	0	2	2	2	1	2	1	1	2	2	3	1	2	3	3	3	2	1
O43633	O43633	CHMP2A	>sp|O43633|CHM2A_HUMAN Charged multivesicular body protein 2a OS=Homo sapiens GN=CHMP2A PE=1 SV=1	3	4	3	3	4	3	3	3	4	4	3	4	3	2	3	2	4	2	4	3	4	1	2	2	2	2	2	4	2	1	0	3	1	3	3	3	4	5	4	3	4	3	2	2	1	0
O43660	O43660	PLRG1	>sp|O43660|PLRG1_HUMAN Pleiotropic regulator 1 OS=Homo sapiens GN=PLRG1 PE=1 SV=1	3	2	2	2	2	3	1	4	3	0	4	3	2	2	3	1	2	1	1	4	5	2	4	2	3	3	2	2	3	2	4	4	4	3	2	2	4	2	5	1	3	4	4	3	2	2
O43665	O43665	RGS10	>sp|O43665|RGS10_HUMAN Regulator of G-protein signaling 10 OS=Homo sapiens GN=RGS10 PE=1 SV=2	1	0	1	0	2	2	3	2	0	1	1	2	2	1	1	2	1	1	1	1	1	1	1	1	1	1	1	3	0	1	1	1	1	0	0	1	1	1	1	1	1	0	2	3	2	0
O43670	O43670	ZNF207	>sp|O43670|ZN207_HUMAN BUB3-interacting and GLEBS motif-containing protein ZNF207 OS=Homo sapiens GN=ZNF207 PE=1 SV=1	5	3	2	5	5	4	3	4	2	1	3	5	2	4	5	3	3	2	2	4	4	4	4	4	4	4	4	5	3	3	4	4	5	3	5	5	3	5	5	5	3	3	3	5	5	3
O43674	O43674	NDUFB5	>sp|O43674|NDUB5_HUMAN NADH dehydrogenase [ubiquinone] 1 beta subcomplex subunit 5, mitochondrial OS=Homo sapiens GN=NDUFB5 PE=1 SV=1	1	1	2	2	2	2	2	2	3	2	2	1	3	1	2	2	2	2	1	2	2	1	2	2	1	1	1	2	2	1	2	2	1	1	2	2	3	2	2	1	2	1	1	2	2	2
O43676	O43676	NDUFB3	>sp|O43676|NDUB3_HUMAN NADH dehydrogenase [ubiquinone] 1 beta subcomplex subunit 3 OS=Homo sapiens GN=NDUFB3 PE=1 SV=3	1	0	1	1	1	1	0	1	1	0	1	0	1	1	1	1	2	1	1	1	1	1	0	0	1	1	0	0	0	1	1	1	1	1	1	1	1	1	1	1	1	1	1	0	1	0
O43678	O43678	NDUFA2	>sp|O43678|NDUA2_HUMAN NADH dehydrogenase [ubiquinone] 1 alpha subcomplex subunit 2 OS=Homo sapiens GN=NDUFA2 PE=1 SV=3	1	1	1	1	2	2	1	1	0	0	0	1	1	2	2	2	2	3	1	2	1	1	1	1	2	2	1	1	0	0	1	1	0	1	0	1	1	2	1	1	1	1	1	2	2	1
O43681	O43681	ASNA1	>sp|O43681|ASNA_HUMAN ATPase ASNA1 OS=Homo sapiens GN=ASNA1 PE=1 SV=2	4	4	4	5	5	5	6	4	4	2	5	3	5	3	4	5	4	4	3	3	4	4	3	4	3	4	4	4	4	4	2	3	3	5	4	4	5	4	4	3	5	3	4	6	3	3
O43684	O43684	BUB3	>sp|O43684|BUB3_HUMAN Mitotic checkpoint protein BUB3 OS=Homo sapiens GN=BUB3 PE=1 SV=1	6	6	5	6	6	7	8	5	6	3	6	6	7	6	6	6	6	7	5	6	6	5	5	5	8	7	5	6	4	4	7	7	7	5	5	6	6	5	6	6	5	6	6	5	6	6
O43688	O43688	PPAP2C	>sp|O43688|PLPP2_HUMAN Phospholipid phosphatase 2 OS=Homo sapiens GN=PLPP2 PE=1 SV=1	0	0	2	0	0	0	1	1	0	0	0	0	0	0	0	0	0	0	0	0	0	0	1	0	0	0	0	0	0	0	1	1	0	1	0	0	0	0	0	0	0	0	0	1	0	0
O43707	O43707	ACTN4	>sp|O43707|ACTN4_HUMAN Alpha-actinin-4 OS=Homo sapiens GN=ACTN4 PE=1 SV=2	49	49	43	50	48	49	48	48	49	32	46	47	47	43	41	45	45	39	40	44	44	39	52	33	42	44	42	43	49	40	47	47	49	51	47	46	50	45	46	43	50	44	49	47	37	37
O43708	O43708	GSTZ1	>sp|O43708|MAAI_HUMAN Maleylacetoacetate isomerase OS=Homo sapiens GN=GSTZ1 PE=1 SV=3	0	1	0	0	0	0	0	1	0	0	1	0	0	0	0	1	0	0	0	0	1	0	0	0	0	0	0	1	1	0	0	0	1	1	1	0	0	1	1	0	2	1	1	1	0	0
O43709	O43709	WBSCR22	>sp|O43709|BUD23_HUMAN Probable 18S rRNA (guanine-N(7))-methyltransferase OS=Homo sapiens GN=BUD23 PE=1 SV=2	0	1	1	1	0	1	1	0	0	0	1	1	1	1	0	1	1	1	0	1	1	2	0	1	1	1	0	0	0	0	0	1	0	0	0	1	1	1	0	0	2	1	0	3	1	0
O43719	O43719	HTATSF1	>sp|O43719|HTSF1_HUMAN HIV Tat-specific factor 1 OS=Homo sapiens GN=HTATSF1 PE=1 SV=1	3	1	2	1	2	4	3	1	0	0	1	2	3	1	3	4	2	3	2	2	1	2	5	1	0	4	0	0	2	1	0	3	1	3	2	1	2	2	2	2	2	3	5	3	2	1
O43731	O43731	KDELR3	>sp|O43731|ERD23_HUMAN ER lumen protein-retaining receptor 3 OS=Homo sapiens GN=KDELR3 PE=2 SV=1	1	1	2	1	1	1	0	0	0	1	0	0	1	2	1	2	2	1	2	0	0	1	1	0	1	0	1	0	0	0	1	2	0	1	0	1	1	0	0	0	1	1	2	1	0	1
O43747	O43747	AP1G1	>sp|O43747|AP1G1_HUMAN AP-1 complex subunit gamma-1 OS=Homo sapiens GN=AP1G1 PE=1 SV=5	9	14	12	15	13	14	9	11	10	6	10	8	10	12	12	13	12	13	12	11	11	5	12	6	8	8	6	10	14	9	14	13	15	11	13	9	15	15	15	10	15	13	14	13	7	10
O43752	O43752	STX6	>sp|O43752|STX6_HUMAN Syntaxin-6 OS=Homo sapiens GN=STX6 PE=1 SV=1	0	1	1	2	0	1	1	0	1	0	0	1	1	2	0	2	2	3	2	1	0	0	2	0	0	0	0	0	0	0	1	2	0	2	1	0	1	2	1	0	1	0	1	1	0	0
O43760	O43760	SYNGR2	>sp|O43760|SNG2_HUMAN Synaptogyrin-2 OS=Homo sapiens GN=SYNGR2 PE=1 SV=1	3	4	3	3	3	3	3	3	3	2	3	3	3	4	3	5	4	4	4	3	4	4	3	3	5	4	2	3	3	3	4	4	3	3	3	3	4	3	4	4	3	2	3	3	3	3
O43765	O43765	SGTA	>sp|O43765|SGTA_HUMAN Small glutamine-rich tetratricopeptide repeat-containing protein alpha OS=Homo sapiens GN=SGTA PE=1 SV=1	0	0	0	1	1	1	0	0	0	0	0	0	0	0	0	1	0	0	0	0	0	0	1	0	0	0	0	0	0	0	0	0	0	1	0	0	0	0	0	0	1	0	1	1	0	0
O43768	O43768	ENSA	>sp|O43768|ENSA_HUMAN Alpha-endosulfine OS=Homo sapiens GN=ENSA PE=1 SV=1	3	3	2	2	3	3	3	1	2	0	3	3	1	1	1	3	2	1	2	3	2	1	3	1	1	1	1	1	1	0	2	2	2	5	2	2	4	2	2	1	3	4	3	4	2	2
O43772	O43772	SLC25A20	>sp|O43772|MCAT_HUMAN Mitochondrial carnitine/acylcarnitine carrier protein OS=Homo sapiens GN=SLC25A20 PE=1 SV=1	1	3	5	4	4	4	4	2	3	0	1	1	6	4	1	3	4	5	5	2	3	1	5	0	1	1	2	3	2	1	4	4	4	4	2	3	5	5	4	3	4	0	3	4	2	1
O43795	O43795	MYO1B	>sp|O43795|MYO1B_HUMAN Unconventional myosin-Ib OS=Homo sapiens GN=MYO1B PE=1 SV=3	13	12	11	12	13	9	13	13	11	6	8	10	7	15	11	11	8	10	6	6	8	7	11	5	8	10	7	9	10	6	11	14	11	8	13	5	11	15	11	11	17	16	12	11	8	12
O43808	O43808	SLC25A17	>sp|O43808|PM34_HUMAN Peroxisomal membrane protein PMP34 OS=Homo sapiens GN=SLC25A17 PE=1 SV=1	0	0	0	0	0	0	0	0	0	0	0	0	0	0	0	0	0	0	0	0	0	0	0	0	0	0	0	0	0	0	0	0	0	0	0	0	0	0	0	0	0	0	0	0	0	0
O43809	O43809	NUDT21	>sp|O43809|CPSF5_HUMAN Cleavage and polyadenylation specificity factor subunit 5 OS=Homo sapiens GN=NUDT21 PE=1 SV=1	6	8	7	7	10	9	7	8	7	5	6	7	9	8	7	10	10	9	9	7	6	7	9	6	6	6	7	6	8	5	8	9	8	7	6	6	7	7	7	6	8	9	9	10	6	6
O43813	O43813	LANCL1	>sp|O43813|LANC1_HUMAN LanC-like protein 1 OS=Homo sapiens GN=LANCL1 PE=1 SV=1	2	1	2	2	1	2	2	2	2	1	2	2	2	2	1	2	2	1	2	1	2	1	2	2	2	2	2	2	2	1	1	2	1	2	2	1	2	1	1	2	2	2	1	2	1	2
O43815	O43815	STRN	>sp|O43815|STRN_HUMAN Striatin OS=Homo sapiens GN=STRN PE=1 SV=4	2	0	1	1	2	1	1	1	1	0	3	1	2	2	0	0	1	0	0	1	1	0	1	0	2	0	1	0	0	0	0	1	0	2	0	1	2	1	2	1	2	1	2	2	0	0
O43818	O43818	RRP9	>sp|O43818|U3IP2_HUMAN U3 small nucleolar RNA-interacting protein 2 OS=Homo sapiens GN=RRP9 PE=1 SV=1	0	1	2	1	1	1	1	1	0	0	1	0	0	2	2	1	2	1	0	1	1	0	1	1	1	1	1	1	0	0	0	0	0	1	1	1	1	0	0	2	1	1	1	0	0	0
O43819	O43819	SCO2	>sp|O43819|SCO2_HUMAN Protein SCO2 homolog, mitochondrial OS=Homo sapiens GN=SCO2 PE=1 SV=3	1	1	2	3	1	1	1	1	0	0	2	1	2	1	0	2	2	2	2	2	2	1	1	2	0	0	0	0	1	0	2	2	1	1	1	0	0	1	1	1	2	1	1	1	1	1
O43823	O43823	AKAP8	>sp|O43823|AKAP8_HUMAN A-kinase anchor protein 8 OS=Homo sapiens GN=AKAP8 PE=1 SV=1	1	0	0	3	1	2	3	2	0	1	1	1	1	2	1	1	1	0	1	1	1	0	0	1	0	2	2	1	1	0	2	0	1	1	0	2	0	3	1	3	1	1	1	2	1	0
O43824	O43824	GTPBP6	>sp|O43824|GTPB6_HUMAN Putative GTP-binding protein 6 OS=Homo sapiens GN=GTPBP6 PE=2 SV=3	1	2	1	1	0	1	1	1	0	1	1	1	1	1	1	1	1	1	1	1	1	1	0	1	1	2	1	1	1	0	1	1	0	1	1	0	1	1	1	1	2	2	3	1	0	1
O43837	O43837	IDH3B	>sp|O43837|IDH3B_HUMAN Isocitrate dehydrogenase [NAD] subunit beta, mitochondrial OS=Homo sapiens GN=IDH3B PE=1 SV=2	2	3	2	5	6	4	6	2	3	1	2	3	5	3	2	4	4	4	3	3	3	3	3	2	3	1	3	3	4	3	4	6	3	2	4	2	3	5	3	4	3	2	5	5	2	0
O43847	O43847	NRD1	>sp|O43847|NRDC_HUMAN Nardilysin OS=Homo sapiens GN=NRDC PE=1 SV=2	0	0	3	3	2	3	3	1	2	2	2	1	3	2	0	3	4	3	4	0	2	0	3	0	1	0	0	1	3	0	5	3	2	2	3	0	3	2	3	1	5	4	6	4	3	1
O43852	O43852	CALU	>sp|O43852|CALU_HUMAN Calumenin OS=Homo sapiens GN=CALU PE=1 SV=2	9	6	5	7	7	9	10	10	7	5	8	8	6	9	9	10	10	9	10	8	8	5	6	5	5	8	3	6	7	4	9	7	11	8	10	7	10	9	9	4	10	10	10	12	10	5
O43865	O43865	AHCYL1	>sp|O43865|SAHH2_HUMAN S-adenosylhomocysteine hydrolase-like protein 1 OS=Homo sapiens GN=AHCYL1 PE=1 SV=2	3	3	8	3	4	3	4	4	2	1	4	5	5	4	4	3	3	5	4	4	3	3	7	2	3	4	4	3	4	3	6	7	5	6	5	3	7	5	5	4	5	3	5	8	4	6
O43913	O43913	ORC5	>sp|O43913|ORC5_HUMAN Origin recognition complex subunit 5 OS=Homo sapiens GN=ORC5 PE=1 SV=1	0	0	0	0	0	0	0	0	0	0	0	0	0	0	0	0	0	0	0	0	0	0	0	0	0	0	0	0	0	0	0	0	0	0	0	0	0	0	0	0	0	0	0	0	0	0
O43920	O43920	NDUFS5	>sp|O43920|NDUS5_HUMAN NADH dehydrogenase [ubiquinone] iron-sulfur protein 5 OS=Homo sapiens GN=NDUFS5 PE=1 SV=3	2	2	2	2	2	2	2	2	2	1	2	2	2	3	2	2	3	2	2	2	2	2	2	2	2	3	2	3	2	1	2	2	2	1	0	2	2	2	1	1	2	2	3	2	2	3
O43924	O43924	PDE6D	>sp|O43924|PDE6D_HUMAN Retinal rod rhodopsin-sensitive cGMP 3,5-cyclic phosphodiesterase subunit delta OS=Homo sapiens GN=PDE6D PE=1 SV=1	0	0	0	0	0	0	1	1	0	0	0	0	0	0	0	1	0	2	1	0	0	0	1	0	0	0	0	0	1	0	0	1	0	0	1	0	0	0	0	0	0	0	1	2	0	0
O60216	O60216	RAD21	>sp|O60216|RAD21_HUMAN Double-strand-break repair protein rad21 homolog OS=Homo sapiens GN=RAD21 PE=1 SV=2	2	1	1	2	2	3	2	1	1	0	4	2	4	1	1	0	0	0	0	3	4	0	3	2	1	2	2	1	1	1	2	2	2	4	1	0	3	4	3	2	1	2	3	2	2	1
O60218	O60218	AKR1B10	>sp|O60218|AK1BA_HUMAN Aldo-keto reductase family 1 member B10 OS=Homo sapiens GN=AKR1B10 PE=1 SV=2	0	0	0	0	0	0	3	5	0	0	0	0	0	7	5	12	13	12	12	0	1	3	0	0	15	15	2	4	2	3	1	1	0	0	0	2	4	1	0	0	0	0	5	1	3	0
O60220	O60220	TIMM8A	>sp|O60220|TIM8A_HUMAN Mitochondrial import inner membrane translocase subunit Tim8 A OS=Homo sapiens GN=TIMM8A PE=1 SV=1	0	0	1	1	1	1	0	0	0	0	0	0	0	1	1	1	1	1	1	1	0	0	1	0	0	1	0	0	1	0	1	0	0	0	0	1	0	0	1	1	1	1	1	0	1	1
O60231	O60231	DHX16	>sp|O60231|DHX16_HUMAN Putative pre-mRNA-splicing factor ATP-dependent RNA helicase DHX16 OS=Homo sapiens GN=DHX16 PE=1 SV=2	2	3	1	1	0	2	3	2	0	0	0	2	1	3	2	1	1	1	1	3	3	2	2	2	2	2	2	1	0	0	1	2	0	1	1	2	2	2	2	2	2	3	3	0	2	1
O60232	O60232	SSSCA1	>sp|O60232|SSA27_HUMAN Sjoegren syndrome/scleroderma autoantigen 1 OS=Homo sapiens GN=SSSCA1 PE=1 SV=1	0	0	0	0	0	0	0	0	0	0	0	0	0	1	1	1	0	1	1	0	1	0	0	1	0	0	0	0	0	0	0	1	0	0	1	0	0	0	0	0	1	1	0	1	1	0
O60234	O60234	GMFG	>sp|O60234|GMFG_HUMAN Glia maturation factor gamma OS=Homo sapiens GN=GMFG PE=1 SV=1	1	1	3	3	2	3	3	1	2	1	2	1	3	1	1	1	1	1	1	3	3	1	2	1	2	1	1	2	1	1	1	0	2	3	2	1	2	2	3	1	1	1	1	2	1	1
O60237	O60237	PPP1R12B	>sp|O60237|MYPT2_HUMAN Protein phosphatase 1 regulatory subunit 12B OS=Homo sapiens GN=PPP1R12B PE=1 SV=2	1	0	0	0	0	1	0	0	1	1	0	0	0	0	0	0	0	0	0	0	0	0	0	0	0	0	0	0	0	0	0	0	0	0	1	0	0	0	0	0	0	0	0	0	0	0
O60240	O60240	PLIN1	>sp|O60240|PLIN1_HUMAN Perilipin-1 OS=Homo sapiens GN=PLIN1 PE=1 SV=2	0	2	0	0	0	0	0	0	0	0	0	0	0	0	1	0	0	0	0	0	0	0	0	0	0	0	0	0	0	0	0	0	0	0	0	0	0	0	0	0	0	0	0	0	0	0
O60244	O60244	MED14	>sp|O60244|MED14_HUMAN Mediator of RNA polymerase II transcription subunit 14 OS=Homo sapiens GN=MED14 PE=1 SV=2	0	1	1	1	1	1	2	1	1	0	1	0	1	2	0	1	1	1	0	0	0	0	1	0	1	0	0	0	1	0	1	1	1	1	1	0	0	0	1	2	1	0	1	1	0	1
O60256	O60256	PRPSAP2	>sp|O60256|KPRB_HUMAN Phosphoribosyl pyrophosphate synthase-associated protein 2 OS=Homo sapiens GN=PRPSAP2 PE=1 SV=1	5	3	3	5	3	3	6	6	2	3	4	5	4	4	2	2	3	5	2	4	3	4	6	2	3	3	3	4	4	1	4	2	4	6	5	6	3	5	5	5	4	4	6	4	3	1
O60264	O60264	SMARCA5	>sp|O60264|SMCA5_HUMAN SWI/SNF-related matrix-associated actin-dependent regulator of chromatin subfamily A member 5 OS=Homo sapiens GN=SMARCA5 PE=1 SV=1	12	4	13	10	15	16	14	11	10	7	13	10	9	12	12	9	6	7	5	12	12	12	9	11	9	13	11	12	10	7	10	11	9	15	11	8	17	16	18	16	13	18	17	16	10	12
O60271	O60271	SPAG9	>sp|O60271|JIP4_HUMAN C-Jun-amino-terminal kinase-interacting protein 4 OS=Homo sapiens GN=SPAG9 PE=1 SV=4	9	5	2	5	6	5	7	5	0	0	4	6	4	3	3	2	3	3	4	3	1	0	5	0	1	2	1	0	2	2	7	4	4	5	3	6	8	6	6	5	6	5	4	7	2	3
O60287	O60287	URB1	>sp|O60287|NPA1P_HUMAN Nucleolar pre-ribosomal-associated protein 1 OS=Homo sapiens GN=URB1 PE=1 SV=4	0	0	0	0	0	0	0	0	1	1	0	1	0	0	0	0	0	0	0	0	1	1	0	1	1	1	1	1	0	1	0	0	1	0	1	1	0	0	0	0	1	0	0	0	1	0
O60293	O60293	ZFC3H1	>sp|O60293|ZC3H1_HUMAN Zinc finger C3H1 domain-containing protein OS=Homo sapiens GN=ZFC3H1 PE=1 SV=3	0	0	0	0	0	0	0	0	0	0	0	0	0	0	0	0	0	0	0	0	0	0	0	0	0	0	0	0	0	0	0	0	0	0	0	0	0	0	0	0	0	0	0	0	0	0
O60306	O60306	AQR	>sp|O60306|AQR_HUMAN Intron-binding protein aquarius OS=Homo sapiens GN=AQR PE=1 SV=4	1	2	2	1	2	3	2	4	2	0	1	0	0	1	1	0	2	1	1	2	2	0	1	1	0	0	0	2	2	0	0	0	0	2	2	0	2	3	4	1	3	1	1	1	1	1
O60313	O60313	OPA1	>sp|O60313|OPA1_HUMAN Dynamin-like 120 kDa protein, mitochondrial OS=Homo sapiens GN=OPA1 PE=1 SV=3	7	9	8	8	9	8	13	12	7	3	9	6	8	10	6	10	9	8	8	8	5	0	9	0	8	9	7	9	8	7	6	6	7	10	6	7	10	12	11	11	13	11	12	12	6	9
O60341	O60341	KDM1A	>sp|O60341|KDM1A_HUMAN Lysine-specific histone demethylase 1A OS=Homo sapiens GN=KDM1A PE=1 SV=2	1	1	2	3	3	3	2	2	2	0	2	1	2	2	2	1	1	1	1	3	2	2	1	2	2	2	0	2	2	1	1	1	2	1	2	1	2	2	2	2	2	2	1	1	1	2
O60343	O60343	TBC1D4	>sp|O60343|TBCD4_HUMAN TBC1 domain family member 4 OS=Homo sapiens GN=TBC1D4 PE=1 SV=2	1	1	1	1	1	1	1	0	1	1	1	1	1	1	1	1	1	1	1	1	1	1	1	1	1	1	1	1	1	1	1	1	1	1	0	1	1	0	1	1	1	0	0	1	1	1
O60356	O60356	NUPR1	>sp|O60356|NUPR1_HUMAN Nuclear protein 1 OS=Homo sapiens GN=NUPR1 PE=1 SV=1	1	1	1	1	1	1	1	0	0	0	0	1	0	0	0	1	1	1	1	0	1	0	1	1	0	0	1	1	1	1	1	1	1	1	1	1	1	1	1	0	1	1	1	1	1	1
O60427	O60427	FADS1	>sp|O60427|FADS1_HUMAN Fatty acid desaturase 1 OS=Homo sapiens GN=FADS1 PE=1 SV=3	0	0	0	0	0	0	0	0	0	0	0	0	0	0	0	0	0	0	0	0	1	0	0	1	0	0	0	0	0	0	0	1	0	0	0	1	1	1	1	1	0	0	0	0	0	0
O60443	O60443	DFNA5	>sp|O60443|DFNA5_HUMAN Non-syndromic hearing impairment protein 5 OS=Homo sapiens GN=DFNA5 PE=1 SV=2	0	0	0	0	0	0	1	1	0	0	0	1	0	0	0	0	0	0	0	1	1	0	0	0	0	1	1	0	0	0	0	0	1	0	0	1	1	1	0	0	0	0	0	0	0	0
O60462	O60462	NRP2	>sp|O60462|NRP2_HUMAN Neuropilin-2 OS=Homo sapiens GN=NRP2 PE=1 SV=2	1	0	0	0	1	0	0	1	1	1	1	0	0	0	0	1	0	0	0	0	0	0	1	0	0	0	0	0	0	0	0	0	0	0	2	1	3	2	3	1	0	2	1	0	0	0
O60487	O60487	MPZL2	>sp|O60487|MPZL2_HUMAN Myelin protein zero-like protein 2 OS=Homo sapiens GN=MPZL2 PE=1 SV=1	0	0	0	0	0	0	1	0	0	0	0	0	0	1	0	2	2	1	1	0	0	0	0	0	0	0	0	0	0	0	0	1	1	0	0	0	0	0	1	1	0	1	1	1	0	0
O60488	O60488	ACSL4	>sp|O60488|ACSL4_HUMAN Long-chain-fatty-acid--CoA ligase 4 OS=Homo sapiens GN=ACSL4 PE=1 SV=2	3	1	3	4	6	3	2	2	1	2	1	1	1	2	1	3	2	1	1	4	3	3	2	3	3	4	2	4	4	3	3	6	8	1	8	4	4	4	7	2	2	3	2	2	1	2
O60493	O60493	SNX3	>sp|O60493|SNX3_HUMAN Sorting nexin-3 OS=Homo sapiens GN=SNX3 PE=1 SV=3	8	8	9	8	8	7	8	9	6	6	7	6	8	8	7	7	7	7	8	8	10	7	8	7	8	9	8	7	8	6	7	7	8	9	8	6	8	7	8	7	8	8	8	9	5	5
O60496	O60496	DOK2	>sp|O60496|DOK2_HUMAN Docking protein 2 OS=Homo sapiens GN=DOK2 PE=1 SV=2	2	1	2	2	0	1	2	1	1	0	1	1	1	1	1	1	2	1	1	2	3	1	1	2	2	1	2	2	2	1	0	2	2	1	1	2	2	0	2	2	0	1	1	1	0	1
O60499	O60499	STX10	>sp|O60499|STX10_HUMAN Syntaxin-10 OS=Homo sapiens GN=STX10 PE=1 SV=1	1	1	0	0	0	1	0	0	0	0	0	1	0	0	0	0	0	0	0	0	0	0	0	0	0	0	0	0	0	0	1	0	1	0	0	0	0	0	0	0	0	0	0	1	1	0
O60502	O60502	MGEA5	>sp|O60502|OGA_HUMAN Protein O-GlcNAcase OS=Homo sapiens GN=MGEA5 PE=1 SV=2	0	0	0	0	0	0	2	2	0	0	0	0	0	0	0	0	0	0	1	0	1	0	0	0	0	0	0	1	0	0	0	0	0	0	0	0	3	2	3	1	2	1	2	0	1	1
O60504	O60504	SORBS3	>sp|O60504|VINEX_HUMAN Vinexin OS=Homo sapiens GN=SORBS3 PE=1 SV=2	4	4	0	1	2	5	2	1	6	2	6	4	5	0	0	0	0	0	0	2	0	1	4	2	0	2	1	0	4	2	1	4	3	2	1	1	1	1	2	0	2	1	0	0	0	2
O60506	O60506	SYNCRIP	>sp|O60506|HNRPQ_HUMAN Heterogeneous nuclear ribonucleoprotein Q OS=Homo sapiens GN=SYNCRIP PE=1 SV=2	18	10	14	18	16	16	17	18	11	9	11	17	14	17	16	17	17	21	19	20	19	15	13	19	19	18	18	18	13	15	17	14	15	17	19	19	19	19	18	17	18	17	16	18	17	13
O60508	O60508	CDC40	>sp|O60508|PRP17_HUMAN Pre-mRNA-processing factor 17 OS=Homo sapiens GN=CDC40 PE=1 SV=1	0	0	0	0	0	0	0	0	0	0	0	0	0	0	0	0	0	0	0	0	0	0	0	0	0	0	0	0	0	0	0	0	0	0	0	0	0	0	0	0	0	0	0	0	0	0
O60518	O60518	RANBP6	>sp|O60518|RNBP6_HUMAN Ran-binding protein 6 OS=Homo sapiens GN=RANBP6 PE=1 SV=2	1	1	1	2	2	1	2	2	1	0	1	1	1	0	0	1	1	1	1	1	1	1	2	1	0	0	0	1	2	0	1	0	1	2	1	1	2	1	1	0	0	1	1	1	1	1
O60524	O60524	NEMF	>sp|O60524|NEMF_HUMAN Nuclear export mediator factor NEMF OS=Homo sapiens GN=NEMF PE=1 SV=4	0	1	2	3	2	2	2	2	1	1	2	1	2	2	1	1	1	1	1	2	1	1	2	1	2	3	2	2	1	0	2	4	1	2	2	1	1	1	1	1	2	2	3	2	2	1
O60547	O60547	GMDS	>sp|O60547|GMDS_HUMAN GDP-mannose 4,6 dehydratase OS=Homo sapiens GN=GMDS PE=1 SV=1	0	5	5	6	4	3	3	2	1	2	4	1	4	4	2	5	5	5	7	2	4	2	5	1	3	1	1	2	6	4	7	7	6	4	8	1	1	1	5	1	2	4	3	5	3	2
O60563	O60563	CCNT1	>sp|O60563|CCNT1_HUMAN Cyclin-T1 OS=Homo sapiens GN=CCNT1 PE=1 SV=1	0	0	0	0	0	0	0	0	0	0	0	0	0	0	0	0	0	0	0	0	0	0	0	0	0	0	0	0	0	0	0	0	0	0	0	0	0	0	0	0	0	0	0	0	0	0
O60566	O60566	BUB1B	>sp|O60566|BUB1B_HUMAN Mitotic checkpoint serine/threonine-protein kinase BUB1 beta OS=Homo sapiens GN=BUB1B PE=1 SV=3	0	0	0	0	0	0	0	0	0	0	0	0	0	0	0	0	0	0	0	0	0	0	0	0	0	0	0	0	0	0	0	0	0	0	0	0	0	0	0	0	0	0	0	0	0	0
O60568	O60568	PLOD3	>sp|O60568|PLOD3_HUMAN Procollagen-lysine,2-oxoglutarate 5-dioxygenase 3 OS=Homo sapiens GN=PLOD3 PE=1 SV=1	4	1	3	2	2	2	8	5	1	1	1	3	3	4	3	4	5	7	3	4	3	3	0	2	2	1	4	2	3	3	1	2	3	3	2	3	4	3	3	2	7	8	7	8	1	1
O60573	O60573	EIF4E2	>sp|O60573|IF4E2_HUMAN Eukaryotic translation initiation factor 4E type 2 OS=Homo sapiens GN=EIF4E2 PE=1 SV=1	0	0	1	0	0	1	0	0	1	0	0	0	0	0	0	1	0	0	1	0	0	0	0	0	0	0	0	0	0	0	0	1	0	0	0	0	0	1	0	0	0	0	0	0	0	0
O60603	O60603	TLR2	>sp|O60603|TLR2_HUMAN Toll-like receptor 2 OS=Homo sapiens GN=TLR2 PE=1 SV=1	0	1	1	2	1	1	2	1	1	0	1	0	1	2	1	3	3	2	2	1	1	0	1	0	1	1	0	1	1	0	0	1	1	1	1	1	2	1	1	1	1	1	0	0	0	0
O60610	O60610	DIAPH1	>sp|O60610|DIAP1_HUMAN Protein diaphanous homolog 1 OS=Homo sapiens GN=DIAPH1 PE=1 SV=2	6	6	7	15	14	15	6	10	5	2	9	6	8	12	10	15	17	14	12	12	8	5	8	3	13	12	9	11	11	9	13	9	15	7	15	5	13	11	14	12	14	18	19	18	12	13
O60645	O60645	EXOC3	>sp|O60645|EXOC3_HUMAN Exocyst complex component 3 OS=Homo sapiens GN=EXOC3 PE=1 SV=2	0	5	5	3	3	5	7	3	0	0	2	0	2	4	3	5	7	5	5	3	1	2	8	1	3	1	2	2	4	3	5	5	3	5	4	1	4	4	3	2	1	5	7	5	1	3
O60664	O60664	PLIN3	>sp|O60664|PLIN3_HUMAN Perilipin-3 OS=Homo sapiens GN=PLIN3 PE=1 SV=3	6	7	8	15	14	14	13	11	11	2	11	5	11	9	7	10	12	9	14	16	13	8	8	6	9	8	7	10	6	6	6	6	12	6	10	9	14	8	9	7	9	11	13	14	7	6
O60678	O60678	PRMT3	>sp|O60678|ANM3_HUMAN Protein arginine N-methyltransferase 3 OS=Homo sapiens GN=PRMT3 PE=1 SV=3	0	0	0	0	0	0	0	0	0	0	0	0	0	0	0	0	0	0	0	0	0	0	0	0	0	0	0	0	0	0	0	0	0	0	0	0	0	0	0	0	0	0	0	0	0	0
O60684	O60684	KPNA6	>sp|O60684|IMA7_HUMAN Importin subunit alpha-7 OS=Homo sapiens GN=KPNA6 PE=1 SV=1	1	0	1	1	2	2	3	1	0	0	0	1	1	1	1	1	0	0	0	1	1	0	0	0	1	1	1	1	0	0	1	1	1	0	0	1	0	0	1	1	1	1	2	3	1	1
O60687	O60687	SRPX2	>sp|O60687|SRPX2_HUMAN Sushi repeat-containing protein SRPX2 OS=Homo sapiens GN=SRPX2 PE=1 SV=1	2	6	0	0	0	0	2	0	0	0	0	1	0	0	0	1	2	0	1	0	0	0	0	0	1	0	0	0	2	1	1	0	1	1	1	1	0	0	1	0	2	2	2	0	0	1
O60701	O60701	UGDH	>sp|O60701|UGDH_HUMAN UDP-glucose 6-dehydrogenase OS=Homo sapiens GN=UGDH PE=1 SV=1	9	12	8	12	13	10	10	8	6	3	7	8	5	10	12	13	15	16	14	9	10	7	9	7	13	15	9	12	15	11	14	14	11	11	12	9	12	10	12	9	15	14	12	11	6	7
O60711	O60711	LPXN	>sp|O60711|LPXN_HUMAN Leupaxin OS=Homo sapiens GN=LPXN PE=1 SV=1	0	0	0	0	0	0	0	1	1	0	2	0	2	0	0	1	0	0	0	1	0	0	0	0	0	0	0	1	0	0	0	0	0	0	0	0	0	0	0	1	1	0	0	0	0	0
O60716	O60716	CTNND1	>sp|O60716|CTND1_HUMAN Catenin delta-1 OS=Homo sapiens GN=CTNND1 PE=1 SV=1	13	14	13	14	16	16	13	10	15	6	16	11	11	17	14	16	16	10	13	11	9	5	13	5	8	7	6	9	17	12	14	15	13	12	12	10	16	13	12	13	11	14	17	17	10	13
O60749	O60749	SNX2	>sp|O60749|SNX2_HUMAN Sorting nexin-2 OS=Homo sapiens GN=SNX2 PE=1 SV=2	12	10	11	11	11	12	10	12	10	5	11	6	12	7	6	10	11	9	10	8	10	6	9	6	10	6	7	9	11	6	8	8	14	8	10	9	8	9	12	6	12	10	14	7	6	6
O60760	O60760	HPGDS	>sp|O60760|HPGDS_HUMAN Hematopoietic prostaglandin D synthase OS=Homo sapiens GN=HPGDS PE=1 SV=3	0	0	0	0	0	0	1	0	0	0	0	0	0	0	0	0	0	0	0	0	0	0	0	0	0	0	0	0	0	0	0	0	0	0	0	1	0	0	0	0	0	0	0	0	0	0
O60762	O60762	DPM1	>sp|O60762|DPM1_HUMAN Dolichol-phosphate mannosyltransferase subunit 1 OS=Homo sapiens GN=DPM1 PE=1 SV=1	4	7	7	7	8	8	10	7	6	4	6	4	8	7	6	7	8	8	7	8	6	4	8	4	4	7	4	7	7	3	6	6	5	9	6	4	8	10	10	7	9	8	9	7	5	6
O60783	O60783	MRPS14	>sp|O60783|RT14_HUMAN 28S ribosomal protein S14, mitochondrial OS=Homo sapiens GN=MRPS14 PE=1 SV=1	1	2	2	2	2	2	2	1	0	1	2	1	2	1	1	2	2	2	2	1	1	1	2	1	2	2	1	1	1	1	2	2	1	2	2	0	2	1	1	0	2	1	2	1	1	1
O60784	O60784	TOM1	>sp|O60784|TOM1_HUMAN Target of Myb protein 1 OS=Homo sapiens GN=TOM1 PE=1 SV=2	4	3	4	6	5	8	12	6	3	2	3	4	4	4	4	6	6	6	4	6	4	2	8	3	4	5	3	7	5	3	6	6	5	7	5	5	8	3	5	3	5	7	5	12	2	1
O60825	O60825	PFKFB2	>sp|O60825|F262_HUMAN 6-phosphofructo-2-kinase/fructose-2,6-bisphosphatase 2 OS=Homo sapiens GN=PFKFB2 PE=1 SV=2	5	10	6	10	7	4	5	3	2	2	1	4	1	5	4	3	7	5	6	1	1	1	7	1	0	1	3	4	2	1	1	1	3	10	2	15	20	13	17	3	4	2	7	4	3	2
O60826	O60826	CCDC22	>sp|O60826|CCD22_HUMAN Coiled-coil domain-containing protein 22 OS=Homo sapiens GN=CCDC22 PE=1 SV=1	4	4	2	4	2	4	4	2	3	0	3	5	4	1	2	1	2	1	1	4	4	1	6	1	3	2	3	3	3	2	3	3	1	6	3	2	5	4	4	4	5	2	3	6	3	1
O60828	O60828	PQBP1	>sp|O60828|PQBP1_HUMAN Polyglutamine-binding protein 1 OS=Homo sapiens GN=PQBP1 PE=1 SV=1	1	0	0	0	0	0	1	0	0	0	0	1	0	0	0	0	0	0	0	0	0	0	2	0	0	0	0	0	0	0	0	1	0	2	0	0	1	1	1	1	0	0	0	1	0	1
O60831	O60831	PRAF2	>sp|O60831|PRAF2_HUMAN PRA1 family protein 2 OS=Homo sapiens GN=PRAF2 PE=1 SV=1	1	0	0	2	2	2	2	1	1	1	2	1	2	1	1	1	2	1	2	1	1	1	1	1	1	1	1	1	0	0	2	2	1	2	1	0	2	1	1	0	1	1	1	1	1	1
O60832	O60832	DKC1	>sp|O60832|DKC1_HUMAN H/ACA ribonucleoprotein complex subunit 4 OS=Homo sapiens GN=DKC1 PE=1 SV=3	4	7	6	4	7	8	3	4	3	5	6	4	7	7	6	9	6	6	5	3	5	3	7	4	4	5	3	2	2	3	4	6	4	7	5	4	9	6	6	5	5	6	7	4	5	6
O60841	O60841	EIF5B	>sp|O60841|IF2P_HUMAN Eukaryotic translation initiation factor 5B OS=Homo sapiens GN=EIF5B PE=1 SV=4	5	8	6	10	9	9	10	10	4	3	6	6	7	9	9	8	10	7	5	6	6	8	6	7	8	8	5	6	3	6	8	8	5	7	7	6	11	9	7	8	6	7	11	9	5	7
O60869	O60869	EDF1	>sp|O60869|EDF1_HUMAN Endothelial differentiation-related factor 1 OS=Homo sapiens GN=EDF1 PE=1 SV=1	7	6	8	7	7	7	7	5	7	8	8	8	7	8	8	7	6	7	7	8	8	6	7	6	8	7	6	6	8	8	8	8	6	8	7	6	8	7	7	7	7	7	8	8	6	5
O60870	O60870	KIN	>sp|O60870|KIN17_HUMAN DNA/RNA-binding protein KIN17 OS=Homo sapiens GN=KIN PE=1 SV=2	1	1	1	0	0	1	0	1	1	0	0	0	0	1	1	1	1	1	1	1	1	0	1	1	1	1	1	1	1	1	1	1	1	1	1	1	1	1	1	1	1	1	1	1	1	1
O60879	O60879	DIAPH2	>sp|O60879|DIAP2_HUMAN Protein diaphanous homolog 2 OS=Homo sapiens GN=DIAPH2 PE=1 SV=1	0	1	1	1	0	0	1	0	0	0	0	0	0	0	0	0	0	1	0	0	0	1	0	1	0	1	0	0	0	0	1	0	0	1	0	0	0	0	2	0	1	0	0	0	1	0
O60884	O60884	DNAJA2	>sp|O60884|DNJA2_HUMAN DnaJ homolog subfamily A member 2 OS=Homo sapiens GN=DNAJA2 PE=1 SV=1	2	3	4	4	3	2	3	0	2	0	2	3	3	2	2	3	3	0	2	3	3	2	3	2	3	3	4	2	2	2	3	2	3	2	2	2	3	2	2	2	3	4	3	3	2	2
O60885	O60885	BRD4	>sp|O60885|BRD4_HUMAN Bromodomain-containing protein 4 OS=Homo sapiens GN=BRD4 PE=1 SV=2	0	0	0	0	0	0	0	1	0	0	0	0	0	0	0	0	0	0	0	0	0	0	0	0	0	0	0	0	0	0	0	0	0	0	0	0	0	0	0	0	0	0	0	0	0	0
O60888	O60888	CUTA	>sp|O60888|CUTA_HUMAN Protein CutA OS=Homo sapiens GN=CUTA PE=1 SV=2	1	1	1	2	2	2	2	1	2	1	2	1	1	1	1	1	1	2	2	1	1	1	2	1	1	1	1	1	1	1	2	2	1	2	1	0	1	1	1	1	2	2	2	2	1	1
O60907	O60907	TBL1X	>sp|O60907|TBL1X_HUMAN F-box-like/WD repeat-containing protein TBL1X OS=Homo sapiens GN=TBL1X PE=1 SV=3	0	1	0	1	1	1	1	0	0	0	1	0	1	0	0	1	1	1	1	1	1	0	1	0	0	1	0	0	0	0	1	1	0	1	0	0	1	1	1	0	1	0	1	1	0	0
O60925	O60925	PFDN1	>sp|O60925|PFD1_HUMAN Prefoldin subunit 1 OS=Homo sapiens GN=PFDN1 PE=1 SV=2	3	3	1	3	1	1	2	3	2	0	1	1	1	2	1	2	2	2	2	2	2	0	2	1	2	1	2	3	0	2	3	1	2	3	0	3	2	1	1	1	3	2	2	2	1	1
O60934	O60934	NBN	>sp|O60934|NBN_HUMAN Nibrin OS=Homo sapiens GN=NBN PE=1 SV=1	0	0	0	0	0	0	0	0	0	0	0	0	0	0	0	1	0	1	0	0	0	0	0	0	0	0	0	0	0	0	0	0	0	0	0	0	0	0	0	0	1	0	0	0	0	1
O60936	O60936	NOL3	>sp|O60936|NOL3_HUMAN Nucleolar protein 3 OS=Homo sapiens GN=NOL3 PE=1 SV=2	0	0	1	2	1	1	2	0	0	0	0	0	0	0	0	2	2	2	2	0	1	0	1	0	0	0	0	0	1	0	2	3	1	1	0	0	0	1	2	0	3	3	3	3	2	1
O60941	O60941	DTNB	>sp|O60941|DTNB_HUMAN Dystrobrevin beta OS=Homo sapiens GN=DTNB PE=1 SV=1	0	0	0	0	0	0	0	0	0	0	1	0	0	0	0	0	0	0	0	0	0	0	0	0	0	0	0	0	0	0	0	1	0	1	0	0	1	0	0	0	0	0	1	0	0	0
O75027	O75027	ABCB7	>sp|O75027|ABCB7_HUMAN ATP-binding cassette sub-family B member 7, mitochondrial OS=Homo sapiens GN=ABCB7 PE=1 SV=2	2	2	2	2	1	3	4	5	0	0	3	2	1	3	2	3	3	2	3	3	4	1	1	0	0	1	1	2	3	2	3	2	3	3	4	3	2	3	5	2	3	3	4	4	1	2
O75030	O75030;P19484	MITF;TFEB	>sp|O75030|MITF_HUMAN Microphthalmia-associated transcription factor OS=Homo sapiens GN=MITF PE=1 SV=2;>sp|P19484|TFEB_HUMAN Transcription factor EB OS=Homo sapiens GN=TFEB PE=1 SV=3	0	0	0	0	0	0	0	0	0	0	0	0	0	0	0	0	0	0	0	0	0	0	0	0	0	0	0	0	0	0	0	0	0	0	0	0	0	0	0	0	0	0	0	0	0	0
P0DMP2	P0DMP2;O75044;P0DJJ0;Q7Z6B7	SRGAP2;SRGAP2C;SRGAP1	>sp|P0DMP2|SRG2B_HUMAN SLIT-ROBO Rho GTPase-activating protein 2B OS=Homo sapiens GN=SRGAP2B PE=3 SV=1;>sp|O75044|SRGP2_HUMAN SLIT-ROBO Rho GTPase-activating protein 2 OS=Homo sapiens GN=SRGAP2 PE=1 SV=2;>sp|P0DJJ0|SRG2C_HUMAN SLIT-ROBO Rho GTPase-activati	0	1	0	1	0	0	1	0	0	1	1	1	0	0	1	0	0	0	0	0	0	0	0	1	0	0	1	1	0	1	0	0	0	2	1	1	0	1	0	1	0	0	1	0	0	0
O75051	O75051;Q9HCM2	PLXNA2;PLXNA4	>sp|O75051|PLXA2_HUMAN Plexin-A2 OS=Homo sapiens GN=PLXNA2 PE=1 SV=4;>sp|Q9HCM2|PLXA4_HUMAN Plexin-A4 OS=Homo sapiens GN=PLXNA4 PE=1 SV=4	1	2	1	1	1	1	1	1	1	0	1	1	1	1	1	1	1	1	1	0	1	1	2	0	0	1	0	0	1	0	1	1	0	1	1	0	0	1	1	0	1	1	0	1	0	1
O75063	O75063	FAM20B	>sp|O75063|XYLK_HUMAN Glycosaminoglycan xylosylkinase OS=Homo sapiens GN=FAM20B PE=1 SV=1	0	1	0	0	0	0	0	0	0	0	0	0	0	0	1	0	0	0	0	0	0	0	0	0	0	0	0	0	1	0	0	0	0	0	0	0	0	0	1	0	1	0	0	0	0	0
O75083	O75083	WDR1	>sp|O75083|WDR1_HUMAN WD repeat-containing protein 1 OS=Homo sapiens GN=WDR1 PE=1 SV=4	21	19	18	19	18	21	18	16	18	17	17	18	15	16	16	17	16	16	16	17	16	16	20	17	20	19	14	15	17	15	21	18	21	19	19	19	18	18	19	17	17	18	20	18	16	13
O75110	O75110	ATP9A	>sp|O75110|ATP9A_HUMAN Probable phospholipid-transporting ATPase IIA OS=Homo sapiens GN=ATP9A PE=1 SV=3	0	2	1	0	0	1	0	2	0	0	0	0	0	1	1	1	1	1	0	0	1	0	0	1	0	0	1	0	1	0	2	2	2	0	3	0	2	0	1	0	4	4	7	2	0	2
O75116	O75116	ROCK2	>sp|O75116|ROCK2_HUMAN Rho-associated protein kinase 2 OS=Homo sapiens GN=ROCK2 PE=1 SV=4	3	6	4	3	3	3	6	3	2	1	4	2	3	2	2	2	3	2	2	2	2	1	5	0	3	1	1	2	2	1	3	3	3	3	3	2	4	5	3	3	3	2	3	4	0	3
O75122	O75122	CLASP2	>sp|O75122|CLAP2_HUMAN CLIP-associating protein 2 OS=Homo sapiens GN=CLASP2 PE=1 SV=2	1	2	2	3	3	2	1	0	1	1	2	1	2	3	2	2	1	1	1	3	2	2	1	2	1	1	0	1	3	1	2	2	3	1	2	1	3	0	3	2	2	1	1	1	0	1
O75127	O75127	PTCD1	>sp|O75127|PTCD1_HUMAN Pentatricopeptide repeat-containing protein 1, mitochondrial OS=Homo sapiens GN=PTCD1 PE=1 SV=2	0	0	0	0	0	0	0	0	0	0	0	0	0	0	0	0	0	0	0	0	0	0	0	0	0	0	0	0	0	0	0	0	0	0	0	0	0	0	0	0	0	0	0	0	0	0
O75128	O75128	COBL	>sp|O75128|COBL_HUMAN Protein cordon-bleu OS=Homo sapiens GN=COBL PE=1 SV=2	0	0	0	0	0	0	0	0	0	0	0	0	0	0	0	0	0	0	0	0	0	0	0	0	0	0	0	0	0	0	0	0	0	0	0	0	0	0	0	0	0	0	0	0	0	0
O75131	O75131	CPNE3	>sp|O75131|CPNE3_HUMAN Copine-3 OS=Homo sapiens GN=CPNE3 PE=1 SV=1	7	6	8	8	7	8	7	6	6	4	7	5	6	7	3	6	6	4	4	7	7	6	9	5	7	4	5	6	8	9	8	9	9	8	8	5	7	7	7	6	5	6	6	8	7	5
O75146	O75146	HIP1R	>sp|O75146|HIP1R_HUMAN Huntingtin-interacting protein 1-related protein OS=Homo sapiens GN=HIP1R PE=1 SV=2	1	2	1	3	3	5	1	0	0	0	1	0	2	5	3	4	3	2	2	1	1	0	1	1	0	2	0	1	4	2	7	5	4	2	6	1	2	3	2	3	0	0	2	2	0	0
O75150	O75150	RNF40	>sp|O75150|BRE1B_HUMAN E3 ubiquitin-protein ligase BRE1B OS=Homo sapiens GN=RNF40 PE=1 SV=4	0	1	0	1	0	0	1	0	1	1	1	1	0	0	0	1	0	0	0	2	0	0	0	0	2	2	1	2	1	1	0	0	0	1	0	1	1	3	1	2	0	0	0	1	0	1
O75151	O75151	PHF2	>sp|O75151|PHF2_HUMAN Lysine-specific demethylase PHF2 OS=Homo sapiens GN=PHF2 PE=1 SV=4	0	1	0	1	0	0	1	0	0	0	1	0	1	1	1	1	1	0	1	2	1	0	1	1	0	0	0	0	0	1	1	1	1	1	0	0	1	0	0	0	0	0	2	1	0	0
O75152	O75152	ZC3H11A	>sp|O75152|ZC11A_HUMAN Zinc finger CCCH domain-containing protein 11A OS=Homo sapiens GN=ZC3H11A PE=1 SV=3	2	2	1	2	3	3	4	0	1	1	2	2	3	2	1	2	3	1	1	2	3	1	4	1	2	4	1	2	2	2	3	2	3	3	2	1	4	2	1	2	1	2	1	1	1	2
O75153	O75153	CLUH	>sp|O75153|CLU_HUMAN Clustered mitochondria protein homolog OS=Homo sapiens GN=CLUH PE=1 SV=2	1	0	1	1	1	1	1	0	0	0	0	0	0	1	0	1	3	1	1	1	1	0	0	0	1	0	0	0	0	0	3	1	2	0	1	1	0	2	2	0	3	0	1	0	1	0
O75165	O75165	DNAJC13	>sp|O75165|DJC13_HUMAN DnaJ homolog subfamily C member 13 OS=Homo sapiens GN=DNAJC13 PE=1 SV=5	2	4	6	4	7	6	11	7	7	3	7	3	9	7	4	6	8	5	5	6	3	1	6	0	2	6	4	3	2	2	6	1	5	7	5	1	6	8	5	3	6	5	6	5	0	3
O75175	O75175	CNOT3	>sp|O75175|CNOT3_HUMAN CCR4-NOT transcription complex subunit 3 OS=Homo sapiens GN=CNOT3 PE=1 SV=1	0	1	0	0	0	0	1	0	0	0	0	0	0	0	0	0	0	0	0	0	0	0	0	0	1	1	0	0	0	0	1	0	0	1	0	1	0	0	0	0	0	0	1	1	0	0
O75179	O75179	ANKRD17	>sp|O75179|ANR17_HUMAN Ankyrin repeat domain-containing protein 17 OS=Homo sapiens GN=ANKRD17 PE=1 SV=3	0	0	0	1	1	2	1	1	0	0	0	1	0	1	0	0	0	0	0	0	1	0	0	0	0	1	0	0	0	1	0	0	0	0	0	0	0	2	2	0	1	1	1	1	1	0
O75182	O75182	SIN3B	>sp|O75182|SIN3B_HUMAN Paired amphipathic helix protein Sin3b OS=Homo sapiens GN=SIN3B PE=1 SV=2	0	0	0	0	0	0	0	0	0	0	0	0	0	0	0	0	0	0	0	0	0	0	0	0	0	0	0	0	0	0	0	0	0	0	0	0	0	0	0	0	0	0	0	0	0	0
O75190	O75190	DNAJB6	>sp|O75190|DNJB6_HUMAN DnaJ homolog subfamily B member 6 OS=Homo sapiens GN=DNAJB6 PE=1 SV=2	4	2	1	0	2	2	1	1	1	0	1	4	0	0	1	0	0	0	0	0	0	0	0	2	2	1	2	1	1	1	1	0	0	0	1	1	0	1	1	1	0	1	1	0	1	1
O75208	O75208	COQ9	>sp|O75208|COQ9_HUMAN Ubiquinone biosynthesis protein COQ9, mitochondrial OS=Homo sapiens GN=COQ9 PE=1 SV=1	0	2	1	1	1	2	1	0	0	0	1	0	0	1	1	2	1	2	1	1	1	0	0	0	0	0	0	0	2	0	1	1	2	1	2	0	1	2	2	1	3	3	2	2	0	0
O75223	O75223	GGCT	>sp|O75223|GGCT_HUMAN Gamma-glutamylcyclotransferase OS=Homo sapiens GN=GGCT PE=1 SV=1	1	0	0	0	0	0	1	0	0	0	0	1	0	0	0	0	0	0	0	0	0	0	2	0	0	0	0	0	1	1	0	1	1	1	0	3	3	2	3	0	3	3	3	1	2	2
O75251	O75251	NDUFS7	>sp|O75251|NDUS7_HUMAN NADH dehydrogenase [ubiquinone] iron-sulfur protein 7, mitochondrial OS=Homo sapiens GN=NDUFS7 PE=1 SV=3	2	2	2	3	3	2	3	2	0	1	1	0	1	2	1	3	3	3	3	2	1	0	1	1	1	0	0	1	0	0	1	1	3	3	3	0	3	2	3	2	3	3	3	3	1	1
O75306	O75306	NDUFS2	>sp|O75306|NDUS2_HUMAN NADH dehydrogenase [ubiquinone] iron-sulfur protein 2, mitochondrial OS=Homo sapiens GN=NDUFS2 PE=1 SV=2	4	9	8	8	7	8	10	6	5	4	5	4	6	9	7	11	10	10	11	7	8	2	8	3	7	5	3	4	4	4	9	9	9	8	5	4	10	6	8	5	8	8	12	10	4	2
O75312	O75312	ZNF259	>sp|O75312|ZPR1_HUMAN Zinc finger protein ZPR1 OS=Homo sapiens GN=ZPR1 PE=1 SV=1	0	0	0	0	0	1	1	1	0	0	1	1	0	2	1	1	1	1	1	0	1	0	0	1	1	1	0	1	0	0	1	0	1	0	0	1	0	1	0	0	1	1	1	1	1	0
O75323	O75323	GBAS	>sp|O75323|NIPS2_HUMAN Protein NipSnap homolog 2 OS=Homo sapiens GN=NIPSNAP2 PE=1 SV=1	6	5	5	8	4	6	4	2	4	1	7	5	4	6	6	8	8	6	8	6	5	3	7	3	5	2	3	4	5	3	3	5	5	7	6	4	6	5	6	3	9	9	9	11	7	6
O75339	O75339	CILP	>sp|O75339|CILP1_HUMAN Cartilage intermediate layer protein 1 OS=Homo sapiens GN=CILP PE=1 SV=4	0	1	1	0	0	0	3	2	1	0	2	0	1	0	0	1	1	0	1	0	0	0	1	0	0	0	0	0	0	0	0	0	0	1	0	1	2	0	0	0	0	0	0	1	0	0
O75340	O75340	PDCD6	>sp|O75340|PDCD6_HUMAN Programmed cell death protein 6 OS=Homo sapiens GN=PDCD6 PE=1 SV=1	4	4	4	6	4	4	5	4	2	2	4	4	4	5	4	6	5	5	5	4	5	3	5	3	3	2	3	3	4	2	4	4	4	5	4	3	4	3	4	4	5	5	5	6	2	4
O75347	O75347	TBCA	>sp|O75347|TBCA_HUMAN Tubulin-specific chaperone A OS=Homo sapiens GN=TBCA PE=1 SV=3	4	5	4	5	5	4	4	3	2	1	4	4	3	3	3	3	5	4	4	4	4	2	5	5	5	3	3	5	2	2	5	4	3	6	5	3	5	3	3	3	5	5	5	6	5	4
O75348	O75348	ATP6V1G1	>sp|O75348|VATG1_HUMAN V-type proton ATPase subunit G 1 OS=Homo sapiens GN=ATP6V1G1 PE=1 SV=3	3	3	3	2	3	3	3	2	3	2	3	3	3	3	3	3	3	3	3	3	3	3	3	3	3	3	3	3	3	3	3	3	3	3	3	3	3	3	3	3	3	3	3	3	1	2
O75351	O75351	VPS4B	>sp|O75351|VPS4B_HUMAN Vacuolar protein sorting-associated protein 4B OS=Homo sapiens GN=VPS4B PE=1 SV=2	4	6	5	4	5	5	4	4	4	3	5	4	7	4	3	2	3	1	1	7	4	3	4	3	5	6	6	7	5	4	5	4	5	6	4	6	5	4	6	5	6	5	5	3	5	4
O75352	O75352	MPDU1	>sp|O75352|MPU1_HUMAN Mannose-P-dolichol utilization defect 1 protein OS=Homo sapiens GN=MPDU1 PE=1 SV=2	2	3	2	1	1	1	1	2	2	2	1	1	1	2	2	1	1	1	1	2	2	2	1	2	2	2	1	2	2	2	2	2	1	1	3	2	2	3	3	1	2	2	2	1	2	2
O75365	O75365	PTP4A3	>sp|O75365|TP4A3_HUMAN Protein tyrosine phosphatase type IVA 3 OS=Homo sapiens GN=PTP4A3 PE=1 SV=2	0	1	0	0	0	0	0	0	0	0	0	0	0	0	0	0	0	0	0	0	0	0	0	0	0	0	0	0	1	0	2	2	1	0	1	0	0	1	1	0	0	0	0	0	0	0
O75367	O75367	H2AFY	>sp|O75367|H2AY_HUMAN Core histone macro-H2A.1 OS=Homo sapiens GN=H2AFY PE=1 SV=4	10	11	11	11	11	12	11	11	11	11	11	11	11	11	10	11	11	11	11	11	11	11	11	11	11	11	11	10	11	11	11	11	11	11	11	11	11	11	11	10	11	12	11	11	11	10
O75368	O75368	SH3BGRL	>sp|O75368|SH3L1_HUMAN SH3 domain-binding glutamic acid-rich-like protein OS=Homo sapiens GN=SH3BGRL PE=1 SV=1	5	4	3	3	4	4	5	4	3	4	5	7	6	4	4	4	5	4	4	3	7	6	6	5	7	6	4	6	4	4	5	6	7	5	5	5	5	5	4	5	3	3	4	4	4	2
O75369	O75369	FLNB	>sp|O75369|FLNB_HUMAN Filamin-B OS=Homo sapiens GN=FLNB PE=1 SV=2	59	53	40	57	58	58	64	61	44	19	55	56	45	48	42	49	50	45	39	57	52	29	59	27	47	51	38	40	52	48	51	53	59	63	55	52	66	59	54	59	49	49	59	59	42	41
O75376	O75376	NCOR1	>sp|O75376|NCOR1_HUMAN Nuclear receptor corepressor 1 OS=Homo sapiens GN=NCOR1 PE=1 SV=2	4	2	2	3	3	2	2	3	2	2	4	4	3	3	2	2	3	2	3	4	2	2	1	1	2	4	3	4	4	3	3	1	3	1	2	4	2	3	3	4	2	3	2	2	1	1
O75382	O75382	TRIM3	>sp|O75382|TRIM3_HUMAN Tripartite motif-containing protein 3 OS=Homo sapiens GN=TRIM3 PE=1 SV=2	1	1	0	0	0	0	1	1	1	0	0	1	0	0	0	0	0	0	0	0	1	1	0	1	0	0	0	1	1	0	0	0	2	0	1	1	1	1	1	1	1	1	0	1	0	0
O75390	O75390	CS	>sp|O75390|CISY_HUMAN Citrate synthase, mitochondrial OS=Homo sapiens GN=CS PE=1 SV=2	12	15	15	18	18	17	15	14	13	12	13	13	15	17	14	15	16	15	17	13	13	10	13	10	13	9	12	10	13	12	16	17	14	13	16	13	15	13	13	12	15	13	15	16	11	11
O75391	O75391	SPAG7	>sp|O75391|SPAG7_HUMAN Sperm-associated antigen 7 OS=Homo sapiens GN=SPAG7 PE=1 SV=2	0	0	0	0	0	0	0	0	0	0	0	0	0	0	0	0	0	0	0	0	0	0	0	0	0	0	0	0	0	0	0	0	0	0	0	0	0	0	0	0	0	0	0	0	0	0
O75394	O75394	MRPL33	>sp|O75394|RM33_HUMAN 39S ribosomal protein L33, mitochondrial OS=Homo sapiens GN=MRPL33 PE=1 SV=1	1	0	1	0	0	1	1	0	0	0	0	0	0	1	1	1	1	1	1	0	1	1	1	0	1	0	0	0	0	0	0	0	0	1	1	0	1	0	1	1	1	0	1	1	1	0
O75396	O75396	SEC22B	>sp|O75396|SC22B_HUMAN Vesicle-trafficking protein SEC22b OS=Homo sapiens GN=SEC22B PE=1 SV=4	8	11	11	11	11	10	11	7	8	9	10	9	7	12	12	14	11	13	12	9	11	9	9	8	13	8	8	10	9	9	8	12	12	11	10	10	10	10	10	11	12	12	13	12	10	12
O75400	O75400	PRPF40A	>sp|O75400|PR40A_HUMAN Pre-mRNA-processing factor 40 homolog A OS=Homo sapiens GN=PRPF40A PE=1 SV=2	5	6	5	7	6	6	7	8	3	5	4	6	6	9	6	7	8	7	8	5	7	6	6	6	10	6	4	6	3	4	3	6	4	5	6	2	8	5	7	7	6	5	9	6	5	3
O75431	O75431	MTX2	>sp|O75431|MTX2_HUMAN Metaxin-2 OS=Homo sapiens GN=MTX2 PE=1 SV=1	0	0	0	0	0	0	0	0	0	0	0	0	0	0	0	0	0	0	0	0	0	0	0	0	0	0	0	0	0	0	0	0	1	0	0	0	0	0	0	0	0	0	0	0	0	0
O75436	O75436	VPS26A	>sp|O75436|VP26A_HUMAN Vacuolar protein sorting-associated protein 26A OS=Homo sapiens GN=VPS26A PE=1 SV=2	7	11	9	9	10	11	8	8	7	5	8	6	8	8	7	7	7	6	8	8	8	4	10	6	7	9	8	8	8	6	9	10	8	10	10	7	10	9	8	9	7	7	10	10	5	6
O75438	O75438	NDUFB1	>sp|O75438|NDUB1_HUMAN NADH dehydrogenase [ubiquinone] 1 beta subcomplex subunit 1 OS=Homo sapiens GN=NDUFB1 PE=1 SV=1	0	1	1	1	1	1	1	1	1	0	1	1	1	1	0	1	1	1	1	1	1	1	1	1	0	0	1	1	0	0	1	1	1	1	1	1	1	1	1	1	1	1	1	1	0	1
O75439	O75439	PMPCB	>sp|O75439|MPPB_HUMAN Mitochondrial-processing peptidase subunit beta OS=Homo sapiens GN=PMPCB PE=1 SV=2	4	6	5	7	7	7	6	6	3	2	3	4	6	4	5	3	5	5	5	5	4	2	4	3	4	3	3	4	4	2	7	7	5	6	6	5	6	6	6	5	9	7	7	7	4	6
O75446	O75446	SAP30	>sp|O75446|SAP30_HUMAN Histone deacetylase complex subunit SAP30 OS=Homo sapiens GN=SAP30 PE=1 SV=1	0	0	0	0	0	0	0	0	0	0	0	0	0	0	0	0	0	0	0	0	0	0	0	0	0	0	0	0	0	0	0	0	0	0	0	0	0	0	0	0	0	0	0	0	0	0
O75448	O75448	MED24	>sp|O75448|MED24_HUMAN Mediator of RNA polymerase II transcription subunit 24 OS=Homo sapiens GN=MED24 PE=1 SV=1	0	0	0	0	0	0	0	0	0	0	0	0	0	0	0	0	0	0	0	0	0	0	0	0	0	0	0	0	0	0	0	0	0	0	0	0	0	0	0	0	0	0	0	0	0	0
O75475	O75475	PSIP1	>sp|O75475|PSIP1_HUMAN PC4 and SFRS1-interacting protein OS=Homo sapiens GN=PSIP1 PE=1 SV=1	6	5	5	4	4	4	3	5	6	6	6	6	5	5	7	2	4	3	4	5	4	6	5	5	7	6	7	6	5	6	4	4	3	4	5	6	4	4	6	5	4	5	4	4	4	6
O75477	O75477	ERLIN1	>sp|O75477|ERLN1_HUMAN Erlin-1 OS=Homo sapiens GN=ERLIN1 PE=1 SV=1	1	1	2	1	3	2	2	2	2	0	2	2	2	1	1	2	2	2	2	0	0	0	2	0	1	1	1	0	0	1	0	0	2	3	0	0	2	2	1	1	0	1	0	1	0	2
O75486	O75486	SUPT3H	>sp|O75486|SUPT3_HUMAN Transcription initiation protein SPT3 homolog OS=Homo sapiens GN=SUPT3H PE=1 SV=2	0	0	0	0	1	0	1	0	1	0	0	0	0	0	0	0	0	0	0	0	0	0	0	0	0	1	0	0	0	0	0	0	0	1	0	0	1	1	1	0	1	0	1	1	0	0
O75487	O75487	GPC4	>sp|O75487|GPC4_HUMAN Glypican-4 OS=Homo sapiens GN=GPC4 PE=1 SV=4	0	0	1	0	0	0	1	0	0	0	0	0	0	0	0	0	0	0	0	0	0	0	1	0	0	0	0	0	0	0	0	1	0	1	0	0	0	0	0	0	0	0	1	0	1	0
O75489	O75489	NDUFS3	>sp|O75489|NDUS3_HUMAN NADH dehydrogenase [ubiquinone] iron-sulfur protein 3, mitochondrial OS=Homo sapiens GN=NDUFS3 PE=1 SV=1	8	9	8	9	6	10	8	7	6	5	6	7	6	7	8	6	6	8	8	7	9	4	6	5	9	6	8	7	7	6	5	5	9	6	9	7	7	6	8	6	8	9	7	5	7	6
O75494	O75494	SRSF10	>sp|O75494|SRS10_HUMAN Serine/arginine-rich splicing factor 10 OS=Homo sapiens GN=SRSF10 PE=1 SV=1	3	5	6	4	4	5	6	4	4	4	4	3	5	4	4	4	6	6	6	5	5	5	5	5	6	4	4	6	3	4	6	6	4	5	4	3	7	4	4	6	7	4	5	6	4	4
O75521	O75521	ECI2	>sp|O75521|ECI2_HUMAN Enoyl-CoA delta isomerase 2, mitochondrial OS=Homo sapiens GN=ECI2 PE=1 SV=4	1	2	0	0	0	0	0	0	0	0	0	0	0	0	0	1	2	1	0	1	1	0	0	0	0	0	0	0	0	0	1	0	0	1	0	0	0	0	2	0	2	2	2	2	0	0
O75525	O75525	KHDRBS3	>sp|O75525|KHDR3_HUMAN KH domain-containing, RNA-binding, signal transduction-associated protein 3 OS=Homo sapiens GN=KHDRBS3 PE=1 SV=1	2	1	1	1	1	1	2	1	0	0	1	1	0	1	1	2	2	2	2	1	1	1	1	0	1	1	1	1	2	3	3	2	2	1	2	2	2	1	2	1	2	2	2	2	1	1
O75530	O75530	EED	>sp|O75530|EED_HUMAN Polycomb protein EED OS=Homo sapiens GN=EED PE=1 SV=2	0	0	0	0	0	0	0	0	0	0	0	0	0	0	0	0	0	0	0	0	0	0	0	0	0	0	0	0	0	0	0	0	0	0	0	0	0	0	0	0	0	0	0	0	0	0
O75531	O75531	BANF1	>sp|O75531|BAF_HUMAN Barrier-to-autointegration factor OS=Homo sapiens GN=BANF1 PE=1 SV=1	2	3	3	4	3	2	2	3	2	2	3	2	2	3	2	2	1	2	1	3	3	2	2	2	3	3	2	3	3	2	1	2	2	3	3	2	3	3	4	2	3	2	2	2	3	2
O75533	O75533	SF3B1	>sp|O75533|SF3B1_HUMAN Splicing factor 3B subunit 1 OS=Homo sapiens GN=SF3B1 PE=1 SV=3	20	25	22	29	28	26	26	24	16	9	23	16	25	26	24	28	29	26	23	25	28	22	27	18	20	22	20	21	20	20	25	20	19	28	24	14	23	24	32	21	23	23	27	32	10	14
O75534	O75534	CSDE1	>sp|O75534|CSDE1_HUMAN Cold shock domain-containing protein E1 OS=Homo sapiens GN=CSDE1 PE=1 SV=2	4	5	5	6	5	6	9	4	1	2	7	2	4	5	5	8	5	3	4	6	5	3	6	3	4	8	5	5	6	4	8	6	3	6	5	6	4	6	6	5	8	7	7	8	3	2
O75569	O75569	PRKRA	>sp|O75569|PRKRA_HUMAN Interferon-inducible double-stranded RNA-dependent protein kinase activator A OS=Homo sapiens GN=PRKRA PE=1 SV=1	3	5	3	3	4	5	5	4	5	2	5	1	5	4	2	4	4	4	3	4	3	2	5	2	3	4	2	3	2	3	5	5	5	5	5	1	5	5	5	2	4	4	5	5	1	2
O75600	O75600	GCAT	>sp|O75600|KBL_HUMAN 2-amino-3-ketobutyrate coenzyme A ligase, mitochondrial OS=Homo sapiens GN=GCAT PE=1 SV=1	0	0	0	0	0	0	0	0	0	0	0	0	0	0	0	0	0	0	0	0	0	0	0	0	0	0	0	0	0	0	0	0	0	0	0	0	0	0	0	0	0	0	0	0	0	0
O75602	O75602	SPAG6	>sp|O75602|SPAG6_HUMAN Sperm-associated antigen 6 OS=Homo sapiens GN=SPAG6 PE=2 SV=1	0	2	1	1	1	2	1	0	0	0	1	0	1	1	0	1	1	0	0	1	1	0	1	0	1	1	0	0	1	1	1	1	1	1	1	0	2	1	1	0	0	2	1	1	0	0
O75607	O75607	NPM3	>sp|O75607|NPM3_HUMAN Nucleoplasmin-3 OS=Homo sapiens GN=NPM3 PE=1 SV=3	0	1	0	0	0	0	0	0	0	0	0	0	0	0	1	0	0	0	0	1	0	0	0	0	1	0	0	0	0	0	0	0	0	0	0	1	0	0	1	1	0	0	0	0	1	1
O75608	O75608	LYPLA1	>sp|O75608|LYPA1_HUMAN Acyl-protein thioesterase 1 OS=Homo sapiens GN=LYPLA1 PE=1 SV=1	3	3	3	3	5	4	3	2	2	2	3	3	2	3	3	2	3	1	3	3	2	2	3	2	2	2	3	2	3	3	4	3	4	3	5	3	3	2	2	1	3	2	1	3	2	2
O75616	O75616	ERAL1	>sp|O75616|ERAL1_HUMAN GTPase Era, mitochondrial OS=Homo sapiens GN=ERAL1 PE=1 SV=2	0	0	0	0	0	0	0	0	0	0	0	0	0	0	0	0	0	0	0	0	0	0	0	0	0	0	0	0	0	0	0	0	0	0	0	0	0	0	0	0	0	0	0	0	0	0
O75629	O75629	CREG1	>sp|O75629|CREG1_HUMAN Protein CREG1 OS=Homo sapiens GN=CREG1 PE=1 SV=1	0	0	1	1	0	1	0	1	0	0	0	0	0	1	1	0	0	0	0	0	1	0	0	0	0	0	1	0	1	0	0	0	0	0	0	1	1	1	1	0	0	0	0	0	1	0
O75638	O75638	CTAG2	>sp|O75638|CTAG2_HUMAN Cancer/testis antigen 2 OS=Homo sapiens GN=CTAG2 PE=1 SV=2	0	0	0	0	0	0	0	0	0	0	0	0	0	0	0	0	0	0	0	0	0	0	0	0	0	0	0	0	0	0	0	0	0	0	0	0	0	0	0	0	0	0	0	0	0	0
O75643	O75643	SNRNP200	>sp|O75643|U520_HUMAN U5 small nuclear ribonucleoprotein 200 kDa helicase OS=Homo sapiens GN=SNRNP200 PE=1 SV=2	20	29	31	32	35	41	47	33	25	9	34	17	39	35	27	34	33	25	23	36	25	18	37	19	28	34	28	25	29	17	30	37	28	38	28	15	39	39	33	31	28	28	37	46	11	16
O75663	O75663	TIPRL	>sp|O75663|TIPRL_HUMAN TIP41-like protein OS=Homo sapiens GN=TIPRL PE=1 SV=2	1	0	3	3	2	2	5	3	1	1	2	0	3	1	1	5	4	4	4	2	2	1	5	1	0	0	1	0	0	1	1	3	2	2	1	3	2	1	2	0	3	2	3	3	2	1
O75676	O75676	RPS6KA4	>sp|O75676|KS6A4_HUMAN Ribosomal protein S6 kinase alpha-4 OS=Homo sapiens GN=RPS6KA4 PE=1 SV=1	1	1	1	1	2	2	0	2	1	0	3	1	2	2	1	2	0	0	0	2	2	0	2	1	2	2	2	2	1	1	1	1	2	2	1	1	2	2	2	2	2	1	2	1	1	0
O75683	O75683	SURF6	>sp|O75683|SURF6_HUMAN Surfeit locus protein 6 OS=Homo sapiens GN=SURF6 PE=1 SV=3	1	1	0	0	1	1	1	0	0	0	0	1	0	1	1	0	1	1	1	0	1	0	2	0	0	0	0	0	0	0	2	2	1	1	1	0	2	0	0	1	1	0	2	1	0	0
O75688	O75688	PPM1B	>sp|O75688|PPM1B_HUMAN Protein phosphatase 1B OS=Homo sapiens GN=PPM1B PE=1 SV=1	1	0	0	2	1	2	1	2	0	0	1	0	1	1	0	1	0	1	1	0	1	1	2	0	0	1	1	1	1	0	2	1	1	2	1	2	2	2	2	0	1	1	2	2	1	1
O75691	O75691	UTP20	>sp|O75691|UTP20_HUMAN Small subunit processome component 20 homolog OS=Homo sapiens GN=UTP20 PE=1 SV=3	0	0	0	0	0	0	0	0	0	0	0	0	0	1	0	0	0	0	0	0	0	0	1	0	0	1	0	0	0	0	0	1	0	1	0	0	1	0	1	0	0	1	0	0	0	0
O75694	O75694	NUP155	>sp|O75694|NU155_HUMAN Nuclear pore complex protein Nup155 OS=Homo sapiens GN=NUP155 PE=1 SV=1	4	4	6	5	5	11	7	6	5	3	6	2	8	7	5	7	7	7	5	5	2	0	6	2	3	3	2	3	4	2	6	6	4	8	2	3	4	5	6	3	4	3	6	8	3	3
O75695	O75695	RP2	>sp|O75695|XRP2_HUMAN Protein XRP2 OS=Homo sapiens GN=RP2 PE=1 SV=4	4	2	3	4	5	5	3	2	1	0	3	4	3	2	2	2	2	1	2	3	1	2	3	2	1	2	3	3	2	2	0	2	3	3	3	3	2	2	5	5	3	3	1	2	3	2
O75717	O75717	WDHD1	>sp|O75717|WDHD1_HUMAN WD repeat and HMG-box DNA-binding protein 1 OS=Homo sapiens GN=WDHD1 PE=1 SV=1	0	0	0	0	0	0	0	0	0	0	0	0	0	0	0	0	0	0	0	0	0	0	0	0	0	0	0	0	0	0	0	0	0	0	0	0	0	0	0	0	0	0	0	0	0	0
O75718	O75718	CRTAP	>sp|O75718|CRTAP_HUMAN Cartilage-associated protein OS=Homo sapiens GN=CRTAP PE=1 SV=1	0	0	3	2	2	1	5	3	2	1	2	0	1	2	1	2	2	2	1	3	2	1	2	1	1	2	0	1	0	0	1	2	2	2	0	2	6	2	3	2	3	3	4	3	1	0
O75746	O75746	SLC25A12	>sp|O75746|CMC1_HUMAN Calcium-binding mitochondrial carrier protein Aralar1 OS=Homo sapiens GN=SLC25A12 PE=1 SV=2	7	9	5	5	9	10	10	8	8	4	9	5	10	4	5	6	6	7	5	11	10	3	9	4	5	8	6	5	9	7	10	9	11	10	11	8	11	12	11	6	12	12	10	10	7	6
O75787	O75787	ATP6AP2	>sp|O75787|RENR_HUMAN Renin receptor OS=Homo sapiens GN=ATP6AP2 PE=1 SV=2	0	0	0	0	0	0	0	0	0	0	0	0	0	0	0	0	1	0	1	0	0	0	1	0	0	0	0	0	0	0	0	0	0	0	0	0	0	0	0	0	0	0	0	1	0	0
O75792	O75792	RNASEH2A	>sp|O75792|RNH2A_HUMAN Ribonuclease H2 subunit A OS=Homo sapiens GN=RNASEH2A PE=1 SV=2	0	0	0	0	0	0	0	0	0	0	0	0	0	0	0	0	0	0	0	0	0	0	0	0	0	0	0	0	0	0	0	0	0	0	0	0	0	0	0	0	0	0	0	0	0	0
O75794	O75794	CDC123	>sp|O75794|CD123_HUMAN Cell division cycle protein 123 homolog OS=Homo sapiens GN=CDC123 PE=1 SV=1	0	0	0	0	0	0	0	0	0	0	0	0	0	0	0	0	0	0	0	0	0	0	0	0	0	0	0	0	0	0	0	0	0	0	0	0	0	0	0	0	0	0	0	0	0	0
O75817	O75817	POP7	>sp|O75817|POP7_HUMAN Ribonuclease P protein subunit p20 OS=Homo sapiens GN=POP7 PE=1 SV=2	0	0	0	0	0	0	0	0	0	0	0	0	0	0	0	0	0	0	0	0	0	0	0	0	0	0	0	0	0	0	0	0	0	1	0	0	0	0	0	0	0	0	0	1	0	0
O75818	O75818	RPP40	>sp|O75818|RPP40_HUMAN Ribonuclease P protein subunit p40 OS=Homo sapiens GN=RPP40 PE=1 SV=3	0	0	0	0	0	0	0	0	0	0	0	0	0	0	0	0	0	0	0	0	0	0	0	0	0	0	0	0	0	0	0	0	0	0	0	0	0	0	0	0	0	0	0	0	0	0
O75821	O75821	EIF3G	>sp|O75821|EIF3G_HUMAN Eukaryotic translation initiation factor 3 subunit G OS=Homo sapiens GN=EIF3G PE=1 SV=2	5	7	7	5	7	7	7	7	3	5	6	6	8	7	4	7	5	7	6	8	6	6	6	5	5	4	5	6	6	5	6	6	5	5	4	6	6	5	7	4	7	5	7	6	4	5
O75822	O75822	EIF3J	>sp|O75822|EIF3J_HUMAN Eukaryotic translation initiation factor 3 subunit J OS=Homo sapiens GN=EIF3J PE=1 SV=2	2	6	6	6	6	6	4	5	4	2	6	1	3	7	5	6	7	5	5	6	5	5	3	5	5	4	2	4	3	4	6	6	5	3	5	4	6	5	4	4	5	4	4	5	3	3
O75828	O75828	CBR3	>sp|O75828|CBR3_HUMAN Carbonyl reductase [NADPH] 3 OS=Homo sapiens GN=CBR3 PE=1 SV=3	4	4	4	3	4	4	4	5	4	5	4	4	4	3	4	4	4	5	4	3	4	3	5	2	3	4	4	3	4	4	3	3	3	4	3	4	3	3	4	4	3	3	5	4	3	4
O75832	O75832	PSMD10	>sp|O75832|PSD10_HUMAN 26S proteasome non-ATPase regulatory subunit 10 OS=Homo sapiens GN=PSMD10 PE=1 SV=1	1	3	2	3	2	2	2	2	2	1	2	2	2	2	1	1	3	1	2	3	2	2	3	3	1	1	2	1	1	2	1	1	2	2	1	1	1	2	2	2	3	1	3	2	1	3
O75843	O75843	AP1G2	>sp|O75843|AP1G2_HUMAN AP-1 complex subunit gamma-like 2 OS=Homo sapiens GN=AP1G2 PE=1 SV=1	3	4	1	1	3	3	4	4	2	2	2	5	2	3	1	4	3	2	3	6	4	1	2	1	5	3	3	3	3	3	3	1	5	4	3	4	5	3	3	5	3	0	2	2	0	0
O75844	O75844	ZMPSTE24	>sp|O75844|FACE1_HUMAN CAAX prenyl protease 1 homolog OS=Homo sapiens GN=ZMPSTE24 PE=1 SV=2	2	3	4	3	5	5	3	2	3	1	3	3	3	5	5	4	5	6	4	4	2	2	3	2	1	3	3	3	5	4	4	5	5	5	4	3	4	4	4	3	5	5	6	5	3	4
O75874	O75874	IDH1	>sp|O75874|IDHC_HUMAN Isocitrate dehydrogenase [NADP] cytoplasmic OS=Homo sapiens GN=IDH1 PE=1 SV=2	15	15	16	18	17	16	17	15	13	10	14	15	16	15	17	16	16	14	16	17	16	13	18	15	18	16	18	18	18	18	17	17	17	18	18	16	16	17	17	17	17	17	16	17	16	16
O75880	O75880	SCO1	>sp|O75880|SCO1_HUMAN Protein SCO1 homolog, mitochondrial OS=Homo sapiens GN=SCO1 PE=1 SV=1	1	2	3	3	2	2	1	2	1	1	1	2	1	1	2	1	2	2	2	2	3	1	1	1	2	2	1	2	2	2	2	2	3	3	3	2	2	2	2	2	1	2	2	3	2	2
O75881	O75881	CYP7B1	>sp|O75881|CP7B1_HUMAN 25-hydroxycholesterol 7-alpha-hydroxylase OS=Homo sapiens GN=CYP7B1 PE=1 SV=2	0	2	1	2	4	3	0	0	1	0	1	0	1	0	0	1	0	0	1	3	3	0	1	1	3	3	2	3	4	2	6	4	5	0	5	0	1	4	3	3	3	1	2	1	0	0
O75884	O75884	RBBP9	>sp|O75884|RBBP9_HUMAN Putative hydrolase RBBP9 OS=Homo sapiens GN=RBBP9 PE=1 SV=2	1	2	1	1	2	2	2	1	1	1	2	1	2	1	1	2	1	2	1	1	2	1	1	0	2	1	1	2	1	1	1	2	1	2	2	1	1	2	1	1	1	1	2	2	1	0
O75888	O75888	TNFSF13	>sp|O75888|TNF13_HUMAN Tumor necrosis factor ligand superfamily member 13 OS=Homo sapiens GN=TNFSF13 PE=1 SV=1	1	1	1	1	1	1	0	1	0	1	0	1	0	1	0	0	0	0	0	1	1	0	1	1	0	0	1	1	0	0	0	1	0	0	1	0	0	1	0	0	0	0	0	1	0	1
O75891	O75891	ALDH1L1	>sp|O75891|AL1L1_HUMAN Cytosolic 10-formyltetrahydrofolate dehydrogenase OS=Homo sapiens GN=ALDH1L1 PE=1 SV=2	1	4	2	0	1	1	3	2	2	2	2	1	2	0	0	1	0	0	1	3	2	3	3	2	1	2	1	1	2	2	2	2	2	3	2	3	2	2	1	2	3	3	1	1	1	0
O75900	O75900	MMP23A	>sp|O75900|MMP23_HUMAN Matrix metalloproteinase-23 OS=Homo sapiens GN=MMP23A PE=1 SV=2	1	0	2	1	1	1	1	2	2	1	1	2	1	1	0	0	0	1	0	2	1	1	1	2	1	2	1	2	1	1	1	1	0	1	2	2	0	0	0	1	0	0	1	1	2	0
O75907	O75907	DGAT1	>sp|O75907|DGAT1_HUMAN Diacylglycerol O-acyltransferase 1 OS=Homo sapiens GN=DGAT1 PE=1 SV=2	0	1	1	1	1	0	0	0	0	0	0	0	0	3	1	0	2	1	2	0	0	1	0	0	1	0	1	0	1	1	1	1	1	0	0	1	1	0	0	0	0	0	0	0	0	0
O75909	O75909	CCNK	>sp|O75909|CCNK_HUMAN Cyclin-K OS=Homo sapiens GN=CCNK PE=1 SV=2	0	1	1	1	0	1	1	0	1	0	1	0	1	1	0	1	0	1	1	1	1	1	1	1	0	1	1	0	1	1	0	1	1	1	1	0	1	1	1	1	1	1	1	1	1	0
O75911	O75911	DHRS3	>sp|O75911|DHRS3_HUMAN Short-chain dehydrogenase/reductase 3 OS=Homo sapiens GN=DHRS3 PE=1 SV=2	0	1	1	2	2	1	0	0	1	0	0	0	0	1	1	2	3	2	1	1	1	0	3	0	0	0	0	0	2	2	3	3	4	3	4	0	0	0	1	0	3	3	1	1	1	2
O75915	O75915	ARL6IP5	>sp|O75915|PRAF3_HUMAN PRA1 family protein 3 OS=Homo sapiens GN=ARL6IP5 PE=1 SV=1	5	4	6	4	4	5	4	5	6	6	6	4	5	5	5	5	6	5	5	6	6	5	5	6	4	5	6	5	4	4	4	4	5	5	5	4	6	6	6	5	6	6	6	5	5	6
O75923	O75923	DYSF	>sp|O75923|DYSF_HUMAN Dysferlin OS=Homo sapiens GN=DYSF PE=1 SV=1	2	2	4	3	3	4	2	3	2	0	4	2	3	2	3	3	4	5	3	2	2	2	2	2	0	1	1	1	2	2	1	2	3	4	2	1	2	5	5	3	2	0	1	3	0	0
O75925	O75925;O75928	PIAS1;PIAS2	>sp|O75925|PIAS1_HUMAN E3 SUMO-protein ligase PIAS1 OS=Homo sapiens GN=PIAS1 PE=1 SV=2;>sp|O75928|PIAS2_HUMAN E3 SUMO-protein ligase PIAS2 OS=Homo sapiens GN=PIAS2 PE=1 SV=3	0	0	0	0	0	0	0	0	0	0	0	0	0	0	0	0	0	0	0	0	0	0	0	0	0	0	0	0	0	0	0	0	0	0	0	0	0	0	0	0	0	0	0	0	0	0
O75934	O75934	BCAS2	>sp|O75934|SPF27_HUMAN Pre-mRNA-splicing factor SPF27 OS=Homo sapiens GN=BCAS2 PE=1 SV=1	0	0	0	1	1	0	2	1	1	0	1	0	1	2	0	1	1	1	1	1	1	0	1	0	0	1	0	0	0	0	1	0	0	1	0	0	1	0	1	0	1	1	1	2	0	0
O75935	O75935	DCTN3	>sp|O75935|DCTN3_HUMAN Dynactin subunit 3 OS=Homo sapiens GN=DCTN3 PE=1 SV=1	1	3	3	3	3	2	3	1	2	0	3	1	4	2	1	1	3	2	2	2	1	1	3	1	1	0	0	1	1	1	3	4	2	3	3	0	1	1	1	0	0	1	3	3	0	0
O75937	O75937	DNAJC8	>sp|O75937|DNJC8_HUMAN DnaJ homolog subfamily C member 8 OS=Homo sapiens GN=DNAJC8 PE=1 SV=2	7	6	10	8	8	11	10	5	7	5	9	6	10	5	5	3	7	5	5	10	6	4	11	8	6	7	6	7	6	4	4	6	6	9	3	6	6	8	5	2	5	4	9	10	6	5
O75940	O75940	SMNDC1	>sp|O75940|SPF30_HUMAN Survival of motor neuron-related-splicing factor 30 OS=Homo sapiens GN=SMNDC1 PE=1 SV=1	2	1	2	2	2	1	1	1	1	1	1	2	2	1	2	0	2	0	0	1	1	1	2	2	2	1	1	2	1	2	2	1	2	2	2	2	2	2	0	2	2	1	2	2	1	1
O75947	O75947	ATP5H	>sp|O75947|ATP5H_HUMAN ATP synthase subunit d, mitochondrial OS=Homo sapiens GN=ATP5H PE=1 SV=3	4	7	5	6	6	7	6	4	3	1	4	4	4	5	4	7	7	6	5	5	6	4	5	4	4	5	4	4	6	4	7	6	7	5	5	5	6	6	6	5	6	6	6	7	4	3
O75955	O75955	FLOT1	>sp|O75955|FLOT1_HUMAN Flotillin-1 OS=Homo sapiens GN=FLOT1 PE=1 SV=3	9	12	9	8	11	12	10	10	9	7	12	9	11	9	9	11	11	7	8	9	9	4	14	5	8	8	9	8	11	9	11	16	14	13	13	4	11	10	9	10	8	8	8	12	7	8
O75962	O75962	TRIO	>sp|O75962|TRIO_HUMAN Triple functional domain protein OS=Homo sapiens GN=TRIO PE=1 SV=2	0	0	1	0	1	0	1	0	0	0	1	0	0	1	1	1	1	0	0	0	0	0	1	0	1	1	1	0	0	0	0	0	0	0	0	0	1	0	1	0	0	0	0	2	0	0
O75964	O75964	ATP5L	>sp|O75964|ATP5L_HUMAN ATP synthase subunit g, mitochondrial OS=Homo sapiens GN=ATP5L PE=1 SV=3	3	4	4	4	3	4	4	3	1	1	4	2	4	5	4	4	6	5	4	4	4	2	4	1	3	2	2	4	4	2	6	5	4	4	5	3	4	4	5	3	4	3	4	5	2	4
O75969	O75969	AKAP3	>sp|O75969|AKAP3_HUMAN A-kinase anchor protein 3 OS=Homo sapiens GN=AKAP3 PE=1 SV=2	1	1	1	1	1	1	1	1	1	1	1	1	1	1	1	1	0	1	1	1	1	1	1	1	1	1	1	1	1	1	1	1	1	1	1	1	1	1	1	1	1	1	1	1	1	1
O75976	O75976	CPD	>sp|O75976|CBPD_HUMAN Carboxypeptidase D OS=Homo sapiens GN=CPD PE=1 SV=2	1	2	2	4	3	3	1	0	0	0	0	0	0	0	0	0	1	0	2	0	2	0	4	0	4	3	1	3	3	2	5	5	8	5	5	3	4	3	4	2	6	6	4	6	3	1
O76003	O76003	GLRX3	>sp|O76003|GLRX3_HUMAN Glutaredoxin-3 OS=Homo sapiens GN=GLRX3 PE=1 SV=2	2	6	5	8	7	7	8	7	5	0	6	3	4	3	2	2	3	3	1	5	4	2	6	1	2	5	4	4	3	3	5	5	4	3	5	5	8	4	5	4	5	6	5	5	4	2
O76021	O76021	RSL1D1	>sp|O76021|RL1D1_HUMAN Ribosomal L1 domain-containing protein 1 OS=Homo sapiens GN=RSL1D1 PE=1 SV=3	8	11	14	9	14	13	7	6	8	6	14	4	8	13	12	11	9	9	7	6	5	8	12	9	9	8	5	9	6	5	8	11	7	12	3	6	14	8	6	8	4	8	8	8	4	11
O76024	O76024	WFS1	>sp|O76024|WFS1_HUMAN Wolframin OS=Homo sapiens GN=WFS1 PE=1 SV=2	4	4	5	2	5	6	4	2	4	3	4	4	4	2	2	2	3	2	2	4	5	2	3	1	3	3	3	1	3	2	4	3	4	3	5	1	5	2	3	2	5	4	4	4	1	2
O76031	O76031	CLPX	>sp|O76031|CLPX_HUMAN ATP-dependent Clp protease ATP-binding subunit clpX-like, mitochondrial OS=Homo sapiens GN=CLPX PE=1 SV=2	2	1	1	3	2	3	2	1	1	0	2	1	2	3	3	3	0	0	0	2	2	1	3	0	2	0	1	4	3	2	2	2	1	2	1	0	2	2	3	1	2	3	2	3	0	0
O76041	O76041	NEBL	>sp|O76041|NEBL_HUMAN Nebulette OS=Homo sapiens GN=NEBL PE=1 SV=1	3	1	2	3	2	1	1	1	1	3	3	3	2	1	2	1	1	1	1	3	1	0	4	0	1	0	1	0	0	0	1	1	0	4	1	0	1	2	2	0	1	0	3	2	0	1
O76062	O76062	TM7SF2	>sp|O76062|ERG24_HUMAN Delta(14)-sterol reductase OS=Homo sapiens GN=TM7SF2 PE=2 SV=3	0	1	0	1	0	0	0	0	0	0	0	0	0	0	0	0	0	0	0	0	0	0	0	0	0	0	0	0	0	0	1	0	0	0	0	0	0	0	1	1	0	0	0	0	1	1
O76070	O76070	SNCG	>sp|O76070|SYUG_HUMAN Gamma-synuclein OS=Homo sapiens GN=SNCG PE=1 SV=2	0	0	1	1	0	1	0	1	0	0	0	0	1	0	1	0	0	0	0	1	0	0	0	0	1	1	1	2	0	0	0	0	1	0	0	0	2	0	0	0	1	0	0	1	0	0
O76071	O76071	CIAO1	>sp|O76071|CIAO1_HUMAN Probable cytosolic iron-sulfur protein assembly protein CIAO1 OS=Homo sapiens GN=CIAO1 PE=1 SV=1	0	0	0	0	0	0	0	0	0	0	0	0	0	0	0	0	0	0	0	0	0	0	0	0	0	0	0	0	0	0	0	0	0	0	0	0	0	0	0	0	0	0	0	0	0	0
O76094	O76094	SRP72	>sp|O76094|SRP72_HUMAN Signal recognition particle subunit SRP72 OS=Homo sapiens GN=SRP72 PE=1 SV=3	5	7	10	13	10	10	14	9	6	3	12	5	10	10	7	9	12	13	13	9	8	3	11	4	9	7	6	4	9	3	10	11	13	12	13	1	8	8	9	4	10	10	8	15	2	3
O76095	O76095	JTB	>sp|O76095|JTB_HUMAN Protein JTB OS=Homo sapiens GN=JTB PE=1 SV=1	0	0	0	0	0	0	0	0	0	0	0	0	0	0	0	0	0	0	0	0	0	0	0	0	0	0	0	0	0	0	0	0	0	0	0	0	0	0	0	0	0	0	0	0	0	0
O94760	O94760	DDAH1	>sp|O94760|DDAH1_HUMAN N(G),N(G)-dimethylarginine dimethylaminohydrolase 1 OS=Homo sapiens GN=DDAH1 PE=1 SV=3	5	6	9	10	8	10	7	5	4	2	2	5	3	5	5	4	6	4	6	7	4	3	8	3	5	3	5	3	4	5	7	9	7	9	7	4	7	7	6	4	9	8	9	9	7	7
O94763	O94763	URI1	>sp|O94763|RMP_HUMAN Unconventional prefoldin RPB5 interactor 1 OS=Homo sapiens GN=URI1 PE=1 SV=3	0	0	0	0	0	0	0	0	0	0	0	0	0	0	0	0	0	0	0	0	0	0	0	0	0	0	0	0	0	0	0	0	0	0	0	0	0	0	0	0	0	0	0	0	0	0
O94766	O94766	B3GAT3	>sp|O94766|B3GA3_HUMAN Galactosylgalactosylxylosylprotein 3-beta-glucuronosyltransferase 3 OS=Homo sapiens GN=B3GAT3 PE=1 SV=2	2	1	1	2	1	2	3	2	0	0	0	1	1	1	1	1	1	2	2	0	2	1	0	2	1	0	1	2	2	2	3	2	1	1	0	2	0	2	2	2	2	2	2	3	3	1
O94768	O94768	STK17B	>sp|O94768|ST17B_HUMAN Serine/threonine-protein kinase 17B OS=Homo sapiens GN=STK17B PE=1 SV=1	0	0	0	0	0	0	0	0	1	1	1	0	2	0	0	0	0	0	0	1	1	0	0	0	1	1	0	0	0	0	0	0	0	0	0	0	0	0	0	0	0	0	1	0	0	0
O94776	O94776	MTA2	>sp|O94776|MTA2_HUMAN Metastasis-associated protein MTA2 OS=Homo sapiens GN=MTA2 PE=1 SV=1	7	4	7	9	9	11	7	5	6	4	6	7	7	6	5	5	4	6	6	7	9	5	5	6	6	6	4	6	4	1	6	4	6	7	5	6	5	7	8	6	7	6	6	8	3	4
O94804	O94804	STK10	>sp|O94804|STK10_HUMAN Serine/threonine-protein kinase 10 OS=Homo sapiens GN=STK10 PE=1 SV=1	1	0	2	1	2	3	3	1	3	3	2	1	4	2	3	5	4	3	3	4	2	4	3	3	2	4	3	3	1	1	1	2	2	2	3	1	2	3	4	4	1	3	2	4	1	1
O94811	O94811	TPPP	>sp|O94811|TPPP_HUMAN Tubulin polymerization-promoting protein OS=Homo sapiens GN=TPPP PE=1 SV=1	0	1	1	1	1	1	1	1	1	0	1	0	0	1	1	0	0	1	0	1	1	0	1	0	0	1	0	1	1	0	1	1	1	1	1	0	0	0	1	1	0	1	1	1	0	1
O94822	O94822	LTN1	>sp|O94822|LTN1_HUMAN E3 ubiquitin-protein ligase listerin OS=Homo sapiens GN=LTN1 PE=1 SV=6	0	0	0	1	1	1	0	0	0	0	0	0	0	0	0	0	0	0	0	0	0	0	0	0	1	0	1	0	0	0	0	0	0	0	1	0	1	0	1	1	0	0	0	0	0	0
O94826	O94826	TOMM70A	>sp|O94826|TOM70_HUMAN Mitochondrial import receptor subunit TOM70 OS=Homo sapiens GN=TOMM70 PE=1 SV=1	5	4	6	5	6	4	5	5	1	2	6	6	3	6	7	6	5	3	3	3	3	2	3	3	4	4	5	4	3	5	7	4	5	6	6	5	5	5	6	4	6	5	5	5	4	7
O94829	O94829	IPO13	>sp|O94829|IPO13_HUMAN Importin-13 OS=Homo sapiens GN=IPO13 PE=1 SV=3	0	1	1	1	1	1	1	1	1	0	1	0	1	1	1	1	2	1	1	1	1	0	1	0	1	1	1	1	1	1	1	0	1	1	1	0	0	1	1	1	1	1	1	1	0	0
O94832	O94832	MYO1D	>sp|O94832|MYO1D_HUMAN Unconventional myosin-Id OS=Homo sapiens GN=MYO1D PE=1 SV=2	15	23	14	17	21	24	19	20	20	19	18	13	16	12	7	13	6	4	3	19	19	14	17	10	16	13	8	13	23	18	20	22	22	17	24	13	26	20	17	20	23	21	19	17	9	12
O94851	O94851	MICAL2	>sp|O94851|MICA2_HUMAN [F-actin]-methionine sulfoxide oxidase MICAL2 OS=Homo sapiens GN=MICAL2 PE=1 SV=1	0	0	1	1	1	1	1	1	0	0	0	0	0	0	0	0	0	0	0	1	1	0	0	0	0	1	0	0	0	0	0	1	0	0	0	0	1	0	1	1	0	0	0	1	0	0
O94855	O94855	SEC24D	>sp|O94855|SC24D_HUMAN Protein transport protein Sec24D OS=Homo sapiens GN=SEC24D PE=1 SV=2	1	4	3	2	2	4	4	5	4	0	4	1	3	2	1	5	3	4	5	3	1	3	3	0	1	1	1	1	4	3	2	3	4	4	3	3	5	5	3	2	4	6	5	3	3	1
O94874	O94874	UFL1	>sp|O94874|UFL1_HUMAN E3 UFM1-protein ligase 1 OS=Homo sapiens GN=UFL1 PE=1 SV=2	9	16	12	15	16	17	20	17	14	9	16	7	20	16	13	18	19	17	17	18	19	11	15	10	14	14	13	12	16	13	20	21	21	16	20	10	21	19	19	15	11	15	20	17	8	10
O94875	O94875	SORBS2	>sp|O94875|SRBS2_HUMAN Sorbin and SH3 domain-containing protein 2 OS=Homo sapiens GN=SORBS2 PE=1 SV=3	7	9	1	2	7	7	0	2	6	7	6	8	5	3	1	0	1	0	0	4	2	4	4	5	1	2	1	2	4	6	9	12	5	3	5	2	2	5	3	1	1	1	3	2	0	3
O94880	O94880	PHF14	>sp|O94880|PHF14_HUMAN PHD finger protein 14 OS=Homo sapiens GN=PHF14 PE=1 SV=2	0	0	1	1	0	1	0	0	0	0	0	0	0	0	0	1	0	0	0	0	0	1	1	0	1	1	0	0	0	0	0	1	0	1	0	0	0	0	0	0	0	0	1	0	0	0
O94886	O94886	TMEM63A	>sp|O94886|CSCL1_HUMAN CSC1-like protein 1 OS=Homo sapiens GN=TMEM63A PE=1 SV=3	3	3	4	4	4	3	2	1	2	2	2	4	2	3	3	4	4	4	4	4	2	2	2	3	1	2	2	2	1	2	3	3	2	2	3	3	4	3	4	5	3	3	5	5	3	2
O94887	O94887	FARP2	>sp|O94887|FARP2_HUMAN FERM, RhoGEF and pleckstrin domain-containing protein 2 OS=Homo sapiens GN=FARP2 PE=1 SV=3	0	3	1	1	0	1	1	0	1	0	1	0	1	0	1	1	1	0	1	0	0	0	1	0	0	0	0	0	0	1	1	1	1	1	1	0	0	2	0	1	0	0	1	1	0	0
O94888	O94888	UBXN7	>sp|O94888|UBXN7_HUMAN UBX domain-containing protein 7 OS=Homo sapiens GN=UBXN7 PE=1 SV=2	1	0	0	0	0	0	0	1	0	0	0	2	1	0	0	1	0	0	0	0	0	1	1	1	0	0	1	0	1	0	0	0	0	1	0	1	0	0	1	0	0	0	1	0	1	0
O94901	O94901	SUN1	>sp|O94901|SUN1_HUMAN SUN domain-containing protein 1 OS=Homo sapiens GN=SUN1 PE=1 SV=3	0	4	1	2	3	3	0	2	0	0	1	0	2	2	1	2	0	0	0	0	0	0	3	0	0	0	0	0	0	0	2	3	1	3	0	0	5	0	1	0	2	2	2	3	0	0
O94903	O94903	PROSC	>sp|O94903|PLPHP_HUMAN Pyridoxal phosphate homeostasis protein OS=Homo sapiens GN=PROSC PE=1 SV=1	2	3	1	2	3	4	3	5	3	0	2	1	2	2	1	3	3	1	2	2	1	1	0	1	1	0	1	1	2	1	3	2	3	4	3	0	1	2	1	0	2	1	2	1	0	0
O94905	O94905	ERLIN2	>sp|O94905|ERLN2_HUMAN Erlin-2 OS=Homo sapiens GN=ERLIN2 PE=1 SV=1	1	6	5	5	8	7	2	4	2	0	5	3	3	3	6	6	7	5	4	2	0	0	6	0	1	1	1	0	3	1	1	2	6	6	4	1	6	5	5	1	0	2	0	3	0	2
O94906	O94906	PRPF6	>sp|O94906|PRP6_HUMAN Pre-mRNA-processing factor 6 OS=Homo sapiens GN=PRPF6 PE=1 SV=1	6	4	4	5	6	5	4	7	4	0	5	5	4	4	5	3	4	3	3	4	5	3	4	5	6	6	5	5	2	4	3	3	5	4	4	3	4	7	5	7	3	4	4	4	1	3
O94911	O94911	ABCA8	>sp|O94911|ABCA8_HUMAN ATP-binding cassette sub-family A member 8 OS=Homo sapiens GN=ABCA8 PE=1 SV=3	1	3	1	1	1	2	0	0	2	1	1	1	0	1	1	0	1	0	0	1	1	1	1	1	1	1	1	1	0	2	0	0	0	1	0	1	0	0	1	1	0	1	0	1	0	2
O94913	O94913	PCF11	>sp|O94913|PCF11_HUMAN Pre-mRNA cleavage complex 2 protein Pcf11 OS=Homo sapiens GN=PCF11 PE=1 SV=3	0	0	0	0	0	0	0	0	0	0	1	0	0	1	1	1	0	0	0	0	0	0	0	0	0	0	0	0	0	0	0	0	0	1	0	0	0	1	0	1	0	0	0	0	0	0
O94915	O94915	FRYL	>sp|O94915|FRYL_HUMAN Protein furry homolog-like OS=Homo sapiens GN=FRYL PE=1 SV=2	1	0	1	2	1	1	1	1	1	0	2	1	0	1	1	1	1	1	1	2	2	1	1	2	2	2	0	1	1	1	1	1	2	2	0	0	1	1	1	1	2	1	1	2	0	1
O94919	O94919	ENDOD1	>sp|O94919|ENDD1_HUMAN Endonuclease domain-containing 1 protein OS=Homo sapiens GN=ENDOD1 PE=1 SV=2	1	1	2	2	3	3	0	0	1	1	1	2	1	2	1	1	1	1	1	2	2	2	1	0	3	3	2	3	2	0	3	2	2	1	3	3	3	4	4	3	2	1	1	2	1	2
O94925	O94925	GLS	>sp|O94925|GLSK_HUMAN Glutaminase kidney isoform, mitochondrial OS=Homo sapiens GN=GLS PE=1 SV=1	10	2	3	5	8	9	14	11	5	0	7	7	8	11	9	14	11	7	6	8	7	4	4	4	6	6	5	3	1	2	4	2	1	6	2	8	12	9	10	5	15	17	16	10	8	3
O94966	O94966	USP19	>sp|O94966|UBP19_HUMAN Ubiquitin carboxyl-terminal hydrolase 19 OS=Homo sapiens GN=USP19 PE=1 SV=2	0	0	0	0	0	0	0	0	0	0	0	0	0	0	0	0	0	0	0	0	0	0	0	0	0	0	0	0	0	0	0	0	0	0	0	0	0	0	0	0	0	0	0	0	0	0
O94973	O94973	AP2A2	>sp|O94973|AP2A2_HUMAN AP-2 complex subunit alpha-2 OS=Homo sapiens GN=AP2A2 PE=1 SV=2	9	14	16	15	19	16	21	16	18	8	17	9	18	16	11	22	17	14	17	12	13	5	20	5	8	12	9	9	20	13	14	16	16	19	17	7	20	18	21	12	19	16	19	17	4	8
O94979	O94979	SEC31A	>sp|O94979|SC31A_HUMAN Protein transport protein Sec31A OS=Homo sapiens GN=SEC31A PE=1 SV=3	15	17	17	21	22	22	21	21	21	10	18	14	20	17	14	21	20	18	18	19	16	12	17	10	13	14	12	12	20	18	21	17	22	18	22	13	18	19	17	15	19	20	21	22	14	12
O94992	O94992	HEXIM1	>sp|O94992|HEXI1_HUMAN Protein HEXIM1 OS=Homo sapiens GN=HEXIM1 PE=1 SV=1	0	0	0	0	0	0	0	0	0	0	0	0	0	0	0	1	0	1	0	0	0	0	1	0	0	0	0	0	0	0	0	1	0	0	0	0	0	1	1	0	0	0	0	0	0	0
O95049	O95049	TJP3	>sp|O95049|ZO3_HUMAN Tight junction protein ZO-3 OS=Homo sapiens GN=TJP3 PE=1 SV=3	1	2	5	3	6	5	1	0	0	0	0	0	0	6	7	6	5	3	4	1	1	1	3	1	1	2	1	1	4	1	6	6	4	4	4	3	2	4	5	3	2	3	2	0	2	0
O95070	O95070	YIF1A	>sp|O95070|YIF1A_HUMAN Protein YIF1A OS=Homo sapiens GN=YIF1A PE=1 SV=2	1	2	1	1	2	2	0	0	0	0	1	1	1	2	2	2	3	2	1	0	1	0	2	1	1	0	0	0	1	0	1	2	2	1	1	2	2	2	1	1	2	3	2	1	2	1
O95071	O95071	UBR5	>sp|O95071|UBR5_HUMAN E3 ubiquitin-protein ligase UBR5 OS=Homo sapiens GN=UBR5 PE=1 SV=2	0	0	0	0	0	0	1	0	0	0	0	0	0	0	0	0	0	0	0	0	1	0	0	0	0	0	0	0	0	0	1	0	0	0	0	0	0	0	0	0	2	0	1	0	0	0
O95084	O95084	PRSS23	>sp|O95084|PRS23_HUMAN Serine protease 23 OS=Homo sapiens GN=PRSS23 PE=1 SV=1	0	0	0	0	0	0	0	0	0	0	0	0	0	0	0	1	0	1	1	0	0	0	0	0	0	0	0	0	0	0	0	0	0	0	0	0	0	0	0	0	0	0	0	0	0	0
O95104	O95104	SCAF4	>sp|O95104|SFR15_HUMAN Splicing factor, arginine/serine-rich 15 OS=Homo sapiens GN=SCAF4 PE=1 SV=3	3	1	1	2	2	1	1	3	2	0	1	2	1	1	1	1	2	0	0	2	3	1	0	2	2	2	2	2	1	1	2	1	2	2	2	2	2	2	3	2	2	3	2	2	1	1
O95139	O95139	NDUFB6	>sp|O95139|NDUB6_HUMAN NADH dehydrogenase [ubiquinone] 1 beta subcomplex subunit 6 OS=Homo sapiens GN=NDUFB6 PE=1 SV=3	0	1	0	2	3	2	1	0	0	0	0	1	0	2	1	0	2	1	1	0	0	1	0	1	1	1	1	1	1	1	2	2	0	0	0	1	0	0	1	1	1	0	2	1	1	1
O95140	O95140	MFN2	>sp|O95140|MFN2_HUMAN Mitofusin-2 OS=Homo sapiens GN=MFN2 PE=1 SV=3	3	2	2	3	1	3	3	2	1	1	2	3	2	2	2	3	2	3	2	2	1	2	3	1	3	1	1	3	3	1	2	1	2	3	3	2	3	3	3	2	3	2	4	3	2	1
O95149	O95149	SNUPN	>sp|O95149|SPN1_HUMAN Snurportin-1 OS=Homo sapiens GN=SNUPN PE=1 SV=1	0	0	0	0	0	0	0	0	0	0	0	0	0	0	0	0	0	0	0	0	0	0	0	0	0	0	0	0	0	0	0	0	0	0	0	0	0	0	0	0	0	0	0	0	0	0
O95154	O95154	AKR7A3	>sp|O95154|ARK73_HUMAN Aflatoxin B1 aldehyde reductase member 3 OS=Homo sapiens GN=AKR7A3 PE=1 SV=2	0	10	1	1	0	0	0	0	0	0	0	1	0	0	0	0	0	0	0	1	0	0	0	0	0	0	1	0	2	1	7	5	1	1	4	0	1	0	0	0	1	1	0	3	0	0
O95155	O95155	UBE4B	>sp|O95155|UBE4B_HUMAN Ubiquitin conjugation factor E4 B OS=Homo sapiens GN=UBE4B PE=1 SV=1	0	1	0	2	0	0	2	0	1	0	2	0	2	0	1	0	2	2	2	1	2	0	1	0	0	1	0	1	1	0	1	1	2	1	2	0	1	1	2	0	2	1	3	1	0	0
O95159	O95159	ZFPL1	>sp|O95159|ZFPL1_HUMAN Zinc finger protein-like 1 OS=Homo sapiens GN=ZFPL1 PE=1 SV=2	0	0	2	1	0	0	0	0	0	0	0	0	1	0	0	1	1	0	0	1	0	0	1	1	0	0	0	0	0	0	2	1	1	2	0	0	1	1	1	1	1	1	1	1	0	1
O95163	O95163	IKBKAP	>sp|O95163|ELP1_HUMAN Elongator complex protein 1 OS=Homo sapiens GN=IKBKAP PE=1 SV=3	3	1	2	2	2	2	3	2	1	0	2	3	1	3	1	0	1	0	1	1	2	0	3	1	2	1	2	2	1	1	1	0	0	4	1	1	2	1	3	3	4	2	2	2	2	2
O95166	O95166	GABARAP	>sp|O95166|GBRAP_HUMAN Gamma-aminobutyric acid receptor-associated protein OS=Homo sapiens GN=GABARAP PE=1 SV=1	1	1	1	1	1	1	1	1	1	1	1	1	1	1	1	1	1	1	1	1	1	1	1	1	1	1	1	0	0	0	0	0	1	1	1	1	1	1	0	1	1	1	1	1	1	1
O95167	O95167	NDUFA3	>sp|O95167|NDUA3_HUMAN NADH dehydrogenase [ubiquinone] 1 alpha subcomplex subunit 3 OS=Homo sapiens GN=NDUFA3 PE=1 SV=1	0	0	0	0	0	0	0	0	0	0	0	0	0	0	0	0	0	0	0	0	0	0	0	0	0	0	0	0	0	0	0	0	0	0	0	0	0	0	0	0	0	0	0	0	0	0
O95168	O95168	NDUFB4	>sp|O95168|NDUB4_HUMAN NADH dehydrogenase [ubiquinone] 1 beta subcomplex subunit 4 OS=Homo sapiens GN=NDUFB4 PE=1 SV=3	4	4	4	4	4	4	3	4	4	3	4	2	4	4	4	4	4	4	4	4	4	3	4	2	3	4	3	4	2	1	3	4	3	4	2	3	3	3	4	3	2	4	4	4	2	2
O95169	O95169	NDUFB8	>sp|O95169|NDUB8_HUMAN NADH dehydrogenase [ubiquinone] 1 beta subcomplex subunit 8, mitochondrial OS=Homo sapiens GN=NDUFB8 PE=1 SV=1	0	0	1	1	0	1	1	0	0	0	0	0	1	0	1	1	1	1	1	0	0	0	0	0	0	0	0	0	0	0	1	0	0	0	0	0	0	0	0	0	0	0	1	1	0	0
O95171	O95171	SCEL	>sp|O95171|SCEL_HUMAN Sciellin OS=Homo sapiens GN=SCEL PE=1 SV=2	2	1	1	1	0	2	1	0	0	0	0	2	1	0	0	0	0	0	0	0	0	0	1	0	0	0	1	3	0	0	2	2	0	2	0	1	4	3	3	1	2	2	1	3	0	1
O95182	O95182	NDUFA7	>sp|O95182|NDUA7_HUMAN NADH dehydrogenase [ubiquinone] 1 alpha subcomplex subunit 7 OS=Homo sapiens GN=NDUFA7 PE=1 SV=3	1	0	1	3	1	2	0	0	1	1	1	1	1	0	1	2	2	3	2	1	1	1	1	0	1	1	1	0	0	0	1	0	0	0	1	0	0	1	1	1	0	1	1	1	1	1
O95197	O95197	RTN3	>sp|O95197|RTN3_HUMAN Reticulon-3 OS=Homo sapiens GN=RTN3 PE=1 SV=2	1	1	1	1	1	1	1	1	1	1	0	1	1	1	1	1	1	1	1	1	1	0	1	0	1	0	1	1	1	1	1	1	1	1	1	1	1	1	1	1	1	1	1	1	1	0
O95202	O95202	LETM1	>sp|O95202|LETM1_HUMAN Mitochondrial proton/calcium exchanger protein OS=Homo sapiens GN=LETM1 PE=1 SV=1	6	6	8	10	10	12	10	6	3	3	7	6	7	8	9	10	12	13	11	9	7	3	5	2	9	5	6	9	10	9	11	12	9	7	9	6	11	8	9	7	13	12	9	9	7	3
O95210	O95210	STBD1	>sp|O95210|STBD1_HUMAN Starch-binding domain-containing protein 1 OS=Homo sapiens GN=STBD1 PE=1 SV=1	1	1	1	0	1	1	0	0	0	1	0	0	0	1	0	1	1	2	1	2	1	1	0	2	1	0	0	0	0	0	1	0	0	0	0	1	1	2	2	0	2	2	1	2	2	0
O95218	O95218	ZRANB2	>sp|O95218|ZRAB2_HUMAN Zinc finger Ran-binding domain-containing protein 2 OS=Homo sapiens GN=ZRANB2 PE=1 SV=2	1	0	1	1	1	1	1	1	0	0	1	1	1	0	1	1	1	1	2	1	0	1	1	1	1	1	1	1	0	1	0	1	1	1	1	1	1	1	1	1	1	1	1	1	1	1
O95219	O95219	SNX4	>sp|O95219|SNX4_HUMAN Sorting nexin-4 OS=Homo sapiens GN=SNX4 PE=1 SV=1	3	2	3	4	4	2	4	2	2	1	1	4	1	2	2	3	1	2	0	1	3	1	1	2	2	4	3	4	2	1	3	4	2	4	1	4	5	6	6	5	5	3	3	1	3	2
O95232	O95232	LUC7L3	>sp|O95232|LC7L3_HUMAN Luc7-like protein 3 OS=Homo sapiens GN=LUC7L3 PE=1 SV=2	6	5	4	5	8	7	8	6	4	1	6	6	6	5	7	4	7	4	5	5	7	5	7	6	7	8	6	8	6	6	4	5	7	6	6	7	6	6	5	7	7	8	6	7	6	4
O95235	O95235	KIF20A	>sp|O95235|KI20A_HUMAN Kinesin-like protein KIF20A OS=Homo sapiens GN=KIF20A PE=1 SV=1	1	2	1	0	1	0	1	0	0	0	1	1	1	1	0	1	0	1	0	2	1	1	0	2	1	0	0	1	1	2	1	0	1	2	0	0	1	0	2	1	1	1	0	1	0	2
O95236	O95236	APOL3	>sp|O95236|APOL3_HUMAN Apolipoprotein L3 OS=Homo sapiens GN=APOL3 PE=1 SV=3	2	1	2	1	1	1	1	0	2	2	2	1	1	2	2	1	1	2	1	2	1	1	1	1	1	2	2	2	1	1	1	0	1	1	0	1	0	1	2	2	1	1	1	1	0	1
O95239	O95239	KIF4A	>sp|O95239|KIF4A_HUMAN Chromosome-associated kinesin KIF4A OS=Homo sapiens GN=KIF4A PE=1 SV=3	0	0	0	0	0	0	0	0	0	0	0	0	0	0	0	0	0	0	0	0	0	0	0	0	0	0	0	0	0	0	0	0	0	0	0	0	0	0	0	1	0	0	0	0	0	0
O95248	O95248	SBF1	>sp|O95248|MTMR5_HUMAN Myotubularin-related protein 5 OS=Homo sapiens GN=SBF1 PE=1 SV=3	0	2	2	3	3	3	2	0	3	0	2	0	2	1	0	1	1	0	1	2	3	0	2	1	1	1	0	2	2	1	2	1	1	2	3	0	3	3	3	1	2	0	0	3	0	0
O95249	O95249	GOSR1	>sp|O95249|GOSR1_HUMAN Golgi SNAP receptor complex member 1 OS=Homo sapiens GN=GOSR1 PE=1 SV=1	0	2	3	2	3	3	0	0	1	0	0	0	0	1	1	3	2	2	3	0	1	0	2	0	0	0	0	0	2	0	2	2	3	2	2	1	2	1	0	1	1	1	1	3	0	0
O95251	O95251	KAT7	>sp|O95251|KAT7_HUMAN Histone acetyltransferase KAT7 OS=Homo sapiens GN=KAT7 PE=1 SV=1	1	1	0	0	1	0	0	1	1	0	1	1	1	1	0	0	0	0	0	1	1	0	1	0	0	1	0	1	0	0	0	2	0	0	1	0	4	2	1	1	2	2	3	1	2	1
O95292	O95292	VAPB	>sp|O95292|VAPB_HUMAN Vesicle-associated membrane protein-associated protein B/C OS=Homo sapiens GN=VAPB PE=1 SV=3	6	5	7	7	5	4	7	5	4	2	4	5	3	5	3	4	6	6	5	5	4	4	6	3	5	6	3	4	3	3	5	6	5	6	5	4	6	6	6	5	8	5	7	7	7	6
O95295	O95295	SNAPIN	>sp|O95295|SNAPN_HUMAN SNARE-associated protein Snapin OS=Homo sapiens GN=SNAPIN PE=1 SV=1	1	0	0	1	0	1	1	0	0	0	1	0	1	1	0	1	2	1	0	0	2	0	0	0	0	1	0	0	0	0	1	0	0	1	0	0	1	0	0	0	0	0	3	2	0	0
O95297	O95297	MPZL1	>sp|O95297|MPZL1_HUMAN Myelin protein zero-like protein 1 OS=Homo sapiens GN=MPZL1 PE=1 SV=1	0	0	0	0	0	0	0	0	0	0	0	0	0	0	0	0	0	0	0	0	0	0	0	0	0	0	0	0	0	0	0	0	0	0	0	0	0	0	0	0	0	0	0	0	0	0
O95298	O95298;E9PQ53	NDUFC2;NDUFC2-KCTD14	>sp|O95298|NDUC2_HUMAN NADH dehydrogenase [ubiquinone] 1 subunit C2 OS=Homo sapiens GN=NDUFC2 PE=1 SV=1;>sp|E9PQ53|NDUCR_HUMAN NADH dehydrogenase [ubiquinone] 1 subunit C2, isoform 2 OS=Homo sapiens GN=NDUFC2-KCTD14 PE=1 SV=1	0	1	1	3	3	2	1	2	1	0	1	1	1	3	1	2	2	1	2	0	0	0	1	0	1	2	1	1	0	1	2	1	1	1	2	1	1	1	3	2	1	0	1	1	2	2
O95299	O95299	NDUFA10	>sp|O95299|NDUAA_HUMAN NADH dehydrogenase [ubiquinone] 1 alpha subcomplex subunit 10, mitochondrial OS=Homo sapiens GN=NDUFA10 PE=1 SV=1	1	1	1	2	3	3	2	1	1	2	1	0	1	2	3	3	2	3	3	2	1	0	0	0	1	2	1	2	1	2	3	2	2	2	2	2	3	2	2	2	3	2	3	3	1	2
O95302	O95302	FKBP9	>sp|O95302|FKBP9_HUMAN Peptidyl-prolyl cis-trans isomerase FKBP9 OS=Homo sapiens GN=FKBP9 PE=1 SV=2	1	2	2	3	2	3	1	4	1	1	2	3	2	1	1	2	2	2	1	3	2	2	2	2	3	1	1	2	2	2	2	3	2	2	2	3	3	3	2	2	2	2	2	2	1	1
O95319	O95319	CELF2	>sp|O95319|CELF2_HUMAN CUGBP Elav-like family member 2 OS=Homo sapiens GN=CELF2 PE=1 SV=1	1	0	0	1	1	1	1	1	1	1	1	2	1	2	0	0	1	1	0	2	1	3	0	3	1	1	2	3	0	1	1	0	1	1	2	1	0	0	2	1	0	1	1	1	1	0
O95336	O95336	PGLS	>sp|O95336|6PGL_HUMAN 6-phosphogluconolactonase OS=Homo sapiens GN=PGLS PE=1 SV=2	4	7	6	8	9	8	8	8	7	6	7	5	9	7	6	8	6	6	7	8	8	5	7	7	6	7	7	7	7	6	6	5	6	7	7	5	7	8	7	8	6	7	8	9	7	7
O95340	O95340	PAPSS2	>sp|O95340|PAPS2_HUMAN Bifunctional 3-phosphoadenosine 5-phosphosulfate synthase 2 OS=Homo sapiens GN=PAPSS2 PE=1 SV=2	13	8	12	15	16	17	13	10	6	2	9	12	7	8	7	5	3	3	2	8	10	4	11	3	10	11	13	9	10	7	13	15	11	10	11	13	16	13	13	9	20	19	24	16	17	8
O95347	O95347	SMC2	>sp|O95347|SMC2_HUMAN Structural maintenance of chromosomes protein 2 OS=Homo sapiens GN=SMC2 PE=1 SV=2	0	0	0	0	0	0	0	0	0	0	0	0	0	0	0	0	0	0	0	0	0	0	0	0	0	0	0	0	0	0	0	0	0	0	0	0	0	0	0	0	0	0	0	0	0	0
O95352	O95352	ATG7	>sp|O95352|ATG7_HUMAN Ubiquitin-like modifier-activating enzyme ATG7 OS=Homo sapiens GN=ATG7 PE=1 SV=1	1	0	0	0	0	0	2	1	0	0	2	1	1	0	0	0	0	0	0	1	1	0	2	0	2	0	0	0	1	1	1	0	1	1	1	1	0	0	0	1	1	1	1	3	1	0
O95359	O95359	TACC2	>sp|O95359|TACC2_HUMAN Transforming acidic coiled-coil-containing protein 2 OS=Homo sapiens GN=TACC2 PE=1 SV=3	1	0	0	1	1	1	1	0	0	0	0	1	0	1	1	1	1	1	1	1	1	0	0	0	1	1	1	1	1	0	1	3	1	1	0	1	1	1	1	1	1	0	1	1	0	0
O95361	O95361	TRIM16	>sp|O95361|TRI16_HUMAN Tripartite motif-containing protein 16 OS=Homo sapiens GN=TRIM16 PE=1 SV=3	0	0	0	0	0	0	0	0	0	0	0	0	0	0	0	0	0	0	0	0	0	0	0	0	0	0	0	0	0	0	0	0	0	0	0	0	0	0	0	0	0	0	0	0	0	0
O95363	O95363	FARS2	>sp|O95363|SYFM_HUMAN Phenylalanine--tRNA ligase, mitochondrial OS=Homo sapiens GN=FARS2 PE=1 SV=1	0	0	0	0	0	0	0	0	0	0	0	0	0	0	0	0	0	0	0	0	0	0	0	0	0	0	0	0	0	0	0	0	0	0	0	0	0	0	0	0	1	0	1	0	0	0
O95365	O95365	ZBTB7A	>sp|O95365|ZBT7A_HUMAN Zinc finger and BTB domain-containing protein 7A OS=Homo sapiens GN=ZBTB7A PE=1 SV=1	0	0	0	0	0	0	0	0	0	0	0	0	0	0	0	0	0	0	0	0	0	0	0	0	0	0	0	0	0	0	0	0	0	0	0	0	0	0	0	0	0	0	0	0	0	0
O95372	O95372	LYPLA2	>sp|O95372|LYPA2_HUMAN Acyl-protein thioesterase 2 OS=Homo sapiens GN=LYPLA2 PE=1 SV=1	2	2	2	4	4	4	4	4	2	0	4	2	2	2	2	4	4	3	3	3	3	1	3	2	2	4	2	2	3	2	3	2	3	3	3	2	4	4	4	1	5	5	5	3	2	1
O95373	O95373	IPO7	>sp|O95373|IPO7_HUMAN Importin-7 OS=Homo sapiens GN=IPO7 PE=1 SV=1	7	7	8	10	10	9	8	6	5	4	8	4	7	7	7	9	7	10	8	7	6	5	9	7	6	7	6	8	9	5	7	7	8	9	9	5	8	10	9	7	9	10	10	9	6	7
O95376	O95376	ARIH2	>sp|O95376|ARI2_HUMAN E3 ubiquitin-protein ligase ARIH2 OS=Homo sapiens GN=ARIH2 PE=1 SV=1	1	0	0	1	0	0	1	1	0	0	0	0	0	0	0	0	0	0	0	0	0	0	0	1	1	0	0	1	0	0	0	0	0	0	0	0	0	0	0	0	0	0	0	0	0	0
O95379	O95379	TNFAIP8	>sp|O95379|TFIP8_HUMAN Tumor necrosis factor alpha-induced protein 8 OS=Homo sapiens GN=TNFAIP8 PE=1 SV=1	1	0	1	1	2	2	2	0	1	0	2	1	2	2	1	1	2	2	2	2	2	1	2	1	1	1	1	1	1	1	1	1	1	2	1	1	1	1	1	1	1	1	1	2	1	1
O95394	O95394	PGM3	>sp|O95394|AGM1_HUMAN Phosphoacetylglucosamine mutase OS=Homo sapiens GN=PGM3 PE=1 SV=1	6	8	6	7	6	5	7	5	4	4	7	5	6	8	7	9	11	8	11	7	5	5	10	6	3	5	6	6	5	5	6	9	8	9	7	5	6	6	6	5	4	5	7	7	5	5
O95396	O95396	MOCS3	>sp|O95396|MOCS3_HUMAN Adenylyltransferase and sulfurtransferase MOCS3 OS=Homo sapiens GN=MOCS3 PE=1 SV=1	0	0	0	0	0	0	0	0	0	0	0	0	0	0	0	0	0	0	0	0	0	0	0	0	0	0	0	0	0	0	0	0	0	0	0	0	0	0	0	0	1	1	1	0	0	0
O95400	O95400	CD2BP2	>sp|O95400|CD2B2_HUMAN CD2 antigen cytoplasmic tail-binding protein 2 OS=Homo sapiens GN=CD2BP2 PE=1 SV=1	2	1	1	3	2	2	1	1	2	0	1	1	1	1	1	2	1	1	2	1	1	0	2	0	1	0	2	0	0	1	1	1	2	2	0	1	1	1	1	1	0	2	2	2	0	1
O95425	O95425	SVIL	>sp|O95425|SVIL_HUMAN Supervillin OS=Homo sapiens GN=SVIL PE=1 SV=2	1	1	1	0	3	2	4	1	2	1	2	0	5	3	1	2	0	2	2	0	1	0	2	0	1	0	1	0	1	0	1	2	2	2	1	2	4	2	0	1	0	1	0	0	0	0
O95427	O95427	PIGN	>sp|O95427|PIGN_HUMAN GPI ethanolamine phosphate transferase 1 OS=Homo sapiens GN=PIGN PE=1 SV=1	0	0	0	0	0	0	0	0	0	0	0	0	0	0	0	0	0	0	0	0	0	0	0	0	0	0	0	0	0	0	0	0	0	0	0	0	0	0	0	0	0	0	0	0	0	0
O95433	O95433	AHSA1	>sp|O95433|AHSA1_HUMAN Activator of 90 kDa heat shock protein ATPase homolog 1 OS=Homo sapiens GN=AHSA1 PE=1 SV=1	2	2	3	4	3	3	2	3	3	1	3	2	3	3	2	5	3	3	3	1	2	1	2	2	3	3	2	2	2	2	3	3	5	4	2	3	3	3	4	2	2	3	5	4	2	2
O95436	O95436	SLC34A2	>sp|O95436|NPT2B_HUMAN Sodium-dependent phosphate transport protein 2B OS=Homo sapiens GN=SLC34A2 PE=1 SV=3	4	3	6	6	6	7	5	4	4	1	3	2	3	6	3	5	6	7	5	4	7	2	3	3	3	4	3	6	3	2	4	3	4	6	3	3	7	7	5	5	4	3	5	6	3	3
O95453	O95453	PARN	>sp|O95453|PARN_HUMAN Poly(A)-specific ribonuclease PARN OS=Homo sapiens GN=PARN PE=1 SV=1	1	0	0	1	1	0	0	1	1	1	0	1	0	1	0	0	0	0	1	1	1	1	0	1	0	0	1	1	0	1	0	0	0	0	1	1	1	1	1	0	0	1	0	0	1	1
O95456	O95456	PSMG1	>sp|O95456|PSMG1_HUMAN Proteasome assembly chaperone 1 OS=Homo sapiens GN=PSMG1 PE=1 SV=1	1	1	1	3	1	3	0	1	0	0	1	1	2	2	1	1	1	1	1	2	2	1	1	1	1	2	0	2	0	1	2	2	0	2	3	1	2	3	2	2	3	3	1	1	2	2
O95460	O95460	MATN4	>sp|O95460|MATN4_HUMAN Matrilin-4 OS=Homo sapiens GN=MATN4 PE=1 SV=3	0	2	0	0	0	0	0	0	0	0	0	0	0	0	0	0	0	0	0	0	0	0	0	0	0	0	0	0	0	0	0	0	0	0	0	0	0	0	0	0	0	0	0	0	1	0
O95466	O95466	FMNL1	>sp|O95466|FMNL1_HUMAN Formin-like protein 1 OS=Homo sapiens GN=FMNL1 PE=1 SV=3	4	1	0	6	2	6	6	5	5	2	7	3	6	3	3	6	4	6	8	2	6	2	4	3	4	4	4	3	5	4	4	1	4	2	2	3	3	2	3	4	2	1	2	3	1	1
O95470	O95470	SGPL1	>sp|O95470|SGPL1_HUMAN Sphingosine-1-phosphate lyase 1 OS=Homo sapiens GN=SGPL1 PE=1 SV=3	3	5	7	6	5	5	7	7	3	2	6	3	3	5	5	7	4	6	3	6	6	2	5	2	5	7	4	5	4	3	1	5	4	7	6	3	8	7	6	5	7	6	6	6	2	3
O95478	O95478	NSA2	>sp|O95478|NSA2_HUMAN Ribosome biogenesis protein NSA2 homolog OS=Homo sapiens GN=NSA2 PE=1 SV=1	0	0	1	0	1	1	1	0	0	0	0	0	0	1	1	1	1	1	0	0	0	0	0	0	1	0	0	0	0	0	0	1	0	0	1	1	0	0	1	0	0	0	0	0	1	0
O95479	O95479	H6PD	>sp|O95479|G6PE_HUMAN GDH/6PGL endoplasmic bifunctional protein OS=Homo sapiens GN=H6PD PE=1 SV=2	7	4	4	8	7	7	12	9	5	2	10	5	11	4	2	8	8	10	10	11	8	6	8	5	3	6	6	8	9	2	3	3	8	9	8	3	10	11	14	7	14	14	12	14	8	8
O95486	O95486	SEC24A	>sp|O95486|SC24A_HUMAN Protein transport protein Sec24A OS=Homo sapiens GN=SEC24A PE=1 SV=2	1	6	6	7	7	6	4	2	5	2	4	3	6	11	7	11	12	10	9	7	4	2	3	2	2	2	2	2	7	5	8	7	10	3	9	5	5	6	7	4	9	5	9	6	3	3
O95487	O95487	SEC24B	>sp|O95487|SC24B_HUMAN Protein transport protein Sec24B OS=Homo sapiens GN=SEC24B PE=1 SV=2	1	3	2	3	3	5	3	3	0	0	3	2	2	2	2	2	2	1	0	2	0	0	2	1	2	2	0	2	3	3	3	4	4	3	3	1	4	3	3	3	3	2	3	3	0	2
O95544	O95544	NADK	>sp|O95544|NADK_HUMAN NAD kinase OS=Homo sapiens GN=NADK PE=1 SV=1	0	0	0	0	0	0	0	0	0	0	0	0	0	0	0	0	0	0	0	0	0	0	0	0	0	0	0	0	0	0	0	0	0	0	0	0	0	0	0	0	0	0	0	0	0	0
O95551	O95551	TDP2	>sp|O95551|TYDP2_HUMAN Tyrosyl-DNA phosphodiesterase 2 OS=Homo sapiens GN=TDP2 PE=1 SV=1	0	0	0	0	0	0	0	0	0	0	0	0	0	0	0	0	0	0	0	0	0	0	0	0	0	0	0	0	0	0	0	0	0	0	0	0	0	0	0	0	0	0	0	0	0	0
O95562	O95562	SFT2D2	>sp|O95562|SFT2B_HUMAN Vesicle transport protein SFT2B OS=Homo sapiens GN=SFT2D2 PE=1 SV=1	1	1	2	1	1	1	1	1	1	0	1	1	1	1	1	1	1	1	1	1	1	1	1	0	1	1	1	1	1	1	1	1	1	1	1	1	1	1	1	1	1	1	1	1	1	1
O95563	O95563	MPC2	>sp|O95563|MPC2_HUMAN Mitochondrial pyruvate carrier 2 OS=Homo sapiens GN=MPC2 PE=1 SV=1	3	3	3	4	4	4	4	4	0	2	2	2	1	3	3	5	4	4	5	4	3	2	4	1	2	1	1	1	5	2	4	4	4	4	5	3	4	2	4	3	3	3	4	3	3	4
O95571	O95571	ETHE1	>sp|O95571|ETHE1_HUMAN Persulfide dioxygenase ETHE1, mitochondrial OS=Homo sapiens GN=ETHE1 PE=1 SV=2	3	0	2	2	2	2	2	2	2	3	2	2	2	3	3	2	2	2	3	3	3	2	3	3	3	2	3	3	3	3	3	3	2	2	4	3	3	3	3	3	2	3	2	2	2	2
O95573	O95573	ACSL3	>sp|O95573|ACSL3_HUMAN Long-chain-fatty-acid--CoA ligase 3 OS=Homo sapiens GN=ACSL3 PE=1 SV=3	4	3	4	5	5	7	2	4	2	1	2	3	2	4	3	3	2	2	2	4	3	1	2	1	3	2	1	2	3	2	4	3	3	2	3	3	6	6	5	1	4	2	5	4	1	1
O95602	O95602	POLR1A	>sp|O95602|RPA1_HUMAN DNA-directed RNA polymerase I subunit RPA1 OS=Homo sapiens GN=POLR1A PE=1 SV=2	0	0	0	0	0	0	0	0	0	0	0	0	0	0	0	0	0	0	0	0	0	0	0	0	0	0	0	0	0	0	0	0	0	0	0	0	0	0	0	0	0	0	0	0	0	0
O95630	O95630	STAMBP	>sp|O95630|STABP_HUMAN STAM-binding protein OS=Homo sapiens GN=STAMBP PE=1 SV=1	0	1	1	1	1	1	1	1	1	0	1	0	1	1	0	1	1	1	0	1	1	0	1	0	1	1	0	1	0	0	1	1	1	1	1	0	2	1	1	1	0	1	1	1	0	1
O95633	O95633	FSTL3	>sp|O95633|FSTL3_HUMAN Follistatin-related protein 3 OS=Homo sapiens GN=FSTL3 PE=1 SV=1	0	0	0	0	0	0	0	0	0	0	0	0	0	0	0	0	0	0	0	0	0	0	0	0	0	0	0	0	0	0	0	0	0	0	0	0	0	0	0	0	0	0	0	0	0	0
O95671	O95671	ASMTL	>sp|O95671|ASML_HUMAN N-acetylserotonin O-methyltransferase-like protein OS=Homo sapiens GN=ASMTL PE=1 SV=3	1	1	2	2	2	2	2	2	2	1	2	2	2	2	0	2	2	0	2	3	2	2	2	2	2	2	1	2	2	1	3	2	1	2	1	2	3	2	2	2	3	2	2	2	1	1
O95674	O95674	CDS2	>sp|O95674|CDS2_HUMAN Phosphatidate cytidylyltransferase 2 OS=Homo sapiens GN=CDS2 PE=1 SV=1	2	4	6	5	5	5	6	4	4	0	4	2	4	4	3	4	5	5	4	5	5	1	4	1	3	5	2	3	5	2	3	5	5	3	5	3	5	6	5	4	5	6	6	5	3	3
O95714	O95714	HERC2	>sp|O95714|HERC2_HUMAN E3 ubiquitin-protein ligase HERC2 OS=Homo sapiens GN=HERC2 PE=1 SV=2	0	2	1	2	1	1	2	1	1	0	2	0	2	1	2	2	2	1	2	1	1	0	2	0	1	1	2	1	0	1	1	1	1	2	1	1	2	2	2	2	2	2	1	1	1	1
O95716	O95716	RAB3D	>sp|O95716|RAB3D_HUMAN Ras-related protein Rab-3D OS=Homo sapiens GN=RAB3D PE=1 SV=1	1	3	3	2	2	4	1	1	1	1	1	1	1	1	0	1	2	1	2	2	2	0	2	2	3	0	1	1	3	2	6	5	5	1	6	2	2	1	3	0	3	2	2	1	1	1
O95721	O95721	SNAP29	>sp|O95721|SNP29_HUMAN Synaptosomal-associated protein 29 OS=Homo sapiens GN=SNAP29 PE=1 SV=1	2	1	1	1	0	1	1	1	1	0	1	2	1	1	1	1	1	1	1	1	1	1	1	0	2	1	1	1	0	1	0	0	1	1	0	2	1	1	1	1	0	1	0	1	0	0
O95747	O95747	OXSR1	>sp|O95747|OXSR1_HUMAN Serine/threonine-protein kinase OSR1 OS=Homo sapiens GN=OXSR1 PE=1 SV=1	6	6	6	6	6	6	5	4	5	4	6	6	6	6	5	6	6	6	5	7	6	5	6	6	6	5	4	4	5	6	5	6	5	6	5	6	6	6	6	6	6	6	7	6	5	5
O95749	O95749	GGPS1	>sp|O95749|GGPPS_HUMAN Geranylgeranyl pyrophosphate synthase OS=Homo sapiens GN=GGPS1 PE=1 SV=1	0	0	0	1	2	0	1	1	0	0	0	0	1	1	1	1	1	2	1	1	0	0	1	0	0	0	0	0	0	0	1	0	1	1	0	1	1	1	2	1	2	2	1	1	2	1
O95757	O95757	HSPA4L	>sp|O95757|HS74L_HUMAN Heat shock 70 kDa protein 4L OS=Homo sapiens GN=HSPA4L PE=1 SV=3	0	1	0	1	2	1	1	1	1	0	1	0	1	1	1	2	0	1	2	1	1	0	1	0	0	1	0	0	1	0	1	2	2	1	2	0	1	2	1	0	2	1	2	1	0	1
O95758	O95758	PTBP3	>sp|O95758|PTBP3_HUMAN Polypyrimidine tract-binding protein 3 OS=Homo sapiens GN=PTBP3 PE=1 SV=2	4	2	4	4	4	5	8	5	3	3	4	3	4	4	4	4	3	5	4	4	3	3	4	3	5	3	4	2	3	2	5	3	3	5	3	3	7	4	4	2	3	3	5	6	4	2
O95777	O95777	NAA38	>sp|O95777|LSM8_HUMAN U6 snRNA-associated Sm-like protein LSm8 OS=Homo sapiens GN=LSM8 PE=1 SV=3	4	2	3	3	2	3	4	3	3	2	2	2	2	2	3	3	4	4	4	2	3	3	3	2	4	2	2	2	1	1	3	3	1	3	1	3	2	2	2	2	2	2	3	3	1	1
O95782	O95782	AP2A1	>sp|O95782|AP2A1_HUMAN AP-2 complex subunit alpha-1 OS=Homo sapiens GN=AP2A1 PE=1 SV=3	8	9	13	13	14	13	17	16	15	10	18	10	15	12	10	12	8	10	8	12	10	7	14	5	7	6	7	7	9	11	8	10	9	17	8	9	18	17	12	11	8	8	10	15	5	7
O95785	O95785	WIZ	>sp|O95785|WIZ_HUMAN Protein Wiz OS=Homo sapiens GN=WIZ PE=1 SV=2	1	1	0	1	1	1	0	0	0	1	0	1	0	1	1	0	0	0	1	1	1	0	1	1	1	1	1	1	1	1	1	0	0	1	1	1	1	0	1	1	1	1	1	1	1	0
O95786	O95786	DDX58	>sp|O95786|DDX58_HUMAN Probable ATP-dependent RNA helicase DDX58 OS=Homo sapiens GN=DDX58 PE=1 SV=2	0	2	2	2	2	3	4	4	2	2	3	2	3	3	5	4	4	3	2	5	5	0	2	1	4	4	5	8	2	0	2	1	3	3	3	2	8	2	4	7	8	8	5	4	3	1
O95793	O95793	STAU1	>sp|O95793|STAU1_HUMAN Double-stranded RNA-binding protein Staufen homolog 1 OS=Homo sapiens GN=STAU1 PE=1 SV=2	4	4	6	9	5	6	6	7	3	2	4	2	4	7	4	5	5	2	5	4	4	4	7	2	5	5	3	4	3	2	4	2	4	9	3	3	8	6	6	4	7	10	8	8	3	2
O95801	O95801	TTC4	>sp|O95801|TTC4_HUMAN Tetratricopeptide repeat protein 4 OS=Homo sapiens GN=TTC4 PE=1 SV=3	0	0	0	0	0	0	0	0	0	0	0	0	0	0	0	0	0	0	0	0	0	0	0	0	0	0	0	0	0	0	0	0	0	0	0	0	0	0	0	0	0	0	0	0	0	0
O95810	O95810	SDPR	>sp|O95810|CAVN2_HUMAN Caveolae-associated protein 2 OS=Homo sapiens GN=CAVIN2 PE=1 SV=3	17	9	6	2	6	5	4	2	7	4	5	16	4	3	5	0	0	0	0	1	1	3	10	3	1	3	7	8	7	7	4	5	8	8	3	0	0	8	7	11	2	1	0	1	1	9
O95816	O95816	BAG2	>sp|O95816|BAG2_HUMAN BAG family molecular chaperone regulator 2 OS=Homo sapiens GN=BAG2 PE=1 SV=1	4	2	2	2	1	1	0	1	2	1	1	3	1	3	2	2	2	2	3	1	1	3	2	4	1	1	1	1	1	1	2	2	0	2	1	3	1	1	3	1	2	1	2	1	0	0
O95817	O95817	BAG3	>sp|O95817|BAG3_HUMAN BAG family molecular chaperone regulator 3 OS=Homo sapiens GN=BAG3 PE=1 SV=3	0	0	0	2	2	2	4	4	1	0	1	0	2	1	1	3	2	2	3	0	0	0	0	0	2	1	1	2	1	0	1	1	2	0	0	1	3	3	3	3	2	1	2	1	2	0
O95819	O95819	MAP4K4	>sp|O95819|M4K4_HUMAN Mitogen-activated protein kinase kinase kinase kinase 4 OS=Homo sapiens GN=MAP4K4 PE=1 SV=2	0	1	2	1	2	3	2	2	1	1	2	0	2	3	0	1	1	1	2	1	1	1	2	0	1	1	0	0	1	0	2	2	1	3	0	1	1	1	2	1	2	2	2	0	1	0
O95825	O95825	CRYZL1	>sp|O95825|QORL1_HUMAN Quinone oxidoreductase-like protein 1 OS=Homo sapiens GN=CRYZL1 PE=1 SV=2	0	0	0	0	0	0	0	0	0	0	0	0	0	0	0	0	0	0	0	0	0	0	0	0	0	0	0	0	0	0	0	0	0	0	0	0	0	0	0	0	0	0	0	0	0	0
O95831	O95831	AIFM1	>sp|O95831|AIFM1_HUMAN Apoptosis-inducing factor 1, mitochondrial OS=Homo sapiens GN=AIFM1 PE=1 SV=1	14	22	22	23	21	23	22	21	12	11	16	15	15	23	21	24	23	25	25	18	19	13	13	13	17	17	16	16	20	18	24	24	20	14	22	19	21	23	21	18	23	24	24	18	22	20
O95833	O95833	CLIC3	>sp|O95833|CLIC3_HUMAN Chloride intracellular channel protein 3 OS=Homo sapiens GN=CLIC3 PE=1 SV=2	6	0	2	3	2	2	4	3	2	0	2	6	1	2	1	0	1	0	1	4	2	4	3	6	2	1	5	5	0	0	2	0	0	3	0	2	2	5	5	5	0	0	0	1	0	0
O95834	O95834	EML2	>sp|O95834|EMAL2_HUMAN Echinoderm microtubule-associated protein-like 2 OS=Homo sapiens GN=EML2 PE=1 SV=1	6	7	6	8	8	6	9	9	8	2	7	7	9	6	5	5	6	5	7	4	6	5	6	4	5	6	5	4	6	3	7	7	7	7	6	8	9	7	7	6	5	6	6	9	3	4
O95837	O95837	GNA14	>sp|O95837|GNA14_HUMAN Guanine nucleotide-binding protein subunit alpha-14 OS=Homo sapiens GN=GNA14 PE=1 SV=1	4	5	5	6	6	5	6	4	5	3	5	2	6	4	3	5	4	4	5	5	5	2	5	3	3	1	3	3	5	3	6	5	5	6	6	3	7	5	4	3	7	4	6	5	3	2
O95848	O95848	NUDT14	>sp|O95848|NUD14_HUMAN Uridine diphosphate glucose pyrophosphatase OS=Homo sapiens GN=NUDT14 PE=1 SV=2	0	1	1	0	0	0	0	1	0	0	0	0	0	0	0	0	1	1	0	0	0	0	2	0	0	0	0	0	0	1	0	0	0	2	0	0	0	0	0	0	0	0	1	0	0	1
O95857	O95857	TSPAN13	>sp|O95857|TSN13_HUMAN Tetraspanin-13 OS=Homo sapiens GN=TSPAN13 PE=2 SV=1	0	0	0	0	0	0	0	0	0	0	0	0	0	0	0	0	0	0	0	0	0	0	0	0	0	0	0	0	0	0	0	0	0	0	0	0	0	0	0	0	0	0	0	0	0	0
O95858	O95858	TSPAN15	>sp|O95858|TSN15_HUMAN Tetraspanin-15 OS=Homo sapiens GN=TSPAN15 PE=1 SV=1	0	0	0	1	0	1	0	0	0	0	0	0	0	1	1	1	1	0	0	1	0	0	0	0	0	0	0	0	0	0	0	0	0	0	0	0	0	1	1	0	0	0	0	0	0	0
O95861	O95861	BPNT1	>sp|O95861|BPNT1_HUMAN 3(2),5-bisphosphate nucleotidase 1 OS=Homo sapiens GN=BPNT1 PE=1 SV=1	7	8	7	8	7	8	7	4	5	2	4	7	6	6	5	5	5	4	6	5	4	5	8	3	5	5	5	5	4	5	4	7	5	7	6	5	5	4	6	5	8	5	8	7	6	6
O95865	O95865	DDAH2	>sp|O95865|DDAH2_HUMAN N(G),N(G)-dimethylarginine dimethylaminohydrolase 2 OS=Homo sapiens GN=DDAH2 PE=1 SV=1	9	6	5	6	6	5	7	5	9	6	6	9	8	4	3	1	4	3	4	7	6	8	7	6	6	7	6	8	7	8	4	6	4	8	7	4	4	3	5	6	8	7	5	8	6	7
O95870	O95870	ABHD16A	>sp|O95870|ABHGA_HUMAN Protein ABHD16A OS=Homo sapiens GN=ABHD16A PE=1 SV=3	1	2	2	2	2	3	4	1	1	1	2	1	1	2	1	5	3	4	4	2	2	1	2	1	1	1	1	1	3	0	3	3	4	2	3	3	3	2	2	2	3	3	4	3	2	1
O95881	O95881	TXNDC12	>sp|O95881|TXD12_HUMAN Thioredoxin domain-containing protein 12 OS=Homo sapiens GN=TXNDC12 PE=1 SV=1	1	1	2	2	2	2	2	2	1	0	2	0	1	1	0	1	2	1	2	2	2	0	1	0	1	1	1	1	2	0	1	1	2	2	2	1	2	1	1	1	2	1	2	2	1	0
O95905	O95905	ECD	>sp|O95905|ECD_HUMAN Protein ecdysoneless homolog OS=Homo sapiens GN=ECD PE=1 SV=1	0	0	0	0	0	0	0	0	0	0	0	0	0	0	0	0	0	0	0	0	0	0	0	0	0	0	0	0	0	0	0	0	0	0	0	0	0	0	0	0	0	0	0	0	0	0
O95967	O95967	EFEMP2	>sp|O95967|FBLN4_HUMAN EGF-containing fibulin-like extracellular matrix protein 2 OS=Homo sapiens GN=EFEMP2 PE=1 SV=3	0	0	1	0	1	1	2	1	1	1	0	1	0	0	0	0	0	0	0	0	1	1	0	1	0	0	0	0	0	0	0	1	0	0	0	1	1	0	0	0	1	0	0	0	0	0
O95983	O95983	MBD3	>sp|O95983|MBD3_HUMAN Methyl-CpG-binding domain protein 3 OS=Homo sapiens GN=MBD3 PE=1 SV=1	0	0	0	0	0	0	0	0	0	0	0	0	0	0	0	0	0	0	0	0	0	0	0	0	0	0	0	0	0	0	0	0	0	0	0	0	0	0	0	0	0	0	0	0	0	0
O95989	O95989	NUDT3	>sp|O95989|NUDT3_HUMAN Diphosphoinositol polyphosphate phosphohydrolase 1 OS=Homo sapiens GN=NUDT3 PE=1 SV=1	2	0	1	1	0	1	1	0	0	1	0	0	0	1	1	1	1	1	1	1	0	0	2	0	1	1	0	1	0	2	1	2	0	2	0	0	0	1	0	1	0	0	0	2	1	1
O95994	O95994	AGR2	>sp|O95994|AGR2_HUMAN Anterior gradient protein 2 homolog OS=Homo sapiens GN=AGR2 PE=1 SV=1	6	12	11	12	9	9	9	8	6	5	6	7	5	9	7	8	8	8	9	8	8	6	8	6	7	7	7	7	9	8	10	10	10	8	10	5	5	6	6	5	6	6	9	8	7	5
O96000	O96000	NDUFB10	>sp|O96000|NDUBA_HUMAN NADH dehydrogenase [ubiquinone] 1 beta subcomplex subunit 10 OS=Homo sapiens GN=NDUFB10 PE=1 SV=3	1	1	1	1	1	1	1	1	1	1	1	0	1	1	1	1	1	1	1	1	1	1	1	1	1	1	1	1	1	1	1	1	1	1	1	1	1	1	1	1	1	1	1	1	2	1
O96005	O96005	CLPTM1	>sp|O96005|CLPT1_HUMAN Cleft lip and palate transmembrane protein 1 OS=Homo sapiens GN=CLPTM1 PE=1 SV=1	3	1	1	2	0	1	2	2	0	1	2	4	1	1	2	3	3	2	2	1	2	3	2	3	3	2	3	2	3	3	2	2	3	2	3	3	0	2	3	2	3	3	4	2	3	2
O96006	O96006	ZBED1	>sp|O96006|ZBED1_HUMAN Zinc finger BED domain-containing protein 1 OS=Homo sapiens GN=ZBED1 PE=1 SV=1	0	1	1	1	1	1	1	1	1	1	1	1	1	0	1	1	1	0	1	1	1	0	1	0	1	1	0	0	0	0	1	1	0	1	1	0	0	1	1	1	1	0	1	1	0	1
O96007	O96007	MOCS2	>sp|O96007|MOC2B_HUMAN Molybdopterin synthase catalytic subunit OS=Homo sapiens GN=MOCS2 PE=1 SV=1	0	2	1	1	1	1	0	0	0	0	0	0	0	0	0	0	1	1	0	0	0	0	0	0	0	0	0	0	0	0	0	2	1	0	0	0	1	0	0	0	1	1	1	0	0	0
O96008	O96008	TOMM40	>sp|O96008|TOM40_HUMAN Mitochondrial import receptor subunit TOM40 homolog OS=Homo sapiens GN=TOMM40 PE=1 SV=1	1	1	2	5	4	5	4	2	1	0	2	1	2	2	0	2	3	3	3	2	1	0	4	0	0	1	1	3	2	1	4	3	2	4	4	1	3	2	4	1	4	4	5	4	1	0
O96009	O96009	NAPSA	>sp|O96009|NAPSA_HUMAN Napsin-A OS=Homo sapiens GN=NAPSA PE=1 SV=1	4	4	4	5	5	5	7	5	5	6	5	3	4	5	7	6	5	6	5	5	7	7	2	7	6	5	5	6	8	7	7	7	5	2	5	8	6	5	5	4	9	7	8	9	8	8
O96011	O96011	PEX11B	>sp|O96011|PX11B_HUMAN Peroxisomal membrane protein 11B OS=Homo sapiens GN=PEX11B PE=1 SV=1	3	4	8	5	5	4	4	3	2	2	4	2	4	6	5	7	5	5	4	5	4	2	6	3	3	5	3	3	5	2	4	6	3	6	4	3	7	5	6	6	4	6	3	5	3	6
O96013	O96013	PAK4	>sp|O96013|PAK4_HUMAN Serine/threonine-protein kinase PAK 4 OS=Homo sapiens GN=PAK4 PE=1 SV=1	2	1	3	3	4	3	2	1	1	1	1	1	0	2	1	1	1	1	1	3	3	0	5	0	1	1	1	1	2	1	3	3	2	5	3	2	2	1	1	1	2	3	2	2	2	1
O96017	O96017	CHEK2	>sp|O96017|CHK2_HUMAN Serine/threonine-protein kinase Chk2 OS=Homo sapiens GN=CHEK2 PE=1 SV=1	0	0	0	0	0	0	0	0	0	0	0	0	0	0	0	0	0	0	0	0	0	0	0	0	0	0	0	0	0	0	0	0	0	0	0	0	0	0	0	0	0	0	0	0	0	0
O96019	O96019	ACTL6A	>sp|O96019|ACL6A_HUMAN Actin-like protein 6A OS=Homo sapiens GN=ACTL6A PE=1 SV=1	0	0	0	2	1	1	3	1	1	0	0	0	1	1	0	1	0	1	0	1	1	0	1	0	0	0	0	0	0	0	0	1	1	2	2	0	0	0	1	1	3	1	1	2	0	0
P00167	P00167	CYB5A	>sp|P00167|CYB5_HUMAN Cytochrome b5 OS=Homo sapiens GN=CYB5A PE=1 SV=2	6	4	5	6	5	5	6	6	5	3	6	6	5	6	6	5	5	6	6	5	5	5	6	4	5	6	6	6	5	6	5	6	6	5	5	5	4	6	5	6	6	6	5	5	6	6
P00325	P00325	ADH1B	>sp|P00325|ADH1B_HUMAN Alcohol dehydrogenase 1B OS=Homo sapiens GN=ADH1B PE=1 SV=2	15	17	14	12	16	17	3	1	18	17	17	12	17	12	12	2	2	1	0	15	15	13	14	14	11	14	15	16	14	15	12	13	15	15	14	7	7	16	14	12	13	11	9	11	8	16
P00326	P00326	ADH1C	>sp|P00326|ADH1G_HUMAN Alcohol dehydrogenase 1C OS=Homo sapiens GN=ADH1C PE=1 SV=2	9	12	9	7	10	11	2	1	11	10	11	9	10	7	8	2	1	1	0	10	10	9	12	8	7	7	9	10	8	9	10	11	10	12	9	3	4	9	7	8	6	6	5	6	5	9
P00338	P00338	LDHA	>sp|P00338|LDHA_HUMAN L-lactate dehydrogenase A chain OS=Homo sapiens GN=LDHA PE=1 SV=2	17	21	24	24	23	24	22	20	20	15	20	17	20	22	24	22	24	21	23	22	23	16	21	17	20	22	19	20	19	18	19	21	20	23	23	21	22	22	21	19	23	22	23	25	18	16
P00352	P00352	ALDH1A1	>sp|P00352|AL1A1_HUMAN Retinal dehydrogenase 1 OS=Homo sapiens GN=ALDH1A1 PE=1 SV=2	21	21	16	15	18	17	17	16	17	15	18	19	17	13	12	8	7	6	6	16	18	17	18	15	16	18	20	19	18	19	22	20	21	22	19	10	10	16	16	15	16	13	7	14	5	12
P00367	P00367;P49448	GLUD1;GLUD2	>sp|P00367|DHE3_HUMAN Glutamate dehydrogenase 1, mitochondrial OS=Homo sapiens GN=GLUD1 PE=1 SV=2;>sp|P49448|DHE4_HUMAN Glutamate dehydrogenase 2, mitochondrial OS=Homo sapiens GN=GLUD2 PE=1 SV=2	19	21	19	18	19	20	22	20	17	15	18	19	20	17	17	18	19	17	18	19	22	14	20	16	18	19	16	17	18	18	21	21	21	18	23	19	19	18	19	17	19	16	18	20	16	17
P00374	P00374	DHFR	>sp|P00374|DYR_HUMAN Dihydrofolate reductase OS=Homo sapiens GN=DHFR PE=1 SV=2	0	0	0	0	0	0	0	0	0	0	0	0	0	0	0	0	0	0	0	0	0	0	0	0	0	0	0	0	0	0	0	0	0	0	0	0	1	0	0	0	0	0	0	1	0	0
P00387	P00387	CYB5R3	>sp|P00387|NB5R3_HUMAN NADH-cytochrome b5 reductase 3 OS=Homo sapiens GN=CYB5R3 PE=1 SV=3	10	15	14	15	15	15	15	12	15	12	15	12	13	11	8	13	12	12	13	15	14	10	13	11	12	14	15	13	13	14	15	15	14	15	14	10	14	13	14	9	14	14	13	15	10	9
P00390	P00390	GSR	>sp|P00390|GSHR_HUMAN Glutathione reductase, mitochondrial OS=Homo sapiens GN=GSR PE=1 SV=2	6	6	6	7	6	7	6	5	7	4	5	6	5	6	6	6	6	7	6	6	7	5	7	6	7	8	5	6	6	3	7	10	9	10	7	4	7	6	7	4	8	4	6	7	3	3
P00395	P00395	MT-CO1	>sp|P00395|COX1_HUMAN Cytochrome c oxidase subunit 1 OS=Homo sapiens GN=MT-CO1 PE=1 SV=1	0	0	0	0	0	0	0	0	0	1	0	0	0	0	1	1	0	0	0	0	0	0	0	1	0	1	0	0	0	0	2	1	0	0	0	0	0	0	0	1	0	0	0	0	0	0
P00403	P00403	MT-CO2	>sp|P00403|COX2_HUMAN Cytochrome c oxidase subunit 2 OS=Homo sapiens GN=MT-CO2 PE=1 SV=1	6	7	7	8	6	6	7	7	7	7	7	7	7	6	7	8	8	8	8	8	6	5	7	5	6	6	7	7	6	6	7	6	7	7	7	5	7	6	6	7	5	6	8	7	7	6
P00414	P00414	MT-CO3	>sp|P00414|COX3_HUMAN Cytochrome c oxidase subunit 3 OS=Homo sapiens GN=MT-CO3 PE=1 SV=2	1	1	1	1	1	1	1	1	1	1	1	1	1	1	1	1	1	1	1	1	1	1	1	1	1	1	1	1	1	1	1	1	1	1	1	1	1	1	1	1	1	1	1	1	1	1
P00441	P00441	SOD1	>sp|P00441|SODC_HUMAN Superoxide dismutase [Cu-Zn] OS=Homo sapiens GN=SOD1 PE=1 SV=2	1	1	1	2	2	3	1	0	1	1	1	1	1	1	1	2	2	1	2	1	1	1	2	1	1	1	1	1	1	1	1	1	1	2	1	1	1	1	1	1	3	1	2	2	2	1
P00488	P00488	F13A1	>sp|P00488|F13A_HUMAN Coagulation factor XIII A chain OS=Homo sapiens GN=F13A1 PE=1 SV=4	13	13	16	20	18	19	22	19	21	18	22	12	21	6	7	2	6	5	4	21	20	15	14	16	13	15	18	19	21	16	15	17	19	15	20	13	21	17	19	16	18	17	9	17	7	9
P00491	P00491	PNP	>sp|P00491|PNPH_HUMAN Purine nucleoside phosphorylase OS=Homo sapiens GN=PNP PE=1 SV=2	4	7	9	12	8	10	9	10	9	6	11	5	10	8	6	9	9	9	8	10	11	6	11	6	8	8	7	8	9	6	9	10	11	10	11	6	11	8	9	7	10	10	12	10	5	7
P00492	P00492	HPRT1	>sp|P00492|HPRT_HUMAN Hypoxanthine-guanine phosphoribosyltransferase OS=Homo sapiens GN=HPRT1 PE=1 SV=2	5	4	6	6	6	7	6	7	5	0	6	4	6	6	7	6	7	7	7	6	6	3	5	4	3	4	4	6	3	4	4	4	4	5	4	7	5	7	5	6	7	7	7	6	6	6
P00505	P00505	GOT2	>sp|P00505|AATM_HUMAN Aspartate aminotransferase, mitochondrial OS=Homo sapiens GN=GOT2 PE=1 SV=3	11	12	12	14	14	13	13	11	9	9	12	9	8	11	11	13	12	12	12	10	12	9	9	7	12	10	8	10	10	10	12	14	15	10	14	11	13	12	13	11	16	12	15	13	12	11
P00533	P00533	EGFR	>sp|P00533|EGFR_HUMAN Epidermal growth factor receptor OS=Homo sapiens GN=EGFR PE=1 SV=2	2	1	7	5	3	7	3	4	1	0	2	3	1	7	8	6	9	9	11	1	4	0	2	1	3	3	0	2	2	1	2	3	2	3	3	4	7	7	8	6	10	12	12	15	7	4
P00558	P00558	PGK1	>sp|P00558|PGK1_HUMAN Phosphoglycerate kinase 1 OS=Homo sapiens GN=PGK1 PE=1 SV=3	25	24	23	26	23	22	29	22	23	19	24	23	22	24	24	26	24	24	25	26	25	22	22	24	25	24	24	26	24	22	21	24	25	24	24	24	28	27	25	24	25	23	28	29	24	23
P00568	P00568	AK1	>sp|P00568|KAD1_HUMAN Adenylate kinase isoenzyme 1 OS=Homo sapiens GN=AK1 PE=1 SV=3	10	12	10	11	11	12	12	10	10	10	11	10	10	11	9	12	12	12	11	11	9	10	11	10	9	8	7	11	8	7	12	11	10	12	12	8	12	11	12	11	10	10	10	12	6	11
P00736	P00736	C1R	>sp|P00736|C1R_HUMAN Complement C1r subcomponent OS=Homo sapiens GN=C1R PE=1 SV=2	0	0	0	0	0	1	1	0	1	0	0	0	0	0	1	0	0	0	0	2	0	0	0	0	0	0	0	2	2	1	1	0	1	0	2	0	1	1	1	0	0	0	0	1	0	0
P00738	P00738;P00739	HP;HPR	>sp|P00738|HPT_HUMAN Haptoglobin OS=Homo sapiens GN=HP PE=1 SV=1;>sp|P00739|HPTR_HUMAN Haptoglobin-related protein OS=Homo sapiens GN=HPR PE=2 SV=2	11	9	12	11	10	11	10	9	12	11	10	10	9	9	8	6	7	8	9	8	9	11	13	12	11	10	12	11	13	14	12	12	14	11	11	10	9	11	10	9	8	10	10	11	10	13
P00742	P00742	F10	>sp|P00742|FA10_HUMAN Coagulation factor X OS=Homo sapiens GN=F10 PE=1 SV=2	0	1	1	1	1	1	1	0	1	1	1	0	1	1	1	1	1	1	1	1	1	1	1	0	1	0	0	1	1	0	2	3	2	1	1	0	1	1	1	1	1	1	1	1	0	1
P00747	P00747	PLG	>sp|P00747|PLMN_HUMAN Plasminogen OS=Homo sapiens GN=PLG PE=1 SV=2	4	2	3	3	5	5	3	3	4	5	4	3	4	1	2	0	2	0	0	5	5	4	4	2	2	3	5	6	5	5	4	5	5	4	5	2	3	3	4	3	3	3	2	4	2	3
P00748	P00748	F12	>sp|P00748|FA12_HUMAN Coagulation factor XII OS=Homo sapiens GN=F12 PE=1 SV=3	0	0	0	0	0	0	0	0	1	1	0	0	0	0	0	0	0	0	0	0	0	0	0	0	0	0	0	0	1	1	0	0	1	0	1	0	0	0	1	0	0	0	0	0	0	0
P00750	P00750	PLAT	>sp|P00750|TPA_HUMAN Tissue-type plasminogen activator OS=Homo sapiens GN=PLAT PE=1 SV=1	0	0	0	0	0	0	0	0	0	0	0	0	0	2	2	0	3	2	1	0	0	0	0	0	0	0	0	0	0	0	0	0	0	0	0	0	0	0	0	0	0	0	0	0	0	0
P00751	P00751	CFB	>sp|P00751|CFAB_HUMAN Complement factor B OS=Homo sapiens GN=CFB PE=1 SV=2	5	4	8	9	8	7	8	2	14	8	11	4	6	4	2	5	7	4	3	7	7	5	10	6	4	4	6	9	14	14	9	13	16	10	17	10	8	7	8	2	9	6	7	12	10	6
P00813	P00813	ADA	>sp|P00813|ADA_HUMAN Adenosine deaminase OS=Homo sapiens GN=ADA PE=1 SV=3	0	0	1	1	1	0	0	0	0	0	0	0	0	0	0	0	0	1	0	0	0	1	0	1	0	1	0	0	0	0	0	0	0	0	0	0	0	0	1	0	0	0	0	1	0	0
P00846	P00846	MT-ATP6	>sp|P00846|ATP6_HUMAN ATP synthase subunit a OS=Homo sapiens GN=MT-ATP6 PE=1 SV=1	1	1	1	1	1	1	1	1	1	1	1	1	1	1	1	1	1	1	1	1	1	1	1	1	1	1	1	1	1	1	1	1	1	1	1	1	1	1	1	1	1	1	1	1	1	1
P00915	P00915	CA1	>sp|P00915|CAH1_HUMAN Carbonic anhydrase 1 OS=Homo sapiens GN=CA1 PE=1 SV=2	9	7	6	6	8	7	3	3	10	6	8	8	6	8	4	3	3	3	3	3	4	4	8	3	3	3	4	4	4	4	4	5	7	7	4	2	2	5	4	4	0	0	1	3	0	7
P00918	P00918	CA2	>sp|P00918|CAH2_HUMAN Carbonic anhydrase 2 OS=Homo sapiens GN=CA2 PE=1 SV=2	6	5	5	5	4	5	5	3	5	4	5	5	5	5	6	5	5	4	5	4	4	3	7	3	3	4	4	6	7	4	4	7	5	5	4	2	5	7	6	5	4	3	2	6	1	7
P00966	P00966	ASS1	>sp|P00966|ASSY_HUMAN Argininosuccinate synthase OS=Homo sapiens GN=ASS1 PE=1 SV=2	7	11	17	20	18	19	21	20	6	4	12	6	12	14	14	14	16	16	14	13	10	8	7	8	12	10	9	10	10	13	13	11	18	6	17	15	18	16	16	16	12	13	17	8	11	10
P00973	P00973	OAS1	>sp|P00973|OAS1_HUMAN 2-5-oligoadenylate synthase 1 OS=Homo sapiens GN=OAS1 PE=1 SV=4	0	0	0	0	0	0	0	0	0	0	0	0	0	0	0	1	1	1	1	0	2	0	0	0	0	2	0	1	0	0	1	1	2	0	0	0	0	0	0	0	3	3	4	0	0	0
P01009	P01009	SERPINA1	>sp|P01009|A1AT_HUMAN Alpha-1-antitrypsin OS=Homo sapiens GN=SERPINA1 PE=1 SV=3	12	13	18	21	19	20	21	14	20	18	21	12	18	16	13	16	19	18	15	13	14	9	19	7	14	10	19	19	23	20	21	21	25	22	25	17	21	19	21	16	24	24	24	22	16	20
P01011	P01011	SERPINA3	>sp|P01011|AACT_HUMAN Alpha-1-antichymotrypsin OS=Homo sapiens GN=SERPINA3 PE=1 SV=2	12	9	12	12	13	14	12	8	13	9	12	9	12	10	9	8	11	10	10	10	10	10	14	11	7	7	11	13	18	12	10	14	18	14	15	9	11	10	11	7	15	13	14	14	10	9
P01019	P01019	AGT	>sp|P01019|ANGT_HUMAN Angiotensinogen OS=Homo sapiens GN=AGT PE=1 SV=1	3	3	4	5	4	3	4	2	6	3	4	0	4	3	0	1	3	3	4	4	3	0	4	1	0	3	3	6	6	4	5	5	6	5	6	1	5	4	5	2	4	3	4	7	1	2
P01024	P01024	C3	>sp|P01024|CO3_HUMAN Complement C3 OS=Homo sapiens GN=C3 PE=1 SV=2	54	69	68	64	66	69	69	53	77	68	68	52	67	62	57	61	68	64	62	65	63	51	69	49	57	56	64	65	79	72	69	72	73	66	72	48	56	58	59	49	57	52	57	66	37	52
P01033	P01033	TIMP1	>sp|P01033|TIMP1_HUMAN Metalloproteinase inhibitor 1 OS=Homo sapiens GN=TIMP1 PE=1 SV=1	0	0	0	0	0	0	1	0	1	0	1	0	0	1	0	1	1	1	2	1	1	0	1	0	0	0	0	0	1	0	0	0	1	1	1	2	1	0	0	0	1	1	2	1	2	0
P01034	P01034	CST3	>sp|P01034|CYTC_HUMAN Cystatin-C OS=Homo sapiens GN=CST3 PE=1 SV=1	0	1	0	1	0	1	0	0	1	2	1	0	0	1	2	2	1	2	1	1	1	1	0	0	1	0	0	0	1	2	3	3	3	0	3	0	1	0	1	1	3	1	1	1	2	1
P01040	P01040	CSTA	>sp|P01040|CYTA_HUMAN Cystatin-A OS=Homo sapiens GN=CSTA PE=1 SV=1	1	1	1	1	0	1	1	1	0	1	1	1	1	0	1	1	1	1	1	1	1	1	1	1	0	1	1	0	4	1	1	1	0	1	1	1	1	1	1	1	1	0	0	1	2	0
P01042	P01042	KNG1	>sp|P01042|KNG1_HUMAN Kininogen-1 OS=Homo sapiens GN=KNG1 PE=1 SV=2	4	3	5	5	6	5	5	2	8	5	5	2	5	3	0	2	4	1	2	4	6	2	7	4	4	5	3	8	8	8	6	8	8	6	7	4	4	4	5	1	3	3	5	6	4	5
P01111	P01111;P01112	NRAS;HRAS	>sp|P01111|RASN_HUMAN GTPase NRas OS=Homo sapiens GN=NRAS PE=1 SV=1;>sp|P01112|RASH_HUMAN GTPase HRas OS=Homo sapiens GN=HRAS PE=1 SV=1	2	2	2	2	2	1	1	2	1	1	1	2	1	1	1	2	1	2	3	1	1	1	2	1	1	2	1	1	1	1	2	3	2	2	1	1	2	1	1	1	1	1	3	2	2	1
P01116	P01116	KRAS	>sp|P01116|RASK_HUMAN GTPase KRas OS=Homo sapiens GN=KRAS PE=1 SV=1	1	2	2	2	2	1	1	2	1	1	1	1	1	1	1	2	0	2	2	1	1	1	1	1	1	1	1	1	1	1	2	2	2	2	1	1	2	1	1	1	1	1	2	1	1	1
P01130	P01130	LDLR	>sp|P01130|LDLR_HUMAN Low-density lipoprotein receptor OS=Homo sapiens GN=LDLR PE=1 SV=1	0	0	0	0	0	0	0	0	0	0	0	0	0	0	0	0	0	0	0	0	0	0	0	0	0	0	0	0	0	0	0	0	0	0	0	0	0	0	0	0	0	0	0	0	0	0
P01258	P01258	CALCA	>sp|P01258|CALC_HUMAN Calcitonin OS=Homo sapiens GN=CALCA PE=1 SV=2	0	0	0	0	0	0	0	0	0	0	0	0	0	0	0	0	0	0	0	0	0	0	0	0	0	0	0	0	2	1	3	5	4	0	5	0	0	0	0	0	0	1	0	0	0	0
P01591	P01591	IGJ	>sp|P01591|IGJ_HUMAN Immunoglobulin J chain OS=Homo sapiens GN=JCHAIN PE=1 SV=4	2	3	3	3	3	3	3	3	3	2	3	2	3	3	3	3	3	3	3	2	2	2	3	3	2	3	2	3	4	4	3	3	4	3	4	3	2	2	3	1	3	3	3	3	3	3
P01594	P01594;P01593		>sp|P01594|KV133_HUMAN Immunoglobulin kappa variable 1-33 OS=Homo sapiens GN=IGKV1-33 PE=1 SV=2;>sp|P01593|KVD33_HUMAN Immunoglobulin kappa variable 1D-33 OS=Homo sapiens GN=IGKV1D-33 PE=1 SV=2	0	0	0	0	0	0	1	1	1	1	1	0	1	0	0	0	1	0	0	1	0	0	0	0	0	0	0	0	1	0	0	1	1	1	1	0	1	0	0	0	1	0	0	1	0	0
P01599	P01599		>sp|P01599|KV117_HUMAN Immunoglobulin kappa variable 1-17 OS=Homo sapiens GN=IGKV1-17 PE=1 SV=2	0	0	0	0	0	0	1	1	1	1	0	0	1	0	0	1	1	1	1	0	0	0	1	0	0	0	0	0	1	0	1	1	1	1	1	0	1	1	1	0	1	0	1	0	0	0
P01619	P01619		>sp|P01619|KV320_HUMAN Immunoglobulin kappa variable 3-20 OS=Homo sapiens GN=IGKV3-20 PE=1 SV=2	3	3	4	4	4	3	4	3	4	4	4	3	5	3	3	3	3	3	3	3	3	3	3	3	3	3	3	3	4	3	2	4	4	3	4	3	4	3	3	3	3	3	2	3	3	3
P01624	P01624		>sp|P01624|KV315_HUMAN Immunoglobulin kappa variable 3-15 OS=Homo sapiens GN=IGKV3-15 PE=1 SV=2	1	1	1	1	1	1	2	2	2	2	2	1	2	2	2	2	3	2	2	2	2	2	2	2	2	2	2	2	3	2	1	2	2	2	2	2	2	2	2	2	1	1	1	2	1	1
P01721	P01721		>sp|P01721|LV657_HUMAN Immunoglobulin lambda variable 6-57 OS=Homo sapiens GN=IGLV6-57 PE=1 SV=2	1	0	0	0	1	0	2	1	2	1	1	1	1	1	0	1	1	2	2	1	1	0	0	1	0	0	1	1	1	1	1	1	2	1	2	0	1	1	1	0	2	1	1	1	1	1
P01742	P01742;A0A0B4J2H0		>sp|P01742|HV169_HUMAN Immunoglobulin heavy variable 1-69 OS=Homo sapiens GN=IGHV1-69 PE=1 SV=2;>sp|A0A0B4J2H0|HV69D_HUMAN Immunoglobulin heavy variable 1-69D OS=Homo sapiens GN=IGHV1-69D PE=3 SV=1	0	0	0	0	0	0	0	0	0	0	0	0	1	1	1	0	1	1	1	0	0	0	0	0	0	1	1	1	1	1	0	0	1	1	1	1	0	1	0	0	1	1	0	0	0	0
P01743	P01743		>sp|P01743|HV146_HUMAN Immunoglobulin heavy variable 1-46 OS=Homo sapiens GN=IGHV1-46 PE=1 SV=2	0	0	0	0	0	0	0	0	0	0	0	0	0	0	0	0	0	0	0	0	0	0	0	0	0	0	0	0	1	0	0	0	1	0	1	0	0	0	0	0	0	0	0	0	0	0
P01780	P01780;P01763;P01762;A0A0B4J1V1		>sp|P01780|HV307_HUMAN Immunoglobulin heavy variable 3-7 OS=Homo sapiens GN=IGHV3-7 PE=1 SV=2;>sp|P01763|HV348_HUMAN Immunoglobulin heavy variable 3-48 OS=Homo sapiens GN=IGHV3-48 PE=1 SV=2;>sp|P01762|HV311_HUMAN Immunoglobulin heavy variable 3-11 OS=Homo	2	2	2	2	3	1	2	4	4	4	4	2	4	3	1	4	3	3	4	4	3	2	3	2	3	1	2	2	5	3	1	3	4	3	5	1	1	1	1	3	3	1	1	3	2	2
P01817	P01817		>sp|P01817|HV205_HUMAN Immunoglobulin heavy variable 2-5 OS=Homo sapiens GN=IGHV2-5 PE=1 SV=2	0	0	0	0	0	0	0	0	0	0	0	0	0	0	0	0	1	0	0	0	0	0	0	0	0	0	0	0	0	0	0	0	0	0	0	0	0	0	0	0	0	0	0	0	0	0
P01833	P01833	PIGR	>sp|P01833|PIGR_HUMAN Polymeric immunoglobulin receptor OS=Homo sapiens GN=PIGR PE=1 SV=4	7	16	11	14	11	11	3	2	4	2	2	9	6	20	22	18	21	19	18	7	8	9	16	6	10	5	8	6	16	14	11	13	18	17	16	9	10	8	10	9	12	13	15	13	10	7
P01834	P01834	IGKC	>sp|P01834|IGKC_HUMAN Immunoglobulin kappa constant OS=Homo sapiens GN=IGKC PE=1 SV=2	4	3	5	6	4	5	5	5	5	4	4	4	4	4	4	4	4	4	4	4	4	4	5	5	4	4	4	6	7	6	4	5	8	5	7	4	4	5	4	4	5	4	4	5	4	4
P01859	P01859	IGHG2	>sp|P01859|IGHG2_HUMAN Immunoglobulin heavy constant gamma 2 OS=Homo sapiens GN=IGHG2 PE=1 SV=2	6	7	6	6	6	7	6	6	7	6	6	6	8	4	4	6	5	6	5	8	8	6	9	5	6	7	9	8	8	9	8	7	10	9	10	6	6	6	6	5	7	5	6	8	4	5
P01860	P01860	IGHG3	>sp|P01860|IGHG3_HUMAN Immunoglobulin heavy constant gamma 3 OS=Homo sapiens GN=IGHG3 PE=1 SV=2	6	7	8	8	9	9	8	7	10	7	10	7	11	7	4	8	9	9	7	8	11	8	11	7	9	8	10	10	10	10	9	9	13	9	12	7	9	9	8	7	8	8	5	9	6	7
P01861	P01861	IGHG4	>sp|P01861|IGHG4_HUMAN Immunoglobulin heavy constant gamma 4 OS=Homo sapiens GN=IGHG4 PE=1 SV=1	2	3	6	3	5	5	5	2	5	3	6	1	7	3	3	5	4	5	3	5	6	4	7	4	4	4	4	4	7	7	6	5	9	4	9	3	4	3	2	2	2	3	2	4	2	3
P01871	P01871;P04220	IGHM	>sp|P01871|IGHM_HUMAN Immunoglobulin heavy constant mu OS=Homo sapiens GN=IGHM PE=1 SV=4;>sp|P04220|MUCB_HUMAN Ig mu heavy chain disease protein OS=Homo sapiens PE=1 SV=1	12	13	12	13	13	12	12	11	13	12	12	12	14	12	12	13	12	13	13	12	12	13	14	13	12	13	12	13	13	13	10	13	13	14	13	9	11	12	12	12	11	10	12	13	5	10
P01876	P01876	IGHA1	>sp|P01876|IGHA1_HUMAN Immunoglobulin heavy constant alpha 1 OS=Homo sapiens GN=IGHA1 PE=1 SV=2	6	8	8	8	7	9	10	7	9	8	9	6	11	9	10	10	12	11	12	9	9	8	10	7	7	9	9	9	12	12	8	9	15	10	14	7	9	10	8	7	10	9	9	9	6	7
P01877	P01877	IGHA2	>sp|P01877|IGHA2_HUMAN Immunoglobulin heavy constant alpha 2 OS=Homo sapiens GN=IGHA2 PE=1 SV=4	4	4	6	6	5	6	6	5	5	5	6	3	7	6	6	8	9	8	9	5	5	5	6	3	5	5	6	6	8	9	6	7	10	6	10	5	5	7	6	5	7	6	7	6	3	4
P01891	P01891	HLA-A	>sp|P01891|1A68_HUMAN HLA class I histocompatibility antigen, A-68 alpha chain OS=Homo sapiens GN=HLA-A PE=1 SV=4	8	13	14	14	13	13	5	5	5	5	6	8	6	11	11	10	11	11	11	10	9	9	8	9	10	9	9	9	9	6	8	7	7	8	7	8	8	8	9	8	14	14	13	7	10	8
P01892	P01892	HLA-A	>sp|P01892|1A02_HUMAN HLA class I histocompatibility antigen, A-2 alpha chain OS=Homo sapiens GN=HLA-A PE=1 SV=1	16	10	11	11	10	10	7	7	6	5	6	14	8	18	17	16	17	17	16	9	9	8	15	7	10	9	9	10	13	13	14	14	13	15	12	7	7	7	8	6	10	9	8	14	9	7
P01903	P01903	HLA-DRA	>sp|P01903|DRA_HUMAN HLA class II histocompatibility antigen, DR alpha chain OS=Homo sapiens GN=HLA-DRA PE=1 SV=1	3	3	3	4	3	3	4	4	3	3	3	3	3	3	3	4	3	5	5	3	3	3	3	3	3	3	3	3	3	3	3	3	3	3	3	4	3	3	3	3	3	3	3	3	3	3
P01909	P01909	HLA-DQA1	>sp|P01909|DQA1_HUMAN HLA class II histocompatibility antigen, DQ alpha 1 chain OS=Homo sapiens GN=HLA-DQA1 PE=1 SV=1	2	1	3	3	3	4	2	1	1	2	0	2	1	0	1	1	1	1	2	3	1	1	1	1	2	1	1	2	1	1	0	0	0	1	1	1	0	0	0	0	2	1	3	2	2	2
P01911	P01911	HLA-DRB1	>sp|P01911|2B1F_HUMAN HLA class II histocompatibility antigen, DRB1-15 beta chain OS=Homo sapiens GN=HLA-DRB1 PE=1 SV=2	7	6	6	7	6	7	6	4	6	5	7	7	6	9	7	9	7	8	8	5	6	6	7	6	7	4	6	6	6	4	4	4	6	7	6	5	5	5	6	6	6	6	7	7	6	7
P01920	P01920	HLA-DQB1	>sp|P01920|DQB1_HUMAN HLA class II histocompatibility antigen, DQ beta 1 chain OS=Homo sapiens GN=HLA-DQB1 PE=1 SV=2	4	2	5	6	6	6	3	3	2	2	3	4	3	2	2	2	2	2	2	6	6	4	3	4	6	4	6	5	1	3	2	2	3	3	3	2	3	2	3	3	6	4	6	3	5	5
P02042	P02042	HBD	>sp|P02042|HBD_HUMAN Hemoglobin subunit delta OS=Homo sapiens GN=HBD PE=1 SV=2	11	11	11	11	10	11	9	7	11	11	11	11	11	11	10	9	9	11	11	11	10	10	11	10	10	8	10	11	11	11	9	11	11	11	11	9	11	11	11	10	6	6	6	9	5	11
P02144	P02144	MB	>sp|P02144|MYG_HUMAN Myoglobin OS=Homo sapiens GN=MB PE=1 SV=2	0	1	0	0	0	1	0	0	0	0	0	0	0	0	0	0	0	0	0	1	0	0	2	1	0	0	0	0	0	1	0	1	0	2	0	0	0	0	0	0	2	1	0	1	0	0
P02452	P02452	COL1A1	>sp|P02452|CO1A1_HUMAN Collagen alpha-1(I) chain OS=Homo sapiens GN=COL1A1 PE=1 SV=5	9	18	15	10	9	10	16	15	17	21	12	8	11	9	11	11	7	5	6	10	11	10	17	8	7	8	4	5	11	12	4	9	5	14	13	11	16	11	11	9	13	11	9	11	4	8
P02458	P02458	COL2A1	>sp|P02458|CO2A1_HUMAN Collagen alpha-1(II) chain OS=Homo sapiens GN=COL2A1 PE=1 SV=3	0	25	0	1	7	9	1	2	0	2	0	1	1	1	1	4	2	1	3	1	1	1	0	2	1	1	1	1	1	1	0	0	1	0	1	1	0	1	1	1	1	1	2	0	2	2
P02462	P02462	COL4A1	>sp|P02462|CO4A1_HUMAN Collagen alpha-1(IV) chain OS=Homo sapiens GN=COL4A1 PE=1 SV=3	1	1	1	1	1	1	1	1	1	2	1	1	1	1	1	1	1	0	0	1	1	1	2	1	0	1	1	1	1	1	1	1	1	1	1	1	1	1	1	1	1	1	0	1	0	2
P02511	P02511	CRYAB	>sp|P02511|CRYAB_HUMAN Alpha-crystallin B chain OS=Homo sapiens GN=CRYAB PE=1 SV=2	5	4	0	1	5	4	4	2	6	2	4	2	5	0	0	0	0	0	0	3	0	4	0	3	0	0	0	0	3	2	1	1	3	2	1	0	0	1	1	0	4	2	0	1	0	0
P02549	P02549	SPTA1	>sp|P02549|SPTA1_HUMAN Spectrin alpha chain, erythrocytic 1 OS=Homo sapiens GN=SPTA1 PE=1 SV=5	0	2	1	0	1	3	0	0	2	0	3	1	1	2	0	0	0	0	0	0	0	0	1	0	0	0	0	1	0	0	1	0	0	2	0	0	1	0	1	1	0	0	0	0	0	0
P02647	P02647	APOA1	>sp|P02647|APOA1_HUMAN Apolipoprotein A-I OS=Homo sapiens GN=APOA1 PE=1 SV=1	18	18	18	20	17	17	16	17	24	18	21	16	20	16	16	12	14	11	14	18	21	16	24	15	17	16	18	23	26	19	22	24	23	25	22	19	24	21	21	19	16	16	17	26	13	18
P02652	P02652	APOA2	>sp|P02652|APOA2_HUMAN Apolipoprotein A-II OS=Homo sapiens GN=APOA2 PE=1 SV=1	4	2	2	4	3	2	3	4	4	4	3	3	3	2	1	0	0	1	0	4	3	3	4	3	3	4	4	4	4	4	3	3	3	4	4	4	4	4	4	3	4	4	2	4	3	3
P02654	P02654	APOC1	>sp|P02654|APOC1_HUMAN Apolipoprotein C-I OS=Homo sapiens GN=APOC1 PE=1 SV=1	1	1	0	0	1	1	1	1	1	1	1	1	0	0	0	0	0	0	0	1	0	0	1	1	1	0	1	1	1	1	1	0	0	2	0	1	1	1	2	0	0	0	0	2	0	0
P02656	P02656	APOC3	>sp|P02656|APOC3_HUMAN Apolipoprotein C-III OS=Homo sapiens GN=APOC3 PE=1 SV=1	0	0	0	1	1	1	1	0	1	1	1	0	1	1	0	0	0	0	0	1	1	1	1	1	1	1	1	1	1	1	1	1	1	1	1	0	1	1	1	1	0	0	0	1	0	0
P02679	P02679	FGG	>sp|P02679|FIBG_HUMAN Fibrinogen gamma chain OS=Homo sapiens GN=FGG PE=1 SV=3	9	10	12	12	13	14	7	6	15	12	12	10	12	10	7	5	6	7	4	10	10	10	11	9	8	9	11	11	10	10	11	11	8	11	9	7	8	12	13	12	9	8	9	9	6	15
P02730	P02730	SLC4A1	>sp|P02730|B3AT_HUMAN Band 3 anion transport protein OS=Homo sapiens GN=SLC4A1 PE=1 SV=3	8	8	8	9	11	10	3	2	12	10	12	8	10	8	8	3	2	3	4	3	5	10	7	10	3	3	4	6	5	5	6	7	5	8	7	2	6	10	9	4	1	0	0	4	3	13
P02743	P02743	APCS	>sp|P02743|SAMP_HUMAN Serum amyloid P-component OS=Homo sapiens GN=APCS PE=1 SV=2	10	9	10	8	8	8	10	10	9	10	9	9	9	7	7	3	5	4	4	8	8	6	9	7	7	7	8	9	9	8	8	7	8	9	8	5	7	8	7	4	9	9	6	9	7	9
P02745	P02745	C1QA	>sp|P02745|C1QA_HUMAN Complement C1q subcomponent subunit A OS=Homo sapiens GN=C1QA PE=1 SV=2	1	2	3	3	3	3	3	3	3	1	2	1	3	3	3	0	1	2	1	2	3	1	0	1	2	2	1	3	3	1	1	2	2	2	3	1	2	3	3	2	3	2	2	1	1	0
P02746	P02746	C1QB	>sp|P02746|C1QB_HUMAN Complement C1q subcomponent subunit B OS=Homo sapiens GN=C1QB PE=1 SV=3	3	4	4	5	5	5	5	5	4	5	3	2	4	5	5	5	4	5	4	4	3	3	4	4	3	3	5	5	5	5	4	4	5	4	5	3	4	2	4	4	5	5	4	5	4	3
P02747	P02747	C1QC	>sp|P02747|C1QC_HUMAN Complement C1q subcomponent subunit C OS=Homo sapiens GN=C1QC PE=1 SV=3	3	1	2	2	4	4	4	4	0	1	2	4	2	1	2	2	2	2	1	2	2	1	0	2	1	3	2	3	2	3	1	1	2	1	1	3	2	2	1	2	2	1	1	4	1	2
P02750	P02750	LRG1	>sp|P02750|A2GL_HUMAN Leucine-rich alpha-2-glycoprotein OS=Homo sapiens GN=LRG1 PE=1 SV=2	0	0	0	1	1	0	1	0	1	0	2	1	0	0	0	0	1	0	1	0	0	0	0	1	0	0	1	1	6	1	3	2	5	2	5	0	0	0	0	0	2	4	4	3	4	3
P02751	P02751	FN1	>sp|P02751|FINC_HUMAN Fibronectin OS=Homo sapiens GN=FN1 PE=1 SV=4	60	49	52	52	59	59	66	58	52	48	53	54	54	45	45	54	55	52	51	52	50	48	57	51	53	48	43	47	48	49	47	46	47	55	49	58	59	46	46	41	57	52	54	64	40	40
P02760	P02760	AMBP	>sp|P02760|AMBP_HUMAN Protein AMBP OS=Homo sapiens GN=AMBP PE=1 SV=1	3	2	2	2	2	2	2	2	2	3	2	3	2	1	1	1	1	1	0	2	2	1	2	2	1	1	2	2	3	1	2	2	3	2	1	1	1	1	1	1	2	2	1	2	2	3
P02763	P02763	ORM1	>sp|P02763|A1AG1_HUMAN Alpha-1-acid glycoprotein 1 OS=Homo sapiens GN=ORM1 PE=1 SV=1	4	2	3	3	2	2	3	3	3	3	3	3	3	3	3	3	3	3	3	2	2	2	4	4	1	2	3	3	4	4	3	4	5	4	4	4	3	3	3	2	4	4	4	4	3	4
P02765	P02765	AHSG	>sp|P02765|FETUA_HUMAN Alpha-2-HS-glycoprotein OS=Homo sapiens GN=AHSG PE=1 SV=1	2	2	2	2	2	3	2	2	2	2	2	2	3	2	2	2	1	1	1	2	2	1	2	2	2	2	2	2	3	2	3	2	3	3	3	2	2	2	2	2	3	2	2	3	2	1
P02766	P02766	TTR	>sp|P02766|TTHY_HUMAN Transthyretin OS=Homo sapiens GN=TTR PE=1 SV=1	3	5	6	7	4	4	2	1	6	2	4	0	3	2	2	3	2	3	2	3	4	0	6	2	2	2	5	7	9	5	5	6	10	6	7	4	5	5	7	4	5	2	3	6	3	1
P02774	P02774	GC	>sp|P02774|VTDB_HUMAN Vitamin D-binding protein OS=Homo sapiens GN=GC PE=1 SV=1	5	3	6	6	4	5	3	3	7	3	6	2	4	3	1	3	2	3	3	6	4	1	7	1	4	3	2	4	9	5	5	4	8	6	7	2	6	6	6	5	7	6	4	5	1	4
P02776	P02776;P10720	PF4;PF4V1	>sp|P02776|PLF4_HUMAN Platelet factor 4 OS=Homo sapiens GN=PF4 PE=1 SV=2;>sp|P10720|PF4V_HUMAN Platelet factor 4 variant OS=Homo sapiens GN=PF4V1 PE=1 SV=1	0	0	0	0	0	0	0	0	0	0	0	0	0	0	0	0	0	0	0	0	0	0	0	0	0	0	0	0	0	0	0	0	0	0	0	0	0	0	0	1	0	0	0	0	0	1
P02786	P02786	TFRC	>sp|P02786|TFR1_HUMAN Transferrin receptor protein 1 OS=Homo sapiens GN=TFRC PE=1 SV=2	8	2	7	10	8	11	6	4	1	3	1	6	1	5	2	4	8	6	6	2	2	3	7	2	4	4	8	8	4	5	4	3	2	8	2	2	8	6	8	6	6	7	8	9	5	3
P02787	P02787	TF	>sp|P02787|TRFE_HUMAN Serotransferrin OS=Homo sapiens GN=TF PE=1 SV=3	14	12	15	17	17	17	16	12	16	13	16	13	17	13	9	12	13	14	12	15	15	9	18	9	13	10	15	17	19	18	19	19	21	19	22	15	18	16	18	12	15	15	16	18	12	12
P02788	P02788	LTF	>sp|P02788|TRFL_HUMAN Lactotransferrin OS=Homo sapiens GN=LTF PE=1 SV=6	13	12	14	15	16	14	2	1	13	12	13	13	12	8	10	13	18	15	17	11	12	14	14	16	13	15	12	11	13	13	9	7	19	17	19	9	8	15	16	8	1	1	1	8	2	8
P02790	P02790	HPX	>sp|P02790|HEMO_HUMAN Hemopexin OS=Homo sapiens GN=HPX PE=1 SV=2	8	7	8	8	8	9	8	8	10	9	8	9	8	5	8	6	5	7	5	5	9	7	9	5	8	8	9	8	10	9	8	9	9	9	10	8	10	10	9	7	10	10	9	9	7	8
P02792	P02792	FTL	>sp|P02792|FRIL_HUMAN Ferritin light chain OS=Homo sapiens GN=FTL PE=1 SV=2	7	6	8	9	7	9	9	9	9	7	8	7	8	10	10	7	7	8	7	9	9	9	8	7	7	6	9	8	10	8	6	5	6	9	7	9	9	8	10	9	7	8	10	10	9	8
P02794	P02794	FTH1	>sp|P02794|FRIH_HUMAN Ferritin heavy chain OS=Homo sapiens GN=FTH1 PE=1 SV=2	5	6	6	6	7	6	8	7	5	4	5	3	6	9	8	6	7	6	6	7	9	4	8	6	8	6	5	8	8	6	4	5	7	8	7	5	6	9	6	6	5	6	8	8	6	7
P03886	P03886	MT-ND1	>sp|P03886|NU1M_HUMAN NADH-ubiquinone oxidoreductase chain 1 OS=Homo sapiens GN=MT-ND1 PE=1 SV=1	2	2	2	2	2	2	0	0	0	2	1	0	1	0	0	1	2	1	1	2	2	0	1	0	1	1	2	0	1	1	1	2	0	2	1	1	1	3	3	2	1	1	1	1	1	0
P03905	P03905	MT-ND4	>sp|P03905|NU4M_HUMAN NADH-ubiquinone oxidoreductase chain 4 OS=Homo sapiens GN=MT-ND4 PE=1 SV=1	1	2	3	3	2	3	1	2	0	1	1	1	3	4	2	1	3	1	2	1	1	0	1	0	1	2	1	3	1	0	2	2	2	2	3	1	4	2	4	1	4	1	1	1	1	1
P03915	P03915	MT-ND5	>sp|P03915|NU5M_HUMAN NADH-ubiquinone oxidoreductase chain 5 OS=Homo sapiens GN=MT-ND5 PE=1 SV=2	0	1	2	0	2	2	0	0	1	1	1	0	1	1	1	1	2	2	2	1	1	1	1	0	2	1	0	1	2	1	2	2	1	1	0	0	1	2	1	0	2	1	1	2	1	1
P03923	P03923	MT-ND6	>sp|P03923|NU6M_HUMAN NADH-ubiquinone oxidoreductase chain 6 OS=Homo sapiens GN=MT-ND6 PE=1 SV=2	0	0	1	0	0	0	0	0	0	0	0	0	0	0	1	0	0	0	0	0	0	0	0	0	0	0	0	0	0	0	0	0	0	0	0	0	0	0	0	0	0	0	0	0	0	0
P03950	P03950	ANG	>sp|P03950|ANGI_HUMAN Angiogenin OS=Homo sapiens GN=ANG PE=1 SV=1	0	2	1	0	0	1	1	0	0	1	0	0	1	0	0	0	0	0	0	0	1	0	0	0	0	0	0	0	2	0	0	0	2	0	2	0	1	0	0	0	1	0	0	0	0	0
P03956	P03956	MMP1	>sp|P03956|MMP1_HUMAN Interstitial collagenase OS=Homo sapiens GN=MMP1 PE=1 SV=3	0	0	0	0	0	0	1	1	1	1	0	0	0	0	0	0	0	0	0	0	0	0	0	0	0	0	0	0	0	0	0	0	2	0	2	2	1	0	0	0	0	0	0	0	0	0
P03989	P03989	HLA-B	>sp|P03989|1B27_HUMAN HLA class I histocompatibility antigen, B-27 alpha chain OS=Homo sapiens GN=HLA-B PE=1 SV=2	6	6	6	6	6	6	7	7	6	6	5	6	6	6	6	6	6	5	6	6	6	6	6	6	6	6	5	6	5	5	5	5	4	6	5	7	7	7	7	7	6	6	5	5	6	4
P04040	P04040	CAT	>sp|P04040|CATA_HUMAN Catalase OS=Homo sapiens GN=CAT PE=1 SV=3	18	18	18	19	19	18	14	12	19	12	19	18	16	17	13	13	11	14	13	15	17	11	15	12	15	15	20	19	17	13	15	14	18	19	17	14	15	20	21	11	14	13	11	14	11	14
P04062	P04062	GBA	>sp|P04062|GLCM_HUMAN Glucosylceramidase OS=Homo sapiens GN=GBA PE=1 SV=3	3	2	1	3	2	2	6	4	3	0	1	1	1	4	3	4	6	8	6	3	4	4	2	4	3	3	2	4	3	2	1	0	2	2	3	4	5	5	5	4	5	5	6	8	4	1
P04066	P04066	FUCA1	>sp|P04066|FUCO_HUMAN Tissue alpha-L-fucosidase OS=Homo sapiens GN=FUCA1 PE=1 SV=4	6	6	6	6	5	5	5	5	6	4	4	6	5	5	6	5	7	7	7	6	5	5	7	5	5	5	5	7	4	5	4	5	5	6	5	6	5	6	6	5	6	7	7	6	7	6
P04075	P04075	ALDOA	>sp|P04075|ALDOA_HUMAN Fructose-bisphosphate aldolase A OS=Homo sapiens GN=ALDOA PE=1 SV=2	17	17	20	22	21	20	20	19	19	17	18	17	16	22	16	21	21	23	21	18	19	18	21	17	18	19	16	18	17	16	17	18	19	22	20	17	21	18	17	19	21	20	23	22	20	19
P04080	P04080	CSTB	>sp|P04080|CYTB_HUMAN Cystatin-B OS=Homo sapiens GN=CSTB PE=1 SV=2	5	4	5	4	4	4	4	5	4	3	4	4	4	5	4	3	4	4	4	5	5	3	4	3	4	4	3	3	5	3	4	4	5	4	5	3	4	5	5	3	5	5	4	4	3	3
P04083	P04083	ANXA1	>sp|P04083|ANXA1_HUMAN Annexin A1 OS=Homo sapiens GN=ANXA1 PE=1 SV=2	21	23	20	22	23	21	21	20	22	20	20	22	23	34	32	30	29	35	32	25	23	17	21	19	25	23	24	24	21	21	18	18	18	21	22	23	26	26	26	24	26	28	25	25	22	15
P04114	P04114	APOB	>sp|P04114|APOB_HUMAN Apolipoprotein B-100 OS=Homo sapiens GN=APOB PE=1 SV=2	17	33	20	19	32	30	11	10	35	30	21	17	21	8	9	1	5	1	0	22	12	20	22	15	10	15	32	33	33	24	20	16	11	23	13	4	13	25	24	12	3	2	2	16	2	12
P04150	P04150	NR3C1	>sp|P04150|GCR_HUMAN Glucocorticoid receptor OS=Homo sapiens GN=NR3C1 PE=1 SV=1	0	0	0	0	0	0	0	0	0	0	0	0	0	0	0	0	0	0	0	0	0	0	0	0	0	0	0	0	0	0	0	0	0	0	0	0	0	0	0	0	0	0	0	0	0	0
P04156	P04156	PRNP	>sp|P04156|PRIO_HUMAN Major prion protein OS=Homo sapiens GN=PRNP PE=1 SV=1	0	1	0	0	0	1	0	0	0	0	0	0	0	0	0	0	0	0	0	0	0	0	0	0	0	0	0	0	0	0	0	0	0	0	0	0	0	0	0	0	0	0	1	0	0	0
P04179	P04179	SOD2	>sp|P04179|SODM_HUMAN Superoxide dismutase [Mn], mitochondrial OS=Homo sapiens GN=SOD2 PE=1 SV=2	8	7	8	9	8	10	10	8	6	6	7	9	10	10	7	10	10	10	10	9	9	8	8	8	8	8	8	8	9	9	10	9	10	7	10	8	7	8	10	8	7	7	7	8	4	5
P04181	P04181	OAT	>sp|P04181|OAT_HUMAN Ornithine aminotransferase, mitochondrial OS=Homo sapiens GN=OAT PE=1 SV=1	8	11	10	10	10	14	14	13	2	0	10	5	9	2	1	2	1	4	0	10	9	4	11	1	9	7	3	2	14	15	14	14	14	11	14	9	12	5	8	7	13	12	13	13	9	4
P04183	P04183	TK1	>sp|P04183|KITH_HUMAN Thymidine kinase, cytosolic OS=Homo sapiens GN=TK1 PE=1 SV=2	0	0	0	1	1	1	1	1	0	0	1	0	0	1	1	1	1	0	0	0	1	0	1	0	0	1	0	1	0	0	0	0	0	1	0	0	1	0	0	0	0	0	1	1	0	0
P04196	P04196	HRG	>sp|P04196|HRG_HUMAN Histidine-rich glycoprotein OS=Homo sapiens GN=HRG PE=1 SV=1	6	5	7	4	6	5	3	7	9	8	7	4	8	4	4	1	1	2	1	6	6	7	8	8	4	6	5	8	8	7	5	7	10	7	8	5	5	6	6	6	4	3	4	6	3	8
P04216	P04216	THY1	>sp|P04216|THY1_HUMAN Thy-1 membrane glycoprotein OS=Homo sapiens GN=THY1 PE=1 SV=2	1	2	2	2	1	1	3	2	2	3	2	1	3	1	2	1	1	2	2	3	3	3	2	3	2	2	2	2	2	3	1	2	1	2	1	3	3	3	3	3	3	3	1	2	3	1
P04233	P04233	CD74	>sp|P04233|HG2A_HUMAN HLA class II histocompatibility antigen gamma chain OS=Homo sapiens GN=CD74 PE=1 SV=3	7	6	9	10	9	10	7	4	7	3	6	7	9	10	10	10	10	10	9	9	8	8	5	8	9	8	8	8	7	6	4	4	6	6	8	5	8	7	9	8	10	10	9	8	8	8
P04271	P04271	S100B	>sp|P04271|S100B_HUMAN Protein S100-B OS=Homo sapiens GN=S100B PE=1 SV=2	0	1	1	1	1	2	1	1	0	0	1	0	0	0	0	0	0	0	0	1	1	0	0	0	1	1	1	1	0	0	0	0	0	0	0	0	1	1	1	1	1	1	0	1	0	0
P04275	P04275	VWF	>sp|P04275|VWF_HUMAN von Willebrand factor OS=Homo sapiens GN=VWF PE=1 SV=4	22	20	15	18	18	20	8	4	25	13	25	21	24	12	14	2	4	3	3	11	12	17	14	15	7	10	5	13	21	15	16	16	21	12	17	8	6	14	14	13	10	6	1	11	2	5
P04406	P04406	GAPDH	>sp|P04406|G3P_HUMAN Glyceraldehyde-3-phosphate dehydrogenase OS=Homo sapiens GN=GAPDH PE=1 SV=3	14	17	18	20	17	20	20	17	15	9	15	14	18	18	17	18	21	21	20	21	16	11	21	14	17	13	13	13	18	13	15	18	20	21	20	14	21	16	16	17	19	18	20	22	15	14
P04424	P04424	ASL	>sp|P04424|ARLY_HUMAN Argininosuccinate lyase OS=Homo sapiens GN=ASL PE=1 SV=4	4	4	6	12	11	12	10	8	4	1	4	4	3	6	6	10	10	11	12	5	4	3	1	5	4	5	7	7	10	6	8	9	14	4	12	10	11	12	11	10	8	5	5	11	7	4
P04439	P04439	HLA-A	>sp|P04439|1A03_HUMAN HLA class I histocompatibility antigen, A-3 alpha chain OS=Homo sapiens GN=HLA-A PE=1 SV=2	8	9	11	12	11	11	10	8	10	8	10	8	11	9	9	9	9	9	9	12	13	11	8	11	12	13	12	14	11	10	12	10	10	9	10	8	7	7	9	7	10	10	9	7	9	7
P04440	P04440	HLA-DPB1	>sp|P04440|DPB1_HUMAN HLA class II histocompatibility antigen, DP beta 1 chain OS=Homo sapiens GN=HLA-DPB1 PE=1 SV=1	6	5	4	4	3	4	4	3	5	5	3	5	3	5	7	4	5	5	5	3	3	4	3	3	3	4	6	5	3	4	2	5	3	3	2	3	5	4	5	5	4	6	4	4	5	6
P04632	P04632	CAPNS1	>sp|P04632|CPNS1_HUMAN Calpain small subunit 1 OS=Homo sapiens GN=CAPNS1 PE=1 SV=1	4	7	6	6	6	7	8	7	6	4	6	3	6	6	3	6	7	5	7	7	7	1	7	3	3	6	4	4	6	4	7	6	7	7	6	5	7	6	6	5	7	6	7	7	2	6
P04792	P04792	HSPB1	>sp|P04792|HSPB1_HUMAN Heat shock protein beta-1 OS=Homo sapiens GN=HSPB1 PE=1 SV=2	17	20	20	22	20	22	22	21	19	15	20	16	20	20	21	22	22	22	22	21	20	15	19	13	16	16	15	17	18	14	19	18	18	20	17	15	21	20	19	18	21	18	22	21	16	18
P04818	P04818	TYMS	>sp|P04818|TYSY_HUMAN Thymidylate synthase OS=Homo sapiens GN=TYMS PE=1 SV=3	0	0	0	0	0	0	0	0	0	0	0	0	0	0	0	0	0	0	0	0	0	0	0	0	0	0	0	0	0	0	0	0	0	0	0	0	0	0	0	0	0	0	0	0	0	0
P04839	P04839	CYBB	>sp|P04839|CY24B_HUMAN Cytochrome b-245 heavy chain OS=Homo sapiens GN=CYBB PE=1 SV=2	3	4	4	5	5	5	5	4	5	3	5	3	5	4	4	5	5	5	4	5	4	3	4	1	4	4	3	3	4	3	5	3	4	4	5	3	3	4	3	3	4	4	5	4	3	3
P04843	P04843	RPN1	>sp|P04843|RPN1_HUMAN Dolichyl-diphosphooligosaccharide--protein glycosyltransferase subunit 1 OS=Homo sapiens GN=RPN1 PE=1 SV=1	26	30	25	27	28	28	26	27	27	24	28	25	26	25	29	28	29	28	30	31	28	25	29	24	29	25	27	26	29	27	25	26	27	25	31	24	25	29	30	25	28	28	29	27	20	21
P04844	P04844	RPN2	>sp|P04844|RPN2_HUMAN Dolichyl-diphosphooligosaccharide--protein glycosyltransferase subunit 2 OS=Homo sapiens GN=RPN2 PE=1 SV=3	15	20	18	21	22	19	22	18	19	17	19	10	19	20	17	18	22	21	23	20	21	17	21	16	19	19	18	15	18	20	22	23	23	21	23	17	20	20	20	16	21	22	21	22	13	16
P04899	P04899	GNAI2	>sp|P04899|GNAI2_HUMAN Guanine nucleotide-binding protein G(i) subunit alpha-2 OS=Homo sapiens GN=GNAI2 PE=1 SV=3	8	9	7	9	7	8	8	7	8	7	8	8	8	8	7	6	7	7	5	9	8	8	9	7	9	8	8	8	7	8	5	8	9	8	5	7	8	9	6	7	7	8	7	8	5	6
P04920	P04920	SLC4A2	>sp|P04920|B3A2_HUMAN Anion exchange protein 2 OS=Homo sapiens GN=SLC4A2 PE=1 SV=4	0	0	5	9	7	6	0	0	0	0	0	1	0	5	4	2	4	4	5	2	3	0	0	0	0	0	0	0	3	1	4	3	5	0	4	0	2	2	0	2	1	0	1	0	1	0
P05023	P05023	ATP1A1	>sp|P05023|AT1A1_HUMAN Sodium/potassium-transporting ATPase subunit alpha-1 OS=Homo sapiens GN=ATP1A1 PE=1 SV=1	21	28	26	27	25	28	26	20	16	14	20	19	16	24	23	25	26	24	26	22	19	17	20	15	15	16	13	13	22	17	24	30	28	26	23	15	21	20	19	19	22	22	28	27	15	15
P05026	P05026	ATP1B1	>sp|P05026|AT1B1_HUMAN Sodium/potassium-transporting ATPase subunit beta-1 OS=Homo sapiens GN=ATP1B1 PE=1 SV=1	2	3	2	2	1	2	2	2	2	1	2	2	1	2	3	2	3	2	2	2	2	2	2	3	3	3	2	2	2	3	2	4	2	1	2	3	2	3	2	3	3	1	2	3	3	2
P05067	P05067	APP	>sp|P05067|A4_HUMAN Amyloid beta A4 protein OS=Homo sapiens GN=APP PE=1 SV=3	0	0	0	0	0	0	2	2	0	0	0	0	0	0	0	0	1	0	0	0	0	0	3	0	0	0	0	0	0	0	0	0	1	3	0	0	0	1	0	1	0	0	1	3	0	0
P05090	P05090	APOD	>sp|P05090|APOD_HUMAN Apolipoprotein D OS=Homo sapiens GN=APOD PE=1 SV=1	3	1	1	1	1	1	2	2	1	0	1	2	1	0	0	0	1	0	1	1	1	1	2	1	1	1	1	3	1	1	1	2	1	2	0	2	1	2	2	1	1	1	1	1	1	1
P05091	P05091	ALDH2	>sp|P05091|ALDH2_HUMAN Aldehyde dehydrogenase, mitochondrial OS=Homo sapiens GN=ALDH2 PE=1 SV=2	22	23	23	25	26	24	22	20	19	12	20	22	18	21	20	22	23	20	23	23	20	19	24	18	20	20	23	24	22	23	25	26	26	26	25	21	21	23	21	21	22	21	21	24	16	18
P05106	P05106	ITGB3	>sp|P05106|ITB3_HUMAN Integrin beta-3 OS=Homo sapiens GN=ITGB3 PE=1 SV=2	0	0	0	0	0	0	0	0	0	0	0	0	0	0	0	0	0	0	0	0	0	0	0	0	0	0	0	0	0	0	0	0	0	0	0	0	1	0	0	5	0	0	0	0	0	0
P05107	P05107	ITGB2	>sp|P05107|ITB2_HUMAN Integrin beta-2 OS=Homo sapiens GN=ITGB2 PE=1 SV=2	5	2	6	6	7	5	7	4	6	4	6	6	6	6	6	5	6	5	6	6	5	4	7	6	4	6	6	6	5	5	3	2	6	5	5	2	3	4	4	3	3	3	5	5	1	0
P05109	P05109	S100A8	>sp|P05109|S10A8_HUMAN Protein S100-A8 OS=Homo sapiens GN=S100A8 PE=1 SV=1	5	3	8	7	7	8	3	3	6	4	6	6	6	5	2	5	4	3	2	5	7	6	8	7	9	7	5	6	9	5	5	6	8	8	7	4	7	8	7	6	2	5	5	7	3	6
P05114	P05114	HMGN1	>sp|P05114|HMGN1_HUMAN Non-histone chromosomal protein HMG-14 OS=Homo sapiens GN=HMGN1 PE=1 SV=3	5	4	7	5	6	5	4	4	3	4	4	4	4	3	5	4	4	3	3	5	6	6	5	6	5	6	6	5	6	6	3	3	7	4	4	4	2	3	2	3	5	5	5	4	7	6
P05141	P05141	SLC25A5	>sp|P05141|ADT2_HUMAN ADP/ATP translocase 2 OS=Homo sapiens GN=SLC25A5 PE=1 SV=7	14	13	16	16	16	15	14	15	13	12	12	14	11	15	14	15	15	15	15	14	13	14	12	13	14	13	12	13	14	13	14	13	12	13	16	13	15	14	14	12	16	16	16	14	10	12
P05156	P05156	CFI	>sp|P05156|CFAI_HUMAN Complement factor I OS=Homo sapiens GN=CFI PE=1 SV=2	1	2	3	2	2	2	1	1	4	2	3	1	2	1	0	3	2	3	3	2	1	1	1	1	0	2	0	2	5	3	5	6	7	3	7	1	2	1	2	2	1	1	2	2	1	0
P05161	P05161	ISG15	>sp|P05161|ISG15_HUMAN Ubiquitin-like protein ISG15 OS=Homo sapiens GN=ISG15 PE=1 SV=5	2	4	3	3	3	3	5	4	3	2	4	2	3	4	4	4	5	4	3	2	2	1	5	2	3	5	2	2	2	1	2	4	2	5	4	4	5	5	4	5	5	5	6	5	4	3
P05164	P05164	MPO	>sp|P05164|PERM_HUMAN Myeloperoxidase OS=Homo sapiens GN=MPO PE=1 SV=1	11	2	10	12	10	10	2	2	10	9	9	11	7	5	4	3	3	2	2	7	7	9	14	9	8	9	8	6	12	11	5	5	15	16	17	7	6	12	12	5	0	1	1	7	0	4
P05165	P05165	PCCA	>sp|P05165|PCCA_HUMAN Propionyl-CoA carboxylase alpha chain, mitochondrial OS=Homo sapiens GN=PCCA PE=1 SV=4	2	7	2	8	4	7	8	5	3	2	4	2	3	7	4	3	2	8	4	4	2	2	5	0	3	3	1	2	7	4	6	6	7	3	7	0	3	5	10	4	5	7	5	3	1	1
P05166	P05166	PCCB	>sp|P05166|PCCB_HUMAN Propionyl-CoA carboxylase beta chain, mitochondrial OS=Homo sapiens GN=PCCB PE=1 SV=3	3	7	3	8	9	10	7	5	7	1	2	2	3	6	7	5	7	6	6	2	3	2	6	2	3	3	2	4	7	6	9	6	7	6	6	3	4	9	6	4	7	7	6	4	1	2
P05186	P05186	ALPL	>sp|P05186|PPBT_HUMAN Alkaline phosphatase, tissue-nonspecific isozyme OS=Homo sapiens GN=ALPL PE=1 SV=4	4	0	7	5	4	3	6	7	2	0	2	3	3	1	0	0	3	1	1	3	3	3	1	2	1	2	1	2	0	1	1	2	2	1	2	4	0	3	3	0	9	5	5	8	6	0
P05187	P05187;P10696	ALPP;ALPPL2	>sp|P05187|PPB1_HUMAN Alkaline phosphatase, placental type OS=Homo sapiens GN=ALPP PE=1 SV=2;>sp|P10696|PPBN_HUMAN Alkaline phosphatase, placental-like OS=Homo sapiens GN=ALPPL2 PE=2 SV=4	0	0	0	0	0	0	0	0	0	0	0	0	0	0	0	0	0	0	0	0	0	0	0	0	0	0	0	0	0	0	0	0	0	0	0	0	0	0	0	0	0	0	0	0	0	0
P05198	P05198	EIF2S1	>sp|P05198|IF2A_HUMAN Eukaryotic translation initiation factor 2 subunit 1 OS=Homo sapiens GN=EIF2S1 PE=1 SV=3	11	8	12	10	9	9	11	11	7	10	10	7	11	10	7	10	10	10	10	11	10	10	11	10	10	11	9	10	11	8	9	8	10	11	8	9	11	10	11	10	12	11	11	12	12	8
P05204	P05204	HMGN2	>sp|P05204|HMGN2_HUMAN Non-histone chromosomal protein HMG-17 OS=Homo sapiens GN=HMGN2 PE=1 SV=3	6	6	4	6	6	5	5	4	5	5	7	7	5	5	5	4	5	3	5	7	6	5	6	5	6	6	6	6	6	5	5	4	5	6	6	5	5	6	5	6	6	6	5	7	6	5
P05362	P05362	ICAM1	>sp|P05362|ICAM1_HUMAN Intercellular adhesion molecule 1 OS=Homo sapiens GN=ICAM1 PE=1 SV=2	9	5	11	9	9	9	9	8	2	1	6	8	7	11	10	12	11	12	12	7	5	6	7	5	8	7	6	8	3	3	7	9	5	8	5	9	11	9	8	6	2	1	5	9	2	5
P05386	P05386	RPLP1	>sp|P05386|RLA1_HUMAN 60S acidic ribosomal protein P1 OS=Homo sapiens GN=RPLP1 PE=1 SV=1	1	1	1	1	1	1	1	1	1	1	1	1	1	0	1	1	1	1	1	1	1	1	1	1	1	1	1	1	1	1	1	1	1	1	1	1	1	1	1	1	1	1	1	1	1	1
P05387	P05387	RPLP2	>sp|P05387|RLA2_HUMAN 60S acidic ribosomal protein P2 OS=Homo sapiens GN=RPLP2 PE=1 SV=1	3	3	5	4	4	5	5	3	3	2	6	4	5	4	3	3	5	4	4	5	3	4	5	4	3	3	3	3	3	3	3	5	5	4	5	3	5	3	3	3	4	5	5	6	4	3
P05388	P05388;Q8NHW5	RPLP0;RPLP0P6	>sp|P05388|RLA0_HUMAN 60S acidic ribosomal protein P0 OS=Homo sapiens GN=RPLP0 PE=1 SV=1;>sp|Q8NHW5|RLA0L_HUMAN 60S acidic ribosomal protein P0-like OS=Homo sapiens GN=RPLP0P6 PE=5 SV=1	11	11	10	13	12	12	10	11	9	10	12	10	10	10	11	12	11	12	12	10	11	9	10	12	9	10	9	10	10	10	13	10	11	12	10	11	13	11	10	10	9	12	12	11	9	8
P05413	P05413	FABP3	>sp|P05413|FABPH_HUMAN Fatty acid-binding protein, heart OS=Homo sapiens GN=FABP3 PE=1 SV=4	4	5	6	6	7	7	5	4	3	3	3	4	2	6	6	7	6	6	6	5	5	1	1	3	2	3	4	3	4	3	1	0	1	2	1	6	6	5	6	4	5	5	4	6	5	1
P05423	P05423	POLR3D	>sp|P05423|RPC4_HUMAN DNA-directed RNA polymerase III subunit RPC4 OS=Homo sapiens GN=POLR3D PE=1 SV=2	0	0	0	0	0	0	0	0	0	0	0	0	0	0	0	0	0	0	0	0	0	0	0	0	0	0	0	0	0	0	0	0	0	0	0	0	0	0	0	0	0	1	0	0	0	0
P05455	P05455	SSB	>sp|P05455|LA_HUMAN Lupus La protein OS=Homo sapiens GN=SSB PE=1 SV=2	9	16	14	12	13	12	12	8	9	7	12	9	9	10	9	8	9	12	13	11	13	10	14	10	11	12	8	11	10	8	10	12	10	15	11	8	16	11	12	9	12	11	14	15	6	7
P05496	P05496;Q06055;P48201	ATP5G1;ATP5G2;ATP5G3	>sp|P05496|AT5G1_HUMAN ATP synthase F(0) complex subunit C1, mitochondrial OS=Homo sapiens GN=ATP5G1 PE=1 SV=2;>sp|Q06055|AT5G2_HUMAN ATP synthase F(0) complex subunit C2, mitochondrial OS=Homo sapiens GN=ATP5G2 PE=2 SV=1;>sp|P48201|AT5G3_HUMAN ATP synthas	0	0	0	0	0	0	0	0	0	0	0	0	0	0	0	1	0	0	0	0	0	1	0	1	1	0	0	0	0	0	0	0	0	0	0	0	0	0	0	0	0	0	0	0	0	0
P05534	P05534	HLA-A	>sp|P05534|1A24_HUMAN HLA class I histocompatibility antigen, A-24 alpha chain OS=Homo sapiens GN=HLA-A PE=1 SV=2	7	6	8	8	7	7	12	12	12	11	14	6	13	8	8	6	7	7	6	7	7	6	5	7	7	7	6	8	10	7	9	7	8	7	7	14	12	13	14	14	11	8	8	4	7	6
P05546	P05546	SERPIND1	>sp|P05546|HEP2_HUMAN Heparin cofactor 2 OS=Homo sapiens GN=SERPIND1 PE=1 SV=3	4	7	6	5	7	6	5	3	8	7	6	2	4	2	3	2	2	1	2	7	5	3	6	3	4	3	5	7	10	7	5	6	8	5	7	4	3	9	9	4	2	3	3	3	2	4
P05549	P05549;Q6VUC0	TFAP2A;TFAP2E	>sp|P05549|AP2A_HUMAN Transcription factor AP-2-alpha OS=Homo sapiens GN=TFAP2A PE=1 SV=1;>sp|Q6VUC0|AP2E_HUMAN Transcription factor AP-2-epsilon OS=Homo sapiens GN=TFAP2E PE=2 SV=1	0	0	0	0	0	0	0	0	0	0	0	0	0	0	0	0	0	0	0	0	0	0	0	0	0	0	0	0	0	0	0	0	0	0	0	0	0	0	0	0	0	0	0	0	0	0
P05556	P05556	ITGB1	>sp|P05556|ITB1_HUMAN Integrin beta-1 OS=Homo sapiens GN=ITGB1 PE=1 SV=2	8	8	4	3	8	7	6	6	7	5	8	7	6	4	3	1	3	1	1	6	7	6	6	7	7	6	5	4	6	4	4	6	5	6	5	7	9	5	3	4	8	4	4	9	4	5
P05771	P05771	PRKCB	>sp|P05771|KPCB_HUMAN Protein kinase C beta type OS=Homo sapiens GN=PRKCB PE=1 SV=4	1	0	0	1	1	2	1	0	2	1	3	0	3	1	1	1	1	0	0	2	1	0	0	1	1	1	0	1	1	1	0	0	1	0	1	0	2	1	2	1	1	2	1	0	0	0
P05997	P05997	COL5A2	>sp|P05997|CO5A2_HUMAN Collagen alpha-2(V) chain OS=Homo sapiens GN=COL5A2 PE=1 SV=3	1	2	1	1	1	2	1	2	1	2	0	1	0	1	2	2	1	1	1	1	1	1	0	2	1	1	1	1	1	2	0	0	1	0	1	2	0	1	1	1	1	1	0	0	2	2
P06132	P06132	UROD	>sp|P06132|DCUP_HUMAN Uroporphyrinogen decarboxylase OS=Homo sapiens GN=UROD PE=1 SV=2	1	1	1	0	1	1	1	0	0	0	1	1	1	1	1	1	1	1	1	1	1	0	1	0	0	1	1	1	1	0	1	1	1	2	1	0	0	2	2	0	0	0	0	1	1	0
P06239	P06239	LCK	>sp|P06239|LCK_HUMAN Tyrosine-protein kinase Lck OS=Homo sapiens GN=LCK PE=1 SV=6	1	0	0	0	0	0	0	0	1	0	1	1	2	0	0	0	0	0	0	2	3	1	0	0	1	2	1	0	0	1	0	0	1	0	2	0	0	1	2	1	1	1	0	0	1	0
P06241	P06241	FYN	>sp|P06241|FYN_HUMAN Tyrosine-protein kinase Fyn OS=Homo sapiens GN=FYN PE=1 SV=3	3	2	2	1	2	2	1	1	2	1	2	4	2	2	2	1	2	1	1	3	3	1	2	1	1	3	4	2	2	2	2	2	2	2	3	1	2	2	3	3	3	2	1	1	2	1
P06280	P06280	GLA	>sp|P06280|AGAL_HUMAN Alpha-galactosidase A OS=Homo sapiens GN=GLA PE=1 SV=1	1	0	1	1	1	0	3	0	0	0	1	1	1	1	2	0	1	0	1	1	2	1	0	1	1	1	2	2	1	2	1	1	0	0	0	1	2	1	1	2	2	2	1	2	1	2
P06310	P06310		>sp|P06310|KV230_HUMAN Immunoglobulin kappa variable 2-30 OS=Homo sapiens GN=IGKV2-30 PE=3 SV=2	2	1	2	1	1	2	3	1	3	2	3	2	2	0	2	2	3	2	2	2	3	2	3	1	2	2	2	3	3	2	2	3	3	3	3	2	2	1	1	2	2	1	1	3	2	2
P06312	P06312	IGKV4-1	>sp|P06312|KV401_HUMAN Immunoglobulin kappa variable 4-1 OS=Homo sapiens GN=IGKV4-1 PE=1 SV=1	1	1	1	1	1	1	2	2	2	2	2	1	2	1	2	1	2	1	2	2	2	2	1	2	1	1	1	1	3	2	2	2	3	1	3	1	1	2	1	1	1	1	0	1	0	0
P06454	P06454	PTMA	>sp|P06454|PTMA_HUMAN Prothymosin alpha OS=Homo sapiens GN=PTMA PE=1 SV=2	6	4	3	3	3	4	3	1	1	1	3	4	3	3	4	3	4	4	4	4	4	2	5	3	3	4	4	4	3	2	4	4	4	5	4	4	4	3	4	3	4	4	4	6	4	3
P06493	P06493	CDK1	>sp|P06493|CDK1_HUMAN Cyclin-dependent kinase 1 OS=Homo sapiens GN=CDK1 PE=1 SV=3	1	1	3	2	2	2	5	6	1	0	1	1	2	4	5	4	3	1	2	1	1	0	2	0	1	2	2	3	1	1	1	1	0	3	0	3	3	1	1	1	0	1	2	3	2	1
P06576	P06576	ATP5B	>sp|P06576|ATPB_HUMAN ATP synthase subunit beta, mitochondrial OS=Homo sapiens GN=ATP5B PE=1 SV=3	23	24	24	25	25	25	25	23	25	19	25	21	26	24	23	24	25	25	23	23	24	21	24	24	22	21	22	23	23	23	25	25	25	25	26	22	25	25	24	22	25	25	25	24	20	20
P06681	P06681	C2	>sp|P06681|CO2_HUMAN Complement C2 OS=Homo sapiens GN=C2 PE=1 SV=2	1	3	4	6	3	3	5	4	3	3	2	0	1	0	1	1	2	3	1	3	3	1	1	3	0	2	3	2	9	7	8	9	10	4	11	2	5	3	3	1	2	2	1	2	3	2
P06702	P06702	S100A9	>sp|P06702|S10A9_HUMAN Protein S100-A9 OS=Homo sapiens GN=S100A9 PE=1 SV=1	8	6	8	8	8	8	7	5	8	6	7	7	8	6	5	6	6	6	5	8	6	5	8	6	8	8	8	8	8	8	7	8	8	8	9	7	8	8	7	7	6	5	5	8	2	7
P06703	P06703	S100A6	>sp|P06703|S10A6_HUMAN Protein S100-A6 OS=Homo sapiens GN=S100A6 PE=1 SV=1	5	5	5	6	5	5	5	5	5	4	5	5	5	5	5	6	7	7	6	5	5	3	5	4	4	5	4	5	5	5	5	6	5	5	5	4	5	5	5	4	5	5	4	7	4	5
P06727	P06727	APOA4	>sp|P06727|APOA4_HUMAN Apolipoprotein A-IV OS=Homo sapiens GN=APOA4 PE=1 SV=3	9	10	10	9	8	11	4	5	8	6	6	9	7	5	4	5	5	6	4	9	7	7	12	3	3	5	11	12	16	15	12	12	16	14	16	8	7	10	5	4	11	3	7	16	1	7
P06730	P06730	EIF4E	>sp|P06730|IF4E_HUMAN Eukaryotic translation initiation factor 4E OS=Homo sapiens GN=EIF4E PE=1 SV=2	1	4	2	3	2	2	1	1	1	1	2	1	3	2	1	2	1	2	2	1	4	0	2	0	1	3	0	2	2	0	2	2	4	2	4	1	3	3	3	2	3	4	2	3	1	1
P06731	P06731	CEACAM5	>sp|P06731|CEAM5_HUMAN Carcinoembryonic antigen-related cell adhesion molecule 5 OS=Homo sapiens GN=CEACAM5 PE=1 SV=3	1	1	2	3	1	2	1	1	1	0	1	1	1	1	1	1	2	1	1	1	1	1	2	1	3	3	1	2	2	2	4	4	5	2	5	2	3	1	1	1	4	3	5	5	2	2
P06733	P06733	ENO1	>sp|P06733|ENOA_HUMAN Alpha-enolase OS=Homo sapiens GN=ENO1 PE=1 SV=2	25	25	27	33	25	27	33	28	25	19	25	24	27	31	31	34	39	37	40	33	33	24	32	21	34	31	26	30	26	24	31	26	34	35	30	25	38	29	29	32	34	38	42	42	32	29
P06737	P06737	PYGL	>sp|P06737|PYGL_HUMAN Glycogen phosphorylase, liver form OS=Homo sapiens GN=PYGL PE=1 SV=4	14	17	15	22	20	20	24	23	14	8	12	14	18	17	13	24	20	22	19	16	17	10	17	9	15	12	13	16	15	12	17	15	18	18	19	10	19	16	21	15	17	20	22	21	14	11
P06744	P06744	GPI	>sp|P06744|G6PI_HUMAN Glucose-6-phosphate isomerase OS=Homo sapiens GN=GPI PE=1 SV=4	14	17	19	21	21	21	22	17	15	12	17	14	20	16	14	21	21	21	21	18	16	13	22	14	14	15	13	15	15	15	19	18	19	22	19	14	19	15	16	15	16	16	21	20	15	16
P06748	P06748	NPM1	>sp|P06748|NPM_HUMAN Nucleophosmin OS=Homo sapiens GN=NPM1 PE=1 SV=2	10	11	10	12	11	11	12	10	11	9	11	10	12	13	11	11	11	10	11	10	11	9	11	9	11	10	10	10	10	9	11	11	12	10	10	9	13	12	12	10	12	12	12	11	8	10
P06753	P06753	TPM3	>sp|P06753|TPM3_HUMAN Tropomyosin alpha-3 chain OS=Homo sapiens GN=TPM3 PE=1 SV=2	15	18	13	18	18	18	15	13	16	10	16	18	15	16	13	15	12	11	13	16	15	14	17	13	12	11	14	14	17	13	13	17	18	17	16	17	20	14	13	14	14	14	15	16	12	13
P06756	P06756	ITGAV	>sp|P06756|ITAV_HUMAN Integrin alpha-V OS=Homo sapiens GN=ITGAV PE=1 SV=2	6	8	4	7	8	8	7	8	6	2	5	3	5	4	2	5	5	7	9	7	8	5	6	5	8	5	1	5	0	1	3	4	6	6	3	7	10	2	3	2	8	7	6	8	5	1
P06865	P06865	HEXA	>sp|P06865|HEXA_HUMAN Beta-hexosaminidase subunit alpha OS=Homo sapiens GN=HEXA PE=1 SV=2	6	11	6	9	6	6	10	9	5	3	6	7	6	4	4	6	4	5	6	8	9	5	7	7	7	8	5	9	5	7	6	6	9	6	8	7	9	6	6	7	11	11	11	13	7	4
P07093	P07093	SERPINE2	>sp|P07093|GDN_HUMAN Glia-derived nexin OS=Homo sapiens GN=SERPINE2 PE=1 SV=1	0	2	0	0	1	1	2	1	2	1	0	0	1	0	0	0	0	0	0	0	0	0	0	0	0	0	0	0	0	0	0	0	0	0	0	0	0	0	0	0	0	0	0	0	0	0
P07099	P07099	EPHX1	>sp|P07099|HYEP_HUMAN Epoxide hydrolase 1 OS=Homo sapiens GN=EPHX1 PE=1 SV=1	19	22	22	20	20	22	22	20	20	19	18	18	16	22	23	24	23	27	25	22	22	20	22	20	22	22	20	18	23	19	18	20	20	21	20	17	19	22	20	19	21	23	23	20	19	22
P07108	P07108	DBI	>sp|P07108|ACBP_HUMAN Acyl-CoA-binding protein OS=Homo sapiens GN=DBI PE=1 SV=2	3	3	4	4	3	4	4	3	2	1	4	3	3	3	4	3	3	3	4	3	1	3	4	2	3	3	3	4	3	3	3	3	4	4	3	3	3	3	4	3	3	2	4	4	1	1
P07195	P07195	LDHB	>sp|P07195|LDHB_HUMAN L-lactate dehydrogenase B chain OS=Homo sapiens GN=LDHB PE=1 SV=2	13	17	13	14	17	13	17	17	15	11	16	13	16	14	11	13	15	12	12	16	17	14	17	14	15	16	14	16	15	15	14	16	16	17	17	17	16	18	16	15	18	19	18	16	16	14
P07199	P07199	CENPB	>sp|P07199|CENPB_HUMAN Major centromere autoantigen B OS=Homo sapiens GN=CENPB PE=1 SV=2	0	0	1	0	0	0	1	0	0	0	0	0	0	0	0	1	0	0	0	0	0	0	0	0	0	1	0	0	0	0	1	1	0	1	0	0	0	0	0	0	0	1	1	1	1	1
P07203	P07203	GPX1	>sp|P07203|GPX1_HUMAN Glutathione peroxidase 1 OS=Homo sapiens GN=GPX1 PE=1 SV=4	6	2	7	7	7	7	6	7	4	2	5	6	5	3	4	4	5	5	4	5	6	4	5	4	3	4	5	6	2	2	5	4	2	3	5	5	6	5	5	5	7	7	5	7	4	3
P07205	P07205	PGK2	>sp|P07205|PGK2_HUMAN Phosphoglycerate kinase 2 OS=Homo sapiens GN=PGK2 PE=1 SV=3	5	5	5	5	5	5	6	5	6	4	6	5	6	6	5	5	5	5	5	6	6	6	5	6	5	5	6	6	5	6	5	6	6	5	5	6	6	5	5	5	6	6	6	6	5	6
P07225	P07225	PROS1	>sp|P07225|PROS_HUMAN Vitamin K-dependent protein S OS=Homo sapiens GN=PROS1 PE=1 SV=1	0	1	1	0	1	1	1	0	2	0	1	1	1	0	0	0	0	0	0	1	1	1	0	1	1	1	0	1	1	0	1	2	1	1	1	0	0	2	2	1	0	1	1	1	0	1
P07237	P07237	P4HB	>sp|P07237|PDIA1_HUMAN Protein disulfide-isomerase OS=Homo sapiens GN=P4HB PE=1 SV=3	29	33	32	34	30	32	34	30	28	23	32	29	30	34	31	32	35	35	36	31	32	26	33	28	30	30	30	32	28	26	31	32	33	35	35	30	36	31	30	28	31	32	33	35	29	28
P07305	P07305	H1F0	>sp|P07305|H10_HUMAN Histone H1.0 OS=Homo sapiens GN=H1F0 PE=1 SV=3	8	9	8	7	8	9	7	5	9	7	7	5	7	8	7	6	7	5	6	9	7	9	8	8	8	9	8	4	9	6	9	8	9	9	9	7	7	8	9	8	7	9	9	8	6	7
P07311	P07311	ACYP1	>sp|P07311|ACYP1_HUMAN Acylphosphatase-1 OS=Homo sapiens GN=ACYP1 PE=1 SV=2	1	0	0	0	0	1	0	0	0	0	0	0	0	0	0	0	0	0	0	0	1	0	1	0	1	1	0	0	1	0	1	0	0	1	0	0	0	0	0	0	0	0	0	1	0	0
P07339	P07339	CTSD	>sp|P07339|CATD_HUMAN Cathepsin D OS=Homo sapiens GN=CTSD PE=1 SV=1	13	13	12	12	12	13	12	13	10	8	11	11	10	11	11	12	13	11	12	14	13	11	11	12	11	13	12	13	11	12	12	12	12	13	12	12	13	12	13	12	15	13	15	13	12	10
P07355	P07355;A6NMY6	ANXA2;ANXA2P2	>sp|P07355|ANXA2_HUMAN Annexin A2 OS=Homo sapiens GN=ANXA2 PE=1 SV=2;>sp|A6NMY6|AXA2L_HUMAN Putative annexin A2-like protein OS=Homo sapiens GN=ANXA2P2 PE=5 SV=2	28	28	31	30	28	29	28	25	26	22	25	27	25	28	25	27	30	29	28	28	29	24	28	24	28	26	25	28	26	26	29	26	27	31	26	23	28	28	25	25	26	29	30	30	25	26
P07357	P07357	C8A	>sp|P07357|CO8A_HUMAN Complement component C8 alpha chain OS=Homo sapiens GN=C8A PE=1 SV=2	0	0	0	0	1	1	2	0	1	2	1	0	2	1	0	1	1	1	1	0	1	0	1	1	0	0	1	0	2	1	2	2	1	1	2	0	1	0	1	0	2	0	0	0	0	0
P07358	P07358	C8B	>sp|P07358|CO8B_HUMAN Complement component C8 beta chain OS=Homo sapiens GN=C8B PE=1 SV=3	2	2	2	1	6	5	6	5	6	6	4	0	5	0	1	0	1	0	0	1	3	0	4	0	1	0	0	2	6	4	2	3	6	4	6	1	1	0	0	0	0	0	0	1	1	2
P07359	P07359	GP1BA	>sp|P07359|GP1BA_HUMAN Platelet glycoprotein Ib alpha chain OS=Homo sapiens GN=GP1BA PE=1 SV=2	0	0	0	0	0	0	0	0	0	0	0	0	0	0	0	0	0	0	0	0	1	0	0	0	0	0	0	0	0	1	0	0	0	0	0	0	0	0	0	4	0	0	0	0	0	0
P07360	P07360	C8G	>sp|P07360|CO8G_HUMAN Complement component C8 gamma chain OS=Homo sapiens GN=C8G PE=1 SV=3	2	4	6	3	5	6	6	5	6	6	4	2	4	3	1	0	2	2	1	5	5	3	4	3	3	1	4	4	5	6	3	3	5	4	5	1	2	2	2	1	4	2	3	4	1	4
P07384	P07384	CAPN1	>sp|P07384|CAN1_HUMAN Calpain-1 catalytic subunit OS=Homo sapiens GN=CAPN1 PE=1 SV=1	17	21	17	21	19	21	23	20	16	13	23	18	20	13	11	16	20	15	17	23	21	12	22	13	16	17	17	17	19	16	25	23	20	22	24	18	23	17	21	16	23	19	25	24	13	14
P07437	P07437	TUBB	>sp|P07437|TBB5_HUMAN Tubulin beta chain OS=Homo sapiens GN=TUBB PE=1 SV=2	17	19	20	20	18	19	19	18	19	17	19	17	19	19	18	19	19	20	20	19	20	19	20	17	17	17	18	18	19	17	19	20	18	19	19	18	20	18	19	19	18	18	19	21	17	17
P07451	P07451	CA3	>sp|P07451|CAH3_HUMAN Carbonic anhydrase 3 OS=Homo sapiens GN=CA3 PE=1 SV=3	7	0	4	2	4	4	0	0	6	4	6	6	6	0	1	0	1	0	0	2	1	2	5	1	0	0	2	1	2	1	0	1	0	6	1	1	1	6	7	2	1	0	0	1	0	1
P07476	P07476	IVL	>sp|P07476|INVO_HUMAN Involucrin OS=Homo sapiens GN=IVL PE=1 SV=2	0	0	1	1	0	0	0	0	0	0	1	0	1	0	0	0	0	0	0	0	0	0	0	0	0	0	0	0	3	0	0	1	0	1	0	0	0	4	6	0	2	2	2	0	2	0
P07585	P07585	DCN	>sp|P07585|PGS2_HUMAN Decorin OS=Homo sapiens GN=DCN PE=1 SV=1	3	4	3	2	4	3	4	4	4	3	4	3	4	0	0	1	1	0	0	2	3	3	3	3	1	3	1	2	4	3	1	1	2	3	3	3	4	3	2	3	4	4	3	3	2	3
P07602	P07602	PSAP	>sp|P07602|SAP_HUMAN Prosaposin OS=Homo sapiens GN=PSAP PE=1 SV=2	2	3	4	5	4	3	7	2	4	0	5	2	3	5	3	4	5	5	4	5	6	4	4	4	3	5	3	4	5	2	3	4	5	5	3	3	5	2	3	5	2	3	3	6	5	2
P07686	P07686	HEXB	>sp|P07686|HEXB_HUMAN Beta-hexosaminidase subunit beta OS=Homo sapiens GN=HEXB PE=1 SV=3	8	9	5	6	6	6	7	6	3	1	6	7	7	9	9	8	11	12	12	9	9	7	5	8	8	8	6	8	8	5	5	7	6	7	8	10	6	9	10	6	13	10	13	13	10	7
P07711	P07711;Q5NE16;P43235;O60911	CTSL1;CTSL3P;CTSK;CTSL2	>sp|P07711|CATL1_HUMAN Cathepsin L1 OS=Homo sapiens GN=CTSL PE=1 SV=2;>sp|Q5NE16|CATL3_HUMAN Putative inactive cathepsin L-like protein CTSL3P OS=Homo sapiens GN=CTSL3P PE=5 SV=1;>sp|P43235|CATK_HUMAN Cathepsin K OS=Homo sapiens GN=CTSK PE=1 SV=1;>sp|O6091	1	0	0	1	0	0	1	1	0	0	1	1	0	1	1	1	1	1	1	1	1	1	0	1	0	0	1	1	0	1	0	1	0	0	0	1	1	1	0	1	0	1	1	1	1	1
P07737	P07737	PFN1	>sp|P07737|PROF1_HUMAN Profilin-1 OS=Homo sapiens GN=PFN1 PE=1 SV=2	9	10	10	9	9	10	9	11	10	9	9	8	10	9	9	9	9	9	9	9	10	8	9	9	9	9	9	10	8	8	9	9	9	9	9	9	10	10	10	10	10	9	9	9	8	9
P07738	P07738	BPGM	>sp|P07738|PMGE_HUMAN Bisphosphoglycerate mutase OS=Homo sapiens GN=BPGM PE=1 SV=2	1	0	0	1	0	1	0	1	1	0	0	0	0	1	0	0	0	0	0	1	1	0	0	0	0	1	0	0	0	1	0	0	0	0	0	0	0	1	1	0	0	0	1	2	0	0
P07741	P07741	APRT	>sp|P07741|APT_HUMAN Adenine phosphoribosyltransferase OS=Homo sapiens GN=APRT PE=1 SV=2	6	8	7	7	6	7	6	7	7	6	7	7	7	5	6	6	8	8	7	7	6	6	7	6	7	7	6	6	7	6	5	7	7	7	7	7	7	8	6	7	8	8	8	8	6	7
P07814	P07814	EPRS	>sp|P07814|SYEP_HUMAN Bifunctional glutamate/proline--tRNA ligase OS=Homo sapiens GN=EPRS PE=1 SV=5	17	22	19	25	24	25	24	24	16	6	21	16	19	23	22	26	23	26	26	19	16	11	20	14	16	14	11	15	18	18	17	20	22	24	21	19	20	19	20	13	22	21	22	22	13	15
P07858	P07858	CTSB	>sp|P07858|CATB_HUMAN Cathepsin B OS=Homo sapiens GN=CTSB PE=1 SV=3	2	2	2	2	2	2	2	2	2	2	2	2	2	2	2	2	2	2	2	2	2	2	2	2	2	2	2	2	1	2	2	2	2	2	2	2	2	2	2	2	2	2	2	2	2	2
P07900	P07900	HSP90AA1	>sp|P07900|HS90A_HUMAN Heat shock protein HSP 90-alpha OS=Homo sapiens GN=HSP90AA1 PE=1 SV=5	38	36	37	39	39	39	37	36	33	27	37	37	34	36	35	35	36	37	37	38	37	32	38	32	39	35	35	36	37	33	35	37	37	38	37	36	39	38	37	38	39	38	40	38	35	37
P07902	P07902	GALT	>sp|P07902|GALT_HUMAN Galactose-1-phosphate uridylyltransferase OS=Homo sapiens GN=GALT PE=1 SV=3	1	0	1	1	1	1	1	1	0	0	1	0	0	2	1	2	2	2	2	2	2	1	1	1	2	2	2	1	1	0	1	0	0	2	1	0	0	1	1	1	0	1	2	1	0	0
P07910	P07910	HNRNPC	>sp|P07910|HNRPC_HUMAN Heterogeneous nuclear ribonucleoproteins C1/C2 OS=Homo sapiens GN=HNRNPC PE=1 SV=4	16	16	18	17	19	18	17	17	16	16	17	17	17	19	16	17	19	17	18	16	17	15	20	17	18	17	17	16	16	14	16	18	17	17	17	17	19	17	18	15	18	18	19	21	16	15
P07942	P07942	LAMB1	>sp|P07942|LAMB1_HUMAN Laminin subunit beta-1 OS=Homo sapiens GN=LAMB1 PE=1 SV=2	4	2	3	2	1	2	1	3	4	3	2	3	2	2	2	0	0	0	0	1	3	1	2	2	1	2	1	2	3	2	2	1	1	2	0	4	3	4	3	3	2	2	1	0	1	2
P07947	P07947	YES1	>sp|P07947|YES_HUMAN Tyrosine-protein kinase Yes OS=Homo sapiens GN=YES1 PE=1 SV=3	4	5	5	4	5	5	2	2	3	2	3	5	3	4	3	2	3	2	1	4	3	2	5	2	2	4	5	3	3	3	4	5	3	4	5	1	4	3	4	5	3	3	4	3	3	1
P07948	P07948	LYN	>sp|P07948|LYN_HUMAN Tyrosine-protein kinase Lyn OS=Homo sapiens GN=LYN PE=1 SV=3	5	4	8	6	7	7	5	4	6	3	8	5	6	7	8	7	8	3	4	6	4	5	5	5	6	5	4	4	7	6	10	9	7	3	8	2	5	5	5	5	3	4	4	6	3	3
P07951	P07951	TPM2	>sp|P07951|TPM2_HUMAN Tropomyosin beta chain OS=Homo sapiens GN=TPM2 PE=1 SV=1	15	18	14	16	19	20	15	13	18	11	17	16	18	14	10	13	10	10	10	17	14	12	14	12	12	10	9	11	15	14	11	16	15	15	14	13	18	13	13	14	14	14	12	15	8	14
P07954	P07954	FH	>sp|P07954|FUMH_HUMAN Fumarate hydratase, mitochondrial OS=Homo sapiens GN=FH PE=1 SV=3	14	14	14	16	15	17	13	12	9	4	12	12	12	13	15	11	13	13	15	13	13	11	13	11	13	13	11	11	15	11	12	10	12	14	13	12	11	13	13	13	15	13	15	10	12	11
P07988	P07988	SFTPB	>sp|P07988|PSPB_HUMAN Pulmonary surfactant-associated protein B OS=Homo sapiens GN=SFTPB PE=1 SV=3	4	7	6	7	6	8	4	2	5	3	5	3	6	4	5	2	3	2	3	5	5	8	1	7	5	5	4	7	9	9	9	8	9	2	8	3	4	6	6	6	2	0	1	5	0	3
P08047	P08047	SP1	>sp|P08047|SP1_HUMAN Transcription factor Sp1 OS=Homo sapiens GN=SP1 PE=1 SV=3	0	0	0	0	0	0	0	0	0	0	0	0	0	0	0	0	0	0	0	0	0	0	0	0	0	0	0	0	0	0	0	0	0	0	0	0	0	0	0	0	0	0	0	0	0	0
P08123	P08123	COL1A2	>sp|P08123|CO1A2_HUMAN Collagen alpha-2(I) chain OS=Homo sapiens GN=COL1A2 PE=1 SV=7	11	17	12	10	12	12	11	9	14	15	12	12	11	11	9	9	9	8	8	10	10	11	13	11	8	8	8	9	12	12	7	10	8	12	11	9	10	9	10	8	12	11	8	11	8	10
P08133	P08133	ANXA6	>sp|P08133|ANXA6_HUMAN Annexin A6 OS=Homo sapiens GN=ANXA6 PE=1 SV=3	35	38	37	39	38	41	38	30	39	33	37	34	38	27	26	30	32	27	29	38	36	35	38	32	34	33	31	33	35	34	35	38	37	36	38	32	37	36	36	37	39	32	31	35	23	29
P08134	P08134	RHOC	>sp|P08134|RHOC_HUMAN Rho-related GTP-binding protein RhoC OS=Homo sapiens GN=RHOC PE=1 SV=1	2	1	3	2	3	1	1	1	1	1	3	2	1	1	2	2	2	2	1	2	1	1	2	1	1	1	1	2	1	1	2	1	3	2	2	2	3	1	1	1	1	2	4	4	1	1
P08174	P08174	CD55	>sp|P08174|DAF_HUMAN Complement decay-accelerating factor OS=Homo sapiens GN=CD55 PE=1 SV=4	0	0	0	0	0	0	0	0	0	0	0	0	0	0	0	0	0	0	0	0	0	0	0	0	0	0	0	0	0	0	0	0	0	0	0	0	0	0	0	0	0	0	0	0	0	0
P08195	P08195	SLC3A2	>sp|P08195|4F2_HUMAN 4F2 cell-surface antigen heavy chain OS=Homo sapiens GN=SLC3A2 PE=1 SV=3	5	2	5	7	8	6	8	7	4	3	6	3	6	7	5	8	9	8	9	7	8	4	6	6	5	4	6	4	6	7	5	7	8	8	7	3	6	7	8	6	8	6	8	7	7	5
P08236	P08236	GUSB	>sp|P08236|BGLR_HUMAN Beta-glucuronidase OS=Homo sapiens GN=GUSB PE=1 SV=2	12	14	12	16	13	14	12	11	7	4	10	11	11	10	4	9	11	12	11	11	11	11	11	12	11	10	8	12	10	9	13	11	13	13	13	12	12	9	9	10	12	12	12	15	11	8
P08237	P08237	PFKM	>sp|P08237|PFKAM_HUMAN ATP-dependent 6-phosphofructokinase, muscle type OS=Homo sapiens GN=PFKM PE=1 SV=2	7	10	8	6	7	7	9	7	7	9	9	8	10	7	4	7	4	6	4	9	8	6	10	7	8	9	7	8	6	6	10	10	6	9	5	9	11	8	10	8	9	6	6	9	3	5
P08238	P08238	HSP90AB1	>sp|P08238|HS90B_HUMAN Heat shock protein HSP 90-beta OS=Homo sapiens GN=HSP90AB1 PE=1 SV=4	36	38	43	42	41	43	43	42	35	28	37	35	37	44	38	39	41	40	40	40	37	35	41	35	38	37	38	39	36	37	41	40	38	36	38	37	41	40	41	40	38	39	45	41	36	37
P08240	P08240	SRPR	>sp|P08240|SRPRA_HUMAN Signal recognition particle receptor subunit alpha OS=Homo sapiens GN=SRPRA PE=1 SV=2	3	9	10	11	10	10	8	6	6	4	4	4	6	8	8	10	10	11	12	8	9	6	4	4	7	7	4	4	6	5	7	6	6	5	10	8	11	8	12	6	7	7	8	6	4	7
P08243	P08243	ASNS	>sp|P08243|ASNS_HUMAN Asparagine synthetase [glutamine-hydrolyzing] OS=Homo sapiens GN=ASNS PE=1 SV=4	0	1	0	0	0	0	0	0	0	0	0	0	0	0	0	0	0	0	0	0	0	0	0	0	0	0	0	0	0	0	0	0	0	0	1	0	1	0	0	1	1	1	0	0	0	0
P08246	P08246	ELANE	>sp|P08246|ELNE_HUMAN Neutrophil elastase OS=Homo sapiens GN=ELANE PE=1 SV=1	2	3	3	3	3	2	2	2	2	2	2	2	2	2	2	0	2	2	2	3	2	2	3	2	3	3	2	2	2	2	3	2	3	3	3	2	2	2	3	3	0	0	2	3	1	2
P08294	P08294	SOD3	>sp|P08294|SODE_HUMAN Extracellular superoxide dismutase [Cu-Zn] OS=Homo sapiens GN=SOD3 PE=1 SV=2	3	3	2	3	3	3	3	3	3	3	3	3	3	2	2	0	0	0	2	3	2	2	3	2	2	2	3	3	3	3	3	1	3	4	3	3	3	3	3	1	3	2	2	3	1	1
P08311	P08311	CTSG	>sp|P08311|CATG_HUMAN Cathepsin G OS=Homo sapiens GN=CTSG PE=1 SV=2	6	6	9	9	9	9	6	7	8	7	9	5	9	5	6	3	5	3	4	9	9	9	8	9	6	9	8	8	9	8	9	8	9	9	9	7	7	8	8	7	5	3	2	8	1	6
P08397	P08397	HMBS	>sp|P08397|HEM3_HUMAN Porphobilinogen deaminase OS=Homo sapiens GN=HMBS PE=1 SV=2	1	3	4	3	3	3	5	2	2	0	3	0	3	3	4	2	3	1	3	4	3	2	2	2	3	4	1	3	3	0	3	3	3	4	3	0	3	5	3	1	4	4	4	4	0	0
P08493	P08493	MGP	>sp|P08493|MGP_HUMAN Matrix Gla protein OS=Homo sapiens GN=MGP PE=1 SV=2	2	2	1	0	3	3	1	2	2	1	1	2	0	0	1	0	0	0	0	1	1	2	1	1	1	2	1	1	1	2	0	1	0	0	0	0	0	1	0	0	2	2	2	2	2	2
P08514	P08514	ITGA2B	>sp|P08514|ITA2B_HUMAN Integrin alpha-IIb OS=Homo sapiens GN=ITGA2B PE=1 SV=3	2	0	0	0	0	0	0	0	0	1	0	3	0	0	0	0	0	0	0	0	0	1	0	2	1	0	0	0	1	0	0	0	0	0	0	0	0	0	1	9	0	0	0	0	0	1
P08559	P08559	PDHA1	>sp|P08559|ODPA_HUMAN Pyruvate dehydrogenase E1 component subunit alpha, somatic form, mitochondrial OS=Homo sapiens GN=PDHA1 PE=1 SV=3	6	6	3	8	9	7	6	5	5	3	6	4	4	5	4	6	8	6	8	3	4	2	3	3	3	4	3	4	5	2	6	5	5	7	6	3	5	5	8	5	7	5	7	7	3	3
P08567	P08567	PLEK	>sp|P08567|PLEK_HUMAN Pleckstrin OS=Homo sapiens GN=PLEK PE=1 SV=3	0	0	1	1	2	3	4	1	2	1	4	0	3	2	2	4	3	3	3	2	1	1	2	0	2	2	1	2	0	0	0	1	0	3	0	0	1	0	1	2	0	0	0	2	0	0
P08571	P08571	CD14	>sp|P08571|CD14_HUMAN Monocyte differentiation antigen CD14 OS=Homo sapiens GN=CD14 PE=1 SV=2	6	8	9	9	7	8	9	9	7	4	9	3	9	9	8	9	7	7	8	7	8	3	7	3	6	7	6	8	6	6	5	6	8	8	7	3	4	7	7	7	7	2	2	9	2	2
P08572	P08572	COL4A2	>sp|P08572|CO4A2_HUMAN Collagen alpha-2(IV) chain OS=Homo sapiens GN=COL4A2 PE=1 SV=4	6	5	6	5	6	7	5	3	6	4	6	6	5	4	5	6	2	3	3	4	4	4	6	4	3	4	4	4	4	6	4	8	3	7	5	4	4	5	5	3	6	5	2	3	2	6
P08574	P08574	CYC1	>sp|P08574|CY1_HUMAN Cytochrome c1, heme protein, mitochondrial OS=Homo sapiens GN=CYC1 PE=1 SV=3	3	3	2	3	3	3	2	2	2	1	2	3	2	4	4	3	3	3	3	2	3	2	3	1	3	3	3	3	2	2	3	3	3	2	3	3	3	3	3	3	3	3	3	2	3	3
P08575	P08575	PTPRC	>sp|P08575|PTPRC_HUMAN Receptor-type tyrosine-protein phosphatase C OS=Homo sapiens GN=PTPRC PE=1 SV=2	10	6	11	12	12	15	12	14	15	10	17	9	17	14	10	13	13	10	14	14	12	11	12	10	14	13	12	12	10	6	6	5	12	12	11	4	13	10	10	11	7	7	8	13	1	4
P08579	P08579	SNRPB2	>sp|P08579|RU2B_HUMAN U2 small nuclear ribonucleoprotein B OS=Homo sapiens GN=SNRPB2 PE=1 SV=1	5	3	3	6	3	4	6	4	3	3	5	5	3	7	4	5	5	4	5	6	3	3	7	4	5	4	4	4	4	3	4	5	4	4	6	3	5	2	5	3	4	4	5	7	5	3
P08581	P08581	MET	>sp|P08581|MET_HUMAN Hepatocyte growth factor receptor OS=Homo sapiens GN=MET PE=1 SV=4	0	0	0	0	1	0	0	0	0	0	0	1	0	2	2	0	1	1	2	0	1	0	0	0	0	1	0	0	0	0	0	0	0	0	0	1	0	1	1	0	1	0	1	4	0	0
P08603	P08603	CFH	>sp|P08603|CFAH_HUMAN Complement factor H OS=Homo sapiens GN=CFH PE=1 SV=4	2	3	3	4	4	5	4	5	5	4	3	0	5	2	0	0	2	0	0	3	3	3	5	4	1	2	3	3	7	4	3	4	7	5	6	2	3	2	3	4	4	2	3	4	0	6
P08621	P08621	SNRNP70	>sp|P08621|RU17_HUMAN U1 small nuclear ribonucleoprotein 70 kDa OS=Homo sapiens GN=SNRNP70 PE=1 SV=2	11	11	12	13	12	11	13	10	10	9	15	11	13	12	14	11	13	12	11	11	13	13	12	11	12	12	9	11	9	7	10	12	13	12	12	10	10	11	13	10	14	11	11	12	8	9
P08631	P08631	HCK	>sp|P08631|HCK_HUMAN Tyrosine-protein kinase HCK OS=Homo sapiens GN=HCK PE=1 SV=5	4	3	4	4	4	4	4	4	5	2	3	2	3	5	4	4	5	4	2	4	3	4	3	4	4	4	4	4	3	4	4	4	3	2	4	2	4	4	3	4	2	5	4	3	3	2
P08637	P08637;O75015	FCGR3A;FCGR3B	>sp|P08637|FCG3A_HUMAN Low affinity immunoglobulin gamma Fc region receptor III-A OS=Homo sapiens GN=FCGR3A PE=1 SV=2;>sp|O75015|FCG3B_HUMAN Low affinity immunoglobulin gamma Fc region receptor III-B OS=Homo sapiens GN=FCGR3B PE=1 SV=2	1	0	0	1	0	0	1	2	1	0	1	0	1	1	1	0	1	0	1	0	1	1	1	1	1	1	1	1	1	1	0	0	2	1	1	1	0	0	1	0	0	0	0	1	1	1
P08648	P08648	ITGA5	>sp|P08648|ITA5_HUMAN Integrin alpha-5 OS=Homo sapiens GN=ITGA5 PE=1 SV=2	1	0	0	1	1	0	1	1	1	0	0	0	0	0	0	0	0	0	1	0	2	1	0	0	0	0	0	0	0	1	0	0	0	0	0	0	1	0	0	0	0	0	0	2	0	0
P08651	P08651	NFIC	>sp|P08651|NFIC_HUMAN Nuclear factor 1 C-type OS=Homo sapiens GN=NFIC PE=1 SV=2	1	0	1	1	2	1	1	1	2	1	2	1	1	2	1	1	1	1	0	1	2	1	1	1	1	2	1	2	1	1	1	1	1	1	1	1	1	1	1	0	2	1	1	1	1	1
P08670	P08670	VIM	>sp|P08670|VIME_HUMAN Vimentin OS=Homo sapiens GN=VIM PE=1 SV=4	57	59	57	59	62	62	62	58	60	58	64	56	61	59	56	59	57	52	55	64	62	56	61	55	54	55	58	58	60	56	58	60	61	62	57	55	61	58	55	55	59	58	62	63	55	51
P08708	P08708	RPS17	>sp|P08708|RS17_HUMAN 40S ribosomal protein S17 OS=Homo sapiens GN=RPS17 PE=1 SV=2	8	7	8	8	6	7	7	7	7	7	8	5	6	7	8	6	7	7	7	7	6	7	7	7	8	8	6	8	7	6	7	7	7	6	7	5	8	8	7	8	8	7	7	6	5	6
P08727	P08727	KRT19	>sp|P08727|K1C19_HUMAN Keratin, type I cytoskeletal 19 OS=Homo sapiens GN=KRT19 PE=1 SV=4	37	43	42	44	43	45	40	36	28	17	31	36	33	40	36	43	39	39	39	44	41	31	44	30	38	42	37	37	38	34	43	41	42	45	38	39	39	44	41	44	41	40	46	45	41	31
P08754	P08754	GNAI3	>sp|P08754|GNAI3_HUMAN Guanine nucleotide-binding protein G(k) subunit alpha OS=Homo sapiens GN=GNAI3 PE=1 SV=3	6	8	7	6	6	8	8	5	8	7	8	5	7	8	7	6	6	7	7	7	6	6	8	6	7	7	7	7	6	7	7	8	7	8	5	7	8	8	6	5	6	7	7	8	5	5
P08758	P08758	ANXA5	>sp|P08758|ANXA5_HUMAN Annexin A5 OS=Homo sapiens GN=ANXA5 PE=1 SV=2	20	26	25	28	25	23	23	20	25	20	22	20	22	20	19	22	22	23	20	24	25	19	25	20	20	20	22	23	23	20	23	24	25	25	25	19	29	23	23	19	26	24	27	27	19	22
P08842	P08842	STS	>sp|P08842|STS_HUMAN Steryl-sulfatase OS=Homo sapiens GN=STS PE=1 SV=2	0	2	1	1	1	2	0	0	0	0	0	0	0	1	0	1	1	2	2	1	1	0	0	0	0	0	0	0	0	0	1	1	0	1	0	1	1	0	1	0	1	0	2	2	1	0
P08865	P08865	RPSA	>sp|P08865|RSSA_HUMAN 40S ribosomal protein SA OS=Homo sapiens GN=RPSA PE=1 SV=4	10	11	9	12	12	11	11	11	11	8	11	8	11	11	10	11	10	11	11	12	13	9	11	10	12	11	8	10	12	10	10	9	11	11	12	9	12	12	13	12	12	11	11	11	9	8
P08922	P08922	ROS1	>sp|P08922|ROS1_HUMAN Proto-oncogene tyrosine-protein kinase ROS OS=Homo sapiens GN=ROS1 PE=1 SV=3	0	0	2	1	1	1	0	0	0	0	0	0	0	1	0	0	1	0	1	0	0	0	0	0	0	0	0	0	0	0	0	0	0	0	0	0	0	1	1	0	0	0	0	0	0	0
P08962	P08962	CD63	>sp|P08962|CD63_HUMAN CD63 antigen OS=Homo sapiens GN=CD63 PE=1 SV=2	2	3	2	2	3	3	2	2	1	2	2	1	1	1	1	2	2	2	3	2	3	2	2	2	3	1	3	2	2	2	3	3	3	1	3	3	3	3	3	2	2	2	1	3	2	3
P09001	P09001	MRPL3	>sp|P09001|RM03_HUMAN 39S ribosomal protein L3, mitochondrial OS=Homo sapiens GN=MRPL3 PE=1 SV=1	4	1	2	2	1	2	1	2	2	3	1	3	1	3	4	1	2	1	2	3	3	3	3	3	3	3	3	4	2	2	1	1	1	1	2	2	1	3	4	3	2	2	2	1	2	2
P09012	P09012	SNRPA	>sp|P09012|SNRPA_HUMAN U1 small nuclear ribonucleoprotein A OS=Homo sapiens GN=SNRPA PE=1 SV=3	3	6	6	6	4	4	7	5	7	3	6	4	6	6	5	4	5	5	4	6	5	5	7	6	6	5	4	5	4	2	5	6	3	7	4	4	5	4	3	3	6	4	5	7	3	3
P09104	P09104	ENO2	>sp|P09104|ENOG_HUMAN Gamma-enolase OS=Homo sapiens GN=ENO2 PE=1 SV=3	4	3	4	5	3	4	5	6	4	1	6	3	4	1	3	4	3	3	4	5	5	3	4	3	5	4	4	4	5	3	5	4	5	6	7	3	3	3	4	3	2	3	3	6	3	4
P09110	P09110	ACAA1	>sp|P09110|THIK_HUMAN 3-ketoacyl-CoA thiolase, peroxisomal OS=Homo sapiens GN=ACAA1 PE=1 SV=2	7	8	9	9	10	10	4	5	6	5	4	6	6	5	8	8	8	8	6	7	8	5	7	5	7	8	8	10	8	7	8	9	8	7	9	7	10	9	9	8	9	7	8	9	6	6
P09132	P09132	SRP19	>sp|P09132|SRP19_HUMAN Signal recognition particle 19 kDa protein OS=Homo sapiens GN=SRP19 PE=1 SV=3	1	1	1	1	1	2	1	1	1	0	1	0	1	1	1	1	1	1	2	1	1	1	1	1	1	1	1	1	2	1	2	1	1	1	0	1	1	0	1	0	1	1	1	1	1	1
P09210	P09210;Q16772	GSTA2;GSTA3	>sp|P09210|GSTA2_HUMAN Glutathione S-transferase A2 OS=Homo sapiens GN=GSTA2 PE=1 SV=4;>sp|Q16772|GSTA3_HUMAN Glutathione S-transferase A3 OS=Homo sapiens GN=GSTA3 PE=1 SV=3	8	9	2	1	8	8	1	1	1	0	3	8	2	1	1	0	0	1	0	5	5	4	0	2	3	3	1	1	7	7	1	1	3	0	3	1	0	1	1	0	6	7	7	1	7	8
P09211	P09211	GSTP1	>sp|P09211|GSTP1_HUMAN Glutathione S-transferase P OS=Homo sapiens GN=GSTP1 PE=1 SV=2	9	11	9	11	11	11	10	10	10	7	10	9	10	10	11	11	11	11	10	9	9	7	8	10	10	11	10	9	9	9	9	9	11	9	8	7	9	9	9	10	8	7	8	9	7	7
P09234	P09234	SNRPC	>sp|P09234|RU1C_HUMAN U1 small nuclear ribonucleoprotein C OS=Homo sapiens GN=SNRPC PE=1 SV=1	2	1	1	2	2	1	2	2	0	0	1	1	1	1	1	2	2	2	2	1	1	1	2	1	1	1	1	1	1	0	0	0	1	2	0	1	1	2	2	1	1	1	2	2	1	1
P09327	P09327	VIL1	>sp|P09327|VILI_HUMAN Villin-1 OS=Homo sapiens GN=VIL1 PE=1 SV=4	2	11	2	3	7	5	2	2	1	0	0	0	1	0	0	0	0	0	1	0	0	0	1	0	0	2	11	12	12	12	21	22	13	0	16	0	1	1	2	6	0	1	0	0	0	0
P09382	P09382	LGALS1	>sp|P09382|LEG1_HUMAN Galectin-1 OS=Homo sapiens GN=LGALS1 PE=1 SV=2	4	5	3	5	4	5	5	3	5	4	5	4	5	3	2	5	4	4	4	5	5	4	4	4	3	3	5	4	4	5	4	4	3	5	3	5	5	5	4	2	5	4	5	5	5	2
P09417	P09417	QDPR	>sp|P09417|DHPR_HUMAN Dihydropteridine reductase OS=Homo sapiens GN=QDPR PE=1 SV=2	5	3	4	5	3	5	2	3	3	4	3	4	2	2	3	5	5	5	4	4	4	3	3	3	4	3	2	3	4	2	4	5	3	5	3	2	4	4	4	3	3	4	3	4	2	4
P09429	P09429	HMGB1	>sp|P09429|HMGB1_HUMAN High mobility group protein B1 OS=Homo sapiens GN=HMGB1 PE=1 SV=3	8	8	7	8	9	9	9	6	6	6	8	8	8	5	6	5	7	5	5	8	6	8	6	7	8	8	7	7	8	7	6	9	8	8	7	7	9	6	7	7	8	6	6	10	7	7
P09455	P09455	RBP1	>sp|P09455|RET1_HUMAN Retinol-binding protein 1 OS=Homo sapiens GN=RBP1 PE=1 SV=2	0	0	0	1	1	0	1	0	0	0	1	0	2	0	0	0	1	0	0	2	1	0	3	1	0	0	0	0	0	0	1	1	0	2	0	0	0	0	1	0	1	0	1	1	0	1
P09466	P09466	PAEP	>sp|P09466|PAEP_HUMAN Glycodelin OS=Homo sapiens GN=PAEP PE=1 SV=2	0	0	0	0	0	0	0	0	0	0	0	0	0	0	0	1	1	0	1	0	0	0	0	0	0	0	0	1	2	1	3	3	3	0	3	0	1	0	0	0	0	0	0	0	0	0
P09467	P09467	FBP1	>sp|P09467|F16P1_HUMAN Fructose-1,6-bisphosphatase 1 OS=Homo sapiens GN=FBP1 PE=1 SV=5	10	10	16	16	15	16	16	16	9	7	13	10	9	14	13	13	12	14	14	13	13	7	12	11	12	11	14	14	14	11	13	13	15	11	14	15	16	14	15	11	14	14	16	12	12	12
P09488	P09488;Q03013	GSTM1;GSTM4	>sp|P09488|GSTM1_HUMAN Glutathione S-transferase Mu 1 OS=Homo sapiens GN=GSTM1 PE=1 SV=3;>sp|Q03013|GSTM4_HUMAN Glutathione S-transferase Mu 4 OS=Homo sapiens GN=GSTM4 PE=1 SV=3	1	4	1	0	1	1	2	1	2	1	3	2	1	2	0	3	2	2	3	0	3	0	4	0	0	0	0	0	2	1	2	3	3	4	2	0	1	0	1	0	2	2	2	6	1	1
P09493	P09493	TPM1	>sp|P09493|TPM1_HUMAN Tropomyosin alpha-1 chain OS=Homo sapiens GN=TPM1 PE=1 SV=2	15	18	12	12	18	17	14	12	19	12	16	15	17	12	10	14	8	8	8	15	14	10	14	11	9	8	8	9	12	11	12	17	16	15	13	12	19	11	9	11	16	14	11	13	9	10
P09496	P09496	CLTA	>sp|P09496|CLCA_HUMAN Clathrin light chain A OS=Homo sapiens GN=CLTA PE=1 SV=1	4	2	3	4	5	3	5	4	3	2	5	5	5	5	6	4	4	5	5	5	4	5	5	4	4	5	4	4	4	5	3	5	4	5	4	4	6	6	5	5	5	6	2	4	4	5
P09497	P09497	CLTB	>sp|P09497|CLCB_HUMAN Clathrin light chain B OS=Homo sapiens GN=CLTB PE=1 SV=1	3	3	0	4	2	3	2	0	1	0	3	4	2	2	2	2	2	2	2	3	4	2	2	1	2	3	2	2	2	2	3	3	2	3	2	3	2	3	3	2	4	4	3	3	5	3
P09525	P09525	ANXA4	>sp|P09525|ANXA4_HUMAN Annexin A4 OS=Homo sapiens GN=ANXA4 PE=1 SV=4	16	19	18	18	18	19	16	16	14	13	13	16	15	16	15	18	17	18	20	18	16	14	17	16	15	17	15	17	16	16	21	19	17	18	16	16	16	15	16	16	12	15	16	16	13	13
P09543	P09543	CNP	>sp|P09543|CN37_HUMAN 2,3-cyclic-nucleotide 3-phosphodiesterase OS=Homo sapiens GN=CNP PE=1 SV=2	2	3	3	1	1	1	4	5	2	3	3	4	4	2	3	1	2	2	3	2	2	3	5	0	4	2	0	3	2	2	2	4	2	6	3	4	3	4	3	4	2	3	2	2	3	2
P09601	P09601	HMOX1	>sp|P09601|HMOX1_HUMAN Heme oxygenase 1 OS=Homo sapiens GN=HMOX1 PE=1 SV=1	1	0	5	6	3	2	4	5	4	1	3	1	4	6	6	1	3	4	5	5	4	1	4	3	5	5	7	7	5	2	1	2	1	6	2	2	3	4	5	4	1	1	3	3	1	4
P09619	P09619	PDGFRB	>sp|P09619|PGFRB_HUMAN Platelet-derived growth factor receptor beta OS=Homo sapiens GN=PDGFRB PE=1 SV=1	3	4	3	2	2	2	4	2	3	2	5	2	4	1	1	2	1	2	2	1	2	2	2	2	1	1	1	1	2	2	2	4	1	3	1	2	2	3	3	2	3	2	1	2	1	1
P09622	P09622	DLD	>sp|P09622|DLDH_HUMAN Dihydrolipoyl dehydrogenase, mitochondrial OS=Homo sapiens GN=DLD PE=1 SV=2	9	6	8	9	9	11	9	7	6	4	7	10	6	9	10	10	10	7	7	8	6	7	4	8	7	9	8	10	9	10	11	11	10	7	10	10	11	10	8	10	11	11	12	8	8	11
P09651	P09651;Q32P51	HNRNPA1;HNRNPA1L2	>sp|P09651|ROA1_HUMAN Heterogeneous nuclear ribonucleoprotein A1 OS=Homo sapiens GN=HNRNPA1 PE=1 SV=5;>sp|Q32P51|RA1L2_HUMAN Heterogeneous nuclear ribonucleoprotein A1-like 2 OS=Homo sapiens GN=HNRNPA1L2 PE=2 SV=2	19	17	22	22	20	23	22	19	18	16	19	18	18	19	16	19	19	20	21	21	21	16	21	16	19	21	18	19	18	16	19	19	20	21	20	20	21	18	21	21	21	21	22	22	18	18
P09661	P09661	SNRPA1	>sp|P09661|RU2A_HUMAN U2 small nuclear ribonucleoprotein A OS=Homo sapiens GN=SNRPA1 PE=1 SV=2	6	4	5	7	4	5	4	5	5	4	5	5	5	6	5	4	5	4	4	6	6	6	6	5	7	6	4	5	5	3	4	6	3	6	3	3	6	3	5	4	5	4	6	9	3	5
P09668	P09668	CTSH	>sp|P09668|CATH_HUMAN Pro-cathepsin H OS=Homo sapiens GN=CTSH PE=1 SV=4	2	2	0	2	2	1	1	0	0	1	1	2	1	0	1	1	0	0	0	0	2	1	0	2	2	1	1	1	3	1	0	0	1	1	2	0	0	2	2	0	3	2	2	1	1	0
P09669	P09669	COX6C	>sp|P09669|COX6C_HUMAN Cytochrome c oxidase subunit 6C OS=Homo sapiens GN=COX6C PE=1 SV=2	2	2	2	2	2	2	2	2	2	1	2	2	2	2	2	3	2	4	4	2	2	3	2	2	2	1	2	2	3	2	3	2	2	2	2	2	2	3	3	1	2	3	4	2	0	2
P09758	P09758	TACSTD2	>sp|P09758|TACD2_HUMAN Tumor-associated calcium signal transducer 2 OS=Homo sapiens GN=TACSTD2 PE=1 SV=3	1	3	4	5	5	4	4	4	1	0	2	1	2	3	1	2	3	3	2	5	3	2	4	1	3	3	1	2	2	0	4	4	4	4	5	1	3	3	3	2	4	4	4	4	2	3
P09871	P09871	C1S	>sp|P09871|C1S_HUMAN Complement C1s subcomponent OS=Homo sapiens GN=C1S PE=1 SV=1	3	1	2	1	3	3	3	3	4	3	2	0	2	2	1	2	2	0	2	3	3	4	1	4	1	1	2	3	2	1	2	4	4	1	3	3	4	3	1	1	3	1	1	1	0	1
P09874	P09874	PARP1	>sp|P09874|PARP1_HUMAN Poly [ADP-ribose] polymerase 1 OS=Homo sapiens GN=PARP1 PE=1 SV=4	21	17	23	26	32	31	26	26	26	13	29	18	27	22	24	23	22	19	16	21	21	15	28	15	21	25	14	12	14	10	16	20	16	28	14	11	25	22	24	18	15	19	25	18	10	12
P09884	P09884	POLA1	>sp|P09884|DPOLA_HUMAN DNA polymerase alpha catalytic subunit OS=Homo sapiens GN=POLA1 PE=1 SV=2	0	0	0	0	0	0	0	0	0	0	0	0	0	0	0	0	0	0	0	0	0	0	0	0	0	0	0	0	0	0	0	0	0	0	0	0	0	0	0	0	0	0	0	0	0	0
P09913	P09913	IFIT2	>sp|P09913|IFIT2_HUMAN Interferon-induced protein with tetratricopeptide repeats 2 OS=Homo sapiens GN=IFIT2 PE=1 SV=1	1	1	1	1	1	2	1	1	1	0	1	1	1	1	1	1	1	1	1	1	0	1	1	0	1	1	0	1	1	1	1	1	1	1	1	1	2	1	2	2	2	2	3	1	1	0
P09914	P09914	IFIT1	>sp|P09914|IFIT1_HUMAN Interferon-induced protein with tetratricopeptide repeats 1 OS=Homo sapiens GN=IFIT1 PE=1 SV=2	4	2	1	2	1	2	5	4	1	0	0	4	0	7	4	3	5	1	2	1	0	0	1	0	1	0	2	4	1	1	2	1	0	2	3	1	7	2	2	1	7	7	9	2	2	0
P09917	P09917	ALOX5	>sp|P09917|LOX5_HUMAN Arachidonate 5-lipoxygenase OS=Homo sapiens GN=ALOX5 PE=1 SV=2	5	2	4	3	9	5	7	8	5	3	10	3	8	4	2	2	2	3	2	12	11	3	5	2	8	7	10	13	5	2	0	1	3	6	2	4	7	7	8	3	2	2	4	7	1	1
P09960	P09960	LTA4H	>sp|P09960|LKHA4_HUMAN Leukotriene A-4 hydrolase OS=Homo sapiens GN=LTA4H PE=1 SV=2	24	22	22	25	24	25	25	21	20	12	21	22	21	22	20	23	24	20	21	26	25	19	22	23	25	24	24	24	22	17	23	24	26	21	25	21	23	27	25	23	24	21	24	24	17	18
P09972	P09972	ALDOC	>sp|P09972|ALDOC_HUMAN Fructose-bisphosphate aldolase C OS=Homo sapiens GN=ALDOC PE=1 SV=2	7	8	9	11	11	9	8	8	5	4	6	4	8	10	6	11	10	13	11	8	9	5	6	4	8	7	4	6	5	4	4	5	5	5	7	10	11	9	8	8	9	7	10	13	9	7
P0C0L4	P0C0L4	C4A	>sp|P0C0L4|CO4A_HUMAN Complement C4-A OS=Homo sapiens GN=C4A PE=1 SV=2	23	35	38	42	40	41	42	40	51	44	46	25	44	29	27	24	30	35	32	39	35	31	51	32	30	28	40	38	49	41	48	45	45	55	46	30	42	40	42	33	31	26	30	36	14	30
P0C0L5	P0C0L5	C4B	>sp|P0C0L5|CO4B_HUMAN Complement C4-B OS=Homo sapiens GN=C4B PE=1 SV=2	23	34	39	45	42	42	43	43	52	45	46	24	45	28	26	24	29	34	32	39	36	32	53	33	31	30	40	40	50	42	48	46	45	56	47	29	41	41	42	31	31	25	29	36	14	29
Q71UI9	Q71UI9;P0C0S5	H2AFV;H2AFZ	>sp|Q71UI9|H2AV_HUMAN Histone H2A.V OS=Homo sapiens GN=H2AFV PE=1 SV=3;>sp|P0C0S5|H2AZ_HUMAN Histone H2A.Z OS=Homo sapiens GN=H2AFZ PE=1 SV=2	4	5	6	6	6	4	5	5	6	5	6	4	6	6	4	5	6	6	6	5	6	4	6	5	5	5	5	5	5	4	6	5	5	6	5	5	6	5	5	4	5	5	5	6	4	4
P0CG30	P0CG30;P0CG29	GSTT2B;GSTT2	>sp|P0CG30|GSTT2_HUMAN Glutathione S-transferase theta-2B OS=Homo sapiens GN=GSTT2B PE=1 SV=1;>sp|P0CG29|GST2_HUMAN Glutathione S-transferase theta-2 OS=Homo sapiens GN=GSTT2 PE=1 SV=1	1	1	1	0	1	1	0	0	0	1	0	1	1	0	1	1	1	1	1	1	1	1	1	1	1	1	1	1	0	1	0	1	1	0	0	1	1	1	1	1	1	1	0	1	1	1
P0CW18	P0CW18	PRSS56	>sp|P0CW18|PRS56_HUMAN Serine protease 56 OS=Homo sapiens GN=PRSS56 PE=1 SV=1	0	0	0	0	0	0	0	0	0	0	0	0	0	0	1	0	0	0	0	0	0	0	0	0	1	1	0	1	0	0	0	0	1	0	1	0	1	1	0	0	1	1	0	0	0	0
P0DI83	P0DI83	RAB34	>sp|P0DI83|NARR_HUMAN Ras-related protein Rab-34, isoform NARR OS=Homo sapiens GN=RAB34 PE=1 SV=1	0	0	0	0	0	0	0	0	0	0	0	0	0	0	0	0	0	0	0	0	0	0	0	0	0	0	0	0	0	0	0	0	0	0	0	0	0	0	0	0	0	0	0	0	0	0
P0DMN0	P0DMN0;P0DMM9		>sp|P0DMN0|ST1A4_HUMAN Sulfotransferase 1A4 OS=Homo sapiens GN=SULT1A4 PE=1 SV=1;>sp|P0DMM9|ST1A3_HUMAN Sulfotransferase 1A3 OS=Homo sapiens GN=SULT1A3 PE=1 SV=1	4	5	5	7	4	7	2	3	2	1	3	5	2	3	2	3	2	2	0	3	3	2	1	3	4	4	4	4	4	2	5	5	7	1	5	3	3	4	5	4	1	0	1	1	0	1
P0DMV9	P0DMV9;P0DMV8		>sp|P0DMV9|HS71B_HUMAN Heat shock 70 kDa protein 1B OS=Homo sapiens GN=HSPA1B PE=1 SV=1;>sp|P0DMV8|HS71A_HUMAN Heat shock 70 kDa protein 1A OS=Homo sapiens GN=HSPA1A PE=1 SV=1	21	22	20	23	22	23	23	21	20	17	20	21	22	21	21	21	23	21	23	21	23	21	24	19	23	23	22	21	22	22	22	22	22	22	21	21	22	23	22	24	22	20	25	26	19	18
Q01081	Q01081;P0DN76	U2AF1	>sp|Q01081|U2AF1_HUMAN Splicing factor U2AF 35 kDa subunit OS=Homo sapiens GN=U2AF1 PE=1 SV=3;>sp|P0DN76|U2AF5_HUMAN Splicing factor U2AF 35 kDa subunit-like protein OS=Homo sapiens GN=U2AF1L5 PE=1 SV=1	5	2	4	2	4	4	4	3	2	4	3	5	4	3	2	3	2	3	2	3	3	2	4	5	3	4	4	4	2	3	5	3	3	4	2	5	4	2	3	2	3	4	4	3	5	5
P35520	P35520;P0DN79	CBS	>sp|P35520|CBS_HUMAN Cystathionine beta-synthase OS=Homo sapiens GN=CBS PE=1 SV=2;>sp|P0DN79|CBSL_HUMAN Cystathionine beta-synthase-like protein OS=Homo sapiens GN=CBSL PE=1 SV=1	0	0	0	0	0	0	0	0	0	0	0	0	0	0	0	0	0	0	0	0	0	0	0	0	0	0	0	0	0	0	0	0	0	0	0	0	0	0	0	0	0	0	0	0	0	0
P0DOX2	P0DOX2		>sp|P0DOX2|IGA2_HUMAN Immunoglobulin alpha-2 heavy chain OS=Homo sapiens PE=1 SV=1	4	4	6	6	5	6	6	5	6	6	7	3	8	7	7	8	9	8	9	5	5	4	7	3	4	5	7	7	9	9	7	8	11	7	11	6	5	8	7	5	6	6	6	6	2	3
P0DOX3	P0DOX3;P01880	IGHD	>sp|P0DOX3|IGD_HUMAN Immunoglobulin delta heavy chain OS=Homo sapiens PE=1 SV=1;>sp|P01880|IGHD_HUMAN Immunoglobulin heavy constant delta OS=Homo sapiens GN=IGHD PE=1 SV=3	2	2	1	2	0	2	4	2	3	0	3	2	3	1	2	2	2	2	1	5	4	2	2	3	4	5	3	3	7	5	5	3	5	1	6	3	3	4	3	5	7	6	6	1	3	2
P0DOX4	P0DOX4;P01854	IGHE	>sp|P0DOX4|IGE_HUMAN Immunoglobulin epsilon heavy chain OS=Homo sapiens PE=1 SV=1;>sp|P01854|IGHE_HUMAN Immunoglobulin heavy constant epsilon OS=Homo sapiens GN=IGHE PE=1 SV=1	0	0	0	0	0	0	0	0	2	2	2	0	1	0	0	0	0	0	0	0	1	2	0	2	0	1	0	1	1	1	0	0	1	0	3	0	0	1	0	1	2	0	0	0	0	0
P0DOX5	P0DOX5;P01857	IGHG1	>sp|P0DOX5|IGG1_HUMAN Immunoglobulin gamma-1 heavy chain OS=Homo sapiens PE=1 SV=1;>sp|P01857|IGHG1_HUMAN Immunoglobulin heavy constant gamma 1 OS=Homo sapiens GN=IGHG1 PE=1 SV=1	9	8	12	12	12	12	10	8	12	10	12	10	14	9	7	11	12	12	10	11	13	10	13	9	11	10	12	13	12	14	11	11	13	12	14	9	11	11	11	10	10	11	7	10	9	8
P0DOX7	P0DOX7		>sp|P0DOX7|IGK_HUMAN Immunoglobulin kappa light chain OS=Homo sapiens PE=1 SV=1	3	3	6	5	3	5	4	4	5	3	2	3	4	4	4	5	3	3	2	3	4	3	6	5	4	4	3	6	8	7	3	6	9	6	8	3	3	5	3	4	4	3	4	4	4	3
P0DOX8	P0DOX8;B9A064;P0CG04	IGLL5;IGLC1	>sp|P0DOX8|IGL1_HUMAN Immunoglobulin lambda-1 light chain OS=Homo sapiens PE=1 SV=1;>sp|B9A064|IGLL5_HUMAN Immunoglobulin lambda-like polypeptide 5 OS=Homo sapiens GN=IGLL5 PE=2 SV=2;>sp|P0CG04|IGLC1_HUMAN Immunoglobulin lambda constant 1 OS=Homo sapiens G	4	2	2	3	3	2	4	2	5	3	4	4	3	4	3	4	4	4	4	3	3	2	3	4	2	2	4	5	4	5	4	4	6	4	4	2	3	3	4	2	4	3	3	3	3	2
P0DOY3	P0DOY3;P0DOY2;P0CF74	IGLC6	>sp|P0DOY3|IGLC3_HUMAN Immunoglobulin lambda constant 3 OS=Homo sapiens GN=IGLC3 PE=1 SV=1;>sp|P0DOY2|IGLC2_HUMAN Immunoglobulin lambda constant 2 OS=Homo sapiens GN=IGLC2 PE=1 SV=1;>sp|P0CF74|IGLC6_HUMAN Immunoglobulin lambda constant 6 OS=Homo sapiens GN	3	4	4	3	3	3	4	3	5	4	4	3	3	4	3	5	4	4	4	4	4	3	4	3	3	4	4	5	5	6	4	5	6	5	5	3	5	3	4	3	4	5	4	4	3	3
P0DP25	P0DP25;P0DP24;P0DP23		>sp|P0DP25|CALM3_HUMAN Calmodulin-3 OS=Homo sapiens GN=CALM3 PE=1 SV=1;>sp|P0DP24|CALM2_HUMAN Calmodulin-2 OS=Homo sapiens GN=CALM2 PE=1 SV=1;>sp|P0DP23|CALM1_HUMAN Calmodulin-1 OS=Homo sapiens GN=CALM1 PE=1 SV=1	8	8	7	8	7	9	9	7	6	6	8	7	8	6	7	6	7	7	8	8	8	7	7	7	8	7	7	8	7	6	8	7	9	8	8	6	9	8	8	8	9	8	9	9	7	6
P10092	P10092	CALCB	>sp|P10092|CALCB_HUMAN Calcitonin gene-related peptide 2 OS=Homo sapiens GN=CALCB PE=1 SV=1	0	0	0	0	0	0	0	0	0	0	0	0	0	0	0	0	0	0	0	0	0	0	0	0	0	0	0	0	0	0	0	1	1	0	1	0	0	0	0	0	0	0	0	0	0	0
P10153	P10153	RNASE2	>sp|P10153|RNAS2_HUMAN Non-secretory ribonuclease OS=Homo sapiens GN=RNASE2 PE=1 SV=2	1	0	1	1	1	1	0	0	2	1	2	1	1	0	0	0	0	0	1	2	2	1	0	1	2	1	1	1	1	1	0	0	1	2	1	1	0	1	1	1	0	0	0	2	0	0
P10155	P10155	TROVE2	>sp|P10155|RO60_HUMAN 60 kDa SS-A/Ro ribonucleoprotein OS=Homo sapiens GN=TROVE2 PE=1 SV=2	8	6	6	4	5	6	10	4	4	2	4	6	5	7	5	6	8	7	8	4	5	4	6	6	6	6	7	5	5	5	5	5	5	6	8	4	4	6	8	5	8	8	9	7	6	5
P10253	P10253	GAA	>sp|P10253|LYAG_HUMAN Lysosomal alpha-glucosidase OS=Homo sapiens GN=GAA PE=1 SV=4	10	11	7	12	7	9	12	13	5	2	6	8	5	6	3	3	7	7	7	13	13	5	12	7	7	8	10	12	9	6	9	7	10	13	9	8	12	7	13	7	11	14	12	14	8	6
P10301	P10301	RRAS	>sp|P10301|RRAS_HUMAN Ras-related protein R-Ras OS=Homo sapiens GN=RRAS PE=1 SV=1	9	10	8	5	8	7	8	8	9	6	9	10	7	3	5	6	4	4	6	7	9	8	6	8	6	6	7	8	7	7	5	6	7	7	7	7	5	6	8	6	9	6	6	4	7	6
P10316	P10316	HLA-A	>sp|P10316|1A69_HUMAN HLA class I histocompatibility antigen, A-69 alpha chain OS=Homo sapiens GN=HLA-A PE=1 SV=2	13	10	12	12	11	11	6	7	5	5	6	12	7	16	16	13	15	14	14	10	10	9	11	8	11	10	10	10	11	9	10	10	9	12	8	9	10	10	10	9	13	12	11	10	10	9
P10321	P10321	HLA-C	>sp|P10321|1C07_HUMAN HLA class I histocompatibility antigen, Cw-7 alpha chain OS=Homo sapiens GN=HLA-C PE=1 SV=3	7	9	10	11	8	8	8	7	5	5	7	7	7	11	10	10	11	11	10	9	8	6	8	6	8	8	7	8	11	9	11	10	10	8	10	5	7	8	8	7	10	10	9	7	8	7
P10398	P10398	ARAF	>sp|P10398|ARAF_HUMAN Serine/threonine-protein kinase A-Raf OS=Homo sapiens GN=ARAF PE=1 SV=2	3	1	3	5	2	4	3	2	3	4	4	1	3	2	3	3	5	4	3	2	2	1	3	2	1	1	1	1	3	1	3	3	2	4	4	3	4	4	4	3	4	4	6	3	5	0
P10412	P10412	HIST1H1E	>sp|P10412|H14_HUMAN Histone H1.4 OS=Homo sapiens GN=HIST1H1E PE=1 SV=2	19	20	21	21	20	20	17	14	20	20	22	18	22	21	19	21	18	21	21	21	20	20	19	18	19	21	18	20	19	16	20	20	19	19	21	15	21	20	19	23	22	20	21	21	15	18
P10515	P10515	DLAT	>sp|P10515|ODP2_HUMAN Dihydrolipoyllysine-residue acetyltransferase component of pyruvate dehydrogenase complex, mitochondrial OS=Homo sapiens GN=DLAT PE=1 SV=3	5	6	5	8	8	11	7	7	8	5	7	6	6	8	7	8	8	7	7	4	7	3	5	4	7	4	6	7	11	8	8	3	8	7	8	6	8	8	10	7	9	8	8	7	6	4
P10586	P10586	PTPRF	>sp|P10586|PTPRF_HUMAN Receptor-type tyrosine-protein phosphatase F OS=Homo sapiens GN=PTPRF PE=1 SV=2	1	2	3	5	3	4	0	1	0	0	0	0	0	4	2	4	3	3	5	0	0	0	3	0	0	1	0	0	0	0	1	0	0	5	0	0	1	3	2	0	3	1	5	2	0	0
P10588	P10588	NR2F6	>sp|P10588|NR2F6_HUMAN Nuclear receptor subfamily 2 group F member 6 OS=Homo sapiens GN=NR2F6 PE=1 SV=2	0	0	0	0	0	0	0	0	0	0	0	0	0	0	0	0	0	0	0	0	0	0	0	0	0	0	0	0	0	0	0	0	0	0	0	0	0	0	0	0	0	0	0	0	0	0
P24468	P24468;P10589	NR2F2;NR2F1	>sp|P24468|COT2_HUMAN COUP transcription factor 2 OS=Homo sapiens GN=NR2F2 PE=1 SV=1;>sp|P10589|COT1_HUMAN COUP transcription factor 1 OS=Homo sapiens GN=NR2F1 PE=1 SV=1	0	0	0	0	0	1	0	0	1	0	0	0	0	0	0	0	0	0	0	1	0	0	0	0	0	0	0	1	1	0	0	0	0	0	1	0	0	1	1	0	1	1	0	0	0	0
P10599	P10599	TXN	>sp|P10599|THIO_HUMAN Thioredoxin OS=Homo sapiens GN=TXN PE=1 SV=3	5	4	6	6	5	6	6	5	4	3	6	5	5	6	5	6	6	6	6	6	5	5	6	5	5	6	6	6	6	5	6	5	6	6	6	4	6	5	6	6	5	6	7	5	6	5
P10606	P10606	COX5B	>sp|P10606|COX5B_HUMAN Cytochrome c oxidase subunit 5B, mitochondrial OS=Homo sapiens GN=COX5B PE=1 SV=2	4	2	4	4	3	3	5	4	3	3	3	4	4	4	4	4	3	4	4	3	4	5	4	4	5	4	5	4	4	4	4	5	5	4	5	5	4	4	4	4	4	4	4	5	3	4
P10619	P10619	CTSA	>sp|P10619|PPGB_HUMAN Lysosomal protective protein OS=Homo sapiens GN=CTSA PE=1 SV=2	1	1	1	2	2	2	1	2	0	0	1	1	1	1	1	2	0	1	2	2	1	1	1	2	1	1	1	0	1	1	1	1	2	1	2	0	2	1	1	1	1	1	1	1	0	0
P10620	P10620	MGST1	>sp|P10620|MGST1_HUMAN Microsomal glutathione S-transferase 1 OS=Homo sapiens GN=MGST1 PE=1 SV=1	2	2	2	2	2	2	2	2	1	2	2	1	2	2	4	3	2	3	3	2	2	3	2	2	3	2	2	2	2	2	3	2	2	2	2	3	2	2	2	2	2	2	2	2	2	2
P10643	P10643	C7	>sp|P10643|CO7_HUMAN Complement component C7 OS=Homo sapiens GN=C7 PE=1 SV=2	2	1	1	1	4	2	2	2	2	2	3	0	2	0	0	0	0	0	0	1	0	1	3	1	1	1	1	1	2	1	1	3	0	3	2	0	0	2	2	1	1	1	1	2	0	1
P10644	P10644	PRKAR1A	>sp|P10644|KAP0_HUMAN cAMP-dependent protein kinase type I-alpha regulatory subunit OS=Homo sapiens GN=PRKAR1A PE=1 SV=1	7	8	6	8	10	8	13	8	10	5	10	6	11	8	7	8	8	8	9	8	7	8	10	7	10	7	8	8	6	8	8	9	8	10	10	9	11	5	10	9	8	6	7	11	3	3
P10646	P10646	TFPI	>sp|P10646|TFPI1_HUMAN Tissue factor pathway inhibitor OS=Homo sapiens GN=TFPI PE=1 SV=1	1	1	1	1	1	1	1	0	1	1	1	1	1	1	2	1	0	2	2	0	0	0	1	0	0	0	0	0	0	0	0	1	0	1	1	0	0	1	1	0	1	1	1	1	0	0
P10768	P10768	ESD	>sp|P10768|ESTD_HUMAN S-formylglutathione hydrolase OS=Homo sapiens GN=ESD PE=1 SV=2	1	5	4	5	5	4	5	4	4	0	4	1	3	4	2	4	3	3	3	2	4	1	7	1	3	3	2	3	4	2	5	5	5	5	3	1	3	6	6	2	3	2	4	5	2	4
P10809	P10809	HSPD1	>sp|P10809|CH60_HUMAN 60 kDa heat shock protein, mitochondrial OS=Homo sapiens GN=HSPD1 PE=1 SV=2	24	31	28	30	30	29	24	22	22	11	22	24	19	30	25	27	33	29	29	28	25	18	21	18	27	25	23	22	32	25	29	29	28	27	29	24	31	25	30	23	30	31	29	27	20	22
P10909	P10909	CLU	>sp|P10909|CLUS_HUMAN Clusterin OS=Homo sapiens GN=CLU PE=1 SV=1	9	11	7	7	11	10	11	8	9	8	9	8	9	5	5	6	7	6	5	7	6	7	11	7	6	6	6	6	8	7	9	9	10	9	11	7	6	6	7	4	8	7	7	11	7	6
P10915	P10915	HAPLN1	>sp|P10915|HPLN1_HUMAN Hyaluronan and proteoglycan link protein 1 OS=Homo sapiens GN=HAPLN1 PE=2 SV=2	2	12	0	1	5	6	1	1	0	0	0	1	1	0	0	1	0	2	3	0	0	0	1	0	1	1	0	0	0	0	1	1	1	0	1	1	0	1	1	0	0	0	0	0	0	0
P11021	P11021	HSPA5	>sp|P11021|GRP78_HUMAN 78 kDa glucose-regulated protein OS=Homo sapiens GN=HSPA5 PE=1 SV=2	33	35	30	36	33	35	35	32	28	20	33	32	33	30	30	32	36	37	39	38	37	30	32	30	33	32	30	33	32	31	35	29	36	33	36	31	37	37	35	31	39	41	38	35	31	30
P11047	P11047	LAMC1	>sp|P11047|LAMC1_HUMAN Laminin subunit gamma-1 OS=Homo sapiens GN=LAMC1 PE=1 SV=3	22	19	18	14	19	16	8	6	14	12	12	19	15	13	11	7	3	2	3	8	9	13	16	14	10	9	9	8	10	6	8	14	5	16	6	9	10	12	12	9	8	6	6	5	3	14
P11117	P11117	ACP2	>sp|P11117|PPAL_HUMAN Lysosomal acid phosphatase OS=Homo sapiens GN=ACP2 PE=1 SV=3	1	2	5	2	3	3	3	3	3	1	1	1	4	3	1	2	4	3	3	3	4	3	4	1	2	2	2	4	3	2	4	3	5	2	4	1	5	2	3	2	5	3	5	4	1	2
P11137	P11137	MAP2	>sp|P11137|MTAP2_HUMAN Microtubule-associated protein 2 OS=Homo sapiens GN=MAP2 PE=1 SV=4	1	1	0	0	0	1	2	2	1	1	0	0	1	3	2	1	3	3	2	0	0	0	1	0	3	2	0	0	0	0	2	1	0	2	0	0	0	0	0	0	4	3	3	2	1	0
P11142	P11142	HSPA8	>sp|P11142|HSP7C_HUMAN Heat shock cognate 71 kDa protein OS=Homo sapiens GN=HSPA8 PE=1 SV=1	30	32	31	34	34	32	34	31	28	21	30	29	30	30	29	33	32	32	30	31	30	26	31	27	31	30	28	30	26	26	31	30	31	31	33	29	30	29	30	29	32	31	35	35	27	25
P11166	P11166	SLC2A1	>sp|P11166|GTR1_HUMAN Solute carrier family 2, facilitated glucose transporter member 1 OS=Homo sapiens GN=SLC2A1 PE=1 SV=2	2	3	3	2	3	3	3	3	3	3	2	1	3	3	3	4	3	4	2	4	3	2	3	3	3	2	2	3	2	1	1	2	0	5	1	1	3	3	4	2	4	4	4	5	3	4
P11169	P11169;Q8TDB8	SLC2A3;SLC2A14	>sp|P11169|GTR3_HUMAN Solute carrier family 2, facilitated glucose transporter member 3 OS=Homo sapiens GN=SLC2A3 PE=1 SV=1;>sp|Q8TDB8|GTR14_HUMAN Solute carrier family 2, facilitated glucose transporter member 14 OS=Homo sapiens GN=SLC2A14 PE=2 SV=1	1	1	2	2	2	2	2	1	2	1	2	1	2	2	2	1	2	1	1	2	2	1	2	1	2	2	1	1	1	1	0	1	1	2	1	0	2	2	2	2	0	0	0	2	0	1
P11171	P11171	EPB41	>sp|P11171|41_HUMAN Protein 4.1 OS=Homo sapiens GN=EPB41 PE=1 SV=4	3	7	8	5	8	9	3	1	6	5	8	4	7	8	6	3	3	5	2	4	5	4	4	3	4	3	3	4	3	3	3	3	3	3	5	3	3	5	5	5	5	5	6	4	3	6
P11172	P11172	UMPS	>sp|P11172|UMPS_HUMAN Uridine 5-monophosphate synthase OS=Homo sapiens GN=UMPS PE=1 SV=1	2	2	2	2	3	3	3	1	2	0	2	1	3	2	2	2	3	1	3	1	2	1	3	1	1	1	1	0	1	1	1	2	2	3	1	1	1	1	2	2	2	1	2	3	2	2
P11177	P11177	PDHB	>sp|P11177|ODPB_HUMAN Pyruvate dehydrogenase E1 component subunit beta, mitochondrial OS=Homo sapiens GN=PDHB PE=1 SV=3	6	6	6	7	10	9	9	6	7	1	7	5	6	7	6	8	10	7	8	8	6	3	5	3	8	6	5	5	5	4	7	6	8	6	9	5	7	8	9	6	9	10	9	10	4	7
P11182	P11182	DBT	>sp|P11182|ODB2_HUMAN Lipoamide acyltransferase component of branched-chain alpha-keto acid dehydrogenase complex, mitochondrial OS=Homo sapiens GN=DBT PE=1 SV=3	3	5	3	1	2	0	0	2	3	1	2	2	0	3	3	2	1	0	1	0	1	0	2	0	1	1	1	1	4	3	0	4	4	4	2	0	1	3	2	3	4	4	2	1	1	1
P11215	P11215	ITGAM	>sp|P11215|ITAM_HUMAN Integrin alpha-M OS=Homo sapiens GN=ITGAM PE=1 SV=2	6	5	5	8	7	8	9	2	6	5	8	4	8	7	6	7	9	9	10	6	7	6	7	7	5	5	5	4	7	5	2	4	7	8	9	3	6	4	5	5	5	2	5	9	2	3
P11216	P11216	PYGB	>sp|P11216|PYGB_HUMAN Glycogen phosphorylase, brain form OS=Homo sapiens GN=PYGB PE=1 SV=5	22	33	25	29	30	30	23	23	21	19	27	22	24	22	15	26	28	26	22	30	25	20	21	17	26	26	24	23	26	28	33	32	35	23	36	24	31	31	31	23	27	32	28	29	22	18
P11233	P11233	RALA	>sp|P11233|RALA_HUMAN Ras-related protein Ral-A OS=Homo sapiens GN=RALA PE=1 SV=1	6	5	5	4	5	5	4	4	3	4	4	6	5	5	5	4	4	4	3	5	4	4	4	4	6	5	5	4	5	4	5	5	5	5	6	5	5	5	4	4	6	4	5	5	6	6
P11234	P11234	RALB	>sp|P11234|RALB_HUMAN Ras-related protein Ral-B OS=Homo sapiens GN=RALB PE=1 SV=1	3	6	5	2	6	5	6	4	4	3	4	4	5	6	4	5	6	4	5	4	4	3	5	4	7	3	3	3	3	3	4	6	4	6	5	4	6	5	5	4	5	5	7	7	4	5
P11277	P11277	SPTB	>sp|P11277|SPTB1_HUMAN Spectrin beta chain, erythrocytic OS=Homo sapiens GN=SPTB PE=1 SV=5	6	4	3	5	3	5	3	5	7	3	9	6	5	9	8	7	5	8	5	4	3	4	8	2	3	5	1	1	3	3	3	4	3	6	3	2	4	8	7	6	13	8	15	8	10	6
P11279	P11279	LAMP1	>sp|P11279|LAMP1_HUMAN Lysosome-associated membrane glycoprotein 1 OS=Homo sapiens GN=LAMP1 PE=1 SV=3	5	4	7	7	5	5	6	6	4	4	6	5	5	5	6	5	5	5	6	6	6	4	6	4	6	6	6	6	6	4	7	6	6	5	4	5	6	6	7	6	5	4	5	7	6	4
P11310	P11310	ACADM	>sp|P11310|ACADM_HUMAN Medium-chain specific acyl-CoA dehydrogenase, mitochondrial OS=Homo sapiens GN=ACADM PE=1 SV=1	9	10	7	11	11	12	9	8	8	3	9	9	7	11	10	11	13	11	13	11	9	9	9	9	8	10	8	8	10	10	12	11	11	9	11	7	10	10	10	8	10	9	13	11	10	7
P11387	P11387	TOP1	>sp|P11387|TOP1_HUMAN DNA topoisomerase 1 OS=Homo sapiens GN=TOP1 PE=1 SV=2	6	9	10	11	8	10	7	6	6	4	8	6	10	7	9	10	10	8	7	9	6	5	11	6	11	8	6	8	4	6	10	11	10	9	9	6	14	12	12	8	9	10	13	9	7	9
P11388	P11388	TOP2A	>sp|P11388|TOP2A_HUMAN DNA topoisomerase 2-alpha OS=Homo sapiens GN=TOP2A PE=1 SV=3	1	0	2	0	0	0	1	0	0	0	0	2	0	1	1	1	0	1	1	0	0	0	2	0	1	0	0	0	0	1	1	1	0	3	0	0	3	0	0	0	1	0	0	0	0	0
P11413	P11413	G6PD	>sp|P11413|G6PD_HUMAN Glucose-6-phosphate 1-dehydrogenase OS=Homo sapiens GN=G6PD PE=1 SV=4	21	19	23	26	23	24	23	18	17	13	19	21	20	19	16	22	21	24	21	22	20	13	23	15	26	27	22	23	18	12	19	20	21	25	25	17	18	18	23	16	20	16	23	23	16	13
P11441	P11441	UBL4A	>sp|P11441|UBL4A_HUMAN Ubiquitin-like protein 4A OS=Homo sapiens GN=UBL4A PE=1 SV=1	0	0	0	0	0	0	0	0	0	0	0	0	0	0	0	0	0	0	0	0	0	0	0	0	0	0	0	0	0	0	0	0	0	0	0	0	0	0	0	0	0	0	0	0	0	0
P11498	P11498	PC	>sp|P11498|PYC_HUMAN Pyruvate carboxylase, mitochondrial OS=Homo sapiens GN=PC PE=1 SV=2	2	8	8	9	12	16	7	3	4	0	4	1	5	4	3	7	2	4	2	7	5	2	6	2	10	7	7	7	16	14	20	20	17	6	12	14	25	18	20	18	26	27	30	19	14	5
P11532	P11532	DMD	>sp|P11532|DMD_HUMAN Dystrophin OS=Homo sapiens GN=DMD PE=1 SV=3	0	1	0	0	1	1	0	1	0	0	1	0	0	0	0	0	1	0	0	0	0	0	0	0	0	0	0	0	1	0	0	0	0	0	0	0	1	0	0	0	0	0	0	0	0	0
P11586	P11586	MTHFD1	>sp|P11586|C1TC_HUMAN C-1-tetrahydrofolate synthase, cytoplasmic OS=Homo sapiens GN=MTHFD1 PE=1 SV=3	18	14	17	26	26	22	24	24	16	6	20	15	19	21	21	19	18	17	19	21	23	10	22	11	20	14	18	20	17	17	18	12	17	27	18	16	24	15	23	18	25	22	23	22	18	11
P11678	P11678	EPX	>sp|P11678|PERE_HUMAN Eosinophil peroxidase OS=Homo sapiens GN=EPX PE=1 SV=2	10	7	11	13	13	14	6	5	16	17	15	7	15	6	10	6	6	6	6	17	17	18	12	18	13	18	20	20	13	13	3	1	8	10	11	13	13	17	17	14	8	7	0	10	1	5
P11684	P11684	SCGB1A1	>sp|P11684|UTER_HUMAN Uteroglobin OS=Homo sapiens GN=SCGB1A1 PE=1 SV=1	1	2	0	0	2	3	0	0	1	0	2	2	2	0	0	0	0	0	0	1	1	0	1	0	0	0	0	0	2	1	0	0	1	0	2	1	1	1	2	0	1	1	0	1	0	1
P11686	P11686	SFTPC	>sp|P11686|PSPC_HUMAN Pulmonary surfactant-associated protein C OS=Homo sapiens GN=SFTPC PE=1 SV=2	3	1	1	1	1	1	1	0	1	1	1	3	1	1	1	1	1	1	1	1	1	1	1	1	1	1	1	1	1	1	1	1	1	1	1	1	1	2	3	0	1	1	1	1	0	1
P11717	P11717	IGF2R	>sp|P11717|MPRI_HUMAN Cation-independent mannose-6-phosphate receptor OS=Homo sapiens GN=IGF2R PE=1 SV=3	3	0	1	2	1	1	0	0	0	1	0	4	0	1	2	0	2	0	1	1	1	2	1	2	1	0	0	1	2	1	2	3	3	3	2	1	2	1	3	1	2	0	0	0	1	1
P11766	P11766	ADH5	>sp|P11766|ADHX_HUMAN Alcohol dehydrogenase class-3 OS=Homo sapiens GN=ADH5 PE=1 SV=4	10	11	11	10	10	11	11	9	9	9	11	9	11	9	12	10	10	9	11	10	10	10	10	10	11	9	11	11	11	12	12	11	9	9	10	11	11	12	10	11	11	11	12	11	9	9
P11802	P11802	CDK4	>sp|P11802|CDK4_HUMAN Cyclin-dependent kinase 4 OS=Homo sapiens GN=CDK4 PE=1 SV=2	0	1	2	1	1	1	3	1	0	0	1	0	1	2	1	2	0	1	1	1	0	0	2	0	0	0	0	1	1	0	2	2	0	3	0	1	3	0	2	1	0	0	2	2	0	1
P11908	P11908	PRPS2	>sp|P11908|PRPS2_HUMAN Ribose-phosphate pyrophosphokinase 2 OS=Homo sapiens GN=PRPS2 PE=1 SV=2	3	4	6	6	7	6	7	6	5	3	6	4	5	4	4	4	5	6	5	4	4	3	7	3	4	4	3	4	4	3	5	7	5	7	4	4	7	4	4	3	7	4	5	6	3	3
P11940	P11940	PABPC1	>sp|P11940|PABP1_HUMAN Polyadenylate-binding protein 1 OS=Homo sapiens GN=PABPC1 PE=1 SV=2	16	17	17	23	22	20	21	16	14	7	20	15	20	21	15	20	21	19	22	21	20	15	20	15	19	16	15	20	13	13	20	20	21	22	21	19	23	19	19	20	22	20	22	21	17	12
P12004	P12004	PCNA	>sp|P12004|PCNA_HUMAN Proliferating cell nuclear antigen OS=Homo sapiens GN=PCNA PE=1 SV=1	3	2	3	4	1	3	3	3	2	0	2	3	2	2	2	2	3	3	2	1	2	2	4	2	2	3	2	2	0	0	2	2	2	4	1	2	4	3	3	2	4	4	4	3	4	2
P12081	P12081	HARS	>sp|P12081|SYHC_HUMAN Histidine--tRNA ligase, cytoplasmic OS=Homo sapiens GN=HARS PE=1 SV=2	8	12	14	14	14	15	14	12	12	5	15	5	15	13	12	16	17	15	18	13	16	10	12	11	11	10	10	10	11	10	11	15	12	12	15	8	15	13	15	9	14	15	16	15	11	9
P12107	P12107	COL11A1	>sp|P12107|COBA1_HUMAN Collagen alpha-1(XI) chain OS=Homo sapiens GN=COL11A1 PE=1 SV=4	0	3	0	1	1	0	2	4	0	1	0	0	1	0	0	0	0	1	0	1	0	0	0	1	0	0	0	0	0	0	0	0	0	0	0	1	2	1	0	0	0	0	0	0	0	0
P12109	P12109	COL6A1	>sp|P12109|CO6A1_HUMAN Collagen alpha-1(VI) chain OS=Homo sapiens GN=COL6A1 PE=1 SV=3	26	26	25	22	27	24	23	21	30	28	28	24	27	20	22	18	15	14	12	26	26	20	23	23	19	21	21	19	26	22	18	21	16	23	20	22	23	24	23	21	21	19	12	14	9	15
P12110	P12110	COL6A2	>sp|P12110|CO6A2_HUMAN Collagen alpha-2(VI) chain OS=Homo sapiens GN=COL6A2 PE=1 SV=4	18	21	19	17	20	21	21	19	24	23	24	18	21	15	17	16	15	11	7	17	16	18	23	18	17	15	14	14	19	18	16	20	12	18	17	20	21	20	20	18	17	18	13	17	7	16
P12111	P12111	COL6A3	>sp|P12111|CO6A3_HUMAN Collagen alpha-3(VI) chain OS=Homo sapiens GN=COL6A3 PE=1 SV=5	93	117	95	94	111	106	120	111	149	126	130	82	129	79	78	75	74	65	59	121	108	117	98	108	90	92	80	91	102	103	87	95	66	92	77	103	121	115	112	99	96	92	67	85	41	74
P12235	P12235	SLC25A4	>sp|P12235|ADT1_HUMAN ADP/ATP translocase 1 OS=Homo sapiens GN=SLC25A4 PE=1 SV=4	13	12	12	12	11	13	11	13	11	11	12	12	11	11	13	10	11	11	11	11	10	11	11	11	12	10	10	10	12	12	11	10	12	12	12	12	13	11	10	11	12	11	11	11	10	11
P12236	P12236	SLC25A6	>sp|P12236|ADT3_HUMAN ADP/ATP translocase 3 OS=Homo sapiens GN=SLC25A6 PE=1 SV=4	15	15	16	16	17	16	14	15	13	13	13	14	13	14	14	12	14	14	16	14	13	14	13	13	14	13	14	11	15	15	12	13	13	15	16	13	14	16	14	12	15	16	15	15	11	12
P12268	P12268	IMPDH2	>sp|P12268|IMDH2_HUMAN Inosine-5-monophosphate dehydrogenase 2 OS=Homo sapiens GN=IMPDH2 PE=1 SV=2	4	5	5	6	5	5	9	6	8	3	3	6	5	8	6	8	7	5	6	5	5	5	5	4	8	5	5	5	6	4	7	7	5	5	7	7	9	6	9	7	5	6	7	7	5	5
P12270	P12270	TPR	>sp|P12270|TPR_HUMAN Nucleoprotein TPR OS=Homo sapiens GN=TPR PE=1 SV=3	5	15	10	3	14	18	10	7	12	2	18	7	17	17	10	19	8	5	5	5	5	2	16	3	3	7	3	4	6	4	5	12	12	18	5	2	14	7	6	8	7	5	5	7	6	6
P12277	P12277	CKB	>sp|P12277|KCRB_HUMAN Creatine kinase B-type OS=Homo sapiens GN=CKB PE=1 SV=1	8	9	6	8	7	8	10	9	7	3	6	7	9	1	1	0	0	0	0	7	5	4	5	4	6	8	4	6	7	5	3	5	3	4	4	3	3	10	10	7	10	8	7	5	4	5
P12314	P12314;Q92637	FCGR1A;FCGR1B	>sp|P12314|FCGR1_HUMAN High affinity immunoglobulin gamma Fc receptor I OS=Homo sapiens GN=FCGR1A PE=1 SV=2;>sp|Q92637|FCGRB_HUMAN High affinity immunoglobulin gamma Fc receptor IB OS=Homo sapiens GN=FCGR1B PE=2 SV=1	2	0	1	1	0	1	2	2	0	0	1	1	1	2	2	2	2	1	1	0	1	1	2	0	1	0	2	1	1	2	0	0	1	1	1	1	0	2	1	1	2	1	1	2	0	2
P12429	P12429	ANXA3	>sp|P12429|ANXA3_HUMAN Annexin A3 OS=Homo sapiens GN=ANXA3 PE=1 SV=3	17	15	13	12	15	15	12	10	8	8	5	16	5	13	10	7	6	7	6	11	13	9	15	10	12	15	13	14	7	10	13	13	15	14	13	9	7	12	13	8	13	11	10	14	11	15
P12532	P12532	CKMT1A	>sp|P12532|KCRU_HUMAN Creatine kinase U-type, mitochondrial OS=Homo sapiens GN=CKMT1A PE=1 SV=1	3	8	5	9	6	6	1	0	0	0	1	2	0	8	8	8	8	8	8	0	1	1	4	0	2	0	1	0	6	6	7	7	7	6	6	3	5	0	1	3	1	0	2	1	1	1
P12694	P12694	BCKDHA	>sp|P12694|ODBA_HUMAN 2-oxoisovalerate dehydrogenase subunit alpha, mitochondrial OS=Homo sapiens GN=BCKDHA PE=1 SV=2	3	3	0	0	0	0	4	4	3	0	2	1	0	5	4	3	3	3	4	2	1	0	4	2	1	2	3	3	2	3	3	3	2	4	2	3	4	4	5	0	5	4	3	4	3	2
P12724	P12724	RNASE3	>sp|P12724|ECP_HUMAN Eosinophil cationic protein OS=Homo sapiens GN=RNASE3 PE=1 SV=2	2	2	3	2	2	2	1	2	3	3	3	2	2	2	2	1	1	1	2	3	2	3	1	3	3	3	3	3	3	3	1	1	2	2	2	3	3	3	3	3	1	1	0	2	1	1
P12814	P12814	ACTN1	>sp|P12814|ACTN1_HUMAN Alpha-actinin-1 OS=Homo sapiens GN=ACTN1 PE=1 SV=2	42	41	36	41	43	42	44	44	47	35	45	40	44	35	38	38	34	26	28	43	42	36	41	34	36	39	37	36	46	42	37	41	39	44	41	43	47	40	39	44	46	43	38	42	26	30
P12821	P12821	ACE	>sp|P12821|ACE_HUMAN Angiotensin-converting enzyme OS=Homo sapiens GN=ACE PE=1 SV=1	7	3	2	3	2	2	1	1	2	0	1	7	1	3	1	0	1	0	2	2	2	0	2	1	0	1	2	4	3	1	3	1	2	3	2	0	2	4	3	1	2	1	1	1	0	1
P12830	P12830	CDH1	>sp|P12830|CADH1_HUMAN Cadherin-1 OS=Homo sapiens GN=CDH1 PE=1 SV=3	7	9	6	8	7	7	7	4	3	2	1	7	3	5	6	5	5	8	9	3	4	4	7	5	6	8	4	5	5	7	6	6	6	6	4	6	4	7	5	7	8	6	9	9	9	6
P12931	P12931	SRC	>sp|P12931|SRC_HUMAN Proto-oncogene tyrosine-protein kinase Src OS=Homo sapiens GN=SRC PE=1 SV=3	4	5	5	5	6	5	3	3	3	2	3	4	3	5	4	3	4	5	4	5	5	3	5	2	4	5	5	4	6	4	9	9	5	5	7	3	4	6	7	7	4	6	3	5	4	2
P12955	P12955	PEPD	>sp|P12955|PEPD_HUMAN Xaa-Pro dipeptidase OS=Homo sapiens GN=PEPD PE=1 SV=3	4	3	4	5	5	4	3	4	5	1	4	6	2	2	2	4	4	3	2	4	4	1	6	2	1	3	4	4	2	2	3	3	3	6	3	4	3	4	4	0	5	4	3	6	2	3
P12956	P12956	XRCC6	>sp|P12956|XRCC6_HUMAN X-ray repair cross-complementing protein 6 OS=Homo sapiens GN=XRCC6 PE=1 SV=2	26	25	25	28	28	27	27	27	25	22	27	24	27	25	25	27	27	23	25	28	29	23	28	27	29	30	27	27	27	26	26	26	24	29	25	21	27	26	28	26	27	29	26	28	16	20
P13010	P13010	XRCC5	>sp|P13010|XRCC5_HUMAN X-ray repair cross-complementing protein 5 OS=Homo sapiens GN=XRCC5 PE=1 SV=3	24	25	22	26	28	32	28	24	24	20	28	22	25	27	24	20	26	21	25	28	27	20	24	21	26	27	24	25	24	20	24	22	24	26	28	22	27	26	25	25	21	22	25	29	9	15
P13073	P13073	COX4I1	>sp|P13073|COX41_HUMAN Cytochrome c oxidase subunit 4 isoform 1, mitochondrial OS=Homo sapiens GN=COX4I1 PE=1 SV=1	5	6	6	6	7	7	6	5	5	5	5	5	5	6	6	6	9	7	7	4	5	3	6	4	5	4	4	4	6	4	6	8	7	5	7	4	5	5	5	4	5	4	9	7	4	4
P13164	P13164;Q01629;Q01628	IFITM1;IFITM2;IFITM3	>sp|P13164|IFM1_HUMAN Interferon-induced transmembrane protein 1 OS=Homo sapiens GN=IFITM1 PE=1 SV=3;>sp|Q01629|IFM2_HUMAN Interferon-induced transmembrane protein 2 OS=Homo sapiens GN=IFITM2 PE=1 SV=2;>sp|Q01628|IFM3_HUMAN Interferon-induced transmembrane	0	0	0	0	0	0	0	0	0	0	0	0	0	0	0	0	0	0	0	0	0	0	0	0	1	1	0	0	1	0	0	0	1	0	1	1	1	0	1	0	1	0	0	0	0	0
P13224	P13224	GP1BB	>sp|P13224|GP1BB_HUMAN Platelet glycoprotein Ib beta chain OS=Homo sapiens GN=GP1BB PE=1 SV=1	0	0	0	0	0	0	0	0	0	0	0	0	0	0	0	0	0	0	0	0	0	0	0	0	0	0	0	0	0	0	0	0	0	0	0	0	0	0	0	2	0	0	0	0	0	0
P13284	P13284	IFI30	>sp|P13284|GILT_HUMAN Gamma-interferon-inducible lysosomal thiol reductase OS=Homo sapiens GN=IFI30 PE=1 SV=3	1	1	1	1	1	1	1	1	1	1	1	1	1	1	1	1	1	1	1	1	1	1	1	1	1	1	1	1	1	1	1	1	1	1	1	0	1	1	1	1	1	1	1	1	1	1
P13473	P13473	LAMP2	>sp|P13473|LAMP2_HUMAN Lysosome-associated membrane glycoprotein 2 OS=Homo sapiens GN=LAMP2 PE=1 SV=2	1	3	3	4	4	3	3	2	2	1	2	2	2	3	2	4	4	4	3	2	2	2	3	2	2	2	2	2	2	2	3	4	4	4	4	2	3	2	2	1	3	3	4	4	2	2
P13489	P13489	RNH1	>sp|P13489|RINI_HUMAN Ribonuclease inhibitor OS=Homo sapiens GN=RNH1 PE=1 SV=2	5	4	3	6	5	6	4	5	6	3	5	5	5	5	5	3	4	3	4	5	5	4	5	4	5	5	4	4	4	4	5	3	3	6	4	4	6	3	5	4	6	4	4	5	4	5
P13498	P13498	CYBA	>sp|P13498|CY24A_HUMAN Cytochrome b-245 light chain OS=Homo sapiens GN=CYBA PE=1 SV=3	3	4	3	4	3	3	3	4	3	2	4	3	3	3	5	4	4	4	4	4	5	3	2	3	3	3	5	5	4	5	2	2	4	4	4	2	4	4	3	4	3	3	2	3	1	1
P13611	P13611	VCAN	>sp|P13611|CSPG2_HUMAN Versican core protein OS=Homo sapiens GN=VCAN PE=1 SV=3	2	3	4	3	7	9	9	6	5	5	5	2	4	2	0	1	3	1	2	6	6	7	5	8	1	1	0	0	3	0	2	2	3	4	3	9	9	3	4	3	8	6	6	9	8	4
P13639	P13639	EEF2	>sp|P13639|EF2_HUMAN Elongation factor 2 OS=Homo sapiens GN=EEF2 PE=1 SV=4	26	32	37	37	35	36	35	30	31	25	34	27	35	33	30	36	38	37	38	37	35	27	33	27	32	30	26	31	33	30	35	33	34	35	36	27	37	32	32	30	32	30	33	34	25	24
P13667	P13667	PDIA4	>sp|P13667|PDIA4_HUMAN Protein disulfide-isomerase A4 OS=Homo sapiens GN=PDIA4 PE=1 SV=2	25	38	31	34	30	35	30	26	24	22	30	27	29	31	26	27	33	31	31	32	33	28	30	29	27	27	24	24	31	27	34	32	35	32	36	31	30	27	31	26	29	29	39	36	29	33
P13671	P13671	C6	>sp|P13671|CO6_HUMAN Complement component C6 OS=Homo sapiens GN=C6 PE=1 SV=3	0	1	2	0	2	4	2	1	2	1	1	0	2	0	0	0	0	0	0	0	0	0	1	0	0	1	1	1	2	1	1	2	2	1	1	1	1	1	1	0	1	0	1	0	0	0
P13674	P13674	P4HA1	>sp|P13674|P4HA1_HUMAN Prolyl 4-hydroxylase subunit alpha-1 OS=Homo sapiens GN=P4HA1 PE=1 SV=2	6	4	7	9	9	6	12	9	0	1	1	2	0	6	4	5	8	5	6	6	7	3	7	2	3	5	2	6	3	1	2	3	3	8	3	8	8	6	6	3	2	6	8	11	5	5
P13686	P13686	ACP5	>sp|P13686|PPA5_HUMAN Tartrate-resistant acid phosphatase type 5 OS=Homo sapiens GN=ACP5 PE=1 SV=3	2	0	3	3	1	1	2	2	3	2	1	1	1	2	2	0	1	1	1	3	3	2	2	2	1	2	3	3	0	1	0	1	0	1	0	1	1	3	3	2	1	1	0	3	1	2
P13688	P13688	CEACAM1	>sp|P13688|CEAM1_HUMAN Carcinoembryonic antigen-related cell adhesion molecule 1 OS=Homo sapiens GN=CEACAM1 PE=1 SV=2	2	1	1	1	1	1	1	1	1	0	1	1	1	2	1	1	1	1	2	2	1	1	2	1	2	1	1	1	1	1	1	2	2	2	2	2	2	1	2	2	2	2	3	2	2	1
P13693	P13693	TPT1	>sp|P13693|TCTP_HUMAN Translationally-controlled tumor protein OS=Homo sapiens GN=TPT1 PE=1 SV=1	4	5	5	5	5	5	5	4	5	5	5	3	5	4	5	4	5	5	5	5	5	5	5	5	5	5	5	5	5	4	5	5	5	5	5	4	5	5	5	5	5	5	5	5	5	5
P13716	P13716	ALAD	>sp|P13716|HEM2_HUMAN Delta-aminolevulinic acid dehydratase OS=Homo sapiens GN=ALAD PE=1 SV=1	4	2	3	4	2	4	3	2	4	1	2	3	4	3	2	3	2	2	2	3	2	3	4	2	3	3	2	3	3	2	4	3	2	2	2	3	3	3	4	2	4	4	5	2	3	3
P13727	P13727	PRG2	>sp|P13727|PRG2_HUMAN Bone marrow proteoglycan OS=Homo sapiens GN=PRG2 PE=1 SV=2	2	2	3	4	3	4	2	2	3	3	4	2	4	2	2	2	2	2	1	4	4	4	4	3	3	4	3	3	3	3	0	1	2	2	4	2	4	4	4	3	2	1	0	3	0	1
P13746	P13746	HLA-A	>sp|P13746|1A11_HUMAN HLA class I histocompatibility antigen, A-11 alpha chain OS=Homo sapiens GN=HLA-A PE=1 SV=1	6	9	11	12	11	11	8	7	8	7	9	6	9	9	9	8	9	8	9	11	11	10	6	10	11	11	10	11	9	8	10	8	8	7	8	9	9	9	10	9	14	14	13	5	11	11
P13747	P13747	HLA-E	>sp|P13747|HLAE_HUMAN HLA class I histocompatibility antigen, alpha chain E OS=Homo sapiens GN=HLA-E PE=1 SV=3	5	2	3	4	3	2	2	2	2	2	4	4	3	3	3	3	3	4	3	2	2	3	2	3	2	2	2	3	3	2	4	4	2	2	2	2	2	2	3	3	3	4	3	2	3	3
P13760	P13760	HLA-DRB1	>sp|P13760|2B14_HUMAN HLA class II histocompatibility antigen, DRB1-4 beta chain OS=Homo sapiens GN=HLA-DRB1 PE=1 SV=1	9	5	6	6	5	6	6	5	5	5	6	9	5	8	7	8	7	7	8	5	6	6	8	5	8	5	6	6	5	4	5	4	5	8	5	5	5	6	6	6	6	6	6	8	6	6
P13761	P13761	HLA-DRB1	>sp|P13761|2B17_HUMAN HLA class II histocompatibility antigen, DRB1-7 beta chain OS=Homo sapiens GN=HLA-DRB1 PE=1 SV=1	5	10	6	7	5	7	10	8	9	9	10	5	9	9	7	9	7	8	8	4	5	5	5	4	6	4	5	5	10	9	7	8	10	5	10	4	4	4	5	5	7	6	7	6	7	7
P13762	P13762	HLA-DRB4	>sp|P13762|DRB4_HUMAN HLA class II histocompatibility antigen, DR beta 4 chain OS=Homo sapiens GN=HLA-DRB4 PE=1 SV=2	5	2	2	3	1	2	2	1	1	0	2	5	3	2	2	2	2	2	2	1	2	1	5	1	0	0	2	2	3	1	1	0	3	3	2	1	2	1	2	2	2	2	2	5	1	2
P13796	P13796	LCP1	>sp|P13796|PLSL_HUMAN Plastin-2 OS=Homo sapiens GN=LCP1 PE=1 SV=6	22	19	28	31	31	31	29	26	28	20	31	23	29	29	26	29	26	28	28	31	28	24	32	26	30	28	26	31	26	19	21	21	31	28	29	24	28	27	27	23	28	27	26	31	20	16
P13797	P13797	PLS3	>sp|P13797|PLST_HUMAN Plastin-3 OS=Homo sapiens GN=PLS3 PE=1 SV=4	19	19	22	28	27	29	28	22	22	14	21	16	25	17	15	23	24	23	23	24	24	15	15	16	22	17	20	19	19	11	19	20	23	20	23	21	27	20	24	15	24	25	20	23	16	9
P13798	P13798	APEH	>sp|P13798|ACPH_HUMAN Acylamino-acid-releasing enzyme OS=Homo sapiens GN=APEH PE=1 SV=4	3	0	4	5	5	5	6	5	3	0	6	3	4	4	2	6	4	7	4	5	5	3	5	4	2	3	3	5	3	1	2	2	4	5	3	5	6	6	6	5	5	4	6	6	5	2
P13804	P13804	ETFA	>sp|P13804|ETFA_HUMAN Electron transfer flavoprotein subunit alpha, mitochondrial OS=Homo sapiens GN=ETFA PE=1 SV=1	10	10	10	12	12	12	12	8	8	7	11	10	10	9	11	9	12	7	9	11	8	7	9	8	11	11	10	9	12	10	12	12	11	11	10	10	12	13	12	9	12	13	12	10	8	5
P13807	P13807	GYS1	>sp|P13807|GYS1_HUMAN Glycogen [starch] synthase, muscle OS=Homo sapiens GN=GYS1 PE=1 SV=2	2	3	1	2	3	2	3	2	1	1	2	2	2	2	1	3	3	3	0	3	2	4	3	2	3	3	2	1	2	3	3	3	4	5	4	3	4	4	5	4	4	4	4	4	2	1
P13861	P13861	PRKAR2A	>sp|P13861|KAP2_HUMAN cAMP-dependent protein kinase type II-alpha regulatory subunit OS=Homo sapiens GN=PRKAR2A PE=1 SV=2	10	15	12	12	14	12	12	10	9	8	10	9	11	12	11	13	15	13	15	12	12	8	13	8	9	12	10	12	12	8	14	16	14	12	13	10	17	14	15	12	14	13	14	15	9	12
Q5VT79	Q5VT79;P13928	ANXA8L2;ANXA8	>sp|Q5VT79|AXA81_HUMAN Annexin A8-like protein 1 OS=Homo sapiens GN=ANXA8L1 PE=2 SV=2;>sp|P13928|ANXA8_HUMAN Annexin A8 OS=Homo sapiens GN=ANXA8 PE=1 SV=3	0	0	0	0	0	0	0	0	0	0	0	0	0	0	0	0	0	0	0	0	0	0	0	0	0	0	0	0	0	0	0	0	0	0	0	0	0	0	0	0	0	0	0	0	0	0
P13929	P13929	ENO3	>sp|P13929|ENOB_HUMAN Beta-enolase OS=Homo sapiens GN=ENO3 PE=1 SV=5	1	4	1	1	1	2	1	1	1	1	1	1	1	1	1	2	2	1	1	1	1	2	1	1	1	2	1	1	1	1	1	2	1	1	1	1	1	1	2	1	1	1	1	1	1	2
P13942	P13942	COL11A2	>sp|P13942|COBA2_HUMAN Collagen alpha-2(XI) chain OS=Homo sapiens GN=COL11A2 PE=1 SV=5	0	6	1	1	0	1	1	1	0	0	1	0	0	0	0	0	0	0	0	0	0	0	1	0	0	0	0	0	0	0	0	0	0	1	1	0	1	0	1	1	0	0	0	0	1	0
P13984	P13984	GTF2F2	>sp|P13984|T2FB_HUMAN General transcription factor IIF subunit 2 OS=Homo sapiens GN=GTF2F2 PE=1 SV=2	0	1	1	1	0	1	1	0	1	0	1	0	2	0	0	1	0	0	0	1	0	0	0	1	0	0	0	0	0	0	1	1	0	0	0	0	1	0	0	0	0	0	0	0	0	0
P13987	P13987	CD59	>sp|P13987|CD59_HUMAN CD59 glycoprotein OS=Homo sapiens GN=CD59 PE=1 SV=1	1	0	1	1	1	1	0	0	0	1	0	1	0	0	0	0	0	0	1	0	0	1	0	1	0	0	0	0	0	1	1	1	1	0	0	0	1	0	0	0	0	0	0	0	0	1
P13995	P13995	MTHFD2	>sp|P13995|MTDC_HUMAN Bifunctional methylenetetrahydrofolate dehydrogenase/cyclohydrolase, mitochondrial OS=Homo sapiens GN=MTHFD2 PE=1 SV=2	0	0	0	0	0	0	0	0	0	0	0	0	0	0	0	0	0	0	0	0	0	0	0	0	0	0	0	0	0	0	0	0	0	0	0	0	0	0	0	0	0	0	0	0	0	0
P14091	P14091	CTSE	>sp|P14091|CATE_HUMAN Cathepsin E OS=Homo sapiens GN=CTSE PE=1 SV=2	0	0	3	3	3	3	0	0	0	0	1	0	1	3	3	3	3	3	3	3	3	3	0	2	3	2	2	3	0	0	3	2	1	0	0	0	0	0	1	0	0	0	0	0	0	0
P14174	P14174	MIF	>sp|P14174|MIF_HUMAN Macrophage migration inhibitory factor OS=Homo sapiens GN=MIF PE=1 SV=4	3	3	3	3	2	3	3	2	2	1	3	3	3	3	3	3	3	3	3	3	3	3	3	2	2	3	2	2	3	2	3	2	3	3	2	2	1	1	3	3	2	3	3	3	1	2
P14222	P14222	PRF1	>sp|P14222|PERF_HUMAN Perforin-1 OS=Homo sapiens GN=PRF1 PE=1 SV=1	3	0	0	0	0	0	0	0	0	0	0	2	0	0	0	0	0	0	0	0	0	0	0	0	1	0	0	0	0	0	0	0	0	0	0	0	0	1	0	0	0	0	0	0	0	0
P14314	P14314	PRKCSH	>sp|P14314|GLU2B_HUMAN Glucosidase 2 subunit beta OS=Homo sapiens GN=PRKCSH PE=1 SV=2	12	12	10	12	11	12	14	11	8	5	12	10	12	12	11	12	14	13	13	10	11	9	10	10	9	9	11	12	11	8	12	9	13	12	11	9	10	10	10	8	11	11	12	14	11	9
P14317	P14317	HCLS1	>sp|P14317|HCLS1_HUMAN Hematopoietic lineage cell-specific protein OS=Homo sapiens GN=HCLS1 PE=1 SV=3	8	5	5	8	9	8	10	7	8	6	11	8	13	8	5	4	8	4	4	10	10	6	9	6	10	9	8	10	7	7	5	2	7	10	8	7	8	8	8	10	8	8	8	11	5	5
P14324	P14324	FDPS	>sp|P14324|FPPS_HUMAN Farnesyl pyrophosphate synthase OS=Homo sapiens GN=FDPS PE=1 SV=4	6	4	5	7	7	7	6	6	1	1	5	5	4	4	4	6	6	6	6	6	4	1	6	3	4	5	3	5	4	3	3	4	4	6	4	6	6	5	6	3	6	6	6	6	5	3
P14373	P14373	TRIM27	>sp|P14373|TRI27_HUMAN Zinc finger protein RFP OS=Homo sapiens GN=TRIM27 PE=1 SV=1	0	0	0	0	0	0	0	0	0	0	0	0	0	0	0	0	0	0	0	0	0	0	0	0	0	0	0	0	0	0	0	0	0	0	0	0	0	0	0	0	0	0	1	0	0	0
P14384	P14384	CPM	>sp|P14384|CBPM_HUMAN Carboxypeptidase M OS=Homo sapiens GN=CPM PE=1 SV=2	3	0	2	2	0	0	2	1	0	0	0	2	0	2	1	2	2	2	0	1	1	2	2	1	1	1	1	2	4	2	3	3	3	0	2	2	4	2	2	2	3	2	4	1	2	2
P14406	P14406	COX7A2	>sp|P14406|CX7A2_HUMAN Cytochrome c oxidase subunit 7A2, mitochondrial OS=Homo sapiens GN=COX7A2 PE=1 SV=1	2	2	2	2	2	2	2	2	2	2	3	2	3	2	2	2	3	3	3	2	2	2	3	2	3	2	2	2	2	2	2	3	3	3	2	2	3	2	2	2	3	3	3	2	2	2
P14543	P14543	NID1	>sp|P14543|NID1_HUMAN Nidogen-1 OS=Homo sapiens GN=NID1 PE=1 SV=3	12	11	9	8	10	9	3	1	12	3	8	11	11	7	5	4	3	4	2	5	5	5	12	7	4	4	5	7	4	3	5	12	4	13	3	2	7	8	8	4	5	3	2	2	0	9
P14550	P14550	AKR1A1	>sp|P14550|AK1A1_HUMAN Alcohol dehydrogenase [NADP(+)] OS=Homo sapiens GN=AKR1A1 PE=1 SV=3	13	15	16	16	16	16	15	14	13	13	16	13	16	15	14	14	14	15	15	15	16	14	15	12	15	14	13	14	13	12	14	15	14	14	15	10	14	13	13	13	15	14	15	16	14	13
P14618	P14618	PKM	>sp|P14618|KPYM_HUMAN Pyruvate kinase PKM OS=Homo sapiens GN=PKM PE=1 SV=4	34	42	42	44	40	43	43	40	40	38	39	32	40	40	37	40	42	44	42	41	41	33	43	35	38	40	38	38	37	35	42	40	41	43	41	31	42	40	39	36	35	35	42	43	32	33
P14625	P14625	HSP90B1	>sp|P14625|ENPL_HUMAN Endoplasmin OS=Homo sapiens GN=HSP90B1 PE=1 SV=1	34	48	44	43	40	45	45	38	41	36	45	36	44	41	41	42	44	45	45	45	43	42	39	41	40	44	37	38	47	44	47	44	46	41	46	37	42	43	42	40	45	45	43	41	37	40
P14635	P14635	CCNB1	>sp|P14635|CCNB1_HUMAN G2/mitotic-specific cyclin-B1 OS=Homo sapiens GN=CCNB1 PE=1 SV=1	0	0	0	0	0	0	0	0	0	0	0	0	0	0	0	0	0	0	0	0	0	0	0	0	0	0	0	0	0	0	0	0	0	0	0	0	0	0	0	0	0	0	0	0	0	0
P63162	P63162;P14678	SNRPN;SNRPB	>sp|P63162|RSMN_HUMAN Small nuclear ribonucleoprotein-associated protein N OS=Homo sapiens GN=SNRPN PE=1 SV=1;>sp|P14678|RSMB_HUMAN Small nuclear ribonucleoprotein-associated proteins B and B OS=Homo sapiens GN=SNRPB PE=1 SV=2	4	4	5	5	4	5	4	5	5	5	5	4	4	5	5	4	4	4	4	4	5	5	4	5	4	5	4	5	5	4	4	4	5	5	4	3	5	5	5	5	5	5	4	5	3	3
P14735	P14735	IDE	>sp|P14735|IDE_HUMAN Insulin-degrading enzyme OS=Homo sapiens GN=IDE PE=1 SV=4	1	6	7	11	9	9	6	5	4	0	6	1	5	5	3	4	5	6	3	6	4	0	3	1	4	2	1	3	9	3	10	9	9	4	8	2	7	7	7	5	4	8	7	3	2	3
P14780	P14780	MMP9	>sp|P14780|MMP9_HUMAN Matrix metalloproteinase-9 OS=Homo sapiens GN=MMP9 PE=1 SV=3	4	0	2	4	3	4	0	0	5	5	3	3	3	0	1	0	1	1	0	2	2	6	2	5	3	4	3	3	3	3	1	1	6	4	6	1	1	5	3	2	0	0	0	0	0	2
P14866	P14866	HNRNPL	>sp|P14866|HNRPL_HUMAN Heterogeneous nuclear ribonucleoprotein L OS=Homo sapiens GN=HNRNPL PE=1 SV=2	12	10	9	13	13	13	14	10	10	8	13	11	13	12	13	11	11	11	11	12	11	10	12	13	12	11	10	12	14	11	13	11	15	13	14	11	12	12	12	13	13	10	13	15	12	9
P14868	P14868	DARS	>sp|P14868|SYDC_HUMAN Aspartate--tRNA ligase, cytoplasmic OS=Homo sapiens GN=DARS PE=1 SV=2	15	17	18	19	18	18	19	17	14	13	16	17	16	21	15	19	19	19	19	18	18	14	18	13	18	17	15	14	17	15	13	19	18	19	20	17	18	16	20	15	17	18	19	18	14	17
P14923	P14923	JUP	>sp|P14923|PLAK_HUMAN Junction plakoglobin OS=Homo sapiens GN=JUP PE=1 SV=3	7	14	11	14	12	16	11	8	4	1	6	7	4	14	11	15	13	8	6	12	7	1	15	2	7	6	2	4	19	9	16	16	13	15	11	9	19	11	14	11	6	6	11	13	4	9
P14927	P14927	UQCRB	>sp|P14927|QCR7_HUMAN Cytochrome b-c1 complex subunit 7 OS=Homo sapiens GN=UQCRB PE=1 SV=2	3	3	4	4	4	5	2	2	2	2	3	3	2	4	4	4	6	6	6	3	3	3	2	1	3	3	2	3	3	2	3	4	3	3	3	2	4	3	5	2	4	4	3	3	2	3
P15088	P15088	CPA3	>sp|P15088|CBPA3_HUMAN Mast cell carboxypeptidase A OS=Homo sapiens GN=CPA3 PE=1 SV=2	5	1	4	6	5	5	0	0	3	4	4	4	4	0	0	0	0	0	0	8	8	6	0	7	6	8	6	5	6	7	1	2	3	0	3	5	1	4	4	2	1	1	0	2	0	0
P15090	P15090	FABP4	>sp|P15090|FABP4_HUMAN Fatty acid-binding protein, adipocyte OS=Homo sapiens GN=FABP4 PE=1 SV=3	2	3	0	0	0	1	0	1	0	0	0	1	0	0	0	0	0	0	0	0	0	0	1	0	0	0	4	4	0	0	0	0	0	2	1	0	1	0	0	0	0	0	0	0	0	0
P15104	P15104	GLUL	>sp|P15104|GLNA_HUMAN Glutamine synthetase OS=Homo sapiens GN=GLUL PE=1 SV=4	3	0	1	1	1	2	2	0	1	0	1	3	1	2	1	1	2	1	1	1	1	0	1	0	1	1	0	1	2	0	0	0	1	2	2	1	1	1	1	1	2	1	4	3	4	2
P15121	P15121	AKR1B1	>sp|P15121|ALDR_HUMAN Aldose reductase OS=Homo sapiens GN=AKR1B1 PE=1 SV=3	4	6	6	7	7	8	9	8	8	3	8	4	10	5	4	9	4	4	5	7	8	5	5	4	6	5	5	6	6	5	3	5	7	6	8	4	4	5	6	5	5	5	6	8	3	2
P15144	P15144	ANPEP	>sp|P15144|AMPN_HUMAN Aminopeptidase N OS=Homo sapiens GN=ANPEP PE=1 SV=4	3	2	3	5	2	2	10	7	4	2	4	2	5	1	1	6	8	12	12	3	1	3	3	2	2	2	2	2	2	3	0	0	2	5	2	10	10	6	5	9	1	4	9	8	9	1
P15151	P15151	PVR	>sp|P15151|PVR_HUMAN Poliovirus receptor OS=Homo sapiens GN=PVR PE=1 SV=2	0	0	0	0	0	0	0	0	0	0	0	0	0	0	0	0	0	0	0	0	0	0	0	0	0	0	0	0	0	0	0	0	0	0	0	0	0	0	0	0	0	0	0	0	0	0
P15153	P15153	RAC2	>sp|P15153|RAC2_HUMAN Ras-related C3 botulinum toxin substrate 2 OS=Homo sapiens GN=RAC2 PE=1 SV=1	4	3	4	5	5	5	4	4	4	4	4	4	4	3	4	4	4	4	3	4	4	2	4	3	4	4	4	4	3	4	2	2	4	4	4	4	4	4	4	4	4	3	3	5	2	2
P15170	P15170	GSPT1	>sp|P15170|ERF3A_HUMAN Eukaryotic peptide chain release factor GTP-binding subunit ERF3A OS=Homo sapiens GN=GSPT1 PE=1 SV=1	4	7	9	11	7	9	9	8	6	4	7	4	9	7	3	9	7	9	8	6	6	3	7	4	4	5	4	4	3	5	8	7	7	10	8	5	7	3	7	4	5	4	9	9	2	5
P15289	P15289	ARSA	>sp|P15289|ARSA_HUMAN Arylsulfatase A OS=Homo sapiens GN=ARSA PE=1 SV=3	1	0	1	1	0	0	0	0	0	0	0	0	0	0	1	1	1	2	3	0	1	0	0	0	0	0	0	1	1	0	1	0	1	0	1	0	1	2	2	0	4	3	2	3	1	0
P15291	P15291	B4GALT1	>sp|P15291|B4GT1_HUMAN Beta-1,4-galactosyltransferase 1 OS=Homo sapiens GN=B4GALT1 PE=1 SV=5	0	1	0	0	0	0	1	1	0	0	1	0	0	1	0	0	1	1	1	0	0	0	1	0	0	0	0	0	1	1	0	0	0	1	2	1	1	0	0	1	0	0	1	1	0	0
P15311	P15311	EZR	>sp|P15311|EZRI_HUMAN Ezrin OS=Homo sapiens GN=EZR PE=1 SV=4	33	41	40	41	37	40	37	30	34	30	36	34	38	40	35	35	37	37	37	38	38	31	37	31	34	36	31	36	36	35	37	37	40	37	42	31	42	36	38	35	34	41	42	41	33	32
P15313	P15313	ATP6V1B1	>sp|P15313|VATB1_HUMAN V-type proton ATPase subunit B, kidney isoform OS=Homo sapiens GN=ATP6V1B1 PE=1 SV=3	3	6	2	5	4	4	4	3	2	3	2	4	3	2	4	3	2	4	4	4	4	3	3	3	4	3	4	4	3	4	4	4	2	3	5	4	5	5	5	2	3	4	2	5	2	3
P15328	P15328	FOLR1	>sp|P15328|FOLR1_HUMAN Folate receptor alpha OS=Homo sapiens GN=FOLR1 PE=1 SV=3	0	0	0	0	0	0	0	0	0	0	0	0	0	0	0	0	0	0	0	0	0	0	0	0	0	0	0	0	0	0	0	0	0	0	0	0	0	0	0	0	0	0	0	0	0	0
P15374	P15374	UCHL3	>sp|P15374|UCHL3_HUMAN Ubiquitin carboxyl-terminal hydrolase isozyme L3 OS=Homo sapiens GN=UCHL3 PE=1 SV=1	1	2	2	3	2	3	3	3	2	1	3	1	1	2	3	3	2	3	3	4	3	1	1	1	4	1	0	3	2	3	2	2	3	3	3	3	3	2	2	1	3	2	4	3	2	1
P15428	P15428	HPGD	>sp|P15428|PGDH_HUMAN 15-hydroxyprostaglandin dehydrogenase [NAD(+)] OS=Homo sapiens GN=HPGD PE=1 SV=1	3	2	2	2	0	1	0	0	0	0	1	1	0	1	0	0	1	0	0	3	2	1	1	2	2	2	0	1	1	1	0	1	2	2	2	0	0	2	2	0	4	3	5	3	1	4
P15498	P15498	VAV1	>sp|P15498|VAV_HUMAN Proto-oncogene vav OS=Homo sapiens GN=VAV1 PE=1 SV=4	0	0	4	4	3	3	4	3	2	1	4	0	5	1	0	3	2	0	1	3	3	0	3	0	0	0	0	0	2	0	0	0	2	3	2	1	4	2	2	1	1	1	2	3	0	0
P15502	P15502	ELN	>sp|P15502|ELN_HUMAN Elastin OS=Homo sapiens GN=ELN PE=1 SV=3	7	5	7	0	0	1	0	0	5	8	1	0	1	0	0	0	0	0	0	1	1	4	2	3	1	0	0	0	0	6	0	5	0	0	6	0	0	0	0	0	0	0	0	0	1	5
P15529	P15529	CD46	>sp|P15529|MCP_HUMAN Membrane cofactor protein OS=Homo sapiens GN=CD46 PE=1 SV=3	0	1	0	0	0	1	0	1	0	0	0	0	0	1	1	0	0	0	0	0	0	0	0	0	0	0	0	0	0	0	0	0	0	0	0	0	1	0	0	0	0	0	0	1	0	0
P15531	P15531	NME1	>sp|P15531|NDKA_HUMAN Nucleoside diphosphate kinase A OS=Homo sapiens GN=NME1 PE=1 SV=1	6	7	7	7	7	7	10	7	6	6	7	8	7	8	8	10	9	10	9	6	7	5	8	5	7	7	6	7	7	7	6	7	7	7	7	6	8	7	7	7	7	7	7	8	7	6
P15559	P15559	NQO1	>sp|P15559|NQO1_HUMAN NAD(P)H dehydrogenase [quinone] 1 OS=Homo sapiens GN=NQO1 PE=1 SV=1	6	4	7	8	5	7	0	0	0	0	0	5	0	11	10	12	13	14	13	6	5	3	5	1	9	9	6	4	10	8	10	10	9	5	9	5	5	8	8	5	10	10	14	7	8	7
P15586	P15586	GNS	>sp|P15586|GNS_HUMAN N-acetylglucosamine-6-sulfatase OS=Homo sapiens GN=GNS PE=1 SV=3	5	2	2	3	2	2	3	4	0	0	1	4	1	0	0	2	2	4	2	1	3	3	1	3	1	1	3	4	1	1	0	0	2	2	0	5	4	4	6	4	3	2	4	4	3	3
P15735	P15735	PHKG2	>sp|P15735|PHKG2_HUMAN Phosphorylase b kinase gamma catalytic chain, liver/testis isoform OS=Homo sapiens GN=PHKG2 PE=1 SV=1	1	3	2	1	1	3	2	3	0	1	0	1	0	0	0	0	0	0	0	2	1	1	4	1	1	1	1	2	1	0	3	2	2	2	2	0	2	1	0	1	2	0	2	3	1	1
P15880	P15880	RPS2	>sp|P15880|RS2_HUMAN 40S ribosomal protein S2 OS=Homo sapiens GN=RPS2 PE=1 SV=2	10	11	11	11	10	11	11	11	11	11	10	9	11	10	10	10	10	11	10	11	11	10	10	10	11	11	10	9	11	10	11	11	11	10	10	10	11	10	10	9	10	11	11	9	10	8
P15924	P15924	DSP	>sp|P15924|DESP_HUMAN Desmoplakin OS=Homo sapiens GN=DSP PE=1 SV=3	1	23	8	7	17	20	1	3	1	1	1	2	1	24	11	34	4	0	1	5	4	2	26	0	7	7	3	7	62	3	9	33	9	32	4	5	39	9	7	5	5	3	13	17	8	27
P15927	P15927	RPA2	>sp|P15927|RFA2_HUMAN Replication protein A 32 kDa subunit OS=Homo sapiens GN=RPA2 PE=1 SV=1	3	2	4	3	1	3	4	1	3	2	3	3	4	3	3	2	2	2	2	3	3	3	3	3	3	3	2	2	1	3	4	2	2	3	2	2	2	2	2	2	3	3	4	3	2	2
P15941	P15941	MUC1	>sp|P15941|MUC1_HUMAN Mucin-1 OS=Homo sapiens GN=MUC1 PE=1 SV=3	4	4	4	5	5	5	4	5	1	2	2	5	2	4	4	5	5	5	5	2	3	2	4	3	2	4	3	3	3	2	4	5	4	4	4	2	2	4	5	2	5	4	5	5	4	3
P16050	P16050	ALOX15	>sp|P16050|LOX15_HUMAN Arachidonate 15-lipoxygenase OS=Homo sapiens GN=ALOX15 PE=1 SV=3	1	12	0	0	10	10	0	0	0	1	2	2	2	1	2	0	0	0	0	0	2	2	13	0	2	1	1	2	4	1	0	0	1	14	1	1	0	1	0	1	0	1	0	0	1	1
P16066	P16066	NPR1	>sp|P16066|ANPRA_HUMAN Atrial natriuretic peptide receptor 1 OS=Homo sapiens GN=NPR1 PE=1 SV=1	0	0	0	0	0	0	0	0	0	0	0	0	0	0	0	0	0	0	0	0	0	0	0	0	0	0	0	0	0	0	0	0	0	0	0	0	0	0	0	0	0	0	0	0	0	0
P16070	P16070	CD44	>sp|P16070|CD44_HUMAN CD44 antigen OS=Homo sapiens GN=CD44 PE=1 SV=3	3	3	3	4	4	4	4	4	3	3	4	3	4	2	1	2	3	1	2	3	3	3	4	2	3	2	2	3	2	1	2	3	4	3	3	3	2	2	2	2	3	2	4	4	3	2
P16083	P16083	NQO2	>sp|P16083|NQO2_HUMAN Ribosyldihydronicotinamide dehydrogenase [quinone] OS=Homo sapiens GN=NQO2 PE=1 SV=5	0	0	0	0	0	0	0	0	0	0	0	1	0	0	0	0	1	0	0	0	0	0	0	0	0	0	0	0	0	0	0	0	0	1	0	0	0	0	0	0	1	1	1	0	1	0
P16104	P16104	H2AFX	>sp|P16104|H2AX_HUMAN Histone H2AX OS=Homo sapiens GN=H2AFX PE=1 SV=2	7	10	8	9	9	10	9	7	8	7	11	7	9	9	9	8	10	8	8	10	11	10	10	9	10	9	8	8	9	7	9	9	9	8	9	7	7	9	7	8	7	9	9	9	7	8
P16112	P16112	ACAN	>sp|P16112|PGCA_HUMAN Aggrecan core protein OS=Homo sapiens GN=ACAN PE=1 SV=2	1	12	1	0	11	8	0	0	0	0	1	0	2	0	1	0	0	0	0	0	0	0	0	1	1	1	1	0	0	1	0	0	0	0	0	1	0	0	2	1	1	1	1	0	1	1
P16144	P16144	ITGB4	>sp|P16144|ITB4_HUMAN Integrin beta-4 OS=Homo sapiens GN=ITGB4 PE=1 SV=5	1	4	1	1	0	2	0	0	1	0	1	1	1	3	3	4	5	3	4	3	3	0	0	1	3	3	1	1	0	0	0	2	0	0	1	0	0	0	0	0	0	0	0	6	0	0
P16152	P16152	CBR1	>sp|P16152|CBR1_HUMAN Carbonyl reductase [NADPH] 1 OS=Homo sapiens GN=CBR1 PE=1 SV=3	9	14	13	13	12	12	14	13	12	9	13	9	12	12	12	12	12	12	12	11	13	10	13	11	13	13	9	13	12	12	14	14	13	13	14	9	11	14	13	12	14	14	14	14	8	11
P16157	P16157	ANK1	>sp|P16157|ANK1_HUMAN Ankyrin-1 OS=Homo sapiens GN=ANK1 PE=1 SV=3	4	0	0	0	2	3	0	0	6	2	4	5	4	2	1	0	0	0	0	0	0	1	2	0	0	0	0	0	2	0	0	0	0	2	0	0	0	0	2	0	0	0	0	0	0	2
P16219	P16219	ACADS	>sp|P16219|ACADS_HUMAN Short-chain specific acyl-CoA dehydrogenase, mitochondrial OS=Homo sapiens GN=ACADS PE=1 SV=1	6	6	5	6	5	6	2	1	1	1	0	6	1	1	2	2	1	2	0	4	3	3	4	3	4	3	4	4	4	4	4	4	7	3	6	5	2	8	8	5	1	0	0	1	0	0
P16278	P16278	GLB1	>sp|P16278|BGAL_HUMAN Beta-galactosidase OS=Homo sapiens GN=GLB1 PE=1 SV=2	5	6	4	7	4	4	8	5	1	1	1	4	1	5	2	5	5	6	6	4	6	4	2	3	5	4	3	5	4	3	4	5	5	1	5	4	8	4	8	2	2	0	1	9	1	0
P16284	P16284	PECAM1	>sp|P16284|PECA1_HUMAN Platelet endothelial cell adhesion molecule OS=Homo sapiens GN=PECAM1 PE=1 SV=1	7	4	3	3	3	3	2	0	5	3	4	4	4	5	4	1	2	2	1	4	3	3	4	4	3	3	4	5	2	2	6	4	3	3	4	1	3	3	2	3	2	1	2	2	1	3
P16333	P16333	NCK1	>sp|P16333|NCK1_HUMAN Cytoplasmic protein NCK1 OS=Homo sapiens GN=NCK1 PE=1 SV=1	0	0	0	0	0	0	0	0	0	0	0	0	0	0	0	0	0	0	0	0	1	0	0	0	0	0	0	0	0	0	0	0	0	0	0	0	0	0	0	0	0	0	0	0	0	0
P16401	P16401	HIST1H1B	>sp|P16401|H15_HUMAN Histone H1.5 OS=Homo sapiens GN=HIST1H1B PE=1 SV=3	15	13	16	15	14	15	13	11	14	14	14	14	14	14	14	15	16	12	13	15	13	13	16	12	15	14	14	15	13	14	15	14	14	15	12	13	14	14	14	15	15	12	11	14	14	13
P16402	P16402	HIST1H1D	>sp|P16402|H13_HUMAN Histone H1.3 OS=Homo sapiens GN=HIST1H1D PE=1 SV=2	16	17	18	18	17	17	14	13	16	17	18	15	18	16	15	16	15	16	17	18	17	16	18	16	16	18	15	17	16	12	16	16	16	16	16	13	17	17	15	19	18	16	16	16	13	14
P16403	P16403	HIST1H1C	>sp|P16403|H12_HUMAN Histone H1.2 OS=Homo sapiens GN=HIST1H1C PE=1 SV=2	17	18	19	19	18	18	16	13	17	18	20	16	19	19	17	19	18	18	19	19	19	17	19	17	18	19	16	18	16	14	19	18	17	18	18	14	18	18	18	21	20	19	18	18	14	16
P16422	P16422	EPCAM	>sp|P16422|EPCAM_HUMAN Epithelial cell adhesion molecule OS=Homo sapiens GN=EPCAM PE=1 SV=2	0	0	0	0	0	0	0	0	0	0	0	1	0	0	0	0	0	0	0	0	0	0	0	0	0	0	0	0	0	0	0	0	0	0	0	0	0	0	0	0	0	0	0	0	1	0
P16435	P16435	POR	>sp|P16435|NCPR_HUMAN NADPH--cytochrome P450 reductase OS=Homo sapiens GN=POR PE=1 SV=2	10	13	17	18	19	20	15	8	7	1	13	10	9	14	12	14	19	13	16	13	10	6	15	10	8	11	10	11	13	9	17	16	18	16	17	12	17	19	21	17	20	18	21	19	13	15
P16442	P16442	ABO	>sp|P16442|BGAT_HUMAN Histo-blood group ABO system transferase OS=Homo sapiens GN=ABO PE=1 SV=2	0	2	1	2	2	0	0	0	0	0	0	0	0	0	1	1	1	1	1	0	0	0	1	0	0	0	0	0	1	0	1	0	1	1	1	0	1	0	1	0	0	0	0	0	0	0
P16444	P16444	DPEP1	>sp|P16444|DPEP1_HUMAN Dipeptidase 1 OS=Homo sapiens GN=DPEP1 PE=1 SV=3	0	1	0	1	1	1	0	0	5	2	1	0	2	0	0	0	0	1	0	2	2	1	0	1	0	1	0	1	0	0	0	0	0	1	0	0	1	1	1	1	2	1	0	0	0	0
P16452	P16452	EPB42	>sp|P16452|EPB42_HUMAN Erythrocyte membrane protein band 4.2 OS=Homo sapiens GN=EPB42 PE=1 SV=3	5	0	2	0	0	1	0	0	3	3	3	3	3	1	0	0	0	0	0	0	0	1	0	1	0	0	1	0	0	0	0	0	0	1	0	0	0	1	0	0	0	0	0	0	1	5
P16455	P16455	MGMT	>sp|P16455|MGMT_HUMAN Methylated-DNA--protein-cysteine methyltransferase OS=Homo sapiens GN=MGMT PE=1 SV=1	2	2	0	0	1	1	2	1	1	0	3	1	2	1	0	0	0	0	0	1	1	1	1	0	0	1	0	1	0	0	1	0	0	1	0	0	0	0	0	1	1	0	1	2	0	0
P16615	P16615	ATP2A2	>sp|P16615|AT2A2_HUMAN Sarcoplasmic/endoplasmic reticulum calcium ATPase 2 OS=Homo sapiens GN=ATP2A2 PE=1 SV=1	18	23	29	25	28	26	23	19	18	14	22	18	21	25	24	25	27	26	23	25	22	20	25	17	18	24	18	18	24	21	27	24	27	26	23	19	26	25	26	24	24	25	24	25	20	21
P16671	P16671	CD36	>sp|P16671|CD36_HUMAN Platelet glycoprotein 4 OS=Homo sapiens GN=CD36 PE=1 SV=2	1	0	0	0	0	0	0	0	0	0	0	1	0	0	0	0	0	0	0	0	0	0	1	0	0	0	0	0	0	0	0	1	0	0	0	0	0	1	0	1	0	0	0	0	0	0
P16870	P16870	CPE	>sp|P16870|CBPE_HUMAN Carboxypeptidase E OS=Homo sapiens GN=CPE PE=1 SV=1	1	0	0	0	0	0	0	0	0	0	1	1	0	0	1	0	0	0	0	0	0	0	0	1	1	1	1	0	0	1	3	3	2	0	1	1	2	0	0	0	1	0	0	0	1	1
P16885	P16885	PLCG2	>sp|P16885|PLCG2_HUMAN 1-phosphatidylinositol 4,5-bisphosphate phosphodiesterase gamma-2 OS=Homo sapiens GN=PLCG2 PE=1 SV=4	3	2	5	4	5	2	4	5	9	4	11	2	14	2	1	4	3	2	2	10	11	6	2	3	8	9	4	4	6	5	6	4	11	3	9	2	5	5	3	8	1	3	3	2	1	1
P16930	P16930	FAH	>sp|P16930|FAAA_HUMAN Fumarylacetoacetase OS=Homo sapiens GN=FAH PE=1 SV=2	4	2	2	5	4	4	3	6	3	1	4	3	3	5	5	3	4	4	4	4	5	5	2	5	5	4	5	5	3	3	2	2	2	2	4	4	2	5	5	3	2	4	2	6	3	3
P16989	P16989	YBX3	>sp|P16989|YBOX3_HUMAN Y-box-binding protein 3 OS=Homo sapiens GN=YBX3 PE=1 SV=4	7	5	7	7	8	7	5	3	4	3	4	8	6	8	7	10	12	10	11	5	5	7	7	7	6	7	5	5	7	6	7	6	6	7	5	7	7	7	7	6	5	6	7	8	7	7
P17028	P17028	ZNF24	>sp|P17028|ZNF24_HUMAN Zinc finger protein 24 OS=Homo sapiens GN=ZNF24 PE=1 SV=4	0	0	0	0	0	0	0	0	0	0	0	0	0	0	0	0	0	0	0	0	0	0	0	0	0	0	0	0	0	0	0	0	0	0	0	0	0	0	0	0	0	0	0	0	0	0
P17050	P17050	NAGA	>sp|P17050|NAGAB_HUMAN Alpha-N-acetylgalactosaminidase OS=Homo sapiens GN=NAGA PE=1 SV=2	1	0	1	3	2	2	1	1	0	0	1	1	1	1	0	2	2	2	2	0	2	2	2	0	0	1	2	2	1	0	0	1	2	2	2	2	3	3	3	0	3	3	2	3	1	0
P17066	P17066	HSPA6	>sp|P17066|HSP76_HUMAN Heat shock 70 kDa protein 6 OS=Homo sapiens GN=HSPA6 PE=1 SV=2	10	7	6	9	8	10	10	8	7	7	8	10	7	8	8	8	8	8	8	8	9	8	9	6	7	8	7	7	8	8	8	9	8	7	8	7	9	7	7	7	10	8	7	8	8	6
P17096	P17096	HMGA1	>sp|P17096|HMGA1_HUMAN High mobility group protein HMG-I/HMG-Y OS=Homo sapiens GN=HMGA1 PE=1 SV=3	4	7	8	10	7	11	10	8	7	6	6	8	11	11	10	10	10	12	10	9	9	8	9	7	9	8	8	6	8	6	10	9	7	7	10	5	5	8	9	7	9	8	6	9	8	6
P17152	P17152	TMEM11	>sp|P17152|TMM11_HUMAN Transmembrane protein 11, mitochondrial OS=Homo sapiens GN=TMEM11 PE=1 SV=1	3	2	2	2	2	2	2	1	2	2	3	3	2	2	3	3	1	3	3	2	2	2	2	2	2	2	2	2	3	3	2	2	2	2	2	2	2	2	2	2	2	2	2	3	2	2
P17174	P17174	GOT1	>sp|P17174|AATC_HUMAN Aspartate aminotransferase, cytoplasmic OS=Homo sapiens GN=GOT1 PE=1 SV=3	7	10	6	7	5	7	7	5	4	1	9	6	7	6	7	6	7	6	9	6	5	4	7	6	8	6	7	10	8	4	8	7	7	8	8	8	5	9	8	3	6	7	8	8	8	7
P17213	P17213	BPI	>sp|P17213|BPI_HUMAN Bactericidal permeability-increasing protein OS=Homo sapiens GN=BPI PE=1 SV=4	0	0	1	1	1	1	0	0	2	2	1	1	1	0	0	0	0	0	0	0	0	1	1	1	1	1	0	1	1	1	0	0	3	1	2	2	1	1	2	0	0	0	0	0	0	0
P17252	P17252	PRKCA	>sp|P17252|KPCA_HUMAN Protein kinase C alpha type OS=Homo sapiens GN=PRKCA PE=1 SV=4	1	0	0	1	0	1	1	1	1	1	1	0	1	2	1	1	1	0	0	2	1	1	0	1	1	1	0	1	1	1	0	0	1	0	1	0	1	1	1	2	1	1	1	0	0	0
P17301	P17301	ITGA2	>sp|P17301|ITA2_HUMAN Integrin alpha-2 OS=Homo sapiens GN=ITGA2 PE=1 SV=1	3	4	5	5	4	4	8	9	4	2	1	2	1	8	6	7	5	7	10	7	7	3	4	5	5	6	1	5	3	0	3	5	2	4	2	7	11	7	9	5	6	4	6	9	1	0
P17480	P17480	UBTF	>sp|P17480|UBF1_HUMAN Nucleolar transcription factor 1 OS=Homo sapiens GN=UBTF PE=1 SV=1	1	5	4	0	5	6	2	1	5	4	7	2	6	5	4	5	4	1	2	3	3	2	5	2	3	4	2	0	2	0	2	5	4	5	4	1	6	2	3	2	3	1	4	3	0	3
P17516	P17516	AKR1C4	>sp|P17516|AK1C4_HUMAN Aldo-keto reductase family 1 member C4 OS=Homo sapiens GN=AKR1C4 PE=1 SV=3	4	3	0	1	3	4	3	3	0	0	3	4	3	4	5	4	3	4	4	4	3	2	1	3	4	4	3	3	6	5	6	5	10	2	11	1	1	4	5	1	1	0	2	2	0	0
P17540	P17540	CKMT2	>sp|P17540|KCRS_HUMAN Creatine kinase S-type, mitochondrial OS=Homo sapiens GN=CKMT2 PE=1 SV=2	0	1	0	1	0	0	0	0	0	0	0	0	0	8	7	7	9	9	8	0	0	0	0	0	1	0	0	0	0	0	0	1	0	0	0	0	0	0	0	0	0	0	0	0	0	0
P17544	P17544	ATF7	>sp|P17544|ATF7_HUMAN Cyclic AMP-dependent transcription factor ATF-7 OS=Homo sapiens GN=ATF7 PE=1 SV=2	0	0	0	0	0	0	0	0	0	0	0	0	0	0	0	0	0	0	0	0	0	0	0	0	0	0	0	0	0	0	0	0	0	0	0	0	0	0	0	0	0	0	0	0	0	0
P17568	P17568	NDUFB7	>sp|P17568|NDUB7_HUMAN NADH dehydrogenase [ubiquinone] 1 beta subcomplex subunit 7 OS=Homo sapiens GN=NDUFB7 PE=1 SV=4	1	1	1	1	1	1	1	1	1	1	1	1	0	1	1	1	1	1	1	1	0	0	1	1	1	0	1	1	1	0	0	0	0	1	1	0	1	1	0	1	1	1	1	1	1	1
P17612	P17612	PRKACA	>sp|P17612|KAPCA_HUMAN cAMP-dependent protein kinase catalytic subunit alpha OS=Homo sapiens GN=PRKACA PE=1 SV=2	5	5	6	6	4	7	5	4	5	4	6	6	6	4	4	6	5	6	6	6	5	3	5	4	6	3	5	4	6	4	5	6	4	6	6	7	5	5	4	6	5	5	6	6	4	3
P17655	P17655	CAPN2	>sp|P17655|CAN2_HUMAN Calpain-2 catalytic subunit OS=Homo sapiens GN=CAPN2 PE=1 SV=6	12	15	12	13	13	16	17	12	7	5	8	11	10	10	9	11	11	9	11	13	11	6	12	11	9	10	9	8	10	9	14	11	14	12	12	12	12	10	14	8	12	16	17	17	12	12
P17661	P17661	DES	>sp|P17661|DESM_HUMAN Desmin OS=Homo sapiens GN=DES PE=1 SV=3	29	41	22	23	32	28	8	10	39	34	30	32	29	11	10	11	8	10	8	31	30	38	11	38	20	23	15	18	37	33	17	22	26	10	29	11	13	26	27	16	13	17	7	13	7	13
P17676	P17676	CEBPB	>sp|P17676|CEBPB_HUMAN CCAAT/enhancer-binding protein beta OS=Homo sapiens GN=CEBPB PE=1 SV=2	0	0	1	1	0	1	1	1	0	0	1	0	0	0	0	1	1	0	0	1	0	0	1	0	0	0	0	1	0	0	0	0	0	1	0	0	1	0	1	0	0	0	1	1	0	0
P17693	P17693	HLA-G	>sp|P17693|HLAG_HUMAN HLA class I histocompatibility antigen, alpha chain G OS=Homo sapiens GN=HLA-G PE=1 SV=1	1	1	4	4	2	3	2	1	1	2	2	1	3	3	2	3	3	3	3	2	2	1	2	1	1	1	0	2	2	1	2	2	1	2	1	1	2	1	3	1	3	2	1	2	1	1
P17706	P17706	PTPN2	>sp|P17706|PTN2_HUMAN Tyrosine-protein phosphatase non-receptor type 2 OS=Homo sapiens GN=PTPN2 PE=1 SV=2	0	0	0	0	0	0	0	0	0	0	0	0	0	0	0	0	0	0	0	0	0	0	0	0	0	0	0	0	0	0	0	0	0	0	0	0	0	0	0	0	0	0	0	0	0	0
P17812	P17812	CTPS1	>sp|P17812|PYRG1_HUMAN CTP synthase 1 OS=Homo sapiens GN=CTPS1 PE=1 SV=2	4	4	6	6	5	7	4	4	2	1	5	2	3	3	4	3	4	2	4	2	2	3	4	2	2	2	1	2	3	4	4	3	3	7	4	8	9	5	7	2	3	2	6	7	2	1
P17813	P17813	ENG	>sp|P17813|EGLN_HUMAN Endoglin OS=Homo sapiens GN=ENG PE=1 SV=2	0	0	1	0	1	1	1	1	0	0	1	0	1	0	0	0	0	0	0	1	2	1	0	2	0	1	0	1	1	0	1	2	1	1	1	1	2	1	0	2	1	1	1	1	1	0
P17844	P17844	DDX5	>sp|P17844|DDX5_HUMAN Probable ATP-dependent RNA helicase DDX5 OS=Homo sapiens GN=DDX5 PE=1 SV=1	22	22	21	22	21	21	22	20	18	12	21	19	20	20	20	19	19	18	17	24	23	18	24	21	22	23	20	22	19	17	22	20	21	23	23	23	22	22	21	21	17	17	23	24	13	12
P17858	P17858	PFKL	>sp|P17858|PFKAL_HUMAN ATP-dependent 6-phosphofructokinase, liver type OS=Homo sapiens GN=PFKL PE=1 SV=6	20	21	21	22	22	23	21	21	19	17	18	17	21	20	20	21	21	19	20	19	19	14	23	15	19	16	18	16	20	19	20	22	22	22	19	19	20	21	23	15	21	21	20	23	14	18
P17900	P17900	GM2A	>sp|P17900|SAP3_HUMAN Ganglioside GM2 activator OS=Homo sapiens GN=GM2A PE=1 SV=4	1	1	1	2	1	2	2	1	0	0	1	0	0	0	0	0	2	1	1	0	1	0	2	0	0	0	0	2	2	0	0	0	1	2	0	0	0	1	1	0	3	2	2	3	1	0
P17931	P17931	LGALS3	>sp|P17931|LEG3_HUMAN Galectin-3 OS=Homo sapiens GN=LGALS3 PE=1 SV=5	9	6	6	7	7	6	6	7	5	4	5	7	5	8	9	8	7	7	8	6	7	6	6	7	6	6	7	7	6	7	6	6	7	7	6	4	6	6	6	6	5	6	6	8	7	5
P17936	P17936	IGFBP3	>sp|P17936|IBP3_HUMAN Insulin-like growth factor-binding protein 3 OS=Homo sapiens GN=IGFBP3 PE=1 SV=2	1	0	1	0	0	0	0	0	0	0	0	0	0	0	0	0	0	0	0	0	0	0	0	0	0	0	0	0	1	0	0	0	0	0	0	0	0	0	0	0	0	0	0	3	0	0
P17980	P17980	PSMC3	>sp|P17980|PRS6A_HUMAN 26S proteasome regulatory subunit 6A OS=Homo sapiens GN=PSMC3 PE=1 SV=3	6	7	7	11	10	8	9	8	6	4	9	5	8	9	6	6	9	7	7	7	8	6	10	5	6	7	7	8	7	7	2	6	8	7	8	6	9	7	9	9	9	8	8	7	7	6
P17987	P17987	TCP1	>sp|P17987|TCPA_HUMAN T-complex protein 1 subunit alpha OS=Homo sapiens GN=TCP1 PE=1 SV=1	10	12	14	17	14	15	14	9	10	8	12	10	13	16	13	14	17	17	16	13	12	9	16	7	11	12	10	11	11	10	17	18	13	17	14	9	14	12	14	8	13	11	13	16	6	9
P18031	P18031	PTPN1	>sp|P18031|PTN1_HUMAN Tyrosine-protein phosphatase non-receptor type 1 OS=Homo sapiens GN=PTPN1 PE=1 SV=1	3	4	3	5	2	5	7	5	6	3	5	3	7	4	3	4	6	4	3	3	3	4	4	3	4	3	3	3	4	2	4	2	3	4	4	3	5	5	4	5	3	4	6	4	3	5
P18065	P18065	IGFBP2	>sp|P18065|IBP2_HUMAN Insulin-like growth factor-binding protein 2 OS=Homo sapiens GN=IGFBP2 PE=1 SV=2	1	0	0	1	1	0	0	0	1	0	0	1	0	1	0	0	0	0	0	1	1	0	0	0	1	1	0	1	1	1	2	2	2	0	2	1	1	1	1	0	1	0	0	0	1	0
P18074	P18074	ERCC2	>sp|P18074|ERCC2_HUMAN TFIIH basal transcription factor complex helicase XPD subunit OS=Homo sapiens GN=ERCC2 PE=1 SV=1	0	0	0	0	0	0	0	0	0	0	0	0	0	0	0	0	0	0	0	0	0	0	0	0	0	0	0	0	0	0	0	0	0	0	0	0	0	0	0	0	0	0	0	0	0	0
P18077	P18077	RPL35A	>sp|P18077|RL35A_HUMAN 60S ribosomal protein L35a OS=Homo sapiens GN=RPL35A PE=1 SV=2	6	6	6	6	6	6	5	6	6	6	6	6	6	5	6	5	5	6	5	5	6	6	5	6	5	6	6	6	6	5	5	5	6	5	6	4	5	5	6	4	4	6	4	5	4	4
P18084	P18084	ITGB5	>sp|P18084|ITB5_HUMAN Integrin beta-5 OS=Homo sapiens GN=ITGB5 PE=1 SV=1	1	1	1	1	1	1	1	1	1	1	1	1	2	1	1	1	1	1	1	2	1	2	1	1	1	1	1	1	2	0	0	0	1	1	1	1	2	1	0	1	2	1	2	1	0	0
P18085	P18085	ARF4	>sp|P18085|ARF4_HUMAN ADP-ribosylation factor 4 OS=Homo sapiens GN=ARF4 PE=1 SV=3	9	9	9	9	9	8	8	8	7	8	7	8	8	9	9	9	9	9	9	7	8	8	9	8	8	7	8	6	9	8	9	9	9	8	9	8	9	9	8	8	9	9	9	9	9	9
P18124	P18124	RPL7	>sp|P18124|RL7_HUMAN 60S ribosomal protein L7 OS=Homo sapiens GN=RPL7 PE=1 SV=1	13	16	16	15	15	15	16	12	14	14	13	12	15	14	12	13	16	16	15	16	15	13	15	13	16	14	12	12	14	11	14	17	16	13	16	13	15	14	13	11	15	14	15	17	11	14
P18206	P18206	VCL	>sp|P18206|VINC_HUMAN Vinculin OS=Homo sapiens GN=VCL PE=1 SV=4	45	48	42	50	50	52	50	46	53	41	50	44	53	42	37	38	41	33	32	45	40	39	43	31	34	31	35	33	45	45	39	44	44	46	44	43	53	45	44	49	43	44	43	49	20	33
P18428	P18428	LBP	>sp|P18428|LBP_HUMAN Lipopolysaccharide-binding protein OS=Homo sapiens GN=LBP PE=1 SV=3	2	1	2	2	1	3	4	1	2	1	1	2	2	1	2	2	1	1	2	1	1	2	1	1	1	1	1	1	5	2	2	2	4	3	4	2	3	3	1	1	3	1	3	3	2	0
P18440	P18440	NAT1	>sp|P18440|ARY1_HUMAN Arylamine N-acetyltransferase 1 OS=Homo sapiens GN=NAT1 PE=1 SV=2	1	1	1	2	1	1	1	2	1	0	1	0	0	0	0	1	0	1	0	1	2	0	2	1	1	1	1	1	1	1	0	1	2	2	2	0	1	1	2	1	2	1	0	0	1	0
P18564	P18564	ITGB6	>sp|P18564|ITB6_HUMAN Integrin beta-6 OS=Homo sapiens GN=ITGB6 PE=1 SV=2	1	2	2	2	1	2	1	1	1	1	1	1	1	1	1	2	1	2	2	2	2	1	1	1	3	3	2	2	1	1	3	2	1	2	1	3	3	2	2	1	1	1	1	2	1	1
P18583	P18583	SON	>sp|P18583|SON_HUMAN Protein SON OS=Homo sapiens GN=SON PE=1 SV=4	4	5	5	7	6	5	7	6	2	4	3	5	6	6	4	5	4	7	2	4	7	7	6	5	7	8	8	6	5	3	4	6	4	7	6	6	4	5	6	5	4	6	6	7	6	4
P18615	P18615	NELFE	>sp|P18615|NELFE_HUMAN Negative elongation factor E OS=Homo sapiens GN=NELFE PE=1 SV=3	1	0	0	0	0	0	1	0	0	0	0	1	0	0	1	0	0	0	0	0	0	0	0	0	0	0	0	0	0	0	0	0	0	0	0	0	0	0	0	0	0	0	1	0	0	0
P18621	P18621	RPL17	>sp|P18621|RL17_HUMAN 60S ribosomal protein L17 OS=Homo sapiens GN=RPL17 PE=1 SV=3	7	5	6	7	5	6	6	8	6	5	7	7	6	5	7	6	6	6	6	5	6	6	6	7	8	8	8	9	9	5	7	6	7	5	7	8	7	8	9	8	6	7	6	6	6	6
P18669	P18669	PGAM1	>sp|P18669|PGAM1_HUMAN Phosphoglycerate mutase 1 OS=Homo sapiens GN=PGAM1 PE=1 SV=2	7	11	12	13	13	12	15	11	8	8	14	8	11	10	9	15	15	13	14	11	12	9	14	7	9	10	7	8	11	10	14	12	13	14	12	13	12	13	14	11	12	13	14	15	11	8
P18754	P18754	RCC1	>sp|P18754|RCC1_HUMAN Regulator of chromosome condensation OS=Homo sapiens GN=RCC1 PE=1 SV=1	7	5	9	9	8	8	8	7	5	4	5	5	6	7	7	8	8	6	6	6	7	7	9	8	7	7	5	5	6	5	9	9	6	10	6	5	8	6	8	7	9	9	10	10	7	7
P18827	P18827	SDC1	>sp|P18827|SDC1_HUMAN Syndecan-1 OS=Homo sapiens GN=SDC1 PE=1 SV=3	2	1	1	0	0	1	1	1	0	0	1	2	1	0	0	0	0	0	0	1	1	0	1	1	1	1	1	1	0	0	0	1	1	1	1	1	1	0	1	1	1	1	2	1	1	1
P18846	P18846;P16220	ATF1;CREB1	>sp|P18846|ATF1_HUMAN Cyclic AMP-dependent transcription factor ATF-1 OS=Homo sapiens GN=ATF1 PE=1 SV=2;>sp|P16220|CREB1_HUMAN Cyclic AMP-responsive element-binding protein 1 OS=Homo sapiens GN=CREB1 PE=1 SV=2	0	0	0	0	1	0	0	0	0	1	0	0	0	1	0	0	0	0	0	1	0	0	0	0	0	0	0	0	1	0	1	0	1	0	0	0	0	0	0	0	1	1	0	0	0	0
P18858	P18858	LIG1	>sp|P18858|DNLI1_HUMAN DNA ligase 1 OS=Homo sapiens GN=LIG1 PE=1 SV=1	0	0	0	0	0	2	2	2	0	0	1	0	1	1	0	1	0	1	0	0	0	0	2	0	0	0	0	0	0	0	0	0	0	2	0	0	0	0	1	0	1	0	1	1	0	0
P18859	P18859	ATP5J	>sp|P18859|ATP5J_HUMAN ATP synthase-coupling factor 6, mitochondrial OS=Homo sapiens GN=ATP5J PE=1 SV=1	3	3	3	3	3	3	3	3	2	1	3	3	2	3	3	2	3	2	2	3	4	2	3	2	2	4	3	2	4	4	4	3	3	3	4	3	4	4	4	4	4	4	4	2	3	3
P18887	P18887	XRCC1	>sp|P18887|XRCC1_HUMAN DNA repair protein XRCC1 OS=Homo sapiens GN=XRCC1 PE=1 SV=2	2	1	0	0	1	0	0	1	0	0	0	2	0	1	1	0	0	0	0	0	1	1	1	0	2	1	1	1	1	1	2	2	1	1	2	1	0	2	2	1	1	2	2	1	0	1
P19021	P19021	PAM	>sp|P19021|AMD_HUMAN Peptidyl-glycine alpha-amidating monooxygenase OS=Homo sapiens GN=PAM PE=1 SV=2	0	1	0	0	0	0	0	0	0	0	0	0	0	1	0	2	1	2	1	0	0	0	0	0	0	0	0	0	1	1	2	1	3	0	3	0	0	0	0	0	0	0	0	1	1	0
P19075	P19075	TSPAN8	>sp|P19075|TSN8_HUMAN Tetraspanin-8 OS=Homo sapiens GN=TSPAN8 PE=1 SV=1	1	1	1	1	1	1	0	0	1	1	0	1	0	0	0	0	1	1	1	0	0	0	1	1	0	0	0	0	1	1	1	1	1	1	1	0	0	1	1	0	1	1	1	1	1	1
P19174	P19174	PLCG1	>sp|P19174|PLCG1_HUMAN 1-phosphatidylinositol 4,5-bisphosphate phosphodiesterase gamma-1 OS=Homo sapiens GN=PLCG1 PE=1 SV=1	1	0	1	0	0	0	1	1	1	0	0	0	0	0	1	0	0	0	0	0	0	0	1	0	0	0	1	0	0	1	1	1	0	0	1	0	1	0	0	0	0	0	0	1	0	0
P19367	P19367	HK1	>sp|P19367|HXK1_HUMAN Hexokinase-1 OS=Homo sapiens GN=HK1 PE=1 SV=3	22	23	26	26	27	25	26	26	20	17	22	22	24	20	16	21	23	20	19	26	23	18	24	17	26	24	24	27	23	20	22	26	24	25	25	22	24	24	22	20	27	22	21	29	15	18
P19387	P19387	POLR2C	>sp|P19387|RPB3_HUMAN DNA-directed RNA polymerase II subunit RPB3 OS=Homo sapiens GN=POLR2C PE=1 SV=2	0	1	0	1	2	1	0	1	0	0	1	0	0	1	1	0	0	0	0	2	1	0	0	0	1	1	0	1	1	0	1	1	1	1	1	0	2	1	1	1	1	1	0	2	0	0
P19388	P19388	POLR2E	>sp|P19388|RPAB1_HUMAN DNA-directed RNA polymerases I, II, and III subunit RPABC1 OS=Homo sapiens GN=POLR2E PE=1 SV=4	2	3	2	3	4	3	4	3	2	3	2	3	3	2	2	3	2	2	2	2	2	3	2	2	4	3	3	4	3	3	2	3	2	3	3	2	3	2	3	2	4	2	3	3	3	3
P19404	P19404	NDUFV2	>sp|P19404|NDUV2_HUMAN NADH dehydrogenase [ubiquinone] flavoprotein 2, mitochondrial OS=Homo sapiens GN=NDUFV2 PE=1 SV=2	2	1	3	3	3	4	2	2	2	1	2	1	1	2	2	1	2	2	2	2	2	2	2	1	4	3	2	3	1	0	3	2	2	1	2	1	2	2	1	2	2	1	2	3	3	3
P19440	P19440;A6NGU5;P36268	GGT1;GGT3P;GGT2	>sp|P19440|GGT1_HUMAN Gamma-glutamyltranspeptidase 1 OS=Homo sapiens GN=GGT1 PE=1 SV=2;>sp|A6NGU5|GGT3_HUMAN Putative gamma-glutamyltranspeptidase 3 OS=Homo sapiens GN=GGT3P PE=5 SV=2;>sp|P36268|GGT2_HUMAN Inactive gamma-glutamyltranspeptidase 2 OS=Homo sa	0	0	0	0	0	1	0	0	0	0	0	0	0	0	0	1	1	1	0	0	0	0	0	0	0	0	0	0	0	0	0	0	0	0	0	1	0	1	1	0	2	2	1	0	0	0
P19447	P19447	ERCC3	>sp|P19447|ERCC3_HUMAN TFIIH basal transcription factor complex helicase XPB subunit OS=Homo sapiens GN=ERCC3 PE=1 SV=1	0	0	0	0	0	0	0	0	0	0	0	0	0	0	0	0	0	0	0	0	0	0	0	0	0	0	0	0	0	0	0	0	0	0	0	0	0	0	0	0	0	0	0	0	0	0
P19474	P19474	TRIM21	>sp|P19474|RO52_HUMAN E3 ubiquitin-protein ligase TRIM21 OS=Homo sapiens GN=TRIM21 PE=1 SV=1	2	2	1	3	4	4	4	1	1	1	3	0	3	3	1	5	4	3	2	3	0	0	5	1	1	1	1	1	1	1	3	1	0	4	1	1	5	1	2	2	3	4	5	5	1	2
P19525	P19525	EIF2AK2	>sp|P19525|E2AK2_HUMAN Interferon-induced, double-stranded RNA-activated protein kinase OS=Homo sapiens GN=EIF2AK2 PE=1 SV=2	2	3	3	4	2	2	4	3	2	1	1	3	3	4	4	3	4	3	2	3	3	2	3	3	4	4	3	3	2	1	3	5	4	4	3	5	6	3	4	4	4	5	4	5	2	2
P19623	P19623	SRM	>sp|P19623|SPEE_HUMAN Spermidine synthase OS=Homo sapiens GN=SRM PE=1 SV=1	1	3	3	3	2	3	3	3	2	2	3	2	3	2	1	3	3	3	2	3	2	2	1	2	2	2	2	2	1	2	3	3	3	1	3	2	3	1	1	2	3	2	3	3	2	2
P19652	P19652	ORM2	>sp|P19652|A1AG2_HUMAN Alpha-1-acid glycoprotein 2 OS=Homo sapiens GN=ORM2 PE=1 SV=2	2	2	3	3	2	2	3	3	3	3	3	2	3	3	2	3	3	3	3	2	2	3	3	3	2	2	3	3	3	3	3	3	5	3	3	2	3	3	3	2	3	3	3	4	3	3
P19784	P19784	CSNK2A2	>sp|P19784|CSK22_HUMAN Casein kinase II subunit alpha OS=Homo sapiens GN=CSNK2A2 PE=1 SV=1	0	5	4	4	2	2	3	3	3	0	3	1	3	3	1	2	2	2	2	4	2	0	3	1	4	1	1	1	2	1	3	3	3	3	1	1	4	3	4	3	3	2	2	3	2	2
P19801	P19801	ABP1	>sp|P19801|AOC1_HUMAN Amiloride-sensitive amine oxidase [copper-containing] OS=Homo sapiens GN=AOC1 PE=1 SV=4	0	1	0	1	0	0	0	0	0	0	0	0	1	0	0	0	0	0	0	0	0	0	0	0	0	1	0	0	2	1	2	3	4	0	3	0	0	0	0	0	0	0	0	0	0	0
P19835	P19835	CEL	>sp|P19835|CEL_HUMAN Bile salt-activated lipase OS=Homo sapiens GN=CEL PE=1 SV=3	0	0	0	0	0	0	0	0	0	0	0	0	0	0	0	0	0	0	0	0	0	0	0	0	0	0	0	0	0	0	1	1	0	0	0	0	0	0	0	0	0	0	0	0	0	0
P19838	P19838	NFKB1	>sp|P19838|NFKB1_HUMAN Nuclear factor NF-kappa-B p105 subunit OS=Homo sapiens GN=NFKB1 PE=1 SV=2	2	3	1	4	4	4	4	3	1	0	3	1	5	3	1	1	2	1	0	2	3	2	3	2	3	5	2	2	2	2	2	2	1	3	2	1	3	3	1	2	4	2	2	4	1	2
P19878	P19878	NCF2	>sp|P19878|NCF2_HUMAN Neutrophil cytosol factor 2 OS=Homo sapiens GN=NCF2 PE=1 SV=2	3	2	5	4	3	5	5	4	2	1	3	3	3	2	4	4	3	3	3	5	4	2	4	2	2	3	5	5	6	3	1	1	2	5	3	3	3	3	4	3	2	3	3	3	1	1
P19971	P19971	TYMP	>sp|P19971|TYPH_HUMAN Thymidine phosphorylase OS=Homo sapiens GN=TYMP PE=1 SV=2	15	14	17	18	14	16	21	18	16	9	18	13	18	18	17	20	20	20	21	20	17	11	17	10	18	15	15	17	15	14	18	12	14	18	16	16	19	17	19	12	18	18	18	20	11	11
P20020	P20020	ATP2B1	>sp|P20020|AT2B1_HUMAN Plasma membrane calcium-transporting ATPase 1 OS=Homo sapiens GN=ATP2B1 PE=1 SV=3	2	3	4	3	5	3	1	0	3	1	4	2	3	5	3	4	4	4	4	2	2	1	5	1	3	1	1	0	3	2	4	5	3	2	3	1	3	4	4	2	2	2	3	4	0	1
P20036	P20036	HLA-DPA1	>sp|P20036|DPA1_HUMAN HLA class II histocompatibility antigen, DP alpha 1 chain OS=Homo sapiens GN=HLA-DPA1 PE=1 SV=1	2	1	2	2	2	2	2	2	2	2	2	2	2	1	1	2	2	2	2	2	2	2	0	2	1	2	2	1	2	1	0	0	1	0	1	1	2	1	2	2	2	2	2	2	2	2
P20039	P20039	HLA-DRB1	>sp|P20039|2B1B_HUMAN HLA class II histocompatibility antigen, DRB1-11 beta chain OS=Homo sapiens GN=HLA-DRB1 PE=1 SV=1	7	5	6	7	6	7	5	3	5	3	6	7	4	8	6	8	6	7	7	6	7	6	6	6	7	5	7	7	7	5	5	4	7	6	7	6	6	6	7	7	6	6	7	7	6	7
P20042	P20042	EIF2S2	>sp|P20042|IF2B_HUMAN Eukaryotic translation initiation factor 2 subunit 2 OS=Homo sapiens GN=EIF2S2 PE=1 SV=2	5	4	5	7	6	7	7	7	5	3	5	6	5	6	6	6	6	5	6	6	6	5	7	6	5	4	3	4	5	4	5	7	6	6	6	5	5	6	5	3	6	5	6	7	4	5
P20061	P20061	TCN1	>sp|P20061|TCO1_HUMAN Transcobalamin-1 OS=Homo sapiens GN=TCN1 PE=1 SV=2	0	0	0	0	0	0	0	0	0	0	0	0	0	0	0	0	0	0	0	0	0	0	0	0	0	0	0	0	3	2	1	1	3	0	3	0	0	0	0	0	0	0	0	0	0	0
P20073	P20073	ANXA7	>sp|P20073|ANXA7_HUMAN Annexin A7 OS=Homo sapiens GN=ANXA7 PE=1 SV=3	8	9	11	10	10	9	11	11	9	6	10	10	12	10	11	8	10	10	10	9	9	11	10	9	11	12	10	12	8	11	6	9	10	9	8	11	11	12	11	12	11	12	10	11	7	12
P20142	P20142	PGC	>sp|P20142|PEPC_HUMAN Gastricsin OS=Homo sapiens GN=PGC PE=1 SV=1	0	4	0	0	0	0	0	0	0	0	0	0	0	0	0	0	0	0	0	0	1	0	0	1	0	0	0	0	1	0	1	2	1	0	1	0	0	1	1	0	0	0	0	0	0	0
P20160	P20160	AZU1	>sp|P20160|CAP7_HUMAN Azurocidin OS=Homo sapiens GN=AZU1 PE=1 SV=3	2	1	2	2	2	2	0	0	2	2	2	2	2	1	1	0	0	0	0	2	2	2	2	2	2	2	1	2	2	2	1	2	2	2	2	1	2	2	2	1	0	0	0	1	0	1
P20226	P20226	TBP	>sp|P20226|TBP_HUMAN TATA-box-binding protein OS=Homo sapiens GN=TBP PE=1 SV=2	0	0	0	0	0	0	0	0	0	0	0	0	0	0	0	0	0	0	0	0	0	0	0	0	0	0	0	0	0	0	0	0	0	0	0	0	0	0	0	0	0	0	0	0	0	0
Q15661	Q15661;P20231;Q9BZJ3	TPSAB1;TPSB2;TPSD1	>sp|Q15661|TRYB1_HUMAN Tryptase alpha/beta-1 OS=Homo sapiens GN=TPSAB1 PE=1 SV=1;>sp|P20231|TRYB2_HUMAN Tryptase beta-2 OS=Homo sapiens GN=TPSB2 PE=1 SV=2;>sp|Q9BZJ3|TRYD_HUMAN Tryptase delta OS=Homo sapiens GN=TPSD1 PE=2 SV=2	6	6	6	6	6	6	6	6	6	6	6	6	6	1	1	3	2	1	1	6	6	6	6	6	6	6	4	6	6	4	5	5	6	6	6	5	6	6	6	4	6	6	3	6	3	3
P20248	P20248	CCNA2	>sp|P20248|CCNA2_HUMAN Cyclin-A2 OS=Homo sapiens GN=CCNA2 PE=1 SV=2	0	0	0	0	0	0	0	0	0	0	0	0	0	0	0	0	0	0	0	0	0	0	0	0	0	0	0	0	0	0	0	0	0	0	0	0	0	0	0	0	0	0	0	0	0	0
P20290	P20290	BTF3	>sp|P20290|BTF3_HUMAN Transcription factor BTF3 OS=Homo sapiens GN=BTF3 PE=1 SV=1	1	1	4	4	2	4	3	2	4	3	4	2	4	4	3	3	4	3	4	4	4	2	1	3	1	2	2	4	2	2	2	2	3	4	4	2	3	4	4	1	4	3	4	4	1	2
P20292	P20292	ALOX5AP	>sp|P20292|AL5AP_HUMAN Arachidonate 5-lipoxygenase-activating protein OS=Homo sapiens GN=ALOX5AP PE=1 SV=2	2	2	3	3	3	3	3	2	2	1	3	2	3	3	3	3	3	3	3	3	3	1	3	1	3	3	3	2	3	2	2	2	3	3	3	1	2	3	3	3	3	3	3	3	1	2
P20336	P20336	RAB3A	>sp|P20336|RAB3A_HUMAN Ras-related protein Rab-3A OS=Homo sapiens GN=RAB3A PE=1 SV=1	0	2	2	1	2	2	1	1	1	1	1	1	1	1	0	1	1	1	1	1	1	0	1	1	2	0	1	1	2	1	3	2	3	1	3	2	1	1	2	0	2	1	1	1	0	0
P20338	P20338	RAB4A	>sp|P20338|RAB4A_HUMAN Ras-related protein Rab-4A OS=Homo sapiens GN=RAB4A PE=1 SV=3	3	3	3	1	3	1	2	1	0	1	2	3	2	1	1	2	2	2	2	2	1	1	3	1	1	0	4	2	1	2	3	3	3	3	3	2	3	1	2	0	1	1	2	3	2	2
P20339	P20339	RAB5A	>sp|P20339|RAB5A_HUMAN Ras-related protein Rab-5A OS=Homo sapiens GN=RAB5A PE=1 SV=2	6	8	8	6	7	5	7	7	6	5	6	7	6	6	6	7	6	7	7	4	5	4	6	6	6	6	5	7	4	6	6	6	6	7	7	6	5	7	7	7	6	6	6	8	6	6
P20340	P20340	RAB6A	>sp|P20340|RAB6A_HUMAN Ras-related protein Rab-6A OS=Homo sapiens GN=RAB6A PE=1 SV=3	9	9	11	13	8	9	9	9	8	6	10	7	8	10	10	10	12	12	10	9	10	7	10	6	8	9	9	8	9	8	9	9	9	9	11	10	9	10	8	9	9	9	11	9	9	10
P20591	P20591	MX1	>sp|P20591|MX1_HUMAN Interferon-induced GTP-binding protein Mx1 OS=Homo sapiens GN=MX1 PE=1 SV=4	14	3	3	5	9	10	10	11	5	3	8	12	7	11	12	15	14	8	9	13	13	3	8	4	13	13	14	14	4	3	2	2	2	10	4	17	22	14	14	18	24	23	21	12	15	3
P20592	P20592	MX2	>sp|P20592|MX2_HUMAN Interferon-induced GTP-binding protein Mx2 OS=Homo sapiens GN=MX2 PE=1 SV=1	2	2	0	1	5	7	7	6	3	0	4	3	4	4	4	7	3	2	1	3	3	0	3	0	4	3	2	5	5	4	7	8	6	4	5	6	13	7	9	8	11	9	10	2	6	0
P20618	P20618	PSMB1	>sp|P20618|PSB1_HUMAN Proteasome subunit beta type-1 OS=Homo sapiens GN=PSMB1 PE=1 SV=2	6	7	9	11	10	10	10	7	9	7	9	8	10	10	6	9	11	9	10	11	11	6	10	7	7	8	6	10	8	4	10	11	11	11	10	7	9	10	10	7	10	8	9	11	8	5
P20645	P20645	M6PR	>sp|P20645|MPRD_HUMAN Cation-dependent mannose-6-phosphate receptor OS=Homo sapiens GN=M6PR PE=1 SV=1	1	1	1	1	1	1	1	1	1	0	1	1	1	1	0	1	1	2	1	1	1	1	2	1	1	0	1	0	0	0	0	1	1	2	0	1	1	0	1	0	0	1	1	1	1	1
P20671	P20671	HIST1H2AD	>sp|P20671|H2A1D_HUMAN Histone H2A type 1-D OS=Homo sapiens GN=HIST1H2AD PE=1 SV=2	11	11	12	11	11	13	13	10	12	11	13	9	12	11	9	12	14	13	12	12	14	12	13	11	13	12	11	10	11	9	13	13	10	12	12	8	11	9	11	10	10	9	13	12	8	10
P20674	P20674	COX5A	>sp|P20674|COX5A_HUMAN Cytochrome c oxidase subunit 5A, mitochondrial OS=Homo sapiens GN=COX5A PE=1 SV=2	4	5	4	5	3	4	6	5	5	3	4	4	5	6	4	5	6	4	5	4	4	3	4	2	5	4	3	4	4	3	6	7	3	3	5	4	5	6	5	5	3	5	6	4	3	5
P20700	P20700	LMNB1	>sp|P20700|LMNB1_HUMAN Lamin-B1 OS=Homo sapiens GN=LMNB1 PE=1 SV=2	21	24	29	26	32	34	26	23	29	26	30	24	34	28	30	32	26	20	21	28	24	18	29	20	25	22	23	21	24	22	25	35	28	31	24	19	28	26	23	26	26	27	26	25	23	24
P20701	P20701	ITGAL	>sp|P20701|ITAL_HUMAN Integrin alpha-L OS=Homo sapiens GN=ITGAL PE=1 SV=3	3	0	0	1	0	2	2	2	2	1	3	2	3	2	1	1	2	2	2	2	2	1	2	2	1	1	4	2	0	1	0	0	1	1	0	0	0	0	0	1	1	1	1	2	0	0
P20702	P20702	ITGAX	>sp|P20702|ITAX_HUMAN Integrin alpha-X OS=Homo sapiens GN=ITGAX PE=1 SV=3	0	0	2	0	0	1	4	2	3	1	4	1	2	4	4	2	5	4	4	2	1	4	4	3	2	1	2	2	1	3	0	0	2	2	2	0	1	3	2	3	0	2	2	3	1	0
P20711	P20711	DDC	>sp|P20711|DDC_HUMAN Aromatic-L-amino-acid decarboxylase OS=Homo sapiens GN=DDC PE=1 SV=2	0	2	0	0	0	0	0	0	0	0	0	0	0	0	0	0	0	0	0	1	0	0	0	1	0	0	0	0	6	6	8	9	5	0	5	0	0	0	0	1	0	1	0	0	0	1
P20774	P20774	OGN	>sp|P20774|MIME_HUMAN Mimecan OS=Homo sapiens GN=OGN PE=1 SV=1	4	9	6	2	10	11	3	1	9	8	8	4	9	2	1	1	0	0	0	6	4	5	8	4	1	0	0	0	5	4	1	4	2	4	3	2	6	0	2	0	6	3	0	0	0	2
P20810	P20810	CAST	>sp|P20810|ICAL_HUMAN Calpastatin OS=Homo sapiens GN=CAST PE=1 SV=4	8	6	3	8	9	9	7	8	6	1	7	8	8	9	7	5	8	6	6	7	8	8	6	7	8	10	9	7	8	4	7	3	7	8	10	6	11	7	9	8	11	10	12	12	8	8
P20839	P20839	IMPDH1	>sp|P20839|IMDH1_HUMAN Inosine-5-monophosphate dehydrogenase 1 OS=Homo sapiens GN=IMPDH1 PE=1 SV=2	1	1	1	2	1	1	2	2	1	1	1	0	1	1	1	1	1	0	1	1	1	1	1	1	1	1	1	1	2	1	0	1	1	2	2	2	1	1	2	1	1	1	1	1	1	1
P20849	P20849	COL9A1	>sp|P20849|CO9A1_HUMAN Collagen alpha-1(IX) chain OS=Homo sapiens GN=COL9A1 PE=1 SV=3	0	7	0	0	0	0	0	0	0	0	0	0	0	1	0	0	0	0	0	0	0	0	0	0	0	0	0	0	0	0	0	0	1	0	0	0	0	0	0	0	0	0	0	0	0	0
P20908	P20908	COL5A1	>sp|P20908|CO5A1_HUMAN Collagen alpha-1(V) chain OS=Homo sapiens GN=COL5A1 PE=1 SV=3	1	2	2	2	2	1	1	2	1	3	1	1	1	1	1	1	1	1	0	1	1	1	1	1	0	1	1	0	0	1	0	0	1	2	0	2	1	1	0	1	1	1	1	1	1	1
P20933	P20933	AGA	>sp|P20933|ASPG_HUMAN N(4)-(beta-N-acetylglucosaminyl)-L-asparaginase OS=Homo sapiens GN=AGA PE=1 SV=2	1	2	2	2	1	1	0	1	0	0	2	0	0	0	0	1	1	1	1	1	1	0	1	0	0	0	0	1	0	0	3	1	2	1	2	1	1	1	1	1	3	2	3	1	3	2
P20936	P20936	RASA1	>sp|P20936|RASA1_HUMAN Ras GTPase-activating protein 1 OS=Homo sapiens GN=RASA1 PE=1 SV=1	0	1	3	3	2	3	0	1	0	0	1	0	1	3	2	5	4	6	4	2	2	0	0	0	0	1	0	1	0	0	1	0	0	0	0	1	2	0	1	2	2	2	3	3	1	0
P20962	P20962	PTMS	>sp|P20962|PTMS_HUMAN Parathymosin OS=Homo sapiens GN=PTMS PE=1 SV=2	4	3	1	4	4	4	4	1	4	1	4	4	3	3	2	2	1	2	2	4	4	4	4	4	4	4	3	3	2	2	3	4	4	4	4	3	3	3	3	2	4	4	4	4	4	4
Q9UQ88	Q9UQ88;P21127	CDK11A;CDK11B	>sp|Q9UQ88|CD11A_HUMAN Cyclin-dependent kinase 11A OS=Homo sapiens GN=CDK11A PE=1 SV=4;>sp|P21127|CD11B_HUMAN Cyclin-dependent kinase 11B OS=Homo sapiens GN=CDK11B PE=1 SV=3	1	1	3	4	4	4	5	2	2	0	1	1	2	2	2	4	3	1	1	3	2	1	2	1	2	3	2	1	2	2	1	4	1	3	0	1	2	2	2	3	3	3	3	4	3	2
P21217	P21217;Q11128;P51993	FUT3;FUT5;FUT6	>sp|P21217|FUT3_HUMAN Galactoside 3(4)-L-fucosyltransferase OS=Homo sapiens GN=FUT3 PE=2 SV=1;>sp|Q11128|FUT5_HUMAN Alpha-(1,3)-fucosyltransferase 5 OS=Homo sapiens GN=FUT5 PE=2 SV=1;>sp|P51993|FUT6_HUMAN Alpha-(1,3)-fucosyltransferase 6 OS=Homo sapiens GN	0	0	5	5	5	5	0	0	0	0	0	0	1	3	1	2	2	1	4	1	1	1	0	0	0	1	0	1	2	2	2	1	3	0	4	0	0	0	0	0	0	0	0	0	0	0
P21266	P21266	GSTM3	>sp|P21266|GSTM3_HUMAN Glutathione S-transferase Mu 3 OS=Homo sapiens GN=GSTM3 PE=1 SV=3	4	7	4	2	5	8	7	5	7	5	6	4	8	3	1	2	1	2	2	1	2	2	8	1	2	1	1	1	3	1	3	5	3	8	2	4	7	2	5	2	8	7	6	8	5	4
P21281	P21281	ATP6V1B2	>sp|P21281|VATB2_HUMAN V-type proton ATPase subunit B, brain isoform OS=Homo sapiens GN=ATP6V1B2 PE=1 SV=3	8	12	9	12	11	12	12	10	7	6	11	8	13	8	13	11	10	12	13	13	10	10	12	10	9	8	12	11	9	12	13	12	10	13	14	12	13	12	11	5	11	10	9	13	3	4
P21283	P21283	ATP6V1C1	>sp|P21283|VATC1_HUMAN V-type proton ATPase subunit C 1 OS=Homo sapiens GN=ATP6V1C1 PE=1 SV=4	2	2	1	4	4	3	2	1	1	0	1	1	3	2	2	3	3	1	2	4	3	1	3	0	2	2	2	2	3	2	1	4	2	3	2	2	3	4	3	2	4	3	5	2	2	1
P21291	P21291	CSRP1	>sp|P21291|CSRP1_HUMAN Cysteine and glycine-rich protein 1 OS=Homo sapiens GN=CSRP1 PE=1 SV=3	4	4	3	4	4	4	4	4	4	2	4	4	4	2	3	2	2	2	2	3	2	4	4	3	4	3	2	3	3	4	2	3	4	4	3	3	4	3	3	3	4	3	3	4	3	4
P21333	P21333	FLNA	>sp|P21333|FLNA_HUMAN Filamin-A OS=Homo sapiens GN=FLNA PE=1 SV=4	88	94	84	90	94	91	94	88	95	87	96	88	95	78	75	85	80	75	75	91	89	78	84	82	81	85	83	84	84	84	83	86	83	86	87	90	97	87	85	83	88	85	76	94	65	73
P21397	P21397	MAOA	>sp|P21397|AOFA_HUMAN Amine oxidase [flavin-containing] A OS=Homo sapiens GN=MAOA PE=1 SV=1	15	12	13	15	15	13	8	8	8	6	5	15	6	14	11	12	15	14	12	12	11	12	8	9	13	14	14	14	15	10	15	15	12	11	14	10	9	16	17	12	12	12	9	11	11	13
P21399	P21399	ACO1	>sp|P21399|ACOC_HUMAN Cytoplasmic aconitate hydratase OS=Homo sapiens GN=ACO1 PE=1 SV=3	15	12	11	19	17	18	22	17	10	7	15	10	15	14	10	19	14	16	19	16	19	12	13	10	11	16	14	20	14	11	12	14	21	17	18	17	28	20	24	18	22	15	18	15	14	11
P21589	P21589	NT5E	>sp|P21589|5NTD_HUMAN 5-nucleotidase OS=Homo sapiens GN=NT5E PE=1 SV=1	1	1	0	1	1	1	2	0	0	1	1	1	1	1	0	2	1	2	2	0	3	1	2	1	1	1	1	3	0	1	1	2	1	2	1	2	2	1	0	1	4	7	7	6	5	3
P21695	P21695	GPD1	>sp|P21695|GPDA_HUMAN Glycerol-3-phosphate dehydrogenase [NAD(+)], cytoplasmic OS=Homo sapiens GN=GPD1 PE=1 SV=4	2	1	0	2	1	2	0	0	0	0	0	0	0	0	1	0	0	0	0	0	1	0	0	1	0	0	5	8	0	0	1	1	0	0	0	1	2	2	4	1	1	0	1	0	1	1
P21757	P21757	MSR1	>sp|P21757|MSRE_HUMAN Macrophage scavenger receptor types I and II OS=Homo sapiens GN=MSR1 PE=1 SV=1	2	1	1	2	1	1	2	2	1	1	1	2	1	2	1	1	1	2	1	2	2	1	1	2	0	1	2	2	3	1	0	0	2	1	0	1	2	3	2	0	0	0	0	2	0	0
P21796	P21796	VDAC1	>sp|P21796|VDAC1_HUMAN Voltage-dependent anion-selective channel protein 1 OS=Homo sapiens GN=VDAC1 PE=1 SV=2	6	7	7	8	9	8	6	6	5	5	7	6	7	7	9	12	11	10	11	6	7	7	7	6	9	7	7	7	8	6	9	12	12	7	9	9	11	9	6	5	11	12	13	11	7	9
P21810	P21810	BGN	>sp|P21810|PGS1_HUMAN Biglycan OS=Homo sapiens GN=BGN PE=1 SV=2	9	8	7	5	8	8	7	7	8	8	8	8	7	2	4	4	3	1	3	7	6	6	6	8	4	6	3	6	6	5	3	5	3	4	5	8	7	6	5	3	9	7	5	5	4	6
P21912	P21912	SDHB	>sp|P21912|SDHB_HUMAN Succinate dehydrogenase [ubiquinone] iron-sulfur subunit, mitochondrial OS=Homo sapiens GN=SDHB PE=1 SV=3	7	5	6	6	6	7	7	5	5	3	6	6	3	7	5	7	6	7	7	5	5	2	6	2	6	3	5	5	6	4	7	6	7	7	6	5	5	5	5	4	7	7	5	7	5	7
P21926	P21926	CD9	>sp|P21926|CD9_HUMAN CD9 antigen OS=Homo sapiens GN=CD9 PE=1 SV=4	3	3	3	3	4	3	3	1	2	3	2	2	3	2	2	2	3	2	3	2	2	2	4	2	1	2	0	1	3	2	2	4	3	3	2	2	2	2	2	2	2	2	2	3	2	4
P21941	P21941	MATN1	>sp|P21941|MATN1_HUMAN Cartilage matrix protein OS=Homo sapiens GN=MATN1 PE=1 SV=1	0	16	0	1	1	1	0	0	0	0	0	0	0	0	0	2	0	1	0	0	0	0	0	0	0	0	0	0	1	0	2	1	1	0	1	0	0	0	0	0	0	0	0	0	0	1
P21953	P21953	BCKDHB	>sp|P21953|ODBB_HUMAN 2-oxoisovalerate dehydrogenase subunit beta, mitochondrial OS=Homo sapiens GN=BCKDHB PE=1 SV=2	0	0	0	0	0	0	0	2	0	1	0	1	0	1	1	0	0	0	2	0	0	1	1	1	1	0	1	1	1	0	1	0	1	2	0	1	1	1	0	0	2	1	1	0	0	0
P21964	P21964	COMT	>sp|P21964|COMT_HUMAN Catechol O-methyltransferase OS=Homo sapiens GN=COMT PE=1 SV=2	3	5	6	6	5	5	4	4	3	1	5	4	4	5	5	5	4	5	4	5	5	3	5	3	6	5	5	6	7	4	5	5	6	4	6	3	6	6	5	5	5	5	4	4	5	4
P21980	P21980	TGM2	>sp|P21980|TGM2_HUMAN Protein-glutamine gamma-glutamyltransferase 2 OS=Homo sapiens GN=TGM2 PE=1 SV=2	22	23	25	26	23	26	25	23	26	23	27	23	26	23	19	21	17	12	14	25	25	20	25	20	24	22	23	23	24	23	23	26	25	24	25	18	25	22	23	23	23	21	24	26	17	16
P22033	P22033	MUT	>sp|P22033|MUTA_HUMAN Methylmalonyl-CoA mutase, mitochondrial OS=Homo sapiens GN=MUT PE=1 SV=4	3	5	1	2	3	4	7	3	1	1	6	2	4	5	3	4	7	5	5	3	2	2	6	1	2	1	1	1	6	3	7	7	5	6	6	1	3	4	6	2	5	7	8	5	3	2
P22059	P22059	OSBP	>sp|P22059|OSBP1_HUMAN Oxysterol-binding protein 1 OS=Homo sapiens GN=OSBP PE=1 SV=1	7	10	7	10	6	10	6	7	5	1	6	4	7	5	6	6	6	6	5	6	6	4	4	4	5	6	5	5	6	6	8	8	10	6	6	6	6	7	7	9	8	8	8	5	8	8
P22061	P22061	PCMT1	>sp|P22061|PIMT_HUMAN Protein-L-isoaspartate(D-aspartate) O-methyltransferase OS=Homo sapiens GN=PCMT1 PE=1 SV=4	2	2	2	2	3	4	2	2	2	0	3	2	2	2	3	3	3	3	3	1	2	1	2	1	1	3	0	1	2	0	2	1	3	2	2	3	2	2	2	0	1	0	3	2	2	3
P22087	P22087	FBL	>sp|P22087|FBRL_HUMAN rRNA 2-O-methyltransferase fibrillarin OS=Homo sapiens GN=FBL PE=1 SV=2	8	8	9	10	9	9	10	7	9	8	10	7	10	12	9	10	9	9	10	8	8	9	11	8	11	9	6	6	7	7	11	11	9	8	10	10	11	8	8	7	11	10	10	8	9	9
P22090	P22090	RPS4Y1	>sp|P22090|RS4Y1_HUMAN 40S ribosomal protein S4, Y isoform 1 OS=Homo sapiens GN=RPS4Y1 PE=1 SV=2	6	6	5	7	7	5	6	7	6	6	6	6	6	8	6	7	6	7	7	6	8	7	5	9	7	7	9	7	7	7	7	8	7	7	6	5	6	6	7	7	7	7	7	6	6	8
P22102	P22102	GART	>sp|P22102|PUR2_HUMAN Trifunctional purine biosynthetic protein adenosine-3 OS=Homo sapiens GN=GART PE=1 SV=1	8	8	9	10	9	7	9	8	8	4	6	4	6	8	7	7	9	6	7	10	9	6	9	6	7	7	8	8	10	6	7	6	7	9	10	7	11	12	12	9	7	8	9	11	5	5
P22105	P22105	TNXB	>sp|P22105|TENX_HUMAN Tenascin-X OS=Homo sapiens GN=TNXB PE=1 SV=4	6	17	8	4	10	6	2	2	18	10	6	3	6	3	1	0	0	0	1	7	6	9	6	6	2	2	2	2	12	13	2	16	2	3	5	1	2	5	5	5	3	2	0	1	1	1
P22234	P22234	PAICS	>sp|P22234|PUR6_HUMAN Multifunctional protein ADE2 OS=Homo sapiens GN=PAICS PE=1 SV=3	9	9	9	8	7	8	11	11	6	2	5	7	7	12	9	11	10	11	10	7	6	3	11	6	6	5	7	5	4	8	11	10	7	11	6	6	9	6	6	8	9	6	12	9	8	4
P22307	P22307	SCP2	>sp|P22307|NLTP_HUMAN Non-specific lipid-transfer protein OS=Homo sapiens GN=SCP2 PE=1 SV=2	6	4	8	5	7	6	4	4	1	1	1	5	2	4	6	5	6	4	3	3	2	1	5	2	4	3	3	3	2	3	5	5	5	7	5	3	4	7	6	5	3	3	6	6	4	4
P22314	P22314	UBA1	>sp|P22314|UBA1_HUMAN Ubiquitin-like modifier-activating enzyme 1 OS=Homo sapiens GN=UBA1 PE=1 SV=3	25	21	24	28	25	29	30	24	25	17	24	23	27	21	20	22	27	23	22	26	24	21	27	23	23	24	25	27	24	21	26	23	27	30	28	27	28	29	28	25	30	30	34	29	27	23
P22352	P22352	GPX3	>sp|P22352|GPX3_HUMAN Glutathione peroxidase 3 OS=Homo sapiens GN=GPX3 PE=1 SV=2	3	3	2	1	4	3	3	3	3	3	3	3	3	0	0	0	0	0	0	1	3	3	2	4	1	2	1	1	2	3	1	2	1	1	2	1	1	2	3	1	3	3	2	3	2	1
P22392	P22392;O60361	NME2;NME2P1	>sp|P22392|NDKB_HUMAN Nucleoside diphosphate kinase B OS=Homo sapiens GN=NME2 PE=1 SV=1;>sp|O60361|NDK8_HUMAN Putative nucleoside diphosphate kinase OS=Homo sapiens GN=NME2P1 PE=5 SV=1	7	9	10	11	8	11	12	9	7	5	7	6	10	11	9	11	11	11	13	11	10	4	11	7	8	10	8	8	9	7	8	11	9	10	9	9	11	9	9	9	8	9	9	12	8	8
P22413	P22413	ENPP1	>sp|P22413|ENPP1_HUMAN Ectonucleotide pyrophosphatase/phosphodiesterase family member 1 OS=Homo sapiens GN=ENPP1 PE=1 SV=2	0	1	0	0	1	1	3	2	0	0	0	0	0	0	0	0	0	0	0	0	0	0	0	0	0	0	0	0	0	0	0	0	0	0	0	0	2	0	0	0	0	0	0	0	0	0
P22570	P22570	FDXR	>sp|P22570|ADRO_HUMAN NADPH:adrenodoxin oxidoreductase, mitochondrial OS=Homo sapiens GN=FDXR PE=1 SV=3	8	10	10	11	14	17	13	12	9	6	8	10	9	12	10	12	12	10	10	13	13	8	10	9	15	16	12	14	7	9	9	6	6	12	6	11	14	11	15	12	10	11	8	8	6	7
P22612	P22612	PRKACG	>sp|P22612|KAPCG_HUMAN cAMP-dependent protein kinase catalytic subunit gamma OS=Homo sapiens GN=PRKACG PE=1 SV=3	1	2	2	1	0	2	2	1	1	1	1	1	1	0	1	1	2	2	1	1	0	1	1	1	1	0	0	0	0	0	2	1	1	2	1	1	0	0	1	1	2	1	2	1	0	0
P22626	P22626	HNRNPA2B1	>sp|P22626|ROA2_HUMAN Heterogeneous nuclear ribonucleoproteins A2/B1 OS=Homo sapiens GN=HNRNPA2B1 PE=1 SV=2	24	26	24	25	22	23	24	25	25	19	24	25	26	26	24	23	23	23	25	27	26	24	25	23	27	24	24	25	23	21	23	22	22	26	25	23	26	23	25	26	25	24	28	28	23	23
P22670	P22670	RFX1	>sp|P22670|RFX1_HUMAN MHC class II regulatory factor RFX1 OS=Homo sapiens GN=RFX1 PE=1 SV=2	0	0	0	0	0	0	0	0	0	0	0	0	0	0	0	0	0	0	0	0	0	0	0	0	0	0	0	0	0	0	0	0	0	0	0	0	0	0	0	0	0	0	0	0	0	0
P22694	P22694	PRKACB	>sp|P22694|KAPCB_HUMAN cAMP-dependent protein kinase catalytic subunit beta OS=Homo sapiens GN=PRKACB PE=1 SV=2	5	5	6	5	3	6	4	4	5	4	6	6	5	4	4	5	4	5	6	6	5	3	5	4	6	3	5	4	6	4	5	5	3	6	6	7	5	5	4	6	5	5	5	5	4	3
P22695	P22695	UQCRC2	>sp|P22695|QCR2_HUMAN Cytochrome b-c1 complex subunit 2, mitochondrial OS=Homo sapiens GN=UQCRC2 PE=1 SV=3	15	15	16	16	16	16	16	16	13	10	13	15	14	15	14	16	16	17	17	14	16	8	14	11	14	17	16	14	13	13	15	15	15	15	13	16	17	16	15	15	15	16	17	17	16	14
P22735	P22735	TGM1	>sp|P22735|TGM1_HUMAN Protein-glutamine gamma-glutamyltransferase K OS=Homo sapiens GN=TGM1 PE=1 SV=4	0	0	0	0	0	0	0	0	0	0	0	0	0	0	0	0	0	0	0	0	0	0	0	1	0	0	1	1	2	0	0	0	0	0	0	0	0	0	0	0	0	0	0	0	0	1
P22748	P22748	CA4	>sp|P22748|CAH4_HUMAN Carbonic anhydrase 4 OS=Homo sapiens GN=CA4 PE=1 SV=2	4	2	0	0	3	2	0	0	0	0	0	4	0	0	2	0	0	0	0	0	0	0	3	0	1	0	4	4	0	0	0	1	0	3	1	0	0	1	2	0	0	0	0	0	0	4
P22830	P22830	FECH	>sp|P22830|HEMH_HUMAN Ferrochelatase, mitochondrial OS=Homo sapiens GN=FECH PE=1 SV=2	1	1	0	2	2	0	3	1	1	0	0	1	1	1	1	0	0	0	0	1	1	0	1	0	0	1	1	1	1	1	2	1	1	3	1	1	1	1	1	1	3	1	3	0	1	1
P22894	P22894	MMP8	>sp|P22894|MMP8_HUMAN Neutrophil collagenase OS=Homo sapiens GN=MMP8 PE=1 SV=1	1	0	0	3	1	1	0	0	3	0	1	0	1	0	0	0	0	0	0	0	0	2	3	2	0	2	0	1	2	0	0	0	4	2	3	0	0	3	3	0	0	0	0	0	0	0
P22897	P22897	MRC1	>sp|P22897|MRC1_HUMAN Macrophage mannose receptor 1 OS=Homo sapiens GN=MRC1 PE=1 SV=1	3	1	3	3	3	2	2	1	1	1	1	1	1	0	1	0	1	0	0	3	3	2	1	4	2	4	3	3	4	1	1	0	1	1	0	1	3	3	3	2	2	1	1	0	0	2
P23083	P23083		>sp|P23083|HV102_HUMAN Immunoglobulin heavy variable 1-2 OS=Homo sapiens GN=IGHV1-2 PE=1 SV=2	0	0	0	0	0	0	1	0	1	0	1	0	1	0	0	0	0	0	0	0	0	0	1	0	0	0	0	0	0	0	0	0	1	0	0	0	0	0	0	0	0	0	0	0	0	0
P23141	P23141	CES1	>sp|P23141|EST1_HUMAN Liver carboxylesterase 1 OS=Homo sapiens GN=CES1 PE=1 SV=2	11	11	10	12	12	13	8	7	13	9	10	9	11	9	4	9	13	11	12	10	10	8	10	10	8	9	15	16	11	7	9	10	10	11	9	5	12	12	14	7	8	10	5	11	3	8
P23193	P23193	TCEA1	>sp|P23193|TCEA1_HUMAN Transcription elongation factor A protein 1 OS=Homo sapiens GN=TCEA1 PE=1 SV=2	7	5	6	6	7	5	5	2	5	2	4	6	5	4	3	2	1	0	2	5	6	4	3	4	4	4	5	5	6	5	4	4	7	3	5	3	5	4	5	3	3	4	4	4	2	1
P23219	P23219	PTGS1	>sp|P23219|PGH1_HUMAN Prostaglandin G/H synthase 1 OS=Homo sapiens GN=PTGS1 PE=1 SV=2	1	1	1	1	1	1	4	2	1	1	1	1	2	1	0	2	2	2	0	1	1	1	1	0	1	1	1	0	1	1	0	0	1	1	0	1	2	1	2	1	1	1	1	1	0	0
P23229	P23229	ITGA6	>sp|P23229|ITA6_HUMAN Integrin alpha-6 OS=Homo sapiens GN=ITGA6 PE=1 SV=5	4	2	1	1	0	2	1	1	2	0	1	2	0	2	1	2	3	2	3	0	1	0	2	0	1	1	1	2	0	3	0	1	3	2	2	0	1	0	0	3	1	1	1	2	0	0
P23246	P23246	SFPQ	>sp|P23246|SFPQ_HUMAN Splicing factor, proline- and glutamine-rich OS=Homo sapiens GN=SFPQ PE=1 SV=2	27	26	23	33	29	30	31	24	28	15	31	26	32	29	25	27	31	29	30	32	30	25	30	24	26	27	26	27	27	23	29	22	29	32	30	26	30	27	32	29	28	28	28	31	25	20
P23258	P23258;Q9NRH3	TUBG1;TUBG2	>sp|P23258|TBG1_HUMAN Tubulin gamma-1 chain OS=Homo sapiens GN=TUBG1 PE=1 SV=2;>sp|Q9NRH3|TBG2_HUMAN Tubulin gamma-2 chain OS=Homo sapiens GN=TUBG2 PE=2 SV=1	1	2	3	4	4	5	5	3	2	0	2	1	2	4	2	2	5	2	2	2	3	0	3	0	1	2	0	1	2	1	1	1	1	5	4	0	2	1	3	2	1	2	1	4	1	0
P23284	P23284	PPIB	>sp|P23284|PPIB_HUMAN Peptidyl-prolyl cis-trans isomerase B OS=Homo sapiens GN=PPIB PE=1 SV=2	11	12	12	12	12	11	12	12	10	11	12	10	11	12	12	12	12	13	13	12	13	11	12	11	12	12	12	12	13	12	13	13	11	11	13	12	12	12	13	12	12	13	12	12	11	10
P23297	P23297	S100A1	>sp|P23297|S10A1_HUMAN Protein S100-A1 OS=Homo sapiens GN=S100A1 PE=1 SV=2	0	1	0	0	0	0	0	0	0	0	0	0	0	0	0	1	0	0	0	0	0	0	1	0	0	0	0	0	0	0	0	0	0	0	0	0	0	0	1	0	0	0	0	0	0	0
P23368	P23368	ME2	>sp|P23368|MAOM_HUMAN NAD-dependent malic enzyme, mitochondrial OS=Homo sapiens GN=ME2 PE=1 SV=1	7	5	5	8	8	8	8	8	6	2	10	8	6	8	6	8	10	9	8	8	10	6	7	6	7	7	8	6	6	3	8	5	6	8	5	8	9	8	10	10	10	8	10	9	8	6
P23381	P23381	WARS	>sp|P23381|SYWC_HUMAN Tryptophan--tRNA ligase, cytoplasmic OS=Homo sapiens GN=WARS PE=1 SV=2	11	17	9	16	15	15	21	13	12	8	19	10	18	15	9	18	19	17	15	15	16	4	24	6	17	16	14	19	16	8	11	15	16	22	16	8	14	16	13	12	18	14	12	16	9	9
P23396	P23396	RPS3	>sp|P23396|RS3_HUMAN 40S ribosomal protein S3 OS=Homo sapiens GN=RPS3 PE=1 SV=2	17	18	18	19	15	17	17	16	18	16	18	17	17	17	16	17	18	17	17	18	18	17	18	18	18	18	17	17	17	15	19	17	18	17	19	17	19	17	17	16	18	17	18	18	14	16
P23458	P23458	JAK1	>sp|P23458|JAK1_HUMAN Tyrosine-protein kinase JAK1 OS=Homo sapiens GN=JAK1 PE=1 SV=2	0	0	0	0	0	0	0	0	0	0	0	0	0	0	0	0	0	0	0	0	0	0	0	0	0	0	0	0	0	0	0	0	0	0	0	0	0	0	0	0	0	0	0	0	0	0
P23469	P23469	PTPRE	>sp|P23469|PTPRE_HUMAN Receptor-type tyrosine-protein phosphatase epsilon OS=Homo sapiens GN=PTPRE PE=1 SV=1	3	1	2	4	5	4	5	3	1	1	3	3	3	2	2	1	3	0	1	4	2	3	0	1	3	2	2	3	0	3	3	4	2	1	4	4	7	2	3	5	2	2	4	2	2	0
P23497	P23497	SP100	>sp|P23497|SP100_HUMAN Nuclear autoantigen Sp-100 OS=Homo sapiens GN=SP100 PE=1 SV=3	3	4	3	2	2	3	3	2	2	3	3	3	3	2	4	2	4	2	2	3	3	3	2	4	3	3	4	4	3	2	3	3	3	2	2	3	3	2	4	3	3	2	3	3	4	2
P23511	P23511	NFYA	>sp|P23511|NFYA_HUMAN Nuclear transcription factor Y subunit alpha OS=Homo sapiens GN=NFYA PE=1 SV=2	0	0	0	0	0	0	0	0	0	0	0	0	0	0	0	0	0	0	0	0	0	0	0	0	0	0	0	0	0	0	0	0	0	0	0	0	0	0	0	0	0	0	0	0	0	0
P23526	P23526	AHCY	>sp|P23526|SAHH_HUMAN Adenosylhomocysteinase OS=Homo sapiens GN=AHCY PE=1 SV=4	11	14	12	13	12	14	13	13	10	9	9	9	11	10	9	7	10	8	8	11	8	8	11	9	8	10	8	12	10	11	12	14	14	12	11	8	11	11	13	10	15	16	13	12	12	11
P23528	P23528	CFL1	>sp|P23528|COF1_HUMAN Cofilin-1 OS=Homo sapiens GN=CFL1 PE=1 SV=3	7	10	9	11	12	11	11	8	8	5	12	9	10	9	8	11	10	11	9	11	12	6	12	6	7	9	9	10	10	8	7	8	7	11	11	10	10	9	10	10	9	10	10	10	8	8
P23634	P23634	ATP2B4	>sp|P23634|AT2B4_HUMAN Plasma membrane calcium-transporting ATPase 4 OS=Homo sapiens GN=ATP2B4 PE=1 SV=2	4	8	8	9	9	9	3	1	7	2	9	3	7	10	9	10	10	8	11	5	6	3	10	5	3	3	3	1	8	5	11	10	7	7	7	3	8	9	9	3	4	3	3	8	1	2
P23743	P23743	DGKA	>sp|P23743|DGKA_HUMAN Diacylglycerol kinase alpha OS=Homo sapiens GN=DGKA PE=1 SV=3	0	0	0	0	0	0	0	1	1	1	1	0	1	0	1	0	0	0	0	1	1	1	0	1	2	1	0	2	1	0	0	0	1	1	1	0	1	0	0	1	0	0	1	0	0	0
P23786	P23786	CPT2	>sp|P23786|CPT2_HUMAN Carnitine O-palmitoyltransferase 2, mitochondrial OS=Homo sapiens GN=CPT2 PE=1 SV=2	12	8	10	11	13	15	7	7	3	2	3	10	3	12	11	12	12	13	12	7	6	4	10	6	6	4	7	9	8	4	9	10	7	10	9	11	14	13	14	9	15	13	14	11	10	10
P23919	P23919	DTYMK	>sp|P23919|KTHY_HUMAN Thymidylate kinase OS=Homo sapiens GN=DTYMK PE=1 SV=4	4	4	5	4	4	5	4	4	3	2	5	5	5	4	6	6	5	4	2	3	5	1	6	3	7	5	5	7	2	4	4	4	2	4	2	2	3	3	4	6	4	4	4	5	3	3
P23921	P23921	RRM1	>sp|P23921|RIR1_HUMAN Ribonucleoside-diphosphate reductase large subunit OS=Homo sapiens GN=RRM1 PE=1 SV=1	0	0	0	0	0	0	0	0	0	0	0	0	0	0	0	0	0	0	0	0	0	0	0	0	0	0	0	0	0	0	0	0	0	0	0	0	0	0	0	0	0	0	0	0	0	0
P23946	P23946	CMA1	>sp|P23946|CMA1_HUMAN Chymase OS=Homo sapiens GN=CMA1 PE=1 SV=1	2	1	3	3	4	3	1	0	3	3	3	2	4	0	0	0	0	0	0	4	4	3	1	3	3	3	2	3	4	2	3	2	3	2	3	1	2	2	1	1	1	1	0	2	0	0
P24001	P24001	IL32	>sp|P24001|IL32_HUMAN Interleukin-32 OS=Homo sapiens GN=IL32 PE=1 SV=3	0	0	0	0	0	0	0	0	0	0	0	0	0	0	0	1	0	0	0	0	0	0	0	0	0	0	0	0	0	0	0	0	0	0	0	0	0	0	0	0	0	0	0	0	0	0
P24158	P24158	PRTN3	>sp|P24158|PRTN3_HUMAN Myeloblastin OS=Homo sapiens GN=PRTN3 PE=1 SV=3	1	0	1	2	2	1	0	0	2	1	3	1	3	0	0	0	0	0	0	1	1	1	2	1	2	1	1	1	2	1	2	2	4	2	3	1	0	1	2	1	0	0	0	2	0	1
P24390	P24390	KDELR1	>sp|P24390|ERD21_HUMAN ER lumen protein-retaining receptor 1 OS=Homo sapiens GN=KDELR1 PE=1 SV=1	1	1	2	2	2	2	1	1	2	1	1	1	2	1	2	2	2	1	2	1	2	1	1	1	1	2	1	2	2	1	1	2	2	2	1	1	2	2	1	1	2	2	2	1	0	1
P24534	P24534	EEF1B2	>sp|P24534|EF1B_HUMAN Elongation factor 1-beta OS=Homo sapiens GN=EEF1B2 PE=1 SV=3	5	4	4	5	5	4	5	5	5	3	5	5	5	4	5	3	2	2	2	5	5	5	4	5	5	5	5	5	5	5	3	3	4	4	5	5	4	5	5	5	5	5	3	4	5	5
P24539	P24539	ATP5F1	>sp|P24539|AT5F1_HUMAN ATP synthase F(0) complex subunit B1, mitochondrial OS=Homo sapiens GN=ATP5F1 PE=1 SV=2	7	7	9	9	9	9	7	4	6	5	7	6	7	10	10	9	10	8	9	8	7	4	8	4	4	10	7	9	9	7	9	10	9	9	8	4	9	7	10	5	9	8	8	7	4	4
P24557	P24557	TBXAS1	>sp|P24557|THAS_HUMAN Thromboxane-A synthase OS=Homo sapiens GN=TBXAS1 PE=1 SV=3	3	2	1	2	2	1	6	3	3	3	4	1	2	1	0	2	2	3	1	5	3	2	0	1	1	2	4	2	4	2	1	2	4	0	5	2	4	2	3	1	2	2	3	4	2	4
P24666	P24666	ACP1	>sp|P24666|PPAC_HUMAN Low molecular weight phosphotyrosine protein phosphatase OS=Homo sapiens GN=ACP1 PE=1 SV=3	3	4	4	4	4	3	4	5	3	2	3	4	2	5	3	3	1	2	2	3	4	1	4	4	3	4	4	3	3	2	3	3	2	3	4	3	4	5	3	4	2	3	2	5	3	2
P24752	P24752	ACAT1	>sp|P24752|THIL_HUMAN Acetyl-CoA acetyltransferase, mitochondrial OS=Homo sapiens GN=ACAT1 PE=1 SV=1	11	15	12	11	12	12	12	12	11	6	10	11	12	13	11	14	14	11	11	13	12	10	9	7	9	7	10	11	12	12	14	13	15	13	14	9	9	12	12	11	12	13	15	12	10	12
P24821	P24821	TNC	>sp|P24821|TENA_HUMAN Tenascin OS=Homo sapiens GN=TNC PE=1 SV=3	19	11	17	21	6	11	51	47	35	18	23	14	24	16	14	32	30	24	23	41	36	24	29	26	20	25	11	16	16	19	10	17	14	31	13	25	33	11	12	11	54	51	35	53	13	5
P24844	P24844	MYL9	>sp|P24844|MYL9_HUMAN Myosin regulatory light polypeptide 9 OS=Homo sapiens GN=MYL9 PE=1 SV=4	7	6	6	6	7	6	6	6	8	6	7	7	7	5	6	6	4	4	4	7	7	6	6	6	6	6	5	5	7	6	7	7	7	7	7	6	7	6	7	6	7	6	6	8	6	6
P24928	P24928	POLR2A	>sp|P24928|RPB1_HUMAN DNA-directed RNA polymerase II subunit RPB1 OS=Homo sapiens GN=POLR2A PE=1 SV=2	1	3	1	1	2	3	4	1	0	1	3	1	3	3	0	0	0	0	0	2	2	1	4	1	1	2	1	2	1	0	1	3	2	2	2	2	3	2	4	2	3	3	2	3	0	0
P24941	P24941	CDK2	>sp|P24941|CDK2_HUMAN Cyclin-dependent kinase 2 OS=Homo sapiens GN=CDK2 PE=1 SV=2	0	1	1	2	1	1	3	3	0	0	1	0	1	0	2	2	2	0	0	1	1	0	1	0	1	1	0	1	1	0	1	1	0	1	0	1	1	1	2	2	0	0	2	1	0	1
P25098	P25098	ADRBK1	>sp|P25098|ARBK1_HUMAN Beta-adrenergic receptor kinase 1 OS=Homo sapiens GN=GRK2 PE=1 SV=2	2	0	1	3	3	2	2	1	3	1	3	2	6	1	0	2	2	1	2	3	4	3	0	1	3	2	1	2	1	1	0	0	2	0	2	0	1	2	3	3	2	2	3	3	1	1
P25189	P25189	MPZ	>sp|P25189|MYP0_HUMAN Myelin protein P0 OS=Homo sapiens GN=MPZ PE=1 SV=1	0	3	0	0	0	0	0	0	0	0	0	0	0	0	0	0	0	0	0	0	0	0	0	0	0	0	0	0	0	0	0	0	0	0	0	0	0	0	0	0	0	0	0	0	0	0
P25205	P25205	MCM3	>sp|P25205|MCM3_HUMAN DNA replication licensing factor MCM3 OS=Homo sapiens GN=MCM3 PE=1 SV=3	6	0	5	6	6	6	7	4	1	1	4	6	4	9	8	6	5	3	7	4	2	3	17	1	6	8	5	8	2	0	1	1	0	17	2	2	6	3	2	6	2	2	1	11	2	3
P25311	P25311	AZGP1	>sp|P25311|ZA2G_HUMAN Zinc-alpha-2-glycoprotein OS=Homo sapiens GN=AZGP1 PE=1 SV=2	2	2	2	3	4	2	1	0	2	1	1	1	1	3	4	4	3	5	4	2	2	1	3	2	0	0	2	1	6	4	1	3	3	4	2	0	1	2	1	1	7	6	4	2	4	4
P25325	P25325	MPST	>sp|P25325|THTM_HUMAN 3-mercaptopyruvate sulfurtransferase OS=Homo sapiens GN=MPST PE=1 SV=3	5	8	8	10	8	10	10	5	7	3	8	7	6	7	6	6	6	6	3	9	9	5	8	8	8	7	7	6	7	8	8	7	10	11	10	6	6	7	9	6	8	8	7	11	6	4
P25398	P25398	RPS12	>sp|P25398|RS12_HUMAN 40S ribosomal protein S12 OS=Homo sapiens GN=RPS12 PE=1 SV=3	3	3	3	3	3	3	3	3	3	2	3	2	2	3	3	2	2	2	2	3	3	2	3	2	3	3	3	3	3	2	2	3	3	3	3	3	3	3	3	2	3	3	2	3	2	2
P25440	P25440	BRD2	>sp|P25440|BRD2_HUMAN Bromodomain-containing protein 2 OS=Homo sapiens GN=BRD2 PE=1 SV=2	0	0	0	0	0	0	0	0	0	0	0	0	0	0	0	0	0	0	0	0	0	0	0	0	0	0	0	0	0	0	0	0	0	0	0	0	0	0	0	0	0	0	0	0	0	0
P25445	P25445	FAS	>sp|P25445|TNR6_HUMAN Tumor necrosis factor receptor superfamily member 6 OS=Homo sapiens GN=FAS PE=1 SV=1	1	0	1	0	1	1	1	1	0	0	1	1	1	0	0	1	1	1	1	0	0	0	0	0	1	0	0	0	1	0	0	0	0	0	0	0	0	0	0	0	0	0	0	0	0	0
P25490	P25490;O15391	YY1;YY2	>sp|P25490|TYY1_HUMAN Transcriptional repressor protein YY1 OS=Homo sapiens GN=YY1 PE=1 SV=2;>sp|O15391|TYY2_HUMAN Transcription factor YY2 OS=Homo sapiens GN=YY2 PE=2 SV=1	0	0	0	0	0	0	0	0	0	0	0	0	0	0	0	0	0	0	0	0	0	0	0	0	0	0	0	0	0	0	0	0	0	0	0	0	0	0	0	0	1	0	1	1	0	0
P25685	P25685	DNAJB1	>sp|P25685|DNJB1_HUMAN DnaJ homolog subfamily B member 1 OS=Homo sapiens GN=DNAJB1 PE=1 SV=4	8	5	8	8	8	9	8	9	4	3	8	7	5	9	7	7	7	7	6	9	8	6	6	8	8	8	6	7	7	6	7	6	7	8	7	5	6	7	8	10	7	10	8	7	7	5
P25686	P25686	DNAJB2	>sp|P25686|DNJB2_HUMAN DnaJ homolog subfamily B member 2 OS=Homo sapiens GN=DNAJB2 PE=1 SV=3	2	1	2	1	0	1	1	0	0	0	0	2	0	1	1	1	1	1	1	1	1	0	1	1	2	2	2	2	0	0	1	0	1	1	1	1	0	1	0	1	0	0	0	1	3	0
P25705	P25705	ATP5A1	>sp|P25705|ATPA_HUMAN ATP synthase subunit alpha, mitochondrial OS=Homo sapiens GN=ATP5A1 PE=1 SV=1	26	33	32	34	33	34	30	30	33	27	31	29	30	32	32	33	33	32	32	32	32	27	32	27	32	31	31	30	32	31	33	31	32	32	33	28	34	34	33	30	30	29	33	32	26	29
P25774	P25774	CTSS	>sp|P25774|CATS_HUMAN Cathepsin S OS=Homo sapiens GN=CTSS PE=1 SV=3	1	2	2	2	0	2	2	2	1	0	2	1	2	2	2	1	2	2	2	1	1	2	2	2	0	2	2	2	2	1	2	1	2	2	2	1	2	1	0	1	1	1	2	2	2	2
P25786	P25786	PSMA1	>sp|P25786|PSA1_HUMAN Proteasome subunit alpha type-1 OS=Homo sapiens GN=PSMA1 PE=1 SV=1	10	9	12	14	11	14	13	10	11	7	11	11	12	10	9	13	13	15	16	13	13	11	14	10	13	12	12	11	12	7	10	12	13	15	14	11	13	11	13	9	13	12	14	16	13	10
P25787	P25787	PSMA2	>sp|P25787|PSA2_HUMAN Proteasome subunit alpha type-2 OS=Homo sapiens GN=PSMA2 PE=1 SV=2	6	7	6	8	8	6	7	7	6	3	6	4	7	7	6	7	7	7	7	7	7	6	7	6	6	7	6	8	8	6	7	7	8	8	7	5	6	7	7	7	8	8	6	6	5	7
P25788	P25788	PSMA3	>sp|P25788|PSA3_HUMAN Proteasome subunit alpha type-3 OS=Homo sapiens GN=PSMA3 PE=1 SV=2	8	8	7	9	8	8	8	7	7	4	7	8	7	8	7	8	7	9	9	6	6	7	9	7	7	6	6	7	5	6	6	6	7	9	7	8	8	8	9	7	8	6	7	9	8	6
P25789	P25789	PSMA4	>sp|P25789|PSA4_HUMAN Proteasome subunit alpha type-4 OS=Homo sapiens GN=PSMA4 PE=1 SV=1	3	4	4	5	5	4	5	5	4	4	4	4	4	4	4	3	4	4	5	4	4	3	4	4	4	4	4	4	3	3	4	4	5	4	5	4	3	4	4	4	3	4	3	3	2	3
P25815	P25815	S100P	>sp|P25815|S100P_HUMAN Protein S100-P OS=Homo sapiens GN=S100P PE=1 SV=2	1	3	2	1	1	1	3	3	0	0	3	1	3	0	0	0	0	0	0	3	3	0	3	1	3	3	3	3	3	3	3	3	3	3	3	0	0	2	1	0	3	2	3	3	2	1
P26006	P26006	ITGA3	>sp|P26006|ITA3_HUMAN Integrin alpha-3 OS=Homo sapiens GN=ITGA3 PE=1 SV=5	4	5	3	4	2	2	3	3	3	3	5	4	4	3	3	2	2	3	3	4	4	3	4	4	4	4	3	3	3	3	4	3	4	5	3	2	3	3	2	3	5	3	2	5	2	4
P26022	P26022	PTX3	>sp|P26022|PTX3_HUMAN Pentraxin-related protein PTX3 OS=Homo sapiens GN=PTX3 PE=1 SV=3	1	1	1	0	2	2	0	0	0	0	0	0	0	0	0	0	0	0	0	1	1	0	0	1	0	0	0	0	0	0	0	0	0	0	0	0	0	0	0	0	0	0	0	0	0	0
P26196	P26196	DDX6	>sp|P26196|DDX6_HUMAN Probable ATP-dependent RNA helicase DDX6 OS=Homo sapiens GN=DDX6 PE=1 SV=2	6	7	7	9	9	7	9	7	7	3	8	6	8	6	6	9	9	9	9	6	6	3	9	5	7	6	4	8	6	3	8	8	8	8	8	5	8	8	7	8	7	7	8	9	6	5
P26232	P26232	CTNNA2	>sp|P26232|CTNA2_HUMAN Catenin alpha-2 OS=Homo sapiens GN=CTNNA2 PE=1 SV=5	1	3	1	2	3	3	2	1	2	1	2	1	2	2	2	2	1	1	2	1	1	0	1	0	0	1	0	1	3	4	2	3	5	2	3	2	2	2	3	4	4	5	1	2	2	4
P26358	P26358	DNMT1	>sp|P26358|DNMT1_HUMAN DNA (cytosine-5)-methyltransferase 1 OS=Homo sapiens GN=DNMT1 PE=1 SV=2	2	1	4	3	1	1	3	5	0	2	2	1	4	2	3	1	2	0	0	3	1	3	5	2	3	2	4	4	2	2	1	2	0	3	2	2	3	1	1	2	3	3	2	0	3	2
P26368	P26368	U2AF2	>sp|P26368|U2AF2_HUMAN Splicing factor U2AF 65 kDa subunit OS=Homo sapiens GN=U2AF2 PE=1 SV=4	7	6	8	9	8	8	8	6	7	7	8	7	7	7	6	7	5	4	6	6	9	7	7	8	8	8	8	8	8	7	7	6	6	7	5	7	8	9	10	7	9	8	8	7	7	8
P26373	P26373	RPL13	>sp|P26373|RL13_HUMAN 60S ribosomal protein L13 OS=Homo sapiens GN=RPL13 PE=1 SV=4	11	10	10	11	10	10	11	11	12	10	11	10	11	11	12	11	9	10	10	11	12	11	9	12	13	11	12	12	10	12	11	12	11	10	12	13	10	11	11	10	11	11	11	10	11	12
P26374	P26374	CHML	>sp|P26374|RAE2_HUMAN Rab proteins geranylgeranyltransferase component A 2 OS=Homo sapiens GN=CHML PE=1 SV=2	0	0	0	0	0	0	0	0	0	0	0	0	0	0	0	0	0	0	0	0	0	0	0	0	0	0	0	0	0	0	0	0	0	0	0	0	0	0	0	0	0	0	0	0	0	0
P26440	P26440	IVD	>sp|P26440|IVD_HUMAN Isovaleryl-CoA dehydrogenase, mitochondrial OS=Homo sapiens GN=IVD PE=1 SV=1	3	5	3	5	4	4	3	2	3	0	2	2	2	5	4	5	5	6	5	5	3	3	2	3	4	3	4	4	5	4	6	6	5	4	5	4	5	5	5	3	5	5	6	5	4	3
P26447	P26447	S100A4	>sp|P26447|S10A4_HUMAN Protein S100-A4 OS=Homo sapiens GN=S100A4 PE=1 SV=1	5	5	4	4	4	5	5	5	4	4	5	5	5	4	4	5	4	5	5	4	4	5	5	5	4	4	5	5	5	4	4	4	5	5	5	4	5	4	4	3	4	4	4	5	4	4
P26572	P26572	MGAT1	>sp|P26572|MGAT1_HUMAN Alpha-1,3-mannosyl-glycoprotein 2-beta-N-acetylglucosaminyltransferase OS=Homo sapiens GN=MGAT1 PE=1 SV=2	2	5	4	4	5	5	3	4	5	4	5	0	5	5	2	4	6	4	3	5	3	3	4	2	2	3	2	1	3	2	3	3	4	5	5	2	4	3	1	2	4	5	4	4	2	3
P26583	P26583	HMGB2	>sp|P26583|HMGB2_HUMAN High mobility group protein B2 OS=Homo sapiens GN=HMGB2 PE=1 SV=2	4	4	5	5	5	5	5	5	5	5	5	4	5	5	4	3	5	5	4	4	4	3	5	3	4	5	4	5	4	2	5	5	5	5	5	4	5	5	5	5	5	5	5	5	4	4
P26599	P26599	PTBP1	>sp|P26599|PTBP1_HUMAN Polypyrimidine tract-binding protein 1 OS=Homo sapiens GN=PTBP1 PE=1 SV=1	10	11	12	15	15	14	16	10	11	10	14	9	14	11	11	14	14	15	15	14	11	12	11	11	14	13	11	14	12	8	13	10	12	14	12	10	15	11	14	10	14	13	15	14	7	8
P26639	P26639	TARS	>sp|P26639|SYTC_HUMAN Threonine--tRNA ligase, cytoplasmic OS=Homo sapiens GN=TARS PE=1 SV=3	9	14	19	16	13	11	13	13	7	7	14	10	11	18	15	16	18	20	17	14	11	7	24	7	12	8	9	11	13	8	13	18	14	25	15	13	17	11	15	10	13	13	12	20	9	9
P26640	P26640	VARS	>sp|P26640|SYVC_HUMAN Valine--tRNA ligase OS=Homo sapiens GN=VARS PE=1 SV=4	26	35	29	31	30	32	35	33	31	24	35	26	33	26	27	29	33	32	32	35	29	23	33	21	28	30	27	26	29	25	34	30	30	35	30	23	32	32	34	29	28	29	30	33	17	19
P26641	P26641	EEF1G	>sp|P26641|EF1G_HUMAN Elongation factor 1-gamma OS=Homo sapiens GN=EEF1G PE=1 SV=3	14	19	19	18	21	20	19	19	20	12	20	14	20	19	18	18	18	18	20	17	20	14	17	16	19	17	14	15	19	15	19	19	19	18	20	17	20	17	18	16	18	20	18	19	15	16
P26885	P26885	FKBP2	>sp|P26885|FKBP2_HUMAN Peptidyl-prolyl cis-trans isomerase FKBP2 OS=Homo sapiens GN=FKBP2 PE=1 SV=2	1	4	2	3	2	3	3	2	1	2	3	1	3	4	3	1	4	2	3	3	3	3	3	4	4	3	2	2	2	3	3	2	5	3	2	3	3	2	1	2	2	2	4	3	1	1
P27105	P27105	STOM	>sp|P27105|STOM_HUMAN Erythrocyte band 7 integral membrane protein OS=Homo sapiens GN=STOM PE=1 SV=3	8	10	9	9	9	9	9	7	8	7	9	7	8	8	8	7	9	7	8	9	9	8	9	8	9	10	9	10	9	9	8	9	9	7	9	6	7	11	10	9	9	9	9	9	8	8
P27144	P27144	AK4	>sp|P27144|KAD4_HUMAN Adenylate kinase 4, mitochondrial OS=Homo sapiens GN=AK4 PE=1 SV=1	0	1	3	6	5	6	4	2	1	0	0	0	1	8	5	8	8	6	5	4	3	0	5	0	4	3	2	1	2	2	2	3	2	5	2	0	0	4	3	0	5	6	10	8	5	0
P27169	P27169	PON1	>sp|P27169|PON1_HUMAN Serum paraoxonase/arylesterase 1 OS=Homo sapiens GN=PON1 PE=1 SV=3	1	0	0	0	0	0	1	0	1	1	0	1	2	0	0	0	0	0	0	1	0	1	3	1	1	0	1	1	1	2	1	3	2	1	1	1	1	2	1	1	0	0	0	2	0	1
P27338	P27338	MAOB	>sp|P27338|AOFB_HUMAN Amine oxidase [flavin-containing] B OS=Homo sapiens GN=MAOB PE=1 SV=3	10	9	9	8	12	10	10	7	10	8	8	8	7	7	7	10	10	9	8	9	8	8	10	8	8	9	8	7	11	10	10	11	10	10	11	7	7	11	10	8	10	9	9	10	6	6
P27348	P27348	YWHAQ	>sp|P27348|1433T_HUMAN 14-3-3 protein theta OS=Homo sapiens GN=YWHAQ PE=1 SV=1	10	9	9	9	10	10	8	7	8	6	8	10	8	7	7	7	9	8	6	8	8	7	11	7	7	8	8	8	7	7	9	10	9	11	10	8	11	9	10	7	9	7	8	12	11	9
P27361	P27361	MAPK3	>sp|P27361|MK03_HUMAN Mitogen-activated protein kinase 3 OS=Homo sapiens GN=MAPK3 PE=1 SV=4	4	6	3	4	4	3	5	8	6	4	4	5	7	4	3	5	3	5	4	5	6	4	6	3	6	3	2	4	4	3	3	2	5	7	5	2	2	4	5	2	4	4	7	9	4	3
P27449	P27449	ATP6V0C	>sp|P27449|VATL_HUMAN V-type proton ATPase 16 kDa proteolipid subunit OS=Homo sapiens GN=ATP6V0C PE=1 SV=1	2	1	2	2	2	2	2	1	0	1	1	2	1	1	1	1	2	1	1	2	2	2	2	1	1	1	1	2	1	1	1	0	2	2	2	1	0	2	2	2	2	2	1	2	2	1
P27487	P27487	DPP4	>sp|P27487|DPP4_HUMAN Dipeptidyl peptidase 4 OS=Homo sapiens GN=DPP4 PE=1 SV=2	11	7	15	20	16	16	22	19	7	8	10	11	11	17	16	20	22	20	20	7	8	8	6	6	11	11	5	9	6	9	16	17	7	9	8	18	18	18	20	13	16	15	23	20	19	10
P27540	P27540	ARNT	>sp|P27540|ARNT_HUMAN Aryl hydrocarbon receptor nuclear translocator OS=Homo sapiens GN=ARNT PE=1 SV=1	0	0	0	0	0	0	0	0	0	0	0	0	0	0	0	0	0	0	0	0	0	0	0	0	0	0	0	0	0	0	0	0	0	0	0	0	0	0	0	0	0	0	0	0	0	0
P27635	P27635	RPL10	>sp|P27635|RL10_HUMAN 60S ribosomal protein L10 OS=Homo sapiens GN=RPL10 PE=1 SV=4	6	6	7	8	7	7	8	8	8	8	8	5	8	8	6	7	8	7	7	7	8	7	7	7	8	7	6	7	8	5	8	8	7	8	7	5	8	7	8	8	7	8	8	8	6	6
P27658	P27658	COL8A1	>sp|P27658|CO8A1_HUMAN Collagen alpha-1(VIII) chain OS=Homo sapiens GN=COL8A1 PE=1 SV=2	3	0	2	0	0	0	2	2	2	4	0	1	0	0	0	1	0	0	0	0	0	0	1	0	0	0	0	0	0	1	0	2	0	0	2	1	1	0	0	0	2	1	1	2	1	3
P27694	P27694	RPA1	>sp|P27694|RFA1_HUMAN Replication protein A 70 kDa DNA-binding subunit OS=Homo sapiens GN=RPA1 PE=1 SV=2	11	4	10	10	13	10	8	6	8	3	12	9	12	4	5	6	6	1	4	11	12	7	11	8	10	10	3	8	4	3	6	9	8	10	7	5	11	7	9	6	9	12	11	8	4	10
P27695	P27695	APEX1	>sp|P27695|APEX1_HUMAN DNA-(apurinic or apyrimidinic site) lyase OS=Homo sapiens GN=APEX1 PE=1 SV=2	10	10	8	8	9	9	11	8	9	9	9	9	10	8	8	9	7	7	8	8	9	9	13	9	9	8	8	8	8	8	9	12	9	12	8	10	10	8	8	8	11	10	11	11	10	8
P27707	P27707	DCK	>sp|P27707|DCK_HUMAN Deoxycytidine kinase OS=Homo sapiens GN=DCK PE=1 SV=1	0	0	0	0	1	1	1	0	0	0	2	0	2	0	0	1	1	0	1	0	0	0	2	0	0	0	0	0	0	0	1	1	0	2	0	0	0	0	1	0	1	1	1	2	0	0
P27708	P27708	CAD	>sp|P27708|PYR1_HUMAN CAD protein OS=Homo sapiens GN=CAD PE=1 SV=3	8	6	7	7	8	9	14	12	8	3	13	8	11	9	11	11	11	12	7	14	14	5	13	3	11	13	9	9	9	6	11	10	7	13	8	12	15	8	9	13	13	11	10	10	5	4
P27797	P27797	CALR	>sp|P27797|CALR_HUMAN Calreticulin OS=Homo sapiens GN=CALR PE=1 SV=1	14	14	17	17	19	19	15	13	10	7	12	15	14	15	12	15	17	16	19	14	13	12	17	10	14	12	11	13	15	10	18	19	18	19	18	16	17	14	15	12	18	18	19	19	15	17
P27816	P27816	MAP4	>sp|P27816|MAP4_HUMAN Microtubule-associated protein 4 OS=Homo sapiens GN=MAP4 PE=1 SV=3	22	18	19	22	24	21	24	22	19	15	24	23	23	20	17	19	21	20	23	21	20	20	17	19	20	23	18	21	24	18	20	17	17	17	21	21	22	20	22	19	19	23	24	21	16	14
P27824	P27824	CANX	>sp|P27824|CALX_HUMAN Calnexin OS=Homo sapiens GN=CANX PE=1 SV=2	20	21	22	21	22	23	22	20	17	14	17	15	17	23	17	26	26	25	23	18	16	15	20	17	15	18	18	17	20	16	22	19	21	20	20	16	18	20	20	12	23	22	27	24	18	21
P27986	P27986	PIK3R1	>sp|P27986|P85A_HUMAN Phosphatidylinositol 3-kinase regulatory subunit alpha OS=Homo sapiens GN=PIK3R1 PE=1 SV=2	0	0	0	0	2	0	0	0	2	0	1	0	3	0	1	0	0	0	0	1	0	0	1	0	0	1	0	0	0	0	0	1	0	0	0	0	1	0	0	0	0	0	0	1	0	0
P28062	P28062	PSMB8	>sp|P28062|PSB8_HUMAN Proteasome subunit beta type-8 OS=Homo sapiens GN=PSMB8 PE=1 SV=3	5	5	6	5	5	6	6	6	6	5	5	6	5	5	6	4	6	6	6	6	5	6	6	7	6	6	6	6	6	4	4	6	6	6	6	6	5	4	5	7	6	5	5	6	5	7
P28065	P28065	PSMB9	>sp|P28065|PSB9_HUMAN Proteasome subunit beta type-9 OS=Homo sapiens GN=PSMB9 PE=1 SV=2	5	3	5	5	5	5	5	4	4	5	4	5	5	5	5	5	5	5	5	5	5	3	5	5	5	5	4	5	4	4	2	5	5	5	4	5	5	5	5	5	5	5	5	5	5	3
P28066	P28066	PSMA5	>sp|P28066|PSA5_HUMAN Proteasome subunit alpha type-5 OS=Homo sapiens GN=PSMA5 PE=1 SV=3	7	4	6	8	7	7	6	5	5	3	4	6	5	4	4	5	6	5	8	4	6	5	6	6	5	6	6	6	7	4	5	4	4	5	5	5	6	5	7	8	6	5	5	8	7	7
P28067	P28067	HLA-DMA	>sp|P28067|DMA_HUMAN HLA class II histocompatibility antigen, DM alpha chain OS=Homo sapiens GN=HLA-DMA PE=1 SV=1	1	0	0	0	0	0	1	1	0	0	1	0	1	0	0	1	1	1	1	1	1	0	1	0	0	0	1	1	0	0	0	0	0	0	0	0	0	0	1	0	1	1	1	1	1	1
P28068	P28068	HLA-DMB	>sp|P28068|DMB_HUMAN HLA class II histocompatibility antigen, DM beta chain OS=Homo sapiens GN=HLA-DMB PE=1 SV=1	1	1	1	1	1	1	2	1	1	1	1	1	2	1	1	1	1	1	1	1	1	1	1	1	1	1	1	1	1	1	1	1	1	1	1	1	1	1	1	1	1	1	1	2	1	1
P28070	P28070	PSMB4	>sp|P28070|PSB4_HUMAN Proteasome subunit beta type-4 OS=Homo sapiens GN=PSMB4 PE=1 SV=4	4	5	5	6	6	6	6	5	4	4	6	5	3	6	5	4	6	7	5	6	6	4	7	4	3	4	4	3	4	3	5	7	6	7	6	4	7	4	5	3	6	5	7	5	3	4
P28072	P28072	PSMB6	>sp|P28072|PSB6_HUMAN Proteasome subunit beta type-6 OS=Homo sapiens GN=PSMB6 PE=1 SV=4	4	4	4	4	2	2	3	2	3	3	3	3	2	4	1	1	3	3	4	2	3	2	3	4	4	4	4	4	4	3	4	3	4	5	3	2	3	3	4	3	4	2	4	3	3	2
P28074	P28074	PSMB5	>sp|P28074|PSB5_HUMAN Proteasome subunit beta type-5 OS=Homo sapiens GN=PSMB5 PE=1 SV=3	5	6	3	4	2	4	7	6	5	1	2	4	3	1	1	0	0	2	0	5	5	4	4	4	4	3	3	2	7	6	8	8	9	6	6	8	8	8	7	2	8	8	7	5	8	6
P28161	P28161	GSTM2	>sp|P28161|GSTM2_HUMAN Glutathione S-transferase Mu 2 OS=Homo sapiens GN=GSTM2 PE=1 SV=2	1	5	2	1	3	4	4	3	4	1	3	1	4	2	2	1	1	2	2	2	2	2	1	1	2	2	2	2	3	1	1	2	5	1	3	2	2	2	3	3	5	3	3	5	2	2
P28288	P28288	ABCD3	>sp|P28288|ABCD3_HUMAN ATP-binding cassette sub-family D member 3 OS=Homo sapiens GN=ABCD3 PE=1 SV=1	7	10	10	11	11	13	9	8	7	6	5	6	6	11	15	10	11	12	10	6	6	5	10	3	6	5	8	10	13	10	9	9	11	11	10	8	8	12	15	12	13	12	11	10	12	10
P28329	P28329	CHAT	>sp|P28329|CLAT_HUMAN Choline O-acetyltransferase OS=Homo sapiens GN=CHAT PE=1 SV=4	0	0	1	0	0	0	0	0	0	0	0	0	0	1	1	7	7	7	6	0	0	0	0	0	0	0	0	0	0	0	0	0	0	0	0	0	0	0	1	0	1	1	0	0	0	1
P28331	P28331	NDUFS1	>sp|P28331|NDUS1_HUMAN NADH-ubiquinone oxidoreductase 75 kDa subunit, mitochondrial OS=Homo sapiens GN=NDUFS1 PE=1 SV=3	15	14	11	16	17	17	15	14	12	4	12	12	10	18	13	16	16	19	16	13	15	13	7	10	17	15	13	14	9	13	15	9	12	12	15	16	11	16	16	13	17	16	18	16	11	6
P28340	P28340	POLD1	>sp|P28340|DPOD1_HUMAN DNA polymerase delta catalytic subunit OS=Homo sapiens GN=POLD1 PE=1 SV=2	0	1	0	1	1	1	3	1	1	0	1	0	0	0	0	0	0	0	0	1	1	0	2	0	0	2	0	1	0	0	0	1	1	2	1	0	0	0	1	0	1	1	2	1	0	0
P28347	P28347;Q15561;Q99594;Q15562	TEAD1;TEAD4;TEAD3;TEAD2	>sp|P28347|TEAD1_HUMAN Transcriptional enhancer factor TEF-1 OS=Homo sapiens GN=TEAD1 PE=1 SV=2;>sp|Q15561|TEAD4_HUMAN Transcriptional enhancer factor TEF-3 OS=Homo sapiens GN=TEAD4 PE=1 SV=3;>sp|Q99594|TEAD3_HUMAN Transcriptional enhancer factor TEF-5 OS=	0	0	0	0	0	0	0	0	0	0	0	0	0	0	0	0	0	0	0	0	0	0	0	0	0	0	0	0	0	0	0	0	0	0	0	0	0	0	0	0	0	0	0	0	0	0
P28370	P28370	SMARCA1	>sp|P28370|SMCA1_HUMAN Probable global transcription activator SNF2L1 OS=Homo sapiens GN=SMARCA1 PE=1 SV=2	5	4	6	5	7	7	10	9	5	3	9	6	4	5	4	5	5	4	3	7	6	5	4	5	7	7	4	5	5	4	7	5	5	6	5	3	9	7	8	9	6	6	7	7	4	5
P28482	P28482	MAPK1	>sp|P28482|MK01_HUMAN Mitogen-activated protein kinase 1 OS=Homo sapiens GN=MAPK1 PE=1 SV=3	8	9	9	11	9	10	7	10	9	8	9	6	8	9	6	9	9	8	10	10	8	5	8	5	8	7	8	7	7	6	5	6	9	8	7	8	9	11	10	8	10	11	9	10	5	3
P28676	P28676	GCA	>sp|P28676|GRAN_HUMAN Grancalcin OS=Homo sapiens GN=GCA PE=1 SV=2	1	3	2	3	4	3	4	3	1	1	3	2	3	2	1	2	2	1	2	2	2	1	3	1	1	3	1	3	2	1	2	3	2	4	2	1	2	2	3	1	2	2	3	4	1	1
P28702	P28702	RXRB	>sp|P28702|RXRB_HUMAN Retinoic acid receptor RXR-beta OS=Homo sapiens GN=RXRB PE=1 SV=2	0	0	0	0	0	0	0	0	0	0	0	0	0	0	0	0	0	0	0	0	0	0	0	0	0	0	0	0	0	0	0	0	0	0	0	0	0	0	0	0	1	0	0	0	0	0
P28715	P28715	ERCC5	>sp|P28715|ERCC5_HUMAN DNA repair protein complementing XP-G cells OS=Homo sapiens GN=ERCC5 PE=1 SV=3	0	0	0	0	0	0	0	0	0	0	0	0	0	0	0	0	0	0	0	0	0	0	0	0	0	0	0	0	0	0	0	0	0	0	0	0	0	0	0	0	0	0	0	0	0	0
P28838	P28838	LAP3	>sp|P28838|AMPL_HUMAN Cytosol aminopeptidase OS=Homo sapiens GN=LAP3 PE=1 SV=3	18	13	14	20	17	16	20	19	12	8	15	17	16	16	17	19	19	18	18	18	14	15	19	17	15	16	17	19	17	11	13	11	15	18	15	16	17	17	16	14	20	20	18	18	14	11
P28906	P28906	CD34	>sp|P28906|CD34_HUMAN Hematopoietic progenitor cell antigen CD34 OS=Homo sapiens GN=CD34 PE=1 SV=2	2	1	0	0	0	0	0	0	1	0	0	1	0	0	0	0	0	0	0	0	0	0	1	0	0	0	0	0	0	0	0	1	0	1	0	0	0	0	0	0	0	0	0	0	0	0
P28907	P28907	CD38	>sp|P28907|CD38_HUMAN ADP-ribosyl cyclase/cyclic ADP-ribose hydrolase 1 OS=Homo sapiens GN=CD38 PE=1 SV=2	1	2	3	3	2	4	2	1	3	3	3	1	3	2	1	2	3	4	2	3	4	2	2	2	1	2	1	0	3	1	3	5	3	2	4	0	2	1	1	2	1	2	2	3	0	0
P29083	P29083	GTF2E1	>sp|P29083|T2EA_HUMAN General transcription factor IIE subunit 1 OS=Homo sapiens GN=GTF2E1 PE=1 SV=2	1	0	0	0	0	0	0	0	0	0	0	0	0	0	0	0	0	0	0	0	0	1	0	1	0	0	0	1	0	0	0	0	0	0	0	0	0	0	0	0	0	0	0	0	0	0
P29144	P29144	TPP2	>sp|P29144|TPP2_HUMAN Tripeptidyl-peptidase 2 OS=Homo sapiens GN=TPP2 PE=1 SV=4	5	5	4	9	6	9	9	7	5	1	5	5	5	5	5	4	6	7	5	5	5	2	4	3	3	6	4	4	6	4	6	8	7	7	7	4	6	7	8	6	4	6	3	7	2	3
P29218	P29218	IMPA1	>sp|P29218|IMPA1_HUMAN Inositol monophosphatase 1 OS=Homo sapiens GN=IMPA1 PE=1 SV=1	1	1	3	2	3	4	3	1	2	0	2	1	3	2	1	3	4	2	3	1	3	1	2	2	2	1	0	3	3	1	3	4	4	3	2	2	3	2	3	2	2	1	3	3	2	1
P29350	P29350	PTPN6	>sp|P29350|PTN6_HUMAN Tyrosine-protein phosphatase non-receptor type 6 OS=Homo sapiens GN=PTPN6 PE=1 SV=1	8	11	13	16	15	13	15	15	17	12	15	8	13	10	9	13	10	10	10	16	16	7	12	9	13	16	11	12	15	9	7	8	11	15	12	7	14	13	12	10	8	9	10	12	1	4
P29353	P29353	SHC1	>sp|P29353|SHC1_HUMAN SHC-transforming protein 1 OS=Homo sapiens GN=SHC1 PE=1 SV=4	0	1	1	1	2	3	4	2	2	0	2	2	2	2	1	1	1	1	2	0	1	0	0	1	1	1	1	2	1	1	1	1	1	0	1	2	3	1	3	2	2	1	1	3	1	1
P29372	P29372	MPG	>sp|P29372|3MG_HUMAN DNA-3-methyladenine glycosylase OS=Homo sapiens GN=MPG PE=1 SV=3	1	1	4	4	2	2	2	1	0	2	3	1	2	1	0	1	2	2	2	2	3	1	2	1	2	2	1	2	1	1	2	2	1	1	2	0	3	2	3	0	3	3	3	2	2	2
P29373	P29373	CRABP2	>sp|P29373|RABP2_HUMAN Cellular retinoic acid-binding protein 2 OS=Homo sapiens GN=CRABP2 PE=1 SV=2	4	6	8	8	7	7	8	7	1	1	6	1	7	8	7	7	8	8	8	7	7	6	5	7	8	7	6	8	1	0	0	1	0	5	0	5	7	7	8	6	5	5	7	8	6	4
P29401	P29401	TKT	>sp|P29401|TKT_HUMAN Transketolase OS=Homo sapiens GN=TKT PE=1 SV=3	32	29	30	34	31	30	32	30	31	25	32	30	32	34	31	31	30	32	32	33	34	29	30	27	30	33	29	31	30	25	30	30	30	29	33	30	32	33	33	31	34	33	33	30	27	28
P29466	P29466	CASP1	>sp|P29466|CASP1_HUMAN Caspase-1 OS=Homo sapiens GN=CASP1 PE=1 SV=1	0	0	2	6	5	4	5	3	2	0	6	1	5	1	2	3	5	1	3	2	0	0	3	0	2	1	2	1	2	0	0	0	2	4	1	0	1	2	0	0	0	1	3	5	0	0
P29508	P29508;P48594	SERPINB3;SERPINB4	>sp|P29508|SPB3_HUMAN Serpin B3 OS=Homo sapiens GN=SERPINB3 PE=1 SV=2;>sp|P48594|SPB4_HUMAN Serpin B4 OS=Homo sapiens GN=SERPINB4 PE=1 SV=2	0	8	0	1	8	5	1	0	2	1	4	0	2	1	0	1	1	1	1	1	1	0	0	0	0	0	0	1	15	2	1	1	7	0	8	3	3	1	2	0	2	1	0	0	0	2
P29536	P29536	LMOD1	>sp|P29536|LMOD1_HUMAN Leiomodin-1 OS=Homo sapiens GN=LMOD1 PE=1 SV=3	2	7	2	2	6	6	4	3	7	5	8	2	7	0	0	1	0	0	0	6	4	4	1	4	1	0	0	0	4	3	2	4	3	0	4	1	2	3	2	0	3	3	0	0	0	1
P29558	P29558	RBMS1	>sp|P29558|RBMS1_HUMAN RNA-binding motif, single-stranded-interacting protein 1 OS=Homo sapiens GN=RBMS1 PE=1 SV=3	1	0	0	0	0	0	0	0	0	0	0	0	0	0	0	0	0	0	0	0	0	0	0	0	0	0	0	0	0	0	0	0	0	0	0	0	0	0	0	0	0	0	0	0	0	0
P29590	P29590	PML	>sp|P29590|PML_HUMAN Protein PML OS=Homo sapiens GN=PML PE=1 SV=3	12	13	10	14	18	17	13	12	13	7	15	13	13	18	15	17	15	14	13	19	16	12	9	12	20	19	17	19	10	6	12	11	15	14	14	14	17	16	17	11	16	18	11	16	6	4
P29622	P29622	SERPINA4	>sp|P29622|KAIN_HUMAN Kallistatin OS=Homo sapiens GN=SERPINA4 PE=1 SV=3	1	1	2	2	2	2	2	2	3	0	2	0	1	0	0	0	0	0	0	0	0	1	1	0	0	0	0	0	2	0	1	2	5	2	2	0	1	1	1	0	0	1	0	1	0	0
P29692	P29692	EEF1D	>sp|P29692|EF1D_HUMAN Elongation factor 1-delta OS=Homo sapiens GN=EEF1D PE=1 SV=5	7	7	8	8	8	7	7	7	8	8	7	7	8	7	8	7	7	7	7	8	8	8	7	7	8	8	8	8	8	7	7	7	8	7	8	7	7	7	8	8	8	8	7	8	8	8
P29728	P29728	OAS2	>sp|P29728|OAS2_HUMAN 2-5-oligoadenylate synthase 2 OS=Homo sapiens GN=OAS2 PE=1 SV=3	5	3	2	4	4	5	2	5	4	3	4	4	4	5	5	6	4	2	2	5	3	1	2	1	4	6	6	7	4	3	1	0	2	3	3	5	8	4	7	6	10	9	7	2	6	2
P29966	P29966	MARCKS	>sp|P29966|MARCS_HUMAN Myristoylated alanine-rich C-kinase substrate OS=Homo sapiens GN=MARCKS PE=1 SV=4	7	4	4	5	3	7	5	6	3	1	6	5	5	5	4	6	5	6	6	3	3	2	6	3	6	5	5	4	4	4	5	5	5	7	5	4	6	5	5	5	7	4	6	7	5	3
P29972	P29972	AQP1	>sp|P29972|AQP1_HUMAN Aquaporin-1 OS=Homo sapiens GN=AQP1 PE=1 SV=3	3	1	3	3	2	2	3	2	0	0	1	3	2	1	0	0	0	0	0	1	1	1	2	1	1	0	3	3	0	0	0	0	1	1	1	3	2	2	1	0	0	0	0	1	0	0
P29992	P29992	GNA11	>sp|P29992|GNA11_HUMAN Guanine nucleotide-binding protein subunit alpha-11 OS=Homo sapiens GN=GNA11 PE=1 SV=2	7	9	7	8	10	10	10	7	7	4	7	5	8	4	6	8	8	7	8	8	7	3	10	4	4	3	4	5	9	6	10	12	10	9	8	3	8	8	7	4	9	7	8	10	6	7
P30038	P30038	ALDH4A1	>sp|P30038|AL4A1_HUMAN Delta-1-pyrroline-5-carboxylate dehydrogenase, mitochondrial OS=Homo sapiens GN=ALDH4A1 PE=1 SV=3	3	4	2	6	4	5	4	4	2	1	2	1	2	3	2	2	3	0	2	2	3	1	3	1	1	0	1	2	4	1	3	1	4	5	4	0	3	4	4	1	5	4	4	5	0	1
P30039	P30039	PBLD	>sp|P30039|PBLD_HUMAN Phenazine biosynthesis-like domain-containing protein OS=Homo sapiens GN=PBLD PE=1 SV=2	0	5	0	0	0	0	0	0	0	0	0	0	0	0	0	0	1	0	1	0	0	1	1	0	0	0	0	0	5	3	5	6	7	0	7	0	1	0	1	0	0	0	0	0	1	0
P30040	P30040	ERP29	>sp|P30040|ERP29_HUMAN Endoplasmic reticulum resident protein 29 OS=Homo sapiens GN=ERP29 PE=1 SV=4	7	9	6	8	7	7	8	6	4	2	5	7	5	6	7	7	8	7	7	8	6	7	8	6	6	7	6	5	7	3	7	7	6	8	7	7	7	7	7	7	7	8	8	8	6	4
P30041	P30041	PRDX6	>sp|P30041|PRDX6_HUMAN Peroxiredoxin-6 OS=Homo sapiens GN=PRDX6 PE=1 SV=3	10	13	10	15	12	13	15	11	12	10	13	11	13	13	10	15	13	14	16	14	11	9	17	10	11	12	9	12	9	8	10	11	11	15	12	11	13	13	11	11	15	13	17	15	11	11
P30042	P30042	C21orf33	>sp|P30042|ES1_HUMAN ES1 protein homolog, mitochondrial OS=Homo sapiens GN=C21orf33 PE=1 SV=3	4	3	4	4	5	4	3	4	4	1	4	3	3	3	3	3	3	2	3	4	1	2	4	2	2	3	2	2	4	2	5	5	4	6	5	4	4	5	5	3	6	5	5	5	4	4
P30043	P30043	BLVRB	>sp|P30043|BLVRB_HUMAN Flavin reductase (NADPH) OS=Homo sapiens GN=BLVRB PE=1 SV=3	7	7	8	8	7	8	9	8	7	7	8	6	9	6	7	7	8	8	7	7	7	6	8	7	7	6	6	8	8	6	7	8	8	8	6	3	7	7	8	5	6	6	7	8	4	5
P30044	P30044	PRDX5	>sp|P30044|PRDX5_HUMAN Peroxiredoxin-5, mitochondrial OS=Homo sapiens GN=PRDX5 PE=1 SV=4	6	9	7	8	8	8	6	7	8	5	7	7	7	8	7	7	7	7	7	8	9	5	8	6	7	6	7	7	7	6	8	7	7	8	8	5	8	7	8	7	8	8	8	8	6	8
P30046	P30046;A6NHG4	DDT;DDTL	>sp|P30046|DOPD_HUMAN D-dopachrome decarboxylase OS=Homo sapiens GN=DDT PE=1 SV=3;>sp|A6NHG4|DDTL_HUMAN D-dopachrome decarboxylase-like protein OS=Homo sapiens GN=DDTL PE=2 SV=1	2	3	3	3	3	3	3	3	2	2	3	2	3	2	2	3	3	2	2	4	2	2	4	1	3	1	2	1	1	0	1	2	3	4	3	3	3	3	2	3	3	4	3	3	4	2
P30047	P30047	GCHFR	>sp|P30047|GFRP_HUMAN GTP cyclohydrolase 1 feedback regulatory protein OS=Homo sapiens GN=GCHFR PE=1 SV=3	0	0	0	0	0	0	0	0	0	0	0	0	0	0	0	0	0	0	0	0	0	0	0	0	0	0	0	0	0	0	0	0	0	0	0	0	0	0	0	0	0	0	0	0	0	0
P30048	P30048	PRDX3	>sp|P30048|PRDX3_HUMAN Thioredoxin-dependent peroxide reductase, mitochondrial OS=Homo sapiens GN=PRDX3 PE=1 SV=3	5	4	4	5	5	4	4	3	4	4	4	5	4	5	5	5	4	5	4	5	4	4	4	5	4	5	5	5	5	5	4	4	4	4	4	4	5	5	5	5	5	5	4	4	5	5
P30049	P30049	ATP5D	>sp|P30049|ATPD_HUMAN ATP synthase subunit delta, mitochondrial OS=Homo sapiens GN=ATP5D PE=1 SV=2	2	2	2	2	2	2	2	2	2	2	1	2	1	2	2	1	1	1	2	2	2	2	1	2	2	2	2	2	2	2	1	2	2	2	2	2	2	2	2	2	2	2	1	1	2	2
P30050	P30050	RPL12	>sp|P30050|RL12_HUMAN 60S ribosomal protein L12 OS=Homo sapiens GN=RPL12 PE=1 SV=1	5	8	5	5	5	5	6	5	6	6	6	5	5	6	7	6	6	7	6	5	7	4	5	6	6	6	5	5	5	6	6	5	7	5	7	7	7	8	6	7	7	5	5	6	6	6
P30084	P30084	ECHS1	>sp|P30084|ECHM_HUMAN Enoyl-CoA hydratase, mitochondrial OS=Homo sapiens GN=ECHS1 PE=1 SV=4	7	8	8	8	8	7	7	8	6	6	8	7	6	7	6	5	8	6	6	7	7	5	6	3	7	7	6	7	6	6	5	6	7	8	7	6	7	7	7	7	6	8	7	7	5	6
P30085	P30085	CMPK1	>sp|P30085|KCY_HUMAN UMP-CMP kinase OS=Homo sapiens GN=CMPK1 PE=1 SV=3	5	9	8	9	8	7	8	8	5	0	4	6	6	8	9	8	10	8	8	9	9	6	9	3	7	8	5	9	8	6	10	10	9	9	8	7	9	9	9	5	10	8	8	10	6	7
P30086	P30086	PEBP1	>sp|P30086|PEBP1_HUMAN Phosphatidylethanolamine-binding protein 1 OS=Homo sapiens GN=PEBP1 PE=1 SV=3	8	10	8	9	9	9	9	10	9	7	9	7	9	8	6	8	7	8	6	10	10	7	9	9	8	9	5	7	10	9	9	10	10	10	9	7	10	11	11	9	11	9	9	9	6	8
P30101	P30101	PDIA3	>sp|P30101|PDIA3_HUMAN Protein disulfide-isomerase A3 OS=Homo sapiens GN=PDIA3 PE=1 SV=4	31	34	34	33	35	31	34	26	26	19	29	30	29	32	32	33	35	32	34	32	30	26	33	26	29	30	30	30	32	26	35	35	34	31	32	28	32	28	32	31	32	31	33	36	26	33
P30153	P30153	PPP2R1A	>sp|P30153|2AAA_HUMAN Serine/threonine-protein phosphatase 2A 65 kDa regulatory subunit A alpha isoform OS=Homo sapiens GN=PPP2R1A PE=1 SV=4	12	17	14	18	19	18	19	18	16	6	19	11	18	16	13	15	16	16	15	19	18	7	16	7	12	17	14	17	18	15	19	17	19	16	18	11	19	17	19	14	19	17	19	19	11	8
P30154	P30154	PPP2R1B	>sp|P30154|2AAB_HUMAN Serine/threonine-protein phosphatase 2A 65 kDa regulatory subunit A beta isoform OS=Homo sapiens GN=PPP2R1B PE=1 SV=3	1	3	3	4	5	5	4	4	3	1	4	1	4	4	2	3	4	3	2	4	4	1	4	1	2	4	4	4	4	3	5	4	4	4	4	1	4	4	4	2	4	4	4	4	1	1
P30260	P30260	CDC27	>sp|P30260|CDC27_HUMAN Cell division cycle protein 27 homolog OS=Homo sapiens GN=CDC27 PE=1 SV=2	0	0	0	0	0	0	0	0	0	0	1	0	0	0	0	0	1	0	0	0	0	0	0	0	0	0	0	0	1	0	0	0	0	0	0	0	0	0	0	0	0	0	0	0	0	0
P30273	P30273	FCER1G	>sp|P30273|FCERG_HUMAN High affinity immunoglobulin epsilon receptor subunit gamma OS=Homo sapiens GN=FCER1G PE=1 SV=1	2	0	1	2	2	1	2	2	1	2	1	1	1	2	2	0	2	0	1	1	0	2	0	2	2	0	1	2	2	2	1	0	0	2	2	1	2	1	1	2	1	0	0	1	0	1
P30405	P30405	PPIF	>sp|P30405|PPIF_HUMAN Peptidyl-prolyl cis-trans isomerase F, mitochondrial OS=Homo sapiens GN=PPIF PE=1 SV=1	0	0	0	1	0	1	0	0	0	0	1	0	0	0	1	0	0	0	0	0	1	0	0	0	0	1	0	0	1	0	0	0	0	1	0	0	0	0	0	1	0	0	0	0	0	0
P30408	P30408	TM4SF1	>sp|P30408|T4S1_HUMAN Transmembrane 4 L6 family member 1 OS=Homo sapiens GN=TM4SF1 PE=1 SV=1	0	1	0	1	0	1	1	0	0	0	1	0	1	1	0	1	1	1	1	1	0	0	1	0	0	1	1	1	1	1	1	1	1	0	0	1	1	1	1	1	1	1	1	1	1	1
P30419	P30419	NMT1	>sp|P30419|NMT1_HUMAN Glycylpeptide N-tetradecanoyltransferase 1 OS=Homo sapiens GN=NMT1 PE=1 SV=2	8	7	7	7	5	7	10	10	5	6	7	6	5	4	10	7	7	7	7	7	8	7	5	7	10	7	6	6	4	4	3	4	5	9	6	10	8	7	7	7	7	6	6	11	5	4
P30455	P30455;P30443	HLA-A	>sp|P30455|1A36_HUMAN HLA class I histocompatibility antigen, A-36 alpha chain OS=Homo sapiens GN=HLA-A PE=1 SV=1;>sp|P30443|1A01_HUMAN HLA class I histocompatibility antigen, A-1 alpha chain OS=Homo sapiens GN=HLA-A PE=1 SV=1	6	9	10	13	11	10	12	9	11	8	11	6	13	8	7	7	7	7	7	9	9	8	6	8	9	9	9	10	11	9	13	12	11	7	11	8	7	6	9	7	8	8	8	5	7	5
P30453	P30453;P30457	HLA-A	>sp|P30453|1A34_HUMAN HLA class I histocompatibility antigen, A-34 alpha chain OS=Homo sapiens GN=HLA-A PE=1 SV=1;>sp|P30457|1A66_HUMAN HLA class I histocompatibility antigen, A-66 alpha chain OS=Homo sapiens GN=HLA-A PE=1 SV=1	7	9	10	10	9	9	5	5	5	5	6	7	6	10	10	9	10	9	10	11	11	11	7	10	11	11	11	10	8	6	7	6	6	7	6	12	11	11	12	12	10	10	9	6	8	8
P30456	P30456	HLA-A	>sp|P30456|1A43_HUMAN HLA class I histocompatibility antigen, A-43 alpha chain OS=Homo sapiens GN=HLA-A PE=1 SV=1	5	7	8	8	7	7	4	4	4	4	5	5	5	9	8	7	8	7	8	10	10	9	5	9	10	10	11	9	6	5	6	5	5	5	5	12	11	10	12	12	8	8	7	4	6	7
P30459	P30459;P10314	HLA-A	>sp|P30459|1A74_HUMAN HLA class I histocompatibility antigen, A-74 alpha chain OS=Homo sapiens GN=HLA-A PE=1 SV=1;>sp|P10314|1A32_HUMAN HLA class I histocompatibility antigen, A-32 alpha chain OS=Homo sapiens GN=HLA-A PE=1 SV=2	8	8	9	10	9	9	7	5	7	5	7	8	8	9	9	9	9	9	9	11	11	11	8	9	11	11	11	11	9	9	10	8	8	8	9	9	8	8	10	8	8	8	7	7	7	6
P30461	P30461	HLA-B	>sp|P30461|1B13_HUMAN HLA class I histocompatibility antigen, B-13 alpha chain OS=Homo sapiens GN=HLA-B PE=1 SV=1	7	6	6	6	6	6	6	6	6	6	6	7	6	6	6	5	6	6	7	6	7	6	7	6	6	6	5	6	7	6	6	6	6	6	6	4	4	4	4	5	6	6	6	5	6	5
P30481	P30481	HLA-B	>sp|P30481|1B44_HUMAN HLA class I histocompatibility antigen, B-44 alpha chain OS=Homo sapiens GN=HLA-B PE=1 SV=1	9	8	8	8	8	8	7	8	8	8	7	8	8	8	8	7	8	7	8	8	9	8	9	8	8	8	7	8	7	6	7	7	6	8	7	5	5	5	5	6	8	8	7	7	8	6
P30485	P30485	HLA-B	>sp|P30485|1B47_HUMAN HLA class I histocompatibility antigen, B-47 alpha chain OS=Homo sapiens GN=HLA-B PE=1 SV=1	8	7	7	7	7	7	7	8	7	7	6	8	7	7	7	6	7	6	7	7	8	7	8	7	7	7	6	7	6	6	6	6	5	7	6	5	5	5	5	6	7	7	6	6	7	5
P30508	P30508;P30505;Q9TNN7;P30504	HLA-C	>sp|P30508|1C12_HUMAN HLA class I histocompatibility antigen, Cw-12 alpha chain OS=Homo sapiens GN=HLA-C PE=1 SV=2;>sp|P30505|1C08_HUMAN HLA class I histocompatibility antigen, Cw-8 alpha chain OS=Homo sapiens GN=HLA-C PE=1 SV=1;>sp|Q9TNN7|1C05_HUMAN HLA c	8	9	9	10	8	8	7	6	7	5	9	9	8	11	10	9	9	11	10	10	7	7	10	6	8	7	5	8	11	9	11	11	9	8	11	5	7	8	8	7	10	10	10	8	8	8
P30511	P30511	HLA-F	>sp|P30511|HLAF_HUMAN HLA class I histocompatibility antigen, alpha chain F OS=Homo sapiens GN=HLA-F PE=2 SV=3	0	1	3	3	2	2	0	1	0	0	1	0	2	2	2	1	3	1	2	0	0	0	0	0	0	0	0	2	1	0	1	1	0	1	0	0	1	0	1	0	1	1	0	1	0	0
P30519	P30519	HMOX2	>sp|P30519|HMOX2_HUMAN Heme oxygenase 2 OS=Homo sapiens GN=HMOX2 PE=1 SV=2	2	1	3	6	7	6	6	3	3	1	2	3	4	3	5	4	5	6	5	1	1	0	2	0	2	3	2	2	2	2	1	1	2	5	0	3	4	4	3	3	5	3	6	4	2	0
P30520	P30520	ADSS	>sp|P30520|PURA2_HUMAN Adenylosuccinate synthetase isozyme 2 OS=Homo sapiens GN=ADSS PE=1 SV=3	2	5	4	4	4	4	5	4	3	1	4	3	5	4	3	5	5	6	6	4	4	2	5	2	2	5	3	5	4	3	5	4	3	5	5	3	3	4	4	5	4	3	5	5	3	3
P30533	P30533	LRPAP1	>sp|P30533|AMRP_HUMAN Alpha-2-macroglobulin receptor-associated protein OS=Homo sapiens GN=LRPAP1 PE=1 SV=1	7	3	4	6	6	6	6	6	5	1	3	7	2	7	5	3	7	6	8	6	4	6	8	5	3	4	6	5	5	7	8	6	4	7	7	6	6	5	6	4	7	8	7	7	6	3
P30536	P30536	TSPO	>sp|P30536|TSPO_HUMAN Translocator protein OS=Homo sapiens GN=TSPO PE=1 SV=3	2	0	0	1	1	0	0	1	1	1	1	2	0	1	1	0	0	0	1	1	1	0	0	0	1	0	1	2	1	1	0	0	1	1	2	0	0	1	0	0	1	0	0	1	0	0
P30566	P30566	ADSL	>sp|P30566|PUR8_HUMAN Adenylosuccinate lyase OS=Homo sapiens GN=ADSL PE=1 SV=2	4	4	5	6	5	6	7	6	5	3	5	4	7	5	3	7	7	7	7	4	6	3	7	2	4	4	2	5	4	2	6	6	5	8	4	3	5	4	6	3	4	6	3	8	3	3
P30622	P30622	CLIP1	>sp|P30622|CLIP1_HUMAN CAP-Gly domain-containing linker protein 1 OS=Homo sapiens GN=CLIP1 PE=1 SV=2	0	1	0	4	2	2	1	1	0	0	1	2	0	2	2	0	0	0	0	0	1	2	2	2	1	1	3	1	3	2	2	1	0	1	2	1	1	3	0	1	0	1	1	0	1	2
P30626	P30626	SRI	>sp|P30626|SORCN_HUMAN Sorcin OS=Homo sapiens GN=SRI PE=1 SV=1	4	6	5	5	7	6	7	7	5	3	7	6	6	6	5	5	5	5	5	5	5	5	5	5	5	5	4	5	6	6	7	7	7	6	6	5	7	7	7	5	7	6	7	8	5	3
P30711	P30711	GSTT1	>sp|P30711|GSTT1_HUMAN Glutathione S-transferase theta-1 OS=Homo sapiens GN=GSTT1 PE=1 SV=4	3	9	3	5	5	4	5	6	6	2	6	3	7	6	3	7	7	8	8	5	3	1	4	2	3	1	4	6	1	1	2	3	2	4	1	3	4	5	4	4	2	1	0	6	1	1
P30740	P30740	SERPINB1	>sp|P30740|ILEU_HUMAN Leukocyte elastase inhibitor OS=Homo sapiens GN=SERPINB1 PE=1 SV=1	14	20	22	23	20	23	16	12	12	6	12	14	15	20	20	21	22	20	22	19	18	14	19	15	16	14	16	18	16	12	22	21	19	19	19	14	19	20	20	17	20	19	19	19	17	11
P30825	P30825	SLC7A1	>sp|P30825|CTR1_HUMAN High affinity cationic amino acid transporter 1 OS=Homo sapiens GN=SLC7A1 PE=1 SV=1	0	0	0	0	0	0	0	0	0	0	0	0	0	0	0	0	0	0	0	1	0	0	0	0	0	0	0	0	0	0	1	1	0	0	0	0	0	0	0	0	0	0	0	0	0	0
P30837	P30837	ALDH1B1	>sp|P30837|AL1B1_HUMAN Aldehyde dehydrogenase X, mitochondrial OS=Homo sapiens GN=ALDH1B1 PE=1 SV=3	9	10	2	6	6	5	9	9	10	2	4	7	5	14	12	13	14	14	12	11	9	10	5	10	6	7	5	6	7	5	6	3	7	5	8	11	11	6	7	8	12	10	7	5	8	4
P30838	P30838	ALDH3A1	>sp|P30838|AL3A1_HUMAN Aldehyde dehydrogenase, dimeric NADP-preferring OS=Homo sapiens GN=ALDH3A1 PE=1 SV=3	3	6	1	1	2	2	3	6	1	1	1	4	1	1	1	1	1	1	1	5	6	4	1	5	5	5	2	3	4	4	1	2	2	1	3	1	1	1	1	1	1	1	1	1	1	1
P30876	P30876	POLR2B	>sp|P30876|RPB2_HUMAN DNA-directed RNA polymerase II subunit RPB2 OS=Homo sapiens GN=POLR2B PE=1 SV=1	2	6	5	5	8	7	9	6	3	4	7	2	5	6	4	7	8	6	4	6	5	3	6	3	6	6	2	4	2	2	6	4	3	5	2	2	7	5	6	6	7	5	4	7	3	3
P31040	P31040	SDHA	>sp|P31040|SDHA_HUMAN Succinate dehydrogenase [ubiquinone] flavoprotein subunit, mitochondrial OS=Homo sapiens GN=SDHA PE=1 SV=2	8	10	9	8	11	11	11	8	8	5	9	8	8	10	9	9	10	10	11	10	7	5	10	5	7	6	8	7	8	7	11	11	10	10	11	9	11	6	8	6	8	9	12	11	7	5
P31146	P31146	CORO1A	>sp|P31146|COR1A_HUMAN Coronin-1A OS=Homo sapiens GN=CORO1A PE=1 SV=4	15	12	11	15	16	17	16	14	18	13	20	15	19	14	14	14	15	14	14	12	18	14	14	15	14	14	15	16	15	13	13	8	15	16	15	12	14	15	17	15	13	16	13	13	12	13
P31150	P31150	GDI1	>sp|P31150|GDIA_HUMAN Rab GDP dissociation inhibitor alpha OS=Homo sapiens GN=GDI1 PE=1 SV=2	11	13	10	13	13	14	11	11	11	8	10	10	10	10	10	10	11	12	11	11	10	8	12	9	10	9	8	10	10	10	7	10	12	12	12	10	12	12	9	10	13	12	8	13	10	7
P31151	P31151	S100A7	>sp|P31151|S10A7_HUMAN Protein S100-A7 OS=Homo sapiens GN=S100A7 PE=1 SV=4	0	0	0	0	0	0	0	0	1	1	0	1	0	1	0	0	0	0	0	0	0	0	0	0	1	0	1	1	7	0	0	0	0	0	0	1	0	0	0	0	2	0	0	0	0	1
P31153	P31153	MAT2A	>sp|P31153|METK2_HUMAN S-adenosylmethionine synthase isoform type-2 OS=Homo sapiens GN=MAT2A PE=1 SV=1	8	9	9	9	9	9	9	9	8	5	8	8	7	9	11	7	8	7	9	8	7	7	8	9	9	9	10	9	9	8	8	7	9	9	10	8	10	10	9	7	7	7	7	9	7	5
P31321	P31321	PRKAR1B	>sp|P31321|KAP1_HUMAN cAMP-dependent protein kinase type I-beta regulatory subunit OS=Homo sapiens GN=PRKAR1B PE=1 SV=4	1	2	0	2	2	1	2	2	2	0	2	1	1	1	1	1	1	1	1	1	1	1	1	2	2	0	1	1	1	1	1	1	0	2	2	2	2	0	2	1	1	0	0	2	0	1
P31323	P31323	PRKAR2B	>sp|P31323|KAP3_HUMAN cAMP-dependent protein kinase type II-beta regulatory subunit OS=Homo sapiens GN=PRKAR2B PE=1 SV=3	2	2	2	1	2	1	1	1	1	1	0	1	1	1	2	2	2	2	2	2	2	0	2	1	1	1	1	1	1	1	2	2	2	3	2	2	2	1	2	2	2	1	2	2	1	2
P31327	P31327	CPS1	>sp|P31327|CPSM_HUMAN Carbamoyl-phosphate synthase [ammonia], mitochondrial OS=Homo sapiens GN=CPS1 PE=1 SV=2	1	1	1	1	1	1	0	1	1	0	1	1	0	1	0	0	0	0	0	1	0	0	1	0	0	0	0	0	1	0	1	1	0	1	2	0	1	0	1	0	0	0	0	1	0	0
P31350	P31350	RRM2	>sp|P31350|RIR2_HUMAN Ribonucleoside-diphosphate reductase subunit M2 OS=Homo sapiens GN=RRM2 PE=1 SV=1	0	0	3	3	2	1	0	1	0	0	1	0	1	1	2	0	1	2	1	1	1	0	4	0	0	1	1	1	0	0	0	0	0	4	0	2	1	2	1	1	1	1	4	6	1	0
P31431	P31431	SDC4	>sp|P31431|SDC4_HUMAN Syndecan-4 OS=Homo sapiens GN=SDC4 PE=1 SV=2	1	1	0	1	1	1	1	0	0	0	0	1	0	0	0	0	0	0	0	0	0	0	0	0	1	0	0	0	0	0	0	0	0	1	0	0	0	1	0	0	1	0	2	1	1	0
P31483	P31483	TIA1	>sp|P31483|TIA1_HUMAN Nucleolysin TIA-1 isoform p40 OS=Homo sapiens GN=TIA1 PE=1 SV=3	3	2	1	4	2	2	3	3	1	3	0	2	1	4	2	2	2	2	2	4	3	3	1	3	3	4	1	3	0	2	4	2	3	1	2	3	3	3	4	2	3	3	1	2	3	3
P31513	P31513	FMO3	>sp|P31513|FMO3_HUMAN Dimethylaniline monooxygenase [N-oxide-forming] 3 OS=Homo sapiens GN=FMO3 PE=1 SV=5	0	0	2	1	1	1	0	0	0	1	1	0	0	0	0	0	2	0	1	1	0	0	9	0	0	0	0	0	3	1	3	3	3	8	1	0	1	0	0	0	4	1	0	1	0	1
P31641	P31641	SLC6A6	>sp|P31641|SC6A6_HUMAN Sodium- and chloride-dependent taurine transporter OS=Homo sapiens GN=SLC6A6 PE=1 SV=2	0	0	0	0	0	0	0	0	0	0	0	0	0	0	0	0	0	0	0	0	0	0	0	0	0	0	0	0	0	0	0	0	0	0	0	0	0	0	0	0	0	0	0	0	0	0
P31689	P31689	DNAJA1	>sp|P31689|DNJA1_HUMAN DnaJ homolog subfamily A member 1 OS=Homo sapiens GN=DNAJA1 PE=1 SV=2	4	4	3	4	5	5	3	3	5	1	4	3	4	5	5	5	5	4	4	4	3	3	4	2	4	5	3	4	4	3	5	5	5	4	5	3	4	5	5	4	4	3	4	4	2	3
P31749	P31749	AKT1	>sp|P31749|AKT1_HUMAN RAC-alpha serine/threonine-protein kinase OS=Homo sapiens GN=AKT1 PE=1 SV=2	2	3	5	4	4	4	2	3	3	1	1	2	2	4	2	1	2	2	2	4	4	1	4	1	3	2	3	2	4	2	3	3	2	2	3	2	3	5	3	2	4	4	5	4	3	3
P31751	P31751	AKT2	>sp|P31751|AKT2_HUMAN RAC-beta serine/threonine-protein kinase OS=Homo sapiens GN=AKT2 PE=1 SV=2	2	2	3	3	2	3	3	2	1	1	3	2	3	2	1	1	1	2	1	3	4	1	6	2	2	3	3	2	3	2	1	2	2	6	2	2	2	3	3	2	3	3	3	3	2	3
P31930	P31930	UQCRC1	>sp|P31930|QCR1_HUMAN Cytochrome b-c1 complex subunit 1, mitochondrial OS=Homo sapiens GN=UQCRC1 PE=1 SV=3	10	10	11	11	13	12	13	11	10	7	11	10	10	12	10	12	12	13	12	9	8	5	9	6	11	7	11	11	8	8	10	11	11	10	12	9	11	10	11	12	11	11	11	11	7	9
P31937	P31937	HIBADH	>sp|P31937|3HIDH_HUMAN 3-hydroxyisobutyrate dehydrogenase, mitochondrial OS=Homo sapiens GN=HIBADH PE=1 SV=2	4	2	2	3	4	5	3	2	2	1	1	4	2	1	4	5	6	6	7	2	2	2	2	3	3	3	2	2	2	1	3	1	1	5	2	3	3	2	6	2	7	7	7	7	4	4
P31939	P31939	ATIC	>sp|P31939|PUR9_HUMAN Bifunctional purine biosynthesis protein PURH OS=Homo sapiens GN=ATIC PE=1 SV=3	20	18	18	21	19	21	23	25	18	8	22	17	21	21	24	20	19	21	19	23	19	12	23	14	21	24	18	22	20	16	21	24	21	21	23	16	21	21	22	18	26	25	24	24	18	16
P31941	P31941;Q9UH17	APOBEC3A;APOBEC3B	>sp|P31941|ABC3A_HUMAN DNA dC->dU-editing enzyme APOBEC-3A OS=Homo sapiens GN=APOBEC3A PE=1 SV=3;>sp|Q9UH17|ABC3B_HUMAN DNA dC->dU-editing enzyme APOBEC-3B OS=Homo sapiens GN=APOBEC3B PE=1 SV=1	0	0	0	0	0	0	0	0	0	0	0	0	0	1	0	0	1	0	0	0	0	0	1	0	0	0	0	0	0	0	0	0	0	0	0	0	0	0	0	0	0	0	0	0	0	0
P31942	P31942	HNRNPH3	>sp|P31942|HNRH3_HUMAN Heterogeneous nuclear ribonucleoprotein H3 OS=Homo sapiens GN=HNRNPH3 PE=1 SV=2	6	5	5	6	5	5	5	6	5	5	3	5	5	6	5	5	4	5	6	5	5	6	4	6	6	6	5	5	4	5	5	5	4	4	4	5	6	5	5	5	5	5	7	7	4	4
P31943	P31943	HNRNPH1	>sp|P31943|HNRH1_HUMAN Heterogeneous nuclear ribonucleoprotein H OS=Homo sapiens GN=HNRNPH1 PE=1 SV=4	10	8	7	7	10	9	8	8	9	5	9	10	9	10	7	8	9	8	9	9	11	9	9	10	12	10	10	10	8	8	9	8	8	9	9	11	7	10	10	9	7	11	10	10	8	9
P31944	P31944	CASP14	>sp|P31944|CASPE_HUMAN Caspase-14 OS=Homo sapiens GN=CASP14 PE=1 SV=2	0	0	0	0	0	0	0	0	0	0	0	0	0	0	0	0	0	0	0	0	0	0	0	0	0	0	0	0	12	0	0	0	0	0	0	0	1	0	0	0	0	0	0	0	0	1
P31946	P31946	YWHAB	>sp|P31946|1433B_HUMAN 14-3-3 protein beta/alpha OS=Homo sapiens GN=YWHAB PE=1 SV=3	11	11	11	11	12	12	12	12	11	9	12	12	12	12	12	13	10	12	10	11	11	11	12	10	12	11	11	11	11	11	11	11	12	11	11	11	12	11	11	11	12	11	13	12	11	11
P31947	P31947	SFN	>sp|P31947|1433S_HUMAN 14-3-3 protein sigma OS=Homo sapiens GN=SFN PE=1 SV=1	9	6	11	13	11	10	11	10	7	4	7	8	8	9	9	12	11	13	11	9	7	6	11	8	9	9	9	10	6	6	8	7	6	11	6	9	11	11	8	9	9	9	10	11	8	9
P31948	P31948	STIP1	>sp|P31948|STIP1_HUMAN Stress-induced-phosphoprotein 1 OS=Homo sapiens GN=STIP1 PE=1 SV=1	10	14	14	20	18	18	17	12	9	6	15	11	15	14	16	13	13	11	11	15	14	9	14	10	15	14	11	12	15	12	15	15	17	13	19	15	17	15	16	16	20	18	17	20	12	12
P31949	P31949	S100A11	>sp|P31949|S10AB_HUMAN Protein S100-A11 OS=Homo sapiens GN=S100A11 PE=1 SV=2	4	7	6	5	6	4	4	5	4	3	5	5	5	6	6	7	7	6	6	6	6	4	5	4	5	5	5	6	5	4	3	6	6	5	4	6	7	7	6	5	6	5	6	8	5	4
P32004	P32004	L1CAM	>sp|P32004|L1CAM_HUMAN Neural cell adhesion molecule L1 OS=Homo sapiens GN=L1CAM PE=1 SV=2	0	0	0	0	0	0	0	0	0	0	0	0	0	0	0	0	0	0	0	0	0	0	0	0	0	0	0	0	0	0	0	0	0	0	0	0	0	0	0	0	0	0	0	0	0	0
P32119	P32119	PRDX2	>sp|P32119|PRDX2_HUMAN Peroxiredoxin-2 OS=Homo sapiens GN=PRDX2 PE=1 SV=5	9	10	10	11	8	10	8	9	8	8	9	9	9	9	10	10	10	11	11	10	10	10	8	9	8	9	10	9	10	9	10	11	9	9	9	8	8	9	10	10	8	10	8	8	9	9
P32121	P32121	ARRB2	>sp|P32121|ARRB2_HUMAN Beta-arrestin-2 OS=Homo sapiens GN=ARRB2 PE=1 SV=2	2	1	1	0	1	1	0	1	0	0	1	0	0	0	0	0	0	0	0	1	0	0	0	0	0	0	1	0	0	0	1	0	0	1	0	0	0	1	2	1	0	0	0	0	0	0
P32189	P32189;Q14409	GK;GK3P	>sp|P32189|GLPK_HUMAN Glycerol kinase OS=Homo sapiens GN=GK PE=1 SV=3;>sp|Q14409|GLPK3_HUMAN Glycerol kinase 3 OS=Homo sapiens GN=GK3P PE=2 SV=2	1	5	0	1	1	2	5	4	0	1	3	2	3	0	0	1	0	0	0	1	1	1	0	1	1	0	3	1	7	7	8	7	7	0	5	4	3	4	3	1	0	1	1	1	0	0
P32321	P32321	DCTD	>sp|P32321|DCTD_HUMAN Deoxycytidylate deaminase OS=Homo sapiens GN=DCTD PE=1 SV=2	1	1	2	2	1	3	2	1	1	1	2	2	1	1	1	1	1	1	2	2	1	1	2	0	1	0	2	1	1	0	1	3	2	2	2	1	2	2	2	1	2	2	3	2	2	1
P32322	P32322	PYCR1	>sp|P32322|P5CR1_HUMAN Pyrroline-5-carboxylate reductase 1, mitochondrial OS=Homo sapiens GN=PYCR1 PE=1 SV=2	4	8	6	7	6	6	9	7	1	1	2	3	2	6	4	7	7	6	7	3	2	2	7	2	4	3	1	1	9	5	9	10	8	7	10	6	9	2	4	5	8	6	8	8	3	3
P32455	P32455	GBP1	>sp|P32455|GBP1_HUMAN Guanylate-binding protein 1 OS=Homo sapiens GN=GBP1 PE=1 SV=2	8	6	11	13	11	11	17	15	11	5	13	9	13	12	9	17	16	14	14	13	9	2	14	4	9	7	11	9	7	5	4	6	8	13	6	8	11	7	8	10	10	10	13	13	3	5
P32754	P32754	HPD	>sp|P32754|HPPD_HUMAN 4-hydroxyphenylpyruvate dioxygenase OS=Homo sapiens GN=HPD PE=1 SV=2	0	0	0	0	0	0	0	0	0	0	0	0	0	0	0	0	0	0	0	0	0	0	0	0	0	0	0	0	0	0	0	0	0	0	0	0	0	0	0	0	0	0	0	0	0	0
P32780	P32780	GTF2H1	>sp|P32780|TF2H1_HUMAN General transcription factor IIH subunit 1 OS=Homo sapiens GN=GTF2H1 PE=1 SV=1	0	1	0	0	0	0	0	0	0	0	0	0	0	0	0	0	0	0	0	0	0	0	0	0	0	0	0	0	0	0	1	0	0	1	0	0	1	0	1	0	0	0	1	1	0	0
P32929	P32929	CTH	>sp|P32929|CGL_HUMAN Cystathionine gamma-lyase OS=Homo sapiens GN=CTH PE=1 SV=3	0	0	1	0	0	1	1	0	0	0	0	0	0	0	0	1	1	1	1	0	0	0	0	0	0	0	0	0	0	0	0	0	0	0	0	0	0	0	0	0	0	0	1	1	0	0
P32942	P32942	ICAM3	>sp|P32942|ICAM3_HUMAN Intercellular adhesion molecule 3 OS=Homo sapiens GN=ICAM3 PE=1 SV=2	1	0	0	1	2	2	1	1	2	0	2	1	3	0	0	0	0	1	0	1	2	1	1	1	1	1	0	1	0	0	0	0	1	1	1	0	0	0	1	1	1	0	1	2	0	1
P32969	P32969	RPL9	>sp|P32969|RL9_HUMAN 60S ribosomal protein L9 OS=Homo sapiens GN=RPL9 PE=1 SV=1	3	5	7	7	7	6	7	5	5	4	5	3	7	6	6	6	7	6	6	7	6	4	5	5	6	6	5	5	6	5	5	7	8	6	6	5	6	5	5	6	7	6	5	6	4	5
P33121	P33121	ACSL1	>sp|P33121|ACSL1_HUMAN Long-chain-fatty-acid--CoA ligase 1 OS=Homo sapiens GN=ACSL1 PE=1 SV=1	9	13	13	16	16	15	14	12	10	3	10	11	9	17	14	16	16	14	15	14	12	7	16	6	12	10	14	14	9	7	14	10	9	17	8	8	14	16	17	11	17	17	16	15	13	14
P33151	P33151	CDH5	>sp|P33151|CADH5_HUMAN Cadherin-5 OS=Homo sapiens GN=CDH5 PE=1 SV=5	3	1	0	0	0	1	0	0	1	0	0	2	0	0	0	0	0	0	0	0	0	0	3	0	0	0	0	0	0	0	0	0	1	2	0	0	0	0	0	0	0	0	0	0	0	0
P33176	P33176	KIF5B	>sp|P33176|KINH_HUMAN Kinesin-1 heavy chain OS=Homo sapiens GN=KIF5B PE=1 SV=1	12	20	17	19	17	20	21	19	15	4	16	12	16	18	13	16	17	5	7	18	14	5	20	3	12	12	8	9	16	12	19	22	19	20	21	9	19	19	15	15	15	12	15	17	8	8
P33240	P33240;Q9H0L4	CSTF2;CSTF2T	>sp|P33240|CSTF2_HUMAN Cleavage stimulation factor subunit 2 OS=Homo sapiens GN=CSTF2 PE=1 SV=1;>sp|Q9H0L4|CSTFT_HUMAN Cleavage stimulation factor subunit 2 tau variant OS=Homo sapiens GN=CSTF2T PE=1 SV=1	2	2	1	2	2	2	1	1	1	0	2	2	2	2	2	0	1	1	0	3	2	2	2	2	2	1	1	2	2	1	2	1	1	1	2	1	2	2	2	2	2	2	2	1	1	1
P33241	P33241	LSP1	>sp|P33241|LSP1_HUMAN Lymphocyte-specific protein 1 OS=Homo sapiens GN=LSP1 PE=1 SV=1	3	2	2	4	3	3	6	5	2	1	7	4	5	2	1	3	5	2	2	3	4	2	3	4	4	4	3	3	3	2	2	0	4	4	3	4	1	0	4	4	2	3	2	7	3	1
P33316	P33316	DUT	>sp|P33316|DUT_HUMAN Deoxyuridine 5-triphosphate nucleotidohydrolase, mitochondrial OS=Homo sapiens GN=DUT PE=1 SV=4	4	3	4	5	6	6	2	3	3	1	5	6	6	6	4	4	5	3	4	4	3	2	5	2	5	4	3	6	5	2	7	3	3	5	3	4	5	6	5	5	5	5	5	6	2	2
P33527	P33527	ABCC1	>sp|P33527|MRP1_HUMAN Multidrug resistance-associated protein 1 OS=Homo sapiens GN=ABCC1 PE=1 SV=3	0	0	1	0	0	0	0	0	0	0	0	0	0	1	1	1	0	0	2	0	0	0	0	0	0	0	0	0	0	0	0	0	0	0	0	0	0	0	0	0	1	1	0	0	1	0
P33897	P33897	ABCD1	>sp|P33897|ABCD1_HUMAN ATP-binding cassette sub-family D member 1 OS=Homo sapiens GN=ABCD1 PE=1 SV=2	0	0	4	5	4	5	3	1	0	0	0	1	2	2	2	3	2	2	1	0	1	0	3	0	0	0	0	1	1	2	3	4	3	3	3	0	3	1	3	3	3	2	4	3	0	0
P33908	P33908	MAN1A1	>sp|P33908|MA1A1_HUMAN Mannosyl-oligosaccharide 1,2-alpha-mannosidase IA OS=Homo sapiens GN=MAN1A1 PE=1 SV=3	0	1	0	1	0	0	0	0	0	1	1	0	1	0	0	0	0	0	0	0	0	0	0	0	0	0	0	0	1	1	1	1	1	0	2	1	0	0	0	0	0	0	0	1	0	0
P33947	P33947	KDELR2	>sp|P33947|ERD22_HUMAN ER lumen protein-retaining receptor 2 OS=Homo sapiens GN=KDELR2 PE=1 SV=1	1	1	2	2	2	2	1	0	0	1	0	0	0	2	2	2	2	2	2	0	0	1	1	0	1	0	1	0	0	0	1	3	1	1	1	1	1	0	1	0	2	2	3	0	0	1
P33981	P33981	TTK	>sp|P33981|TTK_HUMAN Dual specificity protein kinase TTK OS=Homo sapiens GN=TTK PE=1 SV=2	0	0	0	0	0	0	0	0	0	0	0	0	0	0	0	0	0	0	0	0	0	0	0	0	0	0	0	0	0	0	0	0	0	0	0	0	0	0	0	0	0	0	0	0	0	0
P33991	P33991	MCM4	>sp|P33991|MCM4_HUMAN DNA replication licensing factor MCM4 OS=Homo sapiens GN=MCM4 PE=1 SV=5	4	0	0	6	5	6	4	4	1	0	4	2	2	5	4	1	3	1	1	2	2	0	12	0	6	6	2	2	0	0	2	0	0	12	1	0	3	0	1	3	1	2	0	10	0	0
P33992	P33992	MCM5	>sp|P33992|MCM5_HUMAN DNA replication licensing factor MCM5 OS=Homo sapiens GN=MCM5 PE=1 SV=5	9	1	9	9	6	9	9	7	4	2	7	9	8	10	8	7	7	5	4	7	7	2	15	2	4	7	4	6	1	1	2	3	1	16	0	1	8	2	2	5	2	1	6	10	0	1
P33993	P33993	MCM7	>sp|P33993|MCM7_HUMAN DNA replication licensing factor MCM7 OS=Homo sapiens GN=MCM7 PE=1 SV=4	7	2	8	8	4	5	7	3	2	2	5	9	5	10	10	6	6	4	4	4	4	2	15	1	10	11	8	8	1	1	2	3	0	13	1	4	8	3	3	9	4	3	5	9	0	3
P34059	P34059	GALNS	>sp|P34059|GALNS_HUMAN N-acetylgalactosamine-6-sulfatase OS=Homo sapiens GN=GALNS PE=1 SV=1	1	0	0	0	0	0	1	0	0	0	0	0	0	0	0	1	1	1	1	0	0	0	0	1	0	0	0	1	0	0	1	0	2	0	1	0	0	1	1	0	3	1	2	2	2	0
P34096	P34096	RNASE4	>sp|P34096|RNAS4_HUMAN Ribonuclease 4 OS=Homo sapiens GN=RNASE4 PE=1 SV=3	1	2	0	0	0	1	1	2	2	1	0	1	0	0	0	0	0	0	0	0	0	0	1	0	0	0	0	1	2	0	0	0	2	0	2	0	0	0	0	0	0	0	0	1	0	1
P34896	P34896	SHMT1	>sp|P34896|GLYC_HUMAN Serine hydroxymethyltransferase, cytosolic OS=Homo sapiens GN=SHMT1 PE=1 SV=1	4	2	3	4	4	4	4	3	2	0	3	2	4	1	2	3	2	0	0	3	3	0	4	1	3	3	2	4	4	4	2	4	5	4	4	2	3	4	4	3	2	1	2	4	2	0
P34897	P34897	SHMT2	>sp|P34897|GLYM_HUMAN Serine hydroxymethyltransferase, mitochondrial OS=Homo sapiens GN=SHMT2 PE=1 SV=3	13	18	17	16	17	19	18	15	13	9	13	13	14	13	15	13	12	13	12	14	13	12	17	11	16	14	12	13	12	12	15	18	14	17	14	12	16	12	12	14	13	12	16	15	11	12
P34913	P34913	EPHX2	>sp|P34913|HYES_HUMAN Bifunctional epoxide hydrolase 2 OS=Homo sapiens GN=EPHX2 PE=1 SV=2	2	1	0	0	1	1	0	0	1	0	1	0	0	0	0	0	0	1	0	1	1	0	0	0	0	1	1	1	2	2	5	4	5	0	5	0	0	0	0	0	0	0	1	0	0	0
P34932	P34932	HSPA4	>sp|P34932|HSP74_HUMAN Heat shock 70 kDa protein 4 OS=Homo sapiens GN=HSPA4 PE=1 SV=4	10	14	16	18	19	24	14	12	10	4	12	6	14	18	17	19	18	19	19	15	15	9	13	9	16	18	8	13	15	9	14	18	18	14	16	15	21	20	18	14	20	19	21	20	17	15
P34949	P34949	MPI	>sp|P34949|MPI_HUMAN Mannose-6-phosphate isomerase OS=Homo sapiens GN=MPI PE=1 SV=2	0	0	0	1	1	0	1	0	1	0	1	0	0	0	0	0	0	0	0	0	0	0	0	0	0	0	0	0	0	0	0	0	1	0	1	0	0	0	0	0	0	0	0	0	0	0
P35030	P35030	PRSS3	>sp|P35030|TRY3_HUMAN Trypsin-3 OS=Homo sapiens GN=PRSS3 PE=1 SV=2	0	0	0	0	0	0	0	1	0	0	0	0	0	0	0	0	0	0	1	0	1	1	0	1	1	1	1	1	0	1	1	1	0	0	0	1	0	1	1	1	1	1	0	0	0	1
P35080	P35080	PFN2	>sp|P35080|PROF2_HUMAN Profilin-2 OS=Homo sapiens GN=PFN2 PE=1 SV=3	1	0	1	1	1	1	1	1	1	1	1	1	0	0	0	0	0	0	0	0	1	1	1	1	1	1	0	1	0	1	1	1	1	2	0	1	1	1	1	1	0	0	1	1	1	1
P35221	P35221	CTNNA1	>sp|P35221|CTNA1_HUMAN Catenin alpha-1 OS=Homo sapiens GN=CTNNA1 PE=1 SV=1	11	25	18	25	23	28	14	10	10	4	16	12	12	20	16	12	12	8	10	14	10	3	18	0	6	9	5	8	22	17	24	21	19	23	23	11	22	21	20	20	21	24	23	17	13	16
P35222	P35222	CTNNB1	>sp|P35222|CTNB1_HUMAN Catenin beta-1 OS=Homo sapiens GN=CTNNB1 PE=1 SV=1	11	16	16	15	15	19	12	11	10	5	9	12	10	12	11	17	13	7	8	10	10	7	15	6	9	8	10	9	12	8	15	20	15	17	13	9	15	15	18	11	16	15	21	18	8	11
P35232	P35232	PHB	>sp|P35232|PHB_HUMAN Prohibitin OS=Homo sapiens GN=PHB PE=1 SV=1	17	17	17	18	17	18	15	14	16	14	13	17	14	16	17	16	19	16	17	16	14	16	15	17	17	17	14	17	16	16	17	19	15	16	17	15	15	17	16	17	17	15	15	16	12	14
P35237	P35237	SERPINB6	>sp|P35237|SPB6_HUMAN Serpin B6 OS=Homo sapiens GN=SERPINB6 PE=1 SV=3	8	10	8	11	12	12	12	6	8	5	11	9	8	10	6	10	11	10	10	11	8	1	9	5	4	6	5	5	7	3	8	11	11	12	9	6	11	10	11	6	13	8	11	11	6	6
P35240	P35240	NF2	>sp|P35240|MERL_HUMAN Merlin OS=Homo sapiens GN=NF2 PE=1 SV=1	1	1	1	1	1	2	1	1	1	0	2	1	2	1	0	2	2	2	2	1	2	0	1	0	0	1	0	1	0	0	1	1	0	1	0	1	2	2	1	1	2	1	2	1	1	1
P35241	P35241	RDX	>sp|P35241|RADI_HUMAN Radixin OS=Homo sapiens GN=RDX PE=1 SV=1	20	25	23	25	21	25	25	22	22	18	23	20	22	25	23	23	24	22	20	19	23	18	25	14	18	21	20	22	23	19	21	20	20	22	24	20	25	24	23	20	21	22	25	23	21	18
P35244	P35244	RPA3	>sp|P35244|RFA3_HUMAN Replication protein A 14 kDa subunit OS=Homo sapiens GN=RPA3 PE=1 SV=1	1	1	1	1	1	1	1	1	1	1	1	1	1	1	1	1	1	1	1	1	1	1	1	1	1	1	1	1	1	1	1	1	1	1	1	1	1	1	1	1	1	1	1	1	1	1
P35247	P35247	SFTPD	>sp|P35247|SFTPD_HUMAN Pulmonary surfactant-associated protein D OS=Homo sapiens GN=SFTPD PE=1 SV=3	0	0	2	1	1	1	1	1	0	0	0	0	0	0	0	1	0	0	1	0	0	0	0	0	0	0	0	0	0	0	0	0	0	0	0	0	0	1	1	0	0	0	0	0	0	0
P35249	P35249	RFC4	>sp|P35249|RFC4_HUMAN Replication factor C subunit 4 OS=Homo sapiens GN=RFC4 PE=1 SV=2	0	0	1	0	1	0	0	0	1	1	0	1	1	1	1	0	0	0	1	0	0	1	1	0	0	1	1	1	0	0	1	0	0	2	0	1	1	1	1	0	0	0	1	1	0	1
P35250	P35250	RFC2	>sp|P35250|RFC2_HUMAN Replication factor C subunit 2 OS=Homo sapiens GN=RFC2 PE=1 SV=3	1	0	0	0	0	0	0	1	0	0	0	0	0	0	0	1	0	0	0	0	0	0	1	0	0	0	0	0	0	0	0	0	0	1	0	0	0	0	0	0	0	0	0	0	0	0
P35251	P35251	RFC1	>sp|P35251|RFC1_HUMAN Replication factor C subunit 1 OS=Homo sapiens GN=RFC1 PE=1 SV=4	0	0	0	0	0	0	0	0	0	0	0	0	0	0	0	0	0	0	0	0	0	0	0	0	0	0	0	0	0	0	1	0	0	0	0	0	0	0	0	0	0	0	0	0	0	0
P35268	P35268	RPL22	>sp|P35268|RL22_HUMAN 60S ribosomal protein L22 OS=Homo sapiens GN=RPL22 PE=1 SV=2	2	3	4	4	3	3	3	3	3	2	4	2	3	4	2	3	5	4	3	4	4	2	2	3	2	5	2	2	2	3	3	3	2	3	3	2	4	3	3	3	4	4	4	2	3	4
P35269	P35269	GTF2F1	>sp|P35269|T2FA_HUMAN General transcription factor IIF subunit 1 OS=Homo sapiens GN=GTF2F1 PE=1 SV=2	0	2	1	4	2	4	3	2	2	0	4	2	2	3	2	4	3	3	4	1	1	2	2	1	3	1	2	1	1	1	4	3	0	3	3	1	2	0	1	0	0	0	1	3	1	1
P35270	P35270	SPR	>sp|P35270|SPRE_HUMAN Sepiapterin reductase OS=Homo sapiens GN=SPR PE=1 SV=1	4	5	5	6	6	6	7	3	2	0	2	5	3	5	4	8	6	6	6	5	5	1	1	3	5	5	2	4	4	3	6	4	5	5	5	3	8	5	6	6	5	5	7	6	5	3
P35354	P35354	PTGS2	>sp|P35354|PGH2_HUMAN Prostaglandin G/H synthase 2 OS=Homo sapiens GN=PTGS2 PE=1 SV=2	1	1	1	1	1	1	1	1	2	1	1	1	1	1	0	1	1	1	0	1	1	1	1	0	1	1	1	0	1	1	0	0	1	1	0	5	9	9	7	3	1	1	3	1	1	0
P35442	P35442	THBS2	>sp|P35442|TSP2_HUMAN Thrombospondin-2 OS=Homo sapiens GN=THBS2 PE=1 SV=2	0	3	5	5	3	4	9	7	2	1	1	0	0	0	0	2	2	4	3	2	2	0	1	0	0	1	0	0	1	0	0	1	0	2	1	6	10	1	2	3	6	5	7	5	2	0
P35475	P35475	IDUA	>sp|P35475|IDUA_HUMAN Alpha-L-iduronidase OS=Homo sapiens GN=IDUA PE=1 SV=2	1	0	3	1	2	3	0	1	0	0	2	2	3	1	3	4	3	6	6	2	4	2	0	4	2	4	2	2	2	5	3	4	5	0	4	3	2	3	7	2	4	3	8	5	2	2
P35542	P35542	SAA4	>sp|P35542|SAA4_HUMAN Serum amyloid A-4 protein OS=Homo sapiens GN=SAA4 PE=1 SV=2	1	0	2	0	1	0	1	1	1	2	2	1	1	0	0	0	0	0	0	0	0	0	1	1	0	0	1	1	2	2	0	0	0	0	1	0	0	1	1	0	1	0	0	1	2	0
P35555	P35555	FBN1	>sp|P35555|FBN1_HUMAN Fibrillin-1 OS=Homo sapiens GN=FBN1 PE=1 SV=3	5	7	6	5	7	7	5	7	8	7	7	5	5	4	1	3	1	3	2	6	5	5	4	7	4	5	4	3	4	5	5	6	7	6	5	6	6	4	4	2	7	6	5	6	5	4
P35573	P35573	AGL	>sp|P35573|GDE_HUMAN Glycogen debranching enzyme OS=Homo sapiens GN=AGL PE=1 SV=3	13	22	7	7	15	13	13	9	11	6	16	14	12	12	12	12	14	14	12	11	8	9	13	7	10	9	5	11	12	6	14	14	22	16	18	15	27	20	27	11	18	18	21	17	14	9
P35606	P35606	COPB2	>sp|P35606|COPB2_HUMAN Coatomer subunit beta OS=Homo sapiens GN=COPB2 PE=1 SV=2	16	18	23	24	23	26	23	19	18	10	23	14	19	23	20	24	23	24	22	20	17	13	21	13	18	18	15	16	20	11	23	26	25	21	25	16	26	21	22	16	21	22	25	24	13	11
P35610	P35610	SOAT1	>sp|P35610|SOAT1_HUMAN Sterol O-acyltransferase 1 OS=Homo sapiens GN=SOAT1 PE=1 SV=3	1	3	4	3	2	2	2	1	0	0	1	1	2	2	4	2	2	2	1	2	1	0	2	1	1	1	1	2	1	1	2	1	0	3	2	0	2	2	2	1	1	3	3	2	1	2
P35611	P35611	ADD1	>sp|P35611|ADDA_HUMAN Alpha-adducin OS=Homo sapiens GN=ADD1 PE=1 SV=2	5	9	3	8	9	7	9	5	9	3	11	8	9	4	3	3	2	0	1	6	5	3	7	2	5	6	4	2	5	6	4	6	6	8	3	3	5	5	5	5	4	6	4	6	3	2
P35613	P35613	BSG	>sp|P35613|BASI_HUMAN Basigin OS=Homo sapiens GN=BSG PE=1 SV=2	1	2	4	4	3	4	4	3	0	1	3	2	1	4	3	5	3	5	4	3	4	2	3	3	3	4	3	4	2	3	4	4	4	3	3	1	2	1	1	2	2	0	2	3	1	2
P35625	P35625	TIMP3	>sp|P35625|TIMP3_HUMAN Metalloproteinase inhibitor 3 OS=Homo sapiens GN=TIMP3 PE=1 SV=2	3	3	3	1	1	1	3	3	2	2	1	2	2	0	0	1	0	0	0	1	1	1	3	1	1	1	1	1	0	1	0	2	1	2	2	1	1	0	0	0	0	0	0	3	0	2
P35637	P35637	FUS	>sp|P35637|FUS_HUMAN RNA-binding protein FUS OS=Homo sapiens GN=FUS PE=1 SV=1	7	4	5	5	4	6	7	5	4	3	4	7	5	5	5	5	6	5	5	5	5	4	7	5	5	5	5	4	5	3	5	3	5	6	5	5	5	4	4	2	5	5	7	6	3	4
P35658	P35658	NUP214	>sp|P35658|NU214_HUMAN Nuclear pore complex protein Nup214 OS=Homo sapiens GN=NUP214 PE=1 SV=2	1	1	0	0	1	0	1	2	0	0	3	1	1	1	1	0	1	0	0	0	0	0	1	0	0	0	0	0	0	0	1	0	0	2	0	0	2	1	0	0	1	0	1	1	0	0
P35659	P35659	DEK	>sp|P35659|DEK_HUMAN Protein DEK OS=Homo sapiens GN=DEK PE=1 SV=1	7	8	9	7	9	7	8	6	5	4	8	7	8	7	4	8	8	6	6	7	6	4	8	4	4	7	6	6	8	6	5	6	6	8	4	5	7	7	5	3	8	6	8	8	6	6
P35749	P35749	MYH11	>sp|P35749|MYH11_HUMAN Myosin-11 OS=Homo sapiens GN=MYH11 PE=1 SV=3	45	106	58	20	100	101	47	37	109	89	107	34	109	29	31	42	14	13	12	58	45	42	46	37	30	25	20	19	48	64	28	106	47	41	58	26	78	43	30	21	56	44	13	23	17	62
P35754	P35754	GLRX	>sp|P35754|GLRX1_HUMAN Glutaredoxin-1 OS=Homo sapiens GN=GLRX PE=1 SV=2	1	2	2	2	2	2	2	1	1	2	2	2	2	2	2	2	2	2	2	2	2	1	2	1	1	1	2	1	2	2	2	2	1	2	1	2	2	2	2	1	2	1	2	2	2	1
P35813	P35813	PPM1A	>sp|P35813|PPM1A_HUMAN Protein phosphatase 1A OS=Homo sapiens GN=PPM1A PE=1 SV=1	2	1	1	1	0	3	1	2	1	0	1	1	1	2	1	1	1	1	1	1	1	3	1	2	1	3	1	1	1	2	2	2	3	3	1	2	1	2	2	1	3	2	2	2	3	3
P35858	P35858	IGFALS	>sp|P35858|ALS_HUMAN Insulin-like growth factor-binding protein complex acid labile subunit OS=Homo sapiens GN=IGFALS PE=1 SV=1	0	2	1	1	1	2	0	0	2	0	1	0	1	0	0	0	0	0	0	1	1	0	1	0	0	1	1	2	5	1	0	2	2	1	2	0	0	0	1	0	1	0	0	2	0	0
P35869	P35869	AHR	>sp|P35869|AHR_HUMAN Aryl hydrocarbon receptor OS=Homo sapiens GN=AHR PE=1 SV=2	1	0	1	2	1	1	2	1	0	0	0	1	2	2	2	1	1	0	1	1	2	1	1	1	2	2	1	2	0	1	3	2	0	0	0	1	1	2	2	2	2	3	2	3	1	0
P35908	P35908	KRT2	>sp|P35908|K22E_HUMAN Keratin, type II cytoskeletal 2 epidermal OS=Homo sapiens GN=KRT2 PE=1 SV=2	24	37	28	41	23	21	19	25	19	13	11	25	11	16	26	34	22	20	23	17	42	24	14	27	29	24	30	23	41	25	15	19	29	17	29	33	32	20	20	27	27	22	16	16	24	25
P35914	P35914	HMGCL	>sp|P35914|HMGCL_HUMAN Hydroxymethylglutaryl-CoA lyase, mitochondrial OS=Homo sapiens GN=HMGCL PE=1 SV=2	5	5	5	5	6	4	2	1	3	3	2	6	1	3	4	2	2	3	3	3	4	4	4	3	4	3	4	5	4	5	3	2	3	3	5	5	3	4	4	2	5	5	6	3	4	4
P35998	P35998	PSMC2	>sp|P35998|PRS7_HUMAN 26S proteasome regulatory subunit 7 OS=Homo sapiens GN=PSMC2 PE=1 SV=3	7	11	12	16	11	15	16	11	10	3	12	7	10	12	7	14	16	16	15	10	9	7	15	6	9	8	7	7	8	7	13	10	9	15	8	7	12	11	12	10	13	10	13	18	8	5
P36222	P36222	CHI3L1	>sp|P36222|CH3L1_HUMAN Chitinase-3-like protein 1 OS=Homo sapiens GN=CHI3L1 PE=1 SV=2	0	0	2	4	1	3	1	1	2	0	0	0	1	0	1	4	4	7	5	0	1	1	1	3	0	0	1	0	1	0	0	0	6	2	6	0	0	1	2	1	0	0	1	1	0	0
P36269	P36269	GGT5	>sp|P36269|GGT5_HUMAN Gamma-glutamyltransferase 5 OS=Homo sapiens GN=GGT5 PE=1 SV=2	1	4	3	2	3	4	5	3	5	2	7	1	4	1	2	2	2	2	2	4	4	1	3	1	1	2	1	2	2	1	2	2	5	3	3	1	5	2	2	2	5	4	5	5	2	0
P36404	P36404	ARL2	>sp|P36404|ARL2_HUMAN ADP-ribosylation factor-like protein 2 OS=Homo sapiens GN=ARL2 PE=1 SV=4	1	1	1	1	1	1	1	2	1	0	1	0	2	1	1	1	0	1	1	1	1	0	2	0	1	1	1	1	1	1	1	2	1	2	2	1	1	1	2	1	1	1	1	2	0	1
P36405	P36405	ARL3	>sp|P36405|ARL3_HUMAN ADP-ribosylation factor-like protein 3 OS=Homo sapiens GN=ARL3 PE=1 SV=2	6	6	6	4	6	5	7	6	5	2	7	4	5	2	1	3	3	5	2	5	5	4	8	3	4	4	3	3	4	3	4	3	4	7	4	5	5	3	4	3	4	4	3	7	3	3
P36507	P36507	MAP2K2	>sp|P36507|MP2K2_HUMAN Dual specificity mitogen-activated protein kinase kinase 2 OS=Homo sapiens GN=MAP2K2 PE=1 SV=1	3	2	5	6	2	3	5	3	4	2	4	1	4	4	2	4	3	6	4	2	2	2	4	2	4	3	2	2	3	2	4	3	4	3	3	2	5	4	3	3	4	4	5	5	2	3
P36542	P36542	ATP5C1	>sp|P36542|ATPG_HUMAN ATP synthase subunit gamma, mitochondrial OS=Homo sapiens GN=ATP5C1 PE=1 SV=1	9	8	7	9	8	9	9	8	6	6	8	9	7	9	10	9	8	9	9	6	5	9	8	6	10	9	8	6	9	8	8	8	8	8	8	7	9	9	8	7	10	10	9	9	6	7
P36543	P36543	ATP6V1E1	>sp|P36543|VATE1_HUMAN V-type proton ATPase subunit E 1 OS=Homo sapiens GN=ATP6V1E1 PE=1 SV=1	3	4	3	4	3	3	5	4	1	1	3	5	4	2	3	3	4	3	4	5	3	4	2	5	3	4	6	6	5	3	4	3	4	3	4	3	3	4	4	2	2	2	4	4	5	3
P36551	P36551	CPOX	>sp|P36551|HEM6_HUMAN Oxygen-dependent coproporphyrinogen-III oxidase, mitochondrial OS=Homo sapiens GN=CPOX PE=1 SV=3	1	2	5	6	2	4	6	5	1	1	3	1	2	5	1	4	4	4	3	5	4	1	4	1	3	2	1	2	3	2	6	7	5	4	4	0	4	3	1	2	2	3	4	7	2	2
P36578	P36578	RPL4	>sp|P36578|RL4_HUMAN 60S ribosomal protein L4 OS=Homo sapiens GN=RPL4 PE=1 SV=5	13	14	15	14	13	15	15	13	13	13	14	12	15	12	14	14	14	13	14	16	15	14	15	14	15	15	15	15	14	14	15	15	15	15	15	13	16	16	16	16	16	15	15	14	14	15
P36639	P36639	NUDT1	>sp|P36639|8ODP_HUMAN 7,8-dihydro-8-oxoguanine triphosphatase OS=Homo sapiens GN=NUDT1 PE=1 SV=3	0	0	0	0	0	0	0	0	0	0	0	0	0	0	0	0	0	0	0	0	0	0	0	0	0	0	0	0	0	0	0	0	0	0	0	0	0	0	0	0	0	0	0	0	0	0
P36776	P36776	LONP1	>sp|P36776|LONM_HUMAN Lon protease homolog, mitochondrial OS=Homo sapiens GN=LONP1 PE=1 SV=2	10	12	14	18	18	18	19	14	12	5	14	10	12	20	19	25	18	18	17	14	13	8	12	5	10	13	8	8	19	15	20	17	14	17	14	6	14	17	17	11	16	18	20	17	9	9
P36871	P36871	PGM1	>sp|P36871|PGM1_HUMAN Phosphoglucomutase-1 OS=Homo sapiens GN=PGM1 PE=1 SV=3	15	18	17	23	21	21	21	20	15	7	17	14	12	21	17	22	22	22	23	20	16	12	17	12	13	16	14	15	15	7	16	16	19	19	16	14	18	19	19	13	22	20	24	20	15	16
P36873	P36873	PPP1CC	>sp|P36873|PP1G_HUMAN Serine/threonine-protein phosphatase PP1-gamma catalytic subunit OS=Homo sapiens GN=PPP1CC PE=1 SV=1	5	5	6	6	6	6	6	5	3	2	5	5	5	4	5	5	5	5	5	6	6	4	5	4	5	5	5	6	5	4	5	7	5	6	5	5	5	6	6	6	6	6	7	6	5	5
P36897	P36897	TGFBR1	>sp|P36897|TGFR1_HUMAN TGF-beta receptor type-1 OS=Homo sapiens GN=TGFBR1 PE=1 SV=1	0	0	0	0	0	0	0	0	0	0	0	0	0	0	0	0	0	0	0	0	0	0	0	0	0	0	0	0	0	0	0	0	0	0	0	0	0	0	0	0	0	0	0	0	0	0
P36915	P36915	GNL1	>sp|P36915|GNL1_HUMAN Guanine nucleotide-binding protein-like 1 OS=Homo sapiens GN=GNL1 PE=1 SV=2	6	2	4	4	4	5	6	6	5	3	6	4	5	3	5	5	4	4	4	4	5	3	8	5	4	4	3	5	3	2	6	5	2	7	3	3	4	6	5	3	7	4	5	7	2	3
P36952	P36952	SERPINB5	>sp|P36952|SPB5_HUMAN Serpin B5 OS=Homo sapiens GN=SERPINB5 PE=1 SV=2	0	0	0	0	0	0	0	0	0	0	0	0	0	0	0	0	0	0	0	0	0	0	0	0	0	0	0	0	0	0	0	0	0	0	0	0	0	0	0	0	0	0	0	0	0	0
P36954	P36954	POLR2I	>sp|P36954|RPB9_HUMAN DNA-directed RNA polymerase II subunit RPB9 OS=Homo sapiens GN=POLR2I PE=1 SV=1	0	0	0	0	0	0	0	0	0	0	0	0	0	0	0	0	0	0	0	0	0	0	0	0	0	0	1	0	0	0	0	0	0	0	0	0	0	0	0	0	0	0	0	0	0	0
P36957	P36957	DLST	>sp|P36957|ODO2_HUMAN Dihydrolipoyllysine-residue succinyltransferase component of 2-oxoglutarate dehydrogenase complex, mitochondrial OS=Homo sapiens GN=DLST PE=1 SV=4	11	11	4	8	8	9	11	10	6	4	10	11	10	12	11	11	12	11	11	10	10	8	10	9	10	10	10	11	12	10	12	12	9	10	11	10	8	10	10	10	12	12	12	11	10	8
P36969	P36969	GPX4	>sp|P36969|GPX4_HUMAN Phospholipid hydroperoxide glutathione peroxidase, mitochondrial OS=Homo sapiens GN=GPX4 PE=1 SV=3	2	1	2	2	2	2	2	2	1	1	2	2	2	2	1	2	2	1	2	2	2	1	2	0	1	2	1	1	1	1	0	2	2	2	2	1	2	2	2	2	2	2	1	1	1	2
P37059	P37059	HSD17B2	>sp|P37059|DHB2_HUMAN Estradiol 17-beta-dehydrogenase 2 OS=Homo sapiens GN=HSD17B2 PE=1 SV=1	0	0	0	0	0	0	0	0	0	0	0	0	0	0	0	0	0	0	0	0	0	0	0	0	0	0	0	0	4	4	1	1	6	0	7	0	0	0	0	0	0	0	0	0	0	0
P37108	P37108	SRP14	>sp|P37108|SRP14_HUMAN Signal recognition particle 14 kDa protein OS=Homo sapiens GN=SRP14 PE=1 SV=2	6	7	7	8	8	6	5	6	4	4	5	7	5	6	7	6	4	6	6	7	8	8	7	7	6	8	8	8	6	6	6	7	6	6	5	7	6	6	6	6	8	6	4	7	4	6
P37198	P37198	NUP62	>sp|P37198|NUP62_HUMAN Nuclear pore glycoprotein p62 OS=Homo sapiens GN=NUP62 PE=1 SV=3	0	0	1	1	0	1	0	0	1	0	1	0	1	1	0	0	2	0	0	0	0	0	0	0	0	1	0	0	0	0	0	1	0	1	0	0	1	1	0	1	1	1	1	1	0	0
P37235	P37235;P84074	HPCAL1;HPCA	>sp|P37235|HPCL1_HUMAN Hippocalcin-like protein 1 OS=Homo sapiens GN=HPCAL1 PE=1 SV=3;>sp|P84074|HPCA_HUMAN Neuron-specific calcium-binding protein hippocalcin OS=Homo sapiens GN=HPCA PE=1 SV=2	4	5	3	3	3	4	2	2	2	2	2	3	4	2	3	3	4	3	2	3	4	2	3	3	4	3	3	4	0	3	2	4	1	3	2	3	3	4	4	4	6	6	5	3	3	4
P37268	P37268	FDFT1	>sp|P37268|FDFT_HUMAN Squalene synthase OS=Homo sapiens GN=FDFT1 PE=1 SV=1	0	0	2	4	3	3	0	0	0	0	0	0	0	1	0	0	0	0	1	0	0	0	4	0	1	0	0	0	0	0	1	0	2	4	2	1	3	0	1	0	1	0	3	2	1	0
P37802	P37802	TAGLN2	>sp|P37802|TAGL2_HUMAN Transgelin-2 OS=Homo sapiens GN=TAGLN2 PE=1 SV=3	14	13	14	15	14	14	16	13	14	12	14	14	14	14	14	13	16	13	14	14	14	13	14	12	13	13	13	13	14	13	13	13	13	14	14	14	15	14	15	14	14	15	16	18	15	14
P37837	P37837	TALDO1	>sp|P37837|TALDO_HUMAN Transaldolase OS=Homo sapiens GN=TALDO1 PE=1 SV=2	14	14	15	17	16	15	17	14	15	12	16	14	16	16	16	14	17	14	15	16	17	16	15	15	18	18	16	17	15	17	16	15	16	14	16	15	18	18	15	16	17	15	18	16	16	15
P37840	P37840	SNCA	>sp|P37840|SYUA_HUMAN Alpha-synuclein OS=Homo sapiens GN=SNCA PE=1 SV=1	0	0	0	0	0	0	0	0	0	0	0	0	0	0	0	0	0	0	0	0	0	0	0	0	0	0	0	0	0	0	0	0	0	0	0	0	0	0	0	0	0	0	0	0	0	0
P38117	P38117	ETFB	>sp|P38117|ETFB_HUMAN Electron transfer flavoprotein subunit beta OS=Homo sapiens GN=ETFB PE=1 SV=3	11	11	12	11	11	11	12	8	9	7	11	11	11	11	11	10	11	11	10	12	12	12	11	10	12	11	8	10	11	11	11	12	11	8	11	10	12	12	11	11	12	12	13	12	12	10
P38159	P38159	RBMX	>sp|P38159|RBMX_HUMAN RNA-binding motif protein, X chromosome OS=Homo sapiens GN=RBMX PE=1 SV=3	19	23	21	23	23	22	23	16	21	17	19	19	21	23	21	21	21	20	21	21	23	18	22	20	20	21	21	19	20	19	24	22	19	22	21	22	22	22	24	20	22	21	22	25	21	17
P38432	P38432	COIL	>sp|P38432|COIL_HUMAN Coilin OS=Homo sapiens GN=COIL PE=1 SV=1	0	1	1	0	1	1	0	1	0	0	1	1	0	1	1	1	0	0	0	1	0	1	0	1	1	1	1	1	0	0	0	1	0	1	0	1	1	1	1	1	0	0	1	1	1	1
P38435	P38435	GGCX	>sp|P38435|VKGC_HUMAN Vitamin K-dependent gamma-carboxylase OS=Homo sapiens GN=GGCX PE=1 SV=2	3	4	2	3	4	2	1	1	0	1	0	4	1	3	2	4	4	5	7	2	2	2	3	2	2	2	1	2	2	3	3	4	1	0	2	4	4	3	5	3	3	2	1	4	2	3
P38571	P38571	LIPA	>sp|P38571|LICH_HUMAN Lysosomal acid lipase/cholesteryl ester hydrolase OS=Homo sapiens GN=LIPA PE=1 SV=2	2	1	0	2	1	1	3	3	0	1	2	2	2	0	1	0	1	1	1	2	2	1	1	2	2	2	3	2	2	1	0	0	3	0	1	3	1	2	3	2	2	1	1	2	1	1
P38606	P38606	ATP6V1A	>sp|P38606|VATA_HUMAN V-type proton ATPase catalytic subunit A OS=Homo sapiens GN=ATP6V1A PE=1 SV=2	13	12	15	14	10	14	16	15	12	6	14	15	13	12	12	13	15	14	15	15	15	9	11	9	13	13	14	16	15	14	16	15	15	14	14	11	16	17	15	13	16	12	12	17	9	10
P38646	P38646	HSPA9	>sp|P38646|GRP75_HUMAN Stress-70 protein, mitochondrial OS=Homo sapiens GN=HSPA9 PE=1 SV=2	21	26	27	28	29	29	24	21	21	14	25	25	19	31	26	26	31	24	27	24	24	17	21	20	22	22	23	23	27	22	26	27	29	26	30	26	26	22	27	24	31	30	30	29	24	19
P38919	P38919	EIF4A3	>sp|P38919|IF4A3_HUMAN Eukaryotic initiation factor 4A-III OS=Homo sapiens GN=EIF4A3 PE=1 SV=4	16	17	18	19	19	20	21	17	15	13	20	17	19	18	14	19	19	19	19	17	18	15	20	15	16	16	14	16	17	13	21	19	20	20	19	16	21	21	18	19	21	21	20	21	15	14
P39019	P39019	RPS19	>sp|P39019|RS19_HUMAN 40S ribosomal protein S19 OS=Homo sapiens GN=RPS19 PE=1 SV=2	11	9	11	11	11	11	11	11	11	11	11	11	11	11	10	10	10	10	11	11	11	9	9	10	10	9	11	10	10	9	11	11	11	10	11	10	11	11	11	10	12	10	10	12	10	9
P39023	P39023	RPL3	>sp|P39023|RL3_HUMAN 60S ribosomal protein L3 OS=Homo sapiens GN=RPL3 PE=1 SV=2	15	14	16	18	16	16	16	15	14	15	14	14	16	16	15	14	16	16	17	16	17	16	16	16	18	16	17	16	15	15	17	17	16	16	17	15	18	14	15	16	18	16	15	17	14	13
P39059	P39059	COL15A1	>sp|P39059|COFA1_HUMAN Collagen alpha-1(XV) chain OS=Homo sapiens GN=COL15A1 PE=1 SV=2	3	6	2	3	4	4	4	6	8	4	6	2	5	0	0	0	0	0	0	3	2	6	2	5	0	1	0	0	1	3	1	3	0	0	0	5	4	2	1	2	1	2	0	1	2	1
P39060	P39060	COL18A1	>sp|P39060|COIA1_HUMAN Collagen alpha-1(XVIII) chain OS=Homo sapiens GN=COL18A1 PE=1 SV=5	9	11	12	10	13	13	10	9	12	11	12	9	15	10	10	5	4	4	4	11	11	10	10	10	9	9	8	9	11	7	7	12	9	11	11	9	11	11	11	10	15	13	12	8	7	11
P39656	P39656	DDOST	>sp|P39656|OST48_HUMAN Dolichyl-diphosphooligosaccharide--protein glycosyltransferase 48 kDa subunit OS=Homo sapiens GN=DDOST PE=1 SV=4	11	15	14	16	15	14	15	14	16	10	16	8	15	13	14	15	16	14	14	14	14	11	13	11	11	16	12	11	14	14	13	13	14	15	13	11	15	15	13	13	14	14	15	15	7	12
P39687	P39687	ANP32A	>sp|P39687|AN32A_HUMAN Acidic leucine-rich nuclear phosphoprotein 32 family member A OS=Homo sapiens GN=ANP32A PE=1 SV=1	5	6	5	6	5	7	7	6	2	3	6	6	6	5	6	5	6	6	4	5	5	4	6	5	5	5	6	6	5	5	5	7	4	7	6	4	6	6	4	5	7	7	6	8	4	3
P39748	P39748	FEN1	>sp|P39748|FEN1_HUMAN Flap endonuclease 1 OS=Homo sapiens GN=FEN1 PE=1 SV=1	3	3	6	7	6	6	6	6	3	3	6	4	6	6	3	5	3	2	2	4	5	3	6	3	4	7	4	4	5	3	5	4	3	6	4	3	4	3	4	6	4	4	5	4	4	3
P39880	P39880	CUX1	>sp|P39880|CUX1_HUMAN Homeobox protein cut-like 1 OS=Homo sapiens GN=CUX1 PE=1 SV=3	1	0	0	0	0	2	1	0	0	0	1	1	1	1	0	2	1	0	0	1	0	2	0	1	1	0	0	0	0	0	0	0	0	0	0	0	1	0	1	1	0	1	1	0	0	1
P39900	P39900	MMP12	>sp|P39900|MMP12_HUMAN Macrophage metalloelastase OS=Homo sapiens GN=MMP12 PE=1 SV=1	0	0	5	1	1	0	15	16	4	10	4	0	4	0	2	3	0	1	0	1	1	0	1	0	0	1	0	1	1	0	2	0	1	0	2	0	0	0	0	1	1	2	0	0	1	0
P40121	P40121	CAPG	>sp|P40121|CAPG_HUMAN Macrophage-capping protein OS=Homo sapiens GN=CAPG PE=1 SV=2	11	10	11	13	12	12	12	10	11	8	13	10	13	11	10	12	11	9	11	14	12	10	10	11	11	10	10	13	10	8	6	8	11	10	12	9	12	11	11	10	12	12	12	14	8	8
P40123	P40123	CAP2	>sp|P40123|CAP2_HUMAN Adenylyl cyclase-associated protein 2 OS=Homo sapiens GN=CAP2 PE=1 SV=1	0	1	1	1	1	1	1	0	0	0	1	0	0	0	0	1	0	1	0	0	0	0	1	0	1	0	0	0	1	0	0	1	1	1	0	0	1	0	0	0	0	0	0	1	0	1
P40189	P40189	IL6ST	>sp|P40189|IL6RB_HUMAN Interleukin-6 receptor subunit beta OS=Homo sapiens GN=IL6ST PE=1 SV=2	0	0	0	0	0	0	0	0	0	0	0	0	0	0	0	0	0	0	0	0	0	0	0	0	0	0	0	0	0	0	0	0	0	0	0	0	0	0	0	0	0	0	0	0	0	0
P40199	P40199	CEACAM6	>sp|P40199|CEAM6_HUMAN Carcinoembryonic antigen-related cell adhesion molecule 6 OS=Homo sapiens GN=CEACAM6 PE=1 SV=3	3	2	4	5	3	4	2	2	2	2	2	2	2	3	3	3	4	4	4	3	3	3	5	3	3	3	3	3	2	2	2	3	2	5	2	3	3	2	3	3	3	3	4	5	2	2
P40222	P40222	TXLNA	>sp|P40222|TXLNA_HUMAN Alpha-taxilin OS=Homo sapiens GN=TXLNA PE=1 SV=3	3	0	4	3	3	3	2	2	2	0	1	2	0	1	1	1	1	2	1	1	1	2	1	0	2	3	2	3	3	1	2	1	3	1	2	2	2	2	2	2	1	2	2	2	2	3
P40227	P40227	CCT6A	>sp|P40227|TCPZ_HUMAN T-complex protein 1 subunit zeta OS=Homo sapiens GN=CCT6A PE=1 SV=3	20	19	20	24	21	21	19	15	20	15	21	18	17	22	19	18	21	18	20	22	20	13	21	16	17	20	15	19	20	19	21	19	20	19	22	18	21	21	21	18	22	23	20	21	15	14
P40261	P40261	NNMT	>sp|P40261|NNMT_HUMAN Nicotinamide N-methyltransferase OS=Homo sapiens GN=NNMT PE=1 SV=1	1	6	7	7	6	5	7	6	6	4	5	1	6	3	3	6	4	3	2	7	6	5	5	4	4	5	5	4	7	5	7	7	7	4	6	5	7	7	7	6	5	4	5	7	3	0
P40305	P40305	IFI27	>sp|P40305|IFI27_HUMAN Interferon alpha-inducible protein 27, mitochondrial OS=Homo sapiens GN=IFI27 PE=2 SV=3	0	0	0	0	0	0	0	0	1	0	0	0	1	1	1	2	2	2	2	0	0	0	0	0	0	0	0	0	0	0	0	0	0	0	0	0	0	0	0	0	2	0	0	0	1	0
P40306	P40306	PSMB10	>sp|P40306|PSB10_HUMAN Proteasome subunit beta type-10 OS=Homo sapiens GN=PSMB10 PE=1 SV=1	4	2	3	5	5	4	7	4	5	3	4	4	4	3	4	5	6	5	6	4	4	3	3	3	4	3	3	4	1	3	3	2	4	3	4	3	4	4	5	5	4	4	4	6	4	3
P40394	P40394	ADH7	>sp|P40394|ADH7_HUMAN Alcohol dehydrogenase class 4 mu/sigma chain OS=Homo sapiens GN=ADH7 PE=1 SV=2	0	4	0	0	0	0	0	0	0	1	1	0	0	1	0	0	0	0	0	0	0	0	0	0	0	0	0	0	0	0	0	0	0	0	0	0	0	1	1	0	1	1	0	0	0	1
P40429	P40429	RPL13A	>sp|P40429|RL13A_HUMAN 60S ribosomal protein L13a OS=Homo sapiens GN=RPL13A PE=1 SV=2	9	7	9	8	9	9	9	8	7	10	8	9	8	10	9	10	8	10	10	9	10	10	8	10	10	10	9	9	9	7	8	9	9	9	9	9	11	8	7	8	9	8	9	8	9	8
P40616	P40616	ARL1	>sp|P40616|ARL1_HUMAN ADP-ribosylation factor-like protein 1 OS=Homo sapiens GN=ARL1 PE=1 SV=1	3	5	7	8	7	6	7	5	4	3	5	3	5	6	5	8	8	8	7	5	4	3	6	4	6	4	4	5	5	5	8	8	7	7	7	5	8	7	6	4	7	8	8	7	5	5
P40692	P40692	MLH1	>sp|P40692|MLH1_HUMAN DNA mismatch repair protein Mlh1 OS=Homo sapiens GN=MLH1 PE=1 SV=1	0	0	0	0	0	0	0	0	0	0	0	0	0	0	0	0	0	0	0	0	0	0	1	0	0	0	0	0	0	0	0	0	0	0	0	0	0	0	0	0	0	0	0	0	0	0
P40763	P40763	STAT3	>sp|P40763|STAT3_HUMAN Signal transducer and activator of transcription 3 OS=Homo sapiens GN=STAT3 PE=1 SV=2	12	16	11	15	18	16	16	16	12	6	13	10	15	10	11	9	9	4	5	14	9	5	12	6	9	12	9	13	12	10	8	7	9	13	9	6	14	18	17	15	11	11	13	15	6	8
P40818	P40818	USP8	>sp|P40818|UBP8_HUMAN Ubiquitin carboxyl-terminal hydrolase 8 OS=Homo sapiens GN=USP8 PE=1 SV=1	0	1	0	1	1	1	1	0	0	1	0	0	1	0	0	0	1	0	0	0	0	0	1	0	1	0	0	0	0	0	0	0	1	1	1	0	1	0	0	0	1	0	0	1	0	0
P40925	P40925	MDH1	>sp|P40925|MDHC_HUMAN Malate dehydrogenase, cytoplasmic OS=Homo sapiens GN=MDH1 PE=1 SV=4	7	6	8	9	8	9	9	8	5	4	7	8	8	8	7	6	8	6	7	8	7	5	10	5	6	7	5	4	4	4	8	7	9	9	7	6	10	8	6	4	10	7	9	8	5	6
P40926	P40926	MDH2	>sp|P40926|MDHM_HUMAN Malate dehydrogenase, mitochondrial OS=Homo sapiens GN=MDH2 PE=1 SV=3	12	11	11	13	12	12	10	12	10	11	11	12	9	14	13	11	12	13	12	11	10	10	10	11	12	12	12	13	13	13	12	12	11	12	11	13	12	13	12	13	13	12	13	11	13	12
P40937	P40937	RFC5	>sp|P40937|RFC5_HUMAN Replication factor C subunit 5 OS=Homo sapiens GN=RFC5 PE=1 SV=1	0	0	1	0	0	1	1	0	0	0	1	0	1	1	0	1	0	0	0	0	0	0	1	0	1	1	0	0	0	0	0	1	0	0	0	0	1	0	0	0	1	0	1	0	0	1
P40938	P40938	RFC3	>sp|P40938|RFC3_HUMAN Replication factor C subunit 3 OS=Homo sapiens GN=RFC3 PE=1 SV=2	1	0	1	0	0	0	0	0	0	0	0	0	0	0	0	0	0	0	0	0	0	0	1	0	1	0	0	0	0	0	0	0	0	1	0	0	1	0	0	0	1	0	1	1	0	0
P40939	P40939	HADHA	>sp|P40939|ECHA_HUMAN Trifunctional enzyme subunit alpha, mitochondrial OS=Homo sapiens GN=HADHA PE=1 SV=2	25	26	24	27	27	27	29	25	23	16	25	27	23	28	28	26	25	27	26	25	27	19	24	18	28	25	27	30	28	26	26	26	29	22	30	24	27	28	29	26	26	28	29	24	19	25
P41091	P41091;Q2VIR3	EIF2S3;EIF2S3L	>sp|P41091|IF2G_HUMAN Eukaryotic translation initiation factor 2 subunit 3 OS=Homo sapiens GN=EIF2S3 PE=1 SV=3;>sp|Q2VIR3|IF2GL_HUMAN Putative eukaryotic translation initiation factor 2 subunit 3-like protein OS=Homo sapiens GN=EIF2S3L PE=5 SV=2	10	10	10	10	10	10	13	11	7	7	11	7	11	11	10	13	11	12	10	12	11	7	12	8	9	10	6	8	9	6	12	12	10	12	11	8	12	14	11	10	12	13	11	11	8	11
P41134	P41134	ID1	>sp|P41134|ID1_HUMAN DNA-binding protein inhibitor ID-1 OS=Homo sapiens GN=ID1 PE=1 SV=3	0	0	0	0	0	0	0	0	0	0	0	0	0	0	0	0	0	0	0	0	0	0	0	0	0	0	0	0	0	0	0	0	0	0	0	0	0	0	0	0	0	0	0	0	0	0
P41208	P41208	CETN2	>sp|P41208|CETN2_HUMAN Centrin-2 OS=Homo sapiens GN=CETN2 PE=1 SV=1	0	1	0	1	1	0	0	0	0	0	0	0	0	0	0	0	0	0	0	0	0	0	1	0	0	0	0	0	0	0	0	0	0	1	0	0	0	0	0	0	0	0	0	0	0	0
P41214	P41214	EIF2D	>sp|P41214|EIF2D_HUMAN Eukaryotic translation initiation factor 2D OS=Homo sapiens GN=EIF2D PE=1 SV=3	0	0	0	0	0	0	0	1	0	0	0	0	0	0	1	0	1	0	1	0	0	0	0	0	0	0	1	0	0	1	0	0	0	0	0	0	0	0	0	0	0	0	0	0	1	0
P41218	P41218	MNDA	>sp|P41218|MNDA_HUMAN Myeloid cell nuclear differentiation antigen OS=Homo sapiens GN=MNDA PE=1 SV=1	6	2	7	8	7	7	7	5	9	5	7	6	8	6	7	6	4	3	3	6	7	8	9	9	7	6	9	7	8	6	3	7	8	9	8	5	8	7	8	7	6	6	2	8	2	5
P41219	P41219	PRPH	>sp|P41219|PERI_HUMAN Peripherin OS=Homo sapiens GN=PRPH PE=1 SV=2	8	8	6	5	6	6	6	6	6	5	7	5	6	5	5	5	6	5	6	5	5	7	6	6	5	6	5	5	6	7	6	6	6	6	4	5	6	5	5	5	6	5	6	6	5	5
P41223	P41223	BUD31	>sp|P41223|BUD31_HUMAN Protein BUD31 homolog OS=Homo sapiens GN=BUD31 PE=1 SV=2	1	2	2	2	1	2	1	2	1	2	1	1	1	1	2	1	1	0	1	2	2	1	0	1	2	2	0	2	2	0	1	2	1	1	2	1	2	2	2	1	2	2	1	2	1	2
P41226	P41226	UBA7	>sp|P41226|UBA7_HUMAN Ubiquitin-like modifier-activating enzyme 7 OS=Homo sapiens GN=UBA7 PE=1 SV=2	1	2	4	5	4	4	3	4	2	0	4	2	2	2	2	5	5	3	4	5	5	0	1	1	3	4	5	3	1	0	0	0	0	3	2	1	1	3	1	3	2	2	3	4	0	0
P41227	P41227	NAA10	>sp|P41227|NAA10_HUMAN N-alpha-acetyltransferase 10 OS=Homo sapiens GN=NAA10 PE=1 SV=1	1	0	1	1	1	1	1	1	0	0	0	1	0	1	0	1	1	0	0	1	1	1	1	1	1	1	1	1	1	0	1	1	1	1	1	0	1	0	1	1	1	1	1	1	1	1
Q6NXS1	Q6NXS1;P41236	PPP1R2P3;PPP1R2	>sp|Q6NXS1|IPP2M_HUMAN Protein phosphatase inhibitor 2-like protein 3 OS=Homo sapiens GN=PPP1R2P3 PE=1 SV=1;>sp|P41236|IPP2_HUMAN Protein phosphatase inhibitor 2 OS=Homo sapiens GN=PPP1R2 PE=1 SV=2	1	0	0	0	0	0	1	0	0	0	0	0	0	0	0	0	0	0	0	0	1	0	1	0	0	0	0	0	0	0	0	0	0	1	0	0	0	0	0	0	0	0	0	1	1	0
P41240	P41240	CSK	>sp|P41240|CSK_HUMAN Tyrosine-protein kinase CSK OS=Homo sapiens GN=CSK PE=1 SV=1	5	7	7	7	8	9	8	7	6	6	9	4	10	5	6	4	4	2	1	7	10	5	6	5	5	7	7	8	5	4	5	4	6	9	5	4	5	7	7	6	7	6	1	8	3	5
P41250	P41250	GARS	>sp|P41250|GARS_HUMAN Glycine--tRNA ligase OS=Homo sapiens GN=GARS PE=1 SV=3	10	11	11	16	14	13	14	13	7	2	12	7	12	12	7	15	17	15	17	8	9	2	12	4	4	5	7	9	11	6	12	13	11	12	9	8	14	11	11	7	16	17	14	12	7	11
P41252	P41252	IARS	>sp|P41252|SYIC_HUMAN Isoleucine--tRNA ligase, cytoplasmic OS=Homo sapiens GN=IARS PE=1 SV=2	12	24	20	23	22	20	25	23	15	7	17	15	18	22	16	22	24	18	20	23	19	14	17	12	16	17	12	16	26	18	25	20	23	23	25	16	24	24	23	19	25	26	30	23	11	16
P41567	P41567;O60739	EIF1;EIF1B	>sp|P41567|EIF1_HUMAN Eukaryotic translation initiation factor 1 OS=Homo sapiens GN=EIF1 PE=1 SV=1;>sp|O60739|EIF1B_HUMAN Eukaryotic translation initiation factor 1b OS=Homo sapiens GN=EIF1B PE=1 SV=2	1	3	0	1	0	1	0	0	3	0	0	1	1	2	0	2	1	1	0	2	3	1	2	2	1	2	1	1	2	1	0	2	2	2	2	1	1	1	2	1	2	0	2	3	1	1
P41743	P41743	PRKCI	>sp|P41743|KPCI_HUMAN Protein kinase C iota type OS=Homo sapiens GN=PRKCI PE=1 SV=2	1	0	1	0	0	1	1	0	0	1	0	1	0	2	1	0	0	0	1	0	0	1	1	0	0	0	0	1	0	0	3	2	0	1	0	0	1	0	0	0	0	0	0	1	1	1
P42025	P42025	ACTR1B	>sp|P42025|ACTY_HUMAN Beta-centractin OS=Homo sapiens GN=ACTR1B PE=1 SV=1	3	2	4	5	5	3	6	5	4	2	4	4	4	4	2	3	4	3	4	4	5	2	5	2	3	2	4	4	3	5	5	5	5	7	5	6	5	4	5	1	4	6	4	5	2	2
P42126	P42126	ECI1	>sp|P42126|ECI1_HUMAN Enoyl-CoA delta isomerase 1, mitochondrial OS=Homo sapiens GN=ECI1 PE=1 SV=1	5	6	6	5	4	5	5	4	4	2	4	5	4	5	5	5	6	5	5	5	5	5	5	3	5	6	4	5	4	4	6	5	5	4	5	2	3	4	5	3	5	5	5	5	4	4
P42166	P42166	TMPO	>sp|P42166|LAP2A_HUMAN Lamina-associated polypeptide 2, isoform alpha OS=Homo sapiens GN=TMPO PE=1 SV=2	5	6	7	7	9	7	7	6	5	3	8	5	8	7	7	7	6	6	5	6	4	2	7	3	5	4	3	5	4	4	6	6	5	8	4	3	7	7	5	4	6	4	7	8	3	4
P42167	P42167	TMPO	>sp|P42167|LAP2B_HUMAN Lamina-associated polypeptide 2, isoforms beta/gamma OS=Homo sapiens GN=TMPO PE=1 SV=2	10	11	13	11	13	12	12	12	9	6	14	11	14	14	13	14	12	12	12	10	10	6	13	6	11	9	7	10	8	7	11	13	10	14	8	8	13	11	9	9	11	9	12	13	7	10
P42224	P42224	STAT1	>sp|P42224|STAT1_HUMAN Signal transducer and activator of transcription 1-alpha/beta OS=Homo sapiens GN=STAT1 PE=1 SV=2	23	16	15	19	24	24	31	27	20	14	24	15	28	29	23	27	27	24	21	26	24	10	26	12	24	23	24	21	14	13	15	20	17	29	13	17	27	20	21	23	30	27	29	28	14	8
P42226	P42226	STAT6	>sp|P42226|STAT6_HUMAN Signal transducer and activator of transcription 6 OS=Homo sapiens GN=STAT6 PE=1 SV=1	4	5	5	5	6	4	5	5	6	4	4	4	5	3	5	4	4	4	4	6	4	4	5	3	4	4	4	4	4	4	5	5	4	5	5	5	6	4	5	5	3	5	5	5	2	3
P42229	P42229	STAT5A	>sp|P42229|STA5A_HUMAN Signal transducer and activator of transcription 5A OS=Homo sapiens GN=STAT5A PE=1 SV=1	4	4	4	4	3	4	5	2	2	2	5	4	3	3	5	4	4	2	2	6	4	4	4	4	5	4	3	4	3	2	2	3	3	5	4	3	6	3	3	8	2	1	3	6	1	3
P42285	P42285	SKIV2L2	>sp|P42285|SK2L2_HUMAN Superkiller viralicidic activity 2-like 2 OS=Homo sapiens GN=SKIV2L2 PE=1 SV=3	3	3	3	4	2	4	2	3	2	0	2	3	3	3	3	3	2	2	1	3	3	2	3	2	4	3	1	3	2	2	2	3	3	3	3	1	4	2	3	2	3	2	2	3	2	2
P42330	P42330	AKR1C3	>sp|P42330|AK1C3_HUMAN Aldo-keto reductase family 1 member C3 OS=Homo sapiens GN=AKR1C3 PE=1 SV=4	7	11	1	3	5	10	8	7	1	1	6	5	6	12	12	14	12	13	14	8	7	5	4	7	12	11	7	6	11	11	15	15	14	5	15	4	5	9	8	4	2	1	3	3	1	2
P42331	P42331	ARHGAP25	>sp|P42331|RHG25_HUMAN Rho GTPase-activating protein 25 OS=Homo sapiens GN=ARHGAP25 PE=1 SV=2	2	0	2	4	4	2	2	4	5	1	7	0	7	4	2	3	2	1	1	5	6	2	2	2	6	5	5	7	4	0	3	0	4	2	3	0	1	3	2	6	3	3	2	2	0	0
P42345	P42345	MTOR	>sp|P42345|MTOR_HUMAN Serine/threonine-protein kinase mTOR OS=Homo sapiens GN=MTOR PE=1 SV=1	2	4	2	6	3	8	9	7	2	1	4	1	6	6	3	3	4	2	2	2	3	1	6	0	3	4	2	2	4	2	3	4	3	5	3	2	4	6	3	3	4	4	8	7	0	2
P42356	P42356	PI4KA	>sp|P42356|PI4KA_HUMAN Phosphatidylinositol 4-kinase alpha OS=Homo sapiens GN=PI4KA PE=1 SV=4	0	2	2	2	2	2	2	1	2	0	2	0	2	2	2	2	1	1	2	2	2	0	2	0	0	1	0	2	2	0	1	2	1	2	2	0	2	2	2	1	2	2	1	1	0	0
P42566	P42566	EPS15	>sp|P42566|EPS15_HUMAN Epidermal growth factor receptor substrate 15 OS=Homo sapiens GN=EPS15 PE=1 SV=2	1	1	1	2	1	2	0	3	0	0	2	1	1	2	1	0	0	0	0	1	0	1	0	0	0	1	1	0	1	1	0	0	0	1	2	0	2	1	1	1	1	1	2	3	1	0
P42574	P42574	CASP3	>sp|P42574|CASP3_HUMAN Caspase-3 OS=Homo sapiens GN=CASP3 PE=1 SV=2	1	0	2	2	2	1	2	0	0	0	1	1	2	1	1	2	1	2	1	1	0	1	1	1	1	1	1	1	1	1	2	2	1	1	1	1	2	1	0	1	1	1	2	2	1	1
P42575	P42575	CASP2	>sp|P42575|CASP2_HUMAN Caspase-2 OS=Homo sapiens GN=CASP2 PE=1 SV=2	0	0	0	0	0	0	0	0	0	0	0	0	0	0	0	0	0	0	0	0	0	0	0	0	0	0	0	0	0	0	0	0	0	0	0	0	0	0	0	0	0	0	0	0	0	0
P42677	P42677	RPS27	>sp|P42677|RS27_HUMAN 40S ribosomal protein S27 OS=Homo sapiens GN=RPS27 PE=1 SV=3	3	3	4	4	3	3	4	3	4	2	3	3	4	4	3	3	3	3	4	4	4	2	4	2	2	3	3	3	3	2	3	4	4	4	4	3	4	3	4	4	4	3	4	4	3	3
P42684	P42684	ABL2	>sp|P42684|ABL2_HUMAN Abelson tyrosine-protein kinase 2 OS=Homo sapiens GN=ABL2 PE=1 SV=1	0	0	0	0	0	0	0	0	0	0	0	0	0	0	0	0	0	0	0	0	0	0	0	0	0	0	0	0	0	0	0	0	0	0	0	0	0	0	0	0	0	0	0	0	0	0
P42695	P42695	NCAPD3	>sp|P42695|CNDD3_HUMAN Condensin-2 complex subunit D3 OS=Homo sapiens GN=NCAPD3 PE=1 SV=2	0	0	0	0	0	0	0	0	0	0	0	0	0	0	1	0	0	0	0	0	0	0	0	1	1	1	1	1	1	1	0	0	0	0	0	1	0	0	1	1	0	0	0	0	1	0
P42696	P42696	RBM34	>sp|P42696|RBM34_HUMAN RNA-binding protein 34 OS=Homo sapiens GN=RBM34 PE=1 SV=2	0	0	0	0	0	0	0	0	0	0	0	0	0	0	0	0	0	0	0	0	0	0	0	0	0	0	0	0	0	0	0	0	0	0	0	0	0	0	0	0	0	0	0	0	0	0
P42704	P42704	LRPPRC	>sp|P42704|LPPRC_HUMAN Leucine-rich PPR motif-containing protein, mitochondrial OS=Homo sapiens GN=LRPPRC PE=1 SV=3	29	32	29	25	31	31	33	33	20	11	27	23	22	31	30	36	35	27	23	24	20	14	29	12	27	27	25	28	27	21	29	27	28	32	30	21	31	30	33	26	32	31	36	29	19	23
P42765	P42765	ACAA2	>sp|P42765|THIM_HUMAN 3-ketoacyl-CoA thiolase, mitochondrial OS=Homo sapiens GN=ACAA2 PE=1 SV=2	9	9	9	12	11	11	12	8	11	9	12	6	9	10	10	9	5	5	8	12	11	6	11	8	10	10	9	11	12	7	11	9	9	11	10	6	11	11	13	10	9	6	7	9	7	8
P42766	P42766	RPL35	>sp|P42766|RL35_HUMAN 60S ribosomal protein L35 OS=Homo sapiens GN=RPL35 PE=1 SV=2	6	5	6	6	6	4	6	4	6	5	5	5	4	7	6	5	4	6	5	7	6	5	5	6	7	4	6	6	6	5	4	4	6	6	6	6	7	7	7	6	7	6	5	4	5	5
P42768	P42768	WAS	>sp|P42768|WASP_HUMAN Wiskott-Aldrich syndrome protein OS=Homo sapiens GN=WAS PE=1 SV=4	3	0	2	2	1	1	2	3	5	0	4	3	6	2	1	0	1	0	1	3	3	2	0	2	3	2	3	4	1	1	0	1	1	3	0	1	0	2	1	3	2	1	0	4	1	0
P42771	P42771;P42772	CDKN2A;CDKN2B	>sp|P42771|CDN2A_HUMAN Cyclin-dependent kinase inhibitor 2A OS=Homo sapiens GN=CDKN2A PE=1 SV=2;>sp|P42772|CDN2B_HUMAN Cyclin-dependent kinase 4 inhibitor B OS=Homo sapiens GN=CDKN2B PE=1 SV=1	1	0	0	0	0	0	2	2	0	0	0	0	1	0	0	0	0	1	0	0	0	0	2	0	0	0	0	0	0	0	0	0	0	2	0	0	0	0	0	0	0	0	1	2	1	0
P42785	P42785	PRCP	>sp|P42785|PCP_HUMAN Lysosomal Pro-X carboxypeptidase OS=Homo sapiens GN=PRCP PE=1 SV=1	2	2	2	2	1	2	3	0	4	1	3	1	4	2	0	1	1	1	1	4	2	1	1	1	1	2	0	1	4	0	1	1	5	1	5	0	2	3	3	0	3	2	1	2	0	1
P42858	P42858	HTT	>sp|P42858|HD_HUMAN Huntingtin OS=Homo sapiens GN=HTT PE=1 SV=2	1	2	3	5	2	4	4	2	3	1	3	0	2	2	2	2	2	2	2	4	2	1	1	1	0	3	1	3	3	0	2	1	1	4	1	1	3	4	6	3	4	4	5	4	0	1
P42892	P42892	ECE1	>sp|P42892|ECE1_HUMAN Endothelin-converting enzyme 1 OS=Homo sapiens GN=ECE1 PE=1 SV=2	0	1	0	1	0	0	0	0	0	0	1	0	0	0	0	0	0	0	0	0	0	0	0	0	0	0	0	1	0	0	0	1	0	0	0	1	0	0	1	0	2	2	4	2	1	0
P43003	P43003	SLC1A3	>sp|P43003|EAA1_HUMAN Excitatory amino acid transporter 1 OS=Homo sapiens GN=SLC1A3 PE=1 SV=1	0	0	0	0	0	0	0	0	0	0	0	0	0	0	0	0	0	0	0	0	0	0	0	0	0	0	0	0	0	0	0	0	0	0	0	0	0	0	0	0	0	0	0	0	0	0
P43007	P43007	SLC1A4	>sp|P43007|SATT_HUMAN Neutral amino acid transporter A OS=Homo sapiens GN=SLC1A4 PE=1 SV=1	0	2	1	1	1	0	0	0	1	1	0	0	1	0	0	0	1	0	0	1	1	1	1	1	1	1	0	0	1	0	1	1	1	1	2	1	0	1	0	2	1	0	0	0	1	1
P43034	P43034	PAFAH1B1	>sp|P43034|LIS1_HUMAN Platelet-activating factor acetylhydrolase IB subunit alpha OS=Homo sapiens GN=PAFAH1B1 PE=1 SV=2	5	5	5	8	6	8	6	6	4	3	5	5	5	3	4	7	5	7	3	5	3	3	6	3	5	3	6	4	3	3	9	7	4	6	3	4	6	5	3	3	3	4	4	3	4	1
P43121	P43121	MCAM	>sp|P43121|MUC18_HUMAN Cell surface glycoprotein MUC18 OS=Homo sapiens GN=MCAM PE=1 SV=2	5	5	3	3	6	6	3	1	3	2	5	5	5	4	2	2	2	1	1	2	2	4	4	4	3	3	2	1	4	1	2	5	5	3	3	2	3	5	4	1	4	3	3	1	1	3
P43155	P43155	CRAT	>sp|P43155|CACP_HUMAN Carnitine O-acetyltransferase OS=Homo sapiens GN=CRAT PE=1 SV=5	3	3	4	6	6	6	6	4	3	1	4	2	5	3	3	5	6	3	5	3	4	0	3	1	2	2	1	1	3	2	4	3	5	3	3	1	5	4	6	3	5	2	6	5	1	4
P43243	P43243	MATR3	>sp|P43243|MATR3_HUMAN Matrin-3 OS=Homo sapiens GN=MATR3 PE=1 SV=2	18	19	20	20	18	19	21	18	15	10	19	18	19	18	17	20	19	17	18	18	18	15	19	18	18	18	17	18	17	17	19	19	18	20	20	18	17	19	19	19	19	19	22	22	16	16
P43246	P43246	MSH2	>sp|P43246|MSH2_HUMAN DNA mismatch repair protein Msh2 OS=Homo sapiens GN=MSH2 PE=1 SV=1	2	1	3	4	4	5	8	2	2	0	2	2	7	4	3	3	4	1	2	6	3	3	7	3	2	2	1	1	2	1	4	3	3	8	2	2	5	4	4	1	4	4	8	6	3	2
P43304	P43304	GPD2	>sp|P43304|GPDM_HUMAN Glycerol-3-phosphate dehydrogenase, mitochondrial OS=Homo sapiens GN=GPD2 PE=1 SV=3	17	17	13	18	15	15	20	17	9	6	11	15	12	19	20	15	19	16	15	16	16	7	14	7	16	16	16	17	16	15	18	13	14	16	15	14	15	17	15	16	21	22	22	18	18	18
P43307	P43307	SSR1	>sp|P43307|SSRA_HUMAN Translocon-associated protein subunit alpha OS=Homo sapiens GN=SSR1 PE=1 SV=3	3	2	3	3	2	4	2	2	2	2	3	3	2	3	3	3	2	3	3	2	2	3	3	3	3	2	3	3	2	3	2	3	2	3	2	3	2	2	2	2	2	2	2	4	3	3
P43353	P43353	ALDH3B1	>sp|P43353|AL3B1_HUMAN Aldehyde dehydrogenase family 3 member B1 OS=Homo sapiens GN=ALDH3B1 PE=1 SV=1	6	5	1	2	7	6	2	2	2	1	1	6	2	4	2	3	3	2	1	3	2	2	2	2	2	2	3	2	7	6	7	6	7	3	7	3	7	4	6	4	3	3	1	1	2	1
P43355	P43355	MAGEA1	>sp|P43355|MAGA1_HUMAN Melanoma-associated antigen 1 OS=Homo sapiens GN=MAGEA1 PE=1 SV=1	0	0	0	0	0	0	0	0	0	0	0	0	0	0	0	0	0	0	0	0	0	0	0	0	0	0	0	0	0	0	0	0	0	0	0	0	0	0	0	0	0	0	0	0	0	0
P43357	P43357	MAGEA3	>sp|P43357|MAGA3_HUMAN Melanoma-associated antigen 3 OS=Homo sapiens GN=MAGEA3 PE=1 SV=1	0	0	0	0	0	0	0	0	0	0	0	0	0	0	0	0	0	0	0	0	0	0	0	0	0	0	0	0	0	0	0	0	0	0	0	0	0	0	0	0	0	0	0	0	0	0
P43405	P43405	SYK	>sp|P43405|KSYK_HUMAN Tyrosine-protein kinase SYK OS=Homo sapiens GN=SYK PE=1 SV=1	0	1	4	4	4	4	3	4	2	1	8	0	7	4	3	2	3	1	1	6	4	1	5	2	4	5	3	5	5	2	2	1	4	7	2	4	4	5	5	5	0	3	3	4	3	2
P43487	P43487	RANBP1	>sp|P43487|RANG_HUMAN Ran-specific GTPase-activating protein OS=Homo sapiens GN=RANBP1 PE=1 SV=1	3	3	3	3	3	3	3	3	3	0	3	3	3	3	3	3	3	3	2	2	2	0	3	1	2	3	2	3	1	3	3	3	3	3	3	2	3	3	3	3	3	3	3	3	1	1
P43490	P43490	NAMPT	>sp|P43490|NAMPT_HUMAN Nicotinamide phosphoribosyltransferase OS=Homo sapiens GN=NAMPT PE=1 SV=1	10	11	12	17	18	16	20	13	8	3	15	7	15	18	16	21	22	21	21	12	13	8	18	10	16	12	10	12	18	11	18	21	20	21	16	11	18	14	16	11	17	20	20	22	13	14
P43686	P43686	PSMC4	>sp|P43686|PRS6B_HUMAN 26S proteasome regulatory subunit 6B OS=Homo sapiens GN=PSMC4 PE=1 SV=2	5	12	10	13	9	9	14	9	10	5	10	4	11	11	9	11	14	13	13	11	12	7	13	8	7	9	6	9	10	5	13	9	8	13	10	5	13	11	12	8	12	12	11	14	5	7
P43699	P43699;Q9H2Z4	NKX2-1;NKX2-4	>sp|P43699|NKX21_HUMAN Homeobox protein Nkx-2.1 OS=Homo sapiens GN=NKX2-1 PE=1 SV=1;>sp|Q9H2Z4|NKX24_HUMAN Homeobox protein Nkx-2.4 OS=Homo sapiens GN=NKX2-4 PE=3 SV=3	3	2	3	2	2	2	3	4	1	0	1	2	2	3	2	2	1	1	3	3	2	0	2	2	2	2	0	2	0	0	3	2	0	2	1	1	4	3	4	2	2	2	4	3	3	3
P43897	P43897	TSFM	>sp|P43897|EFTS_HUMAN Elongation factor Ts, mitochondrial OS=Homo sapiens GN=TSFM PE=1 SV=2	0	0	0	0	1	0	0	0	0	0	0	0	0	1	0	0	0	0	0	0	0	0	0	0	0	1	0	0	0	0	1	2	0	0	1	0	1	0	0	0	1	0	2	0	1	0
P45877	P45877	PPIC	>sp|P45877|PPIC_HUMAN Peptidyl-prolyl cis-trans isomerase C OS=Homo sapiens GN=PPIC PE=1 SV=1	2	1	1	1	1	1	2	1	1	1	0	2	1	3	2	3	3	2	3	1	2	1	2	1	1	2	1	1	1	1	1	1	1	2	1	2	2	1	1	1	2	1	2	1	1	1
P45880	P45880	VDAC2	>sp|P45880|VDAC2_HUMAN Voltage-dependent anion-selective channel protein 2 OS=Homo sapiens GN=VDAC2 PE=1 SV=2	8	7	8	6	9	8	9	6	7	4	6	8	4	9	9	9	9	8	8	8	6	4	8	6	8	7	6	5	7	5	7	8	7	8	8	8	7	7	8	7	9	7	7	7	8	6
P45954	P45954	ACADSB	>sp|P45954|ACDSB_HUMAN Short/branched chain specific acyl-CoA dehydrogenase, mitochondrial OS=Homo sapiens GN=ACADSB PE=1 SV=1	4	3	9	10	10	10	4	4	2	1	2	3	3	9	9	10	10	9	8	3	2	3	5	3	7	7	4	3	4	5	7	5	3	6	3	2	5	8	8	7	8	7	8	7	3	9
P45973	P45973	CBX5	>sp|P45973|CBX5_HUMAN Chromobox protein homolog 5 OS=Homo sapiens GN=CBX5 PE=1 SV=1	0	0	0	2	0	1	0	0	0	0	0	0	0	2	1	1	1	1	0	1	2	2	3	0	2	2	0	2	0	0	0	1	0	2	1	0	1	0	1	0	0	1	0	2	0	0
P45974	P45974	USP5	>sp|P45974|UBP5_HUMAN Ubiquitin carboxyl-terminal hydrolase 5 OS=Homo sapiens GN=USP5 PE=1 SV=2	13	16	9	11	13	15	14	12	11	3	16	9	14	14	10	16	15	15	15	13	15	11	15	10	11	11	12	13	12	11	15	14	15	16	14	11	13	13	12	12	16	14	17	16	6	7
P45984	P45984;P53779	MAPK9;MAPK10	>sp|P45984|MK09_HUMAN Mitogen-activated protein kinase 9 OS=Homo sapiens GN=MAPK9 PE=1 SV=2;>sp|P53779|MK10_HUMAN Mitogen-activated protein kinase 10 OS=Homo sapiens GN=MAPK10 PE=1 SV=2	1	1	1	1	1	2	1	2	1	1	0	0	0	0	0	0	0	0	0	1	2	0	1	1	1	1	1	2	1	1	0	1	1	1	1	1	1	1	1	1	1	1	0	0	0	1
P45985	P45985	MAP2K4	>sp|P45985|MP2K4_HUMAN Dual specificity mitogen-activated protein kinase kinase 4 OS=Homo sapiens GN=MAP2K4 PE=1 SV=1	0	0	0	0	0	2	1	1	2	0	1	0	1	1	0	1	1	0	0	1	2	0	0	0	1	2	0	1	0	0	0	1	0	1	0	0	2	1	0	1	2	0	1	0	0	0
P46013	P46013	MKI67	>sp|P46013|KI67_HUMAN Proliferation marker protein Ki-67 OS=Homo sapiens GN=MKI67 PE=1 SV=2	0	0	0	0	0	0	0	0	0	0	0	0	0	0	0	0	0	0	0	0	0	0	0	0	0	0	0	0	0	0	0	0	0	0	0	0	0	0	0	0	0	0	0	0	0	0
P46060	P46060	RANGAP1	>sp|P46060|RAGP1_HUMAN Ran GTPase-activating protein 1 OS=Homo sapiens GN=RANGAP1 PE=1 SV=1	1	3	1	3	4	6	3	3	0	0	2	2	3	2	1	3	2	0	2	1	1	0	1	0	2	1	2	2	2	0	4	2	3	5	3	2	3	1	2	1	3	1	4	6	2	2
P46063	P46063	RECQL	>sp|P46063|RECQ1_HUMAN ATP-dependent DNA helicase Q1 OS=Homo sapiens GN=RECQL PE=1 SV=3	4	5	7	8	9	10	10	8	9	3	12	3	11	8	4	5	5	3	2	6	8	5	8	5	6	6	3	8	5	4	9	6	4	8	5	4	9	5	6	4	4	5	6	8	2	3
P46087	P46087	NOP2	>sp|P46087|NOP2_HUMAN Probable 28S rRNA (cytosine(4447)-C(5))-methyltransferase OS=Homo sapiens GN=NOP2 PE=1 SV=2	0	4	4	1	5	4	1	1	2	2	2	0	2	3	4	2	2	0	2	1	1	1	1	1	3	3	1	2	0	2	2	5	2	3	1	3	4	2	3	2	2	1	1	1	2	2
P46100	P46100	ATRX	>sp|P46100|ATRX_HUMAN Transcriptional regulator ATRX OS=Homo sapiens GN=ATRX PE=1 SV=5	1	1	1	1	1	1	0	0	0	0	1	1	1	2	2	1	0	0	0	0	1	2	1	0	3	3	1	2	0	0	1	2	1	0	2	2	2	2	1	1	2	1	1	0	0	0
P46108	P46108	CRK	>sp|P46108|CRK_HUMAN Adapter molecule crk OS=Homo sapiens GN=CRK PE=1 SV=2	4	6	6	6	6	6	5	1	5	1	3	2	4	5	4	4	3	2	2	6	5	3	5	2	4	4	4	5	3	2	6	5	6	4	5	2	5	3	3	3	6	4	6	5	2	3
P46109	P46109	CRKL	>sp|P46109|CRKL_HUMAN Crk-like protein OS=Homo sapiens GN=CRKL PE=1 SV=1	2	2	1	2	2	2	1	2	1	1	2	0	1	1	2	1	1	1	1	2	2	1	1	2	2	3	1	1	2	2	3	1	3	2	2	2	4	2	2	2	2	2	1	2	0	1
P46199	P46199	MTIF2	>sp|P46199|IF2M_HUMAN Translation initiation factor IF-2, mitochondrial OS=Homo sapiens GN=MTIF2 PE=1 SV=2	2	3	2	1	3	3	1	0	1	0	1	0	2	4	4	4	3	0	0	1	0	1	1	0	1	2	0	1	1	0	2	3	1	2	1	1	3	0	1	1	4	3	3	1	0	0
P46379	P46379	BAG6	>sp|P46379|BAG6_HUMAN Large proline-rich protein BAG6 OS=Homo sapiens GN=BAG6 PE=1 SV=2	3	1	2	6	2	3	8	5	0	0	1	2	2	3	2	3	3	4	4	3	5	2	4	2	5	4	2	4	2	2	4	0	1	6	3	3	5	2	5	2	6	7	9	8	3	2
P46459	P46459	NSF	>sp|P46459|NSF_HUMAN Vesicle-fusing ATPase OS=Homo sapiens GN=NSF PE=1 SV=3	16	20	21	21	23	22	21	23	20	7	20	19	18	24	25	22	23	22	22	19	19	13	22	14	14	19	17	18	17	16	15	14	22	21	17	21	25	23	22	21	15	18	19	23	15	13
P46734	P46734	MAP2K3	>sp|P46734|MP2K3_HUMAN Dual specificity mitogen-activated protein kinase kinase 3 OS=Homo sapiens GN=MAP2K3 PE=1 SV=2	4	3	4	6	4	5	5	2	3	0	3	4	5	2	3	3	2	4	0	2	2	2	6	2	3	3	2	4	3	2	3	3	2	5	2	4	6	3	5	3	3	2	5	5	2	3
P46736	P46736	BRCC3	>sp|P46736|BRCC3_HUMAN Lys-63-specific deubiquitinase BRCC36 OS=Homo sapiens GN=BRCC3 PE=1 SV=2	2	1	3	4	3	2	3	1	1	1	2	1	2	2	0	2	3	2	3	1	0	1	2	2	2	1	1	1	1	1	2	3	1	2	2	1	1	1	1	2	1	1	3	4	2	1
P46776	P46776	RPL27A	>sp|P46776|RL27A_HUMAN 60S ribosomal protein L27a OS=Homo sapiens GN=RPL27A PE=1 SV=2	3	4	4	3	3	4	4	3	4	4	4	3	4	4	4	4	4	4	4	4	4	4	3	4	4	4	4	4	4	3	4	3	4	3	4	3	4	3	4	2	4	4	4	4	2	3
P46777	P46777	RPL5	>sp|P46777|RL5_HUMAN 60S ribosomal protein L5 OS=Homo sapiens GN=RPL5 PE=1 SV=3	9	8	10	9	10	8	8	7	8	8	7	7	7	10	6	8	9	8	9	9	9	8	8	9	10	7	8	7	8	5	9	10	9	9	9	8	10	8	8	7	9	7	8	9	6	7
P46778	P46778	RPL21	>sp|P46778|RL21_HUMAN 60S ribosomal protein L21 OS=Homo sapiens GN=RPL21 PE=1 SV=2	7	7	6	6	9	6	6	5	6	7	7	7	5	5	6	6	7	7	7	6	8	7	6	7	7	7	7	7	6	6	7	6	6	7	6	7	7	7	7	7	7	8	6	7	7	6
P46779	P46779	RPL28	>sp|P46779|RL28_HUMAN 60S ribosomal protein L28 OS=Homo sapiens GN=RPL28 PE=1 SV=3	6	7	7	7	7	6	7	6	6	8	7	6	7	7	6	7	6	6	7	8	6	7	7	7	6	6	6	6	6	6	7	7	6	7	7	6	8	6	7	7	7	7	7	7	8	8
P46781	P46781	RPS9	>sp|P46781|RS9_HUMAN 40S ribosomal protein S9 OS=Homo sapiens GN=RPS9 PE=1 SV=3	17	16	17	17	16	17	16	16	16	15	16	16	14	17	16	17	16	16	17	17	16	16	16	16	16	15	17	15	14	17	17	17	17	17	16	16	17	16	15	16	15	16	17	16	16	14
P46782	P46782	RPS5	>sp|P46782|RS5_HUMAN 40S ribosomal protein S5 OS=Homo sapiens GN=RPS5 PE=1 SV=4	7	5	7	7	7	6	6	6	7	5	6	7	6	8	7	6	6	7	8	6	7	6	7	6	6	7	7	6	6	6	7	8	7	8	5	7	6	6	4	6	7	7	6	7	7	7
P46783	P46783	RPS10	>sp|P46783|RS10_HUMAN 40S ribosomal protein S10 OS=Homo sapiens GN=RPS10 PE=1 SV=1	12	10	10	12	11	11	12	7	10	9	11	11	10	11	12	13	10	11	9	11	10	11	10	10	11	10	11	11	10	10	9	10	10	10	11	11	10	9	11	10	9	11	11	11	9	11
P46821	P46821	MAP1B	>sp|P46821|MAP1B_HUMAN Microtubule-associated protein 1B OS=Homo sapiens GN=MAP1B PE=1 SV=2	1	4	1	1	6	5	7	3	6	2	5	2	7	1	0	1	1	1	0	2	0	1	0	1	2	1	1	0	6	2	0	1	1	2	0	0	4	1	0	0	10	12	11	8	5	2
P46926	P46926	GNPDA1	>sp|P46926|GNPI1_HUMAN Glucosamine-6-phosphate isomerase 1 OS=Homo sapiens GN=GNPDA1 PE=1 SV=1	0	2	2	2	3	4	4	2	3	1	1	0	4	2	1	3	4	4	3	3	3	1	2	2	2	2	3	2	3	2	2	1	2	4	2	2	4	3	4	3	4	2	5	3	2	1
P46934	P46934	NEDD4	>sp|P46934|NEDD4_HUMAN E3 ubiquitin-protein ligase NEDD4 OS=Homo sapiens GN=NEDD4 PE=1 SV=4	1	1	0	0	0	0	0	0	0	0	0	1	0	0	0	0	0	0	0	0	0	0	1	0	0	0	1	1	0	1	1	1	1	0	0	1	1	0	1	0	0	0	0	0	1	0
P46937	P46937	YAP1	>sp|P46937|YAP1_HUMAN Transcriptional coactivator YAP1 OS=Homo sapiens GN=YAP1 PE=1 SV=2	1	1	1	1	1	1	2	2	0	0	1	1	0	1	1	1	1	0	1	1	1	1	1	1	1	1	1	1	1	1	1	1	1	1	1	1	1	1	1	1	2	2	2	1	3	1
P46939	P46939	UTRN	>sp|P46939|UTRO_HUMAN Utrophin OS=Homo sapiens GN=UTRN PE=1 SV=2	2	15	7	5	10	9	4	3	9	1	8	2	9	12	8	11	5	4	2	6	2	2	12	2	4	2	2	2	6	3	4	7	4	13	4	2	10	11	8	7	3	4	3	5	1	2
P46940	P46940	IQGAP1	>sp|P46940|IQGA1_HUMAN Ras GTPase-activating-like protein IQGAP1 OS=Homo sapiens GN=IQGAP1 PE=1 SV=1	42	53	53	61	59	64	60	55	52	33	54	39	57	49	51	53	53	52	56	57	56	36	44	32	46	44	47	49	53	47	56	55	54	54	58	42	60	61	56	47	54	54	58	67	40	45
P46976	P46976	GYG1	>sp|P46976|GLYG_HUMAN Glycogenin-1 OS=Homo sapiens GN=GYG1 PE=1 SV=4	3	3	2	3	3	3	3	3	2	2	2	1	3	2	1	3	3	3	3	3	2	1	2	2	1	1	1	3	1	1	2	2	3	2	1	2	3	2	2	2	2	3	3	3	1	2
P46977	P46977	STT3A	>sp|P46977|STT3A_HUMAN Dolichyl-diphosphooligosaccharide--protein glycosyltransferase subunit STT3A OS=Homo sapiens GN=STT3A PE=1 SV=2	10	15	13	15	14	14	15	13	11	11	13	9	14	15	14	17	17	16	15	16	11	9	14	10	12	12	11	10	11	13	12	16	16	14	16	10	14	14	13	10	14	13	15	15	11	12
P47712	P47712	PLA2G4A	>sp|P47712|PA24A_HUMAN Cytosolic phospholipase A2 OS=Homo sapiens GN=PLA2G4A PE=1 SV=2	1	1	1	2	0	1	4	2	0	0	1	2	3	0	0	0	0	1	1	0	2	2	2	0	0	2	2	3	4	1	4	4	4	2	5	11	13	20	15	4	1	2	4	5	1	0
P47736	P47736	RAP1GAP	>sp|P47736|RPGP1_HUMAN Rap1 GTPase-activating protein 1 OS=Homo sapiens GN=RAP1GAP PE=1 SV=2	0	1	0	1	0	0	0	0	0	0	0	1	0	0	0	0	0	0	0	0	0	0	0	0	1	1	0	1	0	0	0	1	0	0	1	0	0	1	1	1	1	1	2	1	0	0
P47755	P47755	CAPZA2	>sp|P47755|CAZA2_HUMAN F-actin-capping protein subunit alpha-2 OS=Homo sapiens GN=CAPZA2 PE=1 SV=3	8	7	9	8	6	7	8	6	9	4	7	7	7	6	6	5	7	7	7	7	6	5	6	4	6	9	7	9	5	5	5	6	8	9	8	7	6	8	6	6	6	8	8	8	8	6
P47756	P47756	CAPZB	>sp|P47756|CAPZB_HUMAN F-actin-capping protein subunit beta OS=Homo sapiens GN=CAPZB PE=1 SV=4	8	8	9	9	9	10	8	9	8	5	8	9	7	7	6	8	8	9	8	7	8	6	9	6	8	7	7	9	6	6	8	9	8	9	7	7	7	8	8	8	8	8	9	8	9	7
P47813	P47813;O14602	EIF1AX;EIF1AY	>sp|P47813|IF1AX_HUMAN Eukaryotic translation initiation factor 1A, X-chromosomal OS=Homo sapiens GN=EIF1AX PE=1 SV=2;>sp|O14602|IF1AY_HUMAN Eukaryotic translation initiation factor 1A, Y-chromosomal OS=Homo sapiens GN=EIF1AY PE=1 SV=4	6	4	4	5	6	5	5	4	4	4	3	5	5	5	6	1	6	2	3	4	4	4	5	5	5	5	6	5	5	6	4	5	4	5	5	6	5	5	5	4	5	5	5	5	5	5
P47895	P47895	ALDH1A3	>sp|P47895|AL1A3_HUMAN Aldehyde dehydrogenase family 1 member A3 OS=Homo sapiens GN=ALDH1A3 PE=1 SV=2	2	1	1	2	2	1	2	2	1	1	1	2	1	10	7	3	5	4	5	3	3	2	2	3	2	3	2	2	2	2	3	1	2	2	2	3	2	1	1	1	2	1	1	3	3	1
P47897	P47897	QARS	>sp|P47897|SYQ_HUMAN Glutamine--tRNA ligase OS=Homo sapiens GN=QARS PE=1 SV=1	15	26	22	26	25	26	25	22	17	10	20	15	20	20	16	20	23	19	19	20	21	13	26	12	15	20	17	18	20	18	22	20	24	27	22	15	24	25	21	20	20	23	25	27	15	14
P47914	P47914	RPL29	>sp|P47914|RL29_HUMAN 60S ribosomal protein L29 OS=Homo sapiens GN=RPL29 PE=1 SV=2	2	3	2	3	2	2	3	2	2	2	3	3	3	2	2	3	3	3	3	3	3	1	2	2	2	1	2	3	3	2	3	3	3	2	3	2	3	2	3	2	3	2	3	2	2	2
P47929	P47929	LGALS7	>sp|P47929|LEG7_HUMAN Galectin-7 OS=Homo sapiens GN=LGALS7 PE=1 SV=2	0	0	0	0	1	0	0	0	0	0	0	0	0	0	0	0	0	0	0	0	0	0	0	0	0	0	0	0	5	0	0	0	0	0	0	0	0	0	0	0	0	0	0	0	0	0
P47985	P47985	UQCRFS1	>sp|P47985|UCRI_HUMAN Cytochrome b-c1 complex subunit Rieske, mitochondrial OS=Homo sapiens GN=UQCRFS1 PE=1 SV=2	6	6	6	8	6	7	6	6	5	7	4	6	5	7	7	8	6	8	7	7	5	2	6	2	9	6	5	5	5	7	5	5	5	6	7	5	5	7	7	5	9	6	8	8	5	5
P47989	P47989	XDH	>sp|P47989|XDH_HUMAN Xanthine dehydrogenase/oxidase OS=Homo sapiens GN=XDH PE=1 SV=4	0	1	0	0	0	0	0	0	0	0	0	0	0	6	3	9	10	7	8	0	3	0	0	0	0	0	1	0	0	0	0	0	0	0	1	0	0	0	0	0	0	0	1	1	1	0
P48047	P48047	ATP5O	>sp|P48047|ATPO_HUMAN ATP synthase subunit O, mitochondrial OS=Homo sapiens GN=ATP5O PE=1 SV=1	7	9	9	9	9	9	7	8	8	7	9	8	8	9	8	9	8	8	8	9	8	6	9	5	9	9	9	7	9	5	9	9	9	9	9	7	9	8	9	7	9	9	8	8	7	5
P48059	P48059	LIMS1	>sp|P48059|LIMS1_HUMAN LIM and senescent cell antigen-like-containing domain protein 1 OS=Homo sapiens GN=LIMS1 PE=1 SV=4	1	1	1	0	1	1	1	1	1	0	1	1	1	0	1	1	0	1	0	1	1	0	1	0	1	0	0	1	1	1	1	1	1	1	1	1	1	1	0	1	1	1	0	1	1	0
P48147	P48147	PREP	>sp|P48147|PPCE_HUMAN Prolyl endopeptidase OS=Homo sapiens GN=PREP PE=1 SV=2	6	6	4	8	7	7	14	14	4	1	4	7	7	5	6	10	8	7	9	7	8	4	6	3	5	6	6	7	5	3	6	6	8	9	5	5	7	6	8	4	9	8	9	11	8	6
[truncated: 3,786 more rows]
[truncated: 67 more columns]
