# Supplementary material for: Automated sample preparation with SP3 for low‐input clinical proteomics
Source: Mol Syst Biol. 2020 Jan 16;16(1):e9111. doi: 10.15252/msb.20199111 (PMC6966100; doi:10.15252/msb.20199111)
Supplement: Supplementary file 7 — Source Data for Figure 5 [file MSB-16-e9111-s005.xlsx]

## Sheet: Heart
Protein IDs	Majority protein IDs	Fasta headers	Peptides 1	Peptides 2	Peptides 3	Peptides 4	Peptides 5	iBAQ 1	iBAQ 2	iBAQ 3	iBAQ 4	iBAQ 5	LFQ intensity 1	LFQ intensity 2	LFQ intensity 3	LFQ intensity 4	LFQ intensity 5
TCONS_00000001|m.10004_clip;TCONS_00000002|m.10001;TCONS_00000002|m.10000_clip	TCONS_00000001|m.10004_clip;TCONS_00000002|m.10001	>TCONS_00000001|m.10004_clip;>TCONS_00000002|m.10001	6	5	6	3	5	14486000	10218000	23363000	10067000	11115000	197780000	167390000	183000000	166830000	163770000
TCONS_00000009|m.11273;TCONS_00000007|m.11283	TCONS_00000009|m.11273;TCONS_00000007|m.11283	>TCONS_00000009|m.11273;>TCONS_00000007|m.11283	1	2	2	2	2	58463000	182830000	191680000	137810000	206090000	214030000	527040000	536260000	442150000	560530000
TCONS_00000013|m.9716_clip;TCONS_00000014|m.9712;TCONS_00000014|m.9714_clip	TCONS_00000013|m.9716_clip;TCONS_00000014|m.9712	>TCONS_00000013|m.9716_clip;>TCONS_00000014|m.9712	10	12	10	11	10	10893000	9349600	11934000	8245100	10739000	301680000	282680000	355770000	312840000	305170000
TCONS_00000015|m.2245_clip;TCONS_00000016|m.2240_clip	TCONS_00000015|m.2245_clip;TCONS_00000016|m.2240_clip	>TCONS_00000015|m.2245_clip;>TCONS_00000016|m.2240_clip	9	8	11	8	9	446660000	488820000	539800000	421700000	612420000	4738700000	4252200000	4536600000	4110400000	5080200000
TCONS_00000017|m.811_clip	TCONS_00000017|m.811_clip	>TCONS_00000017|m.811_clip	20	23	19	21	21	16893000	20271000	18079000	16246000	21183000	549650000	599190000	533760000	608310000	632440000
TCONS_00000018|m.6046	TCONS_00000018|m.6046	>TCONS_00000018|m.6046	0	2	1	0	2	NaN	3297700	NaN	NaN	5084900	NaN	27253000	NaN	NaN	20185000
TCONS_00000050|m.11324;TCONS_00000051|m.11329	TCONS_00000050|m.11324;TCONS_00000051|m.11329	>TCONS_00000050|m.11324;>TCONS_00000051|m.11329	1	1	1	1	1	1325900	314470	306500	139590	757050	NaN	8774300	7857300	4441800	NaN
TCONS_00000067|m.5433;TCONS_00000066|m.5441	TCONS_00000067|m.5433;TCONS_00000066|m.5441	>TCONS_00000067|m.5433;>TCONS_00000066|m.5441	0	1	1	1	1	NaN	206770	285380	202590	383800	NaN	7211500	9144800	8057900	12205000
TCONS_00000070|m.5936	TCONS_00000070|m.5936	>TCONS_00000070|m.5936	2	1	0	1	1	514780	252340	NaN	181670	321000	11461000	11848000	NaN	9727900	13743000
TCONS_00000074|m.2175	TCONS_00000074|m.2175	>TCONS_00000074|m.2175	1	0	0	1	1	2099000	NaN	NaN	2110900	2338600	20990000	NaN	NaN	23989000	21249000
TCONS_00000081|m.10136;TCONS_00000079|m.10144;TCONS_00000078|m.10152;TCONS_00000080|m.10161	TCONS_00000081|m.10136;TCONS_00000079|m.10144;TCONS_00000078|m.10152;TCONS_00000080|m.10161	>TCONS_00000081|m.10136;>TCONS_00000079|m.10144;>TCONS_00000078|m.10152;>TCONS_00000080|m.10161	6	5	5	4	3	807070	1095200	1064700	1186200	677210	39270000	59705000	43369000	67968000	36346000
TCONS_00000085|m.10849;TCONS_00000086|m.10853;TCONS_00000086|m.10852	TCONS_00000085|m.10849;TCONS_00000086|m.10853	>TCONS_00000085|m.10849;>TCONS_00000086|m.10853	4	3	1	4	3	1913600	1531400	597400	1436400	1508500	24137000	32579000	16613000	31793000	34667000
TCONS_00000091|m.6663;TCONS_00000090|m.6654;TCONS_00000089|m.6671;TCONS_00000092|m.6647;TCONS_00013961|m.124063	TCONS_00000091|m.6663;TCONS_00000090|m.6654;TCONS_00000089|m.6671;TCONS_00000092|m.6647	>TCONS_00000091|m.6663;>TCONS_00000090|m.6654;>TCONS_00000089|m.6671;>TCONS_00000092|m.6647	1	3	3	3	3	14505000	30217000	28053000	24328000	43665000	125280000	186320000	104990000	163490000	245640000
TCONS_00012337|m.108583;TCONS_00000106|m.4640;TCONS_00000105|m.4634	TCONS_00012337|m.108583;TCONS_00000106|m.4640;TCONS_00000105|m.4634	>TCONS_00012337|m.108583;>TCONS_00000106|m.4640;>TCONS_00000105|m.4634	1	1	1	1	1	2184500	3813800	2844100	2282700	2885000	21845000	38005000	26040000	25941000	26213000
TCONS_00000133|m.9354_clip	TCONS_00000133|m.9354_clip	>TCONS_00000133|m.9354_clip	0	1	2	0	0	NaN	60907	NaN	NaN	NaN	NaN	2852600	NaN	NaN	NaN
TCONS_00000158|m.3370	TCONS_00000158|m.3370	>TCONS_00000158|m.3370	1	2	2	2	2	1713800	2357900	5256800	3707500	6724900	20597000	28240000	34763000	50636000	38561000
TCONS_00000164|m.903	TCONS_00000164|m.903	>TCONS_00000164|m.903	1	0	1	0	1	NaN	NaN	1208500	NaN	2186300	NaN	NaN	13277000	NaN	23837000
TCONS_00000169|m.9324_clip;TCONS_00000170|m.9328_clip	TCONS_00000169|m.9324_clip;TCONS_00000170|m.9328_clip	>TCONS_00000169|m.9324_clip;>TCONS_00000170|m.9328_clip	3	4	5	3	6	55815000	59914000	66831000	45841000	70206000	634690000	568280000	552570000	592100000	578240000
TCONS_00000186|m.8708	TCONS_00000186|m.8708	>TCONS_00000186|m.8708	16	17	18	16	15	41705000	34957000	71430000	39740000	40603000	962700000	616830000	1201600000	767540000	757750000
TCONS_00000195|m.6633	TCONS_00000195|m.6633	>TCONS_00000195|m.6633	3	2	3	2	2	2154500	712470	1484300	738220	646450	50959000	28472000	29879000	33341000	26839000
TCONS_00000214|m.9697_clip;TCONS_00000213|m.9701_clip	TCONS_00000214|m.9697_clip;TCONS_00000213|m.9701_clip	>TCONS_00000214|m.9697_clip;>TCONS_00000213|m.9701_clip	7	11	9	9	9	38238000	62727000	83110000	43246000	61947000	620890000	712190000	712920000	677750000	663450000
TCONS_00000224|m.9451	TCONS_00000224|m.9451	>TCONS_00000224|m.9451	2	2	2	2	2	34481000	23127000	33159000	21105000	33688000	140310000	94061000	125330000	94074000	116130000
TCONS_00000230|m.7334	TCONS_00000230|m.7334	>TCONS_00000230|m.7334	25	24	26	23	26	157870000	162250000	178640000	126170000	154610000	3613800000	3609400000	3670200000	3508200000	3131200000
TCONS_00000238|m.11412	TCONS_00000238|m.11412	>TCONS_00000238|m.11412	1	3	2	2	2	NaN	1340700	306250	1246600	1009300	NaN	26400000	13405000	27882000	27115000
TCONS_00000262|m.10561;TCONS_00000263|m.10563_clip	TCONS_00000262|m.10561;TCONS_00000263|m.10563_clip	>TCONS_00000262|m.10561;>TCONS_00000263|m.10563_clip	4	4	5	7	5	3148400	3411100	3044700	3836600	2915800	88065000	65999000	50844000	63829000	74495000
TCONS_00000265|m.2940	TCONS_00000265|m.2940	>TCONS_00000265|m.2940	35	27	28	24	26	18657000	13549000	11791000	9548900	11360000	2634800000	1953500000	1365500000	2002200000	1645000000
TCONS_00000269|m.3582	TCONS_00000269|m.3582	>TCONS_00000269|m.3582	1	1	1	1	1	2068900	2150200	2265300	2087800	2367000	24827000	25712000	24889000	28470000	25808000
TCONS_00000282|m.10304_clip	TCONS_00000282|m.10304_clip	>TCONS_00000282|m.10304_clip	15	21	19	19	19	22885000	26448000	23924000	22491000	28342000	651760000	766500000	702570000	784890000	739000000
TCONS_00000290|m.1975;TCONS_00000291|m.2025;TCONS_00000289|m.2000;TCONS_00000288|m.1950	TCONS_00000290|m.1975;TCONS_00000291|m.2025;TCONS_00000289|m.2000;TCONS_00000288|m.1950	>TCONS_00000290|m.1975;>TCONS_00000291|m.2025;>TCONS_00000289|m.2000;>TCONS_00000288|m.1950	1	0	0	0	1	839550	NaN	NaN	NaN	1952900	13433000	NaN	NaN	NaN	28390000
TCONS_00000307|m.9730	TCONS_00000307|m.9730	>TCONS_00000307|m.9730	27	29	34	30	30	11995000000	10393000000	11133000000	10022000000	11634000000	194830000000	180770000000	194410000000	202170000000	187300000000
TCONS_00000309|m.1900_clip	TCONS_00000309|m.1900_clip	>TCONS_00000309|m.1900_clip	18	21	16	19	19	19337000	18840000	16945000	17884000	22790000	851000000	769990000	749960000	776270000	817900000
TCONS_00000309|m.1901	TCONS_00000309|m.1901	>TCONS_00000309|m.1901	4	3	3	3	3	11587000	6516000	5965400	9946100	11707000	86353000	53266000	43980000	91294000	85096000
TCONS_00000326|m.1495;TCONS_00000325|m.1493	TCONS_00000326|m.1495;TCONS_00000325|m.1493	>TCONS_00000326|m.1495;>TCONS_00000325|m.1493	1	2	2	2	3	10314000	11918000	12399000	10827000	17556000	110130000	103350000	115870000	107800000	119020000
TCONS_00000331|m.10295_clip	TCONS_00000331|m.10295_clip	>TCONS_00000331|m.10295_clip	1	1	1	1	1	1242500	1856500	1581200	1333400	1747600	12425000	18500000	14477000	15153000	15879000
TCONS_00000337|m.4745;TCONS_00000339|m.4736;TCONS_00000338|m.4739;TCONS_00000336|m.4750;TCONS_00000338|m.4743;TCONS_00000336|m.4752	TCONS_00000337|m.4745;TCONS_00000339|m.4736;TCONS_00000338|m.4739;TCONS_00000336|m.4750	>TCONS_00000337|m.4745;>TCONS_00000339|m.4736;>TCONS_00000338|m.4739;>TCONS_00000336|m.4750	6	4	5	2	3	12954000	8473400	12173000	7206300	9596200	192680000	191410000	217470000	228360000	208570000
TCONS_00000340|m.7414	TCONS_00000340|m.7414	>TCONS_00000340|m.7414	2	2	2	2	2	10508000	13553000	24661000	17141000	22278000	94370000	112910000	114140000	93797000	102660000
TCONS_00000349|m.10982_clip;TCONS_00000348|m.10988_clip	TCONS_00000349|m.10982_clip;TCONS_00000348|m.10988_clip	>TCONS_00000349|m.10982_clip;>TCONS_00000348|m.10988_clip	1	0	0	0	0	1080000	NaN	NaN	NaN	NaN	21600000	NaN	NaN	NaN	NaN
TCONS_00000355|m.11335	TCONS_00000355|m.11335	>TCONS_00000355|m.11335	1	0	1	0	1	1667300	NaN	1839200	NaN	1036400	26678000	NaN	26943000	NaN	15066000
TCONS_00006656|m.58298;TCONS_00000369|m.7322	TCONS_00006656|m.58298;TCONS_00000369|m.7322	>TCONS_00006656|m.58298;>TCONS_00000369|m.7322	1	1	1	1	1	20648000	21894000	25939000	16733000	24934000	41296000	43634000	47498000	38030000	45311000
TCONS_00000396|m.7618;TCONS_00000395|m.7616_clip	TCONS_00000396|m.7618;TCONS_00000395|m.7616_clip	>TCONS_00000396|m.7618;>TCONS_00000395|m.7616_clip	3	4	3	4	4	15269000	16105000	14530000	16035000	17866000	194570000	142510000	130810000	161380000	161480000
TCONS_00000400|m.52_clip	TCONS_00000400|m.52_clip	>TCONS_00000400|m.52_clip	4	4	3	3	3	4659200	3492100	2815100	2760400	3386400	58289000	50034000	43678000	50691000	56977000
TCONS_00000403|m.10930_clip	TCONS_00000403|m.10930_clip	>TCONS_00000403|m.10930_clip	4	6	5	6	6	3903000	6839600	6543900	5961100	6679500	119630000	147380000	146880000	142850000	122980000
TCONS_00000418|m.4377;TCONS_00000417|m.4367;TCONS_00000416|m.4372;TCONS_00000419|m.4380	TCONS_00000418|m.4377;TCONS_00000417|m.4367;TCONS_00000416|m.4372;TCONS_00000419|m.4380	>TCONS_00000418|m.4377;>TCONS_00000417|m.4367;>TCONS_00000416|m.4372;>TCONS_00000419|m.4380	7	5	7	6	7	1465600	630660	1427100	614920	1154400	83541000	84285000	91351000	67242000	85445000
TCONS_00000425|m.2528	TCONS_00000425|m.2528	>TCONS_00000425|m.2528	5	5	4	4	5	8939100	15909000	14009000	10352000	12749000	150930000	170720000	176280000	140320000	154310000
TCONS_00000432|m.1394	TCONS_00000432|m.1394	>TCONS_00000432|m.1394	1	2	2	2	1	NaN	1250100	1636800	739000	1415000	NaN	27406000	32968000	18476000	28285000
TCONS_00000444|m.5647;TCONS_00000443|m.5658	TCONS_00000444|m.5647;TCONS_00000443|m.5658	>TCONS_00000444|m.5647;>TCONS_00000443|m.5658	0	1	1	1	1	NaN	588890	611870	625210	774210	NaN	12323000	11764000	14920000	14772000
TCONS_00000445|m.8428	TCONS_00000445|m.8428	>TCONS_00000445|m.8428	0	3	2	2	1	NaN	493280	554750	456790	243880	NaN	19483000	20545000	20512000	17766000
TCONS_00000449|m.6919;TCONS_00014189|m.124913_clip	TCONS_00000449|m.6919	>TCONS_00000449|m.6919	3	4	4	3	3	28863000	31714000	24099000	20271000	22003000	224800000	220550000	172280000	168740000	218090000
TCONS_00000451|m.7359	TCONS_00000451|m.7359	>TCONS_00000451|m.7359	1	2	1	0	0	283730	146920	106530	NaN	NaN	NaN	4099200	2731100	NaN	NaN
TCONS_00000464|m.5301_clip	TCONS_00000464|m.5301_clip	>TCONS_00000464|m.5301_clip	2	2	2	2	2	795730	973860	1321600	1069600	1208100	27893000	33738000	40906000	39895000	37408000
TCONS_00000465|m.11039_clip	TCONS_00000465|m.11039_clip	>TCONS_00000465|m.11039_clip	4	5	4	5	5	34588000	60779000	55627000	68177000	70831000	392330000	531660000	500290000	568910000	567890000
TCONS_00000466|m.8116	TCONS_00000466|m.8116	>TCONS_00000466|m.8116	12	11	9	9	12	56253000	58495000	46406000	37240000	68391000	796780000	876880000	772960000	881380000	835110000
TCONS_00000472|m.11620_clip	TCONS_00000472|m.11620_clip	>TCONS_00000472|m.11620_clip	11	14	15	15	12	15663000	20553000	19207000	21617000	18695000	690500000	591830000	504370000	648570000	591840000
TCONS_00000479|m.3896	TCONS_00000479|m.3896	>TCONS_00000479|m.3896	11	10	12	9	10	27786000	24182000	27671000	22198000	22722000	503410000	457680000	513940000	560690000	426030000
TCONS_00000480|m.2458	TCONS_00000480|m.2458	>TCONS_00000480|m.2458	1	2	1	1	0	3333500	2734100	4484500	3043400	NaN	40002000	32695000	49269000	41502000	NaN
TCONS_00000504|m.1389_clip	TCONS_00000504|m.1389_clip	>TCONS_00000504|m.1389_clip	1	0	1	1	0	894690	NaN	1367400	1145800	NaN	7157500	NaN	10015000	10416000	NaN
TCONS_00000509|m.5972_clip;TCONS_00000508|m.5977_clip	TCONS_00000509|m.5972_clip;TCONS_00000508|m.5977_clip	>TCONS_00000509|m.5972_clip;>TCONS_00000508|m.5977_clip	1	4	5	3	4	4337100	6477400	8362200	4373300	6057600	74924000	90250000	112380000	82393000	73876000
TCONS_00000514|m.3251	TCONS_00000514|m.3251	>TCONS_00000514|m.3251	15	16	18	18	17	145490000	152140000	155560000	131420000	169140000	2788200000	2924100000	2578600000	2919300000	2840200000
TCONS_00000517|m.5412	TCONS_00000517|m.5412	>TCONS_00000517|m.5412	1	1	2	2	1	363840	462540	1781900	1410700	1287900	13559000	17177000	18301000	17761000	16874000
TCONS_00000520|m.7247;TCONS_00000519|m.7261;TCONS_00000518|m.7275	TCONS_00000520|m.7247;TCONS_00000519|m.7261;TCONS_00000518|m.7275	>TCONS_00000520|m.7247;>TCONS_00000519|m.7261;>TCONS_00000518|m.7275	7	11	10	9	11	6359800	10411000	12901000	7595900	11322000	374530000	386090000	426210000	387540000	403320000
TCONS_00000536|m.8948	TCONS_00000536|m.8948	>TCONS_00000536|m.8948	4	4	3	5	4	7526000	9760900	4903400	3219100	7250600	89876000	111490000	89400000	84574000	72496000
TCONS_00000538|m.8949;TCONS_00000537|m.8955	TCONS_00000538|m.8949;TCONS_00000537|m.8955	>TCONS_00000538|m.8949;>TCONS_00000537|m.8955	7	7	7	7	7	15139000	39080000	50346000	25042000	38434000	299530000	527030000	606830000	391960000	431260000
TCONS_00000545|m.6876;TCONS_00007927|m.66311;TCONS_00007928|m.66305	TCONS_00000545|m.6876;TCONS_00007927|m.66311;TCONS_00007928|m.66305	>TCONS_00000545|m.6876;>TCONS_00007927|m.66311;>TCONS_00007928|m.66305	1	2	2	2	2	4102200	5507300	3565400	5494900	4137500	63067000	68769000	45540000	74806000	44975000
TCONS_00000551|m.2381;TCONS_00000550|m.2338;TCONS_00000553|m.2402_clip;TCONS_00000552|m.2360_clip;TCONS_00015051|m.131791_clip;TCONS_00008073|m.70344_clip	TCONS_00000551|m.2381;TCONS_00000550|m.2338;TCONS_00000553|m.2402_clip;TCONS_00000552|m.2360_clip	>TCONS_00000551|m.2381;>TCONS_00000550|m.2338;>TCONS_00000553|m.2402_clip;>TCONS_00000552|m.2360_clip	2	3	5	4	4	758920	2758700	4085400	2347100	3338900	112250000	128740000	117220000	122530000	127880000
TCONS_00000557|m.7383	TCONS_00000557|m.7383	>TCONS_00000557|m.7383	9	13	9	11	10	17995000	27845000	27102000	24174000	26930000	577870000	681060000	644000000	740770000	685300000
TCONS_00000572|m.1768	TCONS_00000572|m.1768	>TCONS_00000572|m.1768	17	22	19	19	19	36596000	43569000	49193000	42650000	34390000	1457800000	1342300000	1482700000	1549000000	1024900000
TCONS_00000573|m.1779_clip	TCONS_00000573|m.1779_clip	>TCONS_00000573|m.1779_clip	17	21	18	19	18	200730	NaN	NaN	318940	NaN	6824800	NaN	NaN	12323000	NaN
TCONS_00000575|m.10133_clip	TCONS_00000575|m.10133_clip	>TCONS_00000575|m.10133_clip	2	3	2	2	2	5212500	4356100	4154300	3101300	3972600	60701000	38145000	42961000	41313000	42277000
TCONS_00000583|m.359;TCONS_00000582|m.351_clip	TCONS_00000583|m.359;TCONS_00000582|m.351_clip	>TCONS_00000583|m.359;>TCONS_00000582|m.351_clip	3	3	3	3	3	9920000	10004000	8659100	9210200	7969900	63089000	65510000	63120000	69899000	57053000
TCONS_00000602|m.9924	TCONS_00000602|m.9924	>TCONS_00000602|m.9924	2	2	1	1	1	1983800	1243600	1031100	NaN	925410	18652000	19035000	14500000	NaN	12915000
TCONS_00000614|m.10690;TCONS_00000613|m.10772;TCONS_00000609|m.10711	TCONS_00000614|m.10690;TCONS_00000613|m.10772;TCONS_00000609|m.10711	>TCONS_00000614|m.10690;>TCONS_00000613|m.10772;>TCONS_00000609|m.10711	106	104	109	109	105	66381000	60957000	64957000	59627000	75818000	9749800000	8604100000	7554000000	9443300000	8844900000
TCONS_00000616|m.10738;TCONS_00000615|m.10676;TCONS_00000612|m.10755_clip;TCONS_00000611|m.10795_clip;TCONS_00000609|m.10714_clip;TCONS_00000614|m.10699;TCONS_00000613|m.10775_clip;TCONS_00000610|m.10814_clip	TCONS_00000616|m.10738;TCONS_00000615|m.10676;TCONS_00000612|m.10755_clip;TCONS_00000611|m.10795_clip;TCONS_00000609|m.10714_clip;TCONS_00000614|m.10699;TCONS_00000613|m.10775_clip;TCONS_00000610|m.10814_clip	>TCONS_00000616|m.10738;>TCONS_00000615|m.10676;>TCONS_00000612|m.10755_clip;>TCONS_00000611|m.10795_clip;>TCONS_00000609|m.10714_clip;>TCONS_00000614|m.10699;>TCONS_00000613|m.10775_clip;>TCONS_00000610|m.10814_clip	3	3	4	3	2	55686000	48382000	53930000	46140000	66260000	309080000	284070000	269800000	387160000	345360000
TCONS_00000612|m.10752;TCONS_00000610|m.10813;TCONS_00000616|m.10731;TCONS_00000617|m.10833	TCONS_00000612|m.10752;TCONS_00000610|m.10813;TCONS_00000616|m.10731;TCONS_00000617|m.10833	>TCONS_00000612|m.10752;>TCONS_00000610|m.10813;>TCONS_00000616|m.10731;>TCONS_00000617|m.10833	105	104	108	109	105	260520	303990	465500	433920	481770	39487000	45913000	64598000	58981000	52207000
TCONS_00000615|m.10669	TCONS_00000615|m.10669	>TCONS_00000615|m.10669	106	104	109	109	105	536340	499000	615380	551290	656500	75246000	69277000	76597000	86289000	81749000
TCONS_00000618|m.1525_clip	TCONS_00000618|m.1525_clip	>TCONS_00000618|m.1525_clip	2	1	2	1	2	5504100	1328500	3685600	1171900	3916500	30605000	21760000	33814000	21890000	27763000
TCONS_00000620|m.893_clip	TCONS_00000620|m.893_clip	>TCONS_00000620|m.893_clip	7	5	6	5	5	19395000	16912000	21152000	13542000	18294000	312070000	288890000	329780000	273800000	285080000
TCONS_00000625|m.8670;TCONS_00000626|m.8669	TCONS_00000625|m.8670	>TCONS_00000625|m.8670	3	4	3	3	3	3802400	4226200	2402000	2880200	3702900	51408000	57177000	46955000	49281000	47937000
TCONS_00000637|m.341	TCONS_00000637|m.341	>TCONS_00000637|m.341	11	9	12	9	11	53069000	37604000	95749000	27179000	52399000	1217700000	443680000	1537800000	446510000	1019500000
TCONS_00000654|m.8692_clip;TCONS_00009149|m.77016_clip	TCONS_00000654|m.8692_clip;TCONS_00009149|m.77016_clip	>TCONS_00000654|m.8692_clip;>TCONS_00009149|m.77016_clip	6	5	4	5	6	39770000	41778000	36396000	32079000	49041000	425110000	397680000	407280000	380090000	347220000
TCONS_00000663|m.5088	TCONS_00000663|m.5088	>TCONS_00000663|m.5088	2	2	2	2	1	4500000	5883000	5475300	5266400	2919500	155070000	190940000	153460000	171120000	97822000
TCONS_00000665|m.8590_clip	TCONS_00000665|m.8590_clip	>TCONS_00000665|m.8590_clip	1	0	0	1	0	971270	NaN	NaN	477500	NaN	15540000	NaN	NaN	8682100	NaN
TCONS_00000680|m.2203;TCONS_00000681|m.2179_clip;TCONS_00000679|m.2190_clip	TCONS_00000680|m.2203;TCONS_00000681|m.2179_clip;TCONS_00000679|m.2190_clip	>TCONS_00000680|m.2203;>TCONS_00000681|m.2179_clip;>TCONS_00000679|m.2190_clip	0	2	0	1	0	NaN	1839100	NaN	221790	NaN	NaN	56571000	NaN	10140000	NaN
TCONS_00000688|m.8254;TCONS_00000686|m.8269;TCONS_00000684|m.8259;TCONS_00000682|m.8233_clip;TCONS_00000689|m.8247;TCONS_00000687|m.8265;TCONS_00000685|m.8240;TCONS_00000683|m.8275_clip	TCONS_00000688|m.8254;TCONS_00000686|m.8269;TCONS_00000684|m.8259;TCONS_00000682|m.8233_clip;TCONS_00000689|m.8247;TCONS_00000687|m.8265;TCONS_00000685|m.8240;TCONS_00000683|m.8275_clip	>TCONS_00000688|m.8254;>TCONS_00000686|m.8269;>TCONS_00000684|m.8259;>TCONS_00000682|m.8233_clip;>TCONS_00000689|m.8247;>TCONS_00000687|m.8265;>TCONS_00000685|m.8240;>TCONS_00000683|m.8275_clip	1	1	1	1	1	1250600	1306500	1176800	1120100	1228500	17509000	18228000	15084000	17821000	15627000
TCONS_00000718|m.6534_clip	TCONS_00000718|m.6534_clip	>TCONS_00000718|m.6534_clip	0	1	0	1	1	NaN	289630	NaN	305380	418630	NaN	7215500	NaN	8675700	9509100
TCONS_00000720|m.4353;TCONS_00000719|m.4341	TCONS_00000720|m.4353;TCONS_00000719|m.4341	>TCONS_00000720|m.4353;>TCONS_00000719|m.4341	1	2	2	3	3	258940	317810	132460	435460	436690	18101000	13452000	18298000	18512000	14242000
TCONS_00000719|m.4342;TCONS_00000720|m.4354	TCONS_00000719|m.4342;TCONS_00000720|m.4354	>TCONS_00000719|m.4342;>TCONS_00000720|m.4354	1	1	1	1	1	792260	1461700	1010500	890490	1046500	11884000	21849000	13877000	15179000	14262000
TCONS_00000723|m.3129	TCONS_00000723|m.3129	>TCONS_00000723|m.3129	1	1	1	1	1	2298500	677260	844210	610320	1083300	13791000	4049300	4637500	4161400	5905600
TCONS_00000725|m.11315_clip;TCONS_00000726|m.11321_clip;TCONS_00000727|m.11318_clip;TCONS_00000724|m.11314	TCONS_00000725|m.11315_clip;TCONS_00000726|m.11321_clip;TCONS_00000727|m.11318_clip;TCONS_00000724|m.11314	>TCONS_00000725|m.11315_clip;>TCONS_00000726|m.11321_clip;>TCONS_00000727|m.11318_clip;>TCONS_00000724|m.11314	7	10	10	11	11	24890000	33597000	42680000	33012000	40877000	403890000	492440000	487240000	569480000	551340000
TCONS_00000736|m.455;TCONS_00000739|m.430;TCONS_00000740|m.405;TCONS_00000737|m.507;TCONS_00000741|m.381;TCONS_00000738|m.483	TCONS_00000736|m.455;TCONS_00000739|m.430;TCONS_00000740|m.405;TCONS_00000737|m.507;TCONS_00000741|m.381;TCONS_00000738|m.483	>TCONS_00000736|m.455;>TCONS_00000739|m.430;>TCONS_00000740|m.405;>TCONS_00000737|m.507;>TCONS_00000741|m.381;>TCONS_00000738|m.483	4	2	4	3	3	109000	23291	46346	45093	171990	10996000	9061800	16567000	14900000	14588000
TCONS_00000748|m.4658	TCONS_00000748|m.4658	>TCONS_00000748|m.4658	3	1	1	1	0	3146900	NaN	2150600	622250	NaN	24655000	NaN	NaN	21594000	NaN
TCONS_00000761|m.4764	TCONS_00000761|m.4764	>TCONS_00000761|m.4764	3	3	3	2	3	26075000	36968000	37721000	22926000	44125000	174090000	228230000	273730000	212680000	239520000
TCONS_00000762|m.4409_clip	TCONS_00000762|m.4409_clip	>TCONS_00000762|m.4409_clip	2	1	1	3	2	681930	205610	181350	311870	210040	16154000	14614000	11408000	11830000	13113000
TCONS_00000765|m.4826;TCONS_00000764|m.4774;TCONS_00000763|m.4807;TCONS_00000763|m.4808	TCONS_00000765|m.4826;TCONS_00000764|m.4774;TCONS_00000763|m.4807	>TCONS_00000765|m.4826;>TCONS_00000764|m.4774;>TCONS_00000763|m.4807	14	13	13	13	14	10431000	14397000	11292000	12994000	15831000	562460000	531960000	456880000	531440000	592870000
TCONS_00000769|m.4787_clip;TCONS_00000770|m.4876_clip;TCONS_00000767|m.4835_clip;TCONS_00000768|m.4857;TCONS_00000771|m.4896	TCONS_00000769|m.4787_clip;TCONS_00000770|m.4876_clip;TCONS_00000767|m.4835_clip;TCONS_00000768|m.4857;TCONS_00000771|m.4896	>TCONS_00000769|m.4787_clip;>TCONS_00000770|m.4876_clip;>TCONS_00000767|m.4835_clip;>TCONS_00000768|m.4857;>TCONS_00000771|m.4896	30	26	30	27	28	11690000	10182000	9586200	9402500	12390000	1179400000	1142000000	986570000	1112900000	1246400000
TCONS_00000801|m.7928	TCONS_00000801|m.7928	>TCONS_00000801|m.7928	4	4	4	4	3	4433900	7008000	8356900	8363300	10693000	140400000	131550000	158330000	123190000	135710000
TCONS_00000812|m.7599_clip	TCONS_00000812|m.7599_clip	>TCONS_00000812|m.7599_clip	7	6	8	7	8	3689600	3786400	5047600	3742500	4589900	119590000	103910000	111970000	128750000	116470000
TCONS_00000820|m.9514;TCONS_00012374|m.101120_clip	TCONS_00000820|m.9514;TCONS_00012374|m.101120_clip	>TCONS_00000820|m.9514;>TCONS_00012374|m.101120_clip	3	4	3	3	3	1931000	2111400	1987400	1695300	2459400	37193000	40050000	35980000	33579000	43495000
TCONS_00000825|m.3472_clip	TCONS_00000825|m.3472_clip	>TCONS_00000825|m.3472_clip	1	1	2	1	1	918470	1210200	1511800	1247700	1402300	10103000	13265000	15225000	NaN	14015000
TCONS_00000830|m.5871;TCONS_00000829|m.5883_clip;TCONS_00000831|m.5868_clip	TCONS_00000830|m.5871;TCONS_00000829|m.5883_clip;TCONS_00000831|m.5868_clip	>TCONS_00000830|m.5871;>TCONS_00000829|m.5883_clip;>TCONS_00000831|m.5868_clip	1	3	3	5	3	1833800	22573000	19115000	10562000	20578000	31680000	353890000	304410000	250460000	282040000
TCONS_00000839|m.2088;TCONS_00000838|m.2097	TCONS_00000839|m.2088;TCONS_00000838|m.2097	>TCONS_00000839|m.2088;>TCONS_00000838|m.2097	5	5	5	5	5	18356000	15440000	15479000	16418000	20789000	326940000	192690000	172590000	213370000	205400000
TCONS_00000841|m.177	TCONS_00000841|m.177	>TCONS_00000841|m.177	5	4	5	4	5	17918000	3688200	4496200	3482800	4309500	332390000	305500000	314500000	317690000	308320000
TCONS_00000844|m.10868;TCONS_00000843|m.10863	TCONS_00000844|m.10868;TCONS_00000843|m.10863	>TCONS_00000844|m.10868;>TCONS_00000843|m.10863	2	3	2	1	1	2000800	1977100	4455900	842500	1468100	49742000	45012000	66371000	36387000	50695000
TCONS_00000848|m.11182;TCONS_00000849|m.11185	TCONS_00000848|m.11182;TCONS_00000849|m.11185	>TCONS_00000848|m.11182;>TCONS_00000849|m.11185	3	4	4	2	3	6811300	10217000	11440000	4689400	8661400	76490000	84495000	84080000	70766000	90825000
TCONS_00000855|m.3520;TCONS_00000857|m.3534;TCONS_00000856|m.3528	TCONS_00000855|m.3520;TCONS_00000857|m.3534;TCONS_00000856|m.3528	>TCONS_00000855|m.3520;>TCONS_00000857|m.3534;>TCONS_00000856|m.3528	1	2	3	2	2	1871800	4238300	5875000	2650700	5384400	47952000	48393000	49215000	33956000	53027000
TCONS_00000871|m.1657;TCONS_00000870|m.1691;TCONS_00000869|m.1726;TCONS_00000868|m.1740;TCONS_00000867|m.1644;TCONS_00000866|m.1665;TCONS_00000865|m.1704;TCONS_00000864|m.1679	TCONS_00000871|m.1657;TCONS_00000870|m.1691;TCONS_00000869|m.1726;TCONS_00000868|m.1740;TCONS_00000867|m.1644;TCONS_00000866|m.1665;TCONS_00000865|m.1704;TCONS_00000864|m.1679	>TCONS_00000871|m.1657;>TCONS_00000870|m.1691;>TCONS_00000869|m.1726;>TCONS_00000868|m.1740;>TCONS_00000867|m.1644;>TCONS_00000866|m.1665;>TCONS_00000865|m.1704;>TCONS_00000864|m.1679	6	6	6	5	6	10135000	10850000	8646900	6395600	10067000	205720000	157790000	117900000	168190000	154790000
TCONS_00000870|m.1689;TCONS_00000869|m.1724;TCONS_00000868|m.1738;TCONS_00000867|m.1642;TCONS_00000865|m.1703;TCONS_00000864|m.1677_clip;TCONS_00000866|m.1663;TCONS_00000871|m.1655_clip;TCONS_00000866|m.1666	TCONS_00000870|m.1689;TCONS_00000869|m.1724;TCONS_00000868|m.1738;TCONS_00000867|m.1642;TCONS_00000865|m.1703;TCONS_00000864|m.1677_clip;TCONS_00000866|m.1663;TCONS_00000871|m.1655_clip	>TCONS_00000870|m.1689;>TCONS_00000869|m.1724;>TCONS_00000868|m.1738;>TCONS_00000867|m.1642;>TCONS_00000865|m.1703;>TCONS_00000864|m.1677_clip;>TCONS_00000866|m.1663;>TCONS_00000871|m.1655_clip	10	12	12	13	15	7964300	5759800	7286800	6719900	8414900	384830000	344470000	341890000	409560000	366370000
TCONS_00000878|m.10107_clip	TCONS_00000878|m.10107_clip	>TCONS_00000878|m.10107_clip	1	1	1	1	1	926170	950660	813090	793480	1588900	12966000	13263000	10422000	12624000	20211000
TCONS_00000889|m.1752_clip	TCONS_00000889|m.1752_clip	>TCONS_00000889|m.1752_clip	38	37	37	37	36	2430300000	2381800000	2381500000	2078300000	2681700000	62463000000	66567000000	69640000000	67570000000	68720000000
TCONS_00000895|m.9463;TCONS_00000894|m.9466	TCONS_00000895|m.9463;TCONS_00000894|m.9466	>TCONS_00000895|m.9463;>TCONS_00000894|m.9466	4	5	4	4	4	4567500	8113600	5530200	5550600	8306700	51123000	81039000	72169000	76672000	97848000
TCONS_00000896|m.9469_clip	TCONS_00000896|m.9469_clip	>TCONS_00000896|m.9469_clip	1	1	1	1	1	3850200	3441600	4286600	3958700	3864200	15401000	13718000	15698000	17995000	14044000
TCONS_00000900|m.11059	TCONS_00000900|m.11059	>TCONS_00000900|m.11059	1	1	1	1	1	34754000	30816000	19461000	38875000	26748000	139020000	122830000	71270000	176710000	97212000
TCONS_00000907|m.9321;TCONS_00000906|m.9319;TCONS_00000437|m.2832	TCONS_00000907|m.9321;TCONS_00000906|m.9319	>TCONS_00000907|m.9321;>TCONS_00000906|m.9319	4	5	6	5	5	22759000	37107000	30854000	33809000	26660000	237580000	245770000	255830000	247890000	242880000
TCONS_00000908|m.9269	TCONS_00000908|m.9269	>TCONS_00000908|m.9269	17	17	20	18	19	434560000	564540000	539020000	407600000	582970000	8633300000	9853600000	9197100000	8803400000	9164700000
TCONS_00000922|m.11484;TCONS_00000921|m.11481	TCONS_00000922|m.11484;TCONS_00000921|m.11481	>TCONS_00000922|m.11484;>TCONS_00000921|m.11481	2	1	3	3	2	3156700	3516600	5701500	3719200	4459200	51516000	57189000	70192000	57367000	66122000
TCONS_00000923|m.5915_clip;TCONS_00000924|m.5909_clip	TCONS_00000923|m.5915_clip;TCONS_00000924|m.5909_clip	>TCONS_00000923|m.5915_clip;>TCONS_00000924|m.5909_clip	9	8	9	10	9	20910000	16566000	18293000	17852000	21251000	522900000	436320000	428690000	458050000	448140000
TCONS_00000925|m.6253	TCONS_00000925|m.6253	>TCONS_00000925|m.6253	2	3	3	2	2	660040	1724500	3377900	592110	1020400	36394000	30691000	49997000	28843000	23783000
TCONS_00000930|m.10946	TCONS_00000930|m.10946	>TCONS_00000930|m.10946	2	4	4	4	2	1163700	23968000	23970000	15575000	18427000	356390000	387330000	454010000	413060000	343670000
TCONS_00000935|m.8751_clip;TCONS_00000936|m.8755_clip	TCONS_00000935|m.8751_clip;TCONS_00000936|m.8755_clip	>TCONS_00000935|m.8751_clip;>TCONS_00000936|m.8755_clip	1	1	0	0	1	NaN	571250	NaN	NaN	NaN	NaN	14231000	NaN	NaN	NaN
TCONS_00000937|m.3810_clip	TCONS_00000937|m.3810_clip	>TCONS_00000937|m.3810_clip	36	44	47	36	41	5585700000	6670600000	7665500000	4992700000	6714900000	93642000000	93254000000	108770000000	88439000000	91415000000
TCONS_00000938|m.2705;TCONS_00000940|m.2744_clip;TCONS_00000939|m.2693_clip	TCONS_00000938|m.2705;TCONS_00000940|m.2744_clip;TCONS_00000939|m.2693_clip	>TCONS_00000938|m.2705;>TCONS_00000940|m.2744_clip;>TCONS_00000939|m.2693_clip	48	53	45	48	51	13740000	13615000	11061000	11342000	14250000	1823800000	1669900000	1509500000	1680800000	1707000000
TCONS_00008122|m.67006;TCONS_00000948|m.2337_clip	TCONS_00008122|m.67006;TCONS_00000948|m.2337_clip	>TCONS_00008122|m.67006;>TCONS_00000948|m.2337_clip	2	2	2	1	2	11660000	15872000	20479000	6196600	17126000	60758000	82223000	95608000	89505000	84876000
TCONS_00000950|m.3109_clip	TCONS_00000950|m.3109_clip	>TCONS_00000950|m.3109_clip	3	2	2	2	3	1068600	634620	793200	589560	849330	31797000	17775000	20435000	19171000	23020000
TCONS_00000956|m.9891	TCONS_00000956|m.9891	>TCONS_00000956|m.9891	2	2	3	2	2	1613800	1734200	2623400	1426200	1488000	31705000	31490000	36948000	31502000	25252000
TCONS_00000965|m.5001	TCONS_00000965|m.5001	>TCONS_00000965|m.5001	1	0	1	0	0	399640	NaN	666710	NaN	NaN	7193600	NaN	10987000	NaN	NaN
TCONS_00000981|m.9603_clip;TCONS_00000980|m.9605_clip;TCONS_00000979|m.9591_clip;TCONS_00000976|m.9600_clip;TCONS_00000975|m.9594_clip;TCONS_00000978|m.9609_clip;TCONS_00000977|m.9597_clip	TCONS_00000981|m.9603_clip;TCONS_00000980|m.9605_clip;TCONS_00000979|m.9591_clip;TCONS_00000976|m.9600_clip;TCONS_00000975|m.9594_clip;TCONS_00000978|m.9609_clip;TCONS_00000977|m.9597_clip	>TCONS_00000981|m.9603_clip;>TCONS_00000980|m.9605_clip;>TCONS_00000979|m.9591_clip;>TCONS_00000976|m.9600_clip;>TCONS_00000975|m.9594_clip;>TCONS_00000978|m.9609_clip;>TCONS_00000977|m.9597_clip	1	1	1	1	1	20582000	22364000	16928000	21456000	20482000	102910000	97653000	77493000	107470000	84614000
TCONS_00000982|m.8091	TCONS_00000982|m.8091	>TCONS_00000982|m.8091	2	3	3	4	4	668420	5824700	6928600	6835500	7560600	26008000	66474000	74445000	118120000	99308000
TCONS_00000989|m.3856	TCONS_00000989|m.3856	>TCONS_00000989|m.3856	13	11	12	11	11	88678000	75000000	85904000	62438000	75693000	1181100000	1145800000	1151200000	1138100000	1028400000
TCONS_00000989|m.3857	TCONS_00000989|m.3857	>TCONS_00000989|m.3857	3	4	4	4	4	11626000	13266000	18128000	14798000	17695000	182250000	150780000	195410000	186120000	177490000
TCONS_00000996|m.9797;TCONS_00000997|m.9795	TCONS_00000996|m.9797;TCONS_00000997|m.9795	>TCONS_00000996|m.9797;>TCONS_00000997|m.9795	1	1	1	1	1	529280	695030	667960	952140	924300	6351300	8311200	7338700	12984000	10078000
TCONS_00001012|m.1146_clip	TCONS_00001012|m.1146_clip	>TCONS_00001012|m.1146_clip	15	16	16	14	16	95062000	97992000	99549000	85243000	113290000	2176100000	1900900000	2066400000	2026100000	2103700000
TCONS_00001017|m.10238	TCONS_00001017|m.10238	>TCONS_00001017|m.10238	0	0	1	0	0	NaN	NaN	271210	NaN	NaN	NaN	NaN	15892000	NaN	NaN
TCONS_00001034|m.6380;TCONS_00001033|m.6399_clip;TCONS_00001032|m.6416	TCONS_00001034|m.6380;TCONS_00001033|m.6399_clip;TCONS_00001032|m.6416	>TCONS_00001034|m.6380;>TCONS_00001033|m.6399_clip;>TCONS_00001032|m.6416	4	3	3	4	2	542900	315590	623730	465890	149160	32309000	34169000	49296000	45995000	24544000
TCONS_00001040|m.5188;TCONS_00001039|m.5196;TCONS_00001041|m.5180;TCONS_00001041|m.5183	TCONS_00001040|m.5188;TCONS_00001039|m.5196	>TCONS_00001040|m.5188;>TCONS_00001039|m.5196	8	8	4	6	8	13431000	10242000	2709700	7604300	10550000	260500000	212600000	146390000	248240000	240890000
TCONS_00001042|m.5621	TCONS_00001042|m.5621	>TCONS_00001042|m.5621	4	6	3	5	4	10157000	9063300	11175000	9310600	8573000	172200000	142530000	196340000	149500000	151870000
TCONS_00001046|m.11629_clip	TCONS_00001046|m.11629_clip	>TCONS_00001046|m.11629_clip	8	10	10	9	9	19410000	27262000	35573000	23993000	29976000	416050000	425830000	466760000	417550000	412160000
TCONS_00001052|m.10431_clip	TCONS_00001052|m.10431_clip	>TCONS_00001052|m.10431_clip	1	0	0	0	0	1037800	NaN	NaN	NaN	NaN	8302400	NaN	NaN	NaN	NaN
TCONS_00001059|m.11575;TCONS_00001058|m.11570	TCONS_00001059|m.11575;TCONS_00001058|m.11570	>TCONS_00001059|m.11575;>TCONS_00001058|m.11570	1	1	1	1	1	333010	377510	323310	342610	414080	12654000	14295000	11248000	14795000	14297000
TCONS_00001067|m.9165	TCONS_00001067|m.9165	>TCONS_00001067|m.9165	10	12	10	11	12	57058000	41141000	51484000	28700000	51470000	606050000	642340000	754250000	582000000	738700000
TCONS_00001072|m.10250	TCONS_00001072|m.10250	>TCONS_00001072|m.10250	2	2	2	2	4	5827100	6877400	3698900	8050100	8076300	48257000	57978000	35750000	76327000	74667000
TCONS_00001083|m.10884	TCONS_00001083|m.10884	>TCONS_00001083|m.10884	1	1	1	1	1	1052400	378120	213960	698280	876420	13682000	4898300	2546600	10316000	10352000
TCONS_00001086|m.7395_clip;TCONS_00001087|m.7391_clip;TCONS_00001087|m.7392	TCONS_00001086|m.7395_clip;TCONS_00001087|m.7391_clip	>TCONS_00001086|m.7395_clip;>TCONS_00001087|m.7391_clip	10	7	5	7	5	44811000	55947000	52962000	37196000	33037000	446900000	457480000	469520000	446590000	372000000
TCONS_00015539|m.137083_clip;TCONS_00005980|m.52265_clip;TCONS_00001089|m.6766_clip	TCONS_00015539|m.137083_clip;TCONS_00005980|m.52265_clip;TCONS_00001089|m.6766_clip	>TCONS_00015539|m.137083_clip;>TCONS_00005980|m.52265_clip;>TCONS_00001089|m.6766_clip	1	3	3	3	3	11059000	28932000	29577000	19350000	32883000	81244000	100090000	116800000	72478000	104730000
TCONS_00001097|m.4076	TCONS_00001097|m.4076	>TCONS_00001097|m.4076	1	1	1	1	0	426820	542960	353260	383790	NaN	NaN	13526000	NaN	10904000	NaN
TCONS_00001105|m.2146;TCONS_00001104|m.2159	TCONS_00001105|m.2146;TCONS_00001104|m.2159	>TCONS_00001105|m.2146;>TCONS_00001104|m.2159	17	16	13	13	15	5409000	5498300	5192400	3655700	5230100	290600000	236900000	239430000	231430000	249680000
TCONS_00001106|m.3583;TCONS_00001107|m.3599	TCONS_00001106|m.3583;TCONS_00001107|m.3599	>TCONS_00001106|m.3583;>TCONS_00001107|m.3599	18	17	17	18	17	17235000	14812000	18815000	14774000	18253000	1130300000	906660000	937020000	1087300000	970720000
TCONS_00001109|m.9528_clip	TCONS_00001109|m.9528_clip	>TCONS_00001109|m.9528_clip	2	1	2	1	1	553980	474080	483160	352250	454060	11015000	14457000	13537000	12250000	12625000
TCONS_00001111|m.9050;TCONS_00001115|m.9064;TCONS_00001113|m.9071;TCONS_00001112|m.9057;TCONS_00001114|m.9043	TCONS_00001111|m.9050;TCONS_00001115|m.9064;TCONS_00001113|m.9071;TCONS_00001112|m.9057;TCONS_00001114|m.9043	>TCONS_00001111|m.9050;>TCONS_00001115|m.9064;>TCONS_00001113|m.9071;>TCONS_00001112|m.9057;>TCONS_00001114|m.9043	14	13	14	11	11	13077000	12174000	16174000	7599300	14687000	494040000	411580000	503670000	403590000	465650000
TCONS_00001119|m.6718	TCONS_00001119|m.6718	>TCONS_00001119|m.6718	1	0	1	1	1	1981700	NaN	903600	644450	1436900	17835000	NaN	7445600	6591200	11750000
TCONS_00001123|m.7608	TCONS_00001123|m.7608	>TCONS_00001123|m.7608	1	1	1	1	2	4095300	3102900	5682300	3691600	5416100	24572000	18552000	15917000	25171000	21833000
TCONS_00010112|m.84519;TCONS_00001124|m.1598	TCONS_00010112|m.84519;TCONS_00001124|m.1598	>TCONS_00010112|m.84519;>TCONS_00001124|m.1598	2	2	2	2	2	14527000	5720700	15545000	11527000	5747100	50442000	44539000	34844000	40501000	40798000
TCONS_00001125|m.2106	TCONS_00001125|m.2106	>TCONS_00001125|m.2106	4	4	4	5	5	5420400	9826300	9644500	7354300	7611300	151770000	170510000	175120000	142770000	146140000
TCONS_00001131|m.9092	TCONS_00001131|m.9092	>TCONS_00001131|m.9092	1	1	0	1	1	1435600	2488200	NaN	1041000	2257100	11485000	19836000	NaN	9463900	16406000
TCONS_00001132|m.4506;TCONS_00001133|m.4488_clip;TCONS_00001134|m.4513	TCONS_00001132|m.4506;TCONS_00001133|m.4488_clip;TCONS_00001134|m.4513	>TCONS_00001132|m.4506;>TCONS_00001133|m.4488_clip;>TCONS_00001134|m.4513	1	0	0	2	1	110450	NaN	NaN	504750	399390	17414000	NaN	NaN	16746000	13999000
TCONS_00001139|m.8148_clip	TCONS_00001139|m.8148_clip	>TCONS_00001139|m.8148_clip	0	1	1	1	1	NaN	695430	961600	1078300	684190	NaN	12474000	15847000	22056000	11190000
TCONS_00001141|m.11286_clip	TCONS_00001141|m.11286_clip	>TCONS_00001141|m.11286_clip	1	1	1	1	1	1727500	2592300	1528300	1642700	3096500	134740000	201490000	109140000	145610000	219450000
TCONS_00001145|m.4223_clip	TCONS_00001145|m.4223_clip	>TCONS_00001145|m.4223_clip	3	2	2	2	2	2967800	847120	1007600	742620	1890300	29369000	16980000	10844000	17033000	27916000
TCONS_00001165|m.1823;TCONS_00001164|m.1811;TCONS_00001163|m.1799	TCONS_00001165|m.1823;TCONS_00001164|m.1811;TCONS_00001163|m.1799	>TCONS_00001165|m.1823;>TCONS_00001164|m.1811;>TCONS_00001163|m.1799	3	0	1	1	1	476100	NaN	134730	308170	NaN	21901000	NaN	NaN	16109000	NaN
TCONS_00001183|m.6536;TCONS_00000316|m.9337_clip	TCONS_00001183|m.6536	>TCONS_00001183|m.6536	5	4	6	3	4	4736000	1636800	7050300	877840	4240400	89492000	61320000	115340000	51078000	110170000
TCONS_00008036|m.70025_clip;TCONS_00001188|m.6330;TCONS_00001189|m.7562	TCONS_00008036|m.70025_clip;TCONS_00001188|m.6330;TCONS_00001189|m.7562	>TCONS_00008036|m.70025_clip;>TCONS_00001188|m.6330;>TCONS_00001189|m.7562	1	1	1	1	1	923430	NaN	283420	283750	1018400	13459000	NaN	3469900	8740900	13221000
TCONS_00001191|m.8795;TCONS_00001192|m.8778;TCONS_00001192|m.8779	TCONS_00001191|m.8795;TCONS_00001192|m.8778	>TCONS_00001191|m.8795;>TCONS_00001192|m.8778	22	25	24	25	25	31904000	29662000	30139000	27535000	29354000	1402300000	1203100000	1132200000	1434900000	1369500000
TCONS_00001195|m.6500_clip	TCONS_00001195|m.6500_clip	>TCONS_00001195|m.6500_clip	4	5	6	5	5	10650000	10377000	8982900	9227100	13649000	203620000	186060000	149570000	179210000	207990000
TCONS_00001200|m.6175;TCONS_00001199|m.6162	TCONS_00001200|m.6175;TCONS_00001199|m.6162	>TCONS_00001200|m.6175;>TCONS_00001199|m.6162	37	38	43	33	37	513630000	572420000	864310000	575720000	603700000	8675900000	8595000000	11473000000	9937100000	9311500000
TCONS_00001202|m.6169;TCONS_00001201|m.6156	TCONS_00001202|m.6169;TCONS_00001201|m.6156	>TCONS_00001202|m.6169;>TCONS_00001201|m.6156	30	31	37	26	29	NaN	NaN	1093900	NaN	NaN	NaN	NaN	16024000	NaN	NaN
TCONS_00001203|m.6693	TCONS_00001203|m.6693	>TCONS_00001203|m.6693	39	38	41	36	31	6351500	6113500	8853100	6468000	5532600	869680000	832080000	995090000	911550000	770790000
TCONS_00001208|m.761;TCONS_00001207|m.771;TCONS_00001206|m.763_clip;TCONS_00001205|m.767_clip	TCONS_00001208|m.761;TCONS_00001207|m.771;TCONS_00001206|m.763_clip;TCONS_00001205|m.767_clip	>TCONS_00001208|m.761;>TCONS_00001207|m.771;>TCONS_00001206|m.763_clip;>TCONS_00001205|m.767_clip	5	4	5	5	5	113220000	131830000	132290000	114170000	152360000	1120600000	1135800000	1109700000	1076800000	1234200000
TCONS_00001218|m.5703;TCONS_00001217|m.5712;TCONS_00001216|m.5687;TCONS_00001215|m.5695;TCONS_00001214|m.5679	TCONS_00001218|m.5703;TCONS_00001217|m.5712;TCONS_00001216|m.5687;TCONS_00001215|m.5695;TCONS_00001214|m.5679	>TCONS_00001218|m.5703;>TCONS_00001217|m.5712;>TCONS_00001216|m.5687;>TCONS_00001215|m.5695;>TCONS_00001214|m.5679	0	2	0	1	2	NaN	683700	NaN	232690	429110	NaN	7889700	NaN	7019200	7796600
TCONS_00001224|m.10186	TCONS_00001224|m.10186	>TCONS_00001224|m.10186	3	2	3	2	2	3715300	3190200	3951300	2614900	2698100	62180000	63299000	64524000	61962000	50800000
TCONS_00001240|m.987_clip	TCONS_00001240|m.987_clip	>TCONS_00001240|m.987_clip	6	6	5	6	6	59692000	28198000	23566000	24877000	35036000	255370000	220710000	237880000	185650000	232790000
TCONS_00001248|m.2879;TCONS_00001247|m.2864;TCONS_00001246|m.2838;TCONS_00001245|m.2850	TCONS_00001248|m.2879;TCONS_00001247|m.2864;TCONS_00001246|m.2838;TCONS_00001245|m.2850	>TCONS_00001248|m.2879;>TCONS_00001247|m.2864;>TCONS_00001246|m.2838;>TCONS_00001245|m.2850	2	2	2	1	2	NaN	157350	108920	53233	135860	NaN	9174800	5777800	16163000	9406000
TCONS_00001261|m.9725;TCONS_00001260|m.9719	TCONS_00001261|m.9725;TCONS_00001260|m.9719	>TCONS_00001261|m.9725;>TCONS_00001260|m.9719	1	2	2	1	2	1665600	3528600	4680700	1870400	3401400	NaN	35162000	42854000	21255000	30905000
TCONS_00001261|m.9727;TCONS_00001260|m.9721	TCONS_00001261|m.9727;TCONS_00001260|m.9721	>TCONS_00001261|m.9727;>TCONS_00001260|m.9721	0	1	1	0	1	NaN	7599600	16258000	NaN	10395000	NaN	22719000	44656000	NaN	NaN
TCONS_00001270|m.8015	TCONS_00001270|m.8015	>TCONS_00001270|m.8015	6	8	8	8	7	3648800	5264700	5103700	4408000	4617100	103910000	143140000	115940000	126190000	125680000
TCONS_00001274|m.11472_clip;TCONS_00001273|m.11476	TCONS_00001274|m.11472_clip;TCONS_00001273|m.11476	>TCONS_00001274|m.11472_clip;>TCONS_00001273|m.11476	1	3	4	3	4	NaN	5014100	7590400	4544100	6800700	NaN	101730000	96429000	87222000	87243000
TCONS_00001275|m.2756	TCONS_00001275|m.2756	>TCONS_00001275|m.2756	7	6	9	4	5	25662000	31451000	38686000	10512000	13532000	445410000	328930000	376550000	326660000	272390000
TCONS_00001280|m.9788_clip	TCONS_00001280|m.9788_clip	>TCONS_00001280|m.9788_clip	8	10	12	9	10	358940000	390380000	418630000	348280000	444550000	3786200000	3602900000	3214500000	3275000000	3459000000
TCONS_00001289|m.2521_clip	TCONS_00001289|m.2521_clip	>TCONS_00001289|m.2521_clip	3	3	4	3	4	5780700	6912300	7570600	6024600	9005700	91592000	83920000	75699000	89850000	74486000
TCONS_00001290|m.7338	TCONS_00001290|m.7338	>TCONS_00001290|m.7338	3	2	3	2	2	84099000	67641000	92882000	57859000	80768000	239410000	224830000	214160000	217580000	231050000
TCONS_00001292|m.10904	TCONS_00001292|m.10904	>TCONS_00001292|m.10904	0	2	2	1	2	NaN	1231300	1661800	544500	1147400	NaN	17542000	22249000	15567000	15197000
TCONS_00001293|m.735	TCONS_00001293|m.735	>TCONS_00001293|m.735	26	22	22	22	22	54410000	53843000	53465000	46033000	50946000	1470000000	1515100000	1505700000	1561300000	1473500000
TCONS_00001298|m.9351	TCONS_00001298|m.9351	>TCONS_00001298|m.9351	5	4	5	5	5	47370000	24877000	52181000	36068000	40671000	337460000	339500000	402720000	355460000	345740000
TCONS_00001299|m.8027	TCONS_00001299|m.8027	>TCONS_00001299|m.8027	1	1	1	2	0	53858000	120420	153510	96473000	NaN	1089800000	1326900000	1554100000	2087900000	NaN
TCONS_00001303|m.9361_clip;TCONS_00001302|m.9374_clip	TCONS_00001303|m.9361_clip;TCONS_00001302|m.9374_clip	>TCONS_00001303|m.9361_clip;>TCONS_00001302|m.9374_clip	1	1	1	1	1	291660	222600	243270	199540	269610	7291500	5545400	5568100	5669000	6124100
TCONS_00001304|m.1338;TCONS_00001305|m.1331	TCONS_00001304|m.1338;TCONS_00001305|m.1331	>TCONS_00001304|m.1338;>TCONS_00001305|m.1331	10	11	11	10	11	219920000	302360000	277130000	237610000	301960000	2705200000	2921200000	2467000000	2724300000	3013700000
TCONS_00001315|m.1841_clip	TCONS_00001315|m.1841_clip	>TCONS_00001315|m.1841_clip	10	10	8	9	11	20289000	26581000	27967000	17701000	29091000	546530000	556080000	615860000	576040000	559780000
TCONS_00001327|m.10223;TCONS_00001328|m.10216_clip;TCONS_00001326|m.10210_clip	TCONS_00001327|m.10223;TCONS_00001328|m.10216_clip;TCONS_00001326|m.10210_clip	>TCONS_00001327|m.10223;>TCONS_00001328|m.10216_clip;>TCONS_00001326|m.10210_clip	3	1	2	2	2	2323300	1207100	1714800	1115600	1952700	27133000	31204000	27086000	21988000	30937000
TCONS_00001331|m.3002	TCONS_00001331|m.3002	>TCONS_00001331|m.3002	15	18	19	19	18	65813000	75410000	64598000	62659000	77112000	2014300000	1946600000	1645300000	1898100000	1785300000
TCONS_00001354|m.11018_clip;TCONS_00001355|m.11014_clip	TCONS_00001354|m.11018_clip;TCONS_00001355|m.11014_clip	>TCONS_00001354|m.11018_clip;>TCONS_00001355|m.11014_clip	3	3	2	2	3	8862200	9895500	8263600	6873700	12117000	135630000	148860000	148570000	134080000	154610000
TCONS_00001357|m.8842_clip;TCONS_00001356|m.8850_clip	TCONS_00001357|m.8842_clip;TCONS_00001356|m.8850_clip	>TCONS_00001357|m.8842_clip;>TCONS_00001356|m.8850_clip	2	1	1	1	1	3378600	1436300	508120	1338600	1707100	30619000	17629000	5730200	18737000	19105000
TCONS_00001368|m.14641;TCONS_00001369|m.14636	TCONS_00001368|m.14641;TCONS_00001369|m.14636	>TCONS_00001368|m.14641;>TCONS_00001369|m.14636	1	1	0	1	1	NaN	2554200	NaN	NaN	4422800	NaN	12726000	NaN	NaN	20093000
TCONS_00001373|m.11687	TCONS_00001373|m.11687	>TCONS_00001373|m.11687	0	1	1	1	1	NaN	1362400	1837300	1100600	1348300	NaN	13576000	16822000	12507000	12251000
TCONS_00001374|m.12988_clip	TCONS_00001374|m.12988_clip	>TCONS_00001374|m.12988_clip	12	11	12	12	11	7845800	10320000	11459000	7818000	12460000	471940000	391510000	409760000	399830000	475350000
TCONS_00001379|m.12295_clip;TCONS_00001378|m.12248;TCONS_00001381|m.12251	TCONS_00001379|m.12295_clip	>TCONS_00001379|m.12295_clip	6	6	6	4	5	16247000	24340000	22342000	5026700	7769000	242250000	282780000	213960000	271310000	243100000
TCONS_00001396|m.13219;TCONS_00001395|m.13232;TCONS_00001394|m.13226	TCONS_00001396|m.13219;TCONS_00001395|m.13232;TCONS_00001394|m.13226	>TCONS_00001396|m.13219;>TCONS_00001395|m.13232;>TCONS_00001394|m.13226	7	9	7	7	7	46653000	46681000	46806000	30337000	35444000	595810000	578160000	546900000	534970000	505230000
TCONS_00001396|m.13221;TCONS_00001395|m.13233;TCONS_00001394|m.13227	TCONS_00001396|m.13221;TCONS_00001395|m.13233;TCONS_00001394|m.13227	>TCONS_00001396|m.13221;>TCONS_00001395|m.13233;>TCONS_00001394|m.13227	7	5	7	4	5	57634000	40137000	47883000	31976000	47878000	497310000	414390000	364890000	393410000	475120000
TCONS_00002129|m.20188;TCONS_00001397|m.14506;TCONS_00013203|m.118839_clip	TCONS_00002129|m.20188;TCONS_00001397|m.14506	>TCONS_00002129|m.20188;>TCONS_00001397|m.14506	3	4	6	6	6	68987000	NaN	20357000	6312500	68681000	274570000	NaN	69487000	30120000	254630000
TCONS_00001400|m.13261;TCONS_00001401|m.13267;TCONS_00001401|m.13269	TCONS_00001400|m.13261;TCONS_00001401|m.13267	>TCONS_00001400|m.13261;>TCONS_00001401|m.13267	12	12	11	10	13	24988000	28267000	29721000	19805000	32357000	613340000	729350000	754780000	615290000	726310000
TCONS_00001407|m.12575_clip	TCONS_00001407|m.12575_clip	>TCONS_00001407|m.12575_clip	1	2	2	1	2	3384700	8859600	9047200	2618700	7451800	50239000	38341000	40559000	21322000	30998000
TCONS_00001413|m.12897_clip;TCONS_00001412|m.12908_clip;TCONS_00001411|m.12886_clip;TCONS_00001410|m.12925_clip;TCONS_00001412|m.12910;TCONS_00001411|m.12888;TCONS_00001410|m.12927	TCONS_00001413|m.12897_clip	>TCONS_00001413|m.12897_clip	9	9	8	8	7	7399100	5886700	5962500	6814000	6205600	258950000	177040000	218400000	232860000	204360000
TCONS_00001416|m.13053;TCONS_00000580|m.7367_clip	TCONS_00001416|m.13053	>TCONS_00001416|m.13053	2	3	2	3	2	1308500	2974100	1939900	2152500	2608300	36846000	41073000	46170000	32994000	38471000
TCONS_00001429|m.13293	TCONS_00001429|m.13293	>TCONS_00001429|m.13293	1	1	0	1	1	391230	509540	NaN	425120	1086200	13693000	17771000	NaN	16909000	34542000
TCONS_00001430|m.12344;TCONS_00001431|m.12383;TCONS_00001432|m.12445	TCONS_00001430|m.12344;TCONS_00001431|m.12383;TCONS_00001432|m.12445	>TCONS_00001430|m.12344;>TCONS_00001431|m.12383;>TCONS_00001432|m.12445	6	12	8	10	9	4013000	7897900	9255000	6099900	6514500	280960000	328270000	368990000	341600000	328100000
TCONS_00001434|m.12410;TCONS_00001433|m.12366;TCONS_00001435|m.12427	TCONS_00001434|m.12410;TCONS_00001433|m.12366;TCONS_00001435|m.12427	>TCONS_00001434|m.12410;>TCONS_00001433|m.12366;>TCONS_00001435|m.12427	4	8	6	6	5	NaN	NaN	1309400	NaN	NaN	NaN	NaN	13187000	NaN	NaN
TCONS_00001440|m.13690	TCONS_00001440|m.13690	>TCONS_00001440|m.13690	1	2	0	1	1	617140	1147100	NaN	694880	741460	14977000	13981000	NaN	19165000	16350000
TCONS_00001452|m.14500;TCONS_00001450|m.14485;TCONS_00001451|m.14495;TCONS_00001449|m.14490;TCONS_00004819|m.41670	TCONS_00001452|m.14500;TCONS_00001450|m.14485;TCONS_00001451|m.14495;TCONS_00001449|m.14490	>TCONS_00001452|m.14500;>TCONS_00001450|m.14485;>TCONS_00001451|m.14495;>TCONS_00001449|m.14490	14	16	16	16	15	42689000	45499000	59725000	48396000	58766000	915930000	1094600000	1292800000	1200500000	1246200000
TCONS_00001453|m.14478	TCONS_00001453|m.14478	>TCONS_00001453|m.14478	0	0	1	0	1	NaN	NaN	869730	NaN	758770	NaN	NaN	17518000	NaN	15167000
TCONS_00001457|m.11741;TCONS_00001456|m.11749	TCONS_00001457|m.11741;TCONS_00001456|m.11749	>TCONS_00001457|m.11741;>TCONS_00001456|m.11749	0	1	1	1	0	NaN	NaN	1309700	1035400	NaN	NaN	NaN	15589000	15297000	NaN
TCONS_00001473|m.14530_clip	TCONS_00001473|m.14530_clip	>TCONS_00001473|m.14530_clip	10	9	9	10	10	253760000	257400000	162590000	238120000	273880000	1991500000	2365700000	1858800000	2045100000	1985500000
TCONS_00001477|m.13043	TCONS_00001477|m.13043	>TCONS_00001477|m.13043	4	4	5	4	3	8883800	9120000	10277000	8228600	5293900	115540000	107010000	98703000	110550000	108250000
TCONS_00001486|m.14140;TCONS_00001487|m.14101;TCONS_00001485|m.14120;TCONS_00001484|m.14160	TCONS_00001486|m.14140;TCONS_00001487|m.14101;TCONS_00001485|m.14120;TCONS_00001484|m.14160	>TCONS_00001486|m.14140;>TCONS_00001487|m.14101;>TCONS_00001485|m.14120;>TCONS_00001484|m.14160	6	2	3	6	6	7674200	17031000	14486000	13068000	17096000	1130500000	1966900000	1531600000	1719800000	1709700000
TCONS_00001501|m.13313	TCONS_00001501|m.13313	>TCONS_00001501|m.13313	7	6	8	8	8	27897000	19592000	27651000	25492000	34140000	364280000	317480000	360220000	344950000	338490000
TCONS_00001504|m.14232	TCONS_00001504|m.14232	>TCONS_00001504|m.14232	1	1	1	1	1	1589200	888620	2876100	1099400	752230	68337000	38077000	113230000	53722000	29389000
TCONS_00001506|m.12820	TCONS_00001506|m.12820	>TCONS_00001506|m.12820	0	1	0	2	1	NaN	754110	NaN	1026900	1155200	NaN	10521000	NaN	16337000	14695000
TCONS_00001512|m.14590_clip	TCONS_00001512|m.14590_clip	>TCONS_00001512|m.14590_clip	1	2	1	2	2	NaN	1065700	608890	642550	863960	NaN	17824000	16463000	12239000	13033000
TCONS_00001524|m.12078;TCONS_00001522|m.12047;TCONS_00001527|m.12067;TCONS_00001523|m.12087;TCONS_00001528|m.12055;TCONS_00001526|m.12096;TCONS_00001525|m.12035;TCONS_00001525|m.12036;TCONS_00001528|m.12056;TCONS_00001526|m.12097;TCONS_00001523|m.12088;TCONS_00005066|m.46209;TCONS_00005063|m.46165;TCONS_00005061|m.46121;TCONS_00005060|m.46280;TCONS_00005059|m.46033;TCONS_00005064|m.46236;TCONS_00…	TCONS_00001524|m.12078;TCONS_00001522|m.12047;TCONS_00001527|m.12067;TCONS_00001523|m.12087;TCONS_00001528|m.12055;TCONS_00001526|m.12096;TCONS_00001525|m.12035	>TCONS_00001524|m.12078;>TCONS_00001522|m.12047;>TCONS_00001527|m.12067;>TCONS_00001523|m.12087;>TCONS_00001528|m.12055;>TCONS_00001526|m.12096;>TCONS_00001525|m.12035	53	55	53	53	53	158660000	169840000	193090000	155550000	204500000	10277000000	11322000000	10903000000	10947000000	11227000000
TCONS_00001531|m.14546_clip	TCONS_00001531|m.14546_clip	>TCONS_00001531|m.14546_clip	0	1	0	1	1	NaN	454770	NaN	361800	643640	NaN	8610300	NaN	7811900	11111000
TCONS_00001542|m.14696	TCONS_00001542|m.14696	>TCONS_00001542|m.14696	16	15	17	16	17	25319000	32481000	27194000	28569000	35268000	803510000	854470000	787940000	844160000	782670000
TCONS_00001544|m.13328	TCONS_00001544|m.13328	>TCONS_00001544|m.13328	3	3	2	2	2	3209700	2318800	1740000	2226700	3279400	30010000	21246000	23554000	23542000	27884000
TCONS_00001548|m.12315_clip;TCONS_00001549|m.12326_clip	TCONS_00001548|m.12315_clip;TCONS_00001549|m.12326_clip	>TCONS_00001548|m.12315_clip;>TCONS_00001549|m.12326_clip	5	4	5	4	4	1033400	1076400	1296200	1141800	1005500	62617000	54401000	55899000	59861000	45248000
TCONS_00001556|m.12206	TCONS_00001556|m.12206	>TCONS_00001556|m.12206	1	1	1	1	1	409680	775630	347460	605030	682430	11061000	20869000	8589100	18564000	16742000
TCONS_00001561|m.14705_clip	TCONS_00001561|m.14705_clip	>TCONS_00001561|m.14705_clip	12	9	8	6	9	2883400	1777500	1675500	1040000	2220000	164280000	159410000	135370000	146400000	173720000
TCONS_00001566|m.12711_clip	TCONS_00001566|m.12711_clip	>TCONS_00001566|m.12711_clip	23	23	24	24	24	364990000	384020000	458550000	349840000	401710000	8720300000	9314500000	9640300000	9414500000	9886100000
TCONS_00001571|m.13937	TCONS_00001571|m.13937	>TCONS_00001571|m.13937	0	1	1	0	1	NaN	496520	958320	NaN	393690	NaN	12369000	21935000	NaN	8942600
TCONS_00001583|m.12761	TCONS_00001583|m.12761	>TCONS_00001583|m.12761	0	0	1	0	0	NaN	NaN	1400400	NaN	NaN	NaN	NaN	25644000	NaN	NaN
TCONS_00001588|m.12948;TCONS_00001589|m.12960	TCONS_00001588|m.12948;TCONS_00001589|m.12960	>TCONS_00001588|m.12948;>TCONS_00001589|m.12960	14	14	15	16	16	31461000	27696000	30731000	24227000	31125000	1043100000	1076300000	1114100000	986440000	1066400000
TCONS_00001604|m.13340_clip;TCONS_00001607|m.13384;TCONS_00001605|m.13346;TCONS_00001601|m.13365;TCONS_00001602|m.13395;TCONS_00001606|m.13372;TCONS_00001603|m.13351	TCONS_00001604|m.13340_clip;TCONS_00001607|m.13384;TCONS_00001605|m.13346;TCONS_00001601|m.13365;TCONS_00001602|m.13395	>TCONS_00001604|m.13340_clip;>TCONS_00001607|m.13384;>TCONS_00001605|m.13346;>TCONS_00001601|m.13365;>TCONS_00001602|m.13395	10	12	15	12	12	2606200000	2547900000	2903900000	2041400000	2559400000	14345000000	17975000000	19128000000	13024000000	17576000000
TCONS_00001601|m.13367;TCONS_00012089|m.102552	TCONS_00001601|m.13367	>TCONS_00001601|m.13367	9	7	8	7	7	1016700000	1318700000	1247600000	998220000	1394400000	5022500000	9467000000	8260500000	8258500000	8317700000
TCONS_00001608|m.13389_clip	TCONS_00001608|m.13389_clip	>TCONS_00001608|m.13389_clip	1	1	1	1	1	175500	251520	358080	197210	454730	4738500	6767400	8851600	6051100	11155000
TCONS_00001611|m.14322	TCONS_00001611|m.14322	>TCONS_00001611|m.14322	1	3	4	2	1	2307400	2851800	58688000	12609000	931960	49994000	43780000	661250000	115310000	18347000
TCONS_00001613|m.12146_clip	TCONS_00001613|m.12146_clip	>TCONS_00001613|m.12146_clip	1	1	1	1	0	3551100	1549600	2770400	6183400	NaN	39062000	NaN	NaN	77295000	NaN
TCONS_00001622|m.13715_clip;TCONS_00001621|m.13738_clip	TCONS_00001622|m.13715_clip;TCONS_00001621|m.13738_clip	>TCONS_00001622|m.13715_clip;>TCONS_00001621|m.13738_clip	8	9	10	8	9	30103000	35557000	54208000	29325000	39437000	478000000	562130000	584750000	468070000	487580000
TCONS_00001646|m.14080	TCONS_00001646|m.14080	>TCONS_00001646|m.14080	0	1	1	0	1	NaN	297830	408700	NaN	NaN	NaN	6232500	7858000	NaN	NaN
TCONS_00001649|m.13252_clip	TCONS_00001649|m.13252_clip	>TCONS_00001649|m.13252_clip	14	16	18	17	17	14028000	18765000	19247000	19061000	19120000	766040000	707200000	738610000	827780000	793800000
TCONS_00001659|m.12873;TCONS_00001660|m.12871_clip	TCONS_00001659|m.12873	>TCONS_00001659|m.12873	8	6	8	7	8	1698600	1978600	2506800	1272600	1663000	116150000	122830000	97893000	99150000	99334000
TCONS_00001676|m.13884_clip;TCONS_00001675|m.13892	TCONS_00001676|m.13884_clip;TCONS_00001675|m.13892	>TCONS_00001676|m.13884_clip;>TCONS_00001675|m.13892	1	1	0	1	1	641120	NaN	NaN	672300	744720	12822000	NaN	NaN	15280000	13533000
TCONS_00001683|m.14515_clip;TCONS_00001682|m.14512_clip;TCONS_00001681|m.14508_clip	TCONS_00001683|m.14515_clip;TCONS_00001682|m.14512_clip;TCONS_00001681|m.14508_clip	>TCONS_00001683|m.14515_clip;>TCONS_00001682|m.14512_clip;>TCONS_00001681|m.14508_clip	2	2	3	2	2	3811200	6274600	8274500	6776700	7059800	53545000	61665000	59843000	74475000	68023000
TCONS_00001690|m.12028_clip	TCONS_00001690|m.12028_clip	>TCONS_00001690|m.12028_clip	9	10	10	9	10	13529000	14192000	15850000	14156000	13725000	470590000	465560000	562500000	466900000	439610000
TCONS_00001691|m.12023_clip	TCONS_00001691|m.12023_clip	>TCONS_00001691|m.12023_clip	9	10	10	9	9	1079700	1337500	1507500	1075000	1219400	36710000	45316000	46927000	41535000	37670000
TCONS_00001693|m.12614_clip;TCONS_00001694|m.12671;TCONS_00001697|m.12622;TCONS_00001696|m.12634;TCONS_00001695|m.12644;TCONS_00001692|m.12657	TCONS_00001693|m.12614_clip;TCONS_00001694|m.12671;TCONS_00001697|m.12622;TCONS_00001696|m.12634;TCONS_00001695|m.12644;TCONS_00001692|m.12657	>TCONS_00001693|m.12614_clip;>TCONS_00001694|m.12671;>TCONS_00001697|m.12622;>TCONS_00001696|m.12634;>TCONS_00001695|m.12644;>TCONS_00001692|m.12657	2	2	2	2	2	939370	1262400	1058900	1036100	928150	23928000	31582000	40292000	28480000	26155000
TCONS_00001706|m.13425_clip	TCONS_00001706|m.13425_clip	>TCONS_00001706|m.13425_clip	1	0	1	1	1	496970	NaN	NaN	424370	669140	16897000	NaN	NaN	16397000	20671000
TCONS_00001707|m.14192_clip	TCONS_00001707|m.14192_clip	>TCONS_00001707|m.14192_clip	1	3	2	2	3	2529300	6587700	4696300	4176700	6246600	37536000	50319000	41036000	45647000	39803000
TCONS_00001713|m.14572;TCONS_00001712|m.14579;TCONS_00001711|m.14587;TCONS_00001711|m.14584	TCONS_00001713|m.14572;TCONS_00001712|m.14579;TCONS_00001711|m.14587;TCONS_00001711|m.14584	>TCONS_00001713|m.14572;>TCONS_00001712|m.14579;>TCONS_00001711|m.14587;>TCONS_00001711|m.14584	14	14	14	13	14	579940000	510210000	619930000	410300000	547060000	7124200000	7409400000	8001600000	7074900000	7511100000
TCONS_00001714|m.14577	TCONS_00001714|m.14577	>TCONS_00001714|m.14577	7	7	7	6	7	2242900	3307200	3508800	2060300	NaN	15701000	23070000	22487000	16389000	NaN
TCONS_00001723|m.14392_clip	TCONS_00001723|m.14392_clip	>TCONS_00001723|m.14392_clip	7	9	7	7	8	1109700	2229100	1577900	1412300	1815200	55125000	56411000	47924000	54779000	50751000
TCONS_00001724|m.12728_clip	TCONS_00001724|m.12728_clip	>TCONS_00001724|m.12728_clip	2	2	2	3	2	279870	420220	690010	203750	706220	13791000	6441200	14191000	11409000	13664000
TCONS_00001747|m.17691_clip;TCONS_00001743|m.17670;TCONS_00001744|m.17677;TCONS_00001746|m.17687;TCONS_00001745|m.17683	TCONS_00001747|m.17691_clip;TCONS_00001743|m.17670;TCONS_00001744|m.17677;TCONS_00001746|m.17687;TCONS_00001745|m.17683	>TCONS_00001747|m.17691_clip;>TCONS_00001743|m.17670;>TCONS_00001744|m.17677;>TCONS_00001746|m.17687;>TCONS_00001745|m.17683	4	3	3	4	3	11679000	9473900	14181000	9758200	9474800	152260000	168780000	196820000	183410000	159560000
TCONS_00001750|m.17641;TCONS_00001749|m.17643	TCONS_00001750|m.17641;TCONS_00001749|m.17643	>TCONS_00001750|m.17641;>TCONS_00001749|m.17643	3	4	5	4	5	17628000	40023000	51869000	28357000	39314000	132210000	247400000	240300000	204960000	212800000
TCONS_00001768|m.16554_clip;TCONS_00001769|m.16549_clip	TCONS_00001768|m.16554_clip;TCONS_00001769|m.16549_clip	>TCONS_00001768|m.16554_clip;>TCONS_00001769|m.16549_clip	0	1	0	1	1	NaN	94287	NaN	96708	132600	NaN	6764900	NaN	7912800	8674700
TCONS_00001776|m.16416;TCONS_00001775|m.16410	TCONS_00001776|m.16416;TCONS_00001775|m.16410	>TCONS_00001776|m.16416;>TCONS_00001775|m.16410	2	2	2	2	2	11114000	15999000	18589000	13901000	12556000	41909000	60064000	59965000	58883000	64307000
TCONS_00001786|m.14804	TCONS_00001786|m.14804	>TCONS_00001786|m.14804	2	3	3	3	2	1364900	2744500	2438900	2117000	1737400	31802000	38860000	34763000	33823000	36143000
TCONS_00001795|m.16487_clip	TCONS_00001795|m.16487_clip	>TCONS_00001795|m.16487_clip	16	18	19	17	18	153380000	171450000	159170000	143630000	148050000	4141800000	4035500000	3354500000	4106900000	4095100000
TCONS_00001796|m.16534;TCONS_00001797|m.16536	TCONS_00001796|m.16534;TCONS_00001797|m.16536	>TCONS_00001796|m.16534;>TCONS_00001797|m.16536	4	5	4	5	5	9182800	9455300	8948800	7418000	11473000	130390000	118080000	102250000	120620000	111080000
TCONS_00001799|m.14911	TCONS_00001799|m.14911	>TCONS_00001799|m.14911	5	4	4	6	6	1116400	684480	550140	1195400	1530800	37178000	35526000	33597000	40854000	39749000
TCONS_00001801|m.15993	TCONS_00001801|m.15993	>TCONS_00001801|m.15993	3	2	2	3	3	17372000	14780000	11547000	17115000	23858000	106610000	131590000	92914000	130250000	125230000
TCONS_00001806|m.15157;TCONS_00001807|m.15152	TCONS_00001806|m.15157;TCONS_00001807|m.15152	>TCONS_00001806|m.15157;>TCONS_00001807|m.15152	8	10	9	11	13	1195300	1156600	1353700	1467900	2129400	175890000	135420000	161570000	145430000	165420000
TCONS_00001812|m.15141	TCONS_00001812|m.15141	>TCONS_00001812|m.15141	2	2	3	2	4	324940	1791000	1411100	1701500	2530400	NaN	37142000	39354000	40702000	36298000
TCONS_00001824|m.17713;TCONS_00001826|m.17784;TCONS_00001828|m.17755_clip;TCONS_00001823|m.17724;TCONS_00001825|m.17766	TCONS_00001824|m.17713;TCONS_00001826|m.17784;TCONS_00001828|m.17755_clip;TCONS_00001823|m.17724	>TCONS_00001824|m.17713;>TCONS_00001826|m.17784;>TCONS_00001828|m.17755_clip;>TCONS_00001823|m.17724	15	18	16	16	14	11843000	9592900	11248000	9603100	11213000	788850000	741160000	724250000	741500000	753160000
TCONS_00015833|m.136373;TCONS_00015832|m.136377;TCONS_00003204|m.33541;TCONS_00001838|m.16646	TCONS_00015833|m.136373;TCONS_00015832|m.136377;TCONS_00003204|m.33541;TCONS_00001838|m.16646	>TCONS_00015833|m.136373;>TCONS_00015832|m.136377;>TCONS_00003204|m.33541;>TCONS_00001838|m.16646	0	1	0	0	0	NaN	802750	NaN	NaN	NaN	NaN	9599300	NaN	NaN	NaN
TCONS_00001839|m.15921;TCONS_00000461|m.6769;TCONS_00000460|m.6773	TCONS_00001839|m.15921	>TCONS_00001839|m.15921	10	13	12	9	12	5072600	5038700	6396600	2748600	7488800	257110000	311180000	279950000	297130000	303790000
TCONS_00001844|m.15658_clip	TCONS_00001844|m.15658_clip	>TCONS_00001844|m.15658_clip	2	3	3	3	3	1282500	2532700	1712400	1904500	2938700	39634000	51278000	45628000	41830000	46215000
TCONS_00001845|m.16585_clip	TCONS_00001845|m.16585_clip	>TCONS_00001845|m.16585_clip	16	17	17	17	17	17179000	18282000	16285000	14927000	19030000	805450000	765830000	641250000	684680000	724190000
TCONS_00001847|m.16197_clip;TCONS_00001848|m.16205_clip;TCONS_00001849|m.16191_clip	TCONS_00001847|m.16197_clip;TCONS_00001848|m.16205_clip;TCONS_00001849|m.16191_clip	>TCONS_00001847|m.16197_clip;>TCONS_00001848|m.16205_clip;>TCONS_00001849|m.16191_clip	2	4	5	5	2	421230	825260	652860	876540	663560	28957000	51888000	37353000	51942000	46601000
TCONS_00001857|m.15181	TCONS_00001857|m.15181	>TCONS_00001857|m.15181	3	2	3	3	3	985460	987760	1209100	1245100	1410000	81981000	101290000	77743000	103350000	94880000
TCONS_00001860|m.16295_clip;TCONS_00001859|m.16304_clip	TCONS_00001860|m.16295_clip;TCONS_00001859|m.16304_clip	>TCONS_00001860|m.16295_clip;>TCONS_00001859|m.16304_clip	8	8	6	8	8	13229000	11074000	8903700	8710100	12540000	265060000	195430000	167700000	188630000	203640000
TCONS_00001874|m.15863	TCONS_00001874|m.15863	>TCONS_00001874|m.15863	4	3	2	3	2	3248700	1510500	1435800	899340	1377900	38368000	28155000	39808000	30948000	37910000
TCONS_00001889|m.16394_clip	TCONS_00001889|m.16394_clip	>TCONS_00001889|m.16394_clip	1	1	1	1	1	NaN	219850	334010	261440	336700	NaN	9639700	13455000	13072000	13461000
TCONS_00001902|m.16527	TCONS_00001902|m.16527	>TCONS_00001902|m.16527	4	7	5	4	3	86978000	103150000	117240000	67829000	44146000	477600000	546490000	637840000	423680000	393430000
TCONS_00001923|m.16516_clip	TCONS_00001923|m.16516_clip	>TCONS_00001923|m.16516_clip	3	5	6	4	5	3896300	2950200	3200300	1963500	4721100	95732000	87074000	61128000	64580000	82379000
TCONS_00001946|m.16468	TCONS_00001946|m.16468	>TCONS_00001946|m.16468	0	0	1	0	1	NaN	NaN	1160500	NaN	NaN	NaN	NaN	14874000	NaN	NaN
TCONS_00001982|m.15109	TCONS_00001982|m.15109	>TCONS_00001982|m.15109	4	3	3	3	2	4405100	3206900	3583300	2537900	1526800	45435000	47617000	57017000	42893000	34331000
TCONS_00002021|m.15285;TCONS_00015568|m.136172	TCONS_00002021|m.15285	>TCONS_00002021|m.15285	2	1	3	0	1	4086400	1400100	4852500	NaN	846630	75958000	35961000	69769000	NaN	32182000
TCONS_00002024|m.16399_clip	TCONS_00002024|m.16399_clip	>TCONS_00002024|m.16399_clip	3	1	0	0	0	112760000	73583000	NaN	NaN	NaN	3262900000	2133700000	NaN	NaN	NaN
TCONS_00002044|m.17210;TCONS_00002032|m.17259;TCONS_00002048|m.17400;TCONS_00002045|m.17071;TCONS_00002047|m.17345;TCONS_00002043|m.17132;TCONS_00002034|m.17285;TCONS_00002046|m.17044;TCONS_00002041|m.17109_clip;TCONS_00002035|m.17236_clip;TCONS_00002040|m.16952_clip;TCONS_00002042|m.17322_clip;TCONS_00002033|m.16975_clip;TCONS_00002039|m.16998_clip;TCONS_00002037|m.17453_clip;TCONS_00002036|m.17…	TCONS_00002044|m.17210;TCONS_00002032|m.17259;TCONS_00002048|m.17400;TCONS_00002045|m.17071;TCONS_00002047|m.17345;TCONS_00002043|m.17132;TCONS_00002034|m.17285;TCONS_00002046|m.17044	>TCONS_00002044|m.17210;>TCONS_00002032|m.17259;>TCONS_00002048|m.17400;>TCONS_00002045|m.17071;>TCONS_00002047|m.17345;>TCONS_00002043|m.17132;>TCONS_00002034|m.17285;>TCONS_00002046|m.17044	11	18	18	15	16	5209400	6008900	5250200	4797300	6153800	548630000	575660000	493720000	513890000	555340000
TCONS_00002066|m.21343_clip	TCONS_00002066|m.21343_clip	>TCONS_00002066|m.21343_clip	4	6	6	6	7	7829300	12833000	12332000	10758000	15330000	166840000	188230000	199290000	174840000	199800000
TCONS_00002073|m.21521	TCONS_00002073|m.21521	>TCONS_00002073|m.21521	1	3	2	3	3	NaN	3798400	5105900	3285400	3940900	NaN	45056000	70243000	49307000	40457000
TCONS_00002074|m.23391_clip	TCONS_00002074|m.23391_clip	>TCONS_00002074|m.23391_clip	8	8	8	8	8	60801000	87881000	80003000	84331000	87091000	654290000	735790000	726440000	754620000	698130000
TCONS_00002075|m.22680_clip	TCONS_00002075|m.22680_clip	>TCONS_00002075|m.22680_clip	11	11	9	11	12	12297000	10346000	16783000	9994800	18539000	419200000	359900000	486980000	402130000	428370000
TCONS_00002082|m.24117;TCONS_00008840|m.74670;TCONS_00002083|m.24110;TCONS_00002083|m.24112	TCONS_00002082|m.24117;TCONS_00008840|m.74670;TCONS_00002083|m.24110	>TCONS_00002082|m.24117;>TCONS_00008840|m.74670;>TCONS_00002083|m.24110	24	26	28	28	27	2618600	1504700	2155600	1628100	1151800	52373000	29989000	39472000	37005000	20931000
TCONS_00002105|m.24613;TCONS_00002104|m.24622	TCONS_00002105|m.24613;TCONS_00002104|m.24622	>TCONS_00002105|m.24613;>TCONS_00002104|m.24622	4	2	4	2	4	11438000	13052000	18152000	12364000	21150000	107890000	125130000	155880000	141140000	138930000
TCONS_00002113|m.18680_clip	TCONS_00002113|m.18680_clip	>TCONS_00002113|m.18680_clip	0	2	0	1	0	NaN	1284800	NaN	791230	NaN	NaN	11787000	NaN	16546000	NaN
TCONS_00002121|m.19142_clip	TCONS_00002121|m.19142_clip	>TCONS_00002121|m.19142_clip	4	3	2	2	4	472700	596320	85371	285830	668770	14815000	15033000	8174400	16287000	16327000
TCONS_00002125|m.22210	TCONS_00002125|m.22210	>TCONS_00002125|m.22210	2	1	1	1	0	156030	230450	293750	203460	NaN	3588800	5281700	6185700	5317900	NaN
TCONS_00002130|m.21589_clip	TCONS_00002130|m.21589_clip	>TCONS_00002130|m.21589_clip	4	5	4	5	5	4887800	9490000	8384600	5602500	8424800	116340000	138970000	135010000	128950000	129490000
TCONS_00002132|m.23935	TCONS_00002132|m.23935	>TCONS_00002132|m.23935	5	5	6	4	5	7863000	6758800	8658100	5392300	4751700	91486000	99498000	94607000	97330000	78663000
TCONS_00002135|m.18825_clip;TCONS_00004018|m.31922	TCONS_00002135|m.18825_clip;TCONS_00004018|m.31922	>TCONS_00002135|m.18825_clip;>TCONS_00004018|m.31922	1	2	2	2	2	34412000	54209000	49091000	51577000	38518000	87323000	80182000	114050000	83607000	88809000
TCONS_00002136|m.17962	TCONS_00002136|m.17962	>TCONS_00002136|m.17962	0	1	1	1	1	NaN	300530	580320	246530	669790	NaN	2395900	4250500	2241200	4868500
TCONS_00002137|m.20180	TCONS_00002137|m.20180	>TCONS_00002137|m.20180	14	13	13	14	14	1281800000	1361700000	1413100000	1182400000	1481200000	13412000000	14790000000	16367000000	12708000000	14053000000
TCONS_00002138|m.19445_clip	TCONS_00002138|m.19445_clip	>TCONS_00002138|m.19445_clip	2	1	2	1	1	1140800	393200	1209500	NaN	NaN	22106000	28016000	26437000	NaN	NaN
TCONS_00002172|m.19946;TCONS_00002171|m.19949	TCONS_00002172|m.19946;TCONS_00002171|m.19949	>TCONS_00002172|m.19946;>TCONS_00002171|m.19949	0	1	1	1	1	NaN	789010	1157100	718910	795990	NaN	16511000	22247000	17156000	15188000
TCONS_00002179|m.23604_clip	TCONS_00002179|m.23604_clip	>TCONS_00002179|m.23604_clip	3	3	5	4	3	561220	693230	487590	663720	828920	30511000	33154000	24356000	27320000	35334000
TCONS_00002186|m.18240;TCONS_00002185|m.18248	TCONS_00002186|m.18240;TCONS_00002185|m.18248	>TCONS_00002186|m.18240;>TCONS_00002185|m.18248	3	1	1	1	1	1335700	458460	303660	676960	1328800	18700000	6396000	3892300	10770000	16903000
TCONS_00002188|m.23583_clip	TCONS_00002188|m.23583_clip	>TCONS_00002188|m.23583_clip	1	1	11	1	7	NaN	NaN	12764000	NaN	2458000	NaN	NaN	323890000	NaN	93700000
TCONS_00002205|m.19109	TCONS_00002205|m.19109	>TCONS_00002205|m.19109	5	6	6	5	7	26841000	33786000	33452000	23570000	40134000	292730000	287950000	258310000	264540000	285940000
TCONS_00002213|m.25071_clip	TCONS_00002213|m.25071_clip	>TCONS_00002213|m.25071_clip	5	5	4	5	5	6969000	8354000	9473200	6945800	9283900	129040000	140340000	163270000	126670000	125700000
TCONS_00002215|m.17831;TCONS_00002214|m.17826	TCONS_00002215|m.17831;TCONS_00002214|m.17826	>TCONS_00002215|m.17831;>TCONS_00002214|m.17826	0	1	0	0	1	NaN	1098400	NaN	NaN	3157900	NaN	NaN	NaN	NaN	17216000
TCONS_00002216|m.25114	TCONS_00002216|m.25114	>TCONS_00002216|m.25114	4	4	4	4	4	2465600	3303300	1257500	2132200	3999800	50971000	51655000	16128000	47938000	66693000
TCONS_00002219|m.21395_clip	TCONS_00002219|m.21395_clip	>TCONS_00002219|m.21395_clip	2	2	2	2	2	25155000	16262000	14775000	15384000	20232000	110500000	84734000	70940000	91344000	96246000
TCONS_00002222|m.18831_clip	TCONS_00002222|m.18831_clip	>TCONS_00002222|m.18831_clip	12	12	13	12	13	150250000	119530000	168590000	126030000	143030000	2454000000	1904200000	2097700000	2248200000	1866500000
TCONS_00002223|m.22514	TCONS_00002223|m.22514	>TCONS_00002223|m.22514	1	1	1	0	0	614170	565880	763920	NaN	NaN	23953000	21992000	27277000	NaN	NaN
TCONS_00002226|m.25162	TCONS_00002226|m.25162	>TCONS_00002226|m.25162	6	5	4	5	4	6518400	5433700	4293500	5803700	4129800	56910000	53428000	60990000	60157000	56843000
TCONS_00002232|m.22742;TCONS_00002231|m.22731;TCONS_00002230|m.22753	TCONS_00002232|m.22742;TCONS_00002231|m.22731;TCONS_00002230|m.22753	>TCONS_00002232|m.22742;>TCONS_00002231|m.22731;>TCONS_00002230|m.22753	4	4	4	3	4	521890	550610	674340	377040	525150	37020000	35443000	30919000	31140000	23686000
TCONS_00002237|m.18706	TCONS_00002237|m.18706	>TCONS_00002237|m.18706	16	16	16	14	14	16707000	15697000	15609000	13920000	15353000	587280000	563890000	507930000	600730000	567270000
TCONS_00002237|m.18707	TCONS_00002237|m.18707	>TCONS_00002237|m.18707	1	2	1	2	2	3142900	2160800	13288000	3039800	2337000	20353000	30070000	53045000	49082000	31766000
TCONS_00002252|m.21257_clip	TCONS_00002252|m.21257_clip	>TCONS_00002252|m.21257_clip	4	5	3	4	4	18750000	29652000	33549000	25580000	42965000	233750000	242980000	306830000	231950000	243820000
TCONS_00002255|m.23992_clip	TCONS_00002255|m.23992_clip	>TCONS_00002255|m.23992_clip	15	17	15	17	16	15941000	15311000	15399000	12569000	23030000	654410000	826290000	784970000	755060000	833460000
TCONS_00002256|m.23692	TCONS_00002256|m.23692	>TCONS_00002256|m.23692	10	12	13	12	14	6185000	5528100	8630400	7103900	9976800	321800000	270450000	263230000	332720000	281120000
TCONS_00002264|m.22649;TCONS_00005561|m.50794_clip;TCONS_00010799|m.94363_clip;TCONS_00003364|m.34143_clip	TCONS_00002264|m.22649;TCONS_00005561|m.50794_clip;TCONS_00010799|m.94363_clip;TCONS_00003364|m.34143_clip	>TCONS_00002264|m.22649;>TCONS_00005561|m.50794_clip;>TCONS_00010799|m.94363_clip;>TCONS_00003364|m.34143_clip	0	1	2	2	2	NaN	347420000	328170000	178810000	225190000	NaN	1751000000	1322100000	1225600000	973530000
TCONS_00002270|m.23590_clip	TCONS_00002270|m.23590_clip	>TCONS_00002270|m.23590_clip	3	4	1	3	3	2568800	3296200	1868500	3391400	4734000	53823000	70230000	49498000	68495000	78878000
TCONS_00002271|m.21735	TCONS_00002271|m.21735	>TCONS_00002271|m.21735	2	2	2	2	3	10463000	8544200	9254800	7421200	10049000	112820000	119190000	117950000	116170000	119070000
TCONS_00002276|m.20333_clip;TCONS_00002277|m.20345_clip;TCONS_00002278|m.20341;TCONS_00002276|m.20334	TCONS_00002276|m.20333_clip	>TCONS_00002276|m.20333_clip	11	11	9	10	10	24192000	23208000	21312000	18199000	16171000	514250000	487630000	433910000	454040000	460900000
TCONS_00002282|m.25056;TCONS_00002281|m.25066_clip	TCONS_00002282|m.25056;TCONS_00002281|m.25066_clip	>TCONS_00002282|m.25056;>TCONS_00002281|m.25066_clip	0	1	0	0	1	NaN	577780	NaN	NaN	664300	NaN	7484800	NaN	NaN	7846500
TCONS_00002286|m.24704;TCONS_00002285|m.24697	TCONS_00002286|m.24704;TCONS_00002285|m.24697	>TCONS_00002286|m.24704;>TCONS_00002285|m.24697	4	3	4	3	4	12218000	8463600	25909000	6665500	7607400	83171000	80750000	227110000	72523000	66179000
TCONS_00002287|m.21570_clip	TCONS_00002287|m.21570_clip	>TCONS_00002287|m.21570_clip	9	8	10	8	9	154050000	318500000	297600000	229160000	330400000	2091300000	2998300000	2929200000	2699600000	3275300000
TCONS_00002298|m.24734	TCONS_00002298|m.24734	>TCONS_00002298|m.24734	1	2	2	1	1	1153100	1868300	3280700	900740	1324500	19323000	15933000	25657000	17482000	20552000
TCONS_00002300|m.17823;TCONS_00004156|m.43314	TCONS_00002300|m.17823;TCONS_00004156|m.43314	>TCONS_00002300|m.17823;>TCONS_00004156|m.43314	2	1	2	1	1	13960000	16276000	21034000	16491000	16930000	74428000	86477000	74958000	99919000	82016000
TCONS_00002302|m.20466;TCONS_00002303|m.20477	TCONS_00002302|m.20466;TCONS_00002303|m.20477	>TCONS_00002302|m.20466;>TCONS_00002303|m.20477	3	2	3	3	3	11156000	7604000	8778900	9245100	11215000	94399000	58246000	56188000	53735000	69696000
TCONS_00002307|m.24317;TCONS_00002308|m.24302	TCONS_00002307|m.24317;TCONS_00002308|m.24302	>TCONS_00002307|m.24317;>TCONS_00002308|m.24302	25	29	25	26	29	11606000	10838000	12138000	9425700	13483000	1069900000	926090000	973260000	1012300000	1037700000
TCONS_00002320|m.20861_clip	TCONS_00002320|m.20861_clip	>TCONS_00002320|m.20861_clip	8	7	7	9	8	21655000	13683000	13009000	14323000	22599000	531980000	283040000	302690000	339430000	391100000
TCONS_00002350|m.21341_clip	TCONS_00002350|m.21341_clip	>TCONS_00002350|m.21341_clip	5	5	6	4	6	41074000	48252000	61807000	40948000	52466000	255340000	307940000	266770000	266810000	263520000
TCONS_00002363|m.20794_clip;TCONS_00002362|m.20799_clip	TCONS_00002363|m.20794_clip;TCONS_00002362|m.20799_clip	>TCONS_00002363|m.20794_clip;>TCONS_00002362|m.20799_clip	7	7	6	7	7	12633000	14967000	12013000	12011000	11071000	223910000	268400000	229030000	233510000	227970000
TCONS_00002377|m.21482	TCONS_00002377|m.21482	>TCONS_00002377|m.21482	4	5	5	5	5	57649000	50713000	51818000	48332000	58358000	1085800000	1259200000	1345300000	1289900000	1055200000
TCONS_00002387|m.24267	TCONS_00002387|m.24267	>TCONS_00002387|m.24267	5	5	4	6	6	171450000	31042000	23880000	65242000	94231000	1006500000	954900000	658280000	1272100000	1035500000
TCONS_00002390|m.23743_clip	TCONS_00002390|m.23743_clip	>TCONS_00002390|m.23743_clip	1	1	1	1	1	965670	567810	691670	651180	972600	11588000	6789900	7599200	8880100	10604000
TCONS_00002392|m.25044	TCONS_00002392|m.25044	>TCONS_00002392|m.25044	13	14	14	13	14	239620000	220740000	257820000	176160000	209810000	3612800000	3655900000	3687800000	3423500000	3614500000
TCONS_00002401|m.18917;TCONS_00002400|m.18900;TCONS_00002402|m.18909	TCONS_00002401|m.18917;TCONS_00002400|m.18900;TCONS_00002402|m.18909	>TCONS_00002401|m.18917;>TCONS_00002400|m.18900;>TCONS_00002402|m.18909	27	26	27	27	28	180920000	186460000	191850000	152560000	206350000	6496000000	6641100000	6605500000	6406000000	6866500000
TCONS_00002408|m.22968;TCONS_00002407|m.22949;TCONS_00002406|m.22960;TCONS_00002405|m.22956;TCONS_00003809|m.29031_clip	TCONS_00002408|m.22968;TCONS_00002407|m.22949;TCONS_00002406|m.22960;TCONS_00002405|m.22956	>TCONS_00002408|m.22968;>TCONS_00002407|m.22949;>TCONS_00002406|m.22960;>TCONS_00002405|m.22956	11	9	8	8	8	168980000	73213000	132630000	56846000	64628000	877390000	690460000	821630000	778290000	678600000
TCONS_00002416|m.19542	TCONS_00002416|m.19542	>TCONS_00002416|m.19542	10	10	11	12	11	4580200	5293300	8861900	5675100	7875300	151010000	126360000	142820000	131220000	151690000
TCONS_00002419|m.25111	TCONS_00002419|m.25111	>TCONS_00002419|m.25111	1	1	1	1	2	1377700	1712800	1359900	1236100	1665300	8266100	10241000	7470200	8428000	9078300
TCONS_00002447|m.21884	TCONS_00002447|m.21884	>TCONS_00002447|m.21884	0	0	1	0	0	NaN	NaN	6531000	NaN	NaN	NaN	NaN	47836000	NaN	NaN
TCONS_00010431|m.93331;TCONS_00002449|m.20349_clip	TCONS_00010431|m.93331;TCONS_00002449|m.20349_clip	>TCONS_00010431|m.93331;>TCONS_00002449|m.20349_clip	1	1	1	0	1	438710	356160	920470	NaN	486550	7458100	6033600	14327000	NaN	7515300
TCONS_00002452|m.19895_clip;TCONS_00002451|m.19902_clip	TCONS_00002452|m.19895_clip;TCONS_00002451|m.19902_clip	>TCONS_00002452|m.19895_clip;>TCONS_00002451|m.19902_clip	3	2	3	2	2	991380	331140	546940	410100	381700	38164000	27289000	34971000	39960000	28253000
TCONS_00002453|m.25202	TCONS_00002453|m.25202	>TCONS_00002453|m.25202	1	0	0	1	0	667200	NaN	NaN	NaN	NaN	10008000	NaN	NaN	NaN	NaN
TCONS_00002460|m.20508_clip;TCONS_00002461|m.20511_clip	TCONS_00002460|m.20508_clip;TCONS_00002461|m.20511_clip	>TCONS_00002460|m.20508_clip;>TCONS_00002461|m.20511_clip	1	3	3	3	3	1359000	3081800	1359800	2805000	3366600	62372000	65639000	36107000	68576000	65342000
TCONS_00002463|m.23574	TCONS_00002463|m.23574	>TCONS_00002463|m.23574	2	3	3	4	3	1916500	2956100	2855000	2508600	2686800	44045000	49572000	45816000	50437000	52726000
TCONS_00002464|m.19703_clip	TCONS_00002464|m.19703_clip	>TCONS_00002464|m.19703_clip	0	0	2	1	2	NaN	NaN	793280	441810	833050	NaN	NaN	15523000	14111000	18012000
TCONS_00002471|m.21956_clip	TCONS_00002471|m.21956_clip	>TCONS_00002471|m.21956_clip	4	5	6	6	3	2625700	4782300	5359700	3515500	3752200	59701000	86426000	72732000	58282000	77506000
TCONS_00002479|m.20958	TCONS_00002479|m.20958	>TCONS_00002479|m.20958	4	5	5	5	5	28594000	41813000	42293000	35824000	44321000	213910000	290180000	264840000	286950000	273860000
TCONS_00002480|m.21109_clip	TCONS_00002480|m.21109_clip	>TCONS_00002480|m.21109_clip	1	1	1	0	1	444850	279940	NaN	NaN	461700	NaN	6974100	NaN	NaN	10488000
TCONS_00002501|m.23190_clip	TCONS_00002501|m.23190_clip	>TCONS_00002501|m.23190_clip	1	1	1	1	1	2929200	2111500	2750200	2071500	1584900	20505000	14729000	17626000	16478000	10080000
TCONS_00002504|m.20285;TCONS_00002503|m.20291	TCONS_00002504|m.20285;TCONS_00002503|m.20291	>TCONS_00002504|m.20285;>TCONS_00002503|m.20291	1	2	2	2	2	891100	1592000	1955400	1271500	1666600	31519000	31872000	36157000	28817000	30629000
TCONS_00002503|m.20292;TCONS_00002504|m.20286	TCONS_00002503|m.20292;TCONS_00002504|m.20286	>TCONS_00002503|m.20292;>TCONS_00002504|m.20286	2	2	2	2	2	1000500	1619200	1278200	1033300	1389600	28295000	28095000	19828000	33209000	21216000
TCONS_00002534|m.21468;TCONS_00002533|m.21465_clip	TCONS_00002534|m.21468;TCONS_00002533|m.21465_clip	>TCONS_00002534|m.21468;>TCONS_00002533|m.21465_clip	2	2	3	1	1	20012000	NaN	25131000	NaN	NaN	59183000	NaN	64449000	NaN	NaN
TCONS_00002543|m.21134;TCONS_00002542|m.21138	TCONS_00002543|m.21134;TCONS_00002542|m.21138	>TCONS_00002543|m.21134;>TCONS_00002542|m.21138	11	13	14	13	13	64857000	57564000	70657000	41591000	60039000	1211000000	1042900000	1227400000	976760000	1027700000
TCONS_00002547|m.25043	TCONS_00002547|m.25043	>TCONS_00002547|m.25043	5	5	4	4	5	4313900	2989400	2774400	2982000	4760800	92266000	83779000	70565000	89393000	102680000
TCONS_00002553|m.21566_clip;TCONS_00014165|m.124817	TCONS_00002553|m.21566_clip	>TCONS_00002553|m.21566_clip	6	7	4	6	7	7154300	7123700	5241400	4410600	7580500	177880000	148440000	142930000	127980000	145610000
TCONS_00002567|m.21105;TCONS_00010418|m.96202_clip	TCONS_00002567|m.21105	>TCONS_00002567|m.21105	2	6	2	3	5	NaN	18503000	NaN	699790	13832000	NaN	251610000	NaN	16537000	145260000
TCONS_00002575|m.21509	TCONS_00002575|m.21509	>TCONS_00002575|m.21509	1	1	2	1	1	1010300	827240	1510400	754470	1123200	22885000	18673000	22906000	19422000	23118000
TCONS_00002595|m.18982	TCONS_00002595|m.18982	>TCONS_00002595|m.18982	5	4	3	3	3	47663000	40265000	42553000	10362000	22629000	225170000	200420000	224780000	127180000	176950000
TCONS_00002598|m.20209	TCONS_00002598|m.20209	>TCONS_00002598|m.20209	7	5	9	7	7	19217000	14163000	31585000	18493000	16362000	310230000	296900000	377420000	337580000	247970000
TCONS_00002598|m.20210	TCONS_00002598|m.20210	>TCONS_00002598|m.20210	2	2	2	1	0	7006500	7772500	8738800	2725600	NaN	50030000	51509000	65534000	65578000	NaN
TCONS_00002600|m.24566_clip	TCONS_00002600|m.24566_clip	>TCONS_00002600|m.24566_clip	2	4	4	4	6	3432200	3144700	5548600	4762000	7632200	45640000	40156000	48533000	54606000	50986000
TCONS_00002606|m.24593	TCONS_00002606|m.24593	>TCONS_00002606|m.24593	3	3	3	2	2	1364300	1573700	1697700	941230	728250	23657000	32893000	25701000	26142000	22186000
TCONS_00002613|m.22415;TCONS_00002957|m.27751	TCONS_00002613|m.22415	>TCONS_00002613|m.22415	2	2	2	3	2	5754400	13642000	32322000	19385000	20120000	73665000	121500000	69548000	99854000	81688000
TCONS_00002621|m.20131	TCONS_00002621|m.20131	>TCONS_00002621|m.20131	8	6	7	5	5	5734200	3972300	4074100	2677700	3502600	137640000	139890000	122090000	138250000	130170000
TCONS_00002623|m.23167_clip	TCONS_00002623|m.23167_clip	>TCONS_00002623|m.23167_clip	3	3	2	4	3	7700400	7475900	6704800	10815000	9774800	97173000	96723000	93837000	151930000	112320000
TCONS_00002626|m.21561	TCONS_00002626|m.21561	>TCONS_00002626|m.21561	5	4	4	4	5	47997000	61799000	71553000	43345000	64823000	375710000	333990000	358580000	278130000	342470000
TCONS_00002627|m.21471	TCONS_00002627|m.21471	>TCONS_00002627|m.21471	3	2	3	2	2	8093000	6733000	8696800	6718000	7068400	106330000	98776000	106010000	113340000	91039000
TCONS_00002628|m.24552	TCONS_00002628|m.24552	>TCONS_00002628|m.24552	3	4	4	3	4	23605000	29746000	33546000	22625000	30310000	201570000	256650000	285440000	237870000	253360000
TCONS_00002639|m.19252	TCONS_00002639|m.19252	>TCONS_00002639|m.19252	1	2	2	2	2	NaN	2600900	2048700	1383500	3118700	NaN	16006000	10717000	9915800	16602000
TCONS_00002643|m.22784	TCONS_00002643|m.22784	>TCONS_00002643|m.22784	14	12	12	11	13	96966000	96240000	113190000	80178000	94704000	1682900000	1633800000	1795300000	1764100000	1619500000
TCONS_00002650|m.18385	TCONS_00002650|m.18385	>TCONS_00002650|m.18385	11	13	12	15	12	191590000	410470000	294670000	359450000	185220000	15829000000	29279000000	20646000000	29064000000	11746000000
TCONS_00002655|m.23746	TCONS_00002655|m.23746	>TCONS_00002655|m.23746	1	1	2	1	1	1385800	1628900	3693800	1458900	1923400	20903000	24484000	40398000	25007000	26359000
TCONS_00002665|m.21823	TCONS_00002665|m.21823	>TCONS_00002665|m.21823	1	1	0	1	0	NaN	340140	NaN	312300	NaN	NaN	11863000	NaN	12421000	NaN
TCONS_00002672|m.19988;TCONS_00002671|m.19973_clip	TCONS_00002672|m.19988;TCONS_00002671|m.19973_clip	>TCONS_00002672|m.19988;>TCONS_00002671|m.19973_clip	3	2	1	2	1	NaN	1178500	924920	1469200	1020800	NaN	16526000	14729000	12649000	16133000
TCONS_00002685|m.19048	TCONS_00002685|m.19048	>TCONS_00002685|m.19048	2	2	2	2	2	6848900	5024000	4714800	4357600	5823200	44372000	35894000	30995000	35548000	38095000
TCONS_00002693|m.18818	TCONS_00002693|m.18818	>TCONS_00002693|m.18818	4	6	4	4	3	8654700	11054000	10016000	7974900	9554700	130860000	154110000	180800000	125650000	147030000
TCONS_00002720|m.21656;TCONS_00002719|m.21631;TCONS_00002718|m.21640;TCONS_00002722|m.21652;TCONS_00004725|m.36477;TCONS_00004727|m.36464;TCONS_00004728|m.36436;TCONS_00004726|m.36450;TCONS_00002722|m.21651;TCONS_00002721|m.21666	TCONS_00002720|m.21656;TCONS_00002719|m.21631;TCONS_00002718|m.21640;TCONS_00002722|m.21652;TCONS_00004725|m.36477;TCONS_00004727|m.36464;TCONS_00004728|m.36436;TCONS_00004726|m.36450	>TCONS_00002720|m.21656;>TCONS_00002719|m.21631;>TCONS_00002718|m.21640;>TCONS_00002722|m.21652;>TCONS_00004725|m.36477;>TCONS_00004727|m.36464;>TCONS_00004728|m.36436;>TCONS_00004726|m.36450	9	11	9	10	8	5656100	6763700	4718100	5475300	6242900	269750000	260820000	206080000	260150000	233440000
TCONS_00002723|m.19018	TCONS_00002723|m.19018	>TCONS_00002723|m.19018	7	6	8	8	8	2049200	2146200	2351800	2032000	2411000	124460000	126600000	122400000	123760000	131550000
TCONS_00002728|m.24605_clip	TCONS_00002728|m.24605_clip	>TCONS_00002728|m.24605_clip	2	2	2	2	2	3103100	4198600	3668200	3503800	3648600	61337000	68490000	57502000	64181000	53508000
TCONS_00002728|m.24606	TCONS_00002728|m.24606	>TCONS_00002728|m.24606	4	4	4	4	3	6208100	6307200	7849400	4704200	6253000	79162000	78213000	77963000	74837000	89016000
TCONS_00002731|m.22376_clip;TCONS_00002729|m.22369_clip;TCONS_00002730|m.22383_clip	TCONS_00002731|m.22376_clip;TCONS_00002729|m.22369_clip;TCONS_00002730|m.22383_clip	>TCONS_00002731|m.22376_clip;>TCONS_00002729|m.22369_clip;>TCONS_00002730|m.22383_clip	2	1	1	1	1	2775700	816420	1311500	1142700	1035700	25974000	13854000	20448000	22113000	16024000
TCONS_00002734|m.20309_clip;TCONS_00002733|m.20317_clip;TCONS_00002732|m.20313_clip	TCONS_00002734|m.20309_clip;TCONS_00002733|m.20317_clip;TCONS_00002732|m.20313_clip	>TCONS_00002734|m.20309_clip;>TCONS_00002733|m.20317_clip;>TCONS_00002732|m.20313_clip	1	1	1	0	0	295060	139700	125160	NaN	NaN	NaN	4176400	3437800	NaN	NaN
TCONS_00002741|m.24159	TCONS_00002741|m.24159	>TCONS_00002741|m.24159	0	1	1	0	0	NaN	4003100	4882000	NaN	NaN	NaN	16237000	17598000	NaN	NaN
TCONS_00002743|m.25142_clip	TCONS_00002743|m.25142_clip	>TCONS_00002743|m.25142_clip	2	3	4	2	3	1683200	2599600	2697900	975320	2562900	44471000	51181000	47251000	47169000	44087000
TCONS_00002748|m.20930	TCONS_00002748|m.20930	>TCONS_00002748|m.20930	8	9	7	9	8	52526000	53812000	54893000	45485000	76759000	988120000	1001600000	1284500000	1128700000	1190700000
TCONS_00002749|m.22230_clip	TCONS_00002749|m.22230_clip	>TCONS_00002749|m.22230_clip	0	1	0	1	0	NaN	62784000	NaN	50928000	NaN	NaN	7069700000	NaN	6539900000	NaN
TCONS_00002751|m.17841_clip	TCONS_00002751|m.17841_clip	>TCONS_00002751|m.17841_clip	2	4	2	4	4	191120	2967300	1547500	1776700	2465400	14956000	72705000	35002000	41310000	56628000
TCONS_00002766|m.18487;TCONS_00002765|m.18573;TCONS_00002764|m.18461;TCONS_00002763|m.18630;TCONS_00002761|m.18512;TCONS_00002759|m.18547;TCONS_00002758|m.18606;TCONS_00002757|m.18657;TCONS_00002760|m.18535_clip	TCONS_00002766|m.18487;TCONS_00002765|m.18573;TCONS_00002764|m.18461;TCONS_00002763|m.18630;TCONS_00002761|m.18512;TCONS_00002759|m.18547;TCONS_00002758|m.18606;TCONS_00002757|m.18657;TCONS_00002760|m.18535_clip	>TCONS_00002766|m.18487;>TCONS_00002765|m.18573;>TCONS_00002764|m.18461;>TCONS_00002763|m.18630;>TCONS_00002761|m.18512;>TCONS_00002759|m.18547;>TCONS_00002758|m.18606;>TCONS_00002757|m.18657;>TCONS_00002760|m.18535_clip	3	5	3	1	2	602960	262240	479720	NaN	310720	20725000	17825000	21826000	NaN	20501000
TCONS_00002770|m.18314;TCONS_00002769|m.18304	TCONS_00002770|m.18314;TCONS_00002769|m.18304	>TCONS_00002770|m.18314;>TCONS_00002769|m.18304	4	4	3	2	4	2941300	5531400	4151700	1193900	4771600	56066000	41662000	53975000	43781000	37821000
TCONS_00002773|m.21437	TCONS_00002773|m.21437	>TCONS_00002773|m.21437	1	1	1	1	1	930150	1776600	1219800	1040800	1317000	10232000	19475000	12285000	13010000	13163000
TCONS_00002774|m.22661_clip	TCONS_00002774|m.22661_clip	>TCONS_00002774|m.22661_clip	1	1	0	1	1	2424700	2700400	NaN	1706100	2589000	12123000	13455000	NaN	9694200	11762000
TCONS_00002778|m.25174	TCONS_00002778|m.25174	>TCONS_00002778|m.25174	24	21	22	22	22	318190000	436630000	425240000	366050000	426120000	6306200000	6817900000	6714800000	6429800000	6132500000
TCONS_00002782|m.21685_clip;TCONS_00002781|m.21701;TCONS_00002783|m.21668	TCONS_00002782|m.21685_clip;TCONS_00002781|m.21701;TCONS_00002783|m.21668	>TCONS_00002782|m.21685_clip;>TCONS_00002781|m.21701;>TCONS_00002783|m.21668	9	13	15	13	14	7080000	7251500	10103000	6201700	8213200	423870000	377230000	426890000	356090000	366000000
TCONS_00002791|m.18011;TCONS_00002790|m.18025	TCONS_00002791|m.18011;TCONS_00002790|m.18025	>TCONS_00002791|m.18011;>TCONS_00002790|m.18025	4	3	3	3	2	474880	446820	595410	318280	438090	55055000	59728000	58113000	48216000	61462000
TCONS_00002800|m.24777;TCONS_00002801|m.24825;TCONS_00002799|m.24798	TCONS_00002800|m.24777;TCONS_00002801|m.24825;TCONS_00002799|m.24798	>TCONS_00002800|m.24777;>TCONS_00002801|m.24825;>TCONS_00002799|m.24798	3	5	5	4	4	386760	451570	558750	477950	515830	39094000	34158000	29692000	31460000	35526000
TCONS_00002802|m.20744	TCONS_00002802|m.20744	>TCONS_00002802|m.20744	2	4	2	3	4	23414000	38294000	24555000	22927000	37943000	177150000	152420000	133670000	120280000	139410000
TCONS_00002814|m.18267_clip;TCONS_00002813|m.18295_clip;TCONS_00002812|m.18256_clip;TCONS_00002816|m.18286_clip;TCONS_00002815|m.18277_clip	TCONS_00002814|m.18267_clip;TCONS_00002813|m.18295_clip;TCONS_00002812|m.18256_clip;TCONS_00002816|m.18286_clip;TCONS_00002815|m.18277_clip	>TCONS_00002814|m.18267_clip;>TCONS_00002813|m.18295_clip;>TCONS_00002812|m.18256_clip;>TCONS_00002816|m.18286_clip;>TCONS_00002815|m.18277_clip	5	10	6	11	10	781970	1847300	987430	1419600	1839800	112560000	115480000	68093000	108990000	112570000
TCONS_00002819|m.23007_clip	TCONS_00002819|m.23007_clip	>TCONS_00002819|m.23007_clip	2	3	2	3	3	11716000	18436000	17426000	15456000	17255000	82171000	124050000	132720000	109790000	106260000
TCONS_00002825|m.24978	TCONS_00002825|m.24978	>TCONS_00002825|m.24978	23	22	25	22	25	902480000	993980000	1094500000	843810000	1157300000	19059000000	21707000000	21078000000	19596000000	21720000000
TCONS_00002830|m.19005	TCONS_00002830|m.19005	>TCONS_00002830|m.19005	3	3	2	4	4	6983000	8573800	11104000	10569000	16283000	76632000	112530000	136850000	118190000	133300000
TCONS_00002845|m.23175_clip;TCONS_00015624|m.134750_clip;TCONS_00015625|m.134757_clip	TCONS_00002845|m.23175_clip	>TCONS_00002845|m.23175_clip	1	0	2	3	2	527380	NaN	1181200	860690	438610	NaN	NaN	23169000	22109000	23548000
TCONS_00002857|m.19745_clip;TCONS_00005998|m.51835	TCONS_00002857|m.19745_clip;TCONS_00005998|m.51835	>TCONS_00002857|m.19745_clip;>TCONS_00005998|m.51835	1	0	0	0	1	4659100	NaN	NaN	NaN	NaN	27954000	NaN	NaN	NaN	NaN
TCONS_00002858|m.19174	TCONS_00002858|m.19174	>TCONS_00002858|m.19174	14	13	16	15	14	4075800	2533800	4109800	2257700	2565700	151660000	161120000	211300000	153250000	122580000
TCONS_00002858|m.19175	TCONS_00002858|m.19175	>TCONS_00002858|m.19175	6	5	4	6	5	2036700	1619200	976800	1196700	1723600	41680000	39456000	38503000	46616000	35448000
TCONS_00002858|m.19176	TCONS_00002858|m.19176	>TCONS_00002858|m.19176	2	4	6	5	5	1088700	1434200	5025200	6064900	5254000	35425000	46505000	120400000	110660000	81490000
TCONS_00002863|m.19970;TCONS_00002864|m.19967	TCONS_00002863|m.19970;TCONS_00002864|m.19967	>TCONS_00002863|m.19970;>TCONS_00002864|m.19967	7	9	7	7	6	23609000	18953000	17928000	17121000	22024000	318100000	379540000	319290000	374680000	379180000
TCONS_00002867|m.24521_clip	TCONS_00002867|m.24521_clip	>TCONS_00002867|m.24521_clip	1	2	1	2	2	1979900	2561100	1964100	2090200	2512800	35165000	30840000	31939000	28707000	27190000
TCONS_00007867|m.74152_clip;TCONS_00007866|m.74154_clip;TCONS_00009217|m.74696_clip;TCONS_00002879|m.24853;TCONS_00002878|m.24858;TCONS_00004093|m.34633_clip;TCONS_00009218|m.74698_clip	TCONS_00007867|m.74152_clip;TCONS_00007866|m.74154_clip;TCONS_00009217|m.74696_clip;TCONS_00002879|m.24853;TCONS_00002878|m.24858;TCONS_00004093|m.34633_clip;TCONS_00009218|m.74698_clip	>TCONS_00007867|m.74152_clip;>TCONS_00007866|m.74154_clip;>TCONS_00009217|m.74696_clip;>TCONS_00002879|m.24853;>TCONS_00002878|m.24858;>TCONS_00004093|m.34633_clip;>TCONS_00009218|m.74698_clip	5	5	5	4	4	412460000	381720000	436470000	317250000	460290000	2274000000	2267200000	2387900000	2170500000	2461500000
TCONS_00002883|m.21972_clip;TCONS_00007639|m.69412	TCONS_00002883|m.21972_clip	>TCONS_00002883|m.21972_clip	16	14	14	14	14	54992000	55450000	56473000	55073000	73597000	1224900000	1368500000	1310900000	1378100000	1387700000
TCONS_00002900|m.23427_clip	TCONS_00002900|m.23427_clip	>TCONS_00002900|m.23427_clip	1	0	0	0	0	3568600	NaN	NaN	NaN	NaN	28549000	NaN	NaN	NaN	NaN
TCONS_00002913|m.31247	TCONS_00002913|m.31247	>TCONS_00002913|m.31247	4	4	3	3	4	2165600	1481300	1589700	1340300	2123800	23821000	16237000	16010000	16754000	21227000
TCONS_00002918|m.29025	TCONS_00002918|m.29025	>TCONS_00002918|m.29025	2	5	6	4	5	3857800	7841200	21948000	6015400	14490000	100450000	84306000	113420000	114450000	156810000
TCONS_00002921|m.28037	TCONS_00002921|m.28037	>TCONS_00002921|m.28037	1	1	0	1	1	633120	659350	NaN	445410	878480	12662000	13141000	NaN	10123000	15964000
TCONS_00015530|m.135649_clip;TCONS_00002922|m.32101_clip	TCONS_00015530|m.135649_clip;TCONS_00002922|m.32101_clip	>TCONS_00015530|m.135649_clip;>TCONS_00002922|m.32101_clip	0	1	0	0	1	NaN	7129400	NaN	NaN	7973500	NaN	21313000	NaN	NaN	21734000
TCONS_00002927|m.34253;TCONS_00002928|m.34246	TCONS_00002927|m.34253;TCONS_00002928|m.34246	>TCONS_00002927|m.34253;>TCONS_00002928|m.34246	17	17	15	17	16	103830000	113570000	119000000	83273000	114860000	2674000000	2858600000	2574800000	2379900000	2544700000
TCONS_00002933|m.27320_clip;TCONS_00002934|m.27326_clip	TCONS_00002933|m.27320_clip;TCONS_00002934|m.27326_clip	>TCONS_00002933|m.27320_clip;>TCONS_00002934|m.27326_clip	9	8	11	10	8	2913300	2978000	4791000	3924200	4684300	153180000	185310000	172380000	185120000	196200000
TCONS_00002937|m.33329;TCONS_00002936|m.33284;TCONS_00002940|m.33344;TCONS_00002938|m.33316;TCONS_00002939|m.33299;TCONS_00002940|m.33347;TCONS_00002938|m.33320	TCONS_00002937|m.33329;TCONS_00002936|m.33284;TCONS_00002940|m.33344;TCONS_00002938|m.33316;TCONS_00002939|m.33299	>TCONS_00002937|m.33329;>TCONS_00002936|m.33284;>TCONS_00002940|m.33344;>TCONS_00002938|m.33316;>TCONS_00002939|m.33299	2	3	4	2	3	NaN	1340200	850450	497100	1794400	NaN	44476000	28080000	47250000	43949000
TCONS_00002950|m.26707	TCONS_00002950|m.26707	>TCONS_00002950|m.26707	3	3	6	4	6	1380000	1923500	3279800	2256900	2869200	42279000	56449000	63289000	49962000	58565000
TCONS_00002955|m.31439;TCONS_00002956|m.31438	TCONS_00002955|m.31439;TCONS_00002956|m.31438	>TCONS_00002955|m.31439;>TCONS_00002956|m.31438	7	7	8	6	7	51856000	43048000	47240000	36157000	48081000	526260000	576040000	626150000	602560000	565120000
TCONS_00002958|m.30773;TCONS_00000128|m.6777_clip	TCONS_00002958|m.30773;TCONS_00000128|m.6777_clip	>TCONS_00002958|m.30773;>TCONS_00000128|m.6777_clip	4	4	5	3	4	43176000	51325000	72416000	29620000	73240000	238340000	221950000	288250000	256620000	240930000
TCONS_00002959|m.26171	TCONS_00002959|m.26171	>TCONS_00002959|m.26171	21	20	22	19	21	29225000	31114000	34544000	25299000	32615000	1193400000	1272900000	1243500000	1210700000	1237200000
TCONS_00002994|m.26308	TCONS_00002994|m.26308	>TCONS_00002994|m.26308	1	1	2	2	1	26923000	48238000	37797000	36920000	53253000	56803000	101420000	65979000	73599000	102080000
TCONS_00003001|m.31577	TCONS_00003001|m.31577	>TCONS_00003001|m.31577	2	1	2	1	1	3247700	1089900	1280800	1013500	1301400	16706000	12736000	13751000	13507000	13866000
TCONS_00003008|m.30564;TCONS_00003007|m.30631;TCONS_00003006|m.30597;TCONS_00003005|m.30580;TCONS_00003004|m.30614	TCONS_00003008|m.30564;TCONS_00003007|m.30631;TCONS_00003006|m.30597;TCONS_00003005|m.30580;TCONS_00003004|m.30614	>TCONS_00003008|m.30564;>TCONS_00003007|m.30631;>TCONS_00003006|m.30597;>TCONS_00003005|m.30580;>TCONS_00003004|m.30614	7	9	8	8	8	7518400	12419000	9055800	7452000	12329000	408560000	394460000	426640000	332360000	377120000
TCONS_00003009|m.32806	TCONS_00003009|m.32806	>TCONS_00003009|m.32806	2	2	3	1	2	961070	953680	1397800	485210	933190	27505000	28506000	31489000	28714000	26090000
TCONS_00003019|m.34398_clip	TCONS_00003019|m.34398_clip	>TCONS_00003019|m.34398_clip	3	7	7	8	7	7955300	11012000	14834000	9294900	8342000	195910000	168270000	178110000	175680000	136600000
TCONS_00003031|m.33992_clip	TCONS_00003031|m.33992_clip	>TCONS_00003031|m.33992_clip	2	3	2	3	2	2974000	11431000	10026000	8302600	9222500	65967000	102910000	86297000	85251000	73163000
TCONS_00003037|m.28837	TCONS_00003037|m.28837	>TCONS_00003037|m.28837	7	8	6	8	8	17353000	17886000	13722000	17381000	25546000	363200000	289160000	336430000	396870000	428370000
TCONS_00003048|m.27645	TCONS_00003048|m.27645	>TCONS_00003048|m.27645	1	2	1	1	1	8336300	34599000	8899200	13084000	14716000	22427000	38082000	21920000	40001000	35973000
TCONS_00003061|m.27112;TCONS_00003060|m.27054_clip;TCONS_00003059|m.27085;TCONS_00003058|m.27072;TCONS_00003056|m.27099;TCONS_00003055|m.27059;TCONS_00003057|m.27041	TCONS_00003061|m.27112;TCONS_00003060|m.27054_clip;TCONS_00003059|m.27085;TCONS_00003058|m.27072;TCONS_00003056|m.27099;TCONS_00003055|m.27059;TCONS_00003057|m.27041	>TCONS_00003061|m.27112;>TCONS_00003060|m.27054_clip;>TCONS_00003059|m.27085;>TCONS_00003058|m.27072;>TCONS_00003056|m.27099;>TCONS_00003055|m.27059;>TCONS_00003057|m.27041	16	20	20	18	20	92321000	90414000	86633000	74357000	91411000	1928700000	1874700000	1670900000	1819800000	1673600000
TCONS_00003062|m.31405_clip	TCONS_00003062|m.31405_clip	>TCONS_00003062|m.31405_clip	15	16	12	16	14	566370	316890	311040	358320	385290	73384000	47382000	51565000	48213000	50768000
TCONS_00003075|m.27916	TCONS_00003075|m.27916	>TCONS_00003075|m.27916	6	6	6	5	6	171900000	135560000	101610000	116170000	132320000	790760000	626990000	583230000	599800000	660480000
TCONS_00003088|m.31201;TCONS_00003087|m.31204;TCONS_00003086|m.31203_clip;TCONS_00003085|m.31200	TCONS_00003088|m.31201;TCONS_00003087|m.31204;TCONS_00003086|m.31203_clip;TCONS_00003085|m.31200	>TCONS_00003088|m.31201;>TCONS_00003087|m.31204;>TCONS_00003086|m.31203_clip;>TCONS_00003085|m.31200	1	3	4	2	3	10802000	4366800	6013800	3137100	5373100	301040000	126800000	136860000	107650000	135500000
TCONS_00003091|m.28573_clip	TCONS_00003091|m.28573_clip	>TCONS_00003091|m.28573_clip	0	1	1	0	0	NaN	NaN	1287000	NaN	NaN	NaN	NaN	9557200	NaN	NaN
TCONS_00003093|m.32518_clip	TCONS_00003093|m.32518_clip	>TCONS_00003093|m.32518_clip	3	2	1	3	1	776730	839560	NaN	1995600	348120	21919000	21629000	NaN	35806000	21386000
TCONS_00003094|m.30399	TCONS_00003094|m.30399	>TCONS_00003094|m.30399	4	3	4	3	3	33006000	23810000	54275000	5721900	28550000	170960000	226040000	165680000	181490000	204780000
TCONS_00003100|m.29103	TCONS_00003100|m.29103	>TCONS_00003100|m.29103	5	4	5	4	5	18473000	15826000	17989000	14087000	16893000	166640000	151400000	137000000	151310000	132290000
TCONS_00003117|m.29756_clip	TCONS_00003117|m.29756_clip	>TCONS_00003117|m.29756_clip	9	6	9	7	8	1856300	1058300	1552900	1323800	1992100	94180000	82496000	84304000	104520000	100960000
TCONS_00003126|m.33365	TCONS_00003126|m.33365	>TCONS_00003126|m.33365	9	12	11	12	14	9174800	10325000	11741000	9093100	12074000	380440000	363640000	372900000	378860000	358760000
TCONS_00003127|m.31101;TCONS_00006574|m.58764_clip	TCONS_00003127|m.31101;TCONS_00006574|m.58764_clip	>TCONS_00003127|m.31101;>TCONS_00006574|m.58764_clip	0	1	2	1	1	NaN	258480	751290	242360	392390	NaN	9758100	15199000	10434000	13507000
TCONS_00003137|m.27693_clip	TCONS_00003137|m.27693_clip	>TCONS_00003137|m.27693_clip	9	10	9	12	11	4797700	5574700	4968700	5114500	4674000	224680000	201660000	187100000	194970000	165060000
TCONS_00003138|m.29667	TCONS_00003138|m.29667	>TCONS_00003138|m.29667	6	6	6	5	6	6665100	15891000	13409000	11843000	13462000	263800000	275160000	264960000	275020000	251310000
TCONS_00003142|m.25682;TCONS_00003141|m.25650_clip;TCONS_00003140|m.25664;TCONS_00003139|m.25633	TCONS_00003142|m.25682;TCONS_00003141|m.25650_clip;TCONS_00003140|m.25664;TCONS_00003139|m.25633	>TCONS_00003142|m.25682;>TCONS_00003141|m.25650_clip;>TCONS_00003140|m.25664;>TCONS_00003139|m.25633	5	4	3	4	4	7959000	6610800	4979000	4715000	6977900	83838000	90983000	89770000	72004000	94652000
TCONS_00003148|m.33731;TCONS_00003149|m.33737	TCONS_00003148|m.33731;TCONS_00003149|m.33737	>TCONS_00003148|m.33731;>TCONS_00003149|m.33737	3	3	4	3	3	14416000	16334000	15777000	13023000	19520000	156510000	174950000	151040000	175230000	196670000
TCONS_00003150|m.27458_clip	TCONS_00003150|m.27458_clip	>TCONS_00003150|m.27458_clip	0	0	0	1	1	NaN	NaN	NaN	1551600	986450	NaN	NaN	NaN	28212000	14341000
TCONS_00003154|m.28305	TCONS_00003154|m.28305	>TCONS_00003154|m.28305	17	16	13	18	16	25700000	28135000	27433000	23540000	34491000	725700000	792420000	789730000	755720000	880280000
TCONS_00003161|m.27718;TCONS_00003160|m.27732;TCONS_00003159|m.27703	TCONS_00003161|m.27718;TCONS_00003160|m.27732;TCONS_00003159|m.27703	>TCONS_00003161|m.27718;>TCONS_00003160|m.27732;>TCONS_00003159|m.27703	0	1	0	0	0	NaN	627480	NaN	NaN	NaN	NaN	8128700	NaN	NaN	NaN
TCONS_00003163|m.27861_clip	TCONS_00003163|m.27861_clip	>TCONS_00003163|m.27861_clip	3	3	4	3	3	2391500	2680500	3082900	1953200	2276100	42961000	59633000	41146000	62629000	49262000
TCONS_00003184|m.29588;TCONS_00003185|m.29584;TCONS_00015406|m.135255;TCONS_00015405|m.135246	TCONS_00003184|m.29588;TCONS_00003185|m.29584	>TCONS_00003184|m.29588;>TCONS_00003185|m.29584	5	7	9	8	8	40194000	66223000	72264000	55917000	76902000	713410000	778760000	698230000	740920000	737840000
TCONS_00003191|m.30763;TCONS_00003192|m.30766	TCONS_00003191|m.30763;TCONS_00003192|m.30766	>TCONS_00003191|m.30763;>TCONS_00003192|m.30766	0	1	3	0	2	NaN	451200	305200	NaN	188200	NaN	14388000	NaN	NaN	NaN
TCONS_00003205|m.29497	TCONS_00003205|m.29497	>TCONS_00003205|m.29497	0	0	2	1	3	NaN	NaN	373980	265230	774910	NaN	NaN	10823000	17003000	15282000
TCONS_00003214|m.31004;TCONS_00003215|m.30995;TCONS_00003213|m.31001	TCONS_00003214|m.31004;TCONS_00003215|m.30995;TCONS_00003213|m.31001	>TCONS_00003214|m.31004;>TCONS_00003215|m.30995;>TCONS_00003213|m.31001	3	2	1	1	2	5357600	1668100	1498500	1585100	2696900	40578000	25184000	20786000	27291000	25238000
TCONS_00003216|m.33861_clip	TCONS_00003216|m.33861_clip	>TCONS_00003216|m.33861_clip	2	2	3	2	2	670960	630370	626950	591330	638970	26444000	24575000	22607000	25786000	22489000
TCONS_00003236|m.27595;TCONS_00003237|m.27596	TCONS_00003236|m.27595;TCONS_00003237|m.27596	>TCONS_00003236|m.27595;>TCONS_00003237|m.27596	0	1	0	1	1	NaN	828150	NaN	889360	1160800	NaN	14029000	NaN	17181000	17929000
TCONS_00003238|m.29556_clip	TCONS_00003238|m.29556_clip	>TCONS_00003238|m.29556_clip	7	7	7	7	7	84842000	151390000	154470000	107260000	144790000	1032200000	1089100000	1106300000	1034000000	1090400000
TCONS_00003242|m.31302_clip	TCONS_00003242|m.31302_clip	>TCONS_00003242|m.31302_clip	2	0	2	2	2	625480	NaN	463940	556260	223340	27094000	NaN	7850500	15527000	NaN
TCONS_00003256|m.34021;TCONS_00003254|m.34042;TCONS_00003255|m.34033;TCONS_00003255|m.34032	TCONS_00003256|m.34021;TCONS_00003254|m.34042;TCONS_00003255|m.34033	>TCONS_00003256|m.34021;>TCONS_00003254|m.34042;>TCONS_00003255|m.34033	4	4	4	4	4	4959700	3737300	6155400	4795800	3006100	112720000	113160000	119820000	119700000	99327000
TCONS_00003258|m.28751_clip	TCONS_00003258|m.28751_clip	>TCONS_00003258|m.28751_clip	12	11	12	12	13	8140300	8082500	9002900	6259600	4807900	358330000	369260000	399640000	339650000	293160000
TCONS_00003260|m.28722;TCONS_00003259|m.28807;TCONS_00003262|m.28759;TCONS_00003261|m.28775;TCONS_00012241|m.98949_clip;TCONS_00012246|m.98912;TCONS_00012244|m.98930;TCONS_00012247|m.98903;TCONS_00012243|m.98939;TCONS_00012242|m.98921;TCONS_00012245|m.98955	TCONS_00003260|m.28722;TCONS_00003259|m.28807;TCONS_00003262|m.28759;TCONS_00003261|m.28775	>TCONS_00003260|m.28722;>TCONS_00003259|m.28807;>TCONS_00003262|m.28759;>TCONS_00003261|m.28775	5	4	2	3	4	732710	650350	221030	571580	651950	37960000	37462000	19751000	51132000	40148000
TCONS_00003265|m.33719	TCONS_00003265|m.33719	>TCONS_00003265|m.33719	1	1	1	1	1	1791200	559660	835680	1287900	2794500	16121000	5019300	6886000	13172000	22852000
TCONS_00003274|m.28832;TCONS_00002417|m.19547;TCONS_00002415|m.19557	TCONS_00003274|m.28832	>TCONS_00003274|m.28832	12	11	12	12	12	30550000	26474000	31248000	27151000	30992000	772640000	598090000	617150000	654050000	607890000
TCONS_00003281|m.26455;TCONS_00003280|m.26502;TCONS_00003279|m.26477	TCONS_00003281|m.26455;TCONS_00003280|m.26502;TCONS_00003279|m.26477	>TCONS_00003281|m.26455;>TCONS_00003280|m.26502;>TCONS_00003279|m.26477	6	6	8	5	6	9636400	19080000	23980000	13076000	21649000	325860000	445820000	486100000	415470000	441910000
TCONS_00003286|m.34402;TCONS_00003287|m.34421;TCONS_00003288|m.34413	TCONS_00003286|m.34402;TCONS_00003287|m.34421;TCONS_00003288|m.34413	>TCONS_00003286|m.34402;>TCONS_00003287|m.34421;>TCONS_00003288|m.34413	15	15	17	16	18	5272100	6858500	7694500	5929500	7832500	350550000	367050000	353910000	338070000	357040000
TCONS_00003292|m.32188;TCONS_00003291|m.32184	TCONS_00003292|m.32188;TCONS_00003291|m.32184	>TCONS_00003292|m.32188;>TCONS_00003291|m.32184	12	13	13	12	12	140520000	115010000	118410000	98124000	130430000	3024000000	2325900000	2303900000	2144500000	2416100000
TCONS_00003296|m.32021_clip;TCONS_00003294|m.32028;TCONS_00003295|m.32011;TCONS_00003293|m.31997	TCONS_00003296|m.32021_clip;TCONS_00003294|m.32028;TCONS_00003295|m.32011;TCONS_00003293|m.31997	>TCONS_00003296|m.32021_clip;>TCONS_00003294|m.32028;>TCONS_00003295|m.32011;>TCONS_00003293|m.31997	1	0	0	1	0	457190	NaN	NaN	377560	NaN	NaN	NaN	NaN	11585000	NaN
TCONS_00003304|m.29363	TCONS_00003304|m.29363	>TCONS_00003304|m.29363	0	0	0	1	1	NaN	NaN	NaN	342080	524450	NaN	NaN	NaN	8552300	10483000
TCONS_00003305|m.32371_clip;TCONS_00003306|m.32375;TCONS_00003307|m.32367_clip	TCONS_00003305|m.32371_clip;TCONS_00003306|m.32375;TCONS_00003307|m.32367_clip	>TCONS_00003305|m.32371_clip;>TCONS_00003306|m.32375;>TCONS_00003307|m.32367_clip	4	3	4	4	3	2020600	1477700	2990800	1578300	1521000	66812000	56924000	86759000	59254000	59497000
TCONS_00014307|m.126681_clip;TCONS_00003315|m.29705_clip;TCONS_00003314|m.29710	TCONS_00014307|m.126681_clip;TCONS_00003315|m.29705_clip;TCONS_00003314|m.29710	>TCONS_00014307|m.126681_clip;>TCONS_00003315|m.29705_clip;>TCONS_00003314|m.29710	3	3	2	4	3	73254000	40286000	81151000	55491000	46392000	474300000	359330000	453230000	389160000	359590000
TCONS_00003323|m.26320	TCONS_00003323|m.26320	>TCONS_00003323|m.26320	2	1	1	1	1	3397800	3234100	2312900	2922300	2884400	90844000	158560000	104180000	163380000	128940000
TCONS_00003327|m.25294_clip	TCONS_00003327|m.25294_clip	>TCONS_00003327|m.25294_clip	0	2	1	2	2	NaN	9886100	10232000	9599600	8015700	NaN	108300000	113670000	109230000	80323000
TCONS_00003331|m.33871	TCONS_00003331|m.33871	>TCONS_00003331|m.33871	2	2	3	3	3	19345000	11901000	10280000	8954800	11574000	146040000	97277000	78723000	82885000	85540000
TCONS_00003340|m.28080	TCONS_00003340|m.28080	>TCONS_00003340|m.28080	2	3	3	3	2	2211000	3554300	3544300	2874900	2595000	68122000	73834000	66592000	65007000	62770000
TCONS_00003341|m.26239	TCONS_00003341|m.26239	>TCONS_00003341|m.26239	1	1	1	1	1	10435000	11522000	5910100	43644000	13149000	68021000	74840000	35272000	99476000	77879000
TCONS_00003343|m.26191;TCONS_00003342|m.26222;TCONS_00003344|m.26258	TCONS_00003343|m.26191	>TCONS_00003343|m.26191	3	4	4	4	5	4185300	6760700	7009800	5304600	15171000	91719000	104160000	104910000	92734000	89466000
TCONS_00003361|m.32382;TCONS_00003362|m.32388	TCONS_00003361|m.32382;TCONS_00003362|m.32388	>TCONS_00003361|m.32382;>TCONS_00003362|m.32388	2	3	2	2	2	4220800	29605000	4982800	3880500	4210600	74893000	75673000	83524000	60646000	53422000
TCONS_00003366|m.25763;TCONS_00003367|m.25762	TCONS_00003366|m.25763	>TCONS_00003366|m.25763	4	3	4	4	4	22107000	11423000	12492000	12230000	14501000	106450000	113560000	109960000	120470000	125570000
TCONS_00003372|m.31902	TCONS_00003372|m.31902	>TCONS_00003372|m.31902	14	11	14	12	13	17935000	19330000	16897000	12687000	17658000	490330000	566260000	479510000	483020000	488780000
TCONS_00003377|m.27883	TCONS_00003377|m.27883	>TCONS_00003377|m.27883	2	2	2	2	2	1424200	1045400	1570900	714300	1308700	37575000	26340000	35315000	17892000	30502000
TCONS_00003385|m.28716_clip	TCONS_00003385|m.28716_clip	>TCONS_00003385|m.28716_clip	6	10	9	7	5	5427300	8560300	7464300	5003100	5909500	242050000	219570000	205520000	222040000	225440000
TCONS_00003420|m.30904_clip	TCONS_00003420|m.30904_clip	>TCONS_00003420|m.30904_clip	1	1	1	1	1	4232400	2466400	2222800	1501900	1380700	33859000	19662000	16281000	13654000	10036000
TCONS_00003423|m.33041_clip	TCONS_00003423|m.33041_clip	>TCONS_00003423|m.33041_clip	5	6	6	5	5	4577100	7741300	9609400	7079300	8438900	111080000	121580000	149980000	147070000	132730000
TCONS_00003439|m.29873_clip;TCONS_00003438|m.29869_clip	TCONS_00003439|m.29873_clip;TCONS_00003438|m.29869_clip	>TCONS_00003439|m.29873_clip;>TCONS_00003438|m.29869_clip	3	3	3	4	3	33883000	33778000	20938000	33875000	39381000	279850000	313330000	154060000	359350000	342320000
TCONS_00003440|m.31901	TCONS_00003440|m.31901	>TCONS_00003440|m.31901	2	2	2	2	2	46908000	61734000	98579000	62147000	75427000	176320000	230560000	252520000	272870000	277070000
TCONS_00003450|m.31307_clip	TCONS_00003450|m.31307_clip	>TCONS_00003450|m.31307_clip	3	3	2	2	2	63465000	18506000	14344000	16232000	17761000	141990000	177210000	126200000	177260000	155070000
TCONS_00003452|m.31310_clip	TCONS_00003452|m.31310_clip	>TCONS_00003452|m.31310_clip	15	15	18	15	19	47791000	34203000	37391000	33848000	48930000	1207400000	1045500000	894640000	1100900000	1111500000
TCONS_00003453|m.32159	TCONS_00003453|m.32159	>TCONS_00003453|m.32159	4	5	4	3	5	7574300	8917200	6378900	4343000	11064000	101030000	104600000	77896000	91792000	109440000
TCONS_00003460|m.32474_clip;TCONS_00003459|m.32508_clip	TCONS_00003460|m.32474_clip;TCONS_00003459|m.32508_clip	>TCONS_00003460|m.32474_clip;>TCONS_00003459|m.32508_clip	9	9	9	9	9	231960000	363060000	354930000	307060000	392730000	4001700000	5959200000	4005500000	5917500000	5208200000
TCONS_00003461|m.26952_clip	TCONS_00003461|m.26952_clip	>TCONS_00003461|m.26952_clip	10	12	9	10	10	5093000	6571000	7520400	5551700	8011900	200680000	203740000	197930000	238780000	218670000
TCONS_00003469|m.31352_clip;TCONS_00003470|m.31342_clip	TCONS_00003469|m.31352_clip;TCONS_00003470|m.31342_clip	>TCONS_00003469|m.31352_clip;>TCONS_00003470|m.31342_clip	9	8	12	9	12	7695700	6018800	10148000	6908500	7190200	439840000	453100000	538870000	518910000	403480000
TCONS_00003471|m.26418	TCONS_00003471|m.26418	>TCONS_00003471|m.26418	6	8	7	8	8	24335000	35442000	36340000	23426000	32637000	960390000	1229900000	1096900000	1032800000	1033700000
TCONS_00003471|m.26419;TCONS_00015112|m.132207	TCONS_00003471|m.26419	>TCONS_00003471|m.26419	12	13	13	13	13	95196000	105050000	88363000	92001000	99665000	1627500000	1874100000	1506900000	1928400000	1651500000
TCONS_00003474|m.28655;TCONS_00003475|m.28617;TCONS_00003477|m.28648;TCONS_00003476|m.28610	TCONS_00003474|m.28655;TCONS_00003475|m.28617;TCONS_00003477|m.28648;TCONS_00003476|m.28610	>TCONS_00003474|m.28655;>TCONS_00003475|m.28617;>TCONS_00003477|m.28648;>TCONS_00003476|m.28610	10	14	10	14	12	2049300	2492900	1615500	2428600	1972300	202280000	220760000	168090000	214340000	187580000
TCONS_00003475|m.28618;TCONS_00003474|m.28656	TCONS_00003475|m.28618;TCONS_00003474|m.28656	>TCONS_00003475|m.28618;>TCONS_00003474|m.28656	4	4	4	3	4	6089200	10453000	7726200	5949400	6299900	78646000	127490000	125080000	90233000	83453000
TCONS_00003505|m.33743	TCONS_00003505|m.33743	>TCONS_00003505|m.33743	1	2	3	2	2	159680	612720	626100	702340	808620	15784000	17775000	15025000	19755000	17951000
TCONS_00003506|m.29138	TCONS_00003506|m.29138	>TCONS_00003506|m.29138	2	3	2	3	2	712430	1542700	943920	1352600	984010	20079000	23525000	24070000	23597000	25178000
TCONS_00003513|m.27227;TCONS_00003511|m.27216;TCONS_00003510|m.27243;TCONS_00003514|m.27260;TCONS_00003509|m.27207;TCONS_00003512|m.27269	TCONS_00003513|m.27227;TCONS_00003511|m.27216;TCONS_00003510|m.27243;TCONS_00003514|m.27260;TCONS_00003509|m.27207;TCONS_00003512|m.27269	>TCONS_00003513|m.27227;>TCONS_00003511|m.27216;>TCONS_00003510|m.27243;>TCONS_00003514|m.27260;>TCONS_00003509|m.27207;>TCONS_00003512|m.27269	3	2	2	2	2	363790	185780	164990	192480	284950	20698000	19471000	16179000	21900000	23027000
TCONS_00003519|m.34317	TCONS_00003519|m.34317	>TCONS_00003519|m.34317	1	1	1	1	1	381310	333770	236670	284030	327240	7244800	6319400	4117000	6132600	5649300
TCONS_00003528|m.25242;TCONS_00003527|m.25224;TCONS_00003526|m.25206_clip	TCONS_00003528|m.25242;TCONS_00003527|m.25224;TCONS_00003526|m.25206_clip	>TCONS_00003528|m.25242;>TCONS_00003527|m.25224;>TCONS_00003526|m.25206_clip	8	8	9	7	10	5682400	5717200	6591700	5590300	6031800	267110000	266920000	274540000	382110000	330220000
TCONS_00003527|m.25225;TCONS_00003526|m.25207;TCONS_00003528|m.25243	TCONS_00003527|m.25225;TCONS_00003526|m.25207;TCONS_00003528|m.25243	>TCONS_00003527|m.25225;>TCONS_00003526|m.25207;>TCONS_00003528|m.25243	13	10	11	8	9	10026000	8604700	8359000	5766800	7832600	321890000	305580000	304410000	368350000	327460000
TCONS_00003528|m.25248;TCONS_00003527|m.25230;TCONS_00003526|m.25211	TCONS_00003528|m.25248;TCONS_00003527|m.25230;TCONS_00003526|m.25211	>TCONS_00003528|m.25248;>TCONS_00003527|m.25230;>TCONS_00003526|m.25211	1	1	0	4	2	1837900	898850	NaN	5102700	847520	16958000	17602000	NaN	34028000	15133000
TCONS_00003535|m.32134_clip;TCONS_00003534|m.32138_clip	TCONS_00003535|m.32134_clip;TCONS_00003534|m.32138_clip	>TCONS_00003535|m.32134_clip;>TCONS_00003534|m.32138_clip	8	14	12	11	11	13039000	92321000	100270000	31711000	54155000	929330000	1256800000	1136800000	1194700000	1376200000
TCONS_00003553|m.34529	TCONS_00003553|m.34529	>TCONS_00003553|m.34529	12	13	14	12	12	5951800000	9411500000	9563900000	8233100000	10319000000	55116000000	74212000000	65919000000	71034000000	70726000000
TCONS_00003562|m.30105;TCONS_00003564|m.30053;TCONS_00003565|m.30034_clip;TCONS_00003563|m.30138;TCONS_00003566|m.30079_clip;TCONS_00003569|m.30072_clip;TCONS_00003567|m.30124;TCONS_00003570|m.30099_clip;TCONS_00003568|m.30131_clip	TCONS_00003562|m.30105;TCONS_00003564|m.30053;TCONS_00003565|m.30034_clip;TCONS_00003563|m.30138;TCONS_00003566|m.30079_clip;TCONS_00003569|m.30072_clip;TCONS_00003567|m.30124;TCONS_00003570|m.30099_clip;TCONS_00003568|m.30131_clip	>TCONS_00003562|m.30105;>TCONS_00003564|m.30053;>TCONS_00003565|m.30034_clip;>TCONS_00003563|m.30138;>TCONS_00003566|m.30079_clip;>TCONS_00003569|m.30072_clip;>TCONS_00003567|m.30124;>TCONS_00003570|m.30099_clip;>TCONS_00003568|m.30131_clip	26	29	28	30	30	8667800	9757000	9407000	8595200	12397000	980780000	1137500000	1029400000	1100800000	1259700000
TCONS_00003584|m.30169;TCONS_00003583|m.30199	TCONS_00003584|m.30169;TCONS_00003583|m.30199	>TCONS_00003584|m.30169;>TCONS_00003583|m.30199	21	20	21	20	20	511550000	459010000	539210000	429060000	510890000	11836000000	9828900000	10745000000	10604000000	10049000000
TCONS_00003585|m.27927;TCONS_00014559|m.130714_clip	TCONS_00003585|m.27927	>TCONS_00003585|m.27927	13	16	16	13	15	67250000	65669000	55704000	44895000	70495000	1426800000	1081800000	958050000	1215300000	1220000000
TCONS_00003586|m.32199	TCONS_00003586|m.32199	>TCONS_00003586|m.32199	8	8	8	7	6	22614000	24846000	25509000	21605000	20469000	379630000	339780000	329990000	337300000	321460000
TCONS_00003589|m.31756;TCONS_00003590|m.31783	TCONS_00003589|m.31756;TCONS_00003590|m.31783	>TCONS_00003589|m.31756;>TCONS_00003590|m.31783	2	2	3	1	2	4122700	2918700	2881800	1411500	3464700	84278000	59669000	50058000	59007000	64266000
TCONS_00003594|m.31770_clip	TCONS_00003594|m.31770_clip	>TCONS_00003594|m.31770_clip	3	3	4	3	2	781460	470130	839850	768800	488410	23324000	28748000	25081000	32575000	27061000
TCONS_00003598|m.31662;TCONS_00003597|m.31701_clip;TCONS_00003596|m.31678;TCONS_00003596|m.31681	TCONS_00003598|m.31662;TCONS_00003597|m.31701_clip;TCONS_00003596|m.31678	>TCONS_00003598|m.31662;>TCONS_00003597|m.31701_clip;>TCONS_00003596|m.31678	33	36	36	38	34	24222000	21684000	21558000	22812000	23323000	2329600000	1929200000	2082200000	2312200000	2151500000
TCONS_00003602|m.30030	TCONS_00003602|m.30030	>TCONS_00003602|m.30030	2	2	2	3	2	3457800	4269800	4519200	6431600	6148800	38208000	43364000	39176000	47005000	54960000
TCONS_00003603|m.32529;TCONS_00009762|m.90068_clip	TCONS_00003603|m.32529;TCONS_00009762|m.90068_clip	>TCONS_00003603|m.32529;>TCONS_00009762|m.90068_clip	4	5	5	4	6	22606000	29194000	42565000	27255000	47978000	298000000	238190000	224400000	286910000	274370000
TCONS_00003604|m.26606_clip	TCONS_00003604|m.26606_clip	>TCONS_00003604|m.26606_clip	1	1	1	0	1	1062300	807790	772350	NaN	903300	22308000	16904000	14850000	NaN	17235000
TCONS_00003606|m.32205	TCONS_00003606|m.32205	>TCONS_00003606|m.32205	0	2	2	3	2	NaN	1921200	1092800	1331500	1766000	NaN	26622000	31061000	21870000	23005000
TCONS_00003625|m.25522_clip;TCONS_00003624|m.25525_clip	TCONS_00003625|m.25522_clip;TCONS_00003624|m.25525_clip	>TCONS_00003625|m.25522_clip;>TCONS_00003624|m.25525_clip	1	3	2	2	2	9202400	8460400	7455600	7020200	7518900	47612000	41623000	37940000	34557000	34611000
TCONS_00003627|m.25326_clip	TCONS_00003627|m.25326_clip	>TCONS_00003627|m.25326_clip	3	3	5	4	3	8169800	4774200	5655400	5958800	5942900	162890000	99403000	94160000	125630000	123450000
TCONS_00003628|m.26527_clip	TCONS_00003628|m.26527_clip	>TCONS_00003628|m.26527_clip	1	1	1	1	1	1122600	1040800	875040	920790	1224600	19085000	17631000	13620000	17789000	18915000
TCONS_00003631|m.34079	TCONS_00003631|m.34079	>TCONS_00003631|m.34079	11	11	12	9	12	718440000	885950000	1029500000	911970000	1250400000	5057100000	5070200000	4721900000	6019400000	6390900000
TCONS_00003642|m.26293	TCONS_00003642|m.26293	>TCONS_00003642|m.26293	1	0	1	0	0	NaN	NaN	7655300	NaN	NaN	NaN	NaN	21027000	NaN	NaN
TCONS_00003644|m.31319_clip	TCONS_00003644|m.31319_clip	>TCONS_00003644|m.31319_clip	8	11	10	10	10	11801000	12338000	15204000	11797000	12028000	336750000	294350000	329990000	316030000	281660000
TCONS_00003653|m.32816	TCONS_00003653|m.32816	>TCONS_00003653|m.32816	5	6	6	6	6	16444000	15239000	15511000	15780000	17212000	225580000	133390000	121710000	167660000	145680000
TCONS_00003656|m.26727_clip	TCONS_00003656|m.26727_clip	>TCONS_00003656|m.26727_clip	15	13	14	13	13	383270000	336700000	379490000	302000000	401250000	7607900000	6740900000	7083200000	6787600000	6932900000
TCONS_00003662|m.32626_clip	TCONS_00003662|m.32626_clip	>TCONS_00003662|m.32626_clip	7	4	4	4	3	2974700	2031000	4230700	2352800	2397900	65123000	52328000	94065000	66147000	65451000
TCONS_00003675|m.27408	TCONS_00003675|m.27408	>TCONS_00003675|m.27408	18	20	20	20	20	82434000	97773000	103610000	80804000	99066000	1954100000	2506400000	2436800000	2452400000	2348500000
TCONS_00003678|m.29916_clip	TCONS_00003678|m.29916_clip	>TCONS_00003678|m.29916_clip	2	2	1	2	2	458740	901230	815740	1006600	806810	19772000	13756000	18490000	17407000	18149000
TCONS_00003696|m.27162	TCONS_00003696|m.27162	>TCONS_00003696|m.27162	1	0	0	1	2	329970	NaN	NaN	1200800	3239900	5924600	NaN	NaN	24502000	29872000
TCONS_00003715|m.25576	TCONS_00003715|m.25576	>TCONS_00003715|m.25576	4	5	5	4	3	4640100	8370400	11276000	5758000	5316300	150810000	177960000	155640000	157630000	155580000
TCONS_00003725|m.30939_clip	TCONS_00003725|m.30939_clip	>TCONS_00003725|m.30939_clip	5	4	4	4	4	28931000	43922000	41528000	37599000	52703000	322440000	488520000	418710000	465990000	475880000
TCONS_00003726|m.33714	TCONS_00003726|m.33714	>TCONS_00003726|m.33714	4	5	6	6	6	13325000	16927000	17733000	18464000	18639000	248250000	232790000	222510000	245850000	231450000
TCONS_00003728|m.25989_clip	TCONS_00003728|m.25989_clip	>TCONS_00003728|m.25989_clip	1	0	1	1	1	1633800	NaN	1799000	NaN	1748500	26141000	NaN	26353000	NaN	25419000
TCONS_00003735|m.34364_clip	TCONS_00003735|m.34364_clip	>TCONS_00003735|m.34364_clip	3	3	3	3	3	6360800	9380600	10759000	8034400	9601600	133350000	142940000	103480000	108320000	119690000
TCONS_00003751|m.27492_clip;TCONS_00003750|m.27496_clip	TCONS_00003751|m.27492_clip;TCONS_00003750|m.27496_clip	>TCONS_00003751|m.27492_clip;>TCONS_00003750|m.27496_clip	3	2	4	1	2	1298600	451940	1574500	516930	1107300	53438000	30669000	58937000	40004000	46584000
TCONS_00003776|m.26736_clip;TCONS_00003775|m.26731_clip	TCONS_00003776|m.26736_clip	>TCONS_00003776|m.26736_clip	4	3	3	3	3	13193000	12500000	13576000	12908000	15059000	83710000	95948000	99698000	90376000	95280000
TCONS_00003800|m.29065;TCONS_00003799|m.29068	TCONS_00003800|m.29065;TCONS_00003799|m.29068	>TCONS_00003800|m.29065;>TCONS_00003799|m.29068	0	1	0	1	0	NaN	1565500	NaN	NaN	NaN	NaN	20280000	NaN	NaN	NaN
TCONS_00003815|m.32359;TCONS_00003816|m.32350;TCONS_00003816|m.32357	TCONS_00003815|m.32359	>TCONS_00003815|m.32359	9	12	12	12	11	38760000	70862000	64031000	58121000	75510000	1159900000	1342500000	1248600000	1270500000	1281400000
TCONS_00003827|m.29949;TCONS_00003826|m.29952	TCONS_00003827|m.29949;TCONS_00003826|m.29952	>TCONS_00003827|m.29949;>TCONS_00003826|m.29952	3	3	2	3	3	15690000	14650000	9878700	12015000	14546000	60884000	52499000	50865000	51968000	48599000
TCONS_00003828|m.34261	TCONS_00003828|m.34261	>TCONS_00003828|m.34261	2	1	1	0	1	683350	836600	727810	NaN	571280	8883500	10838000	8662600	NaN	6747800
TCONS_00003829|m.25604_clip	TCONS_00003829|m.25604_clip	>TCONS_00003829|m.25604_clip	5	4	4	4	4	3977500	4966100	4735300	3517100	3933300	127960000	158070000	128530000	145620000	144440000
TCONS_00003835|m.25765	TCONS_00003835|m.25765	>TCONS_00003835|m.25765	4	5	7	5	5	1246600	1476800	1874600	1459500	2135300	71832000	62624000	70455000	66681000	81867000
TCONS_00003859|m.30248;TCONS_00003858|m.30262	TCONS_00003859|m.30248;TCONS_00003858|m.30262	>TCONS_00003859|m.30248;>TCONS_00003858|m.30262	1	2	3	2	2	NaN	1250000	935100	795000	1359400	NaN	32475000	22321000	23237000	32214000
TCONS_00003868|m.25830_clip;TCONS_00003869|m.25837	TCONS_00003868|m.25830_clip;TCONS_00003869|m.25837	>TCONS_00003868|m.25830_clip;>TCONS_00003869|m.25837	0	0	1	0	0	NaN	NaN	1148300	NaN	NaN	NaN	NaN	14718000	NaN	NaN
TCONS_00003888|m.29919_clip	TCONS_00003888|m.29919_clip	>TCONS_00003888|m.29919_clip	8	7	7	7	7	102980000	155440000	155610000	93460000	156840000	878390000	1116700000	1151000000	982660000	1010200000
TCONS_00003893|m.29225	TCONS_00003893|m.29225	>TCONS_00003893|m.29225	4	3	4	3	5	384740000	326050000	306390000	293670000	430560000	2246400000	2072800000	1796100000	2079700000	2095600000
TCONS_00003901|m.31929	TCONS_00003901|m.31929	>TCONS_00003901|m.31929	2	5	6	4	6	663010	2595100	3953000	1865900	2375800	59065000	58258000	126150000	72398000	63137000
TCONS_00003906|m.27674_clip	TCONS_00003906|m.27674_clip	>TCONS_00003906|m.27674_clip	2	5	5	4	5	1101400	3532100	3243800	2352200	4543900	62323000	43472000	36782000	49252000	67240000
TCONS_00003926|m.31801;TCONS_00003927|m.31789;TCONS_00003925|m.31796;TCONS_00003924|m.31805	TCONS_00003926|m.31801;TCONS_00003927|m.31789;TCONS_00003925|m.31796;TCONS_00003924|m.31805	>TCONS_00003926|m.31801;>TCONS_00003927|m.31789;>TCONS_00003925|m.31796;>TCONS_00003924|m.31805	4	3	2	2	4	2161700	1635100	1135400	881060	2325700	55062000	35433000	38405000	51130000	58318000
TCONS_00003932|m.28924_clip	TCONS_00003932|m.28924_clip	>TCONS_00003932|m.28924_clip	1	2	2	2	1	2252300	3818600	3617300	2784800	2652300	33701000	41169000	35400000	32997000	36059000
TCONS_00003937|m.32794;TCONS_00003936|m.32802;TCONS_00003935|m.32798	TCONS_00003937|m.32794;TCONS_00003936|m.32802;TCONS_00003935|m.32798	>TCONS_00003937|m.32794;>TCONS_00003936|m.32802;>TCONS_00003935|m.32798	1	1	1	1	1	710750	2161300	1357900	1500000	2022200	NaN	30152000	17405000	23864000	25724000
TCONS_00003941|m.32589	TCONS_00003941|m.32589	>TCONS_00003941|m.32589	12	9	12	8	10	25350000	28927000	33391000	22215000	32491000	427260000	539400000	523390000	478600000	542610000
TCONS_00003969|m.29192;TCONS_00003968|m.29190;TCONS_00003967|m.29187;TCONS_00003966|m.29183	TCONS_00003969|m.29192;TCONS_00003968|m.29190;TCONS_00003967|m.29187;TCONS_00003966|m.29183	>TCONS_00003969|m.29192;>TCONS_00003968|m.29190;>TCONS_00003967|m.29187;>TCONS_00003966|m.29183	7	6	7	8	7	372390000	343280000	379770000	694210000	765700000	1818700000	1930700000	1662100000	3989300000	2866200000
TCONS_00003979|m.28454;TCONS_00003980|m.28461	TCONS_00003979|m.28454;TCONS_00003980|m.28461	>TCONS_00003979|m.28454;>TCONS_00003980|m.28461	12	11	13	6	12	19281000	20097000	20980000	8118100	20076000	368770000	416310000	421650000	363610000	404270000
TCONS_00003980|m.28462;TCONS_00003979|m.28455	TCONS_00003980|m.28462;TCONS_00003979|m.28455	>TCONS_00003980|m.28462;>TCONS_00003979|m.28455	6	4	4	6	5	16170000	10134000	17669000	15288000	13873000	227020000	191830000	199720000	211950000	183420000
TCONS_00003990|m.29053	TCONS_00003990|m.29053	>TCONS_00003990|m.29053	10	11	12	12	11	1035700000	1124700000	1265700000	806380000	1144800000	10235000000	12034000000	12759000000	10586000000	10956000000
TCONS_00004005|m.33670_clip	TCONS_00004005|m.33670_clip	>TCONS_00004005|m.33670_clip	1	2	2	2	1	5372700	10669000	12460000	4752000	6997700	22620000	25517000	29384000	13222000	26769000
TCONS_00004010|m.27178;TCONS_00004009|m.27173;TCONS_00011924|m.102814_clip	TCONS_00004010|m.27178;TCONS_00004009|m.27173;TCONS_00011924|m.102814_clip	>TCONS_00004010|m.27178;>TCONS_00004009|m.27173;>TCONS_00011924|m.102814_clip	2	0	0	0	0	1911000	NaN	NaN	NaN	NaN	17199000	NaN	NaN	NaN	NaN
TCONS_00004013|m.28932	TCONS_00004013|m.28932	>TCONS_00004013|m.28932	1	1	2	2	2	25704000	9665300	19821000	12963000	16448000	180000000	84600000	91112000	73997000	69237000
TCONS_00004034|m.35234_clip	TCONS_00004034|m.35234_clip	>TCONS_00004034|m.35234_clip	1	3	3	3	2	871810	1453700	1687800	1346200	953630	35287000	29146000	34925000	31614000	25578000
TCONS_00004036|m.38720_clip;TCONS_00004037|m.38729;TCONS_00004035|m.38739	TCONS_00004036|m.38720_clip;TCONS_00004037|m.38729;TCONS_00004035|m.38739	>TCONS_00004036|m.38720_clip;>TCONS_00004037|m.38729;>TCONS_00004035|m.38739	0	1	0	1	1	NaN	254150	NaN	NaN	200490	NaN	13676000	NaN	NaN	9837100
TCONS_00004045|m.40280;TCONS_00004047|m.40304;TCONS_00004046|m.40287	TCONS_00004045|m.40280;TCONS_00004047|m.40304;TCONS_00004046|m.40287	>TCONS_00004045|m.40280;>TCONS_00004047|m.40304;>TCONS_00004046|m.40287	1	1	2	3	0	374750	395200	1340800	1763700	NaN	22221000	23352000	22097000	32341000	NaN
TCONS_00004058|m.37034_clip	TCONS_00004058|m.37034_clip	>TCONS_00004058|m.37034_clip	3	3	2	3	3	1488100	2103800	1152100	2306400	3454000	59832000	44299000	25535000	55198000	64701000
TCONS_00004060|m.41163	TCONS_00004060|m.41163	>TCONS_00004060|m.41163	17	20	18	18	18	31135000	30412000	35122000	31745000	34704000	1023000000	933620000	894040000	1123800000	966970000
TCONS_00004062|m.41561_clip	TCONS_00004062|m.41561_clip	>TCONS_00004062|m.41561_clip	12	9	9	10	9	7980300	10403000	12228000	7483800	10463000	295970000	340560000	365750000	304560000	309960000
TCONS_00004078|m.41052_clip	TCONS_00004078|m.41052_clip	>TCONS_00004078|m.41052_clip	2	3	3	1	2	14060000	27879000	43101000	19428000	19978000	96640000	154480000	230080000	121890000	91136000
TCONS_00004081|m.38229	TCONS_00004081|m.38229	>TCONS_00004081|m.38229	5	6	6	6	6	25317000	40302000	41568000	31730000	41989000	270510000	394190000	349990000	377540000	385220000
TCONS_00004116|m.34933;TCONS_00004114|m.34922;TCONS_00004115|m.34944	TCONS_00004116|m.34933;TCONS_00004114|m.34922;TCONS_00004115|m.34944	>TCONS_00004116|m.34933;>TCONS_00004114|m.34922;>TCONS_00004115|m.34944	2	4	4	5	4	550770	361040	574330	652630	705450	60902000	36546000	43317000	45119000	48091000
TCONS_00004118|m.41141_clip	TCONS_00004118|m.41141_clip	>TCONS_00004118|m.41141_clip	3	2	4	3	3	5377400	3936800	9308700	4548700	7332300	57119000	76223000	76025000	100690000	75453000
TCONS_00004127|m.38562;TCONS_00004128|m.38553;TCONS_00004128|m.38554;TCONS_00002808|m.24455_clip	TCONS_00004127|m.38562;TCONS_00004128|m.38553	>TCONS_00004127|m.38562;>TCONS_00004128|m.38553	47	49	47	48	48	736780000	693410000	616300000	576230000	745450000	28928000000	28613000000	27950000000	29045000000	29782000000
TCONS_00004132|m.42591_clip	TCONS_00004132|m.42591_clip	>TCONS_00004132|m.42591_clip	5	9	8	5	9	1175700	2098200	2725800	1854000	2660100	119630000	118490000	143760000	138470000	137950000
TCONS_00004149|m.35533;TCONS_00004148|m.35536	TCONS_00004149|m.35533;TCONS_00004148|m.35536	>TCONS_00004149|m.35533;>TCONS_00004148|m.35536	8	9	8	10	10	42642000	64789000	47578000	52611000	75493000	687550000	795680000	540340000	635730000	683050000
TCONS_00004158|m.42495	TCONS_00004158|m.42495	>TCONS_00004158|m.42495	2	1	3	2	3	2019600	1505300	2453400	1859600	2763000	34675000	38379000	26776000	35634000	30767000
TCONS_00004161|m.37807	TCONS_00004161|m.37807	>TCONS_00004161|m.37807	13	10	12	11	12	83797000	75864000	90302000	73203000	93003000	1458200000	1398000000	1307000000	1365700000	1385400000
TCONS_00004165|m.38839	TCONS_00004165|m.38839	>TCONS_00004165|m.38839	2	2	1	2	2	1092700	1533000	1173600	1375000	1935100	15294000	13876000	15038000	15372000	24608000
TCONS_00004176|m.35542	TCONS_00004176|m.35542	>TCONS_00004176|m.35542	1	1	1	1	1	45355	35588	44252	18459	18660	6621900	5177700	5915300	3062700	2475400
TCONS_00004179|m.36593	TCONS_00004179|m.36593	>TCONS_00004179|m.36593	0	0	1	1	1	NaN	NaN	817070	686830	792680	NaN	NaN	9724900	10147000	9362900
TCONS_00004183|m.37365;TCONS_00004184|m.37387;TCONS_00004185|m.37376	TCONS_00004183|m.37365;TCONS_00004184|m.37387;TCONS_00004185|m.37376	>TCONS_00004183|m.37365;>TCONS_00004184|m.37387;>TCONS_00004185|m.37376	2	2	1	1	2	3129200	2520500	1857700	1571700	2592800	43669000	37299000	38694000	40632000	34929000
TCONS_00004205|m.36646;TCONS_00004203|m.36615;TCONS_00004202|m.36657;TCONS_00004201|m.36672	TCONS_00004205|m.36646;TCONS_00004203|m.36615;TCONS_00004202|m.36657;TCONS_00004201|m.36672	>TCONS_00004205|m.36646;>TCONS_00004203|m.36615;>TCONS_00004202|m.36657;>TCONS_00004201|m.36672	1	1	1	0	1	11987000	13089000	21831000	NaN	10883000	71919000	78257000	119920000	NaN	59331000
TCONS_00004203|m.36614;TCONS_00004202|m.36656	TCONS_00004203|m.36614	>TCONS_00004203|m.36614	5	6	5	6	5	1139300	1338000	1995400	931790	2767900	13672000	16000000	21923000	12707000	30179000
TCONS_00004205|m.36645;TCONS_00004204|m.36634;TCONS_00004201|m.36671	TCONS_00004205|m.36645;TCONS_00004204|m.36634	>TCONS_00004205|m.36645;>TCONS_00004204|m.36634	4	7	5	6	5	6319700	4989300	5890800	5390200	5918800	108260000	59863000	60359000	84648000	81505000
TCONS_00004211|m.41004	TCONS_00004211|m.41004	>TCONS_00004211|m.41004	2	2	1	2	2	1261400	904830	504830	858350	933640	27011000	17276000	20078000	20383000	17579000
TCONS_00004212|m.43505	TCONS_00004212|m.43505	>TCONS_00004212|m.43505	11	13	12	12	12	27475000	26302000	29177000	20893000	28053000	442770000	417450000	413890000	392100000	399250000
TCONS_00004216|m.43484_clip	TCONS_00004216|m.43484_clip	>TCONS_00004216|m.43484_clip	4	4	4	4	4	14310000	10854000	38559000	9567800	13759000	72168000	55725000	165950000	58093000	67084000
TCONS_00004217|m.43488_clip;TCONS_00004218|m.43501_clip	TCONS_00004217|m.43488_clip	>TCONS_00004217|m.43488_clip	11	11	10	11	11	776730000	663740000	753710000	585620000	593580000	7560200000	7549100000	8400400000	7015800000	5966100000
TCONS_00004221|m.43481_clip;TCONS_00004222|m.43492_clip;TCONS_00004220|m.43496_clip;TCONS_00004219|m.43503_clip;TCONS_00004215|m.43498_clip	TCONS_00004221|m.43481_clip	>TCONS_00004221|m.43481_clip	10	10	9	10	10	20862000	16383000	21003000	11870000	12467000	198550000	196430000	205760000	150020000	142840000
TCONS_00004223|m.43486_clip;TCONS_00004222|m.43491	TCONS_00004223|m.43486_clip;TCONS_00004222|m.43491	>TCONS_00004223|m.43486_clip;>TCONS_00004222|m.43491	10	10	10	10	10	24404000	31813000	34788000	21876000	22023000	328100000	344200000	275900000	275340000	237550000
TCONS_00004233|m.38611_clip;TCONS_00004232|m.38619	TCONS_00004233|m.38611_clip;TCONS_00004232|m.38619	>TCONS_00004233|m.38611_clip;>TCONS_00004232|m.38619	2	2	1	2	2	18217000	17751000	9808500	17789000	20785000	101420000	93720000	98510000	107400000	102880000
TCONS_00004235|m.39165	TCONS_00004235|m.39165	>TCONS_00004235|m.39165	0	1	1	1	1	NaN	58190000	49425000	46995000	52917000	NaN	93255000	90503000	106810000	96161000
TCONS_00004238|m.38444_clip	TCONS_00004238|m.38444_clip	>TCONS_00004238|m.38444_clip	3	0	1	0	1	1941900	NaN	NaN	NaN	1067900	NaN	NaN	NaN	NaN	21346000
TCONS_00004240|m.35504	TCONS_00004240|m.35504	>TCONS_00004240|m.35504	2	3	3	2	3	2409400	1346200	2105100	2098800	2972400	40396000	35207000	37224000	31819000	27577000
TCONS_00004245|m.34628;TCONS_00004246|m.34622_clip	TCONS_00004245|m.34628;TCONS_00004246|m.34622_clip	>TCONS_00004245|m.34628;>TCONS_00004246|m.34622_clip	2	1	1	1	1	1182000	1078000	2653300	1905500	1948800	8273900	7519500	17005000	15158000	12395000
TCONS_00004252|m.41248;TCONS_00004251|m.41236;TCONS_00004250|m.41226_clip	TCONS_00004252|m.41248;TCONS_00004251|m.41236;TCONS_00004250|m.41226_clip	>TCONS_00004252|m.41248;>TCONS_00004251|m.41236;>TCONS_00004250|m.41226_clip	8	5	7	7	6	45776000	29483000	53557000	32935000	51048000	717920000	469610000	705100000	569690000	657660000
TCONS_00004256|m.43315_clip	TCONS_00004256|m.43315_clip	>TCONS_00004256|m.43315_clip	2	3	3	3	3	10734000	9797700	9688100	8145700	5205000	156270000	67995000	58604000	50076000	30825000
TCONS_00004262|m.35278	TCONS_00004262|m.35278	>TCONS_00004262|m.35278	21	24	24	23	24	34529000	33789000	35630000	30471000	40388000	2044100000	1722800000	1564000000	1764500000	1844900000
TCONS_00004284|m.40436	TCONS_00004284|m.40436	>TCONS_00004284|m.40436	1	2	1	1	0	376540	1053100	532030	466600	NaN	11050000	15697000	13889000	15561000	NaN
TCONS_00004289|m.37040	TCONS_00004289|m.37040	>TCONS_00004289|m.37040	27	27	32	28	29	676500000	727880000	749790000	609560000	718280000	10967000000	11340000000	11125000000	10760000000	10291000000
TCONS_00004312|m.35750;TCONS_00004311|m.35770;TCONS_00004310|m.35730	TCONS_00004312|m.35750;TCONS_00004311|m.35770;TCONS_00004310|m.35730	>TCONS_00004312|m.35750;>TCONS_00004311|m.35770;>TCONS_00004310|m.35730	9	8	9	6	7	1970800	1153800	1945200	1334200	1681400	105750000	102190000	88731000	92027000	95983000
TCONS_00004315|m.39183_clip;TCONS_00004314|m.39192_clip;TCONS_00004313|m.39188	TCONS_00004315|m.39183_clip;TCONS_00004314|m.39192_clip;TCONS_00004313|m.39188	>TCONS_00004315|m.39183_clip;>TCONS_00004314|m.39192_clip;>TCONS_00004313|m.39188	4	4	3	3	3	9430900	9112000	8152300	7186100	7587300	134540000	126000000	119920000	133180000	101870000
TCONS_00004325|m.41643	TCONS_00004325|m.41643	>TCONS_00004325|m.41643	3	5	4	4	6	3056800	5367700	3304700	3227400	6525100	70742000	86883000	66802000	85681000	89418000
TCONS_00004327|m.36387	TCONS_00004327|m.36387	>TCONS_00004327|m.36387	25	26	25	28	27	64363000	76321000	65920000	55840000	74357000	2733200000	2994900000	2901900000	2686600000	2806700000
TCONS_00004327|m.36388_clip	TCONS_00004327|m.36388_clip	>TCONS_00004327|m.36388_clip	5	5	6	5	6	69043000	117490000	133140000	92494000	143410000	593320000	617590000	669120000	626160000	658510000
TCONS_00004330|m.42432	TCONS_00004330|m.42432	>TCONS_00004330|m.42432	1	1	1	1	1	1837100	NaN	2226200	3382300	4157300	7348500	NaN	8152700	15374000	15109000
TCONS_00004334|m.39874;TCONS_00004333|m.39882;TCONS_00004332|m.39865	TCONS_00004334|m.39874;TCONS_00004333|m.39882;TCONS_00004332|m.39865	>TCONS_00004334|m.39874;>TCONS_00004333|m.39882;>TCONS_00004332|m.39865	3	3	3	2	3	1824300	1796100	1752300	985200	1798200	50804000	53897000	45262000	44311000	44881000
TCONS_00004345|m.38364;TCONS_00004344|m.38349	TCONS_00004345|m.38364;TCONS_00004344|m.38349	>TCONS_00004345|m.38364;>TCONS_00004344|m.38349	1	0	0	0	1	458120	NaN	NaN	NaN	NaN	18325000	NaN	NaN	NaN	NaN
TCONS_00004351|m.40812_clip;TCONS_00004352|m.40801_clip;TCONS_00004350|m.40823_clip	TCONS_00004351|m.40812_clip;TCONS_00004352|m.40801_clip;TCONS_00004350|m.40823_clip	>TCONS_00004351|m.40812_clip;>TCONS_00004352|m.40801_clip;>TCONS_00004350|m.40823_clip	58	56	62	60	58	147240000	138080000	163520000	117620000	136720000	10304000000	9757000000	10769000000	10079000000	9696300000
TCONS_00004356|m.35827	TCONS_00004356|m.35827	>TCONS_00004356|m.35827	15	15	15	16	14	429550000	418290000	510810000	353420000	501200000	6794200000	6744000000	6886900000	6301400000	6947800000
TCONS_00015725|m.136213;TCONS_00004357|m.34907;TCONS_00004358|m.34906;TCONS_00004361|m.34914;TCONS_00004359|m.34911;TCONS_00004360|m.34913	TCONS_00015725|m.136213;TCONS_00004357|m.34907;TCONS_00004358|m.34906	>TCONS_00015725|m.136213;>TCONS_00004357|m.34907;>TCONS_00004358|m.34906	2	3	2	2	3	36640000	33535000	29302000	26960000	44745000	174230000	151920000	125780000	181760000	170680000
TCONS_00004364|m.35230;TCONS_00014096|m.124932	TCONS_00004364|m.35230	>TCONS_00004364|m.35230	8	11	7	7	7	36665000	60600000	67782000	40919000	63718000	695740000	585460000	551210000	488140000	578020000
TCONS_00004365|m.38846	TCONS_00004365|m.38846	>TCONS_00004365|m.38846	12	15	11	12	13	93896000	36908000	19661000	25693000	103900000	1103600000	1044400000	912140000	998830000	1088100000
TCONS_00004371|m.36290;TCONS_00004370|m.36293	TCONS_00004371|m.36290;TCONS_00004370|m.36293	>TCONS_00004371|m.36290;>TCONS_00004370|m.36293	4	3	4	3	3	26554000	26128000	25925000	24958000	28653000	301390000	343130000	306430000	373400000	375050000
TCONS_00004379|m.42882	TCONS_00004379|m.42882	>TCONS_00004379|m.42882	16	19	19	18	19	831220000	766020000	968590000	682090000	874200000	11552000000	10776000000	12383000000	11299000000	11269000000
TCONS_00004381|m.42887	TCONS_00004381|m.42887	>TCONS_00004381|m.42887	14	15	16	14	15	301170000	228920000	253830000	199180000	309250000	3588500000	3698900000	2955300000	3544300000	3827100000
TCONS_00004381|m.42889	TCONS_00004381|m.42889	>TCONS_00004381|m.42889	6	4	3	6	6	65845000	85792000	60230000	83821000	106540000	609030000	758190000	529400000	705740000	727220000
TCONS_00004392|m.39697	TCONS_00004392|m.39697	>TCONS_00004392|m.39697	1	1	2	2	1	1900500	1605700	3523500	2359700	1610100	24280000	20442000	17291000	17138000	18689000
TCONS_00004439|m.40741	TCONS_00004439|m.40741	>TCONS_00004439|m.40741	12	15	15	13	15	449200000	582540000	574200000	410390000	641760000	6123500000	7191100000	6840500000	6521700000	6840800000
TCONS_00004443|m.39289	TCONS_00004443|m.39289	>TCONS_00004443|m.39289	3	4	3	4	3	3745200	5132700	4864200	3274800	5590700	54003000	67015000	63432000	62100000	63053000
TCONS_00004474|m.41684;TCONS_00004473|m.41706	TCONS_00004474|m.41684;TCONS_00004473|m.41706	>TCONS_00004474|m.41684;>TCONS_00004473|m.41706	0	0	1	1	1	NaN	NaN	195990	259120	149430	NaN	NaN	15252000	25030000	11541000
TCONS_00004477|m.35180	TCONS_00004477|m.35180	>TCONS_00004477|m.35180	4	5	5	5	6	80984000	12567000	11424000	8853800	17594000	379060000	420950000	457510000	363860000	407500000
TCONS_00004480|m.38269;TCONS_00004478|m.38275;TCONS_00004479|m.38280	TCONS_00004480|m.38269;TCONS_00004478|m.38275;TCONS_00004479|m.38280	>TCONS_00004480|m.38269;>TCONS_00004478|m.38275;>TCONS_00004479|m.38280	4	4	3	4	5	2208400	2245100	1107800	1507500	2664700	44919000	58542000	53131000	64479000	47566000
TCONS_00004493|m.43713_clip	TCONS_00004493|m.43713_clip	>TCONS_00004493|m.43713_clip	1	0	0	1	1	507660	NaN	NaN	521300	497140	9137800	NaN	NaN	10663000	8130500
TCONS_00004496|m.36172;TCONS_00004497|m.36157_clip;TCONS_00004498|m.36144	TCONS_00004496|m.36172;TCONS_00004497|m.36157_clip	>TCONS_00004496|m.36172;>TCONS_00004497|m.36157_clip	5	9	5	7	8	3537700	7267000	4869400	4049100	7379700	136810000	185890000	157490000	141530000	174590000
TCONS_00004508|m.39813;TCONS_00004507|m.39802	TCONS_00004508|m.39813;TCONS_00004507|m.39802	>TCONS_00004508|m.39813;>TCONS_00004507|m.39802	5	5	5	8	5	10639000	9082600	9062000	11655000	13870000	190800000	169440000	182360000	215810000	210590000
TCONS_00004525|m.42045_clip	TCONS_00004525|m.42045_clip	>TCONS_00004525|m.42045_clip	18	16	17	15	18	114780000	76019000	90266000	66258000	92712000	2024300000	1944500000	1887500000	1692700000	1792700000
TCONS_00004527|m.35227;TCONS_00004526|m.35221	TCONS_00004527|m.35227;TCONS_00004526|m.35221	>TCONS_00004527|m.35227;>TCONS_00004526|m.35221	2	1	1	0	0	1862900	536050	399810	NaN	NaN	15976000	15113000	10357000	NaN	NaN
TCONS_00004528|m.36410_clip	TCONS_00004528|m.36410_clip	>TCONS_00004528|m.36410_clip	1	0	1	1	1	418690	NaN	226330	464520	601250	NaN	NaN	2901100	7390400	7648000
TCONS_00004539|m.43549_clip	TCONS_00004539|m.43549_clip	>TCONS_00004539|m.43549_clip	6	5	4	4	5	5508800	8650900	7041600	4532000	9091900	98339000	159740000	117160000	118580000	144350000
TCONS_00004551|m.37821;TCONS_00004552|m.37817	TCONS_00004551|m.37821;TCONS_00004552|m.37817	>TCONS_00004551|m.37821;>TCONS_00004552|m.37817	2	2	2	2	3	4678400	4812200	3808700	3397900	5013400	56289000	58311000	39922000	46808000	55197000
TCONS_00004592|m.35716	TCONS_00004592|m.35716	>TCONS_00004592|m.35716	1	1	1	1	2	358840	245420	505270	306560	309570	20691000	14102000	26674000	20088000	13401000
TCONS_00004599|m.36320;TCONS_00004596|m.36310	TCONS_00004599|m.36320;TCONS_00004596|m.36310	>TCONS_00004599|m.36320;>TCONS_00004596|m.36310	8	10	9	9	10	18188000	24766000	15999000	20699000	25589000	405020000	446100000	369080000	448650000	416910000
TCONS_00004608|m.43095_clip	TCONS_00004608|m.43095_clip	>TCONS_00004608|m.43095_clip	4	3	4	5	5	43956000	34351000	53248000	33504000	46801000	508130000	413140000	565890000	358820000	414830000
TCONS_00004623|m.43204;TCONS_00004622|m.43193;TCONS_00000032|m.7056_clip	TCONS_00004623|m.43204;TCONS_00004622|m.43193	>TCONS_00004623|m.43204;>TCONS_00004622|m.43193	3	3	3	4	3	9776400	9080000	10218000	8014800	9332600	77039000	98161000	105270000	54466000	76970000
TCONS_00004632|m.35646_clip	TCONS_00004632|m.35646_clip	>TCONS_00004632|m.35646_clip	1	1	0	0	0	1005400	839520	NaN	NaN	NaN	9048700	7529300	NaN	NaN	NaN
TCONS_00004637|m.34673	TCONS_00004637|m.34673	>TCONS_00004637|m.34673	0	0	1	1	0	NaN	NaN	NaN	343170	NaN	NaN	NaN	NaN	4679800	NaN
TCONS_00004645|m.43189	TCONS_00004645|m.43189	>TCONS_00004645|m.43189	3	3	4	3	2	10241000	9431300	13567000	7042900	8582200	101940000	104910000	98071000	85917000	87779000
TCONS_00004648|m.35618;TCONS_00004650|m.35621	TCONS_00004648|m.35618;TCONS_00004650|m.35621	>TCONS_00004648|m.35618;>TCONS_00004650|m.35621	2	0	2	1	2	3909500	NaN	6943600	NaN	5982100	44491000	NaN	63839000	NaN	48691000
TCONS_00004656|m.39094	TCONS_00004656|m.39094	>TCONS_00004656|m.39094	20	20	23	20	20	7830800000	9219100000	10008000000	8387500000	10259000000	80555000000	85640000000	84343000000	87285000000	88848000000
TCONS_00004662|m.42912;TCONS_00004661|m.42903	TCONS_00004662|m.42912;TCONS_00004661|m.42903	>TCONS_00004662|m.42912;>TCONS_00004661|m.42903	1	1	0	1	0	808820	NaN	NaN	NaN	NaN	10515000	NaN	NaN	NaN	NaN
TCONS_00004663|m.34736	TCONS_00004663|m.34736	>TCONS_00004663|m.34736	2	0	1	2	2	4499900	NaN	713540	4573900	3775000	42401000	NaN	12970000	39782000	56438000
TCONS_00004666|m.39693_clip	TCONS_00004666|m.39693_clip	>TCONS_00004666|m.39693_clip	11	11	14	10	11	320150000	460850000	476970000	369390000	474790000	4491600000	5905300000	5270500000	5604000000	5557400000
TCONS_00004679|m.38764;TCONS_00004678|m.38771	TCONS_00004679|m.38764;TCONS_00004678|m.38771	>TCONS_00004679|m.38764;>TCONS_00004678|m.38771	1	1	1	1	0	NaN	167610	182400	109040	NaN	NaN	6347000	6346000	4708700	NaN
TCONS_00004685|m.34730	TCONS_00004685|m.34730	>TCONS_00004685|m.34730	5	5	5	5	6	9559200	13276000	16065000	12204000	16547000	138380000	166020000	168960000	161440000	162000000
TCONS_00004687|m.38401;TCONS_00000512|m.5862	TCONS_00004687|m.38401	>TCONS_00004687|m.38401	6	4	6	3	6	5722100	1069900	7970500	1368100	6528200	116170000	43165000	142280000	61577000	111390000
TCONS_00004688|m.34637_clip	TCONS_00004688|m.34637_clip	>TCONS_00004688|m.34637_clip	1	1	1	1	1	1533700	2994900	2043200	2397100	2120600	18405000	35814000	22448000	32689000	23121000
TCONS_00004689|m.39219	TCONS_00004689|m.39219	>TCONS_00004689|m.39219	3	3	3	3	4	12584000	13314000	14426000	10154000	13048000	1965700000	2199600000	1947600000	2309400000	1882500000
TCONS_00004690|m.39898;TCONS_00014242|m.122170	TCONS_00004690|m.39898	>TCONS_00004690|m.39898	9	9	10	9	9	34822000	42125000	50259000	34639000	43002000	545670000	516360000	544430000	502110000	503700000
TCONS_00004697|m.42348_clip	TCONS_00004697|m.42348_clip	>TCONS_00004697|m.42348_clip	4	5	4	4	4	8592200	10387000	13655000	9850700	13024000	167760000	212060000	249960000	172820000	232390000
TCONS_00004709|m.34844;TCONS_00004708|m.34780;TCONS_00004707|m.34810;TCONS_00004706|m.34875;TCONS_00002694|m.22313;TCONS_00002696|m.22351;TCONS_00002695|m.22331	TCONS_00004709|m.34844;TCONS_00004708|m.34780;TCONS_00004707|m.34810;TCONS_00004706|m.34875;TCONS_00002694|m.22313;TCONS_00002696|m.22351;TCONS_00002695|m.22331	>TCONS_00004709|m.34844;>TCONS_00004708|m.34780;>TCONS_00004707|m.34810;>TCONS_00004706|m.34875;>TCONS_00002694|m.22313;>TCONS_00002696|m.22351;>TCONS_00002695|m.22331	0	1	0	0	2	NaN	22203000	NaN	NaN	16504000	NaN	424360000	NaN	NaN	243800000
TCONS_00004719|m.36015;TCONS_00004718|m.36019;TCONS_00002786|m.24997;TCONS_00002785|m.25005	TCONS_00004719|m.36015;TCONS_00004718|m.36019;TCONS_00002786|m.24997;TCONS_00002785|m.25005	>TCONS_00004719|m.36015;>TCONS_00004718|m.36019;>TCONS_00002786|m.24997;>TCONS_00002785|m.25005	2	2	1	2	1	4379500	4059700	2364500	2897100	2168700	49796000	45817000	38445000	37033000	34994000
TCONS_00004719|m.36016_clip;TCONS_00004718|m.36020	TCONS_00004719|m.36016_clip;TCONS_00004718|m.36020	>TCONS_00004719|m.36016_clip;>TCONS_00004718|m.36020	1	0	1	1	0	2586700	NaN	2927200	3273700	NaN	12933000	NaN	13400000	18601000	NaN
TCONS_00004750|m.41993_clip	TCONS_00004750|m.41993_clip	>TCONS_00004750|m.41993_clip	3	3	2	3	2	4257600	7304100	3958100	7348100	9097900	24551000	46621000	29557000	53481000	68227000
TCONS_00004752|m.39472_clip	TCONS_00004752|m.39472_clip	>TCONS_00004752|m.39472_clip	3	4	4	4	4	30181000	31097000	41094000	48495000	75747000	193080000	155450000	173530000	252540000	322690000
TCONS_00004758|m.36696_clip	TCONS_00004758|m.36696_clip	>TCONS_00004758|m.36696_clip	4	4	4	4	3	38492000	38828000	41939000	38016000	39296000	272130000	276590000	249800000	292060000	249780000
TCONS_00004759|m.43294	TCONS_00004759|m.43294	>TCONS_00004759|m.43294	0	1	1	1	1	NaN	531670	648200	556850	736310	NaN	62517000	70028000	74671000	78943000
TCONS_00004766|m.41823_clip	TCONS_00004766|m.41823_clip	>TCONS_00004766|m.41823_clip	2	2	1	1	1	1190300	1120500	1382700	857080	867710	12279000	21126000	23951000	18427000	14916000
TCONS_00004770|m.41175	TCONS_00004770|m.41175	>TCONS_00004770|m.41175	1	2	3	1	0	1339500	1098600	3049500	444080	NaN	17053000	22404000	24774000	16002000	NaN
TCONS_00004773|m.41646_clip	TCONS_00004773|m.41646_clip	>TCONS_00004773|m.41646_clip	4	7	7	6	7	3120300	5099200	5593000	4526300	6401500	162180000	159670000	149060000	182280000	172420000
TCONS_00004774|m.40763_clip;TCONS_00004776|m.40774;TCONS_00004775|m.40788	TCONS_00004774|m.40763_clip;TCONS_00004776|m.40774;TCONS_00004775|m.40788	>TCONS_00004774|m.40763_clip;>TCONS_00004776|m.40774;>TCONS_00004775|m.40788	12	12	11	10	12	6149900	5203800	3310400	4262900	6058100	242160000	228850000	144260000	248570000	223610000
TCONS_00004783|m.37517;TCONS_00004780|m.37579;TCONS_00004779|m.37459;TCONS_00004782|m.37548;TCONS_00004781|m.37487;TCONS_00004781|m.37486	TCONS_00004783|m.37517;TCONS_00004780|m.37579;TCONS_00004779|m.37459;TCONS_00004782|m.37548;TCONS_00004781|m.37487	>TCONS_00004783|m.37517;>TCONS_00004780|m.37579;>TCONS_00004779|m.37459;>TCONS_00004782|m.37548;>TCONS_00004781|m.37487	40	41	39	35	40	8274800	7765300	7990000	6363800	9172000	1199600000	1121600000	988590000	1180200000	1110700000
TCONS_00004780|m.37580;TCONS_00004783|m.37518;TCONS_00004782|m.37549;TCONS_00004781|m.37485;TCONS_00004779|m.37460	TCONS_00004780|m.37580;TCONS_00004783|m.37518;TCONS_00004782|m.37549;TCONS_00004781|m.37485;TCONS_00004779|m.37460	>TCONS_00004780|m.37580;>TCONS_00004783|m.37518;>TCONS_00004782|m.37549;>TCONS_00004781|m.37485;>TCONS_00004779|m.37460	28	26	31	26	29	5945800	6785000	7316600	5766100	6615700	754630000	732920000	719090000	743020000	739840000
TCONS_00004780|m.37584;TCONS_00004783|m.37533;TCONS_00004782|m.37564;TCONS_00004781|m.37502	TCONS_00004780|m.37584;TCONS_00004783|m.37533;TCONS_00004782|m.37564;TCONS_00004781|m.37502	>TCONS_00004780|m.37584;>TCONS_00004783|m.37533;>TCONS_00004782|m.37564;>TCONS_00004781|m.37502	2	1	1	2	1	2093000	3047900	4172000	3048700	2283800	7367300	29352000	36914000	22230000	20053000
TCONS_00004786|m.39761;TCONS_00004785|m.39769;TCONS_00004785|m.39771	TCONS_00004786|m.39761;TCONS_00004785|m.39769	>TCONS_00004786|m.39761;>TCONS_00004785|m.39769	63	61	64	63	64	1523100000	1328000000	1326100000	1263000000	1509100000	76797000000	70146000000	65303000000	74665000000	72248000000
TCONS_00004791|m.37618;TCONS_00004792|m.37619	TCONS_00004791|m.37618;TCONS_00004792|m.37619	>TCONS_00004791|m.37618;>TCONS_00004792|m.37619	1	2	2	1	1	3709200	7820100	4992200	6922800	8112100	18546000	38964000	22853000	39335000	36853000
TCONS_00004793|m.40409	TCONS_00004793|m.40409	>TCONS_00004793|m.40409	2	1	2	1	1	1619700	349060	2191700	278660	NaN	11592000	11475000	13685000	10447000	NaN
TCONS_00004809|m.43141;TCONS_00004808|m.43156;TCONS_00004807|m.43149	TCONS_00004809|m.43141;TCONS_00004808|m.43156;TCONS_00004807|m.43149	>TCONS_00004809|m.43141;>TCONS_00004808|m.43156;>TCONS_00004807|m.43149	4	4	4	4	4	3986100	3167700	3986300	1226600	3462700	74793000	40005000	54421000	32500000	58933000
TCONS_00004816|m.35091;TCONS_00004813|m.35035;TCONS_00004815|m.35054;TCONS_00004817|m.35119_clip;TCONS_00004812|m.35105;TCONS_00004814|m.35070;TCONS_00004814|m.35071_clip;TCONS_00014181|m.121044_clip;TCONS_00006357|m.54019	TCONS_00004816|m.35091;TCONS_00004813|m.35035;TCONS_00004815|m.35054;TCONS_00004817|m.35119_clip;TCONS_00004812|m.35105;TCONS_00004814|m.35070	>TCONS_00004816|m.35091;>TCONS_00004813|m.35035;>TCONS_00004815|m.35054;>TCONS_00004817|m.35119_clip;>TCONS_00004812|m.35105;>TCONS_00004814|m.35070	20	20	21	19	22	10754000	9059800	8831600	8499700	10946000	814070000	756180000	715760000	784500000	774750000
TCONS_00004828|m.43519;TCONS_00004829|m.43508;TCONS_00004830|m.43515_clip	TCONS_00004828|m.43519;TCONS_00004829|m.43508;TCONS_00004830|m.43515_clip	>TCONS_00004828|m.43519;>TCONS_00004829|m.43508;>TCONS_00004830|m.43515_clip	21	24	27	23	24	22753000	25002000	29317000	20991000	25573000	1141000000	1089600000	1025500000	1062100000	1032100000
TCONS_00004831|m.40096	TCONS_00004831|m.40096	>TCONS_00004831|m.40096	0	1	0	1	1	NaN	120660	NaN	97286	139800	NaN	5891600	NaN	5417300	6224200
TCONS_00004832|m.43320	TCONS_00004832|m.43320	>TCONS_00004832|m.43320	0	0	1	0	0	NaN	NaN	1121500	NaN	NaN	NaN	NaN	17455000	NaN	NaN
TCONS_00004837|m.38121;TCONS_00004836|m.38126	TCONS_00004837|m.38121;TCONS_00004836|m.38126	>TCONS_00004837|m.38121;>TCONS_00004836|m.38126	4	5	4	5	5	9328300	4806300	5210300	6842300	7942300	102400000	49489000	33422000	80915000	72570000
TCONS_00004838|m.39261	TCONS_00004838|m.39261	>TCONS_00004838|m.39261	3	3	5	2	4	5911700	5242300	7017400	2812000	6898700	104580000	100140000	63417000	77458000	86794000
TCONS_00004839|m.38028	TCONS_00004839|m.38028	>TCONS_00004839|m.38028	1	2	0	2	2	1171800	1441500	NaN	1163100	2526400	17830000	11962000	NaN	20111000	18577000
TCONS_00004840|m.40667	TCONS_00004840|m.40667	>TCONS_00004840|m.40667	3	2	4	2	2	20331000	23405000	28384000	20072000	30831000	147050000	166880000	165660000	165820000	197840000
TCONS_00004847|m.36379;TCONS_00004845|m.36353;TCONS_00004843|m.36341;TCONS_00004846|m.36369;TCONS_00004844|m.36361	TCONS_00004847|m.36379;TCONS_00004845|m.36353;TCONS_00004843|m.36341;TCONS_00004846|m.36369;TCONS_00004844|m.36361	>TCONS_00004847|m.36379;>TCONS_00004845|m.36353;>TCONS_00004843|m.36341;>TCONS_00004846|m.36369;>TCONS_00004844|m.36361	1	1	1	1	1	1047800	508220	610150	762150	823490	12574000	6077300	6703500	10393000	8978600
TCONS_00004863|m.42988_clip;TCONS_00004862|m.42986_clip	TCONS_00004863|m.42988_clip;TCONS_00004862|m.42986_clip	>TCONS_00004863|m.42988_clip;>TCONS_00004862|m.42986_clip	7	8	8	7	7	5292900	8449200	9479000	7786200	8903700	174900000	164750000	151200000	173130000	161940000
TCONS_00004870|m.41290;TCONS_00004869|m.41301;TCONS_00004868|m.41311;TCONS_00004866|m.41325;TCONS_00004867|m.41318_clip	TCONS_00004870|m.41290;TCONS_00004869|m.41301;TCONS_00004868|m.41311;TCONS_00004866|m.41325;TCONS_00004867|m.41318_clip	>TCONS_00004870|m.41290;>TCONS_00004869|m.41301;>TCONS_00004868|m.41311;>TCONS_00004866|m.41325;>TCONS_00004867|m.41318_clip	23	18	18	17	18	58324000	48227000	47108000	38781000	52188000	2052900000	1784400000	1416200000	2095500000	1749100000
TCONS_00004881|m.41286_clip	TCONS_00004881|m.41286_clip	>TCONS_00004881|m.41286_clip	1	1	1	1	1	4296100	5023400	2399100	5236400	7955700	47821000	55665000	21628000	66238000	80101000
TCONS_00004894|m.37779	TCONS_00004894|m.37779	>TCONS_00004894|m.37779	16	16	16	15	15	31772000	26523000	29932000	22426000	29018000	975110000	813810000	959710000	852160000	869310000
TCONS_00004908|m.35426	TCONS_00004908|m.35426	>TCONS_00004908|m.35426	4	3	4	3	4	8441300	6255900	7063700	4148200	7216900	120250000	108700000	99799000	116120000	118810000
TCONS_00004910|m.41678;TCONS_00004911|m.41681;TCONS_00004912|m.41677	TCONS_00004910|m.41678;TCONS_00004911|m.41681;TCONS_00004912|m.41677	>TCONS_00004910|m.41678;>TCONS_00004911|m.41681;>TCONS_00004912|m.41677	3	3	3	3	3	241030000	307810000	402440000	318080000	410470000	2721700000	1822500000	1810700000	1727900000	1585500000
TCONS_00004919|m.36045;TCONS_00004918|m.36044_clip	TCONS_00004919|m.36045;TCONS_00004918|m.36044_clip	>TCONS_00004919|m.36045;>TCONS_00004918|m.36044_clip	4	4	4	3	5	3782300	4549800	4257000	3818800	5902600	133400000	57980000	70712000	79854000	96382000
TCONS_00004921|m.35148;TCONS_00004920|m.35153;TCONS_00009157|m.74924	TCONS_00004921|m.35148;TCONS_00004920|m.35153;TCONS_00009157|m.74924	>TCONS_00004921|m.35148;>TCONS_00004920|m.35153;>TCONS_00009157|m.74924	27	28	34	30	29	NaN	NaN	4433800	343100	NaN	NaN	NaN	32471000	12643000	NaN
TCONS_00004928|m.36765;TCONS_00004924|m.36760;TCONS_00004927|m.36775;TCONS_00004926|m.36780;TCONS_00004925|m.36770	TCONS_00004928|m.36765;TCONS_00004924|m.36760	>TCONS_00004928|m.36765;>TCONS_00004924|m.36760	2	3	5	3	4	3959500	6335800	9504700	8602800	8308400	102830000	127420000	121740000	159260000	105850000
TCONS_00004932|m.39128	TCONS_00004932|m.39128	>TCONS_00004932|m.39128	1	2	2	1	2	358340	6954000	4449800	6107800	5657800	260660000	257400000	178570000	298560000	200440000
TCONS_00004933|m.40619	TCONS_00004933|m.40619	>TCONS_00004933|m.40619	1	1	0	0	1	1418600	2028500	NaN	NaN	94648	126260000	179910000	NaN	NaN	7653700
TCONS_00004937|m.38211_clip	TCONS_00004937|m.38211_clip	>TCONS_00004937|m.38211_clip	16	17	19	17	17	193830000	182820000	241390000	177680000	199620000	2816900000	3024900000	3036800000	3455600000	3016300000
TCONS_00004939|m.39550;TCONS_00004945|m.39617	TCONS_00004939|m.39550;TCONS_00004945|m.39617	>TCONS_00004939|m.39550;>TCONS_00004945|m.39617	27	30	28	27	30	531380	519390	642270	495680	648690	23912000	23291000	26462000	25348000	26523000
TCONS_00004942|m.39475_clip;TCONS_00004944|m.39489	TCONS_00004942|m.39475_clip;TCONS_00004944|m.39489	>TCONS_00004942|m.39475_clip;>TCONS_00004944|m.39489	30	37	34	35	36	NaN	304880	284040	276610	NaN	NaN	19444000	16643000	20118000	NaN
TCONS_00004943|m.39535_clip;TCONS_00004941|m.39599;TCONS_00004940|m.39515;TCONS_00004938|m.39586;TCONS_00004946|m.39569_clip;TCONS_00004947|m.39503_clip	TCONS_00004943|m.39535_clip;TCONS_00004941|m.39599;TCONS_00004940|m.39515;TCONS_00004938|m.39586;TCONS_00004946|m.39569_clip;TCONS_00004947|m.39503_clip	>TCONS_00004943|m.39535_clip;>TCONS_00004941|m.39599;>TCONS_00004940|m.39515;>TCONS_00004938|m.39586;>TCONS_00004946|m.39569_clip;>TCONS_00004947|m.39503_clip	31	39	36	36	38	26899000	32720000	31833000	29219000	34696000	2232700000	1927500000	2012000000	2266500000	2116000000
TCONS_00004948|m.40707	TCONS_00004948|m.40707	>TCONS_00004948|m.40707	2	2	2	2	2	243660	377930	449710	320990	418520	12065000	18135000	19439000	16371000	17510000
TCONS_00004955|m.37333_clip	TCONS_00004955|m.37333_clip	>TCONS_00004955|m.37333_clip	2	2	1	2	2	392550	331340	58860	384680	465990	19803000	14981000	5631600	20613000	20829000
TCONS_00004961|m.38378	TCONS_00004961|m.38378	>TCONS_00004961|m.38378	22	21	23	21	24	515840000	549140000	623610000	417240000	574180000	11818000000	12924000000	12192000000	11462000000	11925000000
TCONS_00004963|m.38774	TCONS_00004963|m.38774	>TCONS_00004963|m.38774	4	6	6	4	6	4069600	8035300	7537400	5434800	9974200	91913000	129250000	118880000	126260000	143590000
TCONS_00004968|m.40737	TCONS_00004968|m.40737	>TCONS_00004968|m.40737	6	5	5	5	5	28088000	27044000	33125000	39921000	42354000	321660000	299180000	335810000	454060000	412080000
TCONS_00004984|m.39436_clip	TCONS_00004984|m.39436_clip	>TCONS_00004984|m.39436_clip	3	3	4	2	2	9523100	10294000	11036000	10485000	11260000	196590000	199160000	161490000	262220000	221170000
TCONS_00004985|m.38622	TCONS_00004985|m.38622	>TCONS_00004985|m.38622	1	2	3	1	1	816160	3112600	3239100	647460	1090000	16666000	19493000	23297000	15025000	20225000
TCONS_00004992|m.36511	TCONS_00004992|m.36511	>TCONS_00004992|m.36511	3	3	2	1	3	1541700	1402700	640650	618700	1457700	47754000	40867000	25988000	42166000	43156000
TCONS_00004999|m.43253;TCONS_00004998|m.43235;TCONS_00005000|m.43229;TCONS_00005001|m.43244	TCONS_00004999|m.43253;TCONS_00004998|m.43235	>TCONS_00004999|m.43253;>TCONS_00004998|m.43235	14	15	17	16	14	2187800	2559900	2960300	2283100	2180200	309940000	300700000	277400000	261260000	257570000
TCONS_00005006|m.38908_clip;TCONS_00005009|m.39005;TCONS_00005008|m.38959;TCONS_00005007|m.38981;TCONS_00005005|m.38937	TCONS_00005006|m.38908_clip	>TCONS_00005006|m.38908_clip	24	23	22	21	23	34166000	37415000	37562000	28570000	38974000	1718500000	1691400000	1599300000	1741500000	1565100000
TCONS_00005007|m.38969	TCONS_00005007|m.38969	>TCONS_00005007|m.38969	21	19	20	19	20	1974300	748580	1860500	1777100	2175900	115310000	61806000	65811000	81369000	79878000
TCONS_00005017|m.42050	TCONS_00005017|m.42050	>TCONS_00005017|m.42050	2	6	8	6	6	340770	1619100	1968000	1248400	1261900	19941000	82949000	93855000	84010000	74264000
TCONS_00005018|m.42778_clip	TCONS_00005018|m.42778_clip	>TCONS_00005018|m.42778_clip	1	2	2	1	1	2521300	2892400	3642200	1634600	NaN	43779000	46157000	47342000	32254000	NaN
TCONS_00005019|m.37650_clip	TCONS_00005019|m.37650_clip	>TCONS_00005019|m.37650_clip	8	9	9	8	8	204310000	295260000	184350000	259660000	343470000	2815400000	4158000000	3065300000	4303000000	4550900000
TCONS_00005026|m.41882_clip;TCONS_00005025|m.41866_clip	TCONS_00005026|m.41882_clip;TCONS_00005025|m.41866_clip	>TCONS_00005026|m.41882_clip;>TCONS_00005025|m.41866_clip	0	1	1	1	0	NaN	345050	579900	381740	NaN	NaN	6876900	10619000	8676200	NaN
TCONS_00005032|m.40672	TCONS_00005032|m.40672	>TCONS_00005032|m.40672	0	0	0	1	0	NaN	NaN	NaN	12712000	NaN	NaN	NaN	NaN	144460000	NaN
TCONS_00005035|m.39258;TCONS_00005034|m.39250;TCONS_00005033|m.39255_clip	TCONS_00005035|m.39258;TCONS_00005034|m.39250;TCONS_00005033|m.39255_clip	>TCONS_00005035|m.39258;>TCONS_00005034|m.39250;>TCONS_00005033|m.39255_clip	2	3	5	2	3	918080	984960	2733200	1235600	2278300	24190000	26375000	36253000	37168000	41415000
TCONS_00005056|m.36909_clip	TCONS_00005056|m.36909_clip	>TCONS_00005056|m.36909_clip	14	13	14	13	13	352490000	234420000	266190000	234680000	309480000	5662400000	3997400000	4030700000	4356100000	4644400000
TCONS_00005077|m.46689_clip	TCONS_00005077|m.46689_clip	>TCONS_00005077|m.46689_clip	3	5	7	3	3	2295900	3444700	7145000	2052100	2795500	125840000	123110000	130900000	121590000	132820000
TCONS_00005745|m.53668_clip;TCONS_00005082|m.47672_clip	TCONS_00005745|m.53668_clip;TCONS_00005082|m.47672_clip	>TCONS_00005745|m.53668_clip;>TCONS_00005082|m.47672_clip	3	4	4	4	4	20604000	27022000	36908000	18064000	22184000	121300000	139800000	134330000	108930000	105680000
TCONS_00005083|m.49212;TCONS_00006702|m.60020_clip	TCONS_00005083|m.49212	>TCONS_00005083|m.49212	5	4	3	3	4	7603800	7813600	6278100	334950000	8105900	1735600000	1557500000	1577700000	2102500000	1595700000
TCONS_00005087|m.44878	TCONS_00005087|m.44878	>TCONS_00005087|m.44878	5	5	8	5	6	190340000	303780000	305830000	248300000	285500000	939170000	1566000000	1358300000	1393100000	1264100000
TCONS_00005109|m.44157	TCONS_00005109|m.44157	>TCONS_00005109|m.44157	0	2	1	1	1	NaN	245600	NaN	NaN	NaN	NaN	7097600	NaN	NaN	NaN
TCONS_00005116|m.50432	TCONS_00005116|m.50432	>TCONS_00005116|m.50432	42	44	44	44	46	199710000	218930000	250220000	171290000	252880000	9886900000	10819000000	10829000000	9857500000	10775000000
TCONS_00005116|m.50433	TCONS_00005116|m.50433	>TCONS_00005116|m.50433	38	33	37	37	39	242190000	221670000	233170000	207960000	270100000	8096000000	7649400000	7711500000	7423200000	7896900000
TCONS_00005119|m.45135_clip	TCONS_00005119|m.45135_clip	>TCONS_00005119|m.45135_clip	1	1	0	1	1	1703800	1649700	NaN	1369500	1746300	11927000	11508000	NaN	10894000	11107000
TCONS_00005129|m.44440_clip	TCONS_00005129|m.44440_clip	>TCONS_00005129|m.44440_clip	17	18	22	19	18	3022500000	2926800000	3219700000	2583200000	3129700000	53562000000	58960000000	57836000000	58580000000	56549000000
TCONS_00005143|m.45605_clip;TCONS_00008199|m.71935	TCONS_00005143|m.45605_clip;TCONS_00008199|m.71935	>TCONS_00005143|m.45605_clip;>TCONS_00008199|m.71935	5	5	3	4	5	17210000	14867000	8564100	8328200	16153000	237680000	211260000	206570000	173720000	194880000
TCONS_00005144|m.44961	TCONS_00005144|m.44961	>TCONS_00005144|m.44961	2	3	3	3	3	2508600	2899600	4854600	2687900	3709400	73497000	62217000	98979000	66670000	72793000
TCONS_00005171|m.45141	TCONS_00005171|m.45141	>TCONS_00005171|m.45141	2	2	1	1	1	966490	1019700	1822900	1009500	952100	43492000	45725000	75103000	51622000	38928000
TCONS_00005185|m.46370	TCONS_00005185|m.46370	>TCONS_00005185|m.46370	3	2	4	2	2	6186500	2467300	2285400	2607500	3008600	56925000	45809000	38430000	55043000	50309000
TCONS_00005192|m.49714	TCONS_00005192|m.49714	>TCONS_00005192|m.49714	8	5	4	5	6	3633800	1536000	1194300	1571100	1921200	100500000	99030000	81489000	94306000	74964000
TCONS_00005199|m.44364	TCONS_00005199|m.44364	>TCONS_00005199|m.44364	3	5	3	2	4	2843900	1135900	1249900	1846800	2667900	41473000	35385000	25993000	40899000	39467000
TCONS_00005207|m.49865;TCONS_00005210|m.49885;TCONS_00005209|m.49874;TCONS_00005208|m.49879;TCONS_00005206|m.49869	TCONS_00005207|m.49865;TCONS_00005210|m.49885;TCONS_00005209|m.49874;TCONS_00005208|m.49879;TCONS_00005206|m.49869	>TCONS_00005207|m.49865;>TCONS_00005210|m.49885;>TCONS_00005209|m.49874;>TCONS_00005208|m.49879;>TCONS_00005206|m.49869	2	1	3	1	1	1099800	1304000	1830500	NaN	1125000	NaN	24689000	31842000	NaN	19421000
TCONS_00005213|m.50692_clip	TCONS_00005213|m.50692_clip	>TCONS_00005213|m.50692_clip	0	0	2	1	2	NaN	NaN	2596200	1821100	4196800	NaN	NaN	20163000	35602000	35091000
TCONS_00005218|m.44646;TCONS_00005217|m.44620;TCONS_00005216|m.44633	TCONS_00005218|m.44646;TCONS_00005217|m.44620;TCONS_00005216|m.44633	>TCONS_00005218|m.44646;>TCONS_00005217|m.44620;>TCONS_00005216|m.44633	1	2	2	2	2	418860	825490	859170	702030	968690	18181000	19694000	18453000	19082000	20947000
TCONS_00005223|m.44217;TCONS_00005222|m.44240_clip;TCONS_00005221|m.44228	TCONS_00005223|m.44217;TCONS_00005222|m.44240_clip;TCONS_00005221|m.44228	>TCONS_00005223|m.44217;>TCONS_00005222|m.44240_clip;>TCONS_00005221|m.44228	3	3	2	4	3	4249200	3865400	3131400	3350800	4055100	58232000	61562000	49232000	54708000	53169000
TCONS_00005224|m.50409	TCONS_00005224|m.50409	>TCONS_00005224|m.50409	1	0	1	0	1	210740	NaN	2223000	NaN	203450	3793300	NaN	NaN	NaN	3327300
TCONS_00005225|m.49686_clip	TCONS_00005225|m.49686_clip	>TCONS_00005225|m.49686_clip	5	3	6	3	4	80491000	36223000	50458000	38697000	50420000	820820000	475980000	539140000	598690000	596230000
TCONS_00005226|m.46495;TCONS_00005227|m.46482;TCONS_00015439|m.137360	TCONS_00005226|m.46495;TCONS_00005227|m.46482	>TCONS_00005226|m.46495;>TCONS_00005227|m.46482	3	4	5	6	4	9178800	10443000	12261000	9323200	9445700	207620000	184400000	181840000	183050000	165580000
TCONS_00005254|m.50108_clip;TCONS_00005253|m.50120_clip;TCONS_00005255|m.50113	TCONS_00005254|m.50108_clip;TCONS_00005253|m.50120_clip;TCONS_00005255|m.50113	>TCONS_00005254|m.50108_clip;>TCONS_00005253|m.50120_clip;>TCONS_00005255|m.50113	1	2	0	2	1	192990	400970	NaN	309890	249300	15128000	9826900	NaN	14608000	10801000
TCONS_00005263|m.49988	TCONS_00005263|m.49988	>TCONS_00005263|m.49988	2	2	1	2	1	11495000	13022000	7009100	13737000	6930700	820720000	921790000	370940000	1102700000	479660000
TCONS_00005268|m.47549;TCONS_00005267|m.47552	TCONS_00005268|m.47549;TCONS_00005267|m.47552	>TCONS_00005268|m.47549;>TCONS_00005267|m.47552	1	1	1	1	1	7109000	7608900	NaN	8042500	5956200	366250000	485110000	NaN	471930000	285060000
TCONS_00005283|m.49117_clip	TCONS_00005283|m.49117_clip	>TCONS_00005283|m.49117_clip	1	1	2	1	1	1833900	1855900	2862200	1530600	2085300	32045000	32316000	31146000	30393000	33108000
TCONS_00005284|m.46690;TCONS_00005285|m.46692_clip	TCONS_00005284|m.46690;TCONS_00005285|m.46692_clip	>TCONS_00005284|m.46690;>TCONS_00005285|m.46692_clip	10	9	9	10	9	434370000	529600000	537440000	386050000	522270000	3070200000	4051600000	4513900000	3202100000	3911500000
TCONS_00005287|m.44768	TCONS_00005287|m.44768	>TCONS_00005287|m.44768	0	0	2	1	2	NaN	NaN	1075100	434460	1111400	NaN	NaN	24895000	23666000	33536000
TCONS_00005289|m.45090	TCONS_00005289|m.45090	>TCONS_00005289|m.45090	0	0	1	0	0	NaN	NaN	804750	NaN	NaN	NaN	NaN	13999000	NaN	NaN
TCONS_00005291|m.44120;TCONS_00005290|m.44114	TCONS_00005291|m.44120;TCONS_00005290|m.44114	>TCONS_00005291|m.44120;>TCONS_00005290|m.44114	0	1	0	1	0	NaN	NaN	NaN	454340	NaN	NaN	NaN	NaN	14457000	NaN
TCONS_00005296|m.49135;TCONS_00005295|m.49133	TCONS_00005296|m.49135;TCONS_00005295|m.49133	>TCONS_00005296|m.49135;>TCONS_00005295|m.49133	3	3	3	3	3	266550000	227110000	232750000	170500000	230340000	1220000000	1050800000	977730000	1150700000	1005000000
TCONS_00005302|m.45543	TCONS_00005302|m.45543	>TCONS_00005302|m.45543	0	1	0	0	1	NaN	NaN	NaN	NaN	494820	NaN	NaN	NaN	NaN	10341000
TCONS_00005304|m.50422	TCONS_00005304|m.50422	>TCONS_00005304|m.50422	1	0	1	0	1	NaN	NaN	80378	NaN	NaN	NaN	NaN	1692600	NaN	NaN
TCONS_00005316|m.50479_clip;TCONS_00005315|m.50483	TCONS_00005316|m.50479_clip;TCONS_00005315|m.50483	>TCONS_00005316|m.50479_clip;>TCONS_00005315|m.50483	2	2	2	2	2	4002400	4916800	6424500	7175900	7783400	48197000	58183000	72989000	99657000	81104000
TCONS_00005332|m.45515	TCONS_00005332|m.45515	>TCONS_00005332|m.45515	2	3	5	3	2	1538200	3599700	4328900	3362700	2407900	40719000	77929000	49817000	81199000	52293000
TCONS_00005333|m.45234_clip	TCONS_00005333|m.45234_clip	>TCONS_00005333|m.45234_clip	2	1	2	2	2	8583900	3591100	6480700	4412200	3724700	41538000	40684000	34408000	30355000	38475000
TCONS_00005338|m.50413	TCONS_00005338|m.50413	>TCONS_00005338|m.50413	2	1	2	2	2	1805400	988480	1278700	1077200	1591500	44246000	32906000	26373000	28470000	33791000
TCONS_00005339|m.45151	TCONS_00005339|m.45151	>TCONS_00005339|m.45151	3	3	2	1	3	1604700	338050	1412400	NaN	1410700	34876000	17011000	47204000	NaN	27370000
TCONS_00005345|m.46826	TCONS_00005345|m.46826	>TCONS_00005345|m.46826	36	38	43	40	39	1402600000	1360900000	1384500000	1337800000	1504500000	42848000000	43249000000	40058000000	43470000000	41758000000
TCONS_00005347|m.50955_clip;TCONS_00005346|m.50947_clip	TCONS_00005347|m.50955_clip;TCONS_00005346|m.50947_clip	>TCONS_00005347|m.50955_clip;>TCONS_00005346|m.50947_clip	1	1	3	1	1	677350	782680	1133700	576820	555110	14617000	16831000	9314500	14145000	10884000
TCONS_00005366|m.44176;TCONS_00005365|m.44164;TCONS_00005364|m.44170	TCONS_00005366|m.44176;TCONS_00005365|m.44164;TCONS_00005364|m.44170	>TCONS_00005366|m.44176;>TCONS_00005365|m.44164;>TCONS_00005364|m.44170	1	1	1	1	1	1385100	2560300	3462800	2057600	3073600	11101000	16807000	20079000	18739000	18939000
TCONS_00005372|m.50861;TCONS_00001789|m.16358	TCONS_00005372|m.50861	>TCONS_00005372|m.50861	6	6	6	6	6	5044400	4112300	3871100	3715400	4035800	98982000	89894000	80004000	88832000	74377000
TCONS_00005374|m.45069	TCONS_00005374|m.45069	>TCONS_00005374|m.45069	8	8	7	9	9	2929000	3680200	3227400	2953700	4270200	153930000	164220000	140760000	148790000	181310000
TCONS_00005381|m.45583_clip	TCONS_00005381|m.45583_clip	>TCONS_00005381|m.45583_clip	5	5	8	5	6	22703000	14313000	31492000	13948000	25767000	300600000	253380000	338340000	278720000	299800000
TCONS_00005383|m.44313;TCONS_00005382|m.44296	TCONS_00005383|m.44313;TCONS_00005382|m.44296	>TCONS_00005383|m.44313;>TCONS_00005382|m.44296	1	3	2	2	2	2172900	228250	25338	104410	128630	65937000	9673300	15547000	22490000	16647000
TCONS_00005404|m.45157_clip	TCONS_00005404|m.45157_clip	>TCONS_00005404|m.45157_clip	2	1	1	1	2	1212200	549290	614580	501080	1277300	23371000	24017000	24690000	24986000	20453000
TCONS_00005408|m.44808_clip	TCONS_00005408|m.44808_clip	>TCONS_00005408|m.44808_clip	7	7	6	7	8	7049700	7616400	6224300	7043400	9589100	150030000	165680000	144960000	186180000	168350000
TCONS_00005410|m.45083_clip;TCONS_00005409|m.45077	TCONS_00005410|m.45083_clip;TCONS_00005409|m.45077	>TCONS_00005410|m.45083_clip;>TCONS_00005409|m.45077	5	6	7	5	6	11179000	16457000	19187000	10071000	11842000	234650000	312610000	332990000	286790000	247280000
TCONS_00005415|m.50498	TCONS_00005415|m.50498	>TCONS_00005415|m.50498	4	6	5	6	6	24570000	6783300	5765600	6245300	7750700	250770000	214950000	219310000	230480000	251690000
TCONS_00005427|m.47318_clip	TCONS_00005427|m.47318_clip	>TCONS_00005427|m.47318_clip	2	1	1	2	2	2594500	1988900	1097200	2471500	2953800	33323000	36636000	NaN	36550000	34454000
TCONS_00005429|m.44156;TCONS_00005428|m.44153	TCONS_00005429|m.44156;TCONS_00005428|m.44153	>TCONS_00005429|m.44156;>TCONS_00005428|m.44153	1	1	0	1	0	983700	NaN	NaN	NaN	NaN	15739000	NaN	NaN	NaN	NaN
TCONS_00005433|m.50473	TCONS_00005433|m.50473	>TCONS_00005433|m.50473	1	1	0	1	1	513620	340240	NaN	400890	541130	18490000	12206000	NaN	16401000	17700000
TCONS_00005451|m.44840	TCONS_00005451|m.44840	>TCONS_00005451|m.44840	2	1	2	1	2	1809600	1493600	1933400	1399300	1673500	19926000	21596000	19670000	23072000	22062000
TCONS_00005472|m.50674	TCONS_00005472|m.50674	>TCONS_00005472|m.50674	1	3	1	1	2	957670	1000400	727710	374020	2517900	11993000	18882000	19794000	12628000	22041000
TCONS_00005474|m.49697;TCONS_00005473|m.49701;TCONS_00004489|m.40389	TCONS_00005474|m.49697;TCONS_00005473|m.49701	>TCONS_00005474|m.49697;>TCONS_00005473|m.49701	28	30	30	31	33	117520000	105850000	90532000	90314000	113860000	4561800000	4032400000	3913300000	3629600000	3845000000
TCONS_00005480|m.46808;TCONS_00005481|m.46800;TCONS_00005479|m.46793	TCONS_00005480|m.46808;TCONS_00005481|m.46800;TCONS_00005479|m.46793	>TCONS_00005480|m.46808;>TCONS_00005481|m.46800;>TCONS_00005479|m.46793	32	33	36	36	32	9911600	13266000	11498000	9587300	12503000	365730000	533670000	495100000	403930000	428870000
TCONS_00005482|m.46817	TCONS_00005482|m.46817	>TCONS_00005482|m.46817	34	34	39	37	34	133100000	135440000	139140000	124580000	144270000	6136900000	5481300000	5006300000	6173800000	5710100000
TCONS_00005493|m.45598	TCONS_00005493|m.45598	>TCONS_00005493|m.45598	2	2	1	1	1	3163300	2984200	1282500	723050	944810	27798000	22977000	30895000	21620000	22588000
TCONS_00005495|m.44571;TCONS_00005494|m.44578_clip	TCONS_00005495|m.44571;TCONS_00005494|m.44578_clip	>TCONS_00005495|m.44571;>TCONS_00005494|m.44578_clip	1	3	2	3	3	2166600	3248000	4116300	7800600	4502800	79869000	96604000	97261000	97146000	93802000
TCONS_00005500|m.50136;TCONS_00005499|m.50142;TCONS_00005501|m.50140	TCONS_00005500|m.50136;TCONS_00005499|m.50142;TCONS_00005501|m.50140	>TCONS_00005500|m.50136;>TCONS_00005499|m.50142;>TCONS_00005501|m.50140	2	2	2	3	2	2343900	2220700	3244800	2137700	1428400	23749000	21563000	24955000	24455000	17825000
TCONS_00005502|m.50370_clip	TCONS_00005502|m.50370_clip	>TCONS_00005502|m.50370_clip	0	1	0	1	1	NaN	2006100	NaN	1338900	1557900	NaN	13994000	NaN	10651000	9908600
TCONS_00005508|m.44103	TCONS_00005508|m.44103	>TCONS_00005508|m.44103	1	1	1	1	1	155530	77013	122630	101840	80686	NaN	5832500	NaN	8795500	NaN
TCONS_00005525|m.47514	TCONS_00005525|m.47514	>TCONS_00005525|m.47514	1	1	1	1	1	2864900	2771800	3122900	2139400	2919300	103130000	99436000	102930000	87523000	95488000
TCONS_00005550|m.49669	TCONS_00005550|m.49669	>TCONS_00005550|m.49669	28	25	30	28	31	107760000	125200000	130690000	103210000	135120000	4187500000	4203300000	4078200000	4022200000	4089200000
TCONS_00005553|m.46684_clip	TCONS_00005553|m.46684_clip	>TCONS_00005553|m.46684_clip	3	2	2	2	2	12847000	13187000	8561600	10304000	15876000	116740000	192950000	92358000	160980000	216460000
TCONS_00005553|m.46685	TCONS_00005553|m.46685	>TCONS_00005553|m.46685	3	3	2	3	2	8092800	5223600	5259200	4335300	5081200	58418000	58897000	62916000	51991000	63339000
TCONS_00005562|m.44805	TCONS_00005562|m.44805	>TCONS_00005562|m.44805	3	3	2	3	3	4213300	3650900	2772200	2866600	2293600	82276000	67623000	66916000	62217000	51319000
TCONS_00005566|m.50670	TCONS_00005566|m.50670	>TCONS_00005566|m.50670	2	1	1	0	2	1107000	1013800	215590	NaN	1055800	12376000	15604000	6686700	NaN	11169000
TCONS_00005579|m.48006;TCONS_00005578|m.48271;TCONS_00005577|m.48552;TCONS_00005575|m.47723;TCONS_00005572|m.48146;TCONS_00005576|m.48411;TCONS_00005574|m.48813;TCONS_00005573|m.47872;TCONS_00005569|m.47716_clip;TCONS_00005568|m.48992_clip;TCONS_00005570|m.48985_clip;TCONS_00005571|m.48721_clip;TCONS_00005580|m.48735;TCONS_00005580|m.48736;TCONS_00005574|m.48823;TCONS_00005573|m.47879;TCONS_00005…	TCONS_00005579|m.48006;TCONS_00005578|m.48271;TCONS_00005577|m.48552;TCONS_00005575|m.47723;TCONS_00005572|m.48146;TCONS_00005576|m.48411;TCONS_00005574|m.48813;TCONS_00005573|m.47872	>TCONS_00005579|m.48006;>TCONS_00005578|m.48271;>TCONS_00005577|m.48552;>TCONS_00005575|m.47723;>TCONS_00005572|m.48146;>TCONS_00005576|m.48411;>TCONS_00005574|m.48813;>TCONS_00005573|m.47872	646	677	667	660	672	198470000	213700000	226120000	172750000	234670000	155640000000	164580000000	156910000000	153760000000	162700000000
TCONS_00005580|m.48732;TCONS_00005579|m.48008;TCONS_00005578|m.48273;TCONS_00005577|m.48554;TCONS_00005576|m.48413;TCONS_00005575|m.47725;TCONS_00005574|m.48815;TCONS_00005573|m.47874;TCONS_00005572|m.48147	TCONS_00005580|m.48732;TCONS_00005579|m.48008;TCONS_00005578|m.48273;TCONS_00005577|m.48554;TCONS_00005576|m.48413;TCONS_00005575|m.47725;TCONS_00005574|m.48815;TCONS_00005573|m.47874;TCONS_00005572|m.48147	>TCONS_00005580|m.48732;>TCONS_00005579|m.48008;>TCONS_00005578|m.48273;>TCONS_00005577|m.48554;>TCONS_00005576|m.48413;>TCONS_00005575|m.47725;>TCONS_00005574|m.48815;>TCONS_00005573|m.47874;>TCONS_00005572|m.48147	206	205	203	193	209	220880000	225410000	228670000	175320000	230400000	46073000000	46788000000	42678000000	44880000000	45723000000
TCONS_00005580|m.48733;TCONS_00005579|m.48009;TCONS_00005578|m.48274;TCONS_00005577|m.48555;TCONS_00005576|m.48414;TCONS_00005575|m.47727;TCONS_00005574|m.48816;TCONS_00005573|m.47875;TCONS_00005572|m.48149	TCONS_00005580|m.48733;TCONS_00005579|m.48009;TCONS_00005578|m.48274;TCONS_00005577|m.48555;TCONS_00005576|m.48414;TCONS_00005575|m.47727;TCONS_00005574|m.48816;TCONS_00005573|m.47875;TCONS_00005572|m.48149	>TCONS_00005580|m.48733;>TCONS_00005579|m.48009;>TCONS_00005578|m.48274;>TCONS_00005577|m.48555;>TCONS_00005576|m.48414;>TCONS_00005575|m.47727;>TCONS_00005574|m.48816;>TCONS_00005573|m.47875;>TCONS_00005572|m.48149	94	103	107	99	102	200290000	207150000	253810000	171620000	236720000	19303000000	20285000000	21514000000	19952000000	20843000000
TCONS_00005580|m.48734;TCONS_00005579|m.48010;TCONS_00005578|m.48275;TCONS_00005577|m.48558;TCONS_00005576|m.48415;TCONS_00005575|m.47728;TCONS_00005574|m.48818;TCONS_00005573|m.47876;TCONS_00005572|m.48150	TCONS_00005580|m.48734;TCONS_00005579|m.48010;TCONS_00005578|m.48275;TCONS_00005577|m.48558;TCONS_00005576|m.48415;TCONS_00005575|m.47728;TCONS_00005574|m.48818;TCONS_00005573|m.47876;TCONS_00005572|m.48150	>TCONS_00005580|m.48734;>TCONS_00005579|m.48010;>TCONS_00005578|m.48275;>TCONS_00005577|m.48558;>TCONS_00005576|m.48415;>TCONS_00005575|m.47728;>TCONS_00005574|m.48818;>TCONS_00005573|m.47876;>TCONS_00005572|m.48150	56	57	55	57	58	227330000	223710000	221490000	177470000	227640000	13397000000	12571000000	12203000000	11451000000	12463000000
TCONS_00005580|m.48737;TCONS_00005579|m.48011;TCONS_00005578|m.48276;TCONS_00005577|m.48559;TCONS_00005576|m.48416;TCONS_00005575|m.47729;TCONS_00005574|m.48820;TCONS_00005573|m.47877;TCONS_00005572|m.48151	TCONS_00005580|m.48737;TCONS_00005579|m.48011;TCONS_00005578|m.48276;TCONS_00005577|m.48559;TCONS_00005576|m.48416;TCONS_00005575|m.47729;TCONS_00005574|m.48820;TCONS_00005573|m.47877;TCONS_00005572|m.48151	>TCONS_00005580|m.48737;>TCONS_00005579|m.48011;>TCONS_00005578|m.48276;>TCONS_00005577|m.48559;>TCONS_00005576|m.48416;>TCONS_00005575|m.47729;>TCONS_00005574|m.48820;>TCONS_00005573|m.47877;>TCONS_00005572|m.48151	21	21	22	19	21	111020000	124220000	141730000	107160000	144070000	3031300000	3354200000	3092500000	3194500000	3168600000
TCONS_00005574|m.48814	TCONS_00005574|m.48814	>TCONS_00005574|m.48814	222	243	234	226	238	2012500	2761700	2407500	1944000	2776100	938770000	983750000	878720000	814320000	912430000
TCONS_00005577|m.48556;TCONS_00005574|m.48817	TCONS_00005577|m.48556;TCONS_00005574|m.48817	>TCONS_00005577|m.48556;>TCONS_00005574|m.48817	70	73	72	70	74	1247400	2391400	2096200	1537100	1856900	108170000	203430000	162260000	144080000	145650000
TCONS_00005575|m.47726;TCONS_00005574|m.48819	TCONS_00005575|m.47726	>TCONS_00005575|m.47726	139	147	145	143	146	70881000	77978000	64962000	59902000	91565000	11385000000	11592000000	9929100000	11100000000	12373000000
TCONS_00005577|m.48553;TCONS_00005575|m.47724	TCONS_00005577|m.48553;TCONS_00005575|m.47724	>TCONS_00005577|m.48553;>TCONS_00005575|m.47724	249	266	261	252	264	13847000	15387000	13671000	12895000	17074000	5203800000	5133000000	4404900000	4688500000	5068300000
TCONS_00005579|m.48007;TCONS_00005580|m.48731;TCONS_00005578|m.48272;TCONS_00005576|m.48412;TCONS_00005573|m.47873;TCONS_00005572|m.48148_clip;TCONS_00005577|m.48557	TCONS_00005579|m.48007;TCONS_00005580|m.48731;TCONS_00005578|m.48272;TCONS_00005576|m.48412;TCONS_00005573|m.47873	>TCONS_00005579|m.48007;>TCONS_00005580|m.48731;>TCONS_00005578|m.48272;>TCONS_00005576|m.48412;>TCONS_00005573|m.47873	262	279	280	269	277	175090000	209870000	206250000	172320000	219120000	55203000000	60129000000	56540000000	55945000000	57473000000
TCONS_00005583|m.44040;TCONS_00005582|m.44054;TCONS_00005584|m.44033_clip;TCONS_00005585|m.44052	TCONS_00005583|m.44040;TCONS_00005582|m.44054;TCONS_00005584|m.44033_clip	>TCONS_00005583|m.44040;>TCONS_00005582|m.44054;>TCONS_00005584|m.44033_clip	7	10	7	11	10	1456900	1776800	1204200	1606400	1763400	128150000	125010000	92997000	127100000	108570000
TCONS_00005599|m.46944;TCONS_00005598|m.46929	TCONS_00005599|m.46944;TCONS_00005598|m.46929	>TCONS_00005599|m.46944;>TCONS_00005598|m.46929	4	4	2	4	4	14933000	8782100	1374800	8855300	4813000	724690000	597740000	471530000	564470000	319370000
TCONS_00005606|m.45595_clip	TCONS_00005606|m.45595_clip	>TCONS_00005606|m.45595_clip	12	13	12	13	13	14604000	18967000	20763000	18640000	21854000	405480000	409960000	424650000	405760000	456610000
TCONS_00005608|m.46707;TCONS_00005607|m.46694	TCONS_00005608|m.46707;TCONS_00005607|m.46694	>TCONS_00005608|m.46707;>TCONS_00005607|m.46694	5	4	5	5	7	1832900	1600400	1842100	1891300	2332200	69916000	70923000	72117000	80822000	72143000
TCONS_00005609|m.49229	TCONS_00005609|m.49229	>TCONS_00005609|m.49229	16	16	13	15	15	100290000	77374000	73064000	68570000	67689000	1437200000	1266900000	1102300000	1438600000	1267100000
TCONS_00005618|m.44197;TCONS_00005617|m.44187;TCONS_00005616|m.44208	TCONS_00005618|m.44197;TCONS_00005617|m.44187;TCONS_00005616|m.44208	>TCONS_00005618|m.44197;>TCONS_00005617|m.44187;>TCONS_00005616|m.44208	1	1	1	3	1	117900	208300	314930	359090	203910	10296000	13088000	18180000	14356000	11681000
TCONS_00005619|m.49124_clip	TCONS_00005619|m.49124_clip	>TCONS_00005619|m.49124_clip	34	38	37	36	38	314490000	267240000	302310000	264600000	343140000	9672000000	7720000000	8397000000	9513900000	8788800000
TCONS_00005639|m.44419;TCONS_00005638|m.44423	TCONS_00005639|m.44419;TCONS_00005638|m.44423	>TCONS_00005639|m.44419;>TCONS_00005638|m.44423	38	33	34	32	35	230920000	237960000	264970000	218950000	289610000	9632700000	9718800000	10025000000	9915900000	10032000000
TCONS_00005648|m.49428;TCONS_00005647|m.49432	TCONS_00005648|m.49428;TCONS_00005647|m.49432	>TCONS_00005648|m.49428;>TCONS_00005647|m.49432	9	9	11	10	9	13207000	14374000	18797000	10049000	16766000	337050000	354480000	410980000	298530000	383780000
TCONS_00005651|m.44020	TCONS_00005651|m.44020	>TCONS_00005651|m.44020	20	21	22	23	22	319420000	389390000	378240000	306650000	418850000	7207900000	8285800000	6850900000	7305700000	7200800000
TCONS_00005654|m.50382;TCONS_00005652|m.50380_clip;TCONS_00005653|m.50378	TCONS_00005654|m.50382;TCONS_00005652|m.50380_clip;TCONS_00005653|m.50378	>TCONS_00005654|m.50382;>TCONS_00005652|m.50380_clip;>TCONS_00005653|m.50378	9	12	10	11	10	25145000	48662000	36873000	52457000	57232000	550360000	451450000	332890000	662930000	623470000
TCONS_00005656|m.45022;TCONS_00005655|m.45024	TCONS_00005656|m.45022;TCONS_00005655|m.45024	>TCONS_00005656|m.45022;>TCONS_00005655|m.45024	3	3	3	3	3	6543100	7038900	6157900	5506400	6947200	116640000	115590000	96956000	92739000	118080000
TCONS_00005659|m.49940;TCONS_00005661|m.49911_clip;TCONS_00005663|m.49929_clip;TCONS_00005660|m.49956_clip	TCONS_00005659|m.49940;TCONS_00005661|m.49911_clip;TCONS_00005663|m.49929_clip;TCONS_00005660|m.49956_clip	>TCONS_00005659|m.49940;>TCONS_00005661|m.49911_clip;>TCONS_00005663|m.49929_clip;>TCONS_00005660|m.49956_clip	11	12	12	10	12	12584000	10017000	10823000	7802000	9294100	610460000	521080000	537760000	502780000	451290000
TCONS_00005662|m.49923;TCONS_00005660|m.49957;TCONS_00005661|m.49912;TCONS_00005663|m.49930;TCONS_00005659|m.49941	TCONS_00005662|m.49923;TCONS_00005660|m.49957;TCONS_00005661|m.49912;TCONS_00005663|m.49930;TCONS_00005659|m.49941	>TCONS_00005662|m.49923;>TCONS_00005660|m.49957;>TCONS_00005661|m.49912;>TCONS_00005663|m.49930;>TCONS_00005659|m.49941	11	13	12	11	9	9671600	9573800	12813000	7756700	7093000	236280000	245660000	304430000	249840000	208500000
TCONS_00005672|m.47200;TCONS_00005673|m.47161;TCONS_00005670|m.47085;TCONS_00005669|m.47280;TCONS_00005667|m.47124;TCONS_00005666|m.47051;TCONS_00005671|m.47239;TCONS_00005668|m.47012;TCONS_00010385|m.96614;TCONS_00010381|m.96641;TCONS_00006653|m.60274;TCONS_00006652|m.60232;TCONS_00006651|m.60301_clip	TCONS_00005672|m.47200;TCONS_00005673|m.47161;TCONS_00005670|m.47085;TCONS_00005669|m.47280;TCONS_00005667|m.47124;TCONS_00005666|m.47051;TCONS_00005671|m.47239;TCONS_00005668|m.47012	>TCONS_00005672|m.47200;>TCONS_00005673|m.47161;>TCONS_00005670|m.47085;>TCONS_00005669|m.47280;>TCONS_00005667|m.47124;>TCONS_00005666|m.47051;>TCONS_00005671|m.47239;>TCONS_00005668|m.47012	11	10	13	12	9	9178700	8050000	11615000	8466100	9807500	372750000	344780000	334020000	384980000	366430000
TCONS_00005667|m.47123_clip;TCONS_00005673|m.47160;TCONS_00005672|m.47199;TCONS_00005671|m.47238_clip;TCONS_00005670|m.47084;TCONS_00005669|m.47279;TCONS_00005668|m.47011;TCONS_00005666|m.47052	TCONS_00005667|m.47123_clip;TCONS_00005673|m.47160;TCONS_00005672|m.47199;TCONS_00005671|m.47238_clip;TCONS_00005670|m.47084;TCONS_00005669|m.47279;TCONS_00005668|m.47011	>TCONS_00005667|m.47123_clip;>TCONS_00005673|m.47160;>TCONS_00005672|m.47199;>TCONS_00005671|m.47238_clip;>TCONS_00005670|m.47084;>TCONS_00005669|m.47279;>TCONS_00005668|m.47011	8	4	7	7	7	3365600	1506800	3169400	2342700	3538900	115150000	83669000	95440000	119660000	104650000
TCONS_00005687|m.44012	TCONS_00005687|m.44012	>TCONS_00005687|m.44012	17	15	17	14	14	6483100	2964500	5078400	3733900	5252300	118830000	66166000	100980000	96186000	102980000
TCONS_00005688|m.50268	TCONS_00005688|m.50268	>TCONS_00005688|m.50268	4	2	3	2	2	4487100	2367900	4092300	1940000	1963900	47448000	65319000	57713000	59638000	46950000
TCONS_00005695|m.44370;TCONS_00012353|m.99865	TCONS_00005695|m.44370;TCONS_00012353|m.99865	>TCONS_00005695|m.44370;>TCONS_00012353|m.99865	5	4	3	4	3	2324600	2221600	2228700	1523900	2077700	56950000	60775000	77681000	63134000	72620000
TCONS_00005698|m.44788	TCONS_00005698|m.44788	>TCONS_00005698|m.44788	1	0	1	0	0	NaN	NaN	265540	NaN	NaN	NaN	NaN	10697000	NaN	NaN
TCONS_00005709|m.47537	TCONS_00005709|m.47537	>TCONS_00005709|m.47537	8	13	12	10	10	6566400	8677500	13904000	7307200	12113000	392840000	283520000	350360000	275440000	339500000
TCONS_00005717|m.49773;TCONS_00005716|m.49794	TCONS_00005717|m.49773;TCONS_00005716|m.49794	>TCONS_00005717|m.49773;>TCONS_00005716|m.49794	7	10	12	10	8	11382000	18585000	16412000	14226000	15940000	539670000	694060000	568650000	630530000	590180000
TCONS_00005717|m.49772;TCONS_00005719|m.49755_clip;TCONS_00005716|m.49793_clip;TCONS_00005718|m.49816	TCONS_00005717|m.49772;TCONS_00005719|m.49755_clip;TCONS_00005716|m.49793_clip;TCONS_00005718|m.49816	>TCONS_00005717|m.49772;>TCONS_00005719|m.49755_clip;>TCONS_00005716|m.49793_clip;>TCONS_00005718|m.49816	54	56	61	58	56	72784000	66403000	85154000	62250000	69753000	7259800000	7048300000	6769700000	7935500000	6409300000
TCONS_00005724|m.45651	TCONS_00005724|m.45651	>TCONS_00005724|m.45651	20	17	20	19	18	143070000	78529000	97860000	73427000	111070000	2693800000	2071700000	1744200000	2133900000	2497000000
TCONS_00005728|m.49477	TCONS_00005728|m.49477	>TCONS_00005728|m.49477	2	1	2	1	0	151220	187560	285610	177770	NaN	9980700	12336000	17258000	13333000	NaN
TCONS_00005732|m.46654_clip	TCONS_00005732|m.46654_clip	>TCONS_00005732|m.46654_clip	2	1	1	1	1	792860	NaN	868630	662660	515670	NaN	NaN	12724000	12049000	7496500
TCONS_00005776|m.52953;TCONS_00005774|m.52959;TCONS_00005773|m.52964;TCONS_00005772|m.52948;TCONS_00005775|m.52942	TCONS_00005776|m.52953;TCONS_00005774|m.52959;TCONS_00005773|m.52964;TCONS_00005772|m.52948	>TCONS_00005776|m.52953;>TCONS_00005774|m.52959;>TCONS_00005773|m.52964;>TCONS_00005772|m.52948	38	39	37	38	41	277060000	272750000	295930000	234250000	298870000	12406000000	13073000000	13825000000	12941000000	12894000000
TCONS_00005777|m.52024_clip	TCONS_00005777|m.52024_clip	>TCONS_00005777|m.52024_clip	0	0	0	1	1	NaN	NaN	NaN	397400	504990	NaN	NaN	NaN	9483600	9635500
TCONS_00005781|m.52693;TCONS_00005779|m.52672	TCONS_00005781|m.52693;TCONS_00005779|m.52672	>TCONS_00005781|m.52693;>TCONS_00005779|m.52672	2	2	2	1	1	518170	1219900	1877200	446410	408790	12296000	17008000	27720000	27090000	19834000
TCONS_00005784|m.52404	TCONS_00005784|m.52404	>TCONS_00005784|m.52404	6	5	6	5	6	164760000	201180000	163860000	170910000	192460000	1691500000	1985300000	1682900000	1767400000	1711100000
TCONS_00005785|m.52813_clip	TCONS_00005785|m.52813_clip	>TCONS_00005785|m.52813_clip	2	4	3	4	3	10242000	15470000	12422000	14491000	15272000	112940000	110830000	92570000	113980000	108680000
TCONS_00005828|m.51381	TCONS_00005828|m.51381	>TCONS_00005828|m.51381	5	5	6	6	5	153680000	238140000	249760000	139490000	173930000	867870000	1074600000	979960000	862750000	895820000
TCONS_00005835|m.52471	TCONS_00005835|m.52471	>TCONS_00005835|m.52471	6	9	7	7	7	6391500	8490600	6707400	5266300	6518600	174810000	186830000	170480000	160090000	163220000
TCONS_00005837|m.52585;TCONS_00005836|m.52609	TCONS_00005837|m.52585;TCONS_00005836|m.52609	>TCONS_00005837|m.52585;>TCONS_00005836|m.52609	0	1	2	0	0	NaN	40266	121540	NaN	NaN	NaN	5790400	8895900	NaN	NaN
TCONS_00005840|m.52647;TCONS_00005839|m.52633	TCONS_00005840|m.52647;TCONS_00005839|m.52633	>TCONS_00005840|m.52647;>TCONS_00005839|m.52633	2	1	2	1	1	729930	340750	353300	302050	328690	17043000	17275000	16456000	17463000	15193000
TCONS_00005863|m.51184_clip;TCONS_00005862|m.51192_clip	TCONS_00005863|m.51184_clip;TCONS_00005862|m.51192_clip	>TCONS_00005863|m.51184_clip;>TCONS_00005862|m.51192_clip	1	1	1	1	0	971070	531340	940270	NaN	NaN	21364000	11649000	18939000	NaN	NaN
TCONS_00005875|m.51760_clip;TCONS_00005874|m.51770_clip;TCONS_00005873|m.51750_clip	TCONS_00005875|m.51760_clip;TCONS_00005874|m.51770_clip;TCONS_00005873|m.51750_clip	>TCONS_00005875|m.51760_clip;>TCONS_00005874|m.51770_clip;>TCONS_00005873|m.51750_clip	28	31	29	32	33	79416000	95036000	96824000	79777000	98538000	2840500000	2873200000	2781000000	2873000000	2748500000
TCONS_00005875|m.51762;TCONS_00005874|m.51772;TCONS_00005873|m.51752	TCONS_00005875|m.51762;TCONS_00005874|m.51772;TCONS_00005873|m.51752	>TCONS_00005875|m.51762;>TCONS_00005874|m.51772;>TCONS_00005873|m.51752	4	7	7	5	7	42425000	96907000	114530000	53496000	92429000	725340000	774470000	837730000	700080000	705010000
TCONS_00005894|m.53052;TCONS_00005895|m.53036	TCONS_00005894|m.53052;TCONS_00005895|m.53036	>TCONS_00005894|m.53052;>TCONS_00005895|m.53036	2	3	3	1	4	1215700	844580	996620	380480	1959600	57652000	40584000	31200000	23644000	54227000
TCONS_00005898|m.53654_clip	TCONS_00005898|m.53654_clip	>TCONS_00005898|m.53654_clip	1	2	1	1	1	2052500	2503400	2725900	2335500	2670900	24630000	29936000	29948000	31849000	29121000
TCONS_00005901|m.52016	TCONS_00005901|m.52016	>TCONS_00005901|m.52016	1	1	1	1	1	2816800	4161900	5328200	2855600	3245600	22534000	33179000	39026000	25961000	23591000
TCONS_00009685|m.87878;TCONS_00005912|m.52578	TCONS_00009685|m.87878;TCONS_00005912|m.52578	>TCONS_00009685|m.87878;>TCONS_00005912|m.52578	1	0	0	0	1	242880	NaN	NaN	NaN	210530	4129000	NaN	NaN	NaN	3251900
TCONS_00005923|m.52487;TCONS_00005924|m.52480	TCONS_00005923|m.52487;TCONS_00005924|m.52480	>TCONS_00005923|m.52487;>TCONS_00005924|m.52480	1	1	2	2	0	566820	923030	1175800	1666300	NaN	26439000	29828000	18971000	36182000	NaN
TCONS_00005939|m.51683	TCONS_00005939|m.51683	>TCONS_00005939|m.51683	1	0	0	0	0	452700	NaN	NaN	NaN	NaN	11318000	NaN	NaN	NaN	NaN
TCONS_00005945|m.52038	TCONS_00005945|m.52038	>TCONS_00005945|m.52038	18	20	21	20	20	153450000	188670000	197820000	169210000	228460000	4201700000	4447200000	4328500000	4508500000	4815200000
TCONS_00005947|m.52926	TCONS_00005947|m.52926	>TCONS_00005947|m.52926	1	0	0	0	0	965400	NaN	NaN	NaN	NaN	24135000	NaN	NaN	NaN	NaN
TCONS_00005986|m.51126_clip	TCONS_00005986|m.51126_clip	>TCONS_00005986|m.51126_clip	1	1	1	1	1	270780	322840	368550	247790	280260	6228000	7399400	7760700	6476400	5856800
TCONS_00005999|m.52526_clip	TCONS_00005999|m.52526_clip	>TCONS_00005999|m.52526_clip	1	1	1	1	1	NaN	NaN	NaN	361180	321230	NaN	NaN	NaN	4925400	3502400
TCONS_00006001|m.52859	TCONS_00006001|m.52859	>TCONS_00006001|m.52859	6	7	8	7	8	43882000	47366000	69324000	37944000	58852000	602000000	531530000	702760000	586930000	586990000
TCONS_00006003|m.53670	TCONS_00006003|m.53670	>TCONS_00006003|m.53670	2	3	2	3	4	943970	1625000	1069900	980570	1939700	48638000	55055000	41922000	36053000	51731000
TCONS_00006013|m.53148_clip;TCONS_00005108|m.45507	TCONS_00006013|m.53148_clip;TCONS_00005108|m.45507	>TCONS_00006013|m.53148_clip;>TCONS_00005108|m.45507	1	2	2	2	1	184010	197300	199590	112160	174020	14621000	8187100	7447500	13211000	12563000
TCONS_00006014|m.52663	TCONS_00006014|m.52663	>TCONS_00006014|m.52663	6	7	6	6	7	19102000	17156000	16072000	12682000	16880000	305620000	258390000	260930000	249410000	276280000
TCONS_00006026|m.52880	TCONS_00006026|m.52880	>TCONS_00006026|m.52880	0	4	2	3	3	NaN	2934200	2719800	1868300	3862400	NaN	55821000	69261000	51107000	66835000
TCONS_00006032|m.51559_clip	TCONS_00006032|m.51559_clip	>TCONS_00006032|m.51559_clip	9	7	9	7	5	6396200	6544100	6470500	5369100	8037100	240700000	190860000	139770000	248940000	243820000
TCONS_00006040|m.52861	TCONS_00006040|m.52861	>TCONS_00006040|m.52861	7	7	7	6	7	83459000	115130000	144380000	86819000	132690000	861250000	857740000	923060000	777040000	893600000
TCONS_00006046|m.51010_clip;TCONS_00006045|m.51014_clip	TCONS_00006046|m.51010_clip;TCONS_00006045|m.51014_clip	>TCONS_00006046|m.51010_clip;>TCONS_00006045|m.51014_clip	2	3	1	3	3	2160600	3744000	NaN	847100	2871700	23512000	33015000	NaN	26665000	20906000
TCONS_00006048|m.53499_clip;TCONS_00006047|m.53490_clip;TCONS_00006050|m.53481_clip;TCONS_00006049|m.53472	TCONS_00006048|m.53499_clip;TCONS_00006047|m.53490_clip;TCONS_00006050|m.53481_clip;TCONS_00006049|m.53472	>TCONS_00006048|m.53499_clip;>TCONS_00006047|m.53490_clip;>TCONS_00006050|m.53481_clip;>TCONS_00006049|m.53472	23	24	24	26	24	187750000	223990000	278400000	201360000	273770000	6797800000	7765700000	7597100000	6506700000	6737800000
TCONS_00006084|m.56321;TCONS_00006083|m.56309	TCONS_00006084|m.56321;TCONS_00006083|m.56309	>TCONS_00006084|m.56321;>TCONS_00006083|m.56309	1	1	1	1	1	2166400	2351500	1058700	2030300	1897700	83152000	89530000	64658000	88317000	64274000
TCONS_00006087|m.54493	TCONS_00006087|m.54493	>TCONS_00006087|m.54493	11	12	12	12	12	105670000	153300000	161260000	125400000	153400000	1793300000	1895800000	1987200000	1865800000	1970400000
TCONS_00006091|m.54889_clip	TCONS_00006091|m.54889_clip	>TCONS_00006091|m.54889_clip	1	1	1	1	1	414560	369120	99713	527500	424240	6632900	5885300	1460700	9591300	6167500
TCONS_00006100|m.54004	TCONS_00006100|m.54004	>TCONS_00006100|m.54004	1	0	0	1	0	1224000	NaN	NaN	1721400	NaN	20807000	NaN	NaN	33255000	NaN
TCONS_00006116|m.55035	TCONS_00006116|m.55035	>TCONS_00006116|m.55035	2	3	4	3	4	4129200	5896200	9977900	6918500	7507600	48433000	68938000	90687000	67434000	58951000
TCONS_00006139|m.56603;TCONS_00006140|m.56587;TCONS_00006141|m.56570;TCONS_00006141|m.56572;TCONS_00006140|m.56597	TCONS_00006139|m.56603;TCONS_00006140|m.56587;TCONS_00006141|m.56570	>TCONS_00006139|m.56603;>TCONS_00006140|m.56587;>TCONS_00006141|m.56570	48	47	52	43	46	261190000	289200000	290420000	224810000	303890000	12215000000	13996000000	13196000000	12684000000	13694000000
TCONS_00006147|m.55789;TCONS_00006146|m.55803	TCONS_00006147|m.55789;TCONS_00006146|m.55803	>TCONS_00006147|m.55789;>TCONS_00006146|m.55803	1	1	0	1	1	2078800	3014500	NaN	2380100	NaN	18709000	27036000	NaN	24342000	NaN
TCONS_00006156|m.54961_clip	TCONS_00006156|m.54961_clip	>TCONS_00006156|m.54961_clip	15	12	15	14	13	114620000	129360000	135150000	96656000	121020000	2260700000	2756300000	2627100000	2126300000	2414400000
TCONS_00006157|m.54966_clip	TCONS_00006157|m.54966_clip	>TCONS_00006157|m.54966_clip	14	12	15	14	13	1045800	433990	444580	1033500	741870	20915000	NaN	8140700	23489000	NaN
TCONS_00006158|m.55371;TCONS_00015297|m.133620	TCONS_00006158|m.55371;TCONS_00015297|m.133620	>TCONS_00006158|m.55371;>TCONS_00015297|m.133620	2	2	2	2	2	4517500	4534200	5452700	3792800	4783100	64098000	73325000	79339000	58758000	64742000
TCONS_00006166|m.56532;TCONS_00006168|m.56537;TCONS_00006167|m.56543;TCONS_00006168|m.56540;TCONS_00006167|m.56545	TCONS_00006166|m.56532;TCONS_00006168|m.56537;TCONS_00006167|m.56543	>TCONS_00006166|m.56532;>TCONS_00006168|m.56537;>TCONS_00006167|m.56543	6	4	3	7	4	3992400	2695600	3384000	3403700	4346700	58775000	75813000	85913000	82736000	83835000
TCONS_00006170|m.57074_clip	TCONS_00006170|m.57074_clip	>TCONS_00006170|m.57074_clip	2	2	2	2	2	304870000	316450000	344550000	312300000	356130000	878240000	1030000000	929880000	991250000	965450000
TCONS_00006175|m.57173;TCONS_00006174|m.57167	TCONS_00006175|m.57173;TCONS_00006174|m.57167	>TCONS_00006175|m.57173;>TCONS_00006174|m.57167	3	3	3	3	3	3497600	2262000	2957000	2183700	2192300	59816000	39894000	45215000	42649000	45210000
TCONS_00006185|m.56031_clip	TCONS_00006185|m.56031_clip	>TCONS_00006185|m.56031_clip	1	0	1	0	0	613680	NaN	480430	NaN	NaN	11660000	NaN	8357400	NaN	NaN
TCONS_00006189|m.53730;TCONS_00006188|m.53735	TCONS_00006189|m.53730;TCONS_00006188|m.53735	>TCONS_00006189|m.53730;>TCONS_00006188|m.53735	2	2	2	3	2	7614000	7752900	4650300	6424500	6476100	99719000	138820000	77405000	91072000	84723000
TCONS_00006191|m.55207_clip	TCONS_00006191|m.55207_clip	>TCONS_00006191|m.55207_clip	0	1	1	0	1	NaN	1229100	975450	NaN	1724800	NaN	17148000	12503000	NaN	21940000
TCONS_00006195|m.53955;TCONS_00006193|m.53917;TCONS_00006194|m.53943;TCONS_00006192|m.53930	TCONS_00006195|m.53955;TCONS_00006193|m.53917;TCONS_00006194|m.53943;TCONS_00006192|m.53930	>TCONS_00006195|m.53955;>TCONS_00006193|m.53917;>TCONS_00006194|m.53943;>TCONS_00006192|m.53930	3	4	5	3	3	3891300	4077900	4125000	3013000	3266600	60308000	62350000	60166000	62927000	62350000
TCONS_00006197|m.55055_clip	TCONS_00006197|m.55055_clip	>TCONS_00006197|m.55055_clip	2	2	2	2	1	4404400	7262900	8499600	3724600	3771600	45212000	32926000	35885000	17495000	30981000
TCONS_00006201|m.56515_clip;TCONS_00006200|m.56523_clip	TCONS_00006201|m.56515_clip;TCONS_00006200|m.56523_clip	>TCONS_00006201|m.56515_clip;>TCONS_00006200|m.56523_clip	5	7	7	7	8	7340100	7774100	8990800	7495400	11155000	254080000	248600000	214180000	231280000	269030000
TCONS_00006204|m.57459;TCONS_00006203|m.57441;TCONS_00006205|m.57423;TCONS_00006202|m.57477	TCONS_00006204|m.57459;TCONS_00006203|m.57441;TCONS_00006205|m.57423;TCONS_00006202|m.57477	>TCONS_00006204|m.57459;>TCONS_00006203|m.57441;>TCONS_00006205|m.57423;>TCONS_00006202|m.57477	14	13	13	13	13	82568000	107380000	80030000	97793000	109610000	7879900000	9690800000	7813400000	10085000000	9503600000
TCONS_00006210|m.58024	TCONS_00006210|m.58024	>TCONS_00006210|m.58024	2	1	1	0	0	10380000	3882400	4816700	NaN	NaN	29189000	21237000	24208000	NaN	NaN
TCONS_00006219|m.57079_clip	TCONS_00006219|m.57079_clip	>TCONS_00006219|m.57079_clip	7	6	7	7	6	60975000	49339000	123830000	53891000	47955000	543480000	417580000	978180000	520170000	389340000
TCONS_00006223|m.54252;TCONS_00006224|m.54248	TCONS_00006223|m.54252;TCONS_00006224|m.54248	>TCONS_00006223|m.54252;>TCONS_00006224|m.54248	8	8	7	7	8	10493000	8514800	7943600	6950600	8079100	200420000	194210000	188280000	197070000	174300000
TCONS_00006232|m.57591	TCONS_00006232|m.57591	>TCONS_00006232|m.57591	0	1	1	1	1	NaN	397110	661270	649020	NaN	NaN	5540100	8476000	10326000	NaN
TCONS_00006247|m.55502	TCONS_00006247|m.55502	>TCONS_00006247|m.55502	12	10	11	10	11	31539000	27528000	39617000	29014000	25112000	416700000	435650000	428090000	481140000	352870000
TCONS_00006268|m.54525	TCONS_00006268|m.54525	>TCONS_00006268|m.54525	8	9	8	11	10	104030000	3550100	98166000	3053600	93853000	3396700000	3111700000	2383500000	3019200000	2888600000
TCONS_00006291|m.54471	TCONS_00006291|m.54471	>TCONS_00006291|m.54471	12	11	11	11	11	120710000	84606000	97790000	67484000	92016000	1600900000	1314200000	1171500000	1260000000	1427900000
TCONS_00006295|m.54599_clip	TCONS_00006295|m.54599_clip	>TCONS_00006295|m.54599_clip	1	0	0	1	1	922150	NaN	NaN	553850	858460	20287000	NaN	NaN	13847000	17160000
TCONS_00006298|m.53811;TCONS_00006299|m.53795;TCONS_00006297|m.53805;TCONS_00006296|m.53800_clip	TCONS_00006298|m.53811;TCONS_00006299|m.53795;TCONS_00006297|m.53805;TCONS_00006296|m.53800_clip	>TCONS_00006298|m.53811;>TCONS_00006299|m.53795;>TCONS_00006297|m.53805;>TCONS_00006296|m.53800_clip	8	8	8	8	9	14400000	19271000	18268000	18755000	26021000	401610000	340410000	310610000	363870000	391670000
TCONS_00006305|m.55330_clip	TCONS_00006305|m.55330_clip	>TCONS_00006305|m.55330_clip	1	1	2	2	2	1408900	756840	2003700	1703100	1079200	17094000	18964000	12560000	15535000	11897000
TCONS_00015176|m.132649_clip;TCONS_00006306|m.55262_clip;TCONS_00006307|m.55266_clip	TCONS_00015176|m.132649_clip;TCONS_00006306|m.55262_clip;TCONS_00006307|m.55266_clip	>TCONS_00015176|m.132649_clip;>TCONS_00006306|m.55262_clip;>TCONS_00006307|m.55266_clip	2	2	3	2	2	4505100	5440900	3510200	4788000	4980200	25104000	26822000	17302000	26775000	19531000
TCONS_00006324|m.56897	TCONS_00006324|m.56897	>TCONS_00006324|m.56897	2	1	0	1	2	3895200	37596000	NaN	1687900	4206700	21179000	NaN	NaN	24398000	41142000
TCONS_00006348|m.55216_clip	TCONS_00006348|m.55216_clip	>TCONS_00006348|m.55216_clip	1	1	0	1	0	566030	374100	NaN	294950	NaN	13585000	8947100	NaN	8044300	NaN
TCONS_00006353|m.54013;TCONS_00006356|m.54037	TCONS_00006353|m.54013;TCONS_00006356|m.54037	>TCONS_00006353|m.54013;>TCONS_00006356|m.54037	3	4	4	3	4	14035000	15231000	20170000	12033000	15010000	114550000	97410000	110920000	103580000	89359000
TCONS_00006354|m.54039;TCONS_00006355|m.54008	TCONS_00006354|m.54039;TCONS_00006355|m.54008	>TCONS_00006354|m.54039;>TCONS_00006355|m.54008	3	4	4	3	3	5906600	3849400	7896900	6459400	NaN	35439000	23015000	43380000	44043000	NaN
TCONS_00006378|m.57835_clip	TCONS_00006378|m.57835_clip	>TCONS_00006378|m.57835_clip	0	1	1	0	1	NaN	833860	972190	NaN	NaN	NaN	11633000	12461000	NaN	NaN
TCONS_00006379|m.57893	TCONS_00006379|m.57893	>TCONS_00006379|m.57893	1	1	1	1	1	3256400	8235600	8530600	10439000	19929000	30100000	33309000	31700000	48151000	53716000
TCONS_00006392|m.56349_clip	TCONS_00006392|m.56349_clip	>TCONS_00006392|m.56349_clip	1	1	1	1	1	362080	431400	393000	300270	322970	10138000	12037000	10075000	9554300	8216500
TCONS_00006394|m.54287_clip	TCONS_00006394|m.54287_clip	>TCONS_00006394|m.54287_clip	5	7	7	7	7	5389200	7147300	8412800	5516500	7603900	150650000	151630000	147010000	156390000	162330000
TCONS_00006395|m.55580	TCONS_00006395|m.55580	>TCONS_00006395|m.55580	20	21	21	23	22	73393000	73936000	78464000	75567000	69099000	2125900000	2421800000	2746400000	2429300000	2354800000
TCONS_00006401|m.57560;TCONS_00006400|m.57525	TCONS_00006401|m.57560;TCONS_00006400|m.57525	>TCONS_00006401|m.57560;>TCONS_00006400|m.57525	7	6	10	5	8	17499000	10210000	17998000	7349300	15800000	348190000	307440000	287310000	282910000	311930000
TCONS_00006404|m.55814	TCONS_00006404|m.55814	>TCONS_00006404|m.55814	5	5	4	4	2	1305100	1367600	1531100	1317400	824600	51167000	47251000	49537000	62387000	42302000
TCONS_00006407|m.57366	TCONS_00006407|m.57366	>TCONS_00006407|m.57366	2	4	4	4	5	5645500	11394000	9818600	4278600	13453000	110910000	111970000	93506000	131400000	112190000
TCONS_00006412|m.54936_clip	TCONS_00006412|m.54936_clip	>TCONS_00006412|m.54936_clip	1	2	1	2	2	394940	874000	456910	825550	1097000	17765000	22980000	25348000	23818000	25900000
TCONS_00006425|m.57520	TCONS_00006425|m.57520	>TCONS_00006425|m.57520	1	1	1	1	1	1015200	3678600	7843500	1702500	2711300	18226000	54806000	47138000	24051000	31733000
TCONS_00006426|m.57509_clip;TCONS_00009419|m.88444	TCONS_00006426|m.57509_clip	>TCONS_00006426|m.57509_clip	7	8	7	8	8	10379000	10334000	10639000	11490000	13752000	274460000	274600000	265960000	294580000	280740000
TCONS_00006429|m.53761	TCONS_00006429|m.53761	>TCONS_00006429|m.53761	2	2	1	1	2	471540	1396400	337160	187320	1820100	13124000	20894000	16749000	11550000	18451000
TCONS_00006430|m.57415_clip	TCONS_00006430|m.57415_clip	>TCONS_00006430|m.57415_clip	9	10	10	8	9	26981000	34262000	82103000	20982000	45004000	800930000	734390000	1334100000	650930000	902210000
TCONS_00006438|m.55859;TCONS_00006437|m.55848	TCONS_00006438|m.55859;TCONS_00006437|m.55848	>TCONS_00006438|m.55859;>TCONS_00006437|m.55848	1	2	1	2	2	4293500	5045200	NaN	4581900	5446300	50732000	27695000	NaN	69129000	27732000
TCONS_00006440|m.54277_clip	TCONS_00006440|m.54277_clip	>TCONS_00006440|m.54277_clip	0	1	1	1	1	NaN	192970	221570	311350	330780	NaN	3845800	4057200	7076300	6011000
TCONS_00006457|m.54811	TCONS_00006457|m.54811	>TCONS_00006457|m.54811	20	23	21	21	20	57239000	53627000	70494000	50370000	51516000	2155800000	2144200000	2246300000	2316500000	2001700000
TCONS_00006464|m.55011	TCONS_00006464|m.55011	>TCONS_00006464|m.55011	2	3	2	2	3	1939200	2654400	2205800	756640	2158200	38866000	39268000	36959000	40209000	33190000
TCONS_00006466|m.54866_clip	TCONS_00006466|m.54866_clip	>TCONS_00006466|m.54866_clip	1	1	1	1	1	12665000	4785400	6775400	3655200	3901700	63324000	23843000	31016000	20769000	17725000
TCONS_00006491|m.53900	TCONS_00006491|m.53900	>TCONS_00006491|m.53900	1	2	2	2	0	160540	712930	203000	509880	NaN	9094300	13341000	10528000	12852000	NaN
TCONS_00006494|m.57122_clip;TCONS_00010019|m.86486	TCONS_00006494|m.57122_clip;TCONS_00010019|m.86486	>TCONS_00006494|m.57122_clip;>TCONS_00010019|m.86486	4	5	5	5	4	31676000	36684000	27241000	29563000	21720000	316700000	313640000	240950000	300500000	293230000
TCONS_00006499|m.54745_clip	TCONS_00006499|m.54745_clip	>TCONS_00006499|m.54745_clip	0	1	1	1	1	NaN	528750	1348400	300430	552430	NaN	8430300	19753000	5462600	8030900
TCONS_00006506|m.58027_clip	TCONS_00006506|m.58027_clip	>TCONS_00006506|m.58027_clip	2	3	4	1	1	5912800	8255300	7972000	3057600	5405500	76443000	106450000	93214000	70954000	100290000
TCONS_00006512|m.55551_clip	TCONS_00006512|m.55551_clip	>TCONS_00006512|m.55551_clip	6	9	9	6	8	24843000	20783000	28353000	17448000	27971000	382880000	295040000	328280000	295870000	319470000
TCONS_00006513|m.57230	TCONS_00006513|m.57230	>TCONS_00006513|m.57230	14	12	11	10	9	2225400	1784700	2231200	1547100	1392100	332590000	307130000	330060000	347430000	269980000
TCONS_00006517|m.55460	TCONS_00006517|m.55460	>TCONS_00006517|m.55460	22	20	21	18	18	511930000	556550000	572790000	469640000	585530000	10407000000	11035000000	10250000000	11005000000	10865000000
TCONS_00006525|m.58848;TCONS_00006526|m.58834_clip	TCONS_00006525|m.58848;TCONS_00006526|m.58834_clip	>TCONS_00006525|m.58848;>TCONS_00006526|m.58834_clip	6	6	6	7	7	1420400	1701400	1838500	2122000	1691300	63204000	69195000	78497000	68928000	61319000
TCONS_00006531|m.60649	TCONS_00006531|m.60649	>TCONS_00006531|m.60649	1	1	1	1	1	1124900	1641500	1199700	1302400	1344900	10124000	14722000	9885900	13320000	10998000
TCONS_00006540|m.58365_clip;TCONS_00004300|m.39628;TCONS_00010846|m.96750;TCONS_00014856|m.126251;TCONS_00014855|m.126231;TCONS_00010625|m.90999;TCONS_00000594|m.4095_clip;TCONS_00014470|m.129453;TCONS_00014457|m.126993;TCONS_00014456|m.126980;TCONS_00015469|m.137337;TCONS_00006840|m.59354;TCONS_00006839|m.59369;TCONS_00002625|m.18994_clip	TCONS_00006540|m.58365_clip;TCONS_00004300|m.39628;TCONS_00010846|m.96750;TCONS_00014856|m.126251;TCONS_00014855|m.126231;TCONS_00010625|m.90999;TCONS_00000594|m.4095_clip;TCONS_00014470|m.129453;TCONS_00014457|m.126993;TCONS_00014456|m.126980;TCONS_00015469|m.137337;TCONS_00006840|m.59354;TCONS_00006839|m.59369;TCONS_00002625|m.18994_clip	>TCONS_00006540|m.58365_clip;>TCONS_00004300|m.39628;>TCONS_00010846|m.96750;>TCONS_00014856|m.126251;>TCONS_00014855|m.126231;>TCONS_00010625|m.90999;>TCONS_00000594|m.4095_clip;>TCONS_00014470|m.129453;>TCONS_00014457|m.126993;>TCONS_00014456|m.126980;>T	2	1	0	1	0	2830800	280290	NaN	187360	NaN	24547000	21898000	NaN	16693000	NaN
TCONS_00006565|m.58694_clip	TCONS_00006565|m.58694_clip	>TCONS_00006565|m.58694_clip	1	1	1	1	1	3935200	3815500	2751300	2811500	5476600	23611000	22813000	15114000	19170000	29856000
TCONS_00006569|m.60072_clip	TCONS_00006569|m.60072_clip	>TCONS_00006569|m.60072_clip	11	8	11	11	11	94074000	70067000	296230000	80285000	113360000	1996100000	2182300000	2618100000	2156600000	2375100000
TCONS_00006572|m.59904	TCONS_00006572|m.59904	>TCONS_00006572|m.59904	12	12	13	13	11	145350000	132480000	140060000	113980000	139860000	1612900000	1639800000	1829900000	1338000000	1525900000
TCONS_00006587|m.59295;TCONS_00006588|m.59303	TCONS_00006587|m.59295;TCONS_00006588|m.59303	>TCONS_00006587|m.59295;>TCONS_00006588|m.59303	6	6	6	6	6	378600000	302300000	365990000	281260000	358100000	1938100000	1598300000	1463400000	1633000000	1594700000
TCONS_00006591|m.60537	TCONS_00006591|m.60537	>TCONS_00006591|m.60537	0	0	3	0	1	NaN	NaN	952850	NaN	405430	NaN	NaN	37513000	NaN	NaN
TCONS_00006618|m.58469;TCONS_00006617|m.58466;TCONS_00006616|m.58473_clip	TCONS_00006618|m.58469;TCONS_00006617|m.58466;TCONS_00006616|m.58473_clip	>TCONS_00006618|m.58469;>TCONS_00006617|m.58466;>TCONS_00006616|m.58473_clip	0	0	1	0	1	NaN	NaN	501930	NaN	NaN	NaN	NaN	10110000	NaN	NaN
TCONS_00006629|m.58688	TCONS_00006629|m.58688	>TCONS_00006629|m.58688	11	8	9	7	8	82269000	82968000	77038000	62223000	83161000	1080100000	933380000	915320000	945240000	970730000
TCONS_00006638|m.60135;TCONS_00006636|m.60143;TCONS_00006635|m.60138;TCONS_00006634|m.60153;TCONS_00006637|m.60123;TCONS_00006637|m.60124	TCONS_00006638|m.60135;TCONS_00006636|m.60143;TCONS_00006635|m.60138;TCONS_00006634|m.60153;TCONS_00006637|m.60123	>TCONS_00006638|m.60135;>TCONS_00006636|m.60143;>TCONS_00006635|m.60138;>TCONS_00006634|m.60153;>TCONS_00006637|m.60123	18	13	14	15	15	134610000	105500000	135380000	94534000	117580000	2479200000	2259300000	2113700000	2172300000	2143400000
TCONS_00006647|m.58820_clip	TCONS_00006647|m.58820_clip	>TCONS_00006647|m.58820_clip	3	3	2	3	3	4184900	4635700	2261500	3663800	4212700	97675000	103520000	72502000	87595000	91494000
TCONS_00006648|m.58052	TCONS_00006648|m.58052	>TCONS_00006648|m.58052	13	14	14	13	14	142690000	155200000	166380000	124670000	198140000	2429800000	1906000000	2037400000	1762000000	2202500000
TCONS_00006659|m.58802;TCONS_00006658|m.58796	TCONS_00006659|m.58802;TCONS_00006658|m.58796	>TCONS_00006659|m.58802;>TCONS_00006658|m.58796	2	2	2	2	2	1051700	1221500	1311000	1029400	1289500	36442000	40658000	41379000	38478000	40603000
TCONS_00006661|m.58379_clip	TCONS_00006661|m.58379_clip	>TCONS_00006661|m.58379_clip	4	4	4	4	5	11015000	13596000	15847000	11289000	10357000	111540000	117200000	139670000	132160000	112550000
TCONS_00013949|m.120859;TCONS_00006663|m.58242_clip;TCONS_00006662|m.58247_clip	TCONS_00013949|m.120859;TCONS_00006663|m.58242_clip;TCONS_00006662|m.58247_clip	>TCONS_00013949|m.120859;>TCONS_00006663|m.58242_clip;>TCONS_00006662|m.58247_clip	5	4	4	4	4	34549000	310380	35742000	18674000	28597000	228600000	31078000	154970000	81100000	78181000
TCONS_00006664|m.58757_clip	TCONS_00006664|m.58757_clip	>TCONS_00006664|m.58757_clip	1	1	1	0	1	2483200	1187000	1676200	NaN	956830	NaN	14194000	18416000	NaN	10432000
TCONS_00006667|m.60353_clip;TCONS_00006669|m.60383_clip;TCONS_00006671|m.60422_clip;TCONS_00006672|m.60404_clip;TCONS_00006670|m.60330_clip;TCONS_00006668|m.60375_clip;TCONS_00006670|m.60340	TCONS_00006667|m.60353_clip;TCONS_00006669|m.60383_clip;TCONS_00006671|m.60422_clip;TCONS_00006672|m.60404_clip;TCONS_00006670|m.60330_clip;TCONS_00006668|m.60375_clip	>TCONS_00006667|m.60353_clip;>TCONS_00006669|m.60383_clip;>TCONS_00006671|m.60422_clip;>TCONS_00006672|m.60404_clip;>TCONS_00006670|m.60330_clip;>TCONS_00006668|m.60375_clip	12	11	11	12	12	41424000	53178000	43530000	42728000	54712000	1180000000	1472200000	1345400000	1470700000	1497200000
TCONS_00006674|m.59061	TCONS_00006674|m.59061	>TCONS_00006674|m.59061	4	4	4	3	6	12887000	17704000	11999000	14251000	24424000	124730000	202010000	114450000	165630000	168980000
TCONS_00006682|m.59575_clip	TCONS_00006682|m.59575_clip	>TCONS_00006682|m.59575_clip	3	3	4	4	3	6767300	7242200	5652800	5309500	4028800	98697000	78322000	58449000	73132000	66500000
TCONS_00006697|m.59408;TCONS_00005344|m.45752	TCONS_00006697|m.59408	>TCONS_00006697|m.59408	3	2	1	1	2	2823400	1312000	1610500	633250	3005600	22955000	24198000	39861000	19454000	11256000
TCONS_00006711|m.59579	TCONS_00006711|m.59579	>TCONS_00006711|m.59579	1	3	4	3	3	371260	1061300	751860	662930	1065600	26252000	37282000	29192000	28102000	36562000
TCONS_00006718|m.58651;TCONS_00006717|m.58646	TCONS_00006718|m.58651;TCONS_00006717|m.58646	>TCONS_00006718|m.58651;>TCONS_00006717|m.58646	1	1	3	2	2	388930	534470	899780	559460	689930	7042900	9644600	10065000	7679600	7679700
TCONS_00006722|m.59778;TCONS_00006721|m.59767	TCONS_00006722|m.59778;TCONS_00006721|m.59767	>TCONS_00006722|m.59778;>TCONS_00006721|m.59767	4	2	4	4	3	4380200	1456400	13884000	4084600	9797300	136490000	102640000	153990000	169230000	143560000
TCONS_00006724|m.60700_clip	TCONS_00006724|m.60700_clip	>TCONS_00006724|m.60700_clip	9	11	9	8	9	40224000	47774000	45724000	37222000	48674000	589020000	640650000	737450000	636420000	631710000
TCONS_00006727|m.58459;TCONS_00006726|m.58461;TCONS_00006725|m.58464	TCONS_00006727|m.58459;TCONS_00006726|m.58461;TCONS_00006725|m.58464	>TCONS_00006727|m.58459;>TCONS_00006726|m.58461;>TCONS_00006725|m.58464	3	4	2	4	4	6440200	11592000	1748900	7406900	9058000	68100000	76835000	27525000	66262000	43708000
TCONS_00006730|m.58281;TCONS_00006729|m.58272;TCONS_00006728|m.58289	TCONS_00006730|m.58281;TCONS_00006729|m.58272;TCONS_00006728|m.58289	>TCONS_00006730|m.58281;>TCONS_00006729|m.58272;>TCONS_00006728|m.58289	3	2	3	3	2	2512700	2007800	1333500	2087000	2094000	54815000	59929000	26381000	52346000	56742000
TCONS_00006745|m.58208_clip;TCONS_00006746|m.58212;TCONS_00006748|m.58203;TCONS_00006747|m.58199	TCONS_00006745|m.58208_clip;TCONS_00006746|m.58212;TCONS_00006748|m.58203;TCONS_00006747|m.58199	>TCONS_00006745|m.58208_clip;>TCONS_00006746|m.58212;>TCONS_00006748|m.58203;>TCONS_00006747|m.58199	7	9	13	10	10	8182600	11990000	24022000	12975000	12470000	246580000	284230000	472890000	386460000	246610000
TCONS_00010196|m.87492_clip;TCONS_00006757|m.59018_clip;TCONS_00006758|m.59026_clip	TCONS_00010196|m.87492_clip;TCONS_00006757|m.59018_clip;TCONS_00006758|m.59026_clip	>TCONS_00010196|m.87492_clip;>TCONS_00006757|m.59018_clip;>TCONS_00006758|m.59026_clip	1	1	0	1	1	414850	NaN	NaN	601540	549730	10786000	NaN	NaN	17773000	12986000
TCONS_00006763|m.60704	TCONS_00006763|m.60704	>TCONS_00006763|m.60704	107	100	101	105	107	102050000	99405000	115610000	103960000	120640000	15563000000	15123000000	14850000000	17059000000	16329000000
TCONS_00006764|m.58376;TCONS_00006766|m.58372;TCONS_00006766|m.58373_clip	TCONS_00006764|m.58376;TCONS_00006766|m.58372	>TCONS_00006764|m.58376;>TCONS_00006766|m.58372	3	6	4	6	5	3466600	7892300	5366600	8813100	7134200	81578000	111230000	91514000	137990000	101560000
TCONS_00006768|m.58781	TCONS_00006768|m.58781	>TCONS_00006768|m.58781	4	0	1	0	1	950100	NaN	NaN	NaN	4094900	50355000	NaN	NaN	NaN	NaN
TCONS_00006771|m.58440;TCONS_00006770|m.58446	TCONS_00006771|m.58440;TCONS_00006770|m.58446	>TCONS_00006771|m.58440;>TCONS_00006770|m.58446	6	6	7	8	9	4749800	4077200	8577700	6647300	8831900	172700000	163700000	159290000	143480000	166950000
TCONS_00006781|m.58793_clip	TCONS_00006781|m.58793_clip	>TCONS_00006781|m.58793_clip	6	8	8	9	8	28050000	38527000	46467000	31488000	38333000	440280000	488310000	476920000	477120000	440180000
TCONS_00006782|m.58316_clip	TCONS_00006782|m.58316_clip	>TCONS_00006782|m.58316_clip	6	7	6	7	7	223780000	417540000	281870000	273740000	293080000	2217900000	2671500000	1975800000	2462500000	2384700000
TCONS_00006797|m.60761;TCONS_00006794|m.60773;TCONS_00006796|m.60768;TCONS_00006796|m.60769	TCONS_00006797|m.60761;TCONS_00006794|m.60773	>TCONS_00006797|m.60761;>TCONS_00006794|m.60773	6	6	6	7	5	16246000	13762000	13040000	12059000	12982000	286120000	255020000	305180000	239270000	212590000
TCONS_00006805|m.58353_clip	TCONS_00006805|m.58353_clip	>TCONS_00006805|m.58353_clip	1	1	1	1	1	8022000	11204000	11190000	10227000	12870000	32088000	44661000	40982000	46488000	46775000
TCONS_00006806|m.59388_clip	TCONS_00006806|m.59388_clip	>TCONS_00006806|m.59388_clip	1	3	3	4	1	374470	1065500	987870	802930	333910	30240000	37241000	34443000	34706000	NaN
TCONS_00013605|m.112612;TCONS_00006817|m.59146;TCONS_00006816|m.59150	TCONS_00013605|m.112612;TCONS_00006817|m.59146;TCONS_00006816|m.59150	>TCONS_00013605|m.112612;>TCONS_00006817|m.59146;>TCONS_00006816|m.59150	1	3	2	2	2	1350300	11136000	12165000	5597400	10481000	24499000	60396000	74166000	53551000	63675000
TCONS_00006821|m.59185_clip	TCONS_00006821|m.59185_clip	>TCONS_00006821|m.59185_clip	2	2	3	2	2	NaN	298550	NaN	NaN	NaN	NaN	5950100	NaN	NaN	NaN
TCONS_00006822|m.59195_clip	TCONS_00006822|m.59195_clip	>TCONS_00006822|m.59195_clip	3	2	4	1	2	1425700	1272200	2135000	814720	1689300	28564000	24484000	31929000	26665000	30537000
TCONS_00006827|m.59846_clip	TCONS_00006827|m.59846_clip	>TCONS_00006827|m.59846_clip	10	12	12	11	12	143260000	139450000	195510000	122130000	161040000	1496800000	1400700000	1633200000	1394000000	1424100000
TCONS_00006828|m.59513	TCONS_00006828|m.59513	>TCONS_00006828|m.59513	48	44	43	44	47	176760000	159180000	149430000	142580000	181260000	7677300000	6984300000	6553100000	7104600000	7123300000
TCONS_00006831|m.58534;TCONS_00006830|m.58526_clip	TCONS_00006831|m.58534;TCONS_00006830|m.58526_clip	>TCONS_00006831|m.58534;>TCONS_00006830|m.58526_clip	1	3	4	3	3	810150	3502800	4932900	3265100	4316200	27068000	36277000	53107000	40938000	40001000
TCONS_00006835|m.59477_clip	TCONS_00006835|m.59477_clip	>TCONS_00006835|m.59477_clip	2	2	2	2	1	1228600	1756100	1331900	972340	823800	22889000	25264000	21365000	21363000	18046000
TCONS_00006843|m.58986;TCONS_00006842|m.58982	TCONS_00006843|m.58986;TCONS_00006842|m.58982	>TCONS_00006843|m.58986;>TCONS_00006842|m.58982	4	4	3	3	3	10187000	16389000	17258000	12240000	13843000	96366000	122390000	153150000	128570000	118790000
TCONS_00006847|m.63737_clip	TCONS_00006847|m.63737_clip	>TCONS_00006847|m.63737_clip	1	1	0	1	1	1078100	606550	NaN	700330	NaN	30188000	16924000	NaN	22284000	NaN
TCONS_00006848|m.72582	TCONS_00006848|m.72582	>TCONS_00006848|m.72582	3	4	3	5	3	1923800	1477100	1898600	1158900	1215100	48232000	35830000	28734000	33275000	42941000
TCONS_00006854|m.62174_clip	TCONS_00006854|m.62174_clip	>TCONS_00006854|m.62174_clip	3	2	3	2	2	6958300	6186500	32609000	5202400	6557100	160980000	184540000	175610000	177750000	178690000
TCONS_00006855|m.72073_clip;TCONS_00006856|m.72070_clip	TCONS_00006855|m.72073_clip;TCONS_00006856|m.72070_clip	>TCONS_00006855|m.72073_clip;>TCONS_00006856|m.72070_clip	2	3	2	3	2	11189000	21143000	11567000	19989000	12822000	64173000	84217000	75741000	85035000	76907000
TCONS_00006860|m.60973_clip;TCONS_00006859|m.60987_clip;TCONS_00006858|m.61001_clip	TCONS_00006860|m.60973_clip;TCONS_00006859|m.60987_clip;TCONS_00006858|m.61001_clip	>TCONS_00006860|m.60973_clip;>TCONS_00006859|m.60987_clip;>TCONS_00006858|m.61001_clip	0	1	2	1	1	NaN	768470	1671800	943370	752750	NaN	11222000	7621000	15710000	10023000
TCONS_00006864|m.62053;TCONS_00006863|m.62046	TCONS_00006864|m.62053;TCONS_00006863|m.62046	>TCONS_00006864|m.62053;>TCONS_00006863|m.62046	2	1	2	1	1	9343400	133950	171740	108320	279940	NaN	5606200	6604100	5169800	10683000
TCONS_00006869|m.70318	TCONS_00006869|m.70318	>TCONS_00006869|m.70318	1	0	1	0	0	4548500	NaN	2993900	NaN	NaN	36388000	NaN	21928000	NaN	NaN
TCONS_00006887|m.67513_clip	TCONS_00006887|m.67513_clip	>TCONS_00006887|m.67513_clip	5	4	4	3	3	5349600	5726800	7111700	3646900	3197000	96882000	112470000	124150000	119460000	88599000
TCONS_00006889|m.70732_clip	TCONS_00006889|m.70732_clip	>TCONS_00006889|m.70732_clip	5	6	6	6	7	NaN	688690	641790	920260	722960	NaN	12353000	10577000	18824000	11824000
TCONS_00006891|m.72280_clip	TCONS_00006891|m.72280_clip	>TCONS_00006891|m.72280_clip	1	0	1	0	1	694480	NaN	403540	NaN	805360	11806000	NaN	NaN	NaN	12440000
TCONS_00006897|m.62700;TCONS_00006896|m.62698	TCONS_00006897|m.62700;TCONS_00006896|m.62698	>TCONS_00006897|m.62700;>TCONS_00006896|m.62698	2	2	2	1	2	1717700	1506300	1517400	700090	1572300	20559000	17750000	16583000	16820000	17107000
TCONS_00006901|m.65982	TCONS_00006901|m.65982	>TCONS_00006901|m.65982	1	1	1	1	0	942690	1033300	704590	1038900	NaN	7541500	8237300	5160700	9444500	NaN
TCONS_00006905|m.65244_clip	TCONS_00006905|m.65244_clip	>TCONS_00006905|m.65244_clip	6	8	8	8	6	54605000	68616000	99339000	64061000	57673000	533990000	642640000	871140000	625770000	600270000
TCONS_00011765|m.99203_clip;TCONS_00006913|m.66117	TCONS_00011765|m.99203_clip;TCONS_00006913|m.66117	>TCONS_00011765|m.99203_clip;>TCONS_00006913|m.66117	1	1	1	1	1	42391000	48747000	53163000	38544000	46488000	127170000	145730000	146020000	131410000	126720000
TCONS_00006915|m.68857_clip	TCONS_00006915|m.68857_clip	>TCONS_00006915|m.68857_clip	14	17	17	14	16	12058000	10500000	12998000	10941000	10350000	333480000	291320000	352300000	330060000	308120000
TCONS_00006918|m.65042	TCONS_00006918|m.65042	>TCONS_00006918|m.65042	2	2	1	2	2	1738800	794490	521030	934710	1621900	24691000	12433000	18073000	14998000	18501000
TCONS_00006919|m.64964_clip	TCONS_00006919|m.64964_clip	>TCONS_00006919|m.64964_clip	38	41	44	36	42	69626000	85974000	85012000	66478000	97403000	4012000000	4112400000	3693200000	3842400000	4301700000
TCONS_00006925|m.68781	TCONS_00006925|m.68781	>TCONS_00006925|m.68781	4	3	4	3	4	22154000	14824000	22976000	13808000	17372000	308940000	256850000	292320000	269660000	303230000
TCONS_00006937|m.67911	TCONS_00006937|m.67911	>TCONS_00006937|m.67911	1	0	0	1	1	1413400	NaN	NaN	NaN	1178000	48055000	NaN	NaN	NaN	36390000
TCONS_00006943|m.68936_clip;TCONS_00006944|m.68949_clip	TCONS_00006943|m.68936_clip;TCONS_00006944|m.68949_clip	>TCONS_00006943|m.68936_clip;>TCONS_00006944|m.68949_clip	5	6	6	6	5	1720800	2209900	2574900	1604300	2144600	88921000	90813000	97530000	83628000	91458000
TCONS_00006949|m.61656_clip;TCONS_00006950|m.61662	TCONS_00006949|m.61656_clip;TCONS_00006950|m.61662	>TCONS_00006949|m.61656_clip;>TCONS_00006950|m.61662	11	10	11	7	9	33199000	28756000	36134000	21250000	33589000	676120000	583490000	583930000	562390000	586150000
TCONS_00006950|m.61666;TCONS_00006949|m.61659	TCONS_00006950|m.61666;TCONS_00006949|m.61659	>TCONS_00006950|m.61666;>TCONS_00006949|m.61659	2	3	3	2	3	12061000	50453000	62615000	21598000	47757000	137780000	206180000	251650000	155110000	173890000
TCONS_00006982|m.72792;TCONS_00006980|m.73899;TCONS_00006979|m.73197;TCONS_00006978|m.73517;TCONS_00006977|m.73785;TCONS_00006976|m.73396;TCONS_00006975|m.73860;TCONS_00006974|m.73331;TCONS_00006973|m.73291;TCONS_00006972|m.73154;TCONS_00006971|m.73107;TCONS_00006970|m.72893;TCONS_00006969|m.72938;TCONS_00006968|m.73650;TCONS_00006967|m.73061;TCONS_00006966|m.73483;TCONS_00006965|m.73436;TCONS_00…	TCONS_00006982|m.72792;TCONS_00006980|m.73899;TCONS_00006979|m.73197;TCONS_00006978|m.73517;TCONS_00006977|m.73785;TCONS_00006976|m.73396;TCONS_00006975|m.73860;TCONS_00006974|m.73331;TCONS_00006973|m.73291;TCONS_00006972|m.73154;TCONS_00006971|m.73107;TCONS_00006970|m.72893;TCONS_00006969|m.72938;TCONS_00006968|m.73650;TCONS_00006967|m.73061;TCONS_00006966|m.73483;TCONS_00006965|m.73436;TCONS_00…	>TCONS_00006982|m.72792;>TCONS_00006980|m.73899;>TCONS_00006979|m.73197;>TCONS_00006978|m.73517;>TCONS_00006977|m.73785;>TCONS_00006976|m.73396;>TCONS_00006975|m.73860;>TCONS_00006974|m.73331;>TCONS_00006973|m.73291;>TCONS_00006972|m.73154;>TCONS_00006971|	7	7	7	5	5	30212000	19759000	34382000	20350000	12412000	273910000	254600000	366700000	342580000	257130000
TCONS_00006982|m.72793;TCONS_00006980|m.73900;TCONS_00006979|m.73198;TCONS_00006978|m.73518;TCONS_00006977|m.73786;TCONS_00006976|m.73397;TCONS_00006975|m.73861;TCONS_00006974|m.73332;TCONS_00006973|m.73292;TCONS_00006972|m.73155;TCONS_00006971|m.73108;TCONS_00006970|m.72894;TCONS_00006969|m.72939;TCONS_00006968|m.73651;TCONS_00006967|m.73062;TCONS_00006966|m.73484;TCONS_00006965|m.73437;TCONS_00…	TCONS_00006982|m.72793;TCONS_00006980|m.73900;TCONS_00006979|m.73198;TCONS_00006978|m.73518;TCONS_00006977|m.73786;TCONS_00006976|m.73397;TCONS_00006975|m.73861;TCONS_00006974|m.73332;TCONS_00006973|m.73292;TCONS_00006972|m.73155;TCONS_00006971|m.73108;TCONS_00006970|m.72894;TCONS_00006969|m.72939;TCONS_00006968|m.73651;TCONS_00006967|m.73062;TCONS_00006966|m.73484;TCONS_00006965|m.73437;TCONS_00…	>TCONS_00006982|m.72793;>TCONS_00006980|m.73900;>TCONS_00006979|m.73198;>TCONS_00006978|m.73518;>TCONS_00006977|m.73786;>TCONS_00006976|m.73397;>TCONS_00006975|m.73861;>TCONS_00006974|m.73332;>TCONS_00006973|m.73292;>TCONS_00006972|m.73155;>TCONS_00006971|	12	10	10	11	11	18999000	17063000	19808000	16433000	23297000	382110000	363970000	362250000	363980000	401370000
TCONS_00006958|m.73245;TCONS_00006952|m.72657;TCONS_00006965|m.73435;TCONS_00006973|m.73290;TCONS_00006967|m.73060;TCONS_00006951|m.72702;TCONS_00006964|m.73605;TCONS_00006968|m.73649;TCONS_00006971|m.73106;TCONS_00006961|m.72840;TCONS_00006972|m.73153;TCONS_00006966|m.73482;TCONS_00006963|m.73031;TCONS_00006974|m.73329;TCONS_00006969|m.72936;TCONS_00006959|m.73818;TCONS_00006982|m.72790;TCONS_00…	TCONS_00006958|m.73245;TCONS_00006952|m.72657;TCONS_00006965|m.73435;TCONS_00006973|m.73290;TCONS_00006967|m.73060;TCONS_00006951|m.72702;TCONS_00006964|m.73605;TCONS_00006968|m.73649;TCONS_00006971|m.73106;TCONS_00006961|m.72840;TCONS_00006972|m.73153;TCONS_00006966|m.73482;TCONS_00006963|m.73031;TCONS_00006974|m.73329;TCONS_00006969|m.72936;TCONS_00006959|m.73818;TCONS_00006982|m.72790;TCONS_00…	>TCONS_00006958|m.73245;>TCONS_00006952|m.72657;>TCONS_00006965|m.73435;>TCONS_00006973|m.73290;>TCONS_00006967|m.73060;>TCONS_00006951|m.72702;>TCONS_00006964|m.73605;>TCONS_00006968|m.73649;>TCONS_00006971|m.73106;>TCONS_00006961|m.72840;>TCONS_00006972|	72	65	74	70	69	23359000	24777000	26910000	24074000	24868000	7240400000	6544200000	7118600000	7642000000	7048300000
TCONS_00006976|m.73395;TCONS_00006956|m.72746;TCONS_00006962|m.72615;TCONS_00006982|m.72791;TCONS_00006980|m.73898;TCONS_00006970|m.72892;TCONS_00006955|m.72983;TCONS_00006969|m.72937;TCONS_00006974|m.73330;TCONS_00006979|m.73196;TCONS_00006978|m.73516;TCONS_00006977|m.73784;TCONS_00006975|m.73859;TCONS_00006959|m.73819;TCONS_00006954|m.73563	TCONS_00006976|m.73395;TCONS_00006956|m.72746;TCONS_00006962|m.72615;TCONS_00006982|m.72791;TCONS_00006980|m.73898;TCONS_00006970|m.72892;TCONS_00006955|m.72983;TCONS_00006969|m.72937;TCONS_00006974|m.73330;TCONS_00006979|m.73196;TCONS_00006978|m.73516;TCONS_00006977|m.73784;TCONS_00006975|m.73859;TCONS_00006959|m.73819;TCONS_00006954|m.73563	>TCONS_00006976|m.73395;>TCONS_00006956|m.72746;>TCONS_00006962|m.72615;>TCONS_00006982|m.72791;>TCONS_00006980|m.73898;>TCONS_00006970|m.72892;>TCONS_00006955|m.72983;>TCONS_00006969|m.72937;>TCONS_00006974|m.73330;>TCONS_00006979|m.73196;>TCONS_00006978|	45	41	44	41	41	181170	259780	360010	264820	372470	44227000	32055000	40808000	36141000	39804000
TCONS_00006960|m.73737	TCONS_00006960|m.73737	>TCONS_00006960|m.73737	70	65	70	69	69	867490	1157100	1052900	967600	1104700	268330000	266270000	294300000	285630000	289700000
TCONS_00006983|m.62366_clip	TCONS_00006983|m.62366_clip	>TCONS_00006983|m.62366_clip	2	4	4	4	5	16440000	21290000	22169000	25472000	41100000	272530000	261250000	194130000	312780000	325960000
TCONS_00006990|m.64070_clip	TCONS_00006990|m.64070_clip	>TCONS_00006990|m.64070_clip	1	1	2	2	1	4552900	1735800	5971800	2009600	8371100	89912000	34160000	90474000	46406000	150200000
TCONS_00006991|m.68354_clip	TCONS_00006991|m.68354_clip	>TCONS_00006991|m.68354_clip	7	9	9	8	9	3399300	3415600	3939000	3706900	4450000	148650000	171370000	181270000	181110000	176200000
TCONS_00006991|m.68355	TCONS_00006991|m.68355	>TCONS_00006991|m.68355	1	0	1	1	1	901850	NaN	542420	873800	NaN	NaN	NaN	3972900	7943900	NaN
TCONS_00006996|m.69624	TCONS_00006996|m.69624	>TCONS_00006996|m.69624	2	2	2	2	2	2037600	1828800	1211400	1880100	1561300	50988000	48444000	38584000	53030000	47632000
TCONS_00007003|m.64568	TCONS_00007003|m.64568	>TCONS_00007003|m.64568	1	0	0	1	1	909330	NaN	NaN	3005700	2052300	6365300	NaN	NaN	23909000	13053000
TCONS_00007014|m.71769	TCONS_00007014|m.71769	>TCONS_00007014|m.71769	9	11	11	9	11	42708000	50050000	58370000	31833000	55404000	659980000	618280000	624980000	599820000	637560000
TCONS_00007020|m.65105	TCONS_00007020|m.65105	>TCONS_00007020|m.65105	6	10	10	10	7	3847700	7488700	8189800	5739800	5134700	165470000	144780000	172820000	168230000	158600000
TCONS_00007025|m.65748_clip;TCONS_00007026|m.65714_clip;TCONS_00007028|m.65796_clip;TCONS_00007029|m.65780_clip;TCONS_00007030|m.65730;TCONS_00007027|m.65763;TCONS_00007031|m.65705_clip;TCONS_00007027|m.65764_clip;TCONS_00007030|m.65731_clip	TCONS_00007025|m.65748_clip;TCONS_00007026|m.65714_clip;TCONS_00007028|m.65796_clip;TCONS_00007029|m.65780_clip;TCONS_00007030|m.65730;TCONS_00007027|m.65763	>TCONS_00007025|m.65748_clip;>TCONS_00007026|m.65714_clip;>TCONS_00007028|m.65796_clip;>TCONS_00007029|m.65780_clip;>TCONS_00007030|m.65730;>TCONS_00007027|m.65763	84	88	90	86	87	897400000	1148500000	1163600000	912520000	1193500000	65714000000	75455000000	75818000000	67857000000	74154000000
TCONS_00007035|m.68766;TCONS_00007034|m.68752_clip;TCONS_00007033|m.68759	TCONS_00007035|m.68766;TCONS_00007034|m.68752_clip;TCONS_00007033|m.68759	>TCONS_00007035|m.68766;>TCONS_00007034|m.68752_clip;>TCONS_00007033|m.68759	7	6	5	6	6	10023000	8602500	8501500	6429200	8479600	189580000	175850000	175060000	184010000	186060000
TCONS_00007037|m.72165	TCONS_00007037|m.72165	>TCONS_00007037|m.72165	0	1	1	0	0	NaN	NaN	28609	NaN	NaN	NaN	NaN	2776500	NaN	NaN
TCONS_00007039|m.74408	TCONS_00007039|m.74408	>TCONS_00007039|m.74408	2	1	0	2	2	930050	192660	NaN	1396200	1684200	23044000	24452000	NaN	30121000	36836000
TCONS_00007046|m.65996	TCONS_00007046|m.65996	>TCONS_00007046|m.65996	0	1	1	1	1	NaN	1451300	3312000	2151900	1378200	NaN	10123000	21226000	17118000	8765700
TCONS_00007047|m.66908	TCONS_00007047|m.66908	>TCONS_00007047|m.66908	0	1	0	0	1	NaN	256830	NaN	NaN	384280	NaN	6654200	NaN	NaN	9078100
TCONS_00007048|m.70781_clip	TCONS_00007048|m.70781_clip	>TCONS_00007048|m.70781_clip	0	0	1	1	1	NaN	NaN	993950	2202500	2769200	NaN	NaN	2730000	7508900	7548200
TCONS_00007068|m.65604	TCONS_00007068|m.65604	>TCONS_00007068|m.65604	4	5	5	5	5	54174000	132320000	130790000	122390000	147170000	972300000	904610000	637530000	763030000	609980000
TCONS_00007068|m.65606	TCONS_00007068|m.65606	>TCONS_00007068|m.65606	3	3	3	3	3	1443500000	1111000000	779360000	928470000	931570000	4326400000	3286800000	2117000000	3135000000	2604900000
TCONS_00007078|m.60891_clip;TCONS_00003230|m.26974_clip	TCONS_00007078|m.60891_clip;TCONS_00003230|m.26974_clip	>TCONS_00007078|m.60891_clip;>TCONS_00003230|m.26974_clip	5	4	5	4	5	42406000	27616000	35306000	23069000	29578000	263090000	284110000	311460000	266430000	272980000
TCONS_00007080|m.71619;TCONS_00007079|m.71598	TCONS_00007080|m.71619;TCONS_00007079|m.71598	>TCONS_00007080|m.71619;>TCONS_00007079|m.71598	4	6	2	5	4	701520	1208200	663680	1052500	1420500	53506000	62747000	50964000	61245000	81530000
TCONS_00007084|m.74115	TCONS_00007084|m.74115	>TCONS_00007084|m.74115	5	8	6	6	8	23848000	28237000	26986000	28317000	39134000	517660000	417530000	480340000	498840000	540930000
TCONS_00007085|m.67385	TCONS_00007085|m.67385	>TCONS_00007085|m.67385	1	2	2	2	4	364800	574940	892550	495180	1360800	27228000	29219000	45147000	30770000	38230000
TCONS_00007086|m.68410;TCONS_00007087|m.68407	TCONS_00007086|m.68410;TCONS_00007087|m.68407	>TCONS_00007086|m.68410;>TCONS_00007087|m.68407	2	4	4	4	3	NaN	1619300	1756500	1328600	976390	NaN	21177000	21664000	20145000	21296000
TCONS_00007096|m.62313;TCONS_00007097|m.62308	TCONS_00007096|m.62313	>TCONS_00007096|m.62313	2	4	4	3	3	485280	888620	1078400	511500	478680	25699000	24554000	23337000	26245000	25015000
TCONS_00010777|m.92146;TCONS_00007106|m.70269_clip;TCONS_00007105|m.70279;TCONS_00002571|m.22705	TCONS_00010777|m.92146;TCONS_00007106|m.70269_clip;TCONS_00007105|m.70279;TCONS_00002571|m.22705	>TCONS_00010777|m.92146;>TCONS_00007106|m.70269_clip;>TCONS_00007105|m.70279;>TCONS_00002571|m.22705	8	6	6	6	6	49109000	43278000	67790000	50404000	60123000	452490000	524250000	602320000	524740000	511300000
TCONS_00007107|m.61533_clip	TCONS_00007107|m.61533_clip	>TCONS_00007107|m.61533_clip	1	1	0	0	0	919140	NaN	NaN	NaN	NaN	13787000	NaN	NaN	NaN	NaN
TCONS_00007108|m.61443_clip	TCONS_00007108|m.61443_clip	>TCONS_00007108|m.61443_clip	4	4	3	4	5	7198400	6814200	5805900	5980100	7505100	131670000	137710000	120110000	136140000	132750000
TCONS_00007114|m.63267;TCONS_00007125|m.63559;TCONS_00007121|m.63486;TCONS_00007121|m.63487	TCONS_00007114|m.63267;TCONS_00007125|m.63559	>TCONS_00007114|m.63267;>TCONS_00007125|m.63559	53	66	57	63	64	11051000	11519000	10856000	9810100	12274000	3415000000	3383300000	3069800000	3344400000	3320800000
TCONS_00007115|m.63324;TCONS_00007123|m.63444	TCONS_00007115|m.63324	>TCONS_00007115|m.63324	52	64	55	60	61	79955	108150	273670	73544	260140	9835300	8739300	15632000	8807800	14044000
TCONS_00007129|m.62716_clip;TCONS_00007128|m.62937;TCONS_00007131|m.62743_clip;TCONS_00007130|m.63001_clip;TCONS_00007127|m.62884;TCONS_00007133|m.63385_clip	TCONS_00007129|m.62716_clip;TCONS_00007128|m.62937;TCONS_00007131|m.62743_clip;TCONS_00007130|m.63001_clip;TCONS_00007127|m.62884;TCONS_00007133|m.63385_clip	>TCONS_00007129|m.62716_clip;>TCONS_00007128|m.62937;>TCONS_00007131|m.62743_clip;>TCONS_00007130|m.63001_clip;>TCONS_00007127|m.62884;>TCONS_00007133|m.63385_clip	21	26	20	25	27	NaN	102390	NaN	84203	108050	NaN	13060000	NaN	12248000	12566000
TCONS_00007137|m.74020;TCONS_00007136|m.74029	TCONS_00007137|m.74020;TCONS_00007136|m.74029	>TCONS_00007137|m.74020;>TCONS_00007136|m.74029	1	1	1	1	1	697660	996370	1191900	609240	1049600	13953000	19858000	21826000	13847000	19074000
TCONS_00007139|m.62604_clip;TCONS_00007140|m.62598	TCONS_00007139|m.62604_clip;TCONS_00007140|m.62598	>TCONS_00007139|m.62604_clip;>TCONS_00007140|m.62598	4	5	4	4	2	7967500	13704000	19716000	14846000	3921500	219520000	199240000	296450000	243390000	220570000
TCONS_00007156|m.72180	TCONS_00007156|m.72180	>TCONS_00007156|m.72180	1	1	0	1	0	859320	604510	NaN	869990	NaN	12890000	9036000	NaN	14830000	NaN
TCONS_00007161|m.67767_clip;TCONS_00007160|m.67784;TCONS_00007159|m.67775_clip;TCONS_00007158|m.67759_clip	TCONS_00007161|m.67767_clip;TCONS_00007160|m.67784;TCONS_00007159|m.67775_clip;TCONS_00007158|m.67759_clip	>TCONS_00007161|m.67767_clip;>TCONS_00007160|m.67784;>TCONS_00007159|m.67775_clip;>TCONS_00007158|m.67759_clip	1	1	0	0	1	626860	683520	NaN	NaN	1233000	11284000	12260000	NaN	NaN	20166000
TCONS_00007166|m.64666	TCONS_00007166|m.64666	>TCONS_00007166|m.64666	1	1	1	0	1	1800700	1517700	918330	NaN	1494100	16207000	13611000	7567100	NaN	12218000
TCONS_00007170|m.70896_clip	TCONS_00007170|m.70896_clip	>TCONS_00007170|m.70896_clip	1	1	1	1	1	1513000	3057100	3133600	2284700	NaN	10591000	21325000	20083000	18174000	NaN
TCONS_00007190|m.65932;TCONS_00007189|m.65927	TCONS_00007190|m.65932;TCONS_00007189|m.65927	>TCONS_00007190|m.65932;>TCONS_00007189|m.65927	1	1	1	1	1	330960	211310	362530	NaN	439230	NaN	NaN	8629900	NaN	10376000
TCONS_00007191|m.61972	TCONS_00007191|m.61972	>TCONS_00007191|m.61972	9	8	9	7	8	98160000	67127000	105100000	59535000	93913000	612360000	634310000	579080000	607150000	611530000
TCONS_00007196|m.65279	TCONS_00007196|m.65279	>TCONS_00007196|m.65279	13	15	13	11	15	50288000	65301000	58090000	42788000	69949000	1009100000	1138100000	930410000	948020000	1018000000
TCONS_00007205|m.74401_clip	TCONS_00007205|m.74401_clip	>TCONS_00007205|m.74401_clip	2	2	1	3	3	2139100	1087700	491000	1569100	1893400	56301000	24067000	18197000	40055000	33604000
TCONS_00007207|m.64003	TCONS_00007207|m.64003	>TCONS_00007207|m.64003	11	11	11	10	10	142350000	149520000	140950000	182530000	199200000	2601400000	2186500000	1936400000	2453300000	2145800000
TCONS_00007222|m.71744	TCONS_00007222|m.71744	>TCONS_00007222|m.71744	1	1	0	1	1	1096200	1007900	NaN	713220	1334900	16443000	15066000	NaN	12158000	18194000
TCONS_00007231|m.68172;TCONS_00007230|m.68162	TCONS_00007231|m.68172;TCONS_00007230|m.68162	>TCONS_00007231|m.68172;>TCONS_00007230|m.68162	4	7	4	8	5	432830000	285170000	301050000	3366800	293790000	7264700000	7561100000	12609000000	5574100000	5774400000
TCONS_00007233|m.62554_clip;TCONS_00007232|m.62568;TCONS_00007234|m.62583_clip;TCONS_00000599|m.6978_clip	TCONS_00007233|m.62554_clip;TCONS_00007232|m.62568;TCONS_00007234|m.62583_clip	>TCONS_00007233|m.62554_clip;>TCONS_00007232|m.62568;>TCONS_00007234|m.62583_clip	4	3	3	4	4	992710	1017400	985770	856650	1075300	45141000	50482000	48636000	40876000	43265000
TCONS_00007236|m.70674_clip;TCONS_00007237|m.70660_clip	TCONS_00007236|m.70674_clip;TCONS_00007237|m.70660_clip	>TCONS_00007236|m.70674_clip;>TCONS_00007237|m.70660_clip	1	1	1	3	1	313920	494530	971580	18834000	785650	55459000	87061000	157150000	74307000	126110000
TCONS_00007244|m.67489	TCONS_00007244|m.67489	>TCONS_00007244|m.67489	1	3	3	3	3	825470	3335100	3450900	3095500	4072400	21827000	60082000	64863000	63708000	65518000
TCONS_00007245|m.71836_clip;TCONS_00009798|m.84413	TCONS_00007245|m.71836_clip	>TCONS_00007245|m.71836_clip	4	1	15	9	1	5987200	2705600	161950000	30743000	3377300	86394000	49474000	2233000000	482860000	56307000
TCONS_00007249|m.64519	TCONS_00007249|m.64519	>TCONS_00007249|m.64519	10	9	9	9	11	342210000	371480000	350880000	367400000	435800000	1692900000	1836300000	1801800000	2084000000	1717400000
TCONS_00007251|m.62682	TCONS_00007251|m.62682	>TCONS_00007251|m.62682	5	6	5	6	7	5412500	10406000	7313200	9336500	11934000	98883000	154520000	150480000	151930000	147080000
TCONS_00007252|m.68001;TCONS_00007253|m.68011;TCONS_00007253|m.68009	TCONS_00007252|m.68001	>TCONS_00007252|m.68001	12	12	10	12	9	14805000	16635000	15109000	12944000	18189000	370360000	444160000	426200000	427590000	462900000
TCONS_00007263|m.66940_clip;TCONS_00007262|m.66956;TCONS_00007260|m.66970;TCONS_00007261|m.66987	TCONS_00007263|m.66940_clip;TCONS_00007262|m.66956;TCONS_00007260|m.66970;TCONS_00007261|m.66987	>TCONS_00007263|m.66940_clip;>TCONS_00007262|m.66956;>TCONS_00007260|m.66970;>TCONS_00007261|m.66987	3	4	4	4	3	1735700	1746500	2583700	1809700	1665800	64491000	50513000	89796000	65827000	58780000
TCONS_00007269|m.62679	TCONS_00007269|m.62679	>TCONS_00007269|m.62679	2	3	4	3	3	71926000	95698000	88928000	80881000	84070000	516600000	637700000	533920000	607940000	600160000
TCONS_00007270|m.64132	TCONS_00007270|m.64132	>TCONS_00007270|m.64132	14	18	19	20	18	25544000	26074000	22481000	22471000	25881000	1025100000	941610000	829030000	941750000	956460000
TCONS_00007271|m.62147	TCONS_00007271|m.62147	>TCONS_00007271|m.62147	3	6	5	6	6	128920000	120570000	85891000	99331000	121590000	1083000000	801480000	546590000	716540000	704510000
TCONS_00007278|m.68239;TCONS_00007277|m.68234	TCONS_00007278|m.68239;TCONS_00007277|m.68234	>TCONS_00007278|m.68239;>TCONS_00007277|m.68234	2	2	2	1	2	1332400	1242000	1313400	623300	1195200	29435000	26509000	26667000	27135000	23857000
TCONS_00007280|m.61259_clip	TCONS_00007280|m.61259_clip	>TCONS_00007280|m.61259_clip	1	1	1	1	0	3789500	2986600	6762500	1501700	NaN	44704000	35110000	46691000	20132000	NaN
TCONS_00007286|m.61339;TCONS_00007287|m.61367;TCONS_00007284|m.61323;TCONS_00007285|m.61409;TCONS_00007283|m.61381;TCONS_00007282|m.61351;TCONS_00007288|m.61397	TCONS_00007286|m.61339;TCONS_00007287|m.61367;TCONS_00007284|m.61323;TCONS_00007285|m.61409;TCONS_00007283|m.61381;TCONS_00007282|m.61351;TCONS_00007288|m.61397	>TCONS_00007286|m.61339;>TCONS_00007287|m.61367;>TCONS_00007284|m.61323;>TCONS_00007285|m.61409;>TCONS_00007283|m.61381;>TCONS_00007282|m.61351;>TCONS_00007288|m.61397	14	15	13	13	11	17707000	10552000	9613100	8578800	10841000	1096000000	1129400000	1029000000	1098100000	1087200000
TCONS_00007293|m.66859	TCONS_00007293|m.66859	>TCONS_00007293|m.66859	2	3	1	3	2	2088300	3288200	2370100	2927800	2691000	42521000	59689000	61221000	53200000	49510000
TCONS_00007296|m.60810;TCONS_00007297|m.60820;TCONS_00007298|m.60841;TCONS_00007297|m.60821;TCONS_00002191|m.21315;TCONS_00002190|m.21305_clip	TCONS_00007296|m.60810;TCONS_00007297|m.60820;TCONS_00007298|m.60841	>TCONS_00007296|m.60810;>TCONS_00007297|m.60820;>TCONS_00007298|m.60841	30	30	35	32	32	72691000	75468000	95817000	67384000	87737000	3668700000	3323100000	3728000000	3234900000	3227700000
TCONS_00007308|m.64215	TCONS_00007308|m.64215	>TCONS_00007308|m.64215	2	2	2	2	2	18465000	19853000	15223000	14062000	22485000	73529000	78333000	54591000	50082000	87865000
TCONS_00007309|m.61061_clip	TCONS_00007309|m.61061_clip	>TCONS_00007309|m.61061_clip	7	8	7	7	7	3426500	2892900	3075600	2817000	2851300	109030000	95946000	100360000	110560000	99423000
TCONS_00007310|m.64662	TCONS_00007310|m.64662	>TCONS_00007310|m.64662	3	3	3	3	3	37235000	37277000	38953000	39864000	49865000	226540000	221940000	210840000	275340000	269270000
TCONS_00007314|m.62091	TCONS_00007314|m.62091	>TCONS_00007314|m.62091	1	1	1	1	1	1011700	794930	1384000	899360	1170700	14164000	11090000	17740000	14308000	14892000
TCONS_00007337|m.66157_clip;TCONS_00007335|m.66153_clip;TCONS_00007336|m.66162_clip	TCONS_00007337|m.66157_clip;TCONS_00007335|m.66153_clip;TCONS_00007336|m.66162_clip	>TCONS_00007337|m.66157_clip;>TCONS_00007335|m.66153_clip;>TCONS_00007336|m.66162_clip	1	0	1	0	1	677840	NaN	743920	NaN	1443600	7456300	NaN	7492100	NaN	14428000
TCONS_00007356|m.61881;TCONS_00007355|m.61877;TCONS_00007357|m.61873;TCONS_00015541|m.135403;TCONS_00015540|m.135400;TCONS_00007357|m.61874	TCONS_00007356|m.61881;TCONS_00007355|m.61877;TCONS_00007357|m.61873;TCONS_00015541|m.135403;TCONS_00015540|m.135400	>TCONS_00007356|m.61881;>TCONS_00007355|m.61877;>TCONS_00007357|m.61873;>TCONS_00015541|m.135403;>TCONS_00015540|m.135400	5	6	6	6	6	16041000	13661000	22108000	13263000	14988000	302010000	276470000	279310000	314020000	242730000
TCONS_00007368|m.62346_clip;TCONS_00007371|m.62359_clip;TCONS_00007369|m.62323_clip;TCONS_00007372|m.62352_clip;TCONS_00007367|m.62341;TCONS_00007370|m.62330_clip;TCONS_00007370|m.62333	TCONS_00007368|m.62346_clip;TCONS_00007371|m.62359_clip;TCONS_00007369|m.62323_clip;TCONS_00007372|m.62352_clip;TCONS_00007367|m.62341;TCONS_00007370|m.62330_clip	>TCONS_00007368|m.62346_clip;>TCONS_00007371|m.62359_clip;>TCONS_00007369|m.62323_clip;>TCONS_00007372|m.62352_clip;>TCONS_00007367|m.62341;>TCONS_00007370|m.62330_clip	2	1	4	2	1	658180	NaN	4182500	567080	NaN	15743000	NaN	37333000	13638000	NaN
TCONS_00007374|m.68510_clip	TCONS_00007374|m.68510_clip	>TCONS_00007374|m.68510_clip	2	3	4	2	2	2253300	3822500	5975200	3366400	3547300	85969000	61879000	79544000	58425000	74032000
TCONS_00007378|m.70623;TCONS_00007379|m.70628;TCONS_00007380|m.70619	TCONS_00007378|m.70623;TCONS_00007379|m.70628;TCONS_00007380|m.70619	>TCONS_00007378|m.70623;>TCONS_00007379|m.70628;>TCONS_00007380|m.70619	0	1	1	1	2	NaN	3484600	4347500	4041100	8086900	NaN	38571000	44214000	51011000	40737000
TCONS_00007387|m.61465	TCONS_00007387|m.61465	>TCONS_00007387|m.61465	2	1	2	1	3	8218100	1832400	5211600	3007400	8011500	74913000	NaN	25366000	31154000	34371000
TCONS_00007401|m.71748	TCONS_00007401|m.71748	>TCONS_00007401|m.71748	2	1	0	1	1	1254500	784430	NaN	636480	NaN	8630900	17017000	NaN	15746000	NaN
TCONS_00007413|m.71428;TCONS_00007412|m.71419	TCONS_00007413|m.71428;TCONS_00007412|m.71419	>TCONS_00007413|m.71428;>TCONS_00007412|m.71419	1	1	1	1	1	1348600	NaN	852180	2323900	1977800	16183000	NaN	9362600	31691000	21564000
TCONS_00007418|m.64706_clip;TCONS_00007417|m.64709;TCONS_00007416|m.64700;TCONS_00007419|m.64720_clip	TCONS_00007418|m.64706_clip;TCONS_00007417|m.64709;TCONS_00007416|m.64700;TCONS_00007419|m.64720_clip	>TCONS_00007418|m.64706_clip;>TCONS_00007417|m.64709;>TCONS_00007416|m.64700;>TCONS_00007419|m.64720_clip	23	22	22	22	22	904610000	948110000	984300000	807800000	1057600000	19535000000	18043000000	17506000000	17164000000	17569000000
TCONS_00007419|m.64721;TCONS_00007416|m.64701	TCONS_00007419|m.64721;TCONS_00007416|m.64701	>TCONS_00007419|m.64721;>TCONS_00007416|m.64701	6	6	6	6	6	262390000	388560000	351590000	327750000	402340000	1215800000	1995500000	1825400000	1756400000	1754500000
TCONS_00007423|m.61499;TCONS_00007424|m.61479	TCONS_00007423|m.61499;TCONS_00007424|m.61479	>TCONS_00007423|m.61499;>TCONS_00007424|m.61479	1	1	1	1	1	566790	539330	476820	611480	267110	41376000	39233000	31868000	50727000	17717000
TCONS_00007433|m.70135_clip;TCONS_00007432|m.70082;TCONS_00007436|m.70098	TCONS_00007433|m.70135_clip;TCONS_00007432|m.70082;TCONS_00007436|m.70098	>TCONS_00007433|m.70135_clip;>TCONS_00007432|m.70082;>TCONS_00007436|m.70098	21	27	22	25	28	2193600	2554000	3056000	2741300	3994400	97449000	70556000	89437000	106240000	121880000
TCONS_00007434|m.70114_clip;TCONS_00007435|m.70124;TCONS_00007437|m.70106	TCONS_00007434|m.70114_clip;TCONS_00007435|m.70124;TCONS_00007437|m.70106	>TCONS_00007434|m.70114_clip;>TCONS_00007435|m.70124;>TCONS_00007437|m.70106	20	27	21	25	28	50740000	77832000	70876000	52669000	88572000	2175800000	2815900000	2478200000	2341900000	2780400000
TCONS_00007439|m.69665	TCONS_00007439|m.69665	>TCONS_00007439|m.69665	1	2	2	2	2	295270	230230	441710	256070	528760	21689000	16852000	10650000	21375000	16161000
TCONS_00007456|m.67284_clip	TCONS_00007456|m.67284_clip	>TCONS_00007456|m.67284_clip	0	1	1	1	1	NaN	587130	918940	489790	651930	NaN	11702000	16827000	NaN	11847000
TCONS_00007460|m.67963_clip	TCONS_00007460|m.67963_clip	>TCONS_00007460|m.67963_clip	10	9	10	9	8	204910000	230770000	264820000	183630000	205450000	1516100000	1647100000	1500000000	1458600000	1298400000
TCONS_00007473|m.66729	TCONS_00007473|m.66729	>TCONS_00007473|m.66729	6	5	8	6	7	2983600	1378600	2696300	2411100	4261500	119930000	90611000	98495000	108170000	120320000
TCONS_00007476|m.65436	TCONS_00007476|m.65436	>TCONS_00007476|m.65436	3	3	2	3	2	996040	371960	NaN	721810	NaN	26893000	10008000	NaN	22147000	NaN
TCONS_00007482|m.62501	TCONS_00007482|m.62501	>TCONS_00007482|m.62501	19	17	19	21	19	20432000	16790000	17497000	16009000	20893000	733540000	621760000	592530000	615130000	599540000
TCONS_00007487|m.68402_clip	TCONS_00007487|m.68402_clip	>TCONS_00007487|m.68402_clip	4	4	4	4	4	10059000	7715400	9119600	7305500	8520200	143600000	115510000	106920000	110110000	113810000
TCONS_00007492|m.69870	TCONS_00007492|m.69870	>TCONS_00007492|m.69870	2	2	1	3	0	1313900	2651300	818600	2179000	NaN	21826000	40883000	25656000	40904000	NaN
TCONS_00007498|m.70801;TCONS_00007497|m.70793;TCONS_00007496|m.70797	TCONS_00007498|m.70801;TCONS_00007497|m.70793;TCONS_00007496|m.70797	>TCONS_00007498|m.70801;>TCONS_00007497|m.70793;>TCONS_00007496|m.70797	8	4	6	5	4	338790000	222990000	260400000	128730000	180170000	1507700000	1525700000	1498700000	941500000	1079500000
TCONS_00007500|m.65055	TCONS_00007500|m.65055	>TCONS_00007500|m.65055	10	12	9	11	11	4657900	4933400	4944400	4678800	5412300	238610000	220290000	244730000	240670000	234160000
TCONS_00007510|m.62087_clip;TCONS_00007511|m.62089_clip	TCONS_00007510|m.62087_clip;TCONS_00007511|m.62089_clip	>TCONS_00007510|m.62087_clip;>TCONS_00007511|m.62089_clip	2	2	2	2	2	5788500	4306500	7012000	5508700	5727700	60483000	32194000	45436000	46377000	39222000
TCONS_00007512|m.69495	TCONS_00007512|m.69495	>TCONS_00007512|m.69495	8	8	9	8	7	11304000	15368000	13174000	11647000	9142300	300700000	387080000	307590000	362630000	243820000
TCONS_00007512|m.69498_clip	TCONS_00007512|m.69498_clip	>TCONS_00007512|m.69498_clip	1	0	1	1	1	3218800	NaN	3662100	2415200	3402500	16094000	NaN	16764000	13723000	15457000
TCONS_00007515|m.65602	TCONS_00007515|m.65602	>TCONS_00007515|m.65602	23	23	20	21	23	2787900	3758500	2913100	2372500	2201900	75272000	101120000	72011000	72794000	54017000
TCONS_00007516|m.65600	TCONS_00007516|m.65600	>TCONS_00007516|m.65600	23	23	20	21	23	83016000	84839000	81218000	70152000	80864000	2079800000	2261600000	2064700000	2276000000	1938300000
TCONS_00007521|m.65957_clip	TCONS_00007521|m.65957_clip	>TCONS_00007521|m.65957_clip	1	1	1	1	1	4270500	3699600	2847200	3078200	3450800	68928000	58212000	41530000	56482000	50008000
TCONS_00007523|m.69471_clip	TCONS_00007523|m.69471_clip	>TCONS_00007523|m.69471_clip	17	15	16	15	14	13518000	9113100	10118000	8265400	10423000	471840000	428180000	454130000	483950000	508720000
TCONS_00007526|m.66389;TCONS_00007524|m.66410;TCONS_00007525|m.66384	TCONS_00007526|m.66389;TCONS_00007524|m.66410;TCONS_00007525|m.66384	>TCONS_00007526|m.66389;>TCONS_00007524|m.66410;>TCONS_00007525|m.66384	6	8	8	8	7	4266400	6260600	5547700	6088000	6502100	175700000	206680000	162380000	245690000	220600000
TCONS_00007528|m.61178;TCONS_00013939|m.122562;TCONS_00013941|m.122556	TCONS_00007528|m.61178;TCONS_00013939|m.122562;TCONS_00013941|m.122556	>TCONS_00007528|m.61178;>TCONS_00013939|m.122562;>TCONS_00013941|m.122556	1	1	1	1	1	25483000	39599000	37569000	37484000	38805000	76449000	118380000	103190000	127790000	105770000
TCONS_00007531|m.65302	TCONS_00007531|m.65302	>TCONS_00007531|m.65302	3	3	3	3	3	16111000	10495000	11247000	12553000	16329000	122430000	85974000	93937000	114170000	111240000
TCONS_00007539|m.60800	TCONS_00007539|m.60800	>TCONS_00007539|m.60800	3	3	3	3	3	18666000	26496000	11070000	18180000	30338000	57015000	91897000	98476000	82742000	83590000
TCONS_00007582|m.72019;TCONS_00007581|m.71998	TCONS_00007582|m.72019;TCONS_00007581|m.71998	>TCONS_00007582|m.72019;>TCONS_00007581|m.71998	11	11	12	11	11	12877000	10598000	17073000	11079000	14492000	379920000	402830000	416150000	438300000	437210000
TCONS_00007585|m.63779	TCONS_00007585|m.63779	>TCONS_00007585|m.63779	3	2	3	1	2	2446300	981330	1187300	1329100	2248500	32750000	17225000	15184000	35362000	36578000
TCONS_00007587|m.62253;TCONS_00007586|m.62249	TCONS_00007587|m.62253;TCONS_00007586|m.62249	>TCONS_00007587|m.62253;>TCONS_00007586|m.62249	1	1	1	1	1	35109000	30002000	30604000	38958000	46820000	35109000	29897000	28020000	44272000	42541000
TCONS_00007593|m.62704_clip;TCONS_00007592|m.62701_clip	TCONS_00007593|m.62704_clip;TCONS_00007592|m.62701_clip	>TCONS_00007593|m.62704_clip;>TCONS_00007592|m.62701_clip	2	1	2	1	2	1364000	986290	1694400	1342700	3175400	27605000	37296000	27533000	57904000	57392000
TCONS_00007604|m.67882;TCONS_00007603|m.67865	TCONS_00007604|m.67882;TCONS_00007603|m.67865	>TCONS_00007604|m.67882;>TCONS_00007603|m.67865	1	1	1	1	1	4288200	3905400	4117700	3143000	3951000	30018000	27242000	26390000	25002000	25129000
TCONS_00007608|m.65624	TCONS_00007608|m.65624	>TCONS_00007608|m.65624	9	8	10	8	9	47979000	53242000	58300000	44870000	61776000	813770000	976650000	935760000	987210000	994170000
TCONS_00007618|m.68561_clip;TCONS_00007619|m.68553	TCONS_00007618|m.68561_clip;TCONS_00007619|m.68553	>TCONS_00007618|m.68561_clip;>TCONS_00007619|m.68553	2	4	5	5	4	3640200	6500900	6783700	11115000	6101600	87466000	125460000	87386000	143480000	108280000
TCONS_00007623|m.61600_clip;TCONS_00007624|m.61593_clip	TCONS_00007623|m.61600_clip;TCONS_00007624|m.61593_clip	>TCONS_00007623|m.61600_clip;>TCONS_00007624|m.61593_clip	3	4	4	4	3	1852000	4285400	4354900	2798200	3619300	62613000	108230000	103690000	88829000	87176000
TCONS_00007627|m.65132	TCONS_00007627|m.65132	>TCONS_00007627|m.65132	1	1	1	1	0	1767500	3997000	750750	2334100	NaN	17675000	39830000	6873500	26524000	NaN
TCONS_00007638|m.69741;TCONS_00007637|m.69746	TCONS_00007638|m.69741;TCONS_00007637|m.69746	>TCONS_00007638|m.69741;>TCONS_00007637|m.69746	3	2	4	2	2	49694000	49416000	57035000	54164000	70648000	578130000	585680000	642530000	752730000	763690000
TCONS_00007640|m.64061	TCONS_00007640|m.64061	>TCONS_00007640|m.64061	22	24	23	22	24	156050000	175310000	167580000	135630000	191190000	3961100000	3852300000	3725900000	3366600000	3602400000
TCONS_00007641|m.69002_clip	TCONS_00007641|m.69002_clip	>TCONS_00007641|m.69002_clip	5	7	4	5	7	52751000	54294000	55769000	39397000	62315000	594530000	532450000	552500000	554480000	570780000
TCONS_00007642|m.62686_clip	TCONS_00007642|m.62686_clip	>TCONS_00007642|m.62686_clip	1	1	1	1	1	744510	727880	838260	730630	656480	12657000	12331000	13047000	14115000	10140000
TCONS_00007653|m.66183_clip	TCONS_00007653|m.66183_clip	>TCONS_00007653|m.66183_clip	3	2	3	3	1	1732000	1033900	1733300	571070	749150	30756000	22246000	32338000	22097000	23177000
TCONS_00007656|m.67979_clip	TCONS_00007656|m.67979_clip	>TCONS_00007656|m.67979_clip	2	2	1	2	2	373960	511230	524050	268730	645870	14317000	16216000	18369000	14348000	17945000
TCONS_00007657|m.65064_clip;TCONS_00009650|m.88021_clip;TCONS_00000934|m.1252_clip	TCONS_00007657|m.65064_clip	>TCONS_00007657|m.65064_clip	7	7	7	7	7	44584000	54256000	45338000	36002000	40055000	627310000	655590000	694380000	612960000	549660000
TCONS_00007658|m.70818	TCONS_00007658|m.70818	>TCONS_00007658|m.70818	0	1	1	1	1	NaN	236180	344270	315490	313760	NaN	3197700	7564900	5110300	6842000
TCONS_00007660|m.61045_clip;TCONS_00007661|m.61034_clip	TCONS_00007660|m.61045_clip;TCONS_00007661|m.61034_clip	>TCONS_00007660|m.61045_clip;>TCONS_00007661|m.61034_clip	0	0	2	1	2	NaN	NaN	433080	278330	356640	NaN	NaN	16170000	18449000	13076000
TCONS_00007662|m.65812_clip	TCONS_00007662|m.65812_clip	>TCONS_00007662|m.65812_clip	1	1	1	1	1	8383600	6887700	6699600	9235200	7629500	50302000	41182000	36803000	62969000	41593000
TCONS_00007688|m.67683_clip;TCONS_00007689|m.67711_clip;TCONS_00007687|m.67696;TCONS_00007689|m.67714;TCONS_00007687|m.67699	TCONS_00007688|m.67683_clip;TCONS_00007689|m.67711_clip;TCONS_00007687|m.67696	>TCONS_00007688|m.67683_clip;>TCONS_00007689|m.67711_clip;>TCONS_00007687|m.67696	8	8	5	7	7	3360100	3784000	2035800	2481500	3736700	131940000	123090000	95539000	97627000	108340000
TCONS_00007698|m.65907	TCONS_00007698|m.65907	>TCONS_00007698|m.65907	3	3	3	2	1	5022500	3805400	6721700	2716900	1331300	43455000	28092000	48089000	41929000	26258000
TCONS_00007705|m.63747;TCONS_00007706|m.63751	TCONS_00007705|m.63747;TCONS_00007706|m.63751	>TCONS_00007705|m.63747;>TCONS_00007706|m.63751	1	1	1	1	1	6981800	11641000	8922800	14630000	15003000	48873000	81200000	57185000	116380000	95423000
TCONS_00007714|m.72137_clip	TCONS_00007714|m.72137_clip	>TCONS_00007714|m.72137_clip	10	13	13	17	14	15606000	17867000	17802000	17113000	19995000	571590000	657270000	571080000	613530000	633320000
TCONS_00007715|m.68499_clip	TCONS_00007715|m.68499_clip	>TCONS_00007715|m.68499_clip	1	1	2	2	4	2918600	1631300	3120500	2982400	7279200	43408000	39530000	51772000	51603000	66652000
TCONS_00007720|m.72505;TCONS_00007721|m.72490	TCONS_00007720|m.72505;TCONS_00007721|m.72490	>TCONS_00007720|m.72505;>TCONS_00007721|m.72490	2	3	2	3	3	25730000	25147000	16740000	17980000	22363000	158460000	141850000	114130000	114040000	112720000
TCONS_00007739|m.65677_clip	TCONS_00007739|m.65677_clip	>TCONS_00007739|m.65677_clip	4	1	2	2	1	2892800	881460	2279700	284270	1539900	27199000	23589000	25088000	9974600	20277000
TCONS_00007742|m.65885_clip	TCONS_00007742|m.65885_clip	>TCONS_00007742|m.65885_clip	1	2	2	2	2	1894100	3276100	1689200	3874100	5742300	29594000	24144000	11000000	55873000	42641000
TCONS_00007743|m.68452	TCONS_00007743|m.68452	>TCONS_00007743|m.68452	2	2	3	2	3	1270700	584280	3630500	439990	1765900	60177000	30780000	50211000	25139000	37570000
TCONS_00007745|m.61231	TCONS_00007745|m.61231	>TCONS_00007745|m.61231	2	3	3	3	3	17710000	17306000	22044000	15009000	19033000	165660000	130260000	143710000	144690000	131590000
TCONS_00007755|m.67557;TCONS_00007754|m.67524;TCONS_00007753|m.67544	TCONS_00007755|m.67557;TCONS_00007754|m.67524;TCONS_00007753|m.67544	>TCONS_00007755|m.67557;>TCONS_00007754|m.67524;>TCONS_00007753|m.67544	7	6	7	7	6	2325600	1695400	1257400	1643700	1942800	97559000	89946000	70816000	73033000	91709000
TCONS_00007762|m.61635_clip;TCONS_00007763|m.61638_clip	TCONS_00007762|m.61635_clip;TCONS_00007763|m.61638_clip	>TCONS_00007762|m.61635_clip;>TCONS_00007763|m.61638_clip	14	15	15	15	15	243120000	274470000	325190000	229390000	303280000	4855200000	4823200000	4424300000	4271600000	4226500000
TCONS_00007764|m.61976_clip	TCONS_00007764|m.61976_clip	>TCONS_00007764|m.61976_clip	1	2	2	1	1	945210	910430	976030	894960	1333000	19392000	16041000	16379000	16874000	20851000
TCONS_00007782|m.70605	TCONS_00007782|m.70605	>TCONS_00007782|m.70605	0	0	1	0	0	NaN	NaN	370900	NaN	NaN	NaN	NaN	5433300	NaN	NaN
TCONS_00007783|m.69617	TCONS_00007783|m.69617	>TCONS_00007783|m.69617	1	2	1	2	1	2295000	3335700	2735500	2026900	3323300	34425000	49860000	37567000	34550000	45294000
TCONS_00007786|m.67577_clip;TCONS_00007785|m.67581_clip	TCONS_00007786|m.67577_clip;TCONS_00007785|m.67581_clip	>TCONS_00007786|m.67577_clip;>TCONS_00007785|m.67581_clip	1	0	1	0	1	278230	NaN	187970	NaN	262640	6955700	NaN	NaN	NaN	5965900
TCONS_00007790|m.69849	TCONS_00007790|m.69849	>TCONS_00007790|m.69849	9	8	8	9	9	68094000	67662000	66234000	54105000	78507000	912640000	898060000	731020000	871860000	849930000
TCONS_00007790|m.69850_clip	TCONS_00007790|m.69850_clip	>TCONS_00007790|m.69850_clip	3	2	3	2	3	35156000	33247000	34876000	33136000	51700000	508390000	230480000	240910000	368140000	418210000
TCONS_00007791|m.63907	TCONS_00007791|m.63907	>TCONS_00007791|m.63907	16	16	15	15	14	43179000	34491000	45024000	28975000	41447000	1206400000	999290000	1104300000	905910000	1101600000
TCONS_00007793|m.61582_clip	TCONS_00007793|m.61582_clip	>TCONS_00007793|m.61582_clip	1	1	1	1	1	820030	994760	1453900	NaN	1243500	NaN	20817000	27954000	NaN	23726000
TCONS_00007806|m.69155	TCONS_00007806|m.69155	>TCONS_00007806|m.69155	0	1	2	2	2	NaN	400940	574720	164610	506940	NaN	9275000	6989700	5922900	6133400
TCONS_00007807|m.64368_clip	TCONS_00007807|m.64368_clip	>TCONS_00007807|m.64368_clip	0	0	0	1	0	NaN	NaN	NaN	510750	NaN	NaN	NaN	NaN	8706300	NaN
TCONS_00007821|m.68524_clip	TCONS_00007821|m.68524_clip	>TCONS_00007821|m.68524_clip	8	12	14	13	13	29059000	39781000	42396000	31842000	37889000	609790000	707730000	639740000	645250000	601360000
TCONS_00007832|m.60962;TCONS_00010695|m.91916	TCONS_00007832|m.60962	>TCONS_00007832|m.60962	8	7	9	9	7	10134000	11710000	14265000	10155000	10806000	232680000	197960000	175750000	198760000	196740000
TCONS_00007846|m.64333;TCONS_00007845|m.64339	TCONS_00007846|m.64333;TCONS_00007845|m.64339	>TCONS_00007846|m.64333;>TCONS_00007845|m.64339	1	2	2	2	2	2474000	3299300	3421400	1498900	3607700	19676000	17097000	15833000	13547000	17101000
TCONS_00007856|m.64898	TCONS_00007856|m.64898	>TCONS_00007856|m.64898	7	6	6	7	7	245670000	192450000	161630000	149480000	202140000	1352300000	1610200000	1476300000	1330000000	1482100000
TCONS_00007877|m.69337	TCONS_00007877|m.69337	>TCONS_00007877|m.69337	1	0	0	0	1	NaN	NaN	NaN	NaN	789220	NaN	NaN	NaN	NaN	8605000
TCONS_00007878|m.65904_clip	TCONS_00007878|m.65904_clip	>TCONS_00007878|m.65904_clip	2	4	4	3	4	30568000	26125000	46560000	24370000	31233000	238170000	265140000	305660000	213570000	219870000
TCONS_00007880|m.68468_clip	TCONS_00007880|m.68468_clip	>TCONS_00007880|m.68468_clip	1	0	1	2	1	287410	NaN	480100	392240	397840	10347000	NaN	15824000	16047000	13013000
TCONS_00007882|m.66045_clip	TCONS_00007882|m.66045_clip	>TCONS_00007882|m.66045_clip	1	1	0	1	1	1376300	1045700	NaN	1179000	1231600	15140000	11462000	NaN	14738000	12309000
TCONS_00007883|m.71856	TCONS_00007883|m.71856	>TCONS_00007883|m.71856	2	3	4	2	3	810890	585060	1735200	635690	927750	29435000	27207000	32512000	32240000	37784000
TCONS_00007898|m.66068_clip	TCONS_00007898|m.66068_clip	>TCONS_00007898|m.66068_clip	2	2	1	2	2	3893300	2991700	2668600	2184400	3737700	31399000	31230000	44745000	24478000	29461000
TCONS_00007900|m.69130_clip	TCONS_00007900|m.69130_clip	>TCONS_00007900|m.69130_clip	1	1	1	1	2	216360	349410	NaN	628950	358910000	1048500000	1687400000	NaN	3463700000	1984900000
TCONS_00007902|m.69588_clip	TCONS_00007902|m.69588_clip	>TCONS_00007902|m.69588_clip	2	1	2	1	1	630580	NaN	872680	NaN	NaN	8197500	NaN	10387000	NaN	NaN
TCONS_00007904|m.70408_clip;TCONS_00007903|m.70404_clip	TCONS_00007904|m.70408_clip;TCONS_00007903|m.70404_clip	>TCONS_00007904|m.70408_clip;>TCONS_00007903|m.70404_clip	15	19	18	17	18	8236100	10496000	5564300	11664000	6527400	167000000	89306000	118520000	138540000	125470000
TCONS_00007908|m.69875	TCONS_00007908|m.69875	>TCONS_00007908|m.69875	1	2	2	3	3	1992800	2946600	2759100	1572700	4382900	35613000	31977000	38720000	29425000	36185000
TCONS_00007920|m.66602_clip	TCONS_00007920|m.66602_clip	>TCONS_00007920|m.66602_clip	2	2	1	1	1	967660	2400100	1058200	597260	1241100	24418000	35564000	24474000	28128000	28512000
TCONS_00007930|m.61453	TCONS_00007930|m.61453	>TCONS_00007930|m.61453	4	4	3	2	3	3832100	3408700	2127600	1112000	4104600	56151000	48275000	51590000	39515000	64141000
TCONS_00007933|m.67478_clip	TCONS_00007933|m.67478_clip	>TCONS_00007933|m.67478_clip	3	4	4	5	5	5311500	8130800	7700100	8328500	9659400	95109000	133870000	104840000	126460000	120290000
TCONS_00007941|m.62304_clip	TCONS_00007941|m.62304_clip	>TCONS_00007941|m.62304_clip	0	2	0	1	1	NaN	568540	NaN	NaN	784480	NaN	10764000	NaN	NaN	NaN
TCONS_00007952|m.69352_clip	TCONS_00007952|m.69352_clip	>TCONS_00007952|m.69352_clip	5	4	5	4	4	17546000	13744000	12433000	12339000	13402000	225440000	183720000	176500000	196960000	180920000
TCONS_00007962|m.67428;TCONS_00007965|m.67407;TCONS_00007963|m.67448;TCONS_00007964|m.67391	TCONS_00007962|m.67428;TCONS_00007965|m.67407;TCONS_00007963|m.67448;TCONS_00007964|m.67391	>TCONS_00007962|m.67428;>TCONS_00007965|m.67407;>TCONS_00007963|m.67448;>TCONS_00007964|m.67391	6	3	3	4	4	774720	979290	859880	848690	1395800	39238000	46395000	38209000	40379000	45681000
TCONS_00007982|m.64832;TCONS_00007981|m.64816;TCONS_00007977|m.64800;TCONS_00007984|m.64823;TCONS_00007979|m.64839;TCONS_00007983|m.64848;TCONS_00007978|m.64808;TCONS_00007980|m.64792	TCONS_00007982|m.64832;TCONS_00007981|m.64816;TCONS_00007977|m.64800;TCONS_00007984|m.64823;TCONS_00007979|m.64839;TCONS_00007983|m.64848;TCONS_00007978|m.64808;TCONS_00007980|m.64792	>TCONS_00007982|m.64832;>TCONS_00007981|m.64816;>TCONS_00007977|m.64800;>TCONS_00007984|m.64823;>TCONS_00007979|m.64839;>TCONS_00007983|m.64848;>TCONS_00007978|m.64808;>TCONS_00007980|m.64792	10	12	12	12	12	7605300	12148000	16317000	10917000	12190000	431210000	472070000	499970000	488460000	473440000
TCONS_00007982|m.64836;TCONS_00007981|m.64820_clip;TCONS_00007979|m.64843_clip;TCONS_00007978|m.64812_clip;TCONS_00007977|m.64804_clip;TCONS_00007984|m.64827_clip;TCONS_00007983|m.64852_clip;TCONS_00007980|m.64796_clip	TCONS_00007982|m.64836;TCONS_00007981|m.64820_clip;TCONS_00007979|m.64843_clip;TCONS_00007978|m.64812_clip;TCONS_00007977|m.64804_clip;TCONS_00007984|m.64827_clip;TCONS_00007983|m.64852_clip;TCONS_00007980|m.64796_clip	>TCONS_00007982|m.64836;>TCONS_00007981|m.64820_clip;>TCONS_00007979|m.64843_clip;>TCONS_00007978|m.64812_clip;>TCONS_00007977|m.64804_clip;>TCONS_00007984|m.64827_clip;>TCONS_00007983|m.64852_clip;>TCONS_00007980|m.64796_clip	3	3	3	3	3	47216000	62651000	36655000	45825000	46671000	147760000	193040000	199770000	179760000	124230000
TCONS_00007986|m.74218_clip;TCONS_00000356|m.7244_clip	TCONS_00007986|m.74218_clip;TCONS_00000356|m.7244_clip	>TCONS_00007986|m.74218_clip;>TCONS_00000356|m.7244_clip	6	9	8	8	8	16607000	27169000	30582000	19851000	24712000	297410000	345370000	404600000	350030000	348820000
TCONS_00007988|m.61229;TCONS_00007989|m.61225_clip	TCONS_00007988|m.61229;TCONS_00007989|m.61225_clip	>TCONS_00007988|m.61229;>TCONS_00007989|m.61225_clip	2	3	2	2	3	37564000	38986000	21739000	27308000	86470000	127590000	131230000	130240000	106820000	121870000
TCONS_00008004|m.68822_clip;TCONS_00008005|m.68828_clip	TCONS_00008004|m.68822_clip;TCONS_00008005|m.68828_clip	>TCONS_00008004|m.68822_clip;>TCONS_00008005|m.68828_clip	3	2	3	2	3	1880700	996130	922410	916830	2465600	43819000	36330000	20743000	41398000	46709000
TCONS_00008008|m.66021	TCONS_00008008|m.66021	>TCONS_00008008|m.66021	7	6	6	6	7	13200000	21572000	27094000	19552000	27777000	206090000	299110000	331280000	300120000	322980000
TCONS_00008011|m.68419;TCONS_00008010|m.68425	TCONS_00008011|m.68419;TCONS_00008010|m.68425	>TCONS_00008011|m.68419;>TCONS_00008010|m.68425	2	2	2	2	0	16054000	NaN	9444700	13040000	NaN	48163000	NaN	25941000	44456000	NaN
TCONS_00008012|m.70038_clip;TCONS_00008013|m.70045_clip	TCONS_00008012|m.70038_clip;TCONS_00008013|m.70045_clip	>TCONS_00008012|m.70038_clip;>TCONS_00008013|m.70045_clip	0	1	1	1	1	NaN	281870	363820	176940	303650	NaN	10393000	12324000	7439700	10208000
TCONS_00008037|m.61238	TCONS_00008037|m.61238	>TCONS_00008037|m.61238	2	1	1	2	3	764250	469470	NaN	497590	364690	17661000	20219000	NaN	24439000	14321000
TCONS_00008047|m.65968;TCONS_00008046|m.65966	TCONS_00008047|m.65968;TCONS_00008046|m.65966	>TCONS_00008047|m.65968;>TCONS_00008046|m.65966	3	3	2	3	4	40217000	38440000	13343000	34145000	35321000	235080000	227890000	161510000	235890000	271070000
TCONS_00008048|m.65445_clip	TCONS_00008048|m.65445_clip	>TCONS_00008048|m.65445_clip	0	1	1	1	1	NaN	1337600	NaN	816550	1556900	NaN	13329000	NaN	9279300	14146000
TCONS_00008052|m.67948;TCONS_00008049|m.67942_clip;TCONS_00008050|m.67939_clip;TCONS_00008051|m.67951_clip;TCONS_00008053|m.67945_clip	TCONS_00008052|m.67948;TCONS_00008049|m.67942_clip;TCONS_00008050|m.67939_clip;TCONS_00008051|m.67951_clip;TCONS_00008053|m.67945_clip	>TCONS_00008052|m.67948;>TCONS_00008049|m.67942_clip;>TCONS_00008050|m.67939_clip;>TCONS_00008051|m.67951_clip;>TCONS_00008053|m.67945_clip	4	4	4	4	4	98981000	99104000	56463000	74178000	105430000	600010000	866400000	860540000	881540000	989210000
TCONS_00008060|m.62635;TCONS_00008058|m.62630;TCONS_00008059|m.62626;TCONS_00008057|m.62609;TCONS_00008056|m.62616	TCONS_00008060|m.62635;TCONS_00008058|m.62630;TCONS_00008059|m.62626;TCONS_00008057|m.62609;TCONS_00008056|m.62616	>TCONS_00008060|m.62635;>TCONS_00008058|m.62630;>TCONS_00008059|m.62626;>TCONS_00008057|m.62609;>TCONS_00008056|m.62616	0	1	0	0	1	NaN	1210200	NaN	NaN	NaN	NaN	10854000	NaN	NaN	NaN
TCONS_00008063|m.66359_clip;TCONS_00008062|m.66378_clip	TCONS_00008063|m.66359_clip;TCONS_00008062|m.66378_clip	>TCONS_00008063|m.66359_clip;>TCONS_00008062|m.66378_clip	3	4	4	4	4	155940000	153680000	141480000	123570000	162990000	769760000	758510000	666570000	693290000	741750000
TCONS_00008067|m.61566_clip;TCONS_00008066|m.61561_clip	TCONS_00008067|m.61566_clip;TCONS_00008066|m.61561_clip	>TCONS_00008067|m.61566_clip;>TCONS_00008066|m.61561_clip	1	1	2	1	1	NaN	29660000	31629000	22563000	22608000	NaN	115830000	128400000	95225000	79334000
TCONS_00008067|m.61569;TCONS_00008066|m.61564	TCONS_00008067|m.61569;TCONS_00008066|m.61564	>TCONS_00008067|m.61569;>TCONS_00008066|m.61564	1	1	1	1	1	19557000	26012000	22964000	16376000	23449000	58672000	77764000	63073000	55829000	63918000
TCONS_00008072|m.72567;TCONS_00001251|m.4125_clip;TCONS_00001250|m.4113_clip	TCONS_00008072|m.72567	>TCONS_00008072|m.72567	1	3	5	3	4	980170	4293900	7258500	3917200	6102900	39062000	77407000	128860000	76144000	94648000
TCONS_00008075|m.67337	TCONS_00008075|m.67337	>TCONS_00008075|m.67337	9	11	11	9	10	63801000	82386000	73715000	54206000	73034000	917970000	1164900000	917760000	1051100000	985040000
TCONS_00008084|m.65226_clip;TCONS_00008085|m.65219;TCONS_00008085|m.65220_clip	TCONS_00008084|m.65226_clip;TCONS_00008085|m.65219	>TCONS_00008084|m.65226_clip;>TCONS_00008085|m.65219	11	12	12	13	12	29090000	22272000	21741000	25146000	25604000	900060000	722870000	722880000	852410000	719280000
TCONS_00008089|m.69565;TCONS_00008090|m.69541	TCONS_00008089|m.69565;TCONS_00008090|m.69541	>TCONS_00008089|m.69565;>TCONS_00008090|m.69541	4	4	5	5	3	19859000	15369000	14308000	14882000	4144500	172800000	174500000	191510000	185920000	171630000
TCONS_00008092|m.70546_clip	TCONS_00008092|m.70546_clip	>TCONS_00008092|m.70546_clip	1	1	2	1	1	3854200	4382700	4390100	3520200	4632400	50104000	56775000	52252000	52005000	54717000
TCONS_00008100|m.74182	TCONS_00008100|m.74182	>TCONS_00008100|m.74182	1	2	2	2	2	727840	948930	1073700	599620	1187000	22629000	18872000	19848000	12096000	18506000
TCONS_00008106|m.68394	TCONS_00008106|m.68394	>TCONS_00008106|m.68394	2	1	2	2	2	472780	341320	735370	540200	838150	15835000	26136000	24266000	21290000	26937000
TCONS_00008111|m.74055_clip	TCONS_00008111|m.74055_clip	>TCONS_00008111|m.74055_clip	1	2	2	2	2	8979700	18782000	18162000	17569000	20062000	80673000	104370000	93737000	112640000	103690000
TCONS_00008118|m.68593_clip	TCONS_00008118|m.68593_clip	>TCONS_00008118|m.68593_clip	1	0	0	0	0	356760	NaN	NaN	NaN	NaN	6778400	NaN	NaN	NaN	NaN
TCONS_00008141|m.61449;TCONS_00008140|m.61451	TCONS_00008141|m.61449;TCONS_00008140|m.61451	>TCONS_00008141|m.61449;>TCONS_00008140|m.61451	2	0	1	2	3	10889000	NaN	2429300	2667900	11872000	43869000	NaN	32231000	43934000	41557000
TCONS_00008177|m.61586_clip	TCONS_00008177|m.61586_clip	>TCONS_00008177|m.61586_clip	11	11	8	11	10	12211000	11701000	10361000	11143000	11395000	313260000	278070000	258070000	280850000	279100000
TCONS_00008180|m.68527	TCONS_00008180|m.68527	>TCONS_00008180|m.68527	3	3	3	3	3	NaN	NaN	NaN	158950	118540	NaN	NaN	NaN	17341000	10340000
TCONS_00008181|m.71186_clip	TCONS_00008181|m.71186_clip	>TCONS_00008181|m.71186_clip	0	4	4	3	5	NaN	33128000	37566000	37134000	46864000	NaN	168850000	339950000	271690000	284800000
TCONS_00008189|m.71230_clip	TCONS_00008189|m.71230_clip	>TCONS_00008189|m.71230_clip	2	2	2	1	1	2246000	1513700	2492800	534090	746350	29908000	26083000	31007000	24614000	27501000
TCONS_00008197|m.65824_clip;TCONS_00008196|m.65816_clip;TCONS_00008195|m.65820_clip	TCONS_00008197|m.65824_clip;TCONS_00008196|m.65816_clip;TCONS_00008195|m.65820_clip	>TCONS_00008197|m.65824_clip;>TCONS_00008196|m.65816_clip;>TCONS_00008195|m.65820_clip	18	19	19	19	19	338050000	310260000	393060000	267300000	346850000	5382100000	5086300000	5243100000	5032900000	4845300000
TCONS_00008198|m.63761	TCONS_00008198|m.63761	>TCONS_00008198|m.63761	1	0	0	1	1	3638200	NaN	NaN	2196800	2873500	36382000	NaN	NaN	24965000	26108000
TCONS_00008201|m.69011	TCONS_00008201|m.69011	>TCONS_00008201|m.69011	2	4	3	3	4	15872000	19840000	18617000	16713000	19465000	168300000	199130000	178270000	177160000	170810000
TCONS_00008203|m.64113;TCONS_00008204|m.64100;TCONS_00008206|m.64126;TCONS_00008205|m.64094;TCONS_00004329|m.35968	TCONS_00008203|m.64113;TCONS_00008204|m.64100;TCONS_00008206|m.64126;TCONS_00008205|m.64094	>TCONS_00008203|m.64113;>TCONS_00008204|m.64100;>TCONS_00008206|m.64126;>TCONS_00008205|m.64094	8	9	8	8	8	31989000	30079000	28932000	23129000	36724000	450060000	453750000	428260000	455150000	498890000
TCONS_00008208|m.64789	TCONS_00008208|m.64789	>TCONS_00008208|m.64789	2	4	3	3	3	27729000	36532000	24610000	35198000	36880000	259980000	307660000	229140000	352580000	378460000
TCONS_00008218|m.63959_clip	TCONS_00008218|m.63959_clip	>TCONS_00008218|m.63959_clip	34	34	36	35	35	138010000	135930000	155680000	125380000	158430000	4933100000	5448200000	5082200000	5461600000	5411100000
TCONS_00008220|m.68961	TCONS_00008220|m.68961	>TCONS_00008220|m.68961	4	6	5	5	4	2091100	2152000	1880400	2013900	2327400	99928000	84220000	71072000	95921000	104720000
TCONS_00009207|m.78829;TCONS_00008224|m.64775_clip	TCONS_00009207|m.78829;TCONS_00008224|m.64775_clip	>TCONS_00009207|m.78829;>TCONS_00008224|m.64775_clip	1	3	2	2	2	2861600	4947200	3609400	2460500	3713700	43115000	25312000	23658000	20009000	26037000
TCONS_00008228|m.72107	TCONS_00008228|m.72107	>TCONS_00008228|m.72107	6	7	8	7	8	193430000	214140000	176460000	193500000	237640000	1536300000	1436800000	1297600000	1415700000	1332000000
TCONS_00008229|m.66682	TCONS_00008229|m.66682	>TCONS_00008229|m.66682	0	2	1	2	1	NaN	1038200	552230	951930	442290	NaN	20093000	25596000	18635000	20344000
TCONS_00008237|m.65828_clip;TCONS_00014065|m.121140	TCONS_00008237|m.65828_clip	>TCONS_00008237|m.65828_clip	3	3	2	3	3	2996300	4074100	2405000	2004900	3082900	40617000	53120000	42934000	41089000	37302000
TCONS_00008239|m.70014;TCONS_00008238|m.70005	TCONS_00008239|m.70014;TCONS_00008238|m.70005	>TCONS_00008239|m.70014;>TCONS_00008238|m.70005	1	1	1	1	1	716490	1193800	204500	1029600	1367000	5731900	9517000	1497800	9360500	9936200
TCONS_00008250|m.69451;TCONS_00008248|m.69458;TCONS_00008249|m.69433_clip	TCONS_00008250|m.69451;TCONS_00008248|m.69458;TCONS_00008249|m.69433_clip	>TCONS_00008250|m.69451;>TCONS_00008248|m.69458;>TCONS_00008249|m.69433_clip	15	17	18	17	16	39641000	44703000	51629000	41380000	43548000	1186300000	1332300000	1237700000	1205000000	1187100000
TCONS_00008249|m.69437_clip	TCONS_00008249|m.69437_clip	>TCONS_00008249|m.69437_clip	2	1	2	1	1	39841000	22901000	26261000	25186000	25518000	111450000	73323000	64306000	91958000	74495000
TCONS_00008252|m.63856;TCONS_00008251|m.63852;TCONS_00008253|m.63860	TCONS_00008252|m.63856;TCONS_00008251|m.63852;TCONS_00008253|m.63860	>TCONS_00008252|m.63856;>TCONS_00008251|m.63852;>TCONS_00008253|m.63860	1	0	0	1	0	577540	NaN	NaN	601380	NaN	10973000	NaN	NaN	12985000	NaN
TCONS_00008266|m.64057;TCONS_00008265|m.64044	TCONS_00008266|m.64057;TCONS_00008265|m.64044	>TCONS_00008266|m.64057;>TCONS_00008265|m.64044	4	3	3	3	3	34913000	97715000	96674000	63221000	104190000	180470000	401750000	313260000	275200000	378560000
TCONS_00008269|m.61182_clip	TCONS_00008269|m.61182_clip	>TCONS_00008269|m.61182_clip	0	1	2	2	2	NaN	356790	1506700	676780	487620	NaN	12974000	27268000	14322000	16168000
TCONS_00008277|m.80710;TCONS_00008276|m.80718;TCONS_00008274|m.80673;TCONS_00008273|m.80690;TCONS_00008278|m.80681;TCONS_00008275|m.80701	TCONS_00008277|m.80710;TCONS_00008276|m.80718;TCONS_00008274|m.80673;TCONS_00008273|m.80690;TCONS_00008278|m.80681;TCONS_00008275|m.80701	>TCONS_00008277|m.80710;>TCONS_00008276|m.80718;>TCONS_00008274|m.80673;>TCONS_00008273|m.80690;>TCONS_00008278|m.80681;>TCONS_00008275|m.80701	1	3	0	2	2	306060	671050	NaN	554580	139920	29183000	14826000	NaN	14885000	12122000
TCONS_00008286|m.74574	TCONS_00008286|m.74574	>TCONS_00008286|m.74574	1	3	2	3	2	175930	1258200	829090	575380	738580	NaN	29336000	38407000	17290000	31792000
TCONS_00008293|m.77195	TCONS_00008293|m.77195	>TCONS_00008293|m.77195	6	8	8	7	6	6162100	8427900	11508000	6663400	8213300	229160000	250220000	230150000	233730000	220570000
TCONS_00008306|m.79765	TCONS_00008306|m.79765	>TCONS_00008306|m.79765	2	2	2	2	2	1624100	1956300	2097500	2040500	2043800	33786000	41076000	40326000	48947000	38932000
TCONS_00008307|m.76848_clip	TCONS_00008307|m.76848_clip	>TCONS_00008307|m.76848_clip	0	2	3	0	2	NaN	2945500	2787200	NaN	1428200	NaN	54840000	38103000	NaN	35966000
TCONS_00008314|m.77867;TCONS_00008316|m.77849;TCONS_00008315|m.77821;TCONS_00008317|m.77839_clip	TCONS_00008314|m.77867;TCONS_00008316|m.77849;TCONS_00008315|m.77821	>TCONS_00008314|m.77867;>TCONS_00008316|m.77849;>TCONS_00008315|m.77821	26	18	63	46	11	10906000	5407000	49806000	17406000	4565100	1006300000	626350000	3543500000	1817100000	446900000
TCONS_00008317|m.77841;TCONS_00008316|m.77851;TCONS_00008315|m.77823;TCONS_00008314|m.77869	TCONS_00008317|m.77841;TCONS_00008316|m.77851;TCONS_00008315|m.77823;TCONS_00008314|m.77869	>TCONS_00008317|m.77841;>TCONS_00008316|m.77851;>TCONS_00008315|m.77823;>TCONS_00008314|m.77869	2	0	7	5	0	3827000	NaN	49875000	8213900	NaN	48218000	NaN	375600000	105600000	NaN
TCONS_00008331|m.77144;TCONS_00003824|m.31532	TCONS_00008331|m.77144;TCONS_00003824|m.31532	>TCONS_00008331|m.77144;>TCONS_00003824|m.31532	7	7	7	6	7	46414000	49384000	50723000	29897000	49206000	721290000	564960000	587330000	477350000	513980000
TCONS_00008349|m.78414;TCONS_00008348|m.78407	TCONS_00008349|m.78414;TCONS_00008348|m.78407	>TCONS_00008349|m.78414;>TCONS_00008348|m.78407	15	14	15	14	15	153740000	159770000	171640000	120780000	166940000	2498400000	2653400000	2324200000	2177500000	2399200000
TCONS_00008365|m.75942_clip;TCONS_00008368|m.75887_clip;TCONS_00008361|m.75876_clip;TCONS_00008359|m.75968_clip;TCONS_00008363|m.75931_clip;TCONS_00008360|m.75957_clip;TCONS_00008358|m.75898_clip;TCONS_00008357|m.75990_clip;TCONS_00008356|m.75979_clip;TCONS_00008362|m.76001_clip;TCONS_00008367|m.75920_clip;TCONS_00008364|m.75909_clip	TCONS_00008365|m.75942_clip;TCONS_00008368|m.75887_clip;TCONS_00008361|m.75876_clip;TCONS_00008359|m.75968_clip;TCONS_00008363|m.75931_clip;TCONS_00008360|m.75957_clip;TCONS_00008358|m.75898_clip;TCONS_00008357|m.75990_clip;TCONS_00008356|m.75979_clip;TCONS_00008362|m.76001_clip;TCONS_00008367|m.75920_clip;TCONS_00008364|m.75909_clip	>TCONS_00008365|m.75942_clip;>TCONS_00008368|m.75887_clip;>TCONS_00008361|m.75876_clip;>TCONS_00008359|m.75968_clip;>TCONS_00008363|m.75931_clip;>TCONS_00008360|m.75957_clip;>TCONS_00008358|m.75898_clip;>TCONS_00008357|m.75990_clip;>TCONS_00008356|m.75979_	2	3	3	3	1	5710100	10478000	7071400	10685000	4644200	47084000	76186000	59796000	83931000	44906000
TCONS_00008369|m.78310_clip	TCONS_00008369|m.78310_clip	>TCONS_00008369|m.78310_clip	3	6	5	4	6	17182000	26167000	33225000	15293000	26724000	259890000	296490000	313440000	240730000	273510000
TCONS_00008377|m.74846	TCONS_00008377|m.74846	>TCONS_00008377|m.74846	5	5	6	4	4	5403100	6961300	4946500	4581300	5523300	87177000	102880000	82409000	93761000	86382000
TCONS_00008379|m.82437;TCONS_00008378|m.82444	TCONS_00008379|m.82437;TCONS_00008378|m.82444	>TCONS_00008379|m.82437;>TCONS_00008378|m.82444	4	2	3	2	2	3378500	650010	4083100	697570	1316900	57234000	24821000	89961000	26566000	45262000
TCONS_00008381|m.79138	TCONS_00008381|m.79138	>TCONS_00008381|m.79138	3	3	3	2	2	33204000	28826000	40395000	26533000	36698000	152040000	145980000	173360000	174230000	166440000
TCONS_00008393|m.81152;TCONS_00008392|m.81205;TCONS_00008391|m.81166;TCONS_00008389|m.81187;TCONS_00008387|m.81158;TCONS_00008386|m.81173;TCONS_00008390|m.81180;TCONS_00008388|m.81193;TCONS_00008385|m.81198	TCONS_00008393|m.81152;TCONS_00008392|m.81205;TCONS_00008391|m.81166;TCONS_00008389|m.81187;TCONS_00008387|m.81158;TCONS_00008386|m.81173;TCONS_00008390|m.81180;TCONS_00008388|m.81193;TCONS_00008385|m.81198	>TCONS_00008393|m.81152;>TCONS_00008392|m.81205;>TCONS_00008391|m.81166;>TCONS_00008389|m.81187;>TCONS_00008387|m.81158;>TCONS_00008386|m.81173;>TCONS_00008390|m.81180;>TCONS_00008388|m.81193;>TCONS_00008385|m.81198	2	3	2	2	2	159390000	228620000	297880000	193510000	254350000	1115000000	1386100000	1606500000	1143400000	1351800000
TCONS_00008409|m.79834;TCONS_00008408|m.79787;TCONS_00008411|m.79822	TCONS_00008409|m.79834;TCONS_00008408|m.79787	>TCONS_00008409|m.79834;>TCONS_00008408|m.79787	4	4	5	3	3	1042400	1190400	1526300	950170	858300	54171000	53922000	45280000	62443000	42014000
TCONS_00008416|m.81761;TCONS_00008415|m.81769_clip;TCONS_00008417|m.81776;TCONS_00008417|m.81781	TCONS_00008416|m.81761;TCONS_00008415|m.81769_clip	>TCONS_00008416|m.81761;>TCONS_00008415|m.81769_clip	24	26	26	24	25	877820000	1072400000	1167000000	894890000	1147200000	18988000000	24321000000	24372000000	24153000000	22785000000
TCONS_00008423|m.82660	TCONS_00008423|m.82660	>TCONS_00008423|m.82660	4	4	5	3	6	1685800	1744300	2737600	887160	2956300	56913000	86579000	86423000	91650000	82665000
TCONS_00008433|m.74427_clip	TCONS_00008433|m.74427_clip	>TCONS_00008433|m.74427_clip	1	2	2	2	2	7276400	11150000	10922000	13808000	13464000	190440000	61357000	52362000	68303000	69200000
TCONS_00008434|m.80774	TCONS_00008434|m.80774	>TCONS_00008434|m.80774	0	1	1	0	0	NaN	347400	344260	NaN	NaN	NaN	9693000	8825400	NaN	NaN
TCONS_00008446|m.82644_clip	TCONS_00008446|m.82644_clip	>TCONS_00008446|m.82644_clip	5	4	4	4	4	26806000	23875000	25769000	21908000	24274000	338270000	295960000	298740000	284190000	325720000
TCONS_00008454|m.80558;TCONS_00001997|m.15046_clip	TCONS_00008454|m.80558	>TCONS_00008454|m.80558	5	4	4	4	4	26300000	31000000	37829000	23957000	30553000	206810000	249980000	282870000	210260000	224570000
TCONS_00008458|m.77485	TCONS_00008458|m.77485	>TCONS_00008458|m.77485	2	2	2	1	1	40691	38055	32874	51393	727040	1139400	1061800	842740	1635300	NaN
TCONS_00008466|m.82465_clip	TCONS_00008466|m.82465_clip	>TCONS_00008466|m.82465_clip	1	1	1	1	1	272870	408680	NaN	244200	NaN	17464000	NaN	NaN	17761000	NaN
TCONS_00008467|m.81229	TCONS_00008467|m.81229	>TCONS_00008467|m.81229	0	1	1	1	1	NaN	1364700	3331500	2060900	2549600	NaN	9519600	21351000	16394000	16216000
TCONS_00008468|m.75524	TCONS_00008468|m.75524	>TCONS_00008468|m.75524	1	1	1	1	1	869160	765450	1161300	746490	822520	8691600	7627700	10633000	8483100	7473400
TCONS_00008475|m.77241_clip	TCONS_00008475|m.77241_clip	>TCONS_00008475|m.77241_clip	0	1	1	0	1	NaN	92525	101410	NaN	68547	NaN	3319300	3342600	NaN	2242100
TCONS_00008477|m.83629;TCONS_00008476|m.83620	TCONS_00008477|m.83629;TCONS_00008476|m.83620	>TCONS_00008477|m.83629;>TCONS_00008476|m.83620	1	0	0	0	0	10329000	NaN	NaN	NaN	NaN	72303000	NaN	NaN	NaN	NaN
TCONS_00008479|m.75185_clip;TCONS_00008478|m.75172	TCONS_00008479|m.75185_clip;TCONS_00008478|m.75172	>TCONS_00008479|m.75185_clip;>TCONS_00008478|m.75172	23	26	26	25	25	391630000	420370000	347570000	383940000	450910000	12679000000	12385000000	11270000000	12251000000	12014000000
TCONS_00008482|m.74822	TCONS_00008482|m.74822	>TCONS_00008482|m.74822	6	6	7	5	5	2872300	3686700	2689400	2120300	2666800	128080000	140480000	85537000	112590000	110510000
TCONS_00008489|m.82613_clip	TCONS_00008489|m.82613_clip	>TCONS_00008489|m.82613_clip	9	7	8	7	8	136640000	125520000	144190000	117670000	137750000	1503000000	1694500000	1707000000	1756600000	1613100000
TCONS_00008490|m.78595_clip	TCONS_00008490|m.78595_clip	>TCONS_00008490|m.78595_clip	7	8	8	6	9	11577000	15316000	16290000	10308000	15984000	215840000	273430000	273580000	246810000	282180000
TCONS_00008498|m.81261;TCONS_00008497|m.81266_clip;TCONS_00008496|m.81256	TCONS_00008498|m.81261;TCONS_00008497|m.81266_clip;TCONS_00008496|m.81256	>TCONS_00008498|m.81261;>TCONS_00008497|m.81266_clip;>TCONS_00008496|m.81256	8	8	8	8	8	53728000	46116000	39655000	44341000	43574000	1012800000	776260000	665970000	824760000	745770000
TCONS_00008499|m.78740;TCONS_00008500|m.78732	TCONS_00008499|m.78740;TCONS_00008500|m.78732	>TCONS_00008499|m.78740;>TCONS_00008500|m.78732	4	3	4	3	5	6802500	3206700	2747900	3216700	8971500	128930000	81969000	83673000	117320000	123170000
TCONS_00008503|m.76033_clip;TCONS_00008502|m.76029_clip	TCONS_00008503|m.76033_clip;TCONS_00008502|m.76029_clip	>TCONS_00008503|m.76033_clip;>TCONS_00008502|m.76029_clip	6	6	7	6	6	19610000	19309000	17352000	16887000	22182000	319420000	303330000	285060000	297570000	299960000
TCONS_00008506|m.75315_clip	TCONS_00008506|m.75315_clip	>TCONS_00008506|m.75315_clip	2	3	2	2	2	1406900	1804800	1491300	1667100	2000400	16398000	21890000	16609000	22513000	21983000
TCONS_00008507|m.75312_clip;TCONS_00008508|m.75309_clip	TCONS_00008507|m.75312_clip;TCONS_00008508|m.75309_clip	>TCONS_00008507|m.75312_clip;>TCONS_00008508|m.75309_clip	2	2	2	2	2	99967000	113330000	127170000	105320000	136290000	1033900000	1057200000	1069100000	1102300000	1239800000
TCONS_00008523|m.79443	TCONS_00008523|m.79443	>TCONS_00008523|m.79443	1	1	1	1	1	937730	1027300	615510	1026900	1029300	10315000	11261000	6198900	12837000	10288000
TCONS_00008537|m.74547_clip	TCONS_00008537|m.74547_clip	>TCONS_00008537|m.74547_clip	2	2	1	2	1	282840	679190	417720	540150	278040	11847000	32662000	34498000	24092000	22788000
TCONS_00008547|m.83598	TCONS_00008547|m.83598	>TCONS_00008547|m.83598	1	1	1	2	0	1235000	2152800	413860	1498700	NaN	28404000	49342000	NaN	39172000	NaN
TCONS_00008552|m.78654;TCONS_00008551|m.78660_clip	TCONS_00008552|m.78654;TCONS_00008551|m.78660_clip	>TCONS_00008552|m.78654;>TCONS_00008551|m.78660_clip	11	12	12	13	13	183010000	184820000	174610000	176350000	234690000	4424000000	3400400000	3021400000	2894200000	3165200000
TCONS_00008565|m.82092	TCONS_00008565|m.82092	>TCONS_00008565|m.82092	1	1	1	1	0	493030	586750	NaN	529270	NaN	6409300	7601000	NaN	7819100	NaN
TCONS_00008571|m.77134	TCONS_00008571|m.77134	>TCONS_00008571|m.77134	2	3	2	1	1	NaN	196560	NaN	NaN	NaN	NaN	2154600	NaN	NaN	NaN
TCONS_00008587|m.76386	TCONS_00008587|m.76386	>TCONS_00008587|m.76386	9	9	10	7	7	206950000	223190000	201660000	179470000	174200000	2052200000	2157700000	2207200000	2223500000	2032000000
TCONS_00008597|m.79462;TCONS_00008599|m.79474;TCONS_00008596|m.79482;TCONS_00008595|m.79467	TCONS_00008597|m.79462	>TCONS_00008597|m.79462	32	41	37	40	41	138640000	160550000	144210000	367670000	158130000	9075100000	8551000000	7990600000	9128300000	8507200000
TCONS_00008598|m.79457	TCONS_00008598|m.79457	>TCONS_00008598|m.79457	30	39	36	38	39	5317800	2774700	2530800	2289400	2562500	223350000	116130000	97317000	109270000	97789000
TCONS_00008600|m.79473	TCONS_00008600|m.79473	>TCONS_00008600|m.79473	18	24	20	23	22	NaN	1841000	2912700	1797600	1945500	NaN	38527000	56002000	42898000	37120000
TCONS_00008607|m.82910;TCONS_00008606|m.82904	TCONS_00008607|m.82910;TCONS_00008606|m.82904	>TCONS_00008607|m.82910;>TCONS_00008606|m.82904	0	1	0	1	0	NaN	456540	NaN	569790	NaN	NaN	6369300	NaN	9065200	NaN
TCONS_00008610|m.76431	TCONS_00008610|m.76431	>TCONS_00008610|m.76431	4	6	7	7	7	97263000	210700000	213510000	148810000	193260000	1338300000	2383600000	2301100000	1948800000	2060800000
TCONS_00008616|m.82865;TCONS_00008615|m.82876;TCONS_00008614|m.82887	TCONS_00008616|m.82865;TCONS_00008615|m.82876;TCONS_00008614|m.82887	>TCONS_00008616|m.82865;>TCONS_00008615|m.82876;>TCONS_00008614|m.82887	2	1	2	1	1	4196400	4201700	8107300	3316200	2649500	37027000	34007000	44980000	31212000	28629000
TCONS_00008617|m.82370_clip	TCONS_00008617|m.82370_clip	>TCONS_00008617|m.82370_clip	1	2	1	1	1	140300	133900	108140	126460	143290	6032800	5737400	4257200	6179500	5598400
TCONS_00008618|m.76773;TCONS_00008619|m.76783;TCONS_00008620|m.76766;TCONS_00008620|m.76765_clip	TCONS_00008618|m.76773;TCONS_00008619|m.76783;TCONS_00008620|m.76766	>TCONS_00008618|m.76773;>TCONS_00008619|m.76783;>TCONS_00008620|m.76766	4	4	4	4	4	1140900	973100	959870	1041000	1266800	60883000	59352000	60241000	73292000	65637000
TCONS_00008622|m.83191_clip	TCONS_00008622|m.83191_clip	>TCONS_00008622|m.83191_clip	1	3	3	2	3	9438800	26839000	14663000	23505000	28072000	68372000	162030000	86180000	167660000	126710000
TCONS_00008634|m.78359_clip	TCONS_00008634|m.78359_clip	>TCONS_00008634|m.78359_clip	1	1	2	1	2	1389900	1363500	1366000	1037700	4712000	20182000	19729000	18160000	17123000	19404000
TCONS_00008635|m.78306	TCONS_00008635|m.78306	>TCONS_00008635|m.78306	1	1	1	1	1	6121900	5434100	5111300	4121100	5472100	18366000	16245000	14039000	14050000	14916000
TCONS_00008639|m.74990;TCONS_00008641|m.74959;TCONS_00008638|m.74973;TCONS_00008640|m.74943	TCONS_00008639|m.74990;TCONS_00008641|m.74959;TCONS_00008638|m.74973;TCONS_00008640|m.74943	>TCONS_00008639|m.74990;>TCONS_00008641|m.74959;>TCONS_00008638|m.74973;>TCONS_00008640|m.74943	5	2	3	2	2	1134900	836500	792430	536050	786930	34942000	50947000	37572000	37401000	44062000
TCONS_00008645|m.74497	TCONS_00008645|m.74497	>TCONS_00008645|m.74497	0	1	0	0	1	NaN	1693200	NaN	NaN	NaN	NaN	13498000	NaN	NaN	NaN
TCONS_00008649|m.82433	TCONS_00008649|m.82433	>TCONS_00008649|m.82433	7	7	6	7	7	16670000	4258600	14900000	9655100	10464000	183240000	145070000	198480000	159590000	139130000
TCONS_00008655|m.82179	TCONS_00008655|m.82179	>TCONS_00008655|m.82179	10	12	9	12	9	19239000	13008000	12737000	15234000	14040000	578560000	450480000	413990000	480740000	487140000
TCONS_00008656|m.82382;TCONS_00008657|m.82376	TCONS_00008656|m.82382;TCONS_00008657|m.82376	>TCONS_00008656|m.82382;>TCONS_00008657|m.82376	1	2	2	1	2	2606500	6872400	5880600	2783200	5957600	126180000	155190000	121990000	153110000	122550000
TCONS_00008659|m.74896;TCONS_00008658|m.74887	TCONS_00008659|m.74896;TCONS_00008658|m.74887	>TCONS_00008659|m.74896;>TCONS_00008658|m.74887	10	10	13	9	10	4094800	4069300	4355700	2925000	4446200	204210000	221050000	198360000	190410000	219550000
TCONS_00008663|m.74655_clip	TCONS_00008663|m.74655_clip	>TCONS_00008663|m.74655_clip	1	2	2	1	0	503590	1277400	1150200	506720	NaN	15833000	23426000	20962000	18104000	NaN
TCONS_00008664|m.82736_clip	TCONS_00008664|m.82736_clip	>TCONS_00008664|m.82736_clip	3	4	5	3	4	985080	1699900	2005800	1364900	1902800	50704000	69497000	72258000	64377000	62776000
TCONS_00008670|m.82535;TCONS_00008668|m.82528;TCONS_00008669|m.82523	TCONS_00008670|m.82535;TCONS_00008668|m.82528;TCONS_00008669|m.82523	>TCONS_00008670|m.82535;>TCONS_00008668|m.82528;>TCONS_00008669|m.82523	2	3	3	3	4	619490	4194000	4040700	2689200	3837500	89675000	117250000	92610000	73778000	92963000
TCONS_00008672|m.79091;TCONS_00008671|m.79116;TCONS_00008673|m.79100;TCONS_00008675|m.79113;TCONS_00008674|m.79112	TCONS_00008672|m.79091;TCONS_00008671|m.79116;TCONS_00008673|m.79100;TCONS_00008675|m.79113	>TCONS_00008672|m.79091;>TCONS_00008671|m.79116;>TCONS_00008673|m.79100;>TCONS_00008675|m.79113	4	4	4	5	4	1770300	2083800	2525700	2761000	2709500	69498000	102130000	98148000	96657000	103920000
TCONS_00008687|m.83272_clip	TCONS_00008687|m.83272_clip	>TCONS_00008687|m.83272_clip	26	25	25	23	23	10441000	7229900	8844200	8001300	8917800	782570000	658680000	653700000	716490000	738190000
TCONS_00008691|m.77585;TCONS_00008692|m.77587	TCONS_00008691|m.77585;TCONS_00008692|m.77587	>TCONS_00008691|m.77585;>TCONS_00008692|m.77587	2	2	2	2	2	16858000	19354000	22762000	17236000	18278000	126380000	134680000	134260000	136890000	120030000
TCONS_00008697|m.77962;TCONS_00008695|m.78041;TCONS_00008698|m.77935;TCONS_00008694|m.78233;TCONS_00008693|m.78214;TCONS_00008699|m.78265;TCONS_00008696|m.77991;TCONS_00008700|m.78022;TCONS_00008701|m.78070_clip;TCONS_00008700|m.78032;TCONS_00008700|m.78023;TCONS_00008699|m.78266;TCONS_00008696|m.77992;TCONS_00008694|m.78234;TCONS_00008693|m.78215	TCONS_00008697|m.77962;TCONS_00008695|m.78041;TCONS_00008698|m.77935;TCONS_00008694|m.78233;TCONS_00008693|m.78214;TCONS_00008699|m.78265;TCONS_00008696|m.77991;TCONS_00008700|m.78022;TCONS_00008701|m.78070_clip	>TCONS_00008697|m.77962;>TCONS_00008695|m.78041;>TCONS_00008698|m.77935;>TCONS_00008694|m.78233;>TCONS_00008693|m.78214;>TCONS_00008699|m.78265;>TCONS_00008696|m.77991;>TCONS_00008700|m.78022;>TCONS_00008701|m.78070_clip	16	16	10	12	15	29030000	26441000	16449000	14215000	19047000	679080000	788800000	601290000	732270000	713340000
TCONS_00008725|m.83378_clip	TCONS_00008725|m.83378_clip	>TCONS_00008725|m.83378_clip	1	2	2	2	2	681230	732930	1652200	1198800	1401300	22049000	32522000	28000000	22807000	22496000
TCONS_00008727|m.75826;TCONS_00008729|m.75831;TCONS_00008729|m.75829;TCONS_00008728|m.75820	TCONS_00008727|m.75826;TCONS_00008729|m.75831;TCONS_00008729|m.75829;TCONS_00008728|m.75820	>TCONS_00008727|m.75826;>TCONS_00008729|m.75831;>TCONS_00008729|m.75829;>TCONS_00008728|m.75820	1	1	1	0	2	1045600	2583900	433910	NaN	3906500	16730000	NaN	6356200	NaN	NaN
TCONS_00008731|m.76329;TCONS_00008730|m.76339	TCONS_00008731|m.76329;TCONS_00008730|m.76339	>TCONS_00008731|m.76329;>TCONS_00008730|m.76339	3	2	1	2	1	425470	293400	210890	178850	244350	15043000	10194000	13567000	15078000	15600000
TCONS_00008749|m.79860_clip	TCONS_00008749|m.79860_clip	>TCONS_00008749|m.79860_clip	37	39	40	40	39	642170000	634880000	569190000	569720000	693750000	23325000000	22793000000	24041000000	23832000000	23432000000
TCONS_00008760|m.81820	TCONS_00008760|m.81820	>TCONS_00008760|m.81820	1	0	0	0	0	1334100	NaN	NaN	NaN	NaN	10673000	NaN	NaN	NaN	NaN
TCONS_00008777|m.80168_clip	TCONS_00008777|m.80168_clip	>TCONS_00008777|m.80168_clip	3	3	2	4	3	3518100	2827400	2555800	4510000	2375400	76375000	63340000	66169000	68348000	60905000
TCONS_00008792|m.75284_clip	TCONS_00008792|m.75284_clip	>TCONS_00008792|m.75284_clip	7	7	6	7	6	14277000	12278000	10919000	12908000	13693000	227190000	205590000	213930000	204890000	216090000
TCONS_00008796|m.76759	TCONS_00008796|m.76759	>TCONS_00008796|m.76759	10	9	9	10	9	18360000	11198000	13056000	12563000	9131100	190740000	190110000	154580000	221360000	139860000
TCONS_00008808|m.76454_clip;TCONS_00008809|m.76450	TCONS_00008808|m.76454_clip	>TCONS_00008808|m.76454_clip	2	2	3	3	3	2082600	1247000	3178800	2543100	3611000	32663000	25809000	23753000	29161000	33971000
TCONS_00008812|m.79232	TCONS_00008812|m.79232	>TCONS_00008812|m.79232	1	3	2	1	3	77969	414610	233700	48897	423270	19055000	20977000	17181000	13580000	19681000
TCONS_00008839|m.74676_clip;TCONS_00008840|m.74671_clip	TCONS_00008839|m.74676_clip	>TCONS_00008839|m.74676_clip	24	26	28	28	27	402790000	366260000	600760000	366860000	375340000	7149600000	7208900000	10680000000	7712500000	6948800000
TCONS_00008850|m.79699;TCONS_00010335|m.96765_clip;TCONS_00002472|m.20587_clip;TCONS_00002473|m.20569;TCONS_00009236|m.75600_clip;TCONS_00001136|m.8877	TCONS_00008850|m.79699;TCONS_00010335|m.96765_clip;TCONS_00002472|m.20587_clip;TCONS_00002473|m.20569	>TCONS_00008850|m.79699;>TCONS_00010335|m.96765_clip;>TCONS_00002472|m.20587_clip;>TCONS_00002473|m.20569	3	3	2	2	2	27395000	18823000	21173000	19725000	20508000	187830000	157610000	163010000	187680000	156550000
TCONS_00008851|m.76201	TCONS_00008851|m.76201	>TCONS_00008851|m.76201	1	1	1	1	1	NaN	978610	877980	676000	998230	NaN	17553000	14469000	13828000	16326000
TCONS_00008855|m.78871_clip	TCONS_00008855|m.78871_clip	>TCONS_00008855|m.78871_clip	1	3	4	3	2	1197200	7201800	10207000	6929100	5887500	17566000	45624000	59557000	49164000	44684000
TCONS_00008858|m.77457_clip;TCONS_00008857|m.77475_clip;TCONS_00008859|m.77463	TCONS_00008858|m.77457_clip;TCONS_00008857|m.77475_clip	>TCONS_00008858|m.77457_clip;>TCONS_00008857|m.77475_clip	4	4	5	4	4	1012400000	1094800000	1267300000	889550000	1169000000	3412700000	4512300000	4467500000	4156700000	4086800000
TCONS_00008881|m.81484	TCONS_00008881|m.81484	>TCONS_00008881|m.81484	4	5	5	5	5	174410000	98680000	65451000	82169000	102370000	1277500000	733030000	695550000	655170000	767090000
TCONS_00008885|m.82284_clip	TCONS_00008885|m.82284_clip	>TCONS_00008885|m.82284_clip	18	16	18	17	17	695990000	761360000	813050000	733810000	880260000	8280400000	9917900000	9284700000	10669000000	10901000000
TCONS_00008886|m.79605_clip	TCONS_00008886|m.79605_clip	>TCONS_00008886|m.79605_clip	19	20	20	19	20	2319200000	2696400000	2838100000	1820100000	2974300000	47592000000	51109000000	50552000000	49748000000	52080000000
TCONS_00008888|m.77114;TCONS_00008887|m.77107_clip	TCONS_00008888|m.77114;TCONS_00008887|m.77107_clip	>TCONS_00008888|m.77114;>TCONS_00008887|m.77107_clip	3	4	2	1	2	1895200	1493700	1115600	386960	1255200	57365000	41796000	38164000	25727000	46431000
TCONS_00008895|m.80560	TCONS_00008895|m.80560	>TCONS_00008895|m.80560	2	3	1	3	3	15431000	17309000	13802000	13450000	16136000	464970000	420810000	355080000	379230000	411960000
TCONS_00008896|m.78975_clip;TCONS_00008897|m.78973_clip	TCONS_00008896|m.78975_clip;TCONS_00008897|m.78973_clip	>TCONS_00008896|m.78975_clip;>TCONS_00008897|m.78973_clip	7	7	7	7	7	23304000	22502000	18708000	18063000	23478000	339010000	387380000	347290000	364010000	336470000
TCONS_00008908|m.80003_clip;TCONS_00008909|m.80010_clip	TCONS_00008908|m.80003_clip;TCONS_00008909|m.80010_clip	>TCONS_00008908|m.80003_clip;>TCONS_00008909|m.80010_clip	11	11	14	12	13	20103000	17587000	26998000	19445000	25859000	524210000	511520000	556100000	616380000	598180000
TCONS_00008910|m.79385_clip	TCONS_00008910|m.79385_clip	>TCONS_00008910|m.79385_clip	14	12	14	13	12	146510000	192630000	216270000	137470000	170590000	2525500000	3227200000	3069400000	2628500000	2788100000
TCONS_00008911|m.79786	TCONS_00008911|m.79786	>TCONS_00008911|m.79786	1	1	1	1	1	2270400	2649100	2512300	1918100	2523800	15893000	18479000	16101000	15258000	16052000
TCONS_00008913|m.83641;TCONS_00008912|m.83632_clip	TCONS_00008913|m.83641;TCONS_00008912|m.83632_clip	>TCONS_00008913|m.83641;>TCONS_00008912|m.83632_clip	2	2	3	2	2	3824800	979790	1785800	886450	961280	63811000	27568000	36263000	29980000	25349000
TCONS_00008916|m.83528;TCONS_00002715|m.23519	TCONS_00008916|m.83528	>TCONS_00008916|m.83528	2	2	3	2	2	4177000	2997300	4032700	2509300	2534800	65019000	29736000	28242000	44503000	40638000
TCONS_00008919|m.76118	TCONS_00008919|m.76118	>TCONS_00008919|m.76118	2	1	1	0	1	2059600	6202300	2409300	NaN	NaN	20596000	61806000	22058000	NaN	NaN
TCONS_00008919|m.76120	TCONS_00008919|m.76120	>TCONS_00008919|m.76120	1	1	1	1	1	5780200	10936000	7787100	8775400	11808000	40462000	76283000	49907000	69807000	75100000
TCONS_00008936|m.81523	TCONS_00008936|m.81523	>TCONS_00008936|m.81523	1	2	2	1	3	2900500	5621200	4053500	3415200	5896700	31484000	50403000	30559000	42127000	38495000
TCONS_00008944|m.79879_clip	TCONS_00008944|m.79879_clip	>TCONS_00008944|m.79879_clip	18	19	23	19	18	87189000	117350000	138140000	99081000	125970000	3530500000	3174600000	3716200000	3130500000	3081800000
TCONS_00008960|m.83304	TCONS_00008960|m.83304	>TCONS_00008960|m.83304	19	18	19	19	20	1130800000	1292200000	1231800000	910240000	1343600000	18946000000	21821000000	22125000000	18969000000	21047000000
TCONS_00008964|m.78558	TCONS_00008964|m.78558	>TCONS_00008964|m.78558	1	1	1	2	1	833660	1140900	1368300	824980	981200	6669300	9095300	10022000	7500000	7132100
TCONS_00008969|m.78316	TCONS_00008969|m.78316	>TCONS_00008969|m.78316	0	0	0	1	1	NaN	NaN	NaN	106780	170980	NaN	NaN	NaN	7887100	10098000
TCONS_00008992|m.81719	TCONS_00008992|m.81719	>TCONS_00008992|m.81719	3	3	2	5	5	3427100	1096200	1654000	3764700	3506900	52803000	22957000	29718000	69751000	54243000
TCONS_00008993|m.83473_clip;TCONS_00008994|m.83481_clip	TCONS_00008993|m.83473_clip;TCONS_00008994|m.83481_clip	>TCONS_00008993|m.83473_clip;>TCONS_00008994|m.83481_clip	3	3	1	3	3	3177600	3330700	2433000	2791800	3217100	70143000	61100000	58545000	58484000	62943000
TCONS_00009009|m.74592_clip	TCONS_00009009|m.74592_clip	>TCONS_00009009|m.74592_clip	5	6	5	6	5	16659000	19570000	15347000	16703000	19063000	154800000	176930000	153000000	200670000	179740000
TCONS_00009012|m.78793_clip	TCONS_00009012|m.78793_clip	>TCONS_00009012|m.78793_clip	1	1	1	0	0	5269500	5185000	4844100	NaN	NaN	NaN	15501000	13305000	NaN	NaN
TCONS_00009013|m.77892_clip	TCONS_00009013|m.77892_clip	>TCONS_00009013|m.77892_clip	13	12	13	11	12	347990000	478920000	444830000	357910000	459250000	3826800000	4667300000	3683600000	3983700000	4332100000
TCONS_00009018|m.83067_clip;TCONS_00009017|m.83059_clip	TCONS_00009018|m.83067_clip;TCONS_00009017|m.83059_clip	>TCONS_00009018|m.83067_clip;>TCONS_00009017|m.83059_clip	2	2	3	2	1	1863100	1381400	2635500	2441000	723450	30532000	26610000	39106000	43909000	32437000
TCONS_00009025|m.82424	TCONS_00009025|m.82424	>TCONS_00009025|m.82424	1	3	2	3	2	1192900	4093500	1876600	3316900	3075600	21775000	35959000	20988000	33259000	37112000
TCONS_00009029|m.76856_clip	TCONS_00009029|m.76856_clip	>TCONS_00009029|m.76856_clip	1	2	1	2	2	2320500	3950500	2691000	2403200	3935300	24301000	17214000	20753000	12092000	15805000
TCONS_00009043|m.80023_clip;TCONS_00009042|m.80032_clip	TCONS_00009043|m.80023_clip;TCONS_00009042|m.80032_clip	>TCONS_00009043|m.80023_clip;>TCONS_00009042|m.80032_clip	5	5	4	2	4	3592000	4121900	2550200	1578800	4460500	78420000	81665000	55435000	72733000	98862000
TCONS_00009045|m.82490;TCONS_00009046|m.82484_clip	TCONS_00009045|m.82490;TCONS_00009046|m.82484_clip	>TCONS_00009045|m.82490;>TCONS_00009046|m.82484_clip	10	10	10	9	10	7663400000	6247900000	9586300000	3786000000	6003500000	62222000000	48324000000	81306000000	41949000000	41779000000
TCONS_00009053|m.74640;TCONS_00009052|m.74635	TCONS_00009053|m.74640;TCONS_00009052|m.74635	>TCONS_00009053|m.74640;>TCONS_00009052|m.74635	10	11	11	12	10	76493000	56369000	59916000	59612000	40024000	1310200000	1163100000	1092400000	1262000000	694200000
TCONS_00009056|m.83605;TCONS_00009055|m.83608	TCONS_00009056|m.83605;TCONS_00009055|m.83608	>TCONS_00009056|m.83605;>TCONS_00009055|m.83608	8	7	8	6	7	23635000	21661000	19305000	11245000	14931000	352630000	368820000	288170000	412730000	263790000
TCONS_00009080|m.83439	TCONS_00009080|m.83439	>TCONS_00009080|m.83439	8	6	5	8	6	23989000	35049000	26661000	30108000	37010000	377990000	504430000	424330000	516750000	444010000
TCONS_00009090|m.75208;TCONS_00009091|m.75224_clip;TCONS_00009092|m.75202_clip	TCONS_00009090|m.75208;TCONS_00009091|m.75224_clip;TCONS_00009092|m.75202_clip	>TCONS_00009090|m.75208;>TCONS_00009091|m.75224_clip;>TCONS_00009092|m.75202_clip	1	2	1	2	2	2215500	2971300	1400200	3440400	3454800	76705000	49766000	44383000	49606000	49681000
TCONS_00009098|m.82137_clip	TCONS_00009098|m.82137_clip	>TCONS_00009098|m.82137_clip	3	2	2	2	3	1652400	1530900	1559900	1364500	2364000	42162000	38512000	57860000	30249000	30530000
TCONS_00009116|m.79077	TCONS_00009116|m.79077	>TCONS_00009116|m.79077	2	3	1	0	1	419690	1420000	249840	NaN	160960	18359000	48118000	15985000	NaN	22537000
TCONS_00009122|m.82674_clip	TCONS_00009122|m.82674_clip	>TCONS_00009122|m.82674_clip	8	8	9	8	8	1110300000	960770000	1032200000	1012400000	1283400000	8139000000	8675900000	10380000000	8842400000	11186000000
TCONS_00009127|m.74478_clip	TCONS_00009127|m.74478_clip	>TCONS_00009127|m.74478_clip	2	1	1	0	1	3827600	1686800	1974700	NaN	2030500	38300000	39898000	42913000	NaN	43792000
TCONS_00009129|m.74722;TCONS_00009130|m.74754;TCONS_00009131|m.74741	TCONS_00009129|m.74722;TCONS_00009130|m.74754;TCONS_00009131|m.74741	>TCONS_00009129|m.74722;>TCONS_00009130|m.74754;>TCONS_00009131|m.74741	13	18	15	14	18	127650000	143880000	122530000	102710000	145590000	3106800000	3233200000	2823900000	2894400000	2833400000
TCONS_00009134|m.79979	TCONS_00009134|m.79979	>TCONS_00009134|m.79979	1	1	0	1	1	250300	122380	NaN	220410	305040	20274000	9877900	NaN	20289000	22450000
TCONS_00009136|m.76677_clip	TCONS_00009136|m.76677_clip	>TCONS_00009136|m.76677_clip	3	2	4	3	3	780790	744690	907630	1029700	1070000	22661000	33700000	28369000	42455000	34680000
TCONS_00009139|m.75862_clip	TCONS_00009139|m.75862_clip	>TCONS_00009139|m.75862_clip	0	0	1	0	1	NaN	NaN	416620	NaN	341330	NaN	NaN	11443000	NaN	9303900
TCONS_00009143|m.82392_clip	TCONS_00009143|m.82392_clip	>TCONS_00009143|m.82392_clip	2	3	4	2	4	1421000	1664900	2706200	784300	941270	42107000	29325000	18654000	24519000	16872000
TCONS_00009150|m.79424	TCONS_00009150|m.79424	>TCONS_00009150|m.79424	1	1	1	1	1	430470	745550	761240	572970	997080	8178900	14116000	13242000	12371000	17213000
TCONS_00009153|m.76973_clip	TCONS_00009153|m.76973_clip	>TCONS_00009153|m.76973_clip	2	2	2	2	2	2484300	2082100	1807500	2042300	2708700	54097000	48430000	39785000	54693000	55901000
TCONS_00009160|m.82583;TCONS_00009161|m.82575;TCONS_00009161|m.82574	TCONS_00009160|m.82583;TCONS_00009161|m.82575;TCONS_00009161|m.82574	>TCONS_00009160|m.82583;>TCONS_00009161|m.82575;>TCONS_00009161|m.82574	10	6	6	6	7	15910000	16229000	16685000	12547000	16855000	482570000	506430000	490370000	433640000	454350000
TCONS_00009162|m.82725_clip	TCONS_00009162|m.82725_clip	>TCONS_00009162|m.82725_clip	2	1	2	1	3	233640000	609690	94777000	956850	362880000	1730200000	1630800000	1760400000	2918700000	3040800000
TCONS_00009163|m.76040_clip	TCONS_00009163|m.76040_clip	>TCONS_00009163|m.76040_clip	6	7	7	7	7	28246000	31978000	24816000	28022000	34378000	454190000	437850000	360810000	467590000	460780000
TCONS_00009169|m.82006;TCONS_00009168|m.81923;TCONS_00009167|m.81978;TCONS_00009166|m.82034;TCONS_00009165|m.82062;TCONS_00009164|m.81950	TCONS_00009169|m.82006;TCONS_00009168|m.81923;TCONS_00009167|m.81978;TCONS_00009166|m.82034;TCONS_00009165|m.82062;TCONS_00009164|m.81950	>TCONS_00009169|m.82006;>TCONS_00009168|m.81923;>TCONS_00009167|m.81978;>TCONS_00009166|m.82034;>TCONS_00009165|m.82062;>TCONS_00009164|m.81950	0	1	2	0	1	NaN	1043000	1686900	NaN	1291700	NaN	74065000	86537000	NaN	83634000
TCONS_00009165|m.82063;TCONS_00009166|m.82035_clip;TCONS_00009168|m.81924;TCONS_00009167|m.81979_clip;TCONS_00009169|m.82007;TCONS_00009164|m.81951_clip	TCONS_00009165|m.82063;TCONS_00009166|m.82035_clip;TCONS_00009168|m.81924;TCONS_00009167|m.81979_clip;TCONS_00009169|m.82007;TCONS_00009164|m.81951_clip	>TCONS_00009165|m.82063;>TCONS_00009166|m.82035_clip;>TCONS_00009168|m.81924;>TCONS_00009167|m.81979_clip;>TCONS_00009169|m.82007;>TCONS_00009164|m.81951_clip	1	1	3	0	1	374980	391160	1095800	NaN	NaN	19714000	20492000	28749000	NaN	NaN
TCONS_00009175|m.79134	TCONS_00009175|m.79134	>TCONS_00009175|m.79134	6	4	5	7	6	14548000	8644600	10675000	9962200	11987000	217290000	180080000	199790000	182830000	181670000
TCONS_00009176|m.74616;TCONS_00003621|m.32776	TCONS_00009176|m.74616	>TCONS_00009176|m.74616	10	9	11	9	8	39824000	31655000	35843000	26613000	34638000	661050000	523550000	545060000	540030000	550600000
TCONS_00009181|m.80670	TCONS_00009181|m.80670	>TCONS_00009181|m.80670	5	3	3	4	3	3833800	1835700	2476900	1593100	1349800	51048000	43554000	53852000	44363000	37502000
TCONS_00009189|m.76864;TCONS_00009190|m.76869	TCONS_00009189|m.76864;TCONS_00009190|m.76869	>TCONS_00009189|m.76864;>TCONS_00009190|m.76869	3	5	5	4	5	7883900	11686000	14759000	9386300	12584000	139570000	136270000	149820000	154490000	136690000
TCONS_00009195|m.74916;TCONS_00009197|m.74904;TCONS_00009196|m.74908	TCONS_00009195|m.74916;TCONS_00009197|m.74904;TCONS_00009196|m.74908	>TCONS_00009195|m.74916;>TCONS_00009197|m.74904;>TCONS_00009196|m.74908	7	9	11	7	9	9260300	8134700	10620000	6028500	8439800	259910000	218970000	216850000	209190000	210370000
TCONS_00009198|m.82162;TCONS_00009200|m.82174;TCONS_00009199|m.82168	TCONS_00009198|m.82162;TCONS_00009200|m.82174	>TCONS_00009198|m.82162;>TCONS_00009200|m.82174	16	18	17	17	16	794190000	863450000	875850000	670900000	941610000	11903000000	12082000000	11165000000	11195000000	12401000000
TCONS_00009200|m.82176	TCONS_00009200|m.82176	>TCONS_00009200|m.82176	3	4	5	4	4	NaN	NaN	28732000	NaN	NaN	NaN	NaN	78916000	NaN	NaN
TCONS_00009219|m.76092	TCONS_00009219|m.76092	>TCONS_00009219|m.76092	77	74	74	80	85	204900	190490	200840	163250	191700	27047000	25057000	24272000	24488000	22991000
TCONS_00009220|m.76072;TCONS_00009219|m.76094	TCONS_00009220|m.76072	>TCONS_00009220|m.76072	82	79	79	85	90	40708000	36720000	36553000	37930000	43866000	5723000000	5158600000	4888600000	5791200000	5445900000
TCONS_00009221|m.75325	TCONS_00009221|m.75325	>TCONS_00009221|m.75325	3	3	3	3	3	9338000	11847000	14159000	9444200	11488000	90568000	114040000	132590000	103010000	112560000
TCONS_00009240|m.83119;TCONS_00009239|m.83124	TCONS_00009240|m.83119;TCONS_00009239|m.83124	>TCONS_00009240|m.83119;>TCONS_00009239|m.83124	2	2	3	3	2	3680000	1212100	2839700	2835300	5280800	40960000	27531000	29075000	36855000	51674000
TCONS_00009252|m.79074	TCONS_00009252|m.79074	>TCONS_00009252|m.79074	2	3	3	3	2	2528200	5020500	4562600	4868200	2614800	44811000	78772000	79862000	62784000	47634000
TCONS_00009256|m.81703;TCONS_00009255|m.81708;TCONS_00009254|m.81713	TCONS_00009256|m.81703;TCONS_00009255|m.81708;TCONS_00009254|m.81713	>TCONS_00009256|m.81703;>TCONS_00009255|m.81708;>TCONS_00009254|m.81713	5	6	4	4	4	3831300	4464200	3250400	3603100	5116700	99113000	116100000	100030000	115840000	128900000
TCONS_00009278|m.76798	TCONS_00009278|m.76798	>TCONS_00009278|m.76798	2	3	1	5	4	4621700	1957500	1355800	4845000	4016600	70034000	53954000	36191000	75946000	69316000
TCONS_00009285|m.81468;TCONS_00009284|m.81471	TCONS_00009285|m.81468;TCONS_00009284|m.81471	>TCONS_00009285|m.81468;>TCONS_00009284|m.81471	7	8	9	9	10	16694000	18027000	15753000	18551000	26138000	337370000	308630000	299760000	299720000	350990000
TCONS_00009288|m.74851	TCONS_00009288|m.74851	>TCONS_00009288|m.74851	0	1	1	0	1	NaN	5626000	NaN	NaN	4349500	NaN	22425000	NaN	NaN	15808000
TCONS_00009292|m.81800_clip	TCONS_00009292|m.81800_clip	>TCONS_00009292|m.81800_clip	0	1	2	1	0	NaN	472530	1088300	353530	NaN	NaN	10453000	12402000	8918700	NaN
TCONS_00009294|m.75151	TCONS_00009294|m.75151	>TCONS_00009294|m.75151	4	3	3	4	4	2723100	2573400	2778700	2438900	3804200	72831000	47164000	56591000	52284000	66386000
TCONS_00009299|m.79613_clip	TCONS_00009299|m.79613_clip	>TCONS_00009299|m.79613_clip	1	1	0	1	1	311230	271070	NaN	407300	434170	15561000	13506000	NaN	23143000	19724000
TCONS_00009303|m.83093_clip	TCONS_00009303|m.83093_clip	>TCONS_00009303|m.83093_clip	1	0	0	1	0	1880600	NaN	NaN	1399400	NaN	13164000	NaN	NaN	11132000	NaN
TCONS_00009304|m.82273	TCONS_00009304|m.82273	>TCONS_00009304|m.82273	25	27	29	25	26	471940000	487480000	553340000	451220000	518940000	12033000000	12299000000	11363000000	11863000000	11643000000
TCONS_00009306|m.77075	TCONS_00009306|m.77075	>TCONS_00009306|m.77075	2	6	4	3	4	3876000	6042600	8500800	5057000	5021200	60997000	69312000	91841000	80108000	61604000
TCONS_00009312|m.80161	TCONS_00009312|m.80161	>TCONS_00009312|m.80161	0	1	0	2	1	NaN	NaN	NaN	4486300	NaN	NaN	NaN	NaN	45884000	NaN
TCONS_00009313|m.80357_clip	TCONS_00009313|m.80357_clip	>TCONS_00009313|m.80357_clip	5	4	4	4	6	8975600	5246800	3888400	4830000	9043000	141650000	124630000	139730000	149450000	136860000
TCONS_00009313|m.80358	TCONS_00009313|m.80358	>TCONS_00009313|m.80358	5	4	2	3	3	8819900	6498300	4024000	5326300	8345700	112080000	79795000	71889000	95600000	124560000
TCONS_00009323|m.77378;TCONS_00009324|m.77383_clip	TCONS_00009323|m.77378;TCONS_00009324|m.77383_clip	>TCONS_00009323|m.77378;>TCONS_00009324|m.77383_clip	1	4	2	4	3	909010	3412000	2342800	4055100	4241600	19816000	36991000	35412000	50841000	37419000
TCONS_00009335|m.76020_clip	TCONS_00009335|m.76020_clip	>TCONS_00009335|m.76020_clip	6	6	5	6	7	43665000	65715000	41963000	51219000	76245000	526400000	610690000	419130000	549390000	644880000
TCONS_00009337|m.76657_clip;TCONS_00009338|m.76659_clip	TCONS_00009337|m.76657_clip	>TCONS_00009337|m.76657_clip	4	4	4	3	3	16836000	12542000	16347000	9196700	11831000	137340000	117330000	109420000	104970000	120460000
TCONS_00009347|m.88837	TCONS_00009347|m.88837	>TCONS_00009347|m.88837	1	2	2	2	2	3246800	4284700	3602300	4059600	5134000	62627000	50546000	38220000	54659000	55152000
TCONS_00009360|m.90300;TCONS_00009358|m.90204_clip;TCONS_00009355|m.90137_clip;TCONS_00009361|m.90241;TCONS_00009354|m.90170_clip;TCONS_00009359|m.90081;TCONS_00009357|m.90110_clip;TCONS_00009356|m.90273_clip	TCONS_00009360|m.90300;TCONS_00009358|m.90204_clip;TCONS_00009355|m.90137_clip;TCONS_00009361|m.90241;TCONS_00009354|m.90170_clip;TCONS_00009359|m.90081;TCONS_00009357|m.90110_clip;TCONS_00009356|m.90273_clip	>TCONS_00009360|m.90300;>TCONS_00009358|m.90204_clip;>TCONS_00009355|m.90137_clip;>TCONS_00009361|m.90241;>TCONS_00009354|m.90170_clip;>TCONS_00009359|m.90081;>TCONS_00009357|m.90110_clip;>TCONS_00009356|m.90273_clip	130	142	137	137	141	26129000	27419000	27868000	24964000	30517000	7822700000	7411600000	7206900000	7966300000	7725500000
TCONS_00009364|m.88600_clip;TCONS_00009363|m.88606_clip	TCONS_00009364|m.88600_clip;TCONS_00009363|m.88606_clip	>TCONS_00009364|m.88600_clip;>TCONS_00009363|m.88606_clip	1	0	1	1	1	NaN	NaN	465800	229210	397440	NaN	NaN	11088000	6772300	9388800
TCONS_00009370|m.87118_clip;TCONS_00009369|m.87123_clip	TCONS_00009370|m.87118_clip;TCONS_00009369|m.87123_clip	>TCONS_00009370|m.87118_clip;>TCONS_00009369|m.87123_clip	6	6	5	6	4	21889000	20922000	22983000	23247000	23535000	347540000	313990000	324320000	421220000	378230000
TCONS_00009403|m.85448;TCONS_00009402|m.85455	TCONS_00009403|m.85448;TCONS_00009402|m.85455	>TCONS_00009403|m.85448;>TCONS_00009402|m.85455	3	3	3	3	3	1650800	1930700	1674700	1684300	2320900	45120000	33127000	25544000	31252000	38444000
TCONS_00009406|m.84134	TCONS_00009406|m.84134	>TCONS_00009406|m.84134	1	1	0	1	1	611900	245310	NaN	719900	341540	12007000	7467500	NaN	10741000	9479600
TCONS_00009407|m.84138	TCONS_00009407|m.84138	>TCONS_00009407|m.84138	1	4	4	2	4	3190000	12399000	11142000	4418100	89627000	119930000	303230000	243350000	266640000	413260000
TCONS_00009427|m.88025	TCONS_00009427|m.88025	>TCONS_00009427|m.88025	2	3	3	3	3	2365600	2659600	3685800	2760800	3028100	67316000	45907000	60011000	62853000	49495000
TCONS_00009430|m.88678;TCONS_00009431|m.88676;TCONS_00009431|m.88677_clip	TCONS_00009430|m.88678;TCONS_00009431|m.88676	>TCONS_00009430|m.88678;>TCONS_00009431|m.88676	3	5	5	3	5	2537700	3210500	3366600	2022200	2756200	102090000	67082000	68932000	71518000	71788000
TCONS_00009443|m.85742;TCONS_00009442|m.85752;TCONS_00009441|m.85731	TCONS_00009443|m.85742;TCONS_00009442|m.85752;TCONS_00009441|m.85731	>TCONS_00009443|m.85742;>TCONS_00009442|m.85752;>TCONS_00009441|m.85731	13	14	13	12	14	156760000	196320000	191810000	164980000	203250000	2322500000	2461200000	2418900000	2661100000	2497500000
TCONS_00009444|m.86481	TCONS_00009444|m.86481	>TCONS_00009444|m.86481	2	3	4	2	1	1726900	1676100	3497200	684510	426140	44817000	46645000	93370000	46471000	48204000
TCONS_00009450|m.90610_clip	TCONS_00009450|m.90610_clip	>TCONS_00009450|m.90610_clip	8	8	8	8	8	2038500000	2085700000	2037200000	1765900000	3174500000	11614000000	10441000000	9340400000	9770700000	11024000000
TCONS_00009453|m.85154	TCONS_00009453|m.85154	>TCONS_00009453|m.85154	2	2	1	2	2	3092600	2059600	1719600	3237100	3894400	19714000	24655000	18913000	24345000	23865000
TCONS_00009454|m.88612	TCONS_00009454|m.88612	>TCONS_00009454|m.88612	3	2	2	2	2	18221000	18480000	21421000	16684000	20538000	98462000	109040000	123050000	111110000	121540000
TCONS_00009459|m.86671;TCONS_00009461|m.86675_clip;TCONS_00009458|m.86677;TCONS_00009460|m.86682;TCONS_00009457|m.86684	TCONS_00009459|m.86671;TCONS_00009461|m.86675_clip;TCONS_00009458|m.86677;TCONS_00009460|m.86682;TCONS_00009457|m.86684	>TCONS_00009459|m.86671;>TCONS_00009461|m.86675_clip;>TCONS_00009458|m.86677;>TCONS_00009460|m.86682;>TCONS_00009457|m.86684	10	10	11	11	11	2629600000	3089700000	2662200000	1950200000	2718500000	18370000000	16623000000	13774000000	13851000000	13813000000
TCONS_00009482|m.90985	TCONS_00009482|m.90985	>TCONS_00009482|m.90985	9	9	8	9	9	11390000	14104000	16317000	12457000	17315000	287210000	268050000	281650000	278030000	290500000
TCONS_00009486|m.84046	TCONS_00009486|m.84046	>TCONS_00009486|m.84046	5	5	5	3	5	12671000	15537000	13938000	11841000	21745000	180790000	202540000	213490000	193920000	247040000
TCONS_00009487|m.88975;TCONS_00009488|m.88978	TCONS_00009487|m.88975;TCONS_00009488|m.88978	>TCONS_00009487|m.88975;>TCONS_00009488|m.88978	6	6	5	6	6	95847000	110640000	127160000	77357000	103980000	781320000	800360000	928970000	679700000	717650000
TCONS_00009493|m.84909_clip	TCONS_00009493|m.84909_clip	>TCONS_00009493|m.84909_clip	2	2	1	2	1	2887800	2357900	703920	2909700	NaN	25066000	20468000	8766400	28396000	NaN
TCONS_00009499|m.90456;TCONS_00009498|m.90457	TCONS_00009499|m.90456;TCONS_00009498|m.90457	>TCONS_00009499|m.90456;>TCONS_00009498|m.90457	2	0	1	0	1	4665900	NaN	2910400	NaN	NaN	24749000	NaN	26565000	NaN	NaN
TCONS_00009505|m.89495	TCONS_00009505|m.89495	>TCONS_00009505|m.89495	9	8	8	9	7	41194000	35707000	45875000	31497000	36094000	441350000	457950000	475400000	411630000	443600000
TCONS_00009514|m.86939_clip	TCONS_00009514|m.86939_clip	>TCONS_00009514|m.86939_clip	5	5	5	5	5	4911500	4283900	4605000	4264300	5194000	80870000	73580000	74655000	83119000	78126000
TCONS_00009518|m.89834	TCONS_00009518|m.89834	>TCONS_00009518|m.89834	0	0	1	0	0	NaN	NaN	2071100	NaN	NaN	NaN	NaN	20859000	NaN	NaN
TCONS_00009523|m.86829;TCONS_00009525|m.86840;TCONS_00009521|m.86814	TCONS_00009523|m.86829;TCONS_00009525|m.86840;TCONS_00009521|m.86814	>TCONS_00009523|m.86829;>TCONS_00009525|m.86840;>TCONS_00009521|m.86814	3	1	1	2	1	620170	NaN	NaN	298100	NaN	9855400	NaN	NaN	16036000	NaN
TCONS_00009522|m.86804;TCONS_00009524|m.86800	TCONS_00009522|m.86804;TCONS_00009524|m.86800	>TCONS_00009522|m.86804;>TCONS_00009524|m.86800	2	3	3	3	3	61687000	151070000	159280000	98921000	215360000	359850000	384530000	379610000	329200000	545250000
TCONS_00009530|m.90354;TCONS_00006760|m.59007_clip	TCONS_00009530|m.90354	>TCONS_00009530|m.90354	3	3	3	2	3	115770000	72760000	77385000	65343000	71665000	479250000	364820000	448360000	364070000	321630000
TCONS_00009532|m.88937	TCONS_00009532|m.88937	>TCONS_00009532|m.88937	2	2	3	1	1	12039000	11514000	12406000	7632000	12043000	128460000	126510000	102750000	106840000	134790000
TCONS_00009535|m.89408;TCONS_00009534|m.89413	TCONS_00009535|m.89408;TCONS_00009534|m.89413	>TCONS_00009535|m.89408;>TCONS_00009534|m.89413	2	0	1	0	2	NaN	NaN	432210	NaN	356350	NaN	NaN	9892900	NaN	8094400
TCONS_00009557|m.87642_clip	TCONS_00009557|m.87642_clip	>TCONS_00009557|m.87642_clip	3	4	4	3	4	93023000	162340000	158410000	102860000	141640000	849220000	1133800000	1067400000	920050000	1090800000
TCONS_00009562|m.85517	TCONS_00009562|m.85517	>TCONS_00009562|m.85517	1	1	2	1	2	3256200	2917500	4281800	1632900	4942000	18875000	22604000	30480000	14427000	12191000
TCONS_00009563|m.86201_clip	TCONS_00009563|m.86201_clip	>TCONS_00009563|m.86201_clip	2	3	4	3	4	3025100	5395200	7219200	4515400	6510600	122230000	126300000	147140000	126100000	129670000
TCONS_00009575|m.85865_clip	TCONS_00009575|m.85865_clip	>TCONS_00009575|m.85865_clip	2	2	3	2	2	5573100	4442900	4567600	3829000	4716500	46499000	43988000	40537000	47889000	49277000
TCONS_00009585|m.84636	TCONS_00009585|m.84636	>TCONS_00009585|m.84636	4	6	7	7	6	1241600	1074000	1277600	1004200	1143300	94874000	75808000	74205000	72679000	78742000
TCONS_00009597|m.87463	TCONS_00009597|m.87463	>TCONS_00009597|m.87463	9	9	9	9	9	37698000	36907000	47605000	38218000	36758000	479390000	488060000	585180000	549260000	431670000
TCONS_00009601|m.88727	TCONS_00009601|m.88727	>TCONS_00009601|m.88727	3	4	2	4	3	4603700	5538700	1220500	5233300	3774800	83590000	84393000	55382000	75219000	72530000
TCONS_00009612|m.83722	TCONS_00009612|m.83722	>TCONS_00009612|m.83722	16	16	16	13	13	19424000	18930000	22359000	14388000	20092000	563140000	625370000	615830000	566520000	605250000
TCONS_00009640|m.85810	TCONS_00009640|m.85810	>TCONS_00009640|m.85810	4	3	2	3	3	1042000	544070	569450	374990	633530	21216000	22073000	20887000	19623000	21848000
TCONS_00009649|m.88144;TCONS_00009648|m.88148	TCONS_00009649|m.88144;TCONS_00009648|m.88148	>TCONS_00009649|m.88144;>TCONS_00009648|m.88148	18	20	19	16	18	354980000	506590000	416470000	436240000	448890000	5477200000	6853400000	6494900000	6868900000	6389000000
TCONS_00009655|m.87560	TCONS_00009655|m.87560	>TCONS_00009655|m.87560	6	5	6	5	3	10071000	8410300	9307500	6366800	5491400	147770000	157690000	134120000	148740000	156450000
TCONS_00009658|m.89119;TCONS_00009657|m.89115;TCONS_00009656|m.89124	TCONS_00009658|m.89119;TCONS_00009657|m.89115;TCONS_00009656|m.89124	>TCONS_00009658|m.89119;>TCONS_00009657|m.89115;>TCONS_00009656|m.89124	3	3	3	3	2	24191000	19873000	24430000	26838000	19645000	138780000	109440000	125040000	172550000	142450000
TCONS_00009666|m.88804	TCONS_00009666|m.88804	>TCONS_00009666|m.88804	2	2	2	2	2	21544000	29817000	29279000	25540000	28485000	116020000	142320000	146380000	150640000	109500000
TCONS_00009668|m.85666_clip	TCONS_00009668|m.85666_clip	>TCONS_00009668|m.85666_clip	0	1	1	0	0	NaN	1999300	2930300	NaN	NaN	NaN	11954000	16097000	NaN	NaN
TCONS_00009670|m.86926	TCONS_00009670|m.86926	>TCONS_00009670|m.86926	3	3	2	2	2	55295000	50935000	58126000	48571000	53971000	221900000	187920000	229270000	151160000	191950000
TCONS_00009674|m.89419	TCONS_00009674|m.89419	>TCONS_00009674|m.89419	14	12	9	13	12	12507000	13387000	13457000	10831000	14271000	407100000	400850000	331780000	376250000	435270000
TCONS_00009687|m.87861;TCONS_00009686|m.87871;TCONS_00000253|m.8614	TCONS_00009687|m.87861;TCONS_00009686|m.87871	>TCONS_00009687|m.87861;>TCONS_00009686|m.87871	0	3	2	2	2	NaN	2828200	3916000	2801700	4800000	NaN	28253000	22645000	31918000	33955000
TCONS_00013193|m.111668;TCONS_00009696|m.88066;TCONS_00009695|m.88069;TCONS_00010152|m.84774;TCONS_00013202|m.114648	TCONS_00013193|m.111668;TCONS_00009696|m.88066;TCONS_00009695|m.88069;TCONS_00010152|m.84774;TCONS_00013202|m.114648	>TCONS_00013193|m.111668;>TCONS_00009696|m.88066;>TCONS_00009695|m.88069;>TCONS_00010152|m.84774;>TCONS_00013202|m.114648	8	9	10	9	9	4640900000	4522400000	2829500000	3526900000	4474900000	31908000000	28477000000	19443000000	27953000000	26085000000
TCONS_00009697|m.84630_clip;TCONS_00010151|m.85667_clip	TCONS_00009697|m.84630_clip;TCONS_00010151|m.85667_clip	>TCONS_00009697|m.84630_clip;>TCONS_00010151|m.85667_clip	5	7	7	7	7	23107000	4103600	1558700	1542700	5849700	89575000	20323000	12702000	15603000	14881000
TCONS_00009699|m.87418;TCONS_00009698|m.87420;TCONS_00013207|m.117016_clip;TCONS_00013191|m.119969_clip	TCONS_00009699|m.87418;TCONS_00009698|m.87420;TCONS_00013207|m.117016_clip;TCONS_00013191|m.119969_clip	>TCONS_00009699|m.87418;>TCONS_00009698|m.87420;>TCONS_00013207|m.117016_clip;>TCONS_00013191|m.119969_clip	3	6	6	7	7	1326900000	1797900000	2464000000	1617200000	2306300000	7340700000	6515600000	7829900000	7045600000	8380700000
TCONS_00012657|m.112709;TCONS_00012654|m.112706_clip;TCONS_00012652|m.112708_clip;TCONS_00012651|m.116893_clip;TCONS_00012650|m.116889;TCONS_00009700|m.86928;TCONS_00013195|m.114651;TCONS_00012661|m.117385;TCONS_00013196|m.114645_clip	TCONS_00012657|m.112709;TCONS_00012654|m.112706_clip;TCONS_00012652|m.112708_clip;TCONS_00012651|m.116893_clip;TCONS_00012650|m.116889;TCONS_00009700|m.86928;TCONS_00013195|m.114651;TCONS_00012661|m.117385;TCONS_00013196|m.114645_clip	>TCONS_00012657|m.112709;>TCONS_00012654|m.112706_clip;>TCONS_00012652|m.112708_clip;>TCONS_00012651|m.116893_clip;>TCONS_00012650|m.116889;>TCONS_00009700|m.86928;>TCONS_00013195|m.114651;>TCONS_00012661|m.117385;>TCONS_00013196|m.114645_clip	8	9	10	9	9	43480000	64707000	101020000	47583000	83865000	367270000	349670000	549420000	331610000	458940000
TCONS_00009706|m.90012	TCONS_00009706|m.90012	>TCONS_00009706|m.90012	0	0	1	0	1	NaN	NaN	NaN	NaN	1446300	NaN	NaN	NaN	NaN	10513000
TCONS_00009713|m.86218	TCONS_00009713|m.86218	>TCONS_00009713|m.86218	2	3	2	3	3	1346800	880150	956340	883450	1126200	35272000	19254000	16132000	25957000	26425000
TCONS_00009714|m.89534	TCONS_00009714|m.89534	>TCONS_00009714|m.89534	1	1	1	2	1	364460	472480	1089500	1372700	1467600	NaN	18234000	12414000	13822000	16595000
TCONS_00009734|m.87828	TCONS_00009734|m.87828	>TCONS_00009734|m.87828	4	5	4	5	5	8242600	10743000	14191000	9405300	9899800	122780000	117490000	150650000	123130000	105420000
TCONS_00009743|m.90576_clip	TCONS_00009743|m.90576_clip	>TCONS_00009743|m.90576_clip	12	12	13	12	13	180650000	217150000	195470000	195200000	272140000	3845000000	3768400000	3627500000	4070500000	4537500000
TCONS_00009752|m.90848;TCONS_00010499|m.92384;TCONS_00007594|m.64688;TCONS_00007596|m.64681;TCONS_00007595|m.64694	TCONS_00009752|m.90848;TCONS_00010499|m.92384;TCONS_00007594|m.64688;TCONS_00007596|m.64681;TCONS_00007595|m.64694	>TCONS_00009752|m.90848;>TCONS_00010499|m.92384;>TCONS_00007594|m.64688;>TCONS_00007596|m.64681;>TCONS_00007595|m.64694	2	2	2	3	1	3645800	3055500	1943200	2770200	1982500	32320000	27035000	23304000	27934000	23595000
TCONS_00009758|m.88759;TCONS_00009760|m.88772;TCONS_00009760|m.88779;TCONS_00009759|m.88781	TCONS_00009758|m.88759;TCONS_00009760|m.88772	>TCONS_00009758|m.88759;>TCONS_00009760|m.88772	8	7	7	7	7	26883000	31528000	32142000	27982000	27255000	436610000	450240000	484370000	465330000	414450000
TCONS_00009775|m.85603	TCONS_00009775|m.85603	>TCONS_00009775|m.85603	5	4	4	5	5	17411000	10516000	11868000	20618000	24904000	181820000	173560000	141480000	223220000	212870000
TCONS_00009783|m.85416;TCONS_00009782|m.85423;TCONS_00009784|m.85430	TCONS_00009783|m.85416;TCONS_00009782|m.85423;TCONS_00009784|m.85430	>TCONS_00009783|m.85416;>TCONS_00009782|m.85423;>TCONS_00009784|m.85430	1	1	1	0	0	333920	374600	281480	NaN	NaN	11019000	12319000	8504400	NaN	NaN
TCONS_00009791|m.85165_clip	TCONS_00009791|m.85165_clip	>TCONS_00009791|m.85165_clip	6	7	8	6	6	9268500	9649400	8734600	8270200	10554000	278190000	252930000	229240000	256190000	267790000
TCONS_00009817|m.90781	TCONS_00009817|m.90781	>TCONS_00009817|m.90781	1	1	0	0	1	1122200	511100	NaN	NaN	449960	NaN	12223000	NaN	NaN	9811900
TCONS_00009822|m.90870;TCONS_00009821|m.90857_clip;TCONS_00009820|m.90875_clip;TCONS_00009819|m.90862;TCONS_00009818|m.90866_clip	TCONS_00009822|m.90870;TCONS_00009821|m.90857_clip;TCONS_00009820|m.90875_clip;TCONS_00009819|m.90862;TCONS_00009818|m.90866_clip	>TCONS_00009822|m.90870;>TCONS_00009821|m.90857_clip;>TCONS_00009820|m.90875_clip;>TCONS_00009819|m.90862;>TCONS_00009818|m.90866_clip	9	10	10	9	11	25960000	31577000	23551000	19987000	35769000	646540000	553980000	499970000	481970000	501570000
TCONS_00009827|m.85461_clip	TCONS_00009827|m.85461_clip	>TCONS_00009827|m.85461_clip	2	2	2	1	1	3851100	2100900	2048300	1012900	1645900	37409000	23928000	35570000	30688000	39868000
TCONS_00009837|m.90336;TCONS_00009838|m.90333_clip	TCONS_00009837|m.90336;TCONS_00009838|m.90333_clip	>TCONS_00009837|m.90336;>TCONS_00009838|m.90333_clip	3	4	5	3	3	16662000	31162000	39985000	15244000	18284000	218250000	224220000	241410000	260950000	237750000
TCONS_00009844|m.89565;TCONS_00009843|m.89542	TCONS_00009844|m.89565;TCONS_00009843|m.89542	>TCONS_00009844|m.89565;>TCONS_00009843|m.89542	7	6	6	5	5	6605000	9904800	7383500	9049800	7893800	191560000	222810000	164600000	203380000	194260000
TCONS_00009854|m.88399;TCONS_00009855|m.88393	TCONS_00009854|m.88399;TCONS_00009855|m.88393	>TCONS_00009854|m.88399;>TCONS_00009855|m.88393	10	7	7	8	8	196360000	111330000	131670000	115810000	146280000	2355000000	1926800000	2061400000	2042400000	2044600000
TCONS_00009888|m.89860_clip	TCONS_00009888|m.89860_clip	>TCONS_00009888|m.89860_clip	11	10	10	10	10	195910000	157510000	196860000	155570000	207350000	1812400000	1526200000	1665700000	1423700000	1479600000
TCONS_00009895|m.89874	TCONS_00009895|m.89874	>TCONS_00009895|m.89874	1	1	1	1	1	8451000	29794000	41563000	16446000	21933000	398950000	1401600000	1766500000	641290000	701290000
TCONS_00009899|m.90963;TCONS_00009898|m.90953;TCONS_00009896|m.90880_clip;TCONS_00009897|m.90975_clip	TCONS_00009899|m.90963;TCONS_00009898|m.90953;TCONS_00009896|m.90880_clip;TCONS_00009897|m.90975_clip	>TCONS_00009899|m.90963;>TCONS_00009898|m.90953;>TCONS_00009896|m.90880_clip;>TCONS_00009897|m.90975_clip	19	18	20	19	13	7019200	9163200	10411000	12089000	7327500	714030000	817280000	773500000	971360000	487180000
TCONS_00009911|m.85763;TCONS_00009910|m.85768_clip;TCONS_00009909|m.85761_clip	TCONS_00009911|m.85763;TCONS_00009910|m.85768_clip;TCONS_00009909|m.85761_clip	>TCONS_00009911|m.85763;>TCONS_00009910|m.85768_clip;>TCONS_00009909|m.85761_clip	0	1	1	0	1	NaN	1311100	1200800	NaN	1260200	NaN	10452000	8794900	NaN	9160000
TCONS_00009929|m.85522;TCONS_00009930|m.85528	TCONS_00009929|m.85522;TCONS_00009930|m.85528	>TCONS_00009929|m.85522;>TCONS_00009930|m.85528	0	2	0	1	1	NaN	816940	NaN	941160	980000	NaN	17910000	NaN	23530000	19589000
TCONS_00009935|m.85697_clip;TCONS_00009934|m.85691_clip;TCONS_00009933|m.85704_clip;TCONS_00009933|m.85703	TCONS_00009935|m.85697_clip;TCONS_00009934|m.85691_clip;TCONS_00009933|m.85704_clip;TCONS_00009933|m.85703	>TCONS_00009935|m.85697_clip;>TCONS_00009934|m.85691_clip;>TCONS_00009933|m.85704_clip;>TCONS_00009933|m.85703	3	3	2	3	3	884330	2339900	1971300	1029500	2168200	29819000	43538000	41950000	34194000	38196000
TCONS_00009938|m.89915_clip	TCONS_00009938|m.89915_clip	>TCONS_00009938|m.89915_clip	1	2	1	2	2	1506000	2083600	1273300	1023100	2183700	29333000	25270000	48464000	22646000	24290000
TCONS_00009943|m.84871_clip;TCONS_00009944|m.84890_clip	TCONS_00009943|m.84871_clip;TCONS_00009944|m.84890_clip	>TCONS_00009943|m.84871_clip;>TCONS_00009944|m.84890_clip	4	3	6	5	6	1658100	1544400	3268500	1528300	2848700	50541000	71087000	76305000	71976000	61277000
TCONS_00009952|m.85771_clip	TCONS_00009952|m.85771_clip	>TCONS_00009952|m.85771_clip	11	10	11	9	11	172230000	159670000	175610000	134330000	188190000	3112700000	3561800000	3833900000	3204800000	3235400000
TCONS_00009961|m.89267;TCONS_00009960|m.89260;TCONS_00009958|m.89246;TCONS_00009956|m.89282;TCONS_00009955|m.89289;TCONS_00009957|m.89274;TCONS_00009963|m.89253;TCONS_00009959|m.89239	TCONS_00009961|m.89267;TCONS_00009960|m.89260;TCONS_00009958|m.89246;TCONS_00009956|m.89282;TCONS_00009955|m.89289;TCONS_00009957|m.89274;TCONS_00009963|m.89253;TCONS_00009959|m.89239	>TCONS_00009961|m.89267;>TCONS_00009960|m.89260;>TCONS_00009958|m.89246;>TCONS_00009956|m.89282;>TCONS_00009955|m.89289;>TCONS_00009957|m.89274;>TCONS_00009963|m.89253;>TCONS_00009959|m.89239	4	2	5	3	3	7601000	2356400	8532300	4389300	3431600	169490000	95609000	112830000	91795000	125210000
TCONS_00009969|m.88850_clip	TCONS_00009969|m.88850_clip	>TCONS_00009969|m.88850_clip	2	2	1	1	1	12532000	1564200	5069800	2086000	2563500	99914000	25039000	118460000	48632000	59443000
TCONS_00009974|m.89191_clip;TCONS_00009975|m.89197	TCONS_00009974|m.89191_clip;TCONS_00009975|m.89197	>TCONS_00009974|m.89191_clip;>TCONS_00009975|m.89197	7	8	8	7	8	120720000	176830000	114020000	120430000	171690000	983450000	1398000000	788810000	999700000	1112300000
TCONS_00009985|m.86163;TCONS_00009984|m.86160	TCONS_00009985|m.86163;TCONS_00009984|m.86160	>TCONS_00009985|m.86163;>TCONS_00009984|m.86160	1	1	1	1	1	2324900	2825600	2326100	2177600	2872400	30224000	36605000	27686000	32171000	33928000
TCONS_00009994|m.88411_clip;TCONS_00009995|m.88424;TCONS_00009995|m.88426_clip	TCONS_00009994|m.88411_clip;TCONS_00009995|m.88424	>TCONS_00009994|m.88411_clip;>TCONS_00009995|m.88424	10	10	10	11	10	26811000	45120000	52738000	37372000	48143000	690990000	932460000	900230000	909550000	871170000
TCONS_00009996|m.90794;TCONS_00009998|m.90799;TCONS_00009997|m.90805;TCONS_00009999|m.90787	TCONS_00009996|m.90794;TCONS_00009998|m.90799;TCONS_00009997|m.90805	>TCONS_00009996|m.90794;>TCONS_00009998|m.90799;>TCONS_00009997|m.90805	1	3	3	4	4	NaN	845250	8426400	921670	1877800	NaN	31492000	NaN	19532000	31680000
TCONS_00010005|m.84035;TCONS_00013014|m.114029;TCONS_00011240|m.98176	TCONS_00010005|m.84035;TCONS_00013014|m.114029	>TCONS_00010005|m.84035;>TCONS_00013014|m.114029	6	7	6	7	6	11317000	16088000	12883000	14922000	17391000	230470000	182080000	190130000	193840000	191610000
TCONS_00010018|m.87903_clip	TCONS_00010018|m.87903_clip	>TCONS_00010018|m.87903_clip	1	2	2	2	2	664750	2604700	2602800	2095800	3170100	23303000	44265000	38725000	40551000	49453000
TCONS_00010026|m.86767	TCONS_00010026|m.86767	>TCONS_00010026|m.86767	8	9	12	8	9	102730000	65539000	56817000	56525000	66812000	985760000	892100000	531300000	831540000	832640000
TCONS_00010028|m.88405_clip	TCONS_00010028|m.88405_clip	>TCONS_00010028|m.88405_clip	1	1	1	1	0	2403700	4951800	7998600	3728900	NaN	36055000	74018000	109850000	63564000	NaN
TCONS_00010033|m.89220_clip	TCONS_00010033|m.89220_clip	>TCONS_00010033|m.89220_clip	0	0	1	0	0	NaN	NaN	377910	NaN	NaN	NaN	NaN	7611900	NaN	NaN
TCONS_00010039|m.84671	TCONS_00010039|m.84671	>TCONS_00010039|m.84671	2	2	3	3	2	8357500	13393000	14373000	10272000	14052000	58047000	67978000	79268000	56859000	40828000
TCONS_00010056|m.88100	TCONS_00010056|m.88100	>TCONS_00010056|m.88100	2	3	4	4	3	30084000	38152000	69932000	30812000	43254000	415590000	319320000	487150000	278890000	338020000
TCONS_00010062|m.88122	TCONS_00010062|m.88122	>TCONS_00010062|m.88122	14	17	21	14	18	92479000	119320000	126760000	100320000	132500000	2873100000	2919700000	2822900000	2922600000	3019100000
TCONS_00010063|m.84623	TCONS_00010063|m.84623	>TCONS_00010063|m.84623	1	1	0	1	1	422860	627690	NaN	503940	781240	11417000	16888000	NaN	15462000	19165000
TCONS_00010065|m.84627	TCONS_00010065|m.84627	>TCONS_00010065|m.84627	1	1	1	1	1	5603100	4520700	2224300	4979200	3238000	44825000	36039000	16292000	45267000	23536000
TCONS_00010068|m.87343_clip	TCONS_00010068|m.87343_clip	>TCONS_00010068|m.87343_clip	0	0	1	2	0	NaN	NaN	5020700	1506000	NaN	NaN	NaN	32177000	11980000	NaN
TCONS_00010083|m.84795_clip	TCONS_00010083|m.84795_clip	>TCONS_00010083|m.84795_clip	4	5	5	5	5	14999000	17146000	17353000	16250000	20217000	214800000	222700000	224650000	252250000	272920000
TCONS_00010087|m.89634	TCONS_00010087|m.89634	>TCONS_00010087|m.89634	31	34	39	35	36	113840000	90772000	128080000	85186000	97953000	4731300000	3850000000	4343800000	3979900000	3674500000
TCONS_00010092|m.87653;TCONS_00010091|m.87658	TCONS_00010092|m.87653;TCONS_00010091|m.87658	>TCONS_00010092|m.87653;>TCONS_00010091|m.87658	1	2	2	2	2	1055200	2320900	1416100	1992500	2816600	51787000	47809000	28251000	47032000	52834000
TCONS_00010095|m.89814;TCONS_00010094|m.89816;TCONS_00010093|m.89810	TCONS_00010095|m.89814;TCONS_00010094|m.89816;TCONS_00010093|m.89810	>TCONS_00010095|m.89814;>TCONS_00010094|m.89816;>TCONS_00010093|m.89810	0	0	1	0	0	NaN	NaN	1068200	NaN	NaN	NaN	NaN	12714000	NaN	NaN
TCONS_00010096|m.86858_clip	TCONS_00010096|m.86858_clip	>TCONS_00010096|m.86858_clip	1	1	1	2	2	2371900	509920	2720800	1310200	717020	NaN	12135000	NaN	17331000	15558000
TCONS_00010103|m.84158	TCONS_00010103|m.84158	>TCONS_00010103|m.84158	1	1	1	1	2	176020	237890	162520	308460	433620	5456700	7348900	4612700	10867000	12213000
TCONS_00010119|m.83817;TCONS_00010120|m.83798	TCONS_00010119|m.83817;TCONS_00010120|m.83798	>TCONS_00010119|m.83817;>TCONS_00010120|m.83798	1	1	1	1	1	3767600	4474400	5715700	3854700	4796300	33908000	40129000	47098000	39425000	39221000
TCONS_00010122|m.83792_clip	TCONS_00010122|m.83792_clip	>TCONS_00010122|m.83792_clip	2	1	2	1	2	13450000	9694100	14976000	8977200	15301000	72784000	92085000	74463000	96178000	90965000
TCONS_00010126|m.86867;TCONS_00010127|m.86865	TCONS_00010126|m.86867;TCONS_00010127|m.86865	>TCONS_00010126|m.86867;>TCONS_00010127|m.86865	5	4	6	5	5	15826000	17002000	20674000	15617000	21135000	170920000	202670000	191140000	183270000	227110000
TCONS_00010128|m.84463;TCONS_00010129|m.84469	TCONS_00010128|m.84463;TCONS_00010129|m.84469	>TCONS_00010128|m.84463;>TCONS_00010129|m.84469	3	4	2	4	4	33545000	44698000	43150000	9705200	49527000	455350000	486540000	705800000	285560000	497460000
TCONS_00010135|m.86900	TCONS_00010135|m.86900	>TCONS_00010135|m.86900	0	1	2	0	0	NaN	421230	1040900	NaN	NaN	NaN	11522000	15933000	NaN	NaN
TCONS_00010136|m.90338	TCONS_00010136|m.90338	>TCONS_00010136|m.90338	1	1	0	0	0	3113100	76087	NaN	NaN	NaN	212740000	7289500	NaN	NaN	NaN
TCONS_00010144|m.84606;TCONS_00010143|m.84607;TCONS_00010142|m.84609	TCONS_00010144|m.84606;TCONS_00010143|m.84607;TCONS_00010142|m.84609	>TCONS_00010144|m.84606;>TCONS_00010143|m.84607;>TCONS_00010142|m.84609	1	2	2	1	1	1712600	2015100	4700800	1844500	1405200	9990500	11714000	14966000	NaN	9836300
TCONS_00013206|m.120301_clip;TCONS_00013204|m.120298_clip;TCONS_00013198|m.111969_clip;TCONS_00013197|m.114150;TCONS_00012656|m.117843;TCONS_00012647|m.118080_clip;TCONS_00010153|m.86907_clip	TCONS_00013206|m.120301_clip;TCONS_00013204|m.120298_clip;TCONS_00013198|m.111969_clip;TCONS_00013197|m.114150;TCONS_00012656|m.117843;TCONS_00012647|m.118080_clip;TCONS_00010153|m.86907_clip	>TCONS_00013206|m.120301_clip;>TCONS_00013204|m.120298_clip;>TCONS_00013198|m.111969_clip;>TCONS_00013197|m.114150;>TCONS_00012656|m.117843;>TCONS_00012647|m.118080_clip;>TCONS_00010153|m.86907_clip	9	9	11	9	9	4494500000	3434600000	4093400000	3644100000	3738200000	25406000000	21823000000	21191000000	22329000000	22571000000
TCONS_00010174|m.87229	TCONS_00010174|m.87229	>TCONS_00010174|m.87229	27	28	29	29	26	98522000	81908000	78904000	70601000	91051000	3857900000	3803400000	3255600000	3678000000	3892400000
TCONS_00010182|m.90702	TCONS_00010182|m.90702	>TCONS_00010182|m.90702	4	4	4	6	5	1738600	2605200	2497800	4153600	5022000	33287000	48133000	42520000	45651000	37170000
TCONS_00010189|m.87316;TCONS_00010188|m.87295;TCONS_00010187|m.87306;TCONS_00010186|m.87310;TCONS_00010185|m.87298	TCONS_00010189|m.87316;TCONS_00010188|m.87295;TCONS_00010187|m.87306;TCONS_00010186|m.87310;TCONS_00010185|m.87298	>TCONS_00010189|m.87316;>TCONS_00010188|m.87295;>TCONS_00010187|m.87306;>TCONS_00010186|m.87310;>TCONS_00010185|m.87298	6	4	7	6	7	76073000	70260000	93572000	56979000	98240000	797220000	748310000	750830000	878960000	682360000
TCONS_00010191|m.86195_clip;TCONS_00010190|m.86191	TCONS_00010191|m.86195_clip;TCONS_00010190|m.86191	>TCONS_00010191|m.86195_clip;>TCONS_00010190|m.86191	16	17	18	16	17	794520000	819430000	1056100000	678680000	936840000	12407000000	13748000000	14252000000	12216000000	14047000000
TCONS_00010199|m.86986_clip;TCONS_00010201|m.86983_clip;TCONS_00010198|m.88709_clip;TCONS_00010200|m.86991_clip;TCONS_00010200|m.86988;TCONS_00009773|m.87048_clip	TCONS_00010199|m.86986_clip;TCONS_00010201|m.86983_clip;TCONS_00010198|m.88709_clip	>TCONS_00010199|m.86986_clip;>TCONS_00010201|m.86983_clip;>TCONS_00010198|m.88709_clip	4	3	4	4	5	12624000	9902900	16772000	9079200	12210000	196510000	154950000	176570000	150180000	135990000
TCONS_00010202|m.88005	TCONS_00010202|m.88005	>TCONS_00010202|m.88005	1	3	4	4	4	NaN	NaN	1137400	976380	1027300	NaN	NaN	15620000	16643000	14001000
TCONS_00010203|m.88347	TCONS_00010203|m.88347	>TCONS_00010203|m.88347	6	8	6	8	7	5017500	6738900	4973900	5425500	5406900	144750000	145620000	143710000	141540000	135870000
TCONS_00010206|m.90544_clip	TCONS_00010206|m.90544_clip	>TCONS_00010206|m.90544_clip	2	1	3	2	2	646280	442760	576640	541600	709830	19132000	16632000	13170000	18708000	18633000
TCONS_00010214|m.84004_clip	TCONS_00010214|m.84004_clip	>TCONS_00010214|m.84004_clip	1	1	1	1	1	1351500	1391700	741760	1081900	1257100	25678000	26350000	12903000	23360000	21702000
TCONS_00010218|m.88946;TCONS_00010217|m.88957	TCONS_00010218|m.88946;TCONS_00010217|m.88957	>TCONS_00010218|m.88946;>TCONS_00010217|m.88957	40	43	45	42	40	35005000	30630000	33170000	25789000	31942000	2874800000	2754800000	2556500000	2697600000	2872300000
TCONS_00010220|m.84433	TCONS_00010220|m.84433	>TCONS_00010220|m.84433	7	9	11	10	8	15367000	15805000	17083000	14831000	17708000	517610000	427850000	339690000	461760000	438970000
TCONS_00010233|m.88645_clip	TCONS_00010233|m.88645_clip	>TCONS_00010233|m.88645_clip	6	4	4	4	4	34588000	18276000	26314000	15661000	21909000	295310000	235950000	255090000	225640000	248570000
TCONS_00010248|m.84977	TCONS_00010248|m.84977	>TCONS_00010248|m.84977	2	2	1	3	2	1726300	1774600	1048100	2485300	1909300	24629000	27097000	28040000	29455000	25980000
TCONS_00010253|m.97083	TCONS_00010253|m.97083	>TCONS_00010253|m.97083	1	2	0	1	1	NaN	873710	NaN	NaN	403360	NaN	13892000	NaN	NaN	13325000
TCONS_00010254|m.97091	TCONS_00010254|m.97091	>TCONS_00010254|m.97091	27	24	26	22	27	94571000	92856000	86973000	73660000	109180000	3488900000	3700200000	3282900000	3340200000	3632800000
TCONS_00010261|m.92410_clip	TCONS_00010261|m.92410_clip	>TCONS_00010261|m.92410_clip	2	2	3	2	2	1603600	505530	701300	495750	1206900	18158000	17661000	11626000	19751000	16583000
TCONS_00010275|m.95463;TCONS_00010276|m.95456_clip	TCONS_00010275|m.95463;TCONS_00010276|m.95456_clip	>TCONS_00010275|m.95463;>TCONS_00010276|m.95456_clip	1	2	2	1	1	132570	493230	566400	334490	281510	6705900	11736000	11641000	19227000	12938000
TCONS_00010277|m.94148	TCONS_00010277|m.94148	>TCONS_00010277|m.94148	2	2	2	2	2	1237100	1047700	2091600	1043600	887050	23324000	20496000	34751000	23178000	15822000
TCONS_00010283|m.96052;TCONS_00010282|m.96095;TCONS_00010281|m.96038;TCONS_00010284|m.96066;TCONS_00010280|m.96080;TCONS_00010279|m.96110	TCONS_00010283|m.96052;TCONS_00010282|m.96095;TCONS_00010281|m.96038;TCONS_00010284|m.96066;TCONS_00010280|m.96080;TCONS_00010279|m.96110	>TCONS_00010283|m.96052;>TCONS_00010282|m.96095;>TCONS_00010281|m.96038;>TCONS_00010284|m.96066;>TCONS_00010280|m.96080;>TCONS_00010279|m.96110	1	3	3	2	4	676800	1498500	2321200	984410	2087300	28825000	29557000	42022000	30324000	37410000
TCONS_00010288|m.93249_clip	TCONS_00010288|m.93249_clip	>TCONS_00010288|m.93249_clip	6	5	6	4	5	20020000	18521000	31024000	16478000	20390000	223800000	249500000	354020000	269930000	256480000
TCONS_00010293|m.96567	TCONS_00010293|m.96567	>TCONS_00010293|m.96567	5	5	6	4	5	141810000	173030000	192790000	127700000	177210000	1141300000	1555700000	1711700000	1246700000	1387800000
TCONS_00010306|m.93044;TCONS_00004578|m.38763_clip	TCONS_00010306|m.93044	>TCONS_00010306|m.93044	5	5	5	5	5	35349000	33773000	39197000	29648000	33934000	323310000	362730000	343580000	348380000	316160000
TCONS_00010311|m.91223_clip	TCONS_00010311|m.91223_clip	>TCONS_00010311|m.91223_clip	3	3	4	3	3	5430600	2871800	4173500	2749300	1655400	106360000	46947000	75182000	51776000	37827000
TCONS_00010319|m.92552_clip	TCONS_00010319|m.92552_clip	>TCONS_00010319|m.92552_clip	5	7	5	6	5	38323000	2365000	2747100	2394200	2966200	376350000	360530000	319610000	345480000	396630000
TCONS_00010321|m.91958;TCONS_00010322|m.91965;TCONS_00002161|m.23958;TCONS_00002160|m.23943	TCONS_00010321|m.91958;TCONS_00010322|m.91965	>TCONS_00010321|m.91958;>TCONS_00010322|m.91965	5	6	6	8	7	4018100	3369100	5221900	4952600	5910800	145290000	138770000	145500000	151950000	159450000
TCONS_00010337|m.93375_clip	TCONS_00010337|m.93375_clip	>TCONS_00010337|m.93375_clip	6	6	6	6	6	23175000	29171000	17019000	19872000	26032000	320070000	313420000	328590000	300340000	315390000
TCONS_00010339|m.94036	TCONS_00010339|m.94036	>TCONS_00010339|m.94036	4	2	2	1	0	2465200	984970	845710	681490	NaN	35730000	29692000	23759000	35706000	NaN
TCONS_00010343|m.95546;TCONS_00010341|m.95566;TCONS_00010342|m.95526;TCONS_00010344|m.95585;TCONS_00010344|m.95591;TCONS_00010342|m.95532	TCONS_00010343|m.95546;TCONS_00010341|m.95566;TCONS_00010342|m.95526;TCONS_00010344|m.95585	>TCONS_00010343|m.95546;>TCONS_00010341|m.95566;>TCONS_00010342|m.95526;>TCONS_00010344|m.95585	26	25	33	30	27	9709600	11696000	16824000	13012000	12365000	827500000	832310000	852140000	812200000	718700000
TCONS_00010344|m.95586;TCONS_00010343|m.95547;TCONS_00010342|m.95527;TCONS_00010341|m.95567	TCONS_00010344|m.95586;TCONS_00010343|m.95547;TCONS_00010342|m.95527;TCONS_00010341|m.95567	>TCONS_00010344|m.95586;>TCONS_00010343|m.95547;>TCONS_00010342|m.95527;>TCONS_00010341|m.95567	8	8	8	7	8	10312000	15652000	12681000	8598700	15939000	301350000	358560000	386800000	357010000	362690000
TCONS_00010344|m.95587;TCONS_00010343|m.95548;TCONS_00010342|m.95528;TCONS_00010341|m.95568	TCONS_00010344|m.95587;TCONS_00010343|m.95548;TCONS_00010342|m.95528;TCONS_00010341|m.95568	>TCONS_00010344|m.95587;>TCONS_00010343|m.95548;>TCONS_00010342|m.95528;>TCONS_00010341|m.95568	7	7	8	8	8	10632000	12877000	14891000	14646000	13594000	178020000	211640000	197980000	208440000	183450000
TCONS_00010344|m.95593;TCONS_00010343|m.95554;TCONS_00010342|m.95535;TCONS_00010341|m.95573	TCONS_00010344|m.95593;TCONS_00010343|m.95554;TCONS_00010342|m.95535;TCONS_00010341|m.95573	>TCONS_00010344|m.95593;>TCONS_00010343|m.95554;>TCONS_00010342|m.95535;>TCONS_00010341|m.95573	6	7	7	6	6	17451000	31332000	24498000	23938000	20516000	264840000	223900000	226370000	271710000	182650000
TCONS_00010355|m.97527	TCONS_00010355|m.97527	>TCONS_00010355|m.97527	9	11	12	10	11	7519500	11545000	13205000	10230000	17504000	253950000	261480000	261970000	358370000	271690000
TCONS_00010361|m.91650	TCONS_00010361|m.91650	>TCONS_00010361|m.91650	5	5	5	5	3	7071300	10267000	8701600	6966400	5998000	110830000	188320000	139240000	175170000	120510000
TCONS_00010368|m.95798	TCONS_00010368|m.95798	>TCONS_00010368|m.95798	5	5	5	5	5	2044800	3486600	4499100	1741400	2577900	60165000	77151000	57271000	51539000	60985000
TCONS_00010381|m.96640_clip;TCONS_00010380|m.96686_clip;TCONS_00010382|m.96674;TCONS_00010383|m.96630;TCONS_00010384|m.96663	TCONS_00010381|m.96640_clip;TCONS_00010380|m.96686_clip;TCONS_00010382|m.96674;TCONS_00010383|m.96630;TCONS_00010384|m.96663	>TCONS_00010381|m.96640_clip;>TCONS_00010380|m.96686_clip;>TCONS_00010382|m.96674;>TCONS_00010383|m.96630;>TCONS_00010384|m.96663	4	5	4	4	6	1784600	2199200	2140800	1612200	3027600	51426000	52679000	58829000	61416000	59666000
TCONS_00010389|m.91023	TCONS_00010389|m.91023	>TCONS_00010389|m.91023	3	4	4	4	5	5314900	5666500	3645700	7114600	11557000	52291000	53677000	30371000	61486000	65256000
TCONS_00010394|m.96184;TCONS_00010395|m.96193;TCONS_00010396|m.96188;TCONS_00010393|m.96197;TCONS_00010397|m.96180;TCONS_00010398|m.96176	TCONS_00010394|m.96184;TCONS_00010395|m.96193;TCONS_00010396|m.96188;TCONS_00010393|m.96197;TCONS_00010397|m.96180;TCONS_00010398|m.96176	>TCONS_00010394|m.96184;>TCONS_00010395|m.96193;>TCONS_00010396|m.96188;>TCONS_00010393|m.96197;>TCONS_00010397|m.96180;>TCONS_00010398|m.96176	5	6	6	6	6	5713000	7095600	7714700	5836300	7180400	89434000	109980000	118760000	104680000	105200000
TCONS_00010400|m.97598;TCONS_00010401|m.97592	TCONS_00010400|m.97598;TCONS_00010401|m.97592	>TCONS_00010400|m.97598;>TCONS_00010401|m.97592	9	9	10	8	8	14067000	17285000	17293000	12351000	13703000	255620000	289010000	274640000	264010000	241700000
TCONS_00010402|m.97704_clip	TCONS_00010402|m.97704_clip	>TCONS_00010402|m.97704_clip	0	1	0	0	0	NaN	4637100	NaN	NaN	NaN	NaN	23105000	NaN	NaN	NaN
TCONS_00010410|m.96327;TCONS_00010409|m.96320	TCONS_00010410|m.96327;TCONS_00010409|m.96320	>TCONS_00010410|m.96327;>TCONS_00010409|m.96320	6	6	6	7	7	30857000	26940000	22477000	26883000	31777000	318160000	301010000	292820000	303650000	299090000
TCONS_00010411|m.97199	TCONS_00010411|m.97199	>TCONS_00010411|m.97199	2	1	2	1	1	1944600	712190	1258900	792100	867060	44455000	18574000	30165000	23559000	20619000
TCONS_00010412|m.95875	TCONS_00010412|m.95875	>TCONS_00010412|m.95875	3	3	3	3	3	57906000	53014000	61535000	43123000	68692000	286070000	265990000	268690000	254130000	317560000
TCONS_00010414|m.93157	TCONS_00010414|m.93157	>TCONS_00010414|m.93157	9	9	8	8	9	14256000	17671000	21664000	14096000	18269000	340110000	374620000	379700000	396810000	354900000
TCONS_00010417|m.94791	TCONS_00010417|m.94791	>TCONS_00010417|m.94791	3	4	2	3	3	3191200	2920400	2420600	2835900	2771500	85786000	76918000	44032000	82129000	76655000
TCONS_00010417|m.94792	TCONS_00010417|m.94792	>TCONS_00010417|m.94792	2	3	4	3	2	1127800	1567300	1462800	1570300	1525900	33151000	33706000	29557000	33643000	42735000
TCONS_00010419|m.96211;TCONS_00010420|m.96218;TCONS_00010418|m.96205	TCONS_00010419|m.96211;TCONS_00010420|m.96218;TCONS_00010418|m.96205	>TCONS_00010419|m.96211;>TCONS_00010420|m.96218;>TCONS_00010418|m.96205	2	3	3	4	3	22340000	20031000	38261000	24420000	20909000	167380000	133960000	243340000	188320000	135560000
TCONS_00010424|m.97264	TCONS_00010424|m.97264	>TCONS_00010424|m.97264	3	4	3	4	4	4386900	6225700	4124000	4337100	6117000	85678000	104550000	79210000	89969000	110080000
TCONS_00010425|m.94261_clip	TCONS_00010425|m.94261_clip	>TCONS_00010425|m.94261_clip	1	1	1	2	1	2506900	1977000	NaN	1445500	2397900	40111000	31522000	NaN	26282000	34859000
TCONS_00010433|m.96772_clip;TCONS_00010432|m.96781_clip	TCONS_00010433|m.96772_clip;TCONS_00010432|m.96781_clip	>TCONS_00010433|m.96772_clip;>TCONS_00010432|m.96781_clip	3	4	1	2	2	575890	560830	466900	310610	852340	NaN	18390000	16769000	21856000	27534000
TCONS_00010441|m.92333_clip	TCONS_00010441|m.92333_clip	>TCONS_00010441|m.92333_clip	6	4	4	3	3	11337000	5682200	6014000	4787500	6326800	144900000	110590000	98729000	107340000	111260000
TCONS_00010447|m.97416;TCONS_00010448|m.97394;TCONS_00010450|m.97407	TCONS_00010447|m.97416;TCONS_00010448|m.97394;TCONS_00010450|m.97407	>TCONS_00010447|m.97416;>TCONS_00010448|m.97394;>TCONS_00010450|m.97407	0	0	1	2	1	NaN	NaN	161370	87090	104330	NaN	NaN	7387100	4948500	4739800
TCONS_00010460|m.97151	TCONS_00010460|m.97151	>TCONS_00010460|m.97151	2	2	2	2	2	7939200	7708400	15631000	7688200	7309100	64678000	60421000	113980000	71343000	52054000
TCONS_00010463|m.95355	TCONS_00010463|m.95355	>TCONS_00010463|m.95355	9	9	13	10	11	1546900	2835100	4255800	2693700	3839600	134140000	166640000	174710000	183710000	162510000
TCONS_00010475|m.97767	TCONS_00010475|m.97767	>TCONS_00010475|m.97767	11	13	13	12	12	18590000	16416000	21860000	14429000	17107000	453970000	407060000	392180000	428870000	383630000
TCONS_00010475|m.97768	TCONS_00010475|m.97768	>TCONS_00010475|m.97768	1	2	2	2	2	5316100	7467000	15247000	5161800	11383000	47316000	55554000	75760000	52209000	69640000
TCONS_00010481|m.93229	TCONS_00010481|m.93229	>TCONS_00010481|m.93229	2	3	1	2	1	2011300	2092300	1011600	1443400	2166900	23754000	24236000	19548000	19079000	NaN
TCONS_00010485|m.95263_clip	TCONS_00010485|m.95263_clip	>TCONS_00010485|m.95263_clip	30	32	30	30	28	43768000	50430000	45713000	38023000	39638000	2358700000	2341500000	2127100000	2098800000	1992200000
TCONS_00010486|m.92343	TCONS_00010486|m.92343	>TCONS_00010486|m.92343	0	2	1	1	1	NaN	987720	1960000	575110	684210	NaN	26575000	48451000	17646000	16785000
TCONS_00010507|m.96592_clip;TCONS_00007752|m.61676_clip	TCONS_00010507|m.96592_clip;TCONS_00007752|m.61676_clip	>TCONS_00010507|m.96592_clip;>TCONS_00007752|m.61676_clip	15	15	16	15	15	1741500000	1950200000	1705100000	1657100000	2068200000	27416000000	32725000000	27315000000	31005000000	33907000000
TCONS_00010511|m.91231_clip	TCONS_00010511|m.91231_clip	>TCONS_00010511|m.91231_clip	3	3	3	3	2	5535300	7840100	10627000	7019900	7101700	64770000	88813000	102500000	90738000	65763000
TCONS_00010516|m.95772	TCONS_00010516|m.95772	>TCONS_00010516|m.95772	1	2	2	1	1	794460	1494100	1212200	534780	562870	23334000	15639000	13889000	17850000	15021000
TCONS_00010523|m.92812;TCONS_00010522|m.92807	TCONS_00010523|m.92812;TCONS_00010522|m.92807	>TCONS_00010523|m.92812;>TCONS_00010522|m.92807	4	3	3	5	3	7135600	5689700	6534000	5456400	7330000	74866000	90846000	75927000	88977000	80811000
TCONS_00011711|m.111005_clip;TCONS_00010524|m.96522	TCONS_00011711|m.111005_clip;TCONS_00010524|m.96522	>TCONS_00011711|m.111005_clip;>TCONS_00010524|m.96522	1	2	1	1	2	2246100	2798700	2315800	1838700	3094400	24640000	24777000	23259000	22922000	24965000
TCONS_00010538|m.95028_clip	TCONS_00010538|m.95028_clip	>TCONS_00010538|m.95028_clip	1	2	1	1	1	1040300	1208200	1449600	1242300	1062800	17684000	20468000	22562000	24000000	16417000
TCONS_00010540|m.93064;TCONS_00010539|m.93060	TCONS_00010540|m.93064;TCONS_00010539|m.93060	>TCONS_00010540|m.93064;>TCONS_00010539|m.93060	14	16	15	15	17	92373000	92684000	113990000	75878000	112850000	1856500000	1919800000	2281100000	1741300000	2056500000
TCONS_00010555|m.91074_clip	TCONS_00010555|m.91074_clip	>TCONS_00010555|m.91074_clip	0	1	0	2	0	NaN	83544	NaN	70497	NaN	NaN	10989000	NaN	10575000	NaN
TCONS_00010578|m.93477;TCONS_00010577|m.93415;TCONS_00010574|m.93456;TCONS_00010576|m.93436;TCONS_00010575|m.93500	TCONS_00010578|m.93477;TCONS_00010577|m.93415;TCONS_00010574|m.93456;TCONS_00010576|m.93436;TCONS_00010575|m.93500	>TCONS_00010578|m.93477;>TCONS_00010577|m.93415;>TCONS_00010574|m.93456;>TCONS_00010576|m.93436;>TCONS_00010575|m.93500	1	0	0	0	0	124000	NaN	NaN	NaN	NaN	6448000	NaN	NaN	NaN	NaN
TCONS_00010585|m.91599	TCONS_00010585|m.91599	>TCONS_00010585|m.91599	0	1	1	1	1	NaN	4917200	NaN	3212000	5045700	NaN	44100000	NaN	32851000	41260000
TCONS_00010587|m.96230_clip;TCONS_00010588|m.96243_clip;TCONS_00010588|m.96246	TCONS_00010587|m.96230_clip;TCONS_00010588|m.96243_clip	>TCONS_00010587|m.96230_clip;>TCONS_00010588|m.96243_clip	14	12	13	13	14	5487500	6178000	5466600	7636000	11111000	154750000	139350000	124360000	175250000	150160000
TCONS_00010601|m.97628	TCONS_00010601|m.97628	>TCONS_00010601|m.97628	29	29	33	29	33	173720000	168710000	176860000	149790000	193610000	5724400000	5679300000	5186400000	5393700000	5562200000
TCONS_00010604|m.96872	TCONS_00010604|m.96872	>TCONS_00010604|m.96872	0	1	1	0	1	NaN	200100	130540	NaN	135850	NaN	9172400	5497600	NaN	5677900
TCONS_00010627|m.94753;TCONS_00010626|m.94750	TCONS_00010627|m.94753;TCONS_00010626|m.94750	>TCONS_00010627|m.94753;>TCONS_00010626|m.94750	5	3	4	4	5	4215500	3051100	3771200	2051600	2223700	82681000	99866000	88476000	74436000	61178000
TCONS_00010626|m.94752	TCONS_00010626|m.94752	>TCONS_00010626|m.94752	2	3	2	3	2	10117000	17731000	19782000	12942000	12435000	71280000	99090000	128960000	92093000	85528000
TCONS_00010631|m.96399	TCONS_00010631|m.96399	>TCONS_00010631|m.96399	9	11	7	10	9	207410000	439340000	229760000	331190000	402310000	2615600000	3145200000	2968700000	2591600000	2817200000
TCONS_00010635|m.95149	TCONS_00010635|m.95149	>TCONS_00010635|m.95149	1	2	2	1	2	28868000	46897000	53533000	30977000	51063000	153790000	213420000	243090000	187530000	233230000
TCONS_00010646|m.93824;TCONS_00010645|m.93820;TCONS_00010644|m.93815;TCONS_00010643|m.93811;TCONS_00010642|m.93808	TCONS_00010646|m.93824;TCONS_00010645|m.93820;TCONS_00010644|m.93815;TCONS_00010643|m.93811;TCONS_00010642|m.93808	>TCONS_00010646|m.93824;>TCONS_00010645|m.93820;>TCONS_00010644|m.93815;>TCONS_00010643|m.93811;>TCONS_00010642|m.93808	8	8	6	8	7	130970000	128330000	92344000	138980000	84496000	2026500000	1785600000	1243400000	1814200000	1215800000
TCONS_00010658|m.94194_clip;TCONS_00010659|m.94206_clip	TCONS_00010658|m.94194_clip;TCONS_00010659|m.94206_clip	>TCONS_00010658|m.94194_clip;>TCONS_00010659|m.94206_clip	4	4	4	4	3	2500400	2417600	3158100	2288600	2271400	79172000	77898000	87884000	75602000	78337000
TCONS_00010659|m.94207;TCONS_00010658|m.94195	TCONS_00010659|m.94207;TCONS_00010658|m.94195	>TCONS_00010659|m.94207;>TCONS_00010658|m.94195	1	2	1	1	2	1407700	4913100	NaN	1543300	3605800	15670000	33145000	NaN	28052000	36470000
TCONS_00010679|m.91624_clip	TCONS_00010679|m.91624_clip	>TCONS_00010679|m.91624_clip	1	1	1	1	1	338210	404040	347780	408490	454000	9131600	10871000	8597000	12534000	11138000
TCONS_00010687|m.94653_clip;TCONS_00010688|m.94646_clip	TCONS_00010687|m.94653_clip;TCONS_00010688|m.94646_clip	>TCONS_00010687|m.94653_clip;>TCONS_00010688|m.94646_clip	3	1	2	1	2	1001000	700690	581140	515940	909390	18681000	17999000	13716000	15114000	14655000
TCONS_00010690|m.97637_clip;TCONS_00010689|m.97646_clip	TCONS_00010690|m.97637_clip;TCONS_00010689|m.97646_clip	>TCONS_00010690|m.97637_clip;>TCONS_00010689|m.97646_clip	1	1	0	0	1	NaN	486140	NaN	NaN	378060	NaN	13080000	NaN	NaN	9274600
TCONS_00010695|m.91911_clip;TCONS_00010694|m.91902_clip	TCONS_00010695|m.91911_clip;TCONS_00010694|m.91902_clip	>TCONS_00010695|m.91911_clip;>TCONS_00010694|m.91902_clip	0	0	0	1	1	NaN	NaN	NaN	NaN	1714500	NaN	NaN	NaN	NaN	23367000
TCONS_00010696|m.93884;TCONS_00010697|m.93890;TCONS_00010697|m.93893	TCONS_00010696|m.93884;TCONS_00010697|m.93890	>TCONS_00010696|m.93884;>TCONS_00010697|m.93890	11	12	12	10	10	23731000	31561000	23126000	21269000	24824000	663440000	800820000	708070000	774730000	745350000
TCONS_00010700|m.97761	TCONS_00010700|m.97761	>TCONS_00010700|m.97761	6	5	6	5	5	28766000	24103000	28156000	21777000	33539000	364330000	395440000	326630000	376000000	410580000
TCONS_00010712|m.95038;TCONS_00010711|m.95050	TCONS_00010712|m.95038;TCONS_00010711|m.95050	>TCONS_00010712|m.95038;>TCONS_00010711|m.95050	22	22	23	21	21	667680000	865640000	848420000	740620000	921070000	17836000000	21845000000	20264000000	20506000000	20786000000
TCONS_00010718|m.95481_clip	TCONS_00010718|m.95481_clip	>TCONS_00010718|m.95481_clip	1	0	0	1	0	632480	NaN	NaN	NaN	NaN	16445000	NaN	NaN	NaN	NaN
TCONS_00010720|m.95321	TCONS_00010720|m.95321	>TCONS_00010720|m.95321	3	3	3	4	3	1457100	2327800	1942400	2863800	2633200	43605000	55860000	52929000	65143000	62514000
TCONS_00010729|m.93401_clip	TCONS_00010729|m.93401_clip	>TCONS_00010729|m.93401_clip	3	3	3	2	3	5892700	4586300	6520300	NaN	3154600	33083000	39844000	36205000	NaN	25961000
TCONS_00010741|m.92564_clip	TCONS_00010741|m.92564_clip	>TCONS_00010741|m.92564_clip	3	5	4	4	4	1871300	2639900	2485000	2258600	2885800	71195000	73515000	61199000	68882000	72219000
TCONS_00010742|m.94158_clip	TCONS_00010742|m.94158_clip	>TCONS_00010742|m.94158_clip	1	2	1	2	2	1264100	2666100	1219800	1654600	2472100	27696000	37352000	24467000	26356000	30755000
TCONS_00010743|m.95202	TCONS_00010743|m.95202	>TCONS_00010743|m.95202	5	5	5	5	6	224550000	273740000	255460000	185830000	423130000	1230100000	1300200000	1077100000	971710000	1770700000
TCONS_00010746|m.92820	TCONS_00010746|m.92820	>TCONS_00010746|m.92820	3	2	2	3	2	21615000	13870000	8083200	10986000	12132000	128830000	134900000	91283000	121730000	106610000
TCONS_00010761|m.94360	TCONS_00010761|m.94360	>TCONS_00010761|m.94360	1	1	1	1	1	2663200	2309800	2512200	2692600	3192000	15979000	13810000	13800000	18359000	17401000
TCONS_00010772|m.91343;TCONS_00010771|m.91364;TCONS_00010769|m.91248;TCONS_00010768|m.91279;TCONS_00010767|m.91385;TCONS_00010773|m.91236;TCONS_00010770|m.91437;TCONS_00010774|m.91356;TCONS_00010773|m.91235;TCONS_00010770|m.91436;TCONS_00003328|m.27616	TCONS_00010772|m.91343;TCONS_00010771|m.91364;TCONS_00010769|m.91248;TCONS_00010768|m.91279;TCONS_00010767|m.91385;TCONS_00010773|m.91236;TCONS_00010770|m.91437;TCONS_00010774|m.91356;TCONS_00010773|m.91235;TCONS_00010770|m.91436	>TCONS_00010772|m.91343;>TCONS_00010771|m.91364;>TCONS_00010769|m.91248;>TCONS_00010768|m.91279;>TCONS_00010767|m.91385;>TCONS_00010773|m.91236;>TCONS_00010770|m.91437;>TCONS_00010774|m.91356;>TCONS_00010773|m.91235;>TCONS_00010770|m.91436	4	5	3	4	4	2626800	5901700	4629800	3505300	3755900	76447000	152850000	96438000	93335000	91611000
TCONS_00010776|m.96519_clip	TCONS_00010776|m.96519_clip	>TCONS_00010776|m.96519_clip	0	1	1	1	1	NaN	2185100	2527300	1390400	1157200	NaN	19597000	20825000	14220000	9462500
TCONS_00010779|m.92327_clip;TCONS_00010778|m.92330_clip	TCONS_00010779|m.92327_clip;TCONS_00010778|m.92330_clip	>TCONS_00010779|m.92327_clip;>TCONS_00010778|m.92330_clip	3	3	5	3	4	6332900	6205700	6960300	4967500	7142000	115700000	128260000	117850000	118370000	109280000
TCONS_00010782|m.91981;TCONS_00010364|m.92954_clip;TCONS_00010783|m.91989	TCONS_00010782|m.91981;TCONS_00010364|m.92954_clip;TCONS_00010783|m.91989	>TCONS_00010782|m.91981;>TCONS_00010364|m.92954_clip;>TCONS_00010783|m.91989	19	17	19	16	16	257750000	255980000	292150000	238060000	257180000	5228300000	5202800000	5748500000	5733400000	4932800000
TCONS_00010804|m.94232;TCONS_00010805|m.94218	TCONS_00010804|m.94232;TCONS_00010805|m.94218	>TCONS_00010804|m.94232;>TCONS_00010805|m.94218	4	3	4	4	3	1563500	1603400	2023500	1429800	2967900	67883000	83621000	101160000	79477000	97284000
TCONS_00010816|m.95436_clip	TCONS_00010816|m.95436_clip	>TCONS_00010816|m.95436_clip	2	3	2	3	1	5721300	2891200	6621100	4104300	1165400	60807000	49312000	61860000	44408000	28262000
TCONS_00010826|m.93382_clip	TCONS_00010826|m.93382_clip	>TCONS_00010826|m.93382_clip	19	18	21	18	19	716250000	703730000	787760000	589450000	785970000	13746000000	15616000000	13566000000	15013000000	15613000000
TCONS_00010827|m.91784	TCONS_00010827|m.91784	>TCONS_00010827|m.91784	0	0	1	1	1	NaN	NaN	NaN	1260200	1601900	NaN	NaN	NaN	15754000	16010000
TCONS_00010830|m.96513_clip	TCONS_00010830|m.96513_clip	>TCONS_00010830|m.96513_clip	27	29	32	30	29	2685200000	2246200000	2597200000	2380600000	3135000000	69345000000	61125000000	64454000000	68400000000	71466000000
TCONS_00010833|m.94585	TCONS_00010833|m.94585	>TCONS_00010833|m.94585	15	14	16	13	15	17540000	19115000	20627000	15207000	22174000	844860000	901650000	838240000	930310000	1027000000
TCONS_00010833|m.94586;TCONS_00010832|m.94581;TCONS_00010834|m.94576	TCONS_00010833|m.94586	>TCONS_00010833|m.94586	13	14	13	11	14	15817000	23846000	19835000	16127000	26231000	561880000	749530000	625500000	689460000	749790000
TCONS_00010843|m.94014_clip;TCONS_00010844|m.94024_clip;TCONS_00010845|m.94018	TCONS_00010843|m.94014_clip;TCONS_00010844|m.94024_clip;TCONS_00010845|m.94018	>TCONS_00010843|m.94014_clip;>TCONS_00010844|m.94024_clip;>TCONS_00010845|m.94018	4	3	4	4	3	5225800	5171800	5345200	6448300	5299200	96199000	111670000	102140000	128370000	118860000
TCONS_00010862|m.94712;TCONS_00010863|m.94719	TCONS_00010862|m.94712;TCONS_00010863|m.94719	>TCONS_00010862|m.94712;>TCONS_00010863|m.94719	3	3	4	4	3	9394600	3236500	4190200	3358200	4454600	73410000	50432000	71543000	69599000	75493000
TCONS_00010869|m.97205_clip;TCONS_00010868|m.97212_clip	TCONS_00010869|m.97205_clip;TCONS_00010868|m.97212_clip	>TCONS_00010869|m.97205_clip;>TCONS_00010868|m.97212_clip	9	14	15	11	14	4781500	5495900	4962500	5067500	7529600	305520000	277500000	191680000	277240000	318150000
TCONS_00010878|m.94165_clip	TCONS_00010878|m.94165_clip	>TCONS_00010878|m.94165_clip	3	3	3	2	3	4315400	4219000	4296900	928140	3980200	58600000	54538000	51776000	40012000	51946000
TCONS_00010895|m.97823	TCONS_00010895|m.97823	>TCONS_00010895|m.97823	2	2	2	2	2	9926600	5749700	7249300	5294400	7574500	40247000	23558000	26580000	21687000	28696000
TCONS_00010901|m.97374	TCONS_00010901|m.97374	>TCONS_00010901|m.97374	4	4	3	3	4	1799600	782180	519340	878310	1559500	81207000	40410000	44798000	53028000	54035000
TCONS_00010907|m.95624;TCONS_00010906|m.95627_clip	TCONS_00010907|m.95624;TCONS_00010906|m.95627_clip	>TCONS_00010907|m.95624;>TCONS_00010906|m.95627_clip	3	3	3	3	3	27342000	20561000	55900000	16103000	22789000	183130000	140400000	226370000	114460000	149530000
TCONS_00010909|m.95407	TCONS_00010909|m.95407	>TCONS_00010909|m.95407	2	3	2	2	1	1443200	1092400	1074800	1215400	542260	27749000	19640000	18658000	22775000	24358000
TCONS_00010942|m.94476_clip	TCONS_00010942|m.94476_clip	>TCONS_00010942|m.94476_clip	15	16	18	17	17	790920000	1065400000	1093300000	833740000	1093700000	14266000000	17016000000	16736000000	15515000000	17040000000
TCONS_00010944|m.94462_clip;TCONS_00010943|m.94480	TCONS_00010944|m.94462_clip;TCONS_00010943|m.94480	>TCONS_00010944|m.94462_clip;>TCONS_00010943|m.94480	5	6	4	5	8	3369400	3101000	1677500	2292700	4848200	131470000	128380000	94321000	111550000	134510000
TCONS_00010947|m.92581_clip	TCONS_00010947|m.92581_clip	>TCONS_00010947|m.92581_clip	0	1	1	0	0	NaN	2290600	4140200	NaN	NaN	NaN	6847600	11372000	NaN	NaN
TCONS_00010949|m.93287_clip;TCONS_00010948|m.93295	TCONS_00010949|m.93287_clip;TCONS_00010948|m.93295	>TCONS_00010949|m.93287_clip;>TCONS_00010948|m.93295	3	2	2	3	3	2802300	1701800	1674800	3026700	3530500	36847000	31405000	29378000	44989000	47563000
TCONS_00010950|m.92431;TCONS_00010952|m.92441;TCONS_00010951|m.92452;TCONS_00010951|m.92453	TCONS_00010950|m.92431;TCONS_00010952|m.92441	>TCONS_00010950|m.92431;>TCONS_00010952|m.92441	19	19	19	17	18	2028400000	2226000000	2265800000	1950800000	2419100000	26895000000	31624000000	32933000000	30501000000	31364000000
TCONS_00010956|m.93302	TCONS_00010956|m.93302	>TCONS_00010956|m.93302	1	1	0	1	0	5310100	4627600	NaN	3998400	NaN	28636000	24805000	NaN	33350000	NaN
TCONS_00010959|m.91842	TCONS_00010959|m.91842	>TCONS_00010959|m.91842	17	17	17	16	17	258950000	252060000	234800000	165290000	208480000	5612500000	5067900000	5239800000	4837900000	4747500000
TCONS_00010960|m.97522_clip;TCONS_00010961|m.97515_clip;TCONS_00010961|m.97514	TCONS_00010960|m.97522_clip;TCONS_00010961|m.97515_clip;TCONS_00010961|m.97514	>TCONS_00010960|m.97522_clip;>TCONS_00010961|m.97515_clip;>TCONS_00010961|m.97514	0	1	0	1	2	NaN	999920	NaN	968830	984620	NaN	13950000	NaN	15414000	12525000
TCONS_00010970|m.97550_clip	TCONS_00010970|m.97550_clip	>TCONS_00010970|m.97550_clip	1	1	1	0	2	733250	774690	765900	NaN	1090200	NaN	20071000	18232000	NaN	NaN
TCONS_00010971|m.94313;TCONS_00010972|m.94306	TCONS_00010971|m.94313;TCONS_00010972|m.94306	>TCONS_00010971|m.94313;>TCONS_00010972|m.94306	1	1	1	1	1	1733900	2684600	2538900	2182700	2111300	24275000	37452000	32543000	34726000	26856000
TCONS_00010976|m.97687_clip	TCONS_00010976|m.97687_clip	>TCONS_00010976|m.97687_clip	2	3	3	3	3	9829000	12597000	10351000	9534500	12065000	65924000	71998000	57654000	63414000	62945000
TCONS_00010976|m.97688	TCONS_00010976|m.97688	>TCONS_00010976|m.97688	3	1	2	2	3	7710700	2623600	9130600	4925400	9975200	48322000	58898000	43759000	95059000	54070000
TCONS_00011006|m.96159_clip	TCONS_00011006|m.96159_clip	>TCONS_00011006|m.96159_clip	4	3	4	2	3	2720800	2563500	4636100	1854900	3614200	55156000	75055000	93038000	70855000	63775000
TCONS_00011009|m.96705	TCONS_00011009|m.96705	>TCONS_00011009|m.96705	17	22	19	18	17	52145000	61395000	55860000	46064000	53227000	1338300000	1291100000	1295000000	1352500000	1308200000
TCONS_00011009|m.96706	TCONS_00011009|m.96706	>TCONS_00011009|m.96706	11	13	11	13	13	51780000	103370000	93860000	82779000	102340000	1369700000	1289700000	1226100000	1270200000	1257100000
TCONS_00011018|m.96273	TCONS_00011018|m.96273	>TCONS_00011018|m.96273	17	18	17	16	16	1168700000	1228100000	1254600000	983910000	1240100000	19829000000	22787000000	22031000000	20541000000	21577000000
TCONS_00011038|m.95894_clip	TCONS_00011038|m.95894_clip	>TCONS_00011038|m.95894_clip	16	16	17	17	15	31480000	29157000	34752000	27736000	33350000	1150200000	1093700000	1237300000	1072600000	1139300000
TCONS_00011048|m.111517_clip	TCONS_00011048|m.111517_clip	>TCONS_00011048|m.111517_clip	2	1	2	2	3	2603700	1752700	3316600	5471900	5329600	34235000	51341000	43674000	62196000	48372000
TCONS_00011054|m.104636_clip	TCONS_00011054|m.104636_clip	>TCONS_00011054|m.104636_clip	1	1	2	2	2	38323000	75736000	104440000	53889000	61498000	1161100000	2750000000	528840000	2180500000	2113400000
TCONS_00011068|m.104508	TCONS_00011068|m.104508	>TCONS_00011068|m.104508	1	1	1	1	1	4238200	3582500	4824800	NaN	5711700	16953000	14280000	17669000	NaN	20758000
TCONS_00011071|m.105753_clip;TCONS_00011072|m.105749	TCONS_00011071|m.105753_clip;TCONS_00011072|m.105749	>TCONS_00011071|m.105753_clip;>TCONS_00011072|m.105749	2	3	5	4	5	450840	1440700	1559500	1597400	2340400	30180000	43019000	43169000	42772000	51288000
TCONS_00011082|m.103676;TCONS_00011081|m.103689	TCONS_00011082|m.103676;TCONS_00011081|m.103689	>TCONS_00011082|m.103676;>TCONS_00011081|m.103689	4	4	3	3	5	1843000	1811200	1589700	1344500	2294700	74299000	79021000	79290000	76115000	66065000
TCONS_00011084|m.103395_clip;TCONS_00011083|m.103403	TCONS_00011084|m.103395_clip;TCONS_00011083|m.103403	>TCONS_00011084|m.103395_clip;>TCONS_00011083|m.103403	0	1	1	1	1	NaN	374480	NaN	NaN	389360	NaN	10449000	NaN	NaN	9905500
TCONS_00011085|m.103141	TCONS_00011085|m.103141	>TCONS_00011085|m.103141	1	1	1	0	1	619820	512790	83097	NaN	440740	32231000	26572000	NaN	NaN	NaN
TCONS_00011089|m.100672_clip	TCONS_00011089|m.100672_clip	>TCONS_00011089|m.100672_clip	3	3	4	3	3	2009900	3518800	3191300	2535300	2884600	46156000	83304000	62564000	66376000	62224000
TCONS_00011091|m.101827_clip	TCONS_00011091|m.101827_clip	>TCONS_00011091|m.101827_clip	3	4	4	3	3	3403300	6772300	3735200	4422300	4064900	59347000	88545000	71103000	62129000	53233000
TCONS_00011102|m.108935	TCONS_00011102|m.108935	>TCONS_00011102|m.108935	1	1	1	1	1	NaN	198950	193220	299320	355680	NaN	9714600	8668500	16667000	15835000
TCONS_00011108|m.111221_clip	TCONS_00011108|m.111221_clip	>TCONS_00011108|m.111221_clip	7	11	9	8	10	150880000	212960000	187070000	170390000	255570000	2434800000	2474300000	2451800000	2714900000	3024300000
TCONS_00011114|m.108731;TCONS_00011115|m.108743;TCONS_00011116|m.108754	TCONS_00011114|m.108731;TCONS_00011115|m.108743;TCONS_00011116|m.108754	>TCONS_00011114|m.108731;>TCONS_00011115|m.108743;>TCONS_00011116|m.108754	2	1	4	2	3	2853900	1188400	5377500	2021100	5029500	47022000	34515000	62797000	51176000	57741000
TCONS_00011129|m.98140	TCONS_00011129|m.98140	>TCONS_00011129|m.98140	0	2	2	2	2	NaN	11477000	11772000	7034500	13327000	NaN	73163000	81647000	55123000	86295000
TCONS_00011156|m.100936_clip	TCONS_00011156|m.100936_clip	>TCONS_00011156|m.100936_clip	4	4	2	4	2	6241000	2580200	2030800	1342600	1148800	64363000	47018000	41157000	37572000	35092000
TCONS_00011158|m.106013	TCONS_00011158|m.106013	>TCONS_00011158|m.106013	3	3	1	2	2	1347500	1833300	630110	912050	561230	33259000	46067000	41846000	48448000	36989000
TCONS_00011159|m.108516	TCONS_00011159|m.108516	>TCONS_00011159|m.108516	6	8	10	8	10	2863300	3982500	5326000	4171200	5016400	146100000	175560000	173880000	201150000	159560000
TCONS_00011166|m.99998_clip	TCONS_00011166|m.99998_clip	>TCONS_00011166|m.99998_clip	5	4	4	4	4	19767000	20145000	23458000	14636000	18895000	197060000	184720000	214040000	170130000	170870000
TCONS_00011168|m.98014_clip	TCONS_00011168|m.98014_clip	>TCONS_00011168|m.98014_clip	5	5	5	5	5	6483400	4554800	6464900	3027800	7469900	114920000	85401000	87153000	77240000	97162000
TCONS_00011176|m.110926_clip	TCONS_00011176|m.110926_clip	>TCONS_00011176|m.110926_clip	22	24	25	19	22	213400000	244170000	237430000	185090000	297590000	5735400000	6417800000	6060900000	5767400000	6744500000
TCONS_00011185|m.108016;TCONS_00011184|m.108029;TCONS_00011183|m.108023	TCONS_00011185|m.108016;TCONS_00011184|m.108029;TCONS_00011183|m.108023	>TCONS_00011185|m.108016;>TCONS_00011184|m.108029;>TCONS_00011183|m.108023	1	1	0	1	1	23774000	32134000	NaN	27924000	29998000	34664000	64044000	NaN	63466000	54512000
TCONS_00011194|m.99093;TCONS_00011193|m.99100;TCONS_00011192|m.99097_clip	TCONS_00011194|m.99093;TCONS_00011193|m.99100;TCONS_00011192|m.99097_clip	>TCONS_00011194|m.99093;>TCONS_00011193|m.99100;>TCONS_00011192|m.99097_clip	10	10	9	9	11	868440000	693960000	654490000	658390000	833290000	5854100000	5249000000	5107700000	4463100000	4977700000
TCONS_00011199|m.101514	TCONS_00011199|m.101514	>TCONS_00011199|m.101514	0	1	0	1	0	NaN	655550	NaN	696730	NaN	NaN	10452000	NaN	12668000	NaN
TCONS_00011200|m.99220	TCONS_00011200|m.99220	>TCONS_00011200|m.99220	8	8	7	9	9	27414000	27519000	25316000	22408000	34484000	311210000	304710000	244590000	324300000	298130000
TCONS_00011212|m.103010_clip	TCONS_00011212|m.103010_clip	>TCONS_00011212|m.103010_clip	2	2	4	1	1	7395000	8368700	8526700	3998800	4948500	113700000	99922000	88833000	70657000	67726000
TCONS_00011215|m.104354	TCONS_00011215|m.104354	>TCONS_00011215|m.104354	32	34	31	32	29	67842000	70044000	71042000	62513000	72590000	3114300000	2538900000	4027100000	3819100000	2580400000
TCONS_00011226|m.98153_clip	TCONS_00011226|m.98153_clip	>TCONS_00011226|m.98153_clip	4	6	6	7	5	3420300	8355700	8144000	8437400	7620900	129440000	154080000	102520000	166570000	125980000
TCONS_00011227|m.102020_clip	TCONS_00011227|m.102020_clip	>TCONS_00011227|m.102020_clip	5	4	6	4	4	4818500	4582300	6037200	3784100	5330100	116920000	128810000	114670000	120270000	120710000
TCONS_00011238|m.98481_clip	TCONS_00011238|m.98481_clip	>TCONS_00011238|m.98481_clip	0	1	1	0	0	NaN	5942500	4007600	NaN	NaN	NaN	53295000	33023000	NaN	NaN
TCONS_00011250|m.105693_clip	TCONS_00011250|m.105693_clip	>TCONS_00011250|m.105693_clip	6	5	8	6	6	8429100	8722500	11897000	7894700	11675000	275860000	218360000	222010000	246380000	227220000
TCONS_00011252|m.104271	TCONS_00011252|m.104271	>TCONS_00011252|m.104271	1	1	1	1	1	619470	774600	959510	734080	708350	9292100	11578000	13177000	12513000	9654000
TCONS_00011254|m.104878_clip	TCONS_00011254|m.104878_clip	>TCONS_00011254|m.104878_clip	1	1	0	1	1	317670	577170	NaN	NaN	721040	6353400	11503000	NaN	NaN	13103000
TCONS_00011262|m.109277_clip	TCONS_00011262|m.109277_clip	>TCONS_00011262|m.109277_clip	15	14	15	14	13	22778000	22604000	23940000	18433000	25519000	667570000	797080000	715830000	719570000	765840000
TCONS_00011266|m.104786_clip	TCONS_00011266|m.104786_clip	>TCONS_00011266|m.104786_clip	2	4	3	3	3	9080600	19030000	17714000	13079000	15776000	125870000	152980000	145630000	161760000	148360000
TCONS_00011267|m.100487_clip	TCONS_00011267|m.100487_clip	>TCONS_00011267|m.100487_clip	0	2	3	2	2	NaN	1631700	2784600	1211900	1095100	NaN	40447000	38045000	34257000	24752000
TCONS_00011286|m.109244	TCONS_00011286|m.109244	>TCONS_00011286|m.109244	19	21	24	19	18	52155000	49172000	80855000	41542000	56930000	1593900000	1568000000	1716200000	1679900000	1584900000
TCONS_00011288|m.103921	TCONS_00011288|m.103921	>TCONS_00011288|m.103921	1	1	1	1	1	7166500	7133300	6736800	6362000	6269600	28666000	28433000	24672000	28919000	22786000
TCONS_00011297|m.111026_clip	TCONS_00011297|m.111026_clip	>TCONS_00011297|m.111026_clip	5	4	6	4	5	8284100	6288800	33331000	6590100	9714700	258430000	215640000	206070000	238990000	247150000
TCONS_00011299|m.108899	TCONS_00011299|m.108899	>TCONS_00011299|m.108899	5	6	6	5	5	4121900	4572800	7125800	3936500	4535700	97725000	135160000	144140000	110390000	125330000
TCONS_00011312|m.103028_clip;TCONS_00011311|m.103034_clip	TCONS_00011312|m.103028_clip;TCONS_00011311|m.103034_clip	>TCONS_00011312|m.103028_clip;>TCONS_00011311|m.103034_clip	3	2	2	3	2	27675000	21494000	23240000	18247000	22266000	203170000	197790000	207890000	202390000	190800000
TCONS_00011313|m.101489_clip	TCONS_00011313|m.101489_clip	>TCONS_00011313|m.101489_clip	4	4	6	4	4	21899000	39393000	39881000	31798000	34962000	270360000	387310000	307540000	376100000	314390000
TCONS_00011322|m.105173;TCONS_00011321|m.105170	TCONS_00011322|m.105173;TCONS_00011321|m.105170	>TCONS_00011322|m.105173;>TCONS_00011321|m.105170	0	1	1	0	1	NaN	163240	288210	NaN	NaN	NaN	3578800	5805200	NaN	NaN
TCONS_00011324|m.98448;TCONS_00011323|m.98458	TCONS_00011324|m.98448;TCONS_00011323|m.98458	>TCONS_00011324|m.98448;>TCONS_00011323|m.98458	5	3	7	2	4	3087000	1189400	4813200	828190	1764300	80165000	48349000	58889000	36054000	45898000
TCONS_00011323|m.98459_clip	TCONS_00011323|m.98459_clip	>TCONS_00011323|m.98459_clip	1	2	2	2	1	NaN	1495100	1372000	969190	NaN	NaN	34268000	28891000	25332000	NaN
TCONS_00011333|m.106415	TCONS_00011333|m.106415	>TCONS_00011333|m.106415	10	14	8	12	13	509140	593820	241500	417860	687630	64086000	51030000	27873000	54059000	52379000
TCONS_00011345|m.101148	TCONS_00011345|m.101148	>TCONS_00011345|m.101148	13	14	15	13	13	507440000	509410000	491320000	416020000	500220000	6204800000	6244600000	5544800000	5736800000	5860400000
TCONS_00011355|m.110258_clip;TCONS_00011354|m.110266;TCONS_00011353|m.110248_clip;TCONS_00011352|m.110263_clip;TCONS_00011351|m.110253_clip;TCONS_00011350|m.110257	TCONS_00011355|m.110258_clip;TCONS_00011354|m.110266;TCONS_00011353|m.110248_clip;TCONS_00011352|m.110263_clip;TCONS_00011351|m.110253_clip;TCONS_00011350|m.110257	>TCONS_00011355|m.110258_clip;>TCONS_00011354|m.110266;>TCONS_00011353|m.110248_clip;>TCONS_00011352|m.110263_clip;>TCONS_00011351|m.110253_clip;>TCONS_00011350|m.110257	5	5	6	5	6	47358000	39279000	61037000	29016000	61602000	383680000	365860000	393100000	315740000	392250000
TCONS_00011362|m.110609;TCONS_00011366|m.110587;TCONS_00011361|m.110593;TCONS_00011365|m.110617;TCONS_00011364|m.110608	TCONS_00011362|m.110609;TCONS_00011366|m.110587;TCONS_00011361|m.110593;TCONS_00011365|m.110617;TCONS_00011364|m.110608	>TCONS_00011362|m.110609;>TCONS_00011366|m.110587;>TCONS_00011361|m.110593;>TCONS_00011365|m.110617;>TCONS_00011364|m.110608	3	4	3	4	4	4533100	5222800	4910600	5113300	7311100	58344000	56954000	55772000	66097000	83080000
TCONS_00011369|m.102701;TCONS_00011368|m.102676_clip;TCONS_00011367|m.102689_clip;TCONS_00002887|m.18196;TCONS_00002886|m.18220;TCONS_00002888|m.18208	TCONS_00011369|m.102701;TCONS_00011368|m.102676_clip;TCONS_00011367|m.102689_clip	>TCONS_00011369|m.102701;>TCONS_00011368|m.102676_clip;>TCONS_00011367|m.102689_clip	2	2	2	2	2	1604700	1776600	1576400	1381700	1701700	19174000	21695000	25673000	17657000	18951000
TCONS_00011384|m.105441	TCONS_00011384|m.105441	>TCONS_00011384|m.105441	5	6	6	6	6	23767000	28322000	36875000	28183000	35157000	302450000	265880000	285120000	293690000	280630000
TCONS_00011385|m.105474_clip;TCONS_00011386|m.105464_clip	TCONS_00011385|m.105474_clip;TCONS_00011386|m.105464_clip	>TCONS_00011385|m.105474_clip;>TCONS_00011386|m.105464_clip	2	3	4	2	2	913290	1053900	1655600	949370	1116800	37792000	30877000	40877000	32300000	30913000
TCONS_00011388|m.101817;TCONS_00011387|m.101815_clip	TCONS_00011388|m.101817;TCONS_00011387|m.101815_clip	>TCONS_00011388|m.101817;>TCONS_00011387|m.101815_clip	4	4	3	4	2	6080400	4152500	4609900	7619700	2857100	43406000	43003000	49604000	59449000	35784000
TCONS_00011389|m.104070_clip	TCONS_00011389|m.104070_clip	>TCONS_00011389|m.104070_clip	5	7	5	5	4	700660	993750	624910	640750	646900	68652000	65549000	67056000	60775000	56499000
TCONS_00011391|m.110452_clip	TCONS_00011391|m.110452_clip	>TCONS_00011391|m.110452_clip	2	2	2	2	1	2073500	1432300	1786400	2296900	737010	34793000	27769000	31671000	45826000	28266000
TCONS_00011392|m.99750_clip	TCONS_00011392|m.99750_clip	>TCONS_00011392|m.99750_clip	5	5	4	6	5	3911900	2992700	3527500	3322100	3185400	126960000	91896000	81721000	95446000	90977000
TCONS_00011397|m.105815_clip	TCONS_00011397|m.105815_clip	>TCONS_00011397|m.105815_clip	2	1	1	1	1	2481400	1292800	NaN	1741700	2548900	NaN	10306000	NaN	15834000	18527000
TCONS_00011409|m.104884_clip;TCONS_00002852|m.18442	TCONS_00011409|m.104884_clip;TCONS_00002852|m.18442	>TCONS_00011409|m.104884_clip;>TCONS_00002852|m.18442	2	4	4	3	3	15871000	37892000	31042000	26784000	32581000	129480000	164800000	121140000	149150000	145880000
TCONS_00011410|m.99326	TCONS_00011410|m.99326	>TCONS_00011410|m.99326	12	11	10	12	12	333830000	324630000	355630000	282760000	372910000	3610500000	3875600000	4138500000	3779300000	4027000000
TCONS_00011414|m.98393_clip	TCONS_00011414|m.98393_clip	>TCONS_00011414|m.98393_clip	1	1	1	1	0	429070	272010	1399300	923900	NaN	7294100	4608000	NaN	NaN	NaN
TCONS_00011423|m.102760_clip	TCONS_00011423|m.102760_clip	>TCONS_00011423|m.102760_clip	1	3	4	3	2	1763500	3246300	2278100	3622600	1118200	35386000	43791000	62023000	56091000	47046000
TCONS_00011423|m.102761	TCONS_00011423|m.102761	>TCONS_00011423|m.102761	0	1	1	1	0	NaN	1153800	1019500	634560	NaN	NaN	13797000	11201000	8653400	NaN
TCONS_00011427|m.105057_clip;TCONS_00011426|m.105050;TCONS_00011425|m.105036	TCONS_00011427|m.105057_clip;TCONS_00011426|m.105050;TCONS_00011425|m.105036	>TCONS_00011427|m.105057_clip;>TCONS_00011426|m.105050;>TCONS_00011425|m.105036	1	1	1	1	1	1708800	1513500	1252400	1279200	1335100	20505000	18099000	13760000	17444000	14557000
TCONS_00011441|m.111091;TCONS_00011440|m.111055;TCONS_00011439|m.111079;TCONS_00011438|m.111031;TCONS_00011437|m.111043;TCONS_00011436|m.111067;TCONS_00003234|m.32294;TCONS_00003235|m.32287;TCONS_00003233|m.32281	TCONS_00011441|m.111091;TCONS_00011440|m.111055;TCONS_00011439|m.111079;TCONS_00011438|m.111031;TCONS_00011437|m.111043;TCONS_00011436|m.111067	>TCONS_00011441|m.111091;>TCONS_00011440|m.111055;>TCONS_00011439|m.111079;>TCONS_00011438|m.111031;>TCONS_00011437|m.111043;>TCONS_00011436|m.111067	5	5	5	6	6	1911400	1788900	1756800	1884600	2493100	92076000	79050000	60291000	71655000	76246000
TCONS_00011449|m.101591_clip	TCONS_00011449|m.101591_clip	>TCONS_00011449|m.101591_clip	5	3	6	5	5	4741600	4260700	5975300	2934000	3509300	45998000	54713000	55131000	42734000	32213000
TCONS_00011451|m.110502;TCONS_00011450|m.110483	TCONS_00011451|m.110502;TCONS_00011450|m.110483	>TCONS_00011451|m.110502;>TCONS_00011450|m.110483	1	0	0	0	0	559050	NaN	NaN	NaN	NaN	11740000	NaN	NaN	NaN	NaN
TCONS_00011474|m.100757;TCONS_00011473|m.100756	TCONS_00011474|m.100757;TCONS_00011473|m.100756	>TCONS_00011474|m.100757;>TCONS_00011473|m.100756	2	4	2	3	2	30961000	22767000	30750000	16903000	19040000	210840000	193240000	189000000	248350000	223340000
TCONS_00011482|m.105605_clip	TCONS_00011482|m.105605_clip	>TCONS_00011482|m.105605_clip	1	0	1	0	1	NaN	NaN	6660900	NaN	NaN	NaN	NaN	30492000	NaN	NaN
TCONS_00011485|m.107626_clip	TCONS_00011485|m.107626_clip	>TCONS_00011485|m.107626_clip	2	2	2	1	2	2621000	4068300	4098600	2065900	4337300	35008000	55549000	51161000	55028000	53994000
TCONS_00011490|m.108951	TCONS_00011490|m.108951	>TCONS_00011490|m.108951	1	1	2	1	2	630260	332030	949680	126780	916630	23263000	31109000	24089000	13546000	23101000
TCONS_00011492|m.109001	TCONS_00011492|m.109001	>TCONS_00011492|m.109001	7	6	5	7	3	24245000	23211000	24881000	18666000	15232000	307930000	342120000	391730000	280070000	256240000
TCONS_00011505|m.100020_clip	TCONS_00011505|m.100020_clip	>TCONS_00011505|m.100020_clip	2	3	2	3	2	13335000	11574000	13756000	12558000	13302000	47647000	54668000	59697000	50203000	43062000
TCONS_00011514|m.106398_clip	TCONS_00011514|m.106398_clip	>TCONS_00011514|m.106398_clip	2	2	3	1	1	1919700	1796400	3273700	1654500	1728400	41261000	37063000	47449000	47696000	39838000
TCONS_00011519|m.105959_clip	TCONS_00011519|m.105959_clip	>TCONS_00011519|m.105959_clip	2	2	3	2	3	3179300	2832000	5283900	1237700	3770900	42558000	38598000	44140000	31406000	47030000
TCONS_00011523|m.110790_clip	TCONS_00011523|m.110790_clip	>TCONS_00011523|m.110790_clip	5	8	8	7	8	237500000	270940000	257450000	213090000	264020000	2053400000	1866000000	2129200000	1616000000	2128300000
TCONS_00011535|m.104044_clip	TCONS_00011535|m.104044_clip	>TCONS_00011535|m.104044_clip	3	3	3	3	3	4759700	4783000	4541400	4552100	5242700	176710000	162690000	139580000	158510000	141990000
TCONS_00011541|m.108256	TCONS_00011541|m.108256	>TCONS_00011541|m.108256	8	7	7	7	7	17845000	18713000	22638000	14535000	18880000	378020000	380020000	462510000	320670000	349230000
TCONS_00011542|m.108810_clip	TCONS_00011542|m.108810_clip	>TCONS_00011542|m.108810_clip	3	4	3	4	3	8437500	6799800	5440100	7182600	5959000	102590000	61156000	57326000	74303000	67019000
TCONS_00011543|m.108693	TCONS_00011543|m.108693	>TCONS_00011543|m.108693	0	1	0	1	0	NaN	700420	NaN	744980	NaN	NaN	16053000	NaN	19472000	NaN
TCONS_00011550|m.100333_clip;TCONS_00015678|m.136989;TCONS_00015677|m.136984	TCONS_00011550|m.100333_clip;TCONS_00015678|m.136989;TCONS_00015677|m.136984	>TCONS_00011550|m.100333_clip;>TCONS_00015678|m.136989;>TCONS_00015677|m.136984	0	2	3	1	2	NaN	4734000	6345200	2789400	3911800	NaN	62063000	67297000	61125000	51029000
TCONS_00011565|m.100563_clip	TCONS_00011565|m.100563_clip	>TCONS_00011565|m.100563_clip	2	3	2	3	2	1843800	11904000	2346400	11797000	2953400	59791000	96256000	57875000	100570000	87456000
TCONS_00011569|m.98259_clip;TCONS_00011570|m.98302;TCONS_00011568|m.98248_clip;TCONS_00011571|m.98270;TCONS_00011567|m.98291_clip;TCONS_00011566|m.98312_clip;TCONS_00011574|m.98280;TCONS_00011572|m.98323;TCONS_00011573|m.98332	TCONS_00011569|m.98259_clip;TCONS_00011570|m.98302;TCONS_00011568|m.98248_clip;TCONS_00011571|m.98270;TCONS_00011567|m.98291_clip;TCONS_00011566|m.98312_clip;TCONS_00011574|m.98280;TCONS_00011572|m.98323;TCONS_00011573|m.98332	>TCONS_00011569|m.98259_clip;>TCONS_00011570|m.98302;>TCONS_00011568|m.98248_clip;>TCONS_00011571|m.98270;>TCONS_00011567|m.98291_clip;>TCONS_00011566|m.98312_clip;>TCONS_00011574|m.98280;>TCONS_00011572|m.98323;>TCONS_00011573|m.98332	1	3	2	3	2	253060	661860	533330	445070	334310	NaN	18131000	19432000	12673000	10442000
TCONS_00011575|m.109074	TCONS_00011575|m.109074	>TCONS_00011575|m.109074	1	2	2	0	0	3159100	1691700	1780200	NaN	NaN	149880000	58574000	69959000	NaN	NaN
TCONS_00011582|m.111210;TCONS_00011581|m.111207	TCONS_00011582|m.111210;TCONS_00011581|m.111207	>TCONS_00011582|m.111210;>TCONS_00011581|m.111207	4	4	4	4	4	157900000	224600000	203900000	144140000	195260000	1030100000	1380700000	1022300000	966640000	1058000000
TCONS_00011591|m.102274;TCONS_00011588|m.102164;TCONS_00011590|m.102391;TCONS_00011587|m.102364;TCONS_00011585|m.102236;TCONS_00011583|m.102291;TCONS_00011589|m.102333;TCONS_00011586|m.102196;TCONS_00011584|m.102118	TCONS_00011591|m.102274;TCONS_00011588|m.102164;TCONS_00011590|m.102391;TCONS_00011587|m.102364;TCONS_00011585|m.102236;TCONS_00011583|m.102291;TCONS_00011589|m.102333;TCONS_00011586|m.102196;TCONS_00011584|m.102118	>TCONS_00011591|m.102274;>TCONS_00011588|m.102164;>TCONS_00011590|m.102391;>TCONS_00011587|m.102364;>TCONS_00011585|m.102236;>TCONS_00011583|m.102291;>TCONS_00011589|m.102333;>TCONS_00011586|m.102196;>TCONS_00011584|m.102118	0	0	0	0	1	NaN	NaN	NaN	NaN	1066800	NaN	NaN	NaN	NaN	6785100
TCONS_00011595|m.110970;TCONS_00011594|m.110976	TCONS_00011595|m.110970;TCONS_00011594|m.110976	>TCONS_00011595|m.110970;>TCONS_00011594|m.110976	7	7	9	7	6	3404500	4825400	4954800	3172500	4266600	139560000	108020000	100650000	99380000	98642000
TCONS_00011597|m.99388	TCONS_00011597|m.99388	>TCONS_00011597|m.99388	1	2	2	2	2	647540	793040	1175900	1598200	1845100	25969000	17308000	8780200	32497000	29579000
TCONS_00011602|m.108326	TCONS_00011602|m.108326	>TCONS_00011602|m.108326	2	5	5	6	7	1728500	5082800	3740700	4652100	6950100	82195000	107370000	94929000	93382000	102160000
TCONS_00011602|m.108327	TCONS_00011602|m.108327	>TCONS_00011602|m.108327	4	3	3	3	3	10283000	8121200	7727800	6031500	7544400	133850000	136260000	119950000	121050000	115470000
TCONS_00011602|m.108328	TCONS_00011602|m.108328	>TCONS_00011602|m.108328	3	2	4	2	1	12773000	4622900	6125000	4654100	3851900	100310000	63808000	62468000	64404000	58547000
TCONS_00011605|m.101283;TCONS_00011609|m.101270;TCONS_00011610|m.101305;TCONS_00011608|m.101316;TCONS_00011607|m.101256	TCONS_00011605|m.101283;TCONS_00011609|m.101270;TCONS_00011610|m.101305;TCONS_00011608|m.101316;TCONS_00011607|m.101256	>TCONS_00011605|m.101283;>TCONS_00011609|m.101270;>TCONS_00011610|m.101305;>TCONS_00011608|m.101316;>TCONS_00011607|m.101256	16	14	14	14	14	13693000	11035000	11708000	10781000	13085000	554220000	505490000	480180000	512840000	474250000
TCONS_00011611|m.101723	TCONS_00011611|m.101723	>TCONS_00011611|m.101723	89	91	95	90	91	160040000	172570000	175160000	140610000	181540000	15589000000	16644000000	15810000000	14681000000	15989000000
TCONS_00011617|m.108097_clip	TCONS_00011617|m.108097_clip	>TCONS_00011617|m.108097_clip	1	2	2	2	2	17460000	11032000	18659000	15882000	26737000	111860000	27666000	52801000	60867000	98319000
TCONS_00011629|m.103714_clip	TCONS_00011629|m.103714_clip	>TCONS_00011629|m.103714_clip	8	6	6	10	8	2497100	1660800	2159600	2623100	2533000	129550000	127990000	114310000	106220000	123140000
TCONS_00011636|m.101214;TCONS_00011635|m.101224;TCONS_00011634|m.101236;TCONS_00011633|m.101232	TCONS_00011636|m.101214;TCONS_00011635|m.101224;TCONS_00011634|m.101236;TCONS_00011633|m.101232	>TCONS_00011636|m.101214;>TCONS_00011635|m.101224;>TCONS_00011634|m.101236;>TCONS_00011633|m.101232	6	6	6	5	6	6969700	7551800	8846200	5224400	13597000	277530000	282950000	244670000	272660000	312290000
TCONS_00011637|m.102995_clip	TCONS_00011637|m.102995_clip	>TCONS_00011637|m.102995_clip	3	3	3	3	4	1949000	2375400	2655500	2691000	4882100	35865000	43454000	38358000	53477000	56706000
TCONS_00011645|m.98609_clip;TCONS_00011647|m.98651;TCONS_00011646|m.98664_clip;TCONS_00011644|m.98623_clip	TCONS_00011645|m.98609_clip;TCONS_00011647|m.98651;TCONS_00011646|m.98664_clip;TCONS_00011644|m.98623_clip	>TCONS_00011645|m.98609_clip;>TCONS_00011647|m.98651;>TCONS_00011646|m.98664_clip;>TCONS_00011644|m.98623_clip	0	2	1	2	1	NaN	2647000	NaN	1977200	2419500	NaN	89921000	NaN	71900000	78999000
TCONS_00011660|m.110060_clip;TCONS_00011659|m.110071;TCONS_00011658|m.110083	TCONS_00011660|m.110060_clip;TCONS_00011659|m.110071;TCONS_00011658|m.110083	>TCONS_00011660|m.110060_clip;>TCONS_00011659|m.110071;>TCONS_00011658|m.110083	5	3	5	5	3	3343500	1886400	4019900	2408700	1993400	79830000	73332000	86947000	94238000	69218000
TCONS_00011669|m.107437	TCONS_00011669|m.107437	>TCONS_00011669|m.107437	1	1	1	1	1	1814000	1999400	2588300	1898300	2080700	32652000	35863000	42655000	38830000	34029000
TCONS_00011680|m.104317;TCONS_00011679|m.104326	TCONS_00011680|m.104317;TCONS_00011679|m.104326	>TCONS_00011680|m.104317;>TCONS_00011679|m.104326	2	2	2	0	1	13403000	25805000	24446000	NaN	11734000	47648000	92135000	78152000	NaN	70704000
TCONS_00011682|m.104775_clip;TCONS_00011683|m.104764_clip;TCONS_00011681|m.104753_clip	TCONS_00011682|m.104775_clip;TCONS_00011683|m.104764_clip;TCONS_00011681|m.104753_clip	>TCONS_00011682|m.104775_clip;>TCONS_00011683|m.104764_clip;>TCONS_00011681|m.104753_clip	5	6	6	6	6	21236000	32396000	17762000	24922000	36413000	523070000	400070000	480650000	400740000	488440000
TCONS_00011713|m.104503_clip;TCONS_00011712|m.104495_clip;TCONS_00011714|m.104498_clip	TCONS_00011713|m.104503_clip;TCONS_00011712|m.104495_clip;TCONS_00011714|m.104498_clip	>TCONS_00011713|m.104503_clip;>TCONS_00011712|m.104495_clip;>TCONS_00011714|m.104498_clip	1	2	2	2	2	4071600	7155100	6744600	4996600	6538400	48893000	71923000	55925000	57944000	55272000
TCONS_00011715|m.100953_clip;TCONS_00011716|m.100945_clip	TCONS_00011715|m.100953_clip;TCONS_00011716|m.100945_clip	>TCONS_00011715|m.100953_clip;>TCONS_00011716|m.100945_clip	1	2	1	1	1	1037500	800080	1241000	931990	1098400	14525000	11162000	15906000	14828000	13972000
TCONS_00011744|m.98472	TCONS_00011744|m.98472	>TCONS_00011744|m.98472	8	8	9	8	9	80567000	56689000	102520000	42333000	71656000	1128200000	785190000	1207300000	752230000	907730000
TCONS_00011749|m.105803_clip;TCONS_00011750|m.105809_clip	TCONS_00011749|m.105803_clip;TCONS_00011750|m.105809_clip	>TCONS_00011749|m.105803_clip;>TCONS_00011750|m.105809_clip	2	3	3	4	4	1507500	4512000	1884200	2200300	3367100	38342000	41148000	43252000	27249000	36050000
TCONS_00011778|m.101785_clip;TCONS_00011777|m.101789	TCONS_00011778|m.101785_clip;TCONS_00011777|m.101789	>TCONS_00011778|m.101785_clip;>TCONS_00011777|m.101789	5	7	7	7	6	40877000	71715000	89265000	43960000	52243000	460040000	666750000	733110000	410670000	352850000
TCONS_00011779|m.98524_clip	TCONS_00011779|m.98524_clip	>TCONS_00011779|m.98524_clip	2	2	3	1	1	394140	554900	799740	172470	286370	17554000	23524000	19922000	13244000	17582000
TCONS_00011781|m.108167_clip;TCONS_00011780|m.108148_clip	TCONS_00011781|m.108167_clip;TCONS_00011780|m.108148_clip	>TCONS_00011781|m.108167_clip;>TCONS_00011780|m.108148_clip	6	10	10	9	9	6744600	8426500	7854500	7206500	9127900	322390000	305680000	253990000	305420000	318160000
TCONS_00011791|m.107752;TCONS_00011789|m.107756;TCONS_00011790|m.107760	TCONS_00011791|m.107752;TCONS_00011789|m.107756;TCONS_00011790|m.107760	>TCONS_00011791|m.107752;>TCONS_00011789|m.107756;>TCONS_00011790|m.107760	12	12	12	12	12	1327700000	1218500000	1328700000	964310000	1443200000	15326000000	13488000000	13168000000	11604000000	12838000000
TCONS_00011797|m.106077;TCONS_00011798|m.106070	TCONS_00011797|m.106077;TCONS_00011798|m.106070	>TCONS_00011797|m.106077;>TCONS_00011798|m.106070	0	1	0	1	1	NaN	1236700	NaN	963700	1204100	NaN	22182000	NaN	19713000	19693000
TCONS_00011800|m.106292	TCONS_00011800|m.106292	>TCONS_00011800|m.106292	10	10	10	10	10	62589000	50535000	54945000	67354000	83474000	1731500000	2004500000	1679500000	2249900000	2085600000
TCONS_00011819|m.104955_clip;TCONS_00011818|m.104927_clip;TCONS_00011817|m.104940_clip	TCONS_00011819|m.104955_clip;TCONS_00011818|m.104927_clip;TCONS_00011817|m.104940_clip	>TCONS_00011819|m.104955_clip;>TCONS_00011818|m.104927_clip;>TCONS_00011817|m.104940_clip	0	0	2	2	1	NaN	NaN	532300	301910	NaN	NaN	NaN	17057000	12008000	NaN
TCONS_00011819|m.104956;TCONS_00011818|m.104928;TCONS_00011817|m.104941	TCONS_00011819|m.104956;TCONS_00011818|m.104928;TCONS_00011817|m.104941	>TCONS_00011819|m.104956;>TCONS_00011818|m.104928;>TCONS_00011817|m.104941	2	2	2	2	1	3243600	2847700	2485800	1848900	2093500	46570000	41804000	30568000	41371000	37453000
TCONS_00011830|m.102746	TCONS_00011830|m.102746	>TCONS_00011830|m.102746	2	2	3	2	3	882010	1258200	1513200	818110	1170300	34055000	45176000	44768000	35602000	33396000
TCONS_00011843|m.103014_clip	TCONS_00011843|m.103014_clip	>TCONS_00011843|m.103014_clip	3	3	3	3	2	4010200	3202100	3786400	2670400	463830	41079000	38311000	50211000	33933000	34200000
TCONS_00011859|m.101576_clip	TCONS_00011859|m.101576_clip	>TCONS_00011859|m.101576_clip	22	23	25	24	24	665410000	826870000	848470000	649970000	876640000	17539000000	20559000000	19962000000	17579000000	20297000000
TCONS_00011864|m.103669_clip	TCONS_00011864|m.103669_clip	>TCONS_00011864|m.103669_clip	2	3	4	2	4	1761600	2509200	2874200	1324400	2805300	57087000	66006000	59731000	57643000	55112000
TCONS_00011865|m.100068	TCONS_00011865|m.100068	>TCONS_00011865|m.100068	1	0	1	0	1	1189700	NaN	378490	NaN	528940	NaN	NaN	7970100	NaN	11054000
TCONS_00011870|m.101694_clip;TCONS_00011869|m.101681_clip;TCONS_00011868|m.101676_clip;TCONS_00011867|m.101670;TCONS_00011866|m.101688_clip	TCONS_00011870|m.101694_clip;TCONS_00011869|m.101681_clip;TCONS_00011868|m.101676_clip;TCONS_00011867|m.101670;TCONS_00011866|m.101688_clip	>TCONS_00011870|m.101694_clip;>TCONS_00011869|m.101681_clip;>TCONS_00011868|m.101676_clip;>TCONS_00011867|m.101670;>TCONS_00011866|m.101688_clip	3	2	2	3	2	6416600	5075400	4346100	6124700	2540000	63284000	59688000	48390000	68815000	56480000
TCONS_00011887|m.109043	TCONS_00011887|m.109043	>TCONS_00011887|m.109043	0	2	1	1	1	NaN	1379000	NaN	NaN	NaN	NaN	24735000	NaN	NaN	NaN
TCONS_00011889|m.110627;TCONS_00011888|m.110633;TCONS_00015284|m.133572_clip;TCONS_00015281|m.133575_clip;TCONS_00015279|m.133557;TCONS_00015291|m.133578_clip;TCONS_00015290|m.133597_clip;TCONS_00015289|m.133564_clip;TCONS_00015288|m.133590_clip;TCONS_00015283|m.133582_clip;TCONS_00015282|m.133560_clip;TCONS_00015280|m.133587_clip;TCONS_00015283|m.133584;TCONS_00015282|m.133562;TCONS_00015280|m.1…	TCONS_00011889|m.110627;TCONS_00011888|m.110633;TCONS_00015284|m.133572_clip;TCONS_00015281|m.133575_clip;TCONS_00015279|m.133557;TCONS_00015291|m.133578_clip;TCONS_00015290|m.133597_clip;TCONS_00015289|m.133564_clip;TCONS_00015288|m.133590_clip	>TCONS_00011889|m.110627;>TCONS_00011888|m.110633;>TCONS_00015284|m.133572_clip;>TCONS_00015281|m.133575_clip;>TCONS_00015279|m.133557;>TCONS_00015291|m.133578_clip;>TCONS_00015290|m.133597_clip;>TCONS_00015289|m.133564_clip;>TCONS_00015288|m.133590_clip	6	8	9	6	5	5463800	7466900	9902100	5185800	5148800	150660000	162650000	169890000	187730000	142610000
TCONS_00011914|m.100179;TCONS_00011913|m.100195_clip	TCONS_00011914|m.100179;TCONS_00011913|m.100195_clip	>TCONS_00011914|m.100179;>TCONS_00011913|m.100195_clip	3	3	3	3	4	580970	632770	594460	370290	724030	29326000	34559000	29754000	29193000	35895000
TCONS_00011917|m.105096	TCONS_00011917|m.105096	>TCONS_00011917|m.105096	16	17	15	17	17	434620000	416230000	413660000	368420000	407790000	6014700000	5246100000	5575600000	6713700000	6106400000
TCONS_00011918|m.99102_clip	TCONS_00011918|m.99102_clip	>TCONS_00011918|m.99102_clip	1	1	1	1	1	2104200	4272100	2677700	2980900	4062500	10521000	21286000	12258000	16938000	18456000
TCONS_00011922|m.101186	TCONS_00011922|m.101186	>TCONS_00011922|m.101186	4	2	4	5	5	1747000	767800	1232300	1881500	2781300	42439000	42058000	38948000	34677000	41211000
TCONS_00011925|m.100749	TCONS_00011925|m.100749	>TCONS_00011925|m.100749	5	5	5	5	6	58600000	44888000	49137000	93208000	74161000	346010000	275650000	190480000	909610000	529610000
TCONS_00011930|m.102005_clip	TCONS_00011930|m.102005_clip	>TCONS_00011930|m.102005_clip	2	2	2	2	2	446050000	1426100000	1487000000	1004800000	1408200000	6033000000	6078100000	5738800000	4850700000	5520300000
TCONS_00011937|m.106166	TCONS_00011937|m.106166	>TCONS_00011937|m.106166	1	1	0	1	1	1513500	NaN	NaN	1048100	1571000	12108000	NaN	NaN	9528900	11419000
TCONS_00011938|m.99225_clip	TCONS_00011938|m.99225_clip	>TCONS_00011938|m.99225_clip	13	11	13	12	13	85385000	64964000	73173000	61077000	90012000	1505500000	1699300000	1578600000	1375400000	1549300000
TCONS_00011939|m.104403_clip	TCONS_00011939|m.104403_clip	>TCONS_00011939|m.104403_clip	2	2	2	1	2	30173000	16016000	31292000	15735000	17841000	116250000	140810000	110670000	125990000	50656000
TCONS_00011939|m.104404	TCONS_00011939|m.104404	>TCONS_00011939|m.104404	4	3	3	3	3	5132400	9554800	11972000	8901100	11196000	89840000	143200000	129050000	145310000	141190000
TCONS_00011941|m.102587;TCONS_00011940|m.102592	TCONS_00011941|m.102587;TCONS_00011940|m.102592	>TCONS_00011941|m.102587;>TCONS_00011940|m.102592	0	0	1	0	0	NaN	NaN	2367200	NaN	NaN	NaN	NaN	19506000	NaN	NaN
TCONS_00011941|m.102586_clip	TCONS_00011941|m.102586_clip	>TCONS_00011941|m.102586_clip	0	1	2	2	2	NaN	2306400	4791500	1193500	3752700	NaN	38303000	30674000	22604000	22931000
TCONS_00011948|m.105426	TCONS_00011948|m.105426	>TCONS_00011948|m.105426	6	7	6	8	6	37474000	38688000	62441000	47960000	47216000	526040000	506970000	518800000	511470000	473280000
TCONS_00011951|m.99766	TCONS_00011951|m.99766	>TCONS_00011951|m.99766	2	3	2	3	2	1169100	1735400	1337100	2126500	2008400	45989000	20541000	25270000	39571000	35910000
TCONS_00011962|m.111183	TCONS_00011962|m.111183	>TCONS_00011962|m.111183	4	5	5	4	5	29156000	18291000	25836000	14278000	21982000	266650000	249150000	275450000	251580000	244000000
TCONS_00011977|m.103114_clip	TCONS_00011977|m.103114_clip	>TCONS_00011977|m.103114_clip	11	10	11	10	10	82886000	58034000	83442000	60155000	75330000	762420000	657950000	747620000	688090000	683090000
TCONS_00011978|m.98237	TCONS_00011978|m.98237	>TCONS_00011978|m.98237	0	2	1	2	2	NaN	7298600	5518700	7519200	6641000	NaN	46578000	43968000	57312000	40474000
TCONS_00011989|m.100927_clip;TCONS_00011988|m.100918;TCONS_00011988|m.100920_clip	TCONS_00011989|m.100927_clip;TCONS_00011988|m.100918	>TCONS_00011989|m.100927_clip;>TCONS_00011988|m.100918	27	27	29	26	28	2762000000	2627000000	2932300000	2428100000	2893100000	50312000000	51491000000	55505000000	52921000000	53883000000
TCONS_00011995|m.108534_clip	TCONS_00011995|m.108534_clip	>TCONS_00011995|m.108534_clip	3	3	2	4	2	26916000	33174000	16420000	30606000	26636000	161900000	200990000	218530000	174740000	181760000
TCONS_00011996|m.102067_clip	TCONS_00011996|m.102067_clip	>TCONS_00011996|m.102067_clip	2	2	2	1	2	1571800	1768300	1826500	1049700	2366100	43245000	49041000	44866000	45418000	59551000
TCONS_00011997|m.109194	TCONS_00011997|m.109194	>TCONS_00011997|m.109194	2	2	2	2	1	6298700	3850500	11620000	2620700	3070200	35050000	30354000	35686000	33470000	31350000
TCONS_00012013|m.100982_clip	TCONS_00012013|m.100982_clip	>TCONS_00012013|m.100982_clip	1	1	1	1	1	1425700	1544500	1683900	1381400	1167400	8554400	9234300	9250000	9418700	6363900
TCONS_00012019|m.110118	TCONS_00012019|m.110118	>TCONS_00012019|m.110118	2	2	2	2	3	559500	1629900	806680	1903100	1892700	18308000	26625000	24167000	28428000	24956000
TCONS_00012021|m.109257_clip	TCONS_00012021|m.109257_clip	>TCONS_00012021|m.109257_clip	3	4	4	4	4	3446700	5098900	5016900	3266700	5611800	58626000	71884000	75945000	72584000	71876000
TCONS_00012023|m.100145;TCONS_00012024|m.100140	TCONS_00012023|m.100145;TCONS_00012024|m.100140	>TCONS_00012023|m.100145;>TCONS_00012024|m.100140	4	4	4	2	2	40023000	30855000	33143000	24154000	36310000	195810000	219970000	219880000	230270000	264950000
TCONS_00012030|m.100971_clip	TCONS_00012030|m.100971_clip	>TCONS_00012030|m.100971_clip	7	12	10	10	9	39572000	45948000	61997000	34590000	43819000	835640000	850230000	893030000	718040000	776850000
TCONS_00012033|m.109662;TCONS_00012032|m.109673	TCONS_00012033|m.109662;TCONS_00012032|m.109673	>TCONS_00012033|m.109662;>TCONS_00012032|m.109673	14	16	12	15	13	25529000	23275000	22308000	25789000	31200000	905920000	852810000	734130000	875450000	883100000
TCONS_00012034|m.108990_clip	TCONS_00012034|m.108990_clip	>TCONS_00012034|m.108990_clip	5	7	9	6	8	5794500	8690600	21528000	8199700	9353100	129080000	241460000	244750000	257990000	218310000
TCONS_00012044|m.100343_clip	TCONS_00012044|m.100343_clip	>TCONS_00012044|m.100343_clip	6	6	7	5	6	25560000	17507000	20104000	12122000	20998000	312800000	255900000	258110000	310430000	276760000
TCONS_00012062|m.105499_clip;TCONS_00012061|m.105491;TCONS_00012064|m.105486;TCONS_00012060|m.105503;TCONS_00012063|m.105498	TCONS_00012062|m.105499_clip;TCONS_00012061|m.105491;TCONS_00012064|m.105486;TCONS_00012060|m.105503	>TCONS_00012062|m.105499_clip;>TCONS_00012061|m.105491;>TCONS_00012064|m.105486;>TCONS_00012060|m.105503	10	10	11	10	10	55002000	55935000	63970000	44693000	51496000	543540000	651580000	582520000	602440000	523490000
TCONS_00012071|m.107514_clip;TCONS_00012070|m.107509_clip	TCONS_00012071|m.107514_clip;TCONS_00012070|m.107509_clip	>TCONS_00012071|m.107514_clip;>TCONS_00012070|m.107509_clip	3	3	2	3	1	234840000	112090000	118350000	92511000	102020000	633950000	333570000	349130000	292650000	348870000
TCONS_00012073|m.99394_clip	TCONS_00012073|m.99394_clip	>TCONS_00012073|m.99394_clip	1	1	1	2	1	4352600	4314700	3320300	3981200	3585800	34821000	34397000	24319000	36194000	26064000
TCONS_00012081|m.111341;TCONS_00014755|m.128554_clip	TCONS_00012081|m.111341	>TCONS_00012081|m.111341	15	16	15	15	15	29711000	39481000	42208000	37237000	48151000	1076600000	1314900000	1230100000	1275300000	1294700000
[truncated: 427 more rows]

## Sheet: Liver
Protein IDs	Majority protein IDs	Gene names	Fasta headers	Peptides Liver_1	Peptides Liver_2	Peptides Liver_3	Peptides Liver_4	Peptides Liver_5	iBAQ Liver_1	iBAQ Liver_2	iBAQ Liver_3	iBAQ Liver_4	iBAQ Liver_5	LFQ intensity Liver_1	LFQ intensity Liver_2	LFQ intensity Liver_3	LFQ intensity Liver_4	LFQ intensity Liver_5
[truncated: 3,899 more rows]

[truncated: 2 more sheets: Kidney, HeLa]
