# Supplementary material for: Automated sample preparation with SP3 for low‐input clinical proteomics
Source: Mol Syst Biol. 2020 Jan 16;16(1):e9111. doi: 10.15252/msb.20199111 (PMC6966100; doi:10.15252/msb.20199111)
Supplement: Supplementary file 8 — Source Data for Tables 1 and 2 [file MSB-16-e9111-s007.zip]

Archive with 5 entries (4 files):
- Table 1 Source Data.xlsx
- __MACOSX/
- __MACOSX/._Table 1 Source Data.xlsx
- Table 2 Source Data.xlsx
- __MACOSX/._Table 2 Source Data.xlsx
