# Supplementary material for: Automated sample preparation with SP3 for low‐input clinical proteomics
Source: Mol Syst Biol. 2020 Jan 16;16(1):e9111. doi: 10.15252/msb.20199111 (PMC6966100; doi:10.15252/msb.20199111)
Supplement: Supplementary file 8 — Source Data for Tables 1 and 2 [file MSB-16-e9111-s007.zip › Table 1 Source Data.xlsx]

## Sheet: Table_1
LFQ Intra- & Inter-day Variability	75% Data Completeness (n=2964)
	# of replicates	Median CV [%]	Average CV [%]
within Day -1	10	11.9	14.6
within Day -13	10	9.8	12.2
within Day -27	10	10.8	13.5
across Days	30	13.3	15.7
w/o MS variability	30	14.3	17.3
Overall automated	60	14.7	17.4
Manual SP3	16	16.3	18.6
