# Supplementary material for: Automated sample preparation with SP3 for low‐input clinical proteomics
Source: Mol Syst Biol. 2020 Jan 16;16(1):e9111. doi: 10.15252/msb.20199111 (PMC6966100; doi:10.15252/msb.20199111)
Supplement: Supplementary file 8 — Source Data for Tables 1 and 2 [file MSB-16-e9111-s007.zip › Table 2 Source Data.xlsx]

## Sheet: Table_2
Proteins		VCP	GPI	SNRPD3	RAB7A	PSMB4	PSMB2	VPS29	REEP5	CHMP2A	MAP7D1	ATAD3B
Coefficient of Variation [%]	Day 1	2.77181	2.94954	13.5841	5.84698	10.6311	9.11601	12.9935	10.0731	11.9539	17.8632	23.0078		30
	Day 2	3.06613	3.04079	5.14189	4.7897	4.40371	5.51587	4.3779	9.33868	12.5158	13.6535	14.0026		25
	Day 3	3.28522	5.25254	5.76216	6.78083	9.03819	10.9661	11.754	8.77517	6.65448	23.0578	26.1877		20
	across Day 1 to 3	3.27924	3.89866	11.0595	7.67155	8.34562	9.58793	10.3693	10.3255	11.5503	20.4505	20.9525		15
	without MS variability	3.57527	4.48477	8.83439	5.95386	6.22003	8.24889	11.0514	10.1736	11.5921	23.5922	19.1825		10
	Overall	3.40805	4.71481	9.94397	6.84812	9.43469	9.02409	10.7144	11.3156	11.5073	21.9349	25.8004		5
	Manual	7.14187	3.88234	5.16442	10.4548	11.347	10.0128	10.3685	14.1216	14.2864	29.7406	28.8536		0
